# Supplementary material for: Single-Cell Transcriptome Analysis Reveals Mesenchymal Stem Cells in Cavernous Hemangioma
Source: Front Cell Dev Biol. 2022 Jul 5;10:916045. doi: 10.3389/fcell.2022.916045 (PMC9294370; doi:10.3389/fcell.2022.916045)
Supplement: Supplementary file 2 [file DataSheet1.ZIP]

Archive with 1 entries (1 files):
- s1.docx
