# Supplementary material for: Single-Cell Transcriptome Analysis Reveals Mesenchymal Stem Cells in Cavernous Hemangioma
Source: Front Cell Dev Biol. 2022 Jul 5;10:916045. doi: 10.3389/fcell.2022.916045 (PMC9294370; doi:10.3389/fcell.2022.916045)
Supplement: Supplementary file 3 [file DataSheet2.ZIP]

Archive with 17 entries (16 files):
- s2/
- s2/BC.csv
- s2/CD4+T.csv
- s2/CD8+T.csv
- s2/CLEC9A+DC.csv
- s2/EC1.csv
- s2/EC2.csv
- s2/Fibroblast.csv
- s2/LEC.csv
- s2/m1Maph.csv
- s2/m2Maph.csv
- s2/Mast.csv
- s2/mDC.csv
- s2/MSC.csv
- s2/NKC.csv
- s2/pDC.csv
- s2/SMC.csv
