# Supplementary material for: Single-Cell Transcriptome Analysis Reveals Mesenchymal Stem Cells in Cavernous Hemangioma
Source: Front Cell Dev Biol. 2022 Jul 5;10:916045. doi: 10.3389/fcell.2022.916045 (PMC9294370; doi:10.3389/fcell.2022.916045)
Supplement: Supplementary file 3 [file DataSheet2.ZIP › s2/BC.csv]

	pvalue	padj	geometricMean_1	log2FoldChange	pct.1	pct.2	p1_p2	n_1	n_2	baseMean	arithmeticMean_1
IGLC3	0	0	1.05436082237412	13.3732677889229	0.252	0.007	36	119	10665	0.762970229345649	67.8806319486533
IGLC2	0	0	1.31166462504692	11.1631938151912	0.286	0.067	4.26865671641791	119	10665	2.87653192401535	238.755558757091
MS4A1	0	0	3.29433309964974	10.8872865644198	0.63	0.003	210	119	10665	0.0931757430938157	7.32840307089424
CD79A	0	0	4.49313729577777	10.4500263036633	0.815	0.004	203.75	119	10665	0.0902541620281101	7.49557563390797
IGKC	0	0	8.88318149178794	9.8058794704697	0.58	0.101	5.74257425742574	119	10665	5.8681492752856	499.967399572693
IGHA1	0	0	1.89417132758472	9.59761786305725	0.294	0.053	5.54716981132075	119	10665	1.6895234380013	140.077205716053
IGHD	2.61848703000545e-288	5.03983939360906e-285	2.03547298103463	11.6761359753273	0.555	0.001	555	119	10665	0.050751450305066	4.45150244660464
TNFRSF13C	6.53766539795419e-285	1.10102457383296e-281	2.83308242574322	8.16296491297008	0.664	0.015	44.2666666666667	119	10665	0.0802814809291369	5.0191522251685
IGHM	5.52029373617051e-283	8.26387972304725e-280	2.21284008623249	12.4246708287369	0.445	0.023	19.3478260869565	119	10665	2.00052097137203	176.496131653006
PAX5	2.80964151623401e-205	3.78543001482209e-202	1.28776133887181	11.7980064453613	0.471	0.001	471	119	10665	0.0303875387351754	2.65030734534273
IGLL5	5.9125013965118e-136	NA	0.122531141563953	144269504.491756	0.084	0	Inf	119	10665	0.0123693744496909	1.12093558038207
IGHG1	8.81868021271033e-115	1.08012798641678e-111	0.389813933770538	11.9406531303184	0.168	0.001	168	119	10665	0.0695664106098727	6.04730350400327
POU2AF1	2.4453443870086e-112	NA	0.507709026816793	8.99471180070054	0.269	0.002	134.5	119	10665	0.0144850489654916	1.05183224782243
SEC11C	1.61591213603591e-111	1.81426535073432e-108	0.959082871577849	3.37390998356428	0.336	0.249	1.34939759036145	119	10665	0.451522925161575	3.04626132429176
VPREB3	9.58296581920033e-102	9.93163834477585e-99	0.685195434290449	9.09729752575621	0.319	0.003	106.333333333333	119	10665	0.0194336044027474	1.48775524233683
AL928768.3	9.25359044150871e-100	8.90525885846048e-97	0.374915153901292	10.0549567707923	0.16	0	Inf	119	10665	0.0184586209883993	1.61473358683829
TNFRSF13B	1.25170102952044e-98	NA	0.411149870372223	10.6064833595473	0.235	0.001	235	119	10665	0.0112161462983747	0.947621453469509
CD79B	3.23304584312245e-95	2.90392177629259e-92	1.49177269241807	5.29291990840912	0.538	0.058	9.27586206896552	119	10665	0.120319160057944	2.98427201427866
BANK1	3.94104479942781e-88	3.31860603641818e-85	0.799461039887121	7.07582215613859	0.311	0.012	25.9166666666667	119	10665	0.0390633216822479	1.97126164763052
VIM	2.49396384842593e-85	1.97653970175544e-82	4.21884419058841	-2.81319895801601	0.765	0.973	0.78622816032888	119	10665	53.9275983361398	7.55643946803476
BLK	6.11337677635107e-83	4.57586251709878e-80	0.639047847258817	8.86986295228794	0.336	0.002	168	119	10665	0.0188496686149558	1.2054059441672
LINC00926	3.48617873820634e-81	2.47206769157126e-78	0.952056854845033	5.75600541054551	0.37	0.034	10.8823529411765	119	10665	0.0703316298221162	2.20815818819014
TNFRSF17	2.26767720006782e-78	1.52762074582569e-75	0.326951400227923	9.66008724621627	0.126	0.001	126	119	10665	0.0185054846673588	1.54205066461879
FCRL5	6.63694077152958e-78	NA	0.345039720082977	10.1070699835413	0.202	0.001	202	119	10665	0.00975932768217619	0.829783514926333
RPS19	8.86530572830488e-77	5.68772686083103e-74	44.7521885753356	1.41582680561012	0.966	0.956	1.01046025104603	119	10665	21.9063731109134	56.7020657400333
MZB1	1.6963448709347e-76	1.03885702027742e-73	0.994763753464086	9.01304831208018	0.235	0.006	39.1666666666667	119	10665	0.0936654776762222	6.85786028831634
S100A6	9.17385448790663e-76	5.37388441372026e-73	1.50790094881624	-3.31292202620207	0.529	0.955	0.553926701570681	119	10665	29.9454769916372	3.169679823638
RPL18A	2.66954356487882e-72	1.49861501873385e-69	45.115016703178	1.39516093891574	0.975	0.953	1.02308499475341	119	10665	21.7863680166689	55.5510412722289
RPS27	2.07036714570846e-70	1.09115814598152e-67	58.2168326509342	1.58800977937301	0.966	0.959	1.00729927007299	119	10665	27.2415231101255	77.573528267109
JCHAIN	2.10570116496101e-70	1.09115814598152e-67	1.93783670058307	9.22243514552429	0.261	0.016	16.3125	119	10665	0.736663430156928	59.5095374579325
ISG20	2.67424758485594e-68	1.33444954484311e-65	3.22167967547516	3.71532896812111	0.723	0.21	3.44285714285714	119	10665	0.603524962458366	5.46747348662378
CD37	9.02858737877995e-66	4.34436277693937e-63	5.89708972473896	4.62055513133436	0.824	0.189	4.35978835978836	119	10665	0.759229725260351	10.08904167434
EZR	1.82941961849327e-65	8.49923121377925e-63	4.11364446449561	2.89430272483794	0.815	0.358	2.27653631284916	119	10665	0.931753320344802	6.17077626937412
CD63	4.02847954655851e-65	1.80919016435943e-62	1.03566993681242	-2.89953263224603	0.462	0.882	0.523809523809524	119	10665	12.2827098585266	1.97946423254747
RPS11	1.9573368056805e-64	8.5068383170753e-62	34.8904599272637	1.25919718842222	0.966	0.95	1.01684210526316	119	10665	18.3157051993232	42.4398549128768
RPS29	2.28940803277835e-60	9.6391232580071e-58	34.9300902323739	1.47700266468787	0.983	0.938	1.04797441364606	119	10665	16.0550800844771	41.9540872680835
CD22	3.11807241152774e-58	1.27302392728828e-55	0.55672835806479	6.95075047764148	0.261	0.009	29	119	10665	0.0316978610555088	1.2804878952756
BTG1	8.11400927103759e-58	3.2152954973144e-55	19.3923968326722	2.19525463206761	0.933	0.804	1.16044776119403	119	10665	7.74871907528556	31.401612492091
RPS23	4.34292724632813e-57	1.67177882256511e-54	43.1169498640561	1.2144219495975	0.983	0.952	1.03256302521008	119	10665	23.3022261257088	52.7441594823887
RPS27A	6.9165425940217e-56	2.58851606581262e-53	60.2741642162139	1.28536940839025	0.983	0.968	1.0154958677686	119	10665	32.2039054524941	76.0262160607906
COX4I1	7.03884470726084e-54	2.56309066867366e-51	10.1139116579242	1.29467406161698	0.95	0.846	1.12293144208038	119	10665	5.40770882326085	13.3109997562369
TP53INP1	2.49073797879434e-53	8.83097704955161e-51	0.869054107201471	3.69095566615914	0.361	0.135	2.67407407407407	119	10665	0.264335443064828	2.05164666231473
SSR4	2.97475722079298e-52	1.02766420604471e-49	2.47197363592752	1.48098699145346	0.597	0.73	0.817808219178082	119	10665	3.08548389894728	8.37593916178009
LMNA	3.69665631570724e-51	1.24512626353809e-48	0.441731089424279	-3.29375702365117	0.227	0.827	0.274486094316808	119	10665	8.36568627648174	1.0682972895715
BCL2L11	6.46027705048728e-51	2.1229100658833e-48	1.58442813793583	3.71912408007589	0.563	0.146	3.85616438356164	119	10665	0.29794008381482	2.93030070935906
FAU	3.0738269251274e-50	9.86039765767653e-48	26.4703414050072	1.04783444435159	0.983	0.944	1.04131355932203	119	10665	15.4506205263827	30.8569017846493
RPL23A	3.28847171357392e-50	1.03036231155771e-47	22.2224574554193	1.24183088452638	0.958	0.922	1.03904555314534	119	10665	13.0532545366564	29.2988932933757
RPS5	4.95544284823998e-49	1.5173791248713e-46	24.4830750771935	1.25109945362707	0.966	0.909	1.06270627062706	119	10665	13.2385029174892	30.7893981910031
IGHA2	5.09700756621492e-48	1.52604406532475e-45	0.597775119824977	9.73146811450808	0.126	0.002	63	119	10665	0.0929922818793344	7.74064833469583
RPL13A	1.86008647964615e-47	5.44803155223315e-45	31.6400711626159	1.1540766207139	0.992	0.95	1.04421052631579	119	10665	17.3607479119569	37.2724880271657
S100A10	8.15611335264437e-47	2.3380279829825e-44	1.50663352878629	-2.97569621362115	0.538	0.896	0.600446428571429	119	10665	19.9771803721478	3.11826548549061
RPL13	2.00194684031287e-46	5.61921453740319e-44	74.6512580176272	1.10272297731932	0.992	0.982	1.010183299389	119	10665	41.5773906297052	87.2926671217147
PTMA	2.44902245462795e-46	6.73381214922496e-44	43.1583293191677	1.11302619829748	0.975	0.972	1.00308641975309	119	10665	26.5250485833531	56.1052030121948
ANXA2	3.12160163090253e-46	8.41146775462996e-44	0.489991993838448	-2.9154010236789	0.269	0.821	0.327649208282582	119	10665	8.74578539313339	1.08559744941873
RPS2	5.5804254164004e-46	1.47421709088554e-43	42.8568907220967	1.09810967113645	0.983	0.958	1.02609603340292	119	10665	24.2901755629028	51.1564436498186
DERL3	8.07386151330219e-45	2.09190646478308e-42	0.332904938450036	6.14500843732987	0.151	0.01	15.1	119	10665	0.0260740506923153	1.08688284099339
REL	8.32979702804314e-45	2.11749727092123e-42	3.9436127275849	2.98380526031281	0.697	0.368	1.89402173913043	119	10665	1.24500984829212	7.62922796125294
IFITM3	1.18930115906668e-44	2.96730639187137e-42	0.176157263337274	-3.95168037067873	0.118	0.781	0.151088348271447	119	10665	7.1251003263679	0.424104426993508
RPL41	1.68050945681282e-44	4.11663707484347e-42	35.2199229845234	0.974130789978602	0.992	0.957	1.03657262277952	119	10665	21.252584710529	41.086410936788
RPL11	6.72199067032793e-44	1.61723893395229e-41	42.7370795653443	1.06086774062795	0.966	0.962	1.004158004158	119	10665	26.9605666721825	54.8192166768934
RPL18	1.07596342968704e-43	2.54323776985499e-41	32.8625507361399	1.03189158590608	0.992	0.95	1.04421052631579	119	10665	19.1769011034541	38.0169226888234
RPL21	1.25625828055616e-43	2.91820134722986e-41	34.1448328455642	1.18050398820499	0.975	0.953	1.02308499475341	119	10665	19.3962592906213	42.0129101004861
RPL19	1.94784260844626e-43	4.44801414637227e-41	40.713702871126	1.04341489193515	0.975	0.957	1.01880877742947	119	10665	24.5313544758679	49.3651805486809
RPLP2	4.34402570558775e-43	9.75450972189729e-41	27.2289075601776	1.02746981219264	0.975	0.951	1.02523659305994	119	10665	16.7401863283621	33.1860799445808
RPL27A	1.49725421251624e-42	3.30696819757891e-40	27.8724698408491	1.03093818917898	0.992	0.943	1.05196182396607	119	10665	16.0079764357004	31.8966973062795
S100A11	5.05656639018418e-42	1.09882449959599e-39	0.689957639027827	-3.122077566999	0.345	0.862	0.400232018561485	119	10665	11.3965096810465	1.4406194384324
RPL39	5.39581510087647e-42	1.15393360085887e-39	34.2622688413509	1.14241675908217	0.941	0.954	0.986373165618449	119	10665	21.8268835403342	46.2652976945089
RPLP1	9.96841585919845e-42	2.09850729485907e-39	76.7478307237578	0.971878808225221	0.992	0.988	1.00404858299595	119	10665	47.1677378473417	91.1902362816054
FCRL2	1.25931735026791e-41	NA	0.197601797480891	10.641074415017	0.143	0	Inf	119	10665	0.00507679382410044	0.42832888169873
RPL28	2.93128374006737e-41	6.0758747430658e-39	51.5807745532325	1.01794821821883	0.992	0.973	1.01952723535457	119	10665	29.9025157641342	59.0737400858669
RPL3	1.84182353085713e-40	3.75983158049063e-38	35.6925455624885	1.08887806996287	0.966	0.949	1.01791359325606	119	10665	21.447474809122	44.5170713184922
EEF1B2	2.17978051441879e-40	4.38331087623349e-38	11.3127452409242	1.35853531243503	0.908	0.838	1.08353221957041	119	10665	6.93961796290053	17.2063878054028
CD38	2.79644423452051e-40	5.54066076054336e-38	0.376243812008327	5.23669137352052	0.185	0.028	6.60714285714286	119	10665	0.0702921627646278	1.06722306397958
TSPAN33	3.23079454281523e-40	6.3084775181666e-38	1.15124428095882	5.14890786011421	0.403	0.044	9.15909090909091	119	10665	0.112668040906859	2.53087957526569
RP11-693J15.5	3.73911038780621e-40	NA	0.284911504778511	7.80692409509375	0.168	0.003	56	119	10665	0.0123131660658913	0.703508648287513
COL9A3	4.56186604992532e-40	8.78028875580626e-38	0.526325254592401	5.33087328304788	0.303	0.022	13.7727272727273	119	10665	0.0434568684733627	1.08668726382408
RALGPS2	4.77828402254642e-40	9.06729868109408e-38	0.787289408972527	3.71137346900207	0.403	0.085	4.74117647058824	119	10665	0.125115535806817	1.45876765062566
AC104024.1	9.76158593959871e-40	NA	0.174014616567245	10.2286477185235	0.118	0	Inf	119	10665	0.00507929946568481	0.430171433354177
IGKV3-20	1.07386515805729e-39	NA	0.12180099056219	10.9090543641937	0.05	0	Inf	119	10665	0.0063819582816565	0.572369781985942
ANXA1	1.43174878672365e-39	2.67915991715662e-37	0.3668167183805	-3.37528901923853	0.21	0.817	0.25703794369645	119	10665	7.5764579632301	0.824922706829049
RPS8	1.84756384491132e-39	3.40989420308086e-37	47.2395654870112	1.08377865271756	0.975	0.958	1.01774530271399	119	10665	28.6395936722831	59.3994156035298
RPL8	2.07482886197728e-39	3.77759044019187e-37	23.1424174415489	0.953491946518703	0.958	0.943	1.01590668080594	119	10665	15.5191102279601	29.9417130665012
STK4	2.5601463104491e-38	4.59904683209075e-36	3.34421240163322	2.90288827113884	0.739	0.371	1.99191374663073	119	10665	1.21251182566012	5.82473847040433
ORAI2	2.67574667317115e-38	4.74346512205722e-36	1.29335578968328	2.53357753638611	0.521	0.245	2.1265306122449	119	10665	0.394627146840231	2.26249722389904
RPL12	4.08362578910257e-38	7.14528444890636e-36	39.305506011094	0.981850002551562	0.992	0.954	1.0398322851153	119	10665	24.8269213282199	48.0674750704614
ITM2B	5.15961332648112e-38	8.91223978816412e-36	1.87443917448807	-1.88991799849359	0.622	0.913	0.681270536692223	119	10665	11.6357023507956	3.14783941158019
RPL9	5.87837937292625e-38	1.00252411761311e-35	34.9684347801125	1.02407728729808	0.983	0.956	1.02824267782427	119	10665	21.3739115060738	42.1765097560783
RPL27	7.91407916922656e-38	1.33282985808737e-35	13.6918981710483	1.02676856512282	0.95	0.895	1.06145251396648	119	10665	8.82015503338216	17.6723342854714
RPS16	8.81427549078104e-38	1.46610782329991e-35	24.7744241194611	1.00345583753983	0.958	0.938	1.02132196162047	119	10665	16.2233456867153	31.5575863166619
RPL32	1.12815518612841e-37	1.85361400276927e-35	53.3874598812669	1.08293354008562	1	0.967	1.03412616339193	119	10665	30.6716579166433	63.2256451483535
RPL37	1.33868391709558e-37	2.17302270060587e-35	27.3164844457239	0.999486018060698	0.983	0.948	1.03691983122363	119	10665	16.6319732245504	32.2645967088653
KIAA0125	1.7636211098593e-37	NA	0.170150476544115	8.54280581402776	0.109	0.001	109	119	10665	0.00576607241237041	0.380805481973696
ADAM28	3.77418124463094e-37	6.0535171320134e-35	1.38414229523834	5.21404405849161	0.504	0.043	11.7209302325581	119	10665	0.129279587376115	2.7648886207132
RPL29	1.01425050372706e-36	1.60764671020173e-34	25.8693944575509	1.01820273917734	0.958	0.934	1.02569593147752	119	10665	17.2770151821388	34.4152882093533
RPS18	1.27045306839664e-36	1.98189310935352e-34	70.5439805889182	1.00531513311236	1	0.978	1.02249488752556	119	10665	41.9471105951791	83.0178266408183
RPS25	1.27977956293147e-36	1.98189310935352e-34	18.5340337884945	1.0799415497336	0.958	0.924	1.03679653679654	119	10665	11.7125106298001	23.7680425655141
RPSA	3.48387783762887e-36	5.33389614845157e-34	16.3414932311274	1.06168532200122	0.958	0.903	1.0609080841639	119	10665	10.3650771286406	21.0968719967796
NCOA3	4.3879928721698e-36	6.6426323558139e-34	1.1936641299812	2.4313217655856	0.487	0.301	1.61794019933555	119	10665	0.548009952412874	2.31932163209924
POU2F2	9.09674626454346e-36	1.36178291580216e-33	1.24685290072102	3.91358367856003	0.496	0.104	4.76923076923077	119	10665	0.261654649201657	2.5475214826641
PTMS	1.52045582905376e-35	2.25111004229025e-33	0.208727425161064	-3.02561573486962	0.143	0.717	0.199442119944212	119	10665	4.02447193533848	0.47298655829206
PDE7A	2.25902296917232e-35	3.3082409199629e-33	1.15078536279004	3.51937146088235	0.471	0.137	3.43795620437956	119	10665	0.282878014389683	2.18757366933973
SLC2A5	2.9034564918587e-35	4.20626551772175e-33	0.282006523974238	5.88563360534904	0.176	0.01	17.6	119	10665	0.0240911171793029	0.766014354467391
IGHV3-48	6.00342066064549e-35	NA	0.0527595478086229	144269502.143274	0.025	0	Inf	119	10665	0.00250019924574035	0.226572677866083
RPL30	6.32464374805461e-35	9.06509842739785e-33	38.6759779791389	1.05905174245308	0.966	0.952	1.01470588235294	119	10665	24.6956299888341	49.7811945953415
IGLV1-40	8.93024738225214e-35	NA	0.0658579719009076	10.8875596547473	0.017	0	Inf	119	10665	0.00873636347481484	0.737695706849379
RPL7A	1.04535054387998e-34	1.48252714502052e-32	30.446277656177	0.904386603730845	0.983	0.944	1.04131355932203	119	10665	19.1378179883976	35.6711102475604
LGALS1	1.25757923650975e-34	1.76493385973915e-32	1.45506110599582	-2.62271598487527	0.513	0.893	0.574468085106383	119	10665	23.877437589171	3.58288455469581
HSP90B1	2.66822853352903e-34	3.70608691053986e-32	3.4079916932785	1.35100121928687	0.622	0.743	0.837146702557201	119	10665	4.37874693076806	11.2042768165005
RPS3A	4.0227746167374e-34	5.53049412360235e-32	48.0333325867501	1.0617055084008	0.983	0.962	1.02182952182952	119	10665	29.2574773620634	59.3692284706613
RPL34	4.31564489490054e-34	5.87320037060555e-32	35.5587724484462	1.04163098580816	0.966	0.96	1.00625	119	10665	22.7168710199617	44.5896455669083
RPS6	4.50300768897538e-34	6.06690225935653e-32	34.4845233759251	1.04818652769798	0.975	0.952	1.02415966386555	119	10665	21.418405394129	42.9378489648499
FNBP1	5.90366249673917e-34	7.87525196223434e-32	1.74579092321798	2.42306683070523	0.546	0.362	1.50828729281768	119	10665	0.803901734028694	3.64829564559635
RPL35	1.29282064675101e-33	1.70766397781141e-31	16.9910263932247	0.915635461471617	0.975	0.926	1.05291576673866	119	10665	11.1025741036513	20.8148508376158
COL19A1	1.42773051965919e-33	NA	0.212179865954315	10.6306262550718	0.126	0	Inf	119	10665	0.00685083296081759	0.4665937544041
CST3	1.64111113126876e-33	2.14666895840621e-31	0.412971954103527	-3.77090624744153	0.193	0.829	0.232810615199035	119	10665	14.7035794235837	1.27743562542154
RPS4X	2.2706876894313e-33	2.9416322345873e-31	29.6276894070375	0.971868166368606	0.966	0.943	1.02439024390244	119	10665	19.2839520145571	36.961353189604
RAC1	3.45133668555535e-33	4.42855801566545e-31	0.66348357836314	-1.79107105155798	0.361	0.782	0.461636828644501	119	10665	3.89793554706495	1.27752402159242
IGHG4	4.05285097216631e-33	5.15132652339591e-31	0.119352556228028	12.4136437923729	0.042	0.005	8.4	119	10665	0.424525939072478	37.2407781755378
RPS10	6.32405941019954e-33	7.96299555454377e-31	10.6788840006315	1.0086853558729	0.916	0.875	1.04685714285714	119	10665	7.37052677120657	14.0082538910187
CD19	8.32439889393243e-33	NA	0.19676458155539	8.35558563826818	0.134	0.001	134	119	10665	0.00732802787120161	0.428839219789211
EEF1A1	8.54420993484881e-33	1.06589018937239e-30	57.6035464198881	0.819023108330096	0.983	0.984	0.998983739837398	119	10665	40.5720054016701	70.7409533032593
RPS7	1.19320513055935e-32	1.47486722238772e-30	28.6086076996105	0.921685189218921	0.975	0.947	1.02956705385428	119	10665	19.1735986026338	35.374374394016
P2RX5	1.38319992604764e-32	1.69416841851272e-30	0.349543626553517	7.09809192437921	0.21	0.005	42	119	10665	0.0215716918225952	0.769508811414979
IGLC7	8.9755175452735e-32	NA	0.0667875715518795	144269502.646212	0.025	0	Inf	119	10665	0.00379785087185992	0.344168267244852
AHNAK	1.30015466408188e-31	1.57810664767343e-29	0.472592238949346	-2.04522179051265	0.227	0.804	0.282338308457711	119	10665	5.81340946789363	1.2282115381293
RAB30	3.06783986780876e-31	3.69044701240959e-29	0.603262460305399	3.18648762153705	0.319	0.121	2.63636363636364	119	10665	0.181690629580603	1.27027843957766
RPL22	3.81063407721984e-31	4.54342238251177e-29	14.8442500278768	0.95723270857695	0.966	0.909	1.06270627062706	119	10665	9.96646946124959	18.7432615892158
RPS12	4.34101117370736e-31	5.13038978450519e-29	53.1283307798065	1.02121433298069	0.975	0.969	1.0061919504644	119	10665	33.6581427693568	66.6513124564337
LIMD2	4.64705426176552e-31	5.44432713641451e-29	1.99746437398706	3.10297828912503	0.647	0.232	2.78879310344828	119	10665	0.64415852588084	3.37498225842362
PRDM2	5.04576419284147e-31	5.86048111811665e-29	1.33201144794508	2.39169782397278	0.546	0.281	1.94306049822064	119	10665	0.490877368385039	2.30727152895734
SYNGR2	7.17099759523033e-31	8.25767953850754e-29	2.42452997914568	2.70125310323974	0.664	0.292	2.27397260273973	119	10665	0.746314962131775	4.39600649899841
RPL37A	9.6771367782734e-31	1.10491579503117e-28	20.5791630782065	0.829373473295579	0.958	0.948	1.01054852320675	119	10665	14.743496475745	25.6403088490726
RPL15	3.7740136719617e-30	4.27177255566357e-28	28.7155372907409	0.739446392987197	0.975	0.955	1.02094240837696	119	10665	20.5157170655741	33.9269074780124
PARP14	3.80474064187359e-30	4.27177255566357e-28	1.94817187663362	2.21860850345864	0.605	0.376	1.60904255319149	119	10665	0.850474835819116	3.6293972119655
PPM1K	4.66382004981656e-30	5.15527551623627e-28	0.963817059894239	3.11390595977568	0.42	0.15	2.8	119	10665	0.292982184640443	1.98032560387321
RPS15	4.66817793350275e-30	5.15527551623627e-28	25.3527831431115	0.807199571163896	0.966	0.951	1.01577287066246	119	10665	18.2212778979585	31.0675495946974
TPD52	8.76952297837912e-30	9.6058360233904e-28	0.468765544948134	3.49610716983216	0.277	0.074	3.74324324324324	119	10665	0.107850795033864	0.924777527054161
BCL11A	9.77985311640524e-30	1.06261258901071e-27	0.8050304608014	5.43671527935146	0.345	0.026	13.2692307692308	119	10665	0.0755795854597119	1.78238447399654
RPL26	1.34322703621793e-29	1.44778382871713e-27	29.3336097677683	0.934542510495167	0.975	0.945	1.03174603174603	119	10665	19.5021946071545	36.2962989033057
CD99	3.06607994767916e-29	3.27851548691122e-27	0.639102500494598	-2.11039457420814	0.345	0.789	0.437262357414449	119	10665	5.52884702443468	1.25271374676632
HVCN1	4.53986186391483e-29	4.81618573956886e-27	0.784217562104652	3.47460973644894	0.353	0.098	3.60204081632653	119	10665	0.155205751803279	1.64235406030941
RPS15A	7.45629017800702e-29	7.84832793502255e-27	32.0996543115029	0.9992353183651	0.966	0.942	1.02547770700637	119	10665	20.9093063955038	40.0945364822374
MGST3	1.07773155971499e-28	1.12560289178605e-26	0.180578398898891	-2.96835520818954	0.118	0.693	0.17027417027417	119	10665	3.2123917534374	0.42059288472024
RPS9	1.40856786944529e-28	1.45981806961818e-26	25.1999249511791	0.754544616658402	0.983	0.949	1.03582718651212	119	10665	17.535579022954	29.8676199700931
IGHV3-23	1.86739407928715e-28	NA	0.0615012966570532	10.6251786173547	0.025	0	Inf	119	10665	0.00311917277083135	0.27189693510908
STRBP	2.96178280838981e-28	3.04611448682717e-26	0.482525764752327	3.94666236834552	0.252	0.056	4.5	119	10665	0.0879031221277682	1.06598491969994
ANXA5	3.07855050371006e-28	3.14222052549134e-26	0.496359354123773	-2.0956524228569	0.294	0.757	0.388375165125495	119	10665	4.35260027933005	0.945994687923903
IGKV3-15	5.15370069569537e-28	NA	0.0463288216507181	144269501.639263	0.025	0	Inf	119	10665	0.00177281763326948	0.160656011404858
STK17A	1.10658497284449e-27	1.12097889767924e-25	1.34667965842523	2.64733378537239	0.513	0.216	2.375	119	10665	0.483189157898805	2.78603514488299
RPL10A	1.20936678906788e-27	1.21595513053071e-25	16.981948189771	0.962032854650471	0.958	0.905	1.0585635359116	119	10665	11.443608881251	22.084280891443
SEL1L3	1.42119499471855e-27	1.41835260472912e-25	0.693959482743266	2.87191453852784	0.328	0.143	2.29370629370629	119	10665	0.230115116331043	1.52320001004287
RPS13	1.63464745074701e-27	1.619382728229e-25	23.5657008453514	0.920422197937342	0.966	0.937	1.03094983991462	119	10665	16.1812034589468	29.386040580709
LGALS3	1.73824993988848e-27	1.70944828030055e-25	0.274673312001956	-2.82491937131595	0.193	0.726	0.265840220385675	119	10665	4.47279318698799	0.565614938112292
NFKB2	3.4133712025791e-27	3.33248914582234e-25	0.701309118607386	3.02792926616482	0.336	0.139	2.41726618705036	119	10665	0.237484701891909	1.6181405218035
RTN4	4.55905883159805e-27	4.41900716821011e-25	0.401775686946729	-1.96693597842964	0.235	0.728	0.322802197802198	119	10665	3.20395644459291	0.891285519514807
RP11-16E12.2	7.26727481256826e-27	NA	0.107977597388622	9.22371623571506	0.092	0	Inf	119	10665	0.00294417063974712	0.209633373951718
RPS21	1.24648232462887e-26	1.19956116855177e-24	8.62801801378225	0.979104377511059	0.908	0.863	1.05214368482039	119	10665	6.28202850731216	11.7562736479709
RPL23	1.41134082825372e-26	1.34401605666173e-24	17.656657738255	0.902792128881962	0.958	0.917	1.04471101417666	119	10665	12.1133573574359	22.1949708923172
RPL14	1.41653885582992e-26	1.34401605666173e-24	23.4249082371637	0.892298522153606	0.975	0.937	1.04055496264674	119	10665	16.4719081334763	29.5613191121846
FAM107B	1.82618026272024e-26	1.72056829927482e-24	2.37406239594347	2.20769001615304	0.664	0.407	1.63144963144963	119	10665	1.18543924267166	4.48376632391206
TIMP1	3.4311922118134e-26	3.21030921317791e-24	0.650951077356505	-3.58256696094706	0.319	0.831	0.383874849578821	119	10665	15.6110923442245	1.36817364623262
FAM46C	4.40495213602379e-26	4.09296000887231e-24	0.509615042636829	4.55411994397046	0.269	0.042	6.40476190476191	119	10665	0.1137396497715	1.14890057083169
EEF1D	7.44000375957879e-26	6.86569662005514e-24	9.4815886824491	0.911743979269124	0.908	0.891	1.01907968574635	119	10665	7.33195065790875	13.229171171683
FCRL3	1.45905440386149e-25	NA	0.166391711314452	9.03183066602567	0.109	0.001	109	119	10665	0.00575416326815352	0.359269421720162
SUB1	2.41256073745761e-25	2.21118576978003e-23	2.11347392224054	1.09237724951455	0.563	0.724	0.777624309392265	119	10665	2.9325699332049	5.03596301619951
IGKV1-12	2.79565068425311e-25	NA	0.0743016773363367	11.2098503450009	0.042	0	Inf	119	10665	0.00238640059821554	0.20603690324943
CD9	3.32280979336328e-25	3.02487948283672e-23	0.306992103795495	-3.33397805471007	0.176	0.718	0.245125348189415	119	10665	6.08407485265967	0.811468733239778
STAG3	4.1768358546344e-25	3.77681271607311e-23	0.417263282157039	6.06054064711269	0.193	0.013	14.8461538461538	119	10665	0.0423464132753599	1.15594513854751
TIMP2	5.53751265013778e-25	4.97379386235375e-23	0.147200010613378	-3.2028597866769	0.101	0.703	0.143669985775249	119	10665	3.9548315102749	0.339412495007046
TSPO	7.20503893796226e-25	6.42870792126924e-23	0.463038106609249	-2.02771001212128	0.294	0.747	0.393574297188755	119	10665	3.67956038511221	0.90517931850396
UBA52	7.37727047844338e-25	6.53907665500445e-23	17.6121757722183	0.759356399728144	0.958	0.941	1.01806588735388	119	10665	13.4408603648603	22.0953490529346
HERPUD1	7.59180900359642e-25	6.68525769316696e-23	4.00637273332897	1.82917004886724	0.79	0.538	1.46840148698885	119	10665	1.92483254108588	6.47895322542793
FCRL1	1.31729455136281e-24	NA	0.139452391478804	10.0982573664647	0.092	0	Inf	119	10665	0.00370346183918292	0.308990708387887
NFKB1	2.13026159840714e-24	1.86370224125581e-22	1.16835929068253	2.24651234533752	0.445	0.305	1.45901639344262	119	10665	0.631917416997925	2.59170803895176
S100A4	2.45373656512889e-24	2.13285114464397e-22	0.821337843490395	-3.37880503722669	0.37	0.794	0.465994962216625	119	10665	16.8045195417918	1.90320400817959
XBP1	2.6282658550336e-24	2.2699119144146e-22	0.586371972412863	1.66942650810598	0.227	0.393	0.577608142493639	119	10665	0.820556890315667	1.91658561027099
TRABD	2.84732861693285e-24	2.4434432137539e-22	1.00561091858221	2.40168404477648	0.454	0.247	1.83805668016194	119	10665	0.480208638560249	1.86294803571587
CXCR5	3.40615701383446e-24	NA	0.207603964275414	6.35113940904786	0.118	0.006	19.6666666666667	119	10665	0.0135324400647957	0.497082520022959
SMAP2	6.14755121401397e-24	5.24214920926647e-22	2.927182088876	2.55453544510406	0.723	0.334	2.16467065868263	119	10665	1.13024442126933	5.08619314867046
PNOC	8.45869288809449e-24	NA	0.130302308980099	7.41969295855842	0.109	0.001	109	119	10665	0.00441632619409818	0.258260962622723
PTPN1	1.15204356754603e-23	9.76193898462116e-22	0.993065073798967	2.21876773067364	0.437	0.263	1.6615969581749	119	10665	0.453322358683277	2.089186718865
VOPP1	1.6097897619026e-23	1.35554359138211e-21	0.764730951771369	1.90509254835336	0.353	0.306	1.15359477124183	119	10665	0.518364521448478	1.57681656050001
MKNK2	2.46806488082755e-23	2.06535640617327e-21	0.843367807648755	2.56594269496795	0.395	0.192	2.05729166666667	119	10665	0.316013999055206	1.76099199167984
FKBP11	3.45009451522254e-23	2.86932860516008e-21	0.467808783571639	1.90283982921757	0.185	0.29	0.637931034482759	119	10665	0.595431754773418	1.68547285853896
AC079767.4	3.64848404136728e-23	NA	0.20844543348832	6.5546198689002	0.126	0.004	31.5	119	10665	0.010754659533239	0.480213222017972
RPS28	3.78475451276796e-23	3.12834340800753e-21	27.7045611743331	0.776130304197531	0.958	0.97	0.987628865979381	119	10665	21.8716768552074	36.0683336785509
CD151	3.88846193338674e-23	3.19446631881217e-21	0.0855614367666704	-3.70930141361683	0.067	0.564	0.118794326241135	119	10665	1.81011379277264	0.186807535513207
RPL10	4.538822331242e-23	3.70615474356506e-21	86.5423465021326	0.78218762312719	0.992	0.982	1.010183299389	119	10665	59.3509641068073	101.043852216505
ITM2C	6.00407634675309e-23	4.87306750721714e-21	0.347340497784878	2.57509066723792	0.16	0.167	0.958083832335329	119	10665	0.339720010466881	1.1588305044691
UBE2J1	8.45013348538084e-23	6.7947153321865e-21	0.553273933073434	1.64641749387167	0.252	0.357	0.705882352941177	119	10665	0.602412386197165	1.41281530194008
SLC38A1	8.47259092857814e-23	6.7947153321865e-21	1.25809212306345	2.77533058080398	0.496	0.18	2.75555555555556	119	10665	0.433316251995391	2.4080744398813
IGFBP7	1.30820879188894e-22	1.04292881971123e-20	0.270927109820905	-4.08794061939744	0.16	0.687	0.232896652110626	119	10665	13.1116642196449	0.665669718513788
GABPB1	3.78850286533292e-22	3.0024999473312e-20	1.02322761194901	2.03023177629626	0.429	0.316	1.35759493670886	119	10665	0.6011869780883	2.13146634035939
EDEM1	4.04273927133793e-22	3.17249893570648e-20	0.644900067029928	2.26826589385381	0.328	0.22	1.49090909090909	119	10665	0.375912859539392	1.385172802566
LSM7	4.05009884169461e-22	3.17249893570648e-20	2.33277506168647	1.45949267450221	0.664	0.532	1.24812030075188	119	10665	1.38250590740194	4.28089615100797
RPS14	5.0882065743851e-22	3.96262469229425e-20	36.9088102139757	0.772875117036583	0.983	0.963	1.02076843198339	119	10665	26.9227570582186	44.8706570094307
TAF1D	5.65713506429337e-22	4.38037820236923e-20	1.36609943128851	1.78366235874147	0.546	0.375	1.456	119	10665	0.720959620943158	2.44669856815345
RP11-231C14.7	7.15608073600923e-22	5.50936432892871e-20	0.369557805750152	3.96982678271986	0.176	0.044	4	119	10665	0.0683033422150844	1.08068818882063
PMAIP1	9.28916639616507e-22	7.11096243497341e-20	1.13674168204239	3.10826427388819	0.437	0.133	3.28571428571429	119	10665	0.346356726504488	2.41030603026252
RBM38	1.00508787004896e-21	7.65059258371165e-20	0.631454735257891	3.53144404254558	0.336	0.08	4.2	119	10665	0.172681039205768	1.30248842558402
TMSB10	1.20306839731018e-21	9.10614635784274e-20	13.1042785583203	-0.975735440063466	0.958	0.983	0.974567650050865	119	10665	36.6626907138931	19.0935913392859
PNISR	1.65416419629367e-21	1.24505889478573e-19	2.89896876638875	1.44903753656331	0.723	0.617	1.17179902755267	119	10665	1.91197507095841	4.82295785225099
RPL38	2.07872929668917e-21	1.55592887857184e-19	10.5737641235175	0.802258086653563	0.941	0.905	1.03977900552486	119	10665	8.3460085721541	13.7200823020418
AFF3	2.12408970552046e-21	1.58109727085509e-19	0.555164223650187	4.06214452247525	0.286	0.047	6.08510638297872	119	10665	0.0891337587399486	1.13869024615505
HNRNPA1	2.41895144480833e-21	1.79068861625839e-19	5.76957671605162	1.02080337328602	0.857	0.784	1.09311224489796	119	10665	4.31024775970635	8.75668468733594
RPS17	2.67190269971487e-21	1.96713361056057e-19	9.92930481125609	0.895396819962088	0.866	0.876	0.988584474885845	119	10665	7.92309048825818	14.4916079916922
RPL35A	2.68906099304451e-21	1.96900645430917e-19	17.4196121718059	0.796018114981621	0.958	0.924	1.03679653679654	119	10665	13.0742114183195	22.4428185750831
ANKRD12	5.27683100117466e-21	3.84295913939601e-19	2.1852606880868	1.7030909637897	0.647	0.509	1.27111984282908	119	10665	1.35809222071359	4.02041592065205
PTRF	1.00995485340922e-20	7.31565684945294e-19	0.243521305842485	-3.32503311965648	0.134	0.609	0.220032840722496	119	10665	3.77961443814752	0.616943959388191
TCEAL4	1.32807993672264e-20	9.56856737297549e-19	0.0265686656786439	-4.22528919580998	0.025	0.483	0.05175983436853	119	10665	1.06562903499331	0.0527483436408795
CALD1	2.0718402894538e-20	1.48478213935165e-18	0.135522373960398	-4.72652542376732	0.092	0.617	0.149108589951378	119	10665	6.59896760487935	0.340726939418688
HSP90AB1	2.27895009620168e-20	1.62456585429234e-18	8.32024057037887	0.991029459132728	0.891	0.841	1.05945303210464	119	10665	6.35261767869224	12.7895689786876
CTTN	2.46579561421637e-20	1.74850864791248e-18	0.0090379291940712	-5.88039427265689	0.008	0.428	0.0186915887850467	119	10665	1.00024663604473	0.016112351173769
GLCCI1	2.61639795335249e-20	1.8455879385088e-18	0.329602839150776	3.51753747915437	0.202	0.063	3.20634920634921	119	10665	0.124266172651919	0.703902367014592
CLEC2D	3.14842403361666e-20	2.20930817733944e-18	1.10104341888287	4.02198563670344	0.471	0.09	5.23333333333333	119	10665	0.28998771195137	2.19575464256073
SMCHD1	3.16655819435618e-20	2.21052013225704e-18	1.05078292279789	1.97627742819526	0.42	0.334	1.25748502994012	119	10665	0.755628296925446	2.30805171826899
FN1	3.62722822111713e-20	2.51905390840779e-18	0.490175635880654	-4.14940631663357	0.269	0.693	0.388167388167388	119	10665	12.8376021945437	1.07940318385582
GGA2	4.5121798229051e-20	3.11756916687182e-18	0.74964184523888	2.49095366689092	0.361	0.186	1.94086021505376	119	10665	0.312667483518343	1.50639083976368
DSTN	4.57772419565167e-20	3.14671826979668e-18	0.557062904380275	-2.22644306382472	0.319	0.725	0.44	119	10665	5.11309740911126	1.08624473683091
CD81	4.6243843656906e-20	3.16265637355073e-18	1.17631999584663	-1.76008951740953	0.496	0.78	0.635897435897436	119	10665	6.06998065359523	2.19833152136489
IZUMO4	4.69254428065327e-20	3.19306308551725e-18	0.209996626225762	5.50434103959861	0.134	0.009	14.8888888888889	119	10665	0.019390199111991	0.462576791381163
EAF2	4.95127697837644e-20	3.3521886798827e-18	0.185060589365323	3.69461427563265	0.118	0.04	2.95	119	10665	0.0616025858575969	0.485969286285076
TMEM243	5.74225512370269e-20	3.86827016408232e-18	0.804024429924059	2.01453220606131	0.387	0.266	1.45488721804511	119	10665	0.449050726241072	1.60409521115157
GNG7	5.85402598088381e-20	3.92394487763421e-18	0.276066377960753	4.31694355780421	0.193	0.023	8.39130434782609	119	10665	0.0388480453081477	0.563151194338576
FTL	5.96903591494507e-20	3.98122875653737e-18	21.5724932382745	-2.20247292656417	0.992	0.993	0.998992950654582	119	10665	116.69829926679	27.0450406599084
RASSF6	7.91897593999827e-20	NA	0.0778690219542744	9.47560251474294	0.059	0	Inf	119	10665	0.00243651158589654	0.192236639503903
RPL6	9.55458475602622e-20	6.34132612896262e-18	19.1810443807883	0.733334718271902	0.966	0.933	1.03536977491961	119	10665	14.5388651310102	23.5807178216159
SPARC	1.02571582293795e-19	6.77424964825636e-18	0.449484328128037	-3.63968124131835	0.218	0.704	0.309659090909091	119	10665	15.195311814337	1.22788463927253
FOS	1.09554541862929e-19	7.20013825619141e-18	3.00455112735805	-2.14217503919065	0.706	0.888	0.795045045045045	119	10665	26.6451680769932	6.03303526661257
HMGB1	1.2636981256434e-19	8.26495380912309e-18	11.0693347355694	0.868071522241146	0.924	0.903	1.02325581395349	119	10665	8.77239234340482	15.9810032192962
SP100	1.91144493397487e-19	1.24410133311321e-17	1.38285524658692	1.63529731077899	0.546	0.423	1.29078014184397	119	10665	0.856470676406411	2.562312106977
LAMC1	1.92071389108177e-19	1.24412395454542e-17	0.0481396931784712	-3.97912004267942	0.042	0.474	0.0886075949367089	119	10665	1.32460618201051	0.110877347365118
MDM4	2.24303813619781e-19	1.44595467985613e-17	1.42516015270502	1.87222224382469	0.555	0.387	1.43410852713178	119	10665	0.870108110563012	2.45974251108591
RPL31	2.76928052450242e-19	1.77669126222005e-17	5.31683534524436	1.06257020673871	0.84	0.78	1.07692307692308	119	10665	4.15973129531183	7.95142227868502
PIM2	3.36253927075406e-19	2.14708490970945e-17	0.442252720869695	4.56761388965641	0.235	0.041	5.73170731707317	119	10665	0.128802219585168	1.0077051172242
TMEM123	3.4873475695144e-19	2.21627517943715e-17	1.84674692965856	1.56152594609548	0.563	0.519	1.08477842003854	119	10665	1.38858403598727	4.01890049625356
RPS3	4.92664200226746e-19	3.11627453974411e-17	27.4207480191816	0.790048360032377	0.975	0.943	1.033934252386	119	10665	19.421078579382	32.7477316788839
DAPP1	5.58144414013079e-19	3.51396247196178e-17	0.744024063455422	3.88425807373897	0.336	0.064	5.25	119	10665	0.164528510194823	1.64961514407017
RPL5	6.12042551726317e-19	3.83537176716682e-17	18.782359585867	0.756871890719837	0.966	0.925	1.04432432432432	119	10665	14.5823772013908	23.8445146905935
DPYSL2	6.20499019777116e-19	3.87036263585976e-17	0.102763689315963	-2.64932786762966	0.076	0.566	0.134275618374558	119	10665	1.46109607406489	0.240046678007756
TPM4	6.72090040997469e-19	4.16331133564259e-17	0.578596459324078	-1.94911922706642	0.345	0.721	0.478502080443828	119	10665	4.36233593951526	1.03591512570472
CEBPD	6.73644972292797e-19	4.16331133564259e-17	0.122603749109165	-4.21939493083999	0.084	0.662	0.126888217522659	119	10665	5.46422184242895	0.284537317191917
RPS20	8.1632221214524e-19	5.02205897910174e-17	12.4870935712686	0.845359340864813	0.95	0.886	1.07223476297968	119	10665	9.1502148195316	15.908860758954
UGT8	9.33302371504018e-19	NA	0.110926228964769	9.03427858659178	0.076	0	Inf	119	10665	0.00290363562589566	0.234304786918663
BIRC3	9.39641181504246e-19	5.75444801745759e-17	2.11313773094752	3.56923739403826	0.622	0.131	4.74809160305344	119	10665	0.512434172676763	3.73759172638417
LAPTM4A	1.01569891609339e-18	6.19208665001189e-17	0.947306267158959	-1.76508397613367	0.437	0.776	0.563144329896907	119	10665	5.06116690292905	1.90118209419037
TNFRSF1A	1.08539824868339e-18	6.58719396599606e-17	0.0289137057998647	-3.7484154970806	0.025	0.484	0.0516528925619835	119	10665	0.995979113158201	0.0723221842982203
MSI2	1.18266593652561e-18	7.14531756179803e-17	0.429092635845146	2.44393103617393	0.261	0.159	1.64150943396226	119	10665	0.281646780570536	0.851543937641451
NRP1	1.35460157017754e-18	8.14756560491163e-17	0.07295481972402	-3.2987221113103	0.067	0.538	0.12453531598513	119	10665	1.66477450713714	0.145373780187952
PMP22	2.3486185819817e-18	1.40635280689064e-16	0.126328436894406	-3.06273795518587	0.084	0.592	0.141891891891892	119	10665	2.31107725744405	0.303116541615596
GSN	2.39310349186701e-18	1.42664970557187e-16	0.263690018267126	-4.10282582148078	0.16	0.707	0.226308345120226	119	10665	10.5800072056334	0.65551800507591
E2F5	2.76010374255267e-18	NA	0.154695456315864	4.93960805255569	0.118	0.011	10.7272727272727	119	10665	0.0152340005926427	0.348080568911341
BOD1L1	3.24888452947784e-18	1.92829168571167e-16	1.50824376338046	1.46988236842809	0.538	0.487	1.1047227926078	119	10665	1.12449205616487	2.87035084993609
COBLL1	3.44288554337347e-18	2.0344735493803e-16	0.782835506104964	2.14248401569388	0.353	0.221	1.5972850678733	119	10665	0.377166953328196	1.71498333639481
ACSM3	4.21436312392402e-18	2.479480976796e-16	0.181090713877304	5.83076985691457	0.092	0.008	11.5	119	10665	0.0198844119293736	0.5240371118008
CTNNA1	4.4552321715094e-18	2.60979752377157e-16	0.0410291097140265	-3.29853926902537	0.05	0.483	0.10351966873706	119	10665	0.986190844107731	0.0707153273721474
APP	4.93167461271286e-18	2.87638320593421e-16	0.191818349397738	-2.87917043445378	0.126	0.6	0.21	119	10665	2.40537287450401	0.497968352405871
NFIB	5.036239132213e-18	2.92470904432352e-16	0.0245483066134451	-4.21969577100366	0.025	0.526	0.0475285171102662	119	10665	2.49703137641666	0.0483229644492859
PRKCDBP	6.37997422261287e-18	3.68915848503275e-16	0.0376997515508264	-4.79347215397547	0.034	0.474	0.0717299578059072	119	10665	1.78689919771209	0.0764346725439071
RHOC	9.86694933919972e-18	5.68108583107e-16	0.0925030963551556	-3.68616222810749	0.067	0.519	0.129094412331407	119	10665	1.70501719915409	0.196632646224549
IGKV4-1	1.06102421017006e-17	NA	0.0497929890173086	8.35671305952985	0.042	0	Inf	119	10665	0.00209409658408913	0.106406018855972
EVA1B	1.21639059372898e-17	6.9738001997066e-16	0	-144269504.046419	0	0.402	0	119	10665	0.820723928776152	0
CPNE5	1.30468083239624e-17	7.44829019274346e-16	0.344284685641375	3.14060782362011	0.218	0.063	3.46031746031746	119	10665	0.0971081114762489	0.672937014531518
CD59	1.35845374210171e-17	7.72255158959342e-16	0.246057871418518	-2.2735536620408	0.176	0.65	0.270769230769231	119	10665	3.25423792220779	0.517815301012156
CD83	1.4362563713078e-17	8.13053869354201e-16	2.59198080783845	3.10233295066053	0.622	0.183	3.39890710382514	119	10665	0.800925170633742	5.39399685697797
ATF7IP2	1.50534156006474e-17	8.48596938859926e-16	0.673914950327214	3.40660177194385	0.336	0.094	3.57446808510638	119	10665	0.226072003907049	1.45853043917021
RCSD1	1.73782966250202e-17	9.75574126787074e-16	0.845758008145226	3.12204382396448	0.37	0.123	3.00813008130081	119	10665	0.280694207983583	1.80082615050681
EMP1	1.76825249437324e-17	9.88533852974716e-16	0.181821619008607	-3.0130064632407	0.126	0.579	0.217616580310881	119	10665	3.01622890425773	0.369117824701782
FCGRT	1.95920652595016e-17	1.09075989769118e-15	0.143949081102404	-3.38124855286193	0.109	0.662	0.164652567975831	119	10665	3.47927506977936	0.366282712613268
RHOH	2.34629882616872e-17	1.30089234917577e-15	1.07167848523962	4.97589900777861	0.454	0.047	9.65957446808511	119	10665	0.206403563764907	2.2251238887327
RELB	2.40278539399571e-17	1.3267511316928e-15	0.514497593693745	2.65732056167076	0.277	0.115	2.40869565217391	119	10665	0.161534516253683	1.13989510593935
LY9	2.48827594384937e-17	1.36834864455031e-15	0.309507526048119	5.79951994559057	0.176	0.011	16	119	10665	0.0345938616929472	0.703297231918977
RPL36	2.56733245187086e-17	1.40608415138439e-15	17.6720157867258	0.67006224917672	0.975	0.94	1.03723404255319	119	10665	13.7335568697628	21.4719953394147
SP140	3.57816483762305e-17	1.95176578369617e-15	0.398636961885182	4.92213558737341	0.252	0.023	10.9565217391304	119	10665	0.0632670987030527	0.849515440595381
NACA	3.87517886760161e-17	2.10525342270954e-15	14.6046711008093	0.708643492649436	0.958	0.913	1.04928806133625	119	10665	11.6384398102304	18.8426261058976
INPP5D	4.71685011312299e-17	2.55221371783559e-15	0.69906488019662	2.81532681888632	0.378	0.136	2.77941176470588	119	10665	0.276447326862722	1.41274991953172
TMSB4X	4.94806938202097e-17	2.66661355135874e-15	34.3677427132924	-0.805592678050237	0.992	0.995	0.996984924623116	119	10665	80.8336708770849	46.6316387703812
ITGB1	5.10083135587949e-17	2.73798808198265e-15	0.673122401433059	-1.55747586392057	0.328	0.748	0.438502673796791	119	10665	4.40209734714946	1.64253768362425
PHACTR2	5.44716670155671e-17	2.91228876865371e-15	0.0666845688064386	-3.64562520335453	0.042	0.478	0.0878661087866109	119	10665	1.14158008262454	0.1659349210145
LEPROT	6.9965115446712e-17	3.72584980400613e-15	0.173326198393071	-2.05858625771845	0.143	0.615	0.232520325203252	119	10665	1.73337822001501	0.338993071691587
SPCS2	8.44878662817895e-17	4.48151583627775e-15	1.29099756998527	0.98593642417693	0.454	0.64	0.709375	119	10665	1.82878060052439	2.93848106165744
ACTN1	8.61397075886507e-17	4.55121678565447e-15	0.0655678151667562	-4.03889948077226	0.042	0.474	0.0886075949367089	119	10665	1.34378034558262	0.153573253982528
NGFRAP1	9.60132552123643e-17	5.05307260732884e-15	0	-144269503.829776	0	0.37	0	119	10665	0.725330576021041	0
S100A13	1.06302511075098e-16	5.57281607671124e-15	0.125970071542414	-3.17421453765589	0.101	0.514	0.196498054474708	119	10665	1.8653050073011	0.279991583107212
WDR74	1.27633070533692e-16	6.66149122112823e-15	0.563473152567068	2.28922714103825	0.311	0.174	1.78735632183908	119	10665	0.290195620820192	1.18985343169976
ENG	1.28058058804439e-16	6.66149122112823e-15	0.0542027342090714	-4.44883916136881	0.034	0.49	0.0693877551020408	119	10665	1.58452415870454	0.143803728144879
SASH1	1.52773343648255e-16	7.91659714989594e-15	0	-144269503.794994	0	0.38	0	119	10665	0.727178324922064	0
NGLY1	1.56294789108576e-16	8.06804480329444e-15	0.498260225092363	2.29009106263456	0.303	0.166	1.82530120481928	119	10665	0.249915412554522	1.04888608670859
SF1	1.63738887032071e-16	8.42005353046982e-15	2.5335813655739	1.29151874759467	0.723	0.609	1.1871921182266	119	10665	1.81658488358979	4.06715565905855
ISCU	1.64600776318555e-16	8.43219110015169e-15	1.31753878155058	1.34392140568589	0.513	0.476	1.07773109243697	119	10665	1.00007960015909	2.60611234273303
COL18A1	1.69200734878844e-16	8.63500568569192e-15	0.0574374469089902	-4.75998811010004	0.042	0.537	0.0782122905027933	119	10665	3.13806648898813	0.220109414297108
CAV1	1.77596844852515e-16	9.02929166301109e-15	0.539304177851687	-3.06786448125945	0.277	0.651	0.425499231950845	119	10665	8.50938371147637	1.21213296693417
IGHV3-74	1.82661822744892e-16	NA	0.0516847353687515	144269501.871445	0.025	0	Inf	119	10665	0.00237856416110182	0.215549881624555
EID1	1.92186593009377e-16	9.73432318652381e-15	0.886852615571052	-1.21108554285636	0.395	0.761	0.519053876478318	119	10665	3.80659286987279	1.74263005549073
ADAM19	2.04429049966833e-16	1.03156276786634e-14	0.371212247452657	2.3991926057791	0.218	0.128	1.703125	119	10665	0.181818992210794	0.835447305119815
CYTIP	2.0799578891038e-16	1.04564450148864e-14	1.57894239634097	3.11625507227465	0.555	0.163	3.40490797546012	119	10665	0.577264697951458	2.91719740318045
COL3A1	2.16160562345832e-16	1.08265102471576e-14	1.07211629717658	-3.79019533352661	0.445	0.703	0.633001422475107	119	10665	37.8446448861629	2.46570834650713
IGHG2	3.43496690651811e-16	NA	0.0802704110966752	11.3338607436412	0.042	0	Inf	119	10665	0.00313254159564171	0.264062253796594
SMARCB1	3.87381855408428e-16	1.93303545848806e-14	0.655031546241633	1.81320686116543	0.353	0.25	1.412	119	10665	0.336547395429613	1.21253902217981
TLR10	4.55342525885457e-16	NA	0.167383060980727	6.23241769793603	0.101	0.004	25.25	119	10665	0.011615759710582	0.403150155782747
SEPW1	4.78059167813317e-16	2.3767126080992e-14	0.392711380653971	-1.95798159899301	0.218	0.681	0.320117474302496	119	10665	3.29368180298257	0.884380552053793
KIAA1551	6.04934494741779e-16	2.99642737046176e-14	1.22257134682689	2.10692069200446	0.496	0.303	1.63696369636964	119	10665	0.743859631525695	2.33457886413982
STOM	6.46520706451995e-16	3.19068625568781e-14	0.0473169035806547	-3.25530089577853	0.042	0.513	0.0818713450292398	119	10665	1.39424464179795	0.0951290342384478
GNB2L1	6.53753573578835e-16	3.21460653168892e-14	12.1978955238072	0.643678360098148	0.924	0.908	1.01762114537445	119	10665	10.5185538805825	16.3120280987805
BCL2	7.49077577753295e-16	3.66993534729823e-14	0.786599900896031	3.20769984461213	0.361	0.117	3.08547008547009	119	10665	0.298579669032439	1.70884862574687
NFIC	1.09426783927684e-15	5.3416922458612e-14	0.191366819442376	-2.20488379212327	0.118	0.559	0.211091234347048	119	10665	1.54853237523954	0.455197967492407
GAPDH	1.21147419525398e-15	5.89248802622992e-14	2.41102691067456	-1.29213823623145	0.622	0.877	0.709236031927024	119	10665	11.1532366724898	4.43209017935847
KIAA0226L	1.25059029148734e-15	6.06086438748525e-14	0.298416849345425	4.03982169663156	0.185	0.032	5.78125	119	10665	0.0633984543212831	0.663402002540569
PRRC2C	1.26208795528481e-15	6.09466344858505e-14	2.62973555117399	0.965068915619796	0.731	0.669	1.09267563527653	119	10665	2.16099228072234	4.10753753620692
RNGTT	1.26981786404829e-15	6.11009145797237e-14	0.325276800321616	2.74006974318414	0.21	0.089	2.35955056179775	119	10665	0.118264382001743	0.7821614896406
ZBP1	1.27595382282538e-15	6.11776720815884e-14	0.223265733991253	5.971338837425	0.134	0.01	13.4	119	10665	0.0395618947513471	0.569648061407342
HSH2D	1.71483220242023e-15	8.19288449049922e-14	0.354186997623913	5.1874937898736	0.227	0.019	11.9473684210526	119	10665	0.0601820611170675	0.766787860707486
MYL12B	1.81046392986379e-15	8.61921573394163e-14	1.63908123556591	-1.13797957316595	0.605	0.842	0.718527315914489	119	10665	5.4553748320652	2.72874340078492
LAMA4	2.0074492494978e-15	9.52336751355067e-14	0.0727182677821598	-3.45093794859591	0.067	0.476	0.140756302521008	119	10665	1.66031229039325	0.150551529346568
TSPAN4	2.13105291201576e-15	1.00742722398555e-13	0.0715981135996477	-2.87207995743969	0.05	0.485	0.103092783505155	119	10665	1.11770760780794	0.15767378120656
COL1A1	2.28913499363401e-15	1.07837467724584e-13	1.41486565296197	-3.91446588714155	0.529	0.71	0.745070422535211	119	10665	43.0877597064912	3.26700717469724
LIMS1	2.38057628254768e-15	1.11754370225662e-13	0.252917457121842	-1.83598463424358	0.176	0.622	0.282958199356913	119	10665	2.10335101941127	0.52066333657051
NCF1	2.53529221764654e-15	1.18604139056777e-13	0.755458144811469	3.50983027309939	0.403	0.088	4.57954545454546	119	10665	0.259299052047365	1.39865618890716
WBP5	2.69449493790473e-15	1.25615675772977e-13	0.0308650427827255	-4.62785775267207	0.017	0.397	0.0428211586901763	119	10665	0.826845069506816	0.0858840629292598
RPL4	2.75497983786275e-15	1.27992563294913e-13	5.95188936472455	0.751834686200368	0.874	0.812	1.07635467980296	119	10665	5.05034692606227	8.35615055201063
RPS24	4.04494363056005e-15	1.8727672004995e-13	26.038286444754	0.607282247889154	0.966	0.963	1.00311526479751	119	10665	22.4654235945857	33.6040351040953
HLA-C	4.26722102402975e-15	1.96891331701209e-13	13.4577991894306	0.790942424100731	0.958	0.904	1.05973451327434	119	10665	10.0654115400416	16.8663290496074
MT2A	4.80305432588776e-15	2.20858535606436e-13	0.727577922499919	-3.29668583804137	0.345	0.714	0.483193277310924	119	10665	14.056031483661	1.83704267579796
COL4A2	5.11469681872031e-15	2.34388810335438e-13	0.0469808340256723	-5.30958162725231	0.042	0.494	0.0850202429149798	119	10665	3.40761023928427	0.0914798725501837
MGP	5.90017966148771e-15	2.69468205353301e-13	0.331154349361104	-3.82388280222275	0.176	0.631	0.27892234548336	119	10665	14.0277406532523	0.944920605421288
SPCS3	7.64525557074307e-15	3.47988271299397e-13	0.810260626306125	1.14475615803756	0.336	0.511	0.657534246575343	119	10665	1.23791183372914	2.01349896501106
PLS3	7.97521322959658e-15	3.61784672869881e-13	0.0209625336640831	-4.92571470726427	0.017	0.397	0.0428211586901763	119	10665	1.00771928072503	0.0502071423723748
SASH3	1.16146375881244e-14	5.25114134982549e-13	0.457719168924161	3.39824000073401	0.261	0.071	3.67605633802817	119	10665	0.156209283138972	0.977380119269436
ANKRD44	1.56349623346152e-14	7.04514540248397e-13	0.798597104113808	2.78491751797328	0.395	0.164	2.40853658536585	119	10665	0.422319896829058	1.66014239009951
CNN3	1.5982766841668e-14	7.17786058859308e-13	0.0934909260285699	-3.07326961840599	0.067	0.469	0.142857142857143	119	10665	1.34493062068566	0.208957265056629
TFPI	1.87414452826918e-14	8.37586939144411e-13	0.0216167326755488	-4.95453702437092	0.017	0.413	0.0411622276029056	119	10665	1.11962134506552	0.0713934671056534
COL1A2	1.87746794048551e-14	8.37586939144411e-13	2.14755340744784	-3.2614846265711	0.664	0.757	0.877146631439894	119	10665	35.4412723167436	4.04352273849364
IL16	1.91582332772209e-14	8.51877481663359e-13	0.603718617950379	2.98535725822457	0.319	0.104	3.06730769230769	119	10665	0.215030388733444	1.248222000052
RBM26	2.13563092706888e-14	9.46491956592075e-13	1.01008153952634	1.66084809966518	0.471	0.328	1.4359756097561	119	10665	0.61191416513481	1.78052367298842
IGFBP4	2.15984309844291e-14	9.54084133289223e-13	0.214253363060902	-3.08325312494639	0.126	0.592	0.212837837837838	119	10665	4.27790587512207	0.522288575714841
PSAP	2.4188634935072e-14	1.06501136758244e-12	0.973236499808392	-1.98836765148361	0.42	0.817	0.514075887392901	119	10665	8.52115798289415	2.0665916309559
KDM4B	2.61860147175222e-14	1.14919927130025e-12	0.465428624520154	2.41356365990813	0.277	0.13	2.13076923076923	119	10665	0.195039519724679	0.903159918197715
EVI2B	2.76130051791962e-14	1.20549897906594e-12	1.07557446847201	2.81789043802817	0.462	0.163	2.83435582822086	119	10665	0.497240581847626	2.16170413731587
NFIA	2.76478278431958e-14	1.20549897906594e-12	0.0253600623527954	-4.32755165958462	0.025	0.473	0.0528541226215645	119	10665	1.51129476566654	0.0481056425128194
CD72	3.09931496836529e-14	1.34700227641244e-12	0.337771929469217	3.89804211696227	0.193	0.036	5.36111111111111	119	10665	0.0687527176931717	0.738080074709508
MYL6	3.31620581272582e-14	1.43663154067058e-12	5.92792098059587	-0.838333805450143	0.899	0.937	0.959445037353255	119	10665	13.8026283774692	8.14777522606325
FLNA	3.39997601572195e-14	1.46820118140455e-12	0.307977550090689	-1.90493210807161	0.193	0.635	0.303937007874016	119	10665	2.53745007111159	0.680698121411792
TXNDC5	3.66438897706721e-14	1.57732628396251e-12	0.227909211289546	2.4078528535048	0.151	0.101	1.49504950495049	119	10665	0.111903653352664	0.572330329951216
CLECL1	3.76467632745184e-14	1.61533389043818e-12	0.161823574713823	4.82328715516	0.109	0.013	8.38461538461539	119	10665	0.0238854174366494	0.3800393363758
CTSB	3.86879768625915e-14	1.65474003895142e-12	0.331440466715144	-3.53997082652282	0.21	0.656	0.320121951219512	119	10665	6.35624111691114	0.783492709695989
DAB2	3.90950449006088e-14	1.66685930362627e-12	0.0398815635685084	-3.890143909847	0.042	0.503	0.0834990059642147	119	10665	1.65200227506608	0.0738310193877166
FBXW7	4.30300497090642e-14	1.8288449833761e-12	0.411182792694967	2.00968464622944	0.235	0.191	1.2303664921466	119	10665	0.287610970248342	0.923473194564038
PTTG1IP	4.65667839754388e-14	1.97293798899713e-12	0.0990756843577612	-2.51521265407848	0.076	0.493	0.154158215010142	119	10665	1.07414336411682	0.243673985977794
ARHGAP25	4.78655696733216e-14	2.02160758686101e-12	0.40376427609445	3.04116712382617	0.252	0.075	3.36	119	10665	0.139225934150022	0.778510711004719
DST	5.6585388718741e-14	2.38242169439874e-12	0.0380140116332881	-3.60635373512472	0.042	0.458	0.091703056768559	119	10665	1.29452874567076	0.0738705072639158
PRSS23	5.94323822554395e-14	2.49449372625401e-12	0.0667639385487953	-4.0243118066207	0.05	0.448	0.111607142857143	119	10665	1.7910798359133	0.153871135161112
ASPH	6.5095926630968e-14	2.72371869409637e-12	0.0713021793517115	-2.88521721392215	0.059	0.458	0.12882096069869	119	10665	1.02983599712876	0.141406829939324
LPP	7.02010280546622e-14	2.92823049839153e-12	0.127479761663764	-2.82315141891538	0.092	0.529	0.173913043478261	119	10665	1.53235745345389	0.27126768795589
ZCCHC11	7.24038752062818e-14	3.01079447732788e-12	0.835429510989537	1.8179426865121	0.403	0.284	1.41901408450704	119	10665	0.549990947671582	1.6076018158102
CYB5R3	8.63646622784738e-14	3.58028029193193e-12	0.250427446254408	-1.96891972027297	0.168	0.571	0.294220665499124	119	10665	1.70034651415547	0.512214266988686
FAM214A	8.7961513154358e-14	3.63529284272597e-12	0.501800426197526	2.12806165687349	0.294	0.182	1.61538461538462	119	10665	0.30286771281362	0.966917605840285
CNR2	8.83598446104922e-14	NA	0.114311976737571	7.16495147955028	0.067	0.002	33.5	119	10665	0.00648507845583742	0.297440294983942
MATN1-AS1	9.44855470090278e-14	NA	0.160822096412599	5.34096084189558	0.092	0.008	11.5	119	10665	0.0159161841088434	0.39373433550847
IKZF3	9.68095665371586e-14	3.98873177356311e-12	0.939763649006714	5.05709597626258	0.412	0.034	12.1176470588235	119	10665	0.167873980422828	2.00743757595625
CD40	9.85205343176973e-14	4.04685109409249e-12	0.572941726976786	2.12958794332009	0.294	0.176	1.67045454545455	119	10665	0.242327276868331	1.22004520972407
PLXND1	1.05876461004353e-13	4.33578589395638e-12	0.0221676076401986	-4.27152118817246	0.025	0.436	0.0573394495412844	119	10665	1.14441444678423	0.044551052067253
SNHG8	1.07274366491308e-13	4.37971981738605e-12	1.26573739508013	1.56791041547751	0.487	0.409	1.19070904645477	119	10665	0.974166833469572	2.53901101057136
NOP58	1.25530149123439e-13	5.10957008803655e-12	0.608932179467245	1.91167161876783	0.345	0.21	1.64285714285714	119	10665	0.326760921459099	1.15504642793797
RFTN1	1.3102095629649e-13	5.31700404874279e-12	0.470064817161614	2.29692724232199	0.286	0.144	1.98611111111111	119	10665	0.208634363406701	0.94649201781085
ENAH	1.32279040851808e-13	5.35193849067991e-12	0.0159160872242863	-4.75693404088405	0.017	0.381	0.0446194225721785	119	10665	0.884309797816353	0.0342367584220014
CSTB	1.42278180548393e-13	5.73926325307935e-12	0.193542613911104	-2.44660948540345	0.151	0.6	0.251666666666667	119	10665	2.18738380330034	0.39902065897283
DUSP1	1.49256421330182e-13	6.00278138681057e-12	2.14758751424183	-1.56993345069037	0.613	0.849	0.722025912838634	119	10665	11.7266328014571	4.39358098379937
AP2S1	1.54369549664975e-13	6.18994328165539e-12	0.429708067523698	-1.614163789071	0.286	0.65	0.44	119	10665	2.59595280629154	0.794142437793637
MICAL3	1.59468910250496e-13	6.37544399942115e-12	0.400556797817747	2.61377582804541	0.235	0.095	2.47368421052632	119	10665	0.126665276876566	0.887988071898528
EMP2	1.62574852362979e-13	6.48038753220834e-12	0.0114018777766907	-4.45733543276284	0.017	0.384	0.0442708333333333	119	10665	0.805533830729758	0.0161881624112432
RPL24	1.65294153352342e-13	6.56934551066698e-12	14.7409137008982	0.577324656983442	0.933	0.931	1.00214822771214	119	10665	13.6033757416136	19.7916571565989
ADIRF	1.7684553202996e-13	7.00776427364604e-12	0.175574520328197	-3.41172121170874	0.118	0.59	0.2	119	10665	5.484004130946	0.453877982896538
SERPINH1	1.92887446779776e-13	7.62103393097925e-12	0.0368952723864424	-4.02141165111441	0.034	0.412	0.0825242718446602	119	10665	1.2043782305237	0.0733074569007797
TNRC6B	1.98987179241302e-13	7.83904756116391e-12	1.76248402405097	1.25761721799111	0.58	0.537	1.08007448789572	119	10665	1.45707911401553	3.28311481239574
DPYSL3	2.11620715426876e-13	8.29859412376443e-12	0.029955732257493	-4.20479534924177	0.017	0.378	0.044973544973545	119	10665	0.885407292366976	0.154665831892802
SRPRA	2.11884240968972e-13	8.29859412376443e-12	0.526876332321085	1.56668935898462	0.286	0.297	0.962962962962963	119	10665	0.471946623700411	1.13136262290361
RPLP0	2.36422532872947e-13	9.23281387071655e-12	16.5838252043441	0.608851867812045	0.95	0.927	1.02481121898598	119	10665	14.1736631048449	21.8108753236282
IGHG3	2.51503713572608e-13	NA	0.0913052236344205	7.37990501815451	0.059	0.001	59	119	10665	0.00484755834770216	0.247994761002556
BCL7A	2.58499348724121e-13	1.00657853334107e-11	0.258046996344297	3.25724860271116	0.168	0.047	3.57446808510638	119	10665	0.0682725352955502	0.602784208661419
PDE4B	2.8436208039378e-13	1.10409518995545e-11	1.30536065063525	2.28204169548984	0.513	0.238	2.15546218487395	119	10665	0.653840999369704	2.44321116131036
S100A16	2.92942219497439e-13	1.1341409549681e-11	0.0396685266595893	-4.25213592664071	0.034	0.411	0.0827250608272506	119	10665	1.44728528524517	0.0860542146248106
JADE3	3.09840534899574e-13	1.19612651194898e-11	0.196520953334882	3.45283072595467	0.118	0.038	3.10526315789474	119	10665	0.0439818686249675	0.485551229430259
LYN	3.14885720622218e-13	1.21213008969804e-11	1.2518176037852	1.87282042746124	0.496	0.29	1.71034482758621	119	10665	0.659745308756005	2.4638255278774
CYFIP2	3.27461730551389e-13	1.25694925803956e-11	0.71922065879874	3.56749821235429	0.395	0.069	5.72463768115942	119	10665	0.204747375729638	1.3464922007208
CNTNAP2	3.38716646349314e-13	NA	0.0597951883982673	144269501.481305	0.034	0	Inf	119	10665	0.00187477082895203	0.16989519848251
SEPT6	3.49027948261509e-13	1.33592430310435e-11	0.812942406466813	1.78580018927191	0.42	0.296	1.41891891891892	119	10665	0.612922215563538	1.52331293184914
SYVN1	3.55326495550921e-13	1.35617956786333e-11	0.286128951649842	2.10670927041987	0.185	0.145	1.27586206896552	119	10665	0.183685605976153	0.630971487579733
LIMA1	3.78453583943676e-13	1.44036868261953e-11	0.0290794285567983	-4.31307102986688	0.025	0.409	0.0611246943765281	119	10665	1.05846802398529	0.0574026825047528
CD109	4.22261705424211e-13	1.60257238230434e-11	0.0242892442198541	-3.9255108508429	0.025	0.388	0.0644329896907217	119	10665	0.78380934672166	0.0459009719364407
TMC6	4.24331122552398e-13	1.60590258824395e-11	0.515159746919424	2.76613842816363	0.277	0.121	2.28925619834711	119	10665	0.269395164557455	1.18120182999568
SKIL	4.42469557695457e-13	1.66985780135319e-11	1.2532879014505	1.52616034104058	0.487	0.404	1.20544554455446	119	10665	0.93798678427265	2.48949889889168
RUBCN	4.76172802254948e-13	1.79203244826283e-11	0.357343148097976	2.50511949367366	0.244	0.103	2.36893203883495	119	10665	0.151416239903099	0.718690521088147
CDK2AP1	4.85671533959839e-13	1.82268874012281e-11	0.00510063358687707	-5.24337363809377	0.008	0.336	0.0238095238095238	119	10665	0.563440162369874	0.00699197219966985
CXCR4	4.98370756179902e-13	1.86515255500328e-11	8.15739828685886	2.52840007190583	0.882	0.323	2.73065015479876	119	10665	3.15626244613025	13.2860096793955
IL4R	5.05974893263898e-13	1.88836557810097e-11	0.52143145597072	2.01102377719181	0.261	0.196	1.33163265306122	119	10665	0.329924254374449	1.23932415529809
FSTL1	5.13062621275161e-13	1.90952836918239e-11	0.0935398835769397	-3.68177588456432	0.076	0.52	0.146153846153846	119	10665	3.51435046470588	0.198753734903727
BRI3	5.33498322090958e-13	1.98011649959545e-11	0.848682500459376	-1.26565922823164	0.412	0.744	0.553763440860215	119	10665	3.62724289392833	1.70514548529559
ITGB7	5.42577206277745e-13	2.00828096158793e-11	0.218240290222961	3.49282238904874	0.143	0.045	3.17777777777778	119	10665	0.0923738418076361	0.477493485296568
HSPG2	6.14667317495921e-13	2.26364300332278e-11	0.213082910552093	-2.87891070675422	0.16	0.551	0.29038112522686	119	10665	3.19673287766206	0.431684959466971
MTERF4	6.14928627043818e-13	2.26364300332278e-11	0.528773112239928	2.04631516611983	0.294	0.18	1.63333333333333	119	10665	0.289046583498583	1.17737236701159
CAPN2	6.24477380519135e-13	2.29252963153523e-11	0.0404026570166471	-2.3950197279761	0.042	0.472	0.0889830508474576	119	10665	1.03633249790909	0.0787614047713019
COL6A2	6.89537175834138e-13	2.52449303532971e-11	0.394328225027395	-3.4535223449871	0.218	0.588	0.370748299319728	119	10665	9.58373801671435	0.948718705390689
INTS6	7.53741712168534e-13	2.75207644662511e-11	0.609336707528919	1.85756322257484	0.311	0.246	1.26422764227642	119	10665	0.437938478882288	1.30268105734141
RAB32	8.01987097383365e-13	2.92031680082326e-11	0	-144269503.583579	0	0.33	0	119	10665	0.6126256100583	0
SERF2	8.45855118726135e-13	3.07175364274858e-11	3.50775208636267	-0.786877534211746	0.765	0.901	0.849056603773585	119	10665	9.69436599767011	5.9835543912531
IFI27	8.77298224272869e-13	3.1773760687173e-11	0.149934333357141	-3.93908340364088	0.101	0.529	0.190926275992439	119	10665	5.16043149704518	0.349106243069882
TCP11L2	9.4607436416463e-13	3.41728147678018e-11	0.381407756352333	2.63134392999273	0.218	0.097	2.24742268041237	119	10665	0.143056682767743	0.792033234776538
EIF1AY	9.666892440631e-13	3.48240753616635e-11	0.705449970403649	1.83485427201695	0.37	0.236	1.56779661016949	119	10665	0.404532321038971	1.36727420167212
FBN1	9.8354660151383e-13	3.53368622991889e-11	0.0880816276227447	-4.38814710847876	0.067	0.507	0.132149901380671	119	10665	4.1688073871779	0.192655426985687
CRTAP	9.99353670809791e-13	3.58092872521817e-11	0.126920286003125	-2.1752728878792	0.101	0.519	0.194605009633911	119	10665	1.20263729561617	0.285504715461727
FERMT2	1.01618366161283e-12	3.63157625276117e-11	0.00283841836551635	-5.18438789572697	0.008	0.331	0.0241691842900302	119	10665	0.56696174968619	0.00337100833088785
CD82	1.02419643504171e-12	3.65052872204153e-11	0.578854977142752	2.14582773117117	0.277	0.168	1.64880952380952	119	10665	0.296932533505665	1.33222063557008
IQSEC1	1.04233499720103e-12	3.70537715495766e-11	0.625964227497651	1.79410740220525	0.319	0.257	1.24124513618677	119	10665	0.420126683103122	1.31242039307168
KDM6B	1.06519362752875e-12	3.77667203781445e-11	1.52344003711013	1.93775501186125	0.513	0.333	1.54054054054054	119	10665	0.96209230347703	3.16701335858499
SRRM2	1.09897577527844e-12	3.88622063525629e-11	2.29951360915404	0.890455828524741	0.655	0.7	0.935714285714286	119	10665	2.34152724320422	3.90580275095757
KCTD12	1.12252763114562e-12	3.9591138152945e-11	0.0836968086081848	-3.50637782144491	0.059	0.511	0.11545988258317	119	10665	1.61166032892189	0.175650504035266
CTSL	1.18779008466757e-12	4.17835399757863e-11	0.142927998421101	-4.10738452679602	0.084	0.595	0.141176470588235	119	10665	4.1250569852163	0.347284937290441
HLA-F	1.25770425153454e-12	4.41277327628253e-11	1.22272649357411	1.67023339543063	0.496	0.381	1.30183727034121	119	10665	0.905093118263276	2.50011401816178
SERP1	1.27466298723225e-12	4.46065829272211e-11	1.53863192783974	0.948835931278079	0.555	0.612	0.906862745098039	119	10665	1.80023021013131	2.73556907042196
APLP2	1.28527429452381e-12	4.48614004407237e-11	0.630741667428229	-1.55610742175441	0.294	0.688	0.427325581395349	119	10665	3.06093142592427	1.51383383155662
MATN1	1.29444361836799e-12	NA	0.0897325729834055	7.14134494193476	0.059	0.001	59	119	10665	0.00418472001125026	0.222903966085215
PLCG2	1.33867422608178e-12	4.66045422428937e-11	0.242227975044953	2.76830622588763	0.176	0.076	2.31578947368421	119	10665	0.122868794077641	0.489231059435175
ST6GAL1	1.48799330715732e-12	5.16694170807489e-11	0.594473525845731	2.01495904554051	0.336	0.194	1.7319587628866	119	10665	0.379887767370401	1.11927226469232
GNG12	1.50351321390511e-12	5.20741221875155e-11	0.0416297841903448	-3.77401098213351	0.025	0.368	0.0679347826086957	119	10665	0.702370032420829	0.102116703590763
C16orf74	1.60618992130393e-12	5.54876841275075e-11	0.42714608566621	2.63567106870541	0.252	0.073	3.45205479452055	119	10665	0.112390778302293	0.861179529895696
ICOSLG	1.88357141553879e-12	6.49037280858161e-11	0.368900643638043	3.00745077345133	0.235	0.067	3.50746268656716	119	10665	0.106189960228152	0.73831194807501
LINC01215	2.00241042532362e-12	6.88226419907783e-11	0.166234680666866	5.62927167620351	0.101	0.007	14.4285714285714	119	10665	0.0184692603437459	0.395550448897448
GSTO1	2.11526218233802e-12	7.25163546632066e-11	0.230630416118275	-2.06924510221331	0.168	0.549	0.306010928961749	119	10665	1.59950386853005	0.494311637591468
TXNDC11	2.3167917715789e-12	7.92236942601079e-11	0.252597991413953	2.11352394328656	0.176	0.133	1.32330827067669	119	10665	0.172155662384989	0.537606757156061
CR2	2.3543451493008e-12	NA	0.0753612756457989	8.74915175106331	0.05	0	Inf	119	10665	0.00259149479217333	0.168414668317822
SDF2L1	2.51224560311559e-12	8.568983547032e-11	0.400233307505149	1.45375778381631	0.185	0.313	0.591054313099042	119	10665	0.57704283900534	1.21207401061319
CLPTM1L	2.64727777638294e-12	9.00676098010288e-11	0.47167965881124	1.5176271148778	0.269	0.28	0.960714285714286	119	10665	0.40593061884677	0.962688668279936
FKBP10	2.8801976559705e-12	9.77453476546362e-11	0	-144269503.856094	0	0.311	0	119	10665	0.633519379786483	0
CDC42SE2	2.90499785072682e-12	9.83392865398052e-11	0.909892235624789	1.71582902865361	0.429	0.318	1.34905660377358	119	10665	0.702817659853754	1.73417169815726
BACH2	2.98371789197864e-12	1.00750955284783e-10	0.351734992273608	3.84838796586735	0.185	0.04	4.625	119	10665	0.095512664009135	0.979444451649145
RPL7	3.29097890524551e-12	1.10848396975932e-10	12.0121588436703	0.593701932577282	0.908	0.92	0.98695652173913	119	10665	11.5812946333494	16.7038080572582
ITGA5	3.34031611091066e-12	1.1222962334738e-10	0.0525439130628891	-3.98797958717701	0.034	0.389	0.0874035989717224	119	10665	1.02274264989609	0.176265216765635
VPS37B	3.35025952909076e-12	1.12283698098109e-10	0.529754064165312	1.95979920177657	0.303	0.193	1.5699481865285	119	10665	0.336266201278428	1.07222539527977
HSPB1	3.4247186635734e-12	1.14494378546711e-10	0.266690714106647	-2.40005043342861	0.143	0.535	0.267289719626168	119	10665	1.94938193682782	0.682224041683236
SNX22	3.44348225647275e-12	NA	0.126749838814044	6.10028864188228	0.076	0.004	19	119	10665	0.00726900197857992	0.350257471760088
CAV2	3.58143938011193e-12	1.19437457347148e-10	0.0402400960219673	-3.95340893972028	0.034	0.405	0.0839506172839506	119	10665	1.28502593285177	0.0896824350436949
CDH13	3.66883333775266e-12	1.22049855702572e-10	0	-144269503.875765	0	0.299	0	119	10665	0.649070028650291	0
FAM127A	3.91325750488399e-12	1.29860390057394e-10	0.0232768610468319	-4.16065428048571	0.017	0.353	0.0481586402266289	119	10665	0.601096808665155	0.0522383903702025
CIRBP	4.131211642722e-12	1.36756300890402e-10	4.50685757488357	0.755289699667001	0.807	0.816	0.988970588235294	119	10665	4.01792063532856	6.77237142762866
ATP2B4	4.27139936669372e-12	1.41050401145746e-10	0.0520614576613758	-3.00394847517315	0.042	0.421	0.0997624703087886	119	10665	0.909370286177214	0.191564600080597
GNAQ	4.39395477515898e-12	1.4474267160322e-10	0.0294514483035	-2.88858868822432	0.034	0.462	0.0735930735930736	119	10665	1.01686964421438	0.0599290110944447
CTSD	4.44407251653367e-12	1.460365585738e-10	0.387429253366609	-2.98954714639079	0.261	0.696	0.375	119	10665	6.71112658316024	0.852811786560617
DDX5	5.01425243760979e-12	1.64372318958435e-10	8.48830323851593	0.647116646683004	0.924	0.908	1.01762114537445	119	10665	7.6667099585133	11.537722368
TUBB	5.28007462033033e-12	1.72666129513861e-10	0.547213227705301	-1.60174660625623	0.303	0.678	0.446902654867257	119	10665	3.61715649246574	1.1204289700652
TXN	5.38236185180082e-12	1.75584894017706e-10	0.524988754267495	-1.42082570624107	0.269	0.708	0.379943502824859	119	10665	3.5906246541467	1.12035927605283
FILIP1L	5.71883030537566e-12	1.86110629720595e-10	0.0607111386094918	-3.9119213758936	0.042	0.436	0.0963302752293578	119	10665	1.37338942910897	0.134931139298887
CYLD	5.97707855727565e-12	1.94046215426927e-10	0.738091710833708	1.86959532960157	0.378	0.261	1.44827586206897	119	10665	0.522635038789217	1.48181842229728
RCN1	6.07994623724218e-12	1.96911335707605e-10	0.0550966811917162	-3.36071209813206	0.042	0.379	0.110817941952507	119	10665	0.780910591294035	0.128915884765891
IRF4	6.12978467992063e-12	1.98049374082903e-10	0.609165102436563	3.8288903651725	0.311	0.043	7.23255813953488	119	10665	0.153405744804117	1.32656386741496
RNMT	6.16334911324599e-12	1.98657422494649e-10	0.940574727413265	1.54151233060609	0.42	0.343	1.22448979591837	119	10665	0.658423462643418	1.91538328299719
TRAF4	6.32463286203926e-12	2.03369399881277e-10	0.247697023767262	2.95703962846416	0.151	0.056	2.69642857142857	119	10665	0.0645073500495776	0.556799434410715
AHR	6.59249446300347e-12	2.11477804523918e-10	0.118262492682516	-2.67427676591116	0.084	0.551	0.152450090744102	119	10665	1.83085735582598	0.254074327085808
GUK1	6.91792047212013e-12	2.2138988722298e-10	1.00079059085486	-1.03152371375475	0.437	0.771	0.566796368352789	119	10665	4.00045404330437	1.84676710676795
RAB13	7.09269294609618e-12	2.26445147068137e-10	0.172759825574779	-2.3985572062389	0.109	0.491	0.221995926680244	119	10665	1.46924774089229	0.52112084515922
RP11-768B22.2	7.29397855301405e-12	NA	0.0371598871654077	144269500.505033	0.034	0	Inf	119	10665	0.000862295713885704	0.0781428317524658
ZNF107	7.35005714991357e-12	2.34107139434481e-10	0.256924610032092	2.84877722486918	0.168	0.063	2.66666666666667	119	10665	0.08841325324984	0.581414432810215
ANAPC16	7.56579290675379e-12	2.40361485373359e-10	1.35683286768907	1.14047516983857	0.538	0.498	1.08032128514056	119	10665	1.10567501274411	2.40659422511958
ARRDC2	7.58209985034349e-12	2.40361485373359e-10	0.545204783797382	2.3894845851759	0.261	0.15	1.74	119	10665	0.283758446755336	1.30211333072707
HLA-A	7.66822987730545e-12	2.42521270274498e-10	12.1973219563044	0.730084368096249	0.941	0.907	1.03748621830209	119	10665	10.1289194657525	15.9847729029269
SDCBP	7.70265227837835e-12	2.43039424230894e-10	0.588002813733354	-1.35623059524692	0.303	0.723	0.419087136929461	119	10665	3.0497752546639	1.21252150063066
PLXDC2	8.15470432288424e-12	2.56701708743503e-10	0.00927152411420429	-5.71115723136582	0.008	0.405	0.0197530864197531	119	10665	1.06058589146689	0.0167970385251738
PLEKHA2	8.57437801293540e-12	2.69283438154496e-10	0.663841587138716	2.41940365638953	0.336	0.165	2.03636363636364	119	10665	0.356287481986928	1.44947742496819
SWAP70	8.84772289637699e-12	2.77221792053226e-10	1.0080986808782	1.50379031803038	0.403	0.339	1.18879056047198	119	10665	0.62611082038013	2.07483745342119
GCC2	9.14585324383726e-12	2.85898099197725e-10	1.04028463655837	1.54228311485858	0.471	0.363	1.29752066115702	119	10665	0.770399912716	1.96656853391821
H2AFJ	9.63342109663255e-12	3.00442320451228e-10	0.145612031600105	-1.95752570333783	0.126	0.532	0.236842105263158	119	10665	1.28343784576778	0.284286621960943
SFMBT1	9.72968723341647e-12	3.02743824701663e-10	0.25135558023165	3.13814659652646	0.151	0.048	3.14583333333333	119	10665	0.061605990446448	0.557824269516103
SLC25A42	1.10887301947713e-11	3.44236087359803e-10	0.201658826706091	3.05768066080247	0.134	0.046	2.91304347826087	119	10665	0.0701594989540798	0.457996228249547
SPATS2L	1.1321747534677e-11	3.50661849505064e-10	0.0555591564864317	-2.83524691654865	0.05	0.412	0.121359223300971	119	10665	0.815402717322485	0.1131421631333
SORBS3	1.19957460798933e-11	3.70685061776152e-10	0.0748384407495299	-3.05073456108286	0.042	0.401	0.104738154613466	119	10665	0.768676332595256	0.325820866334566
SESN3	1.25791061189444e-11	3.87822189337615e-10	1.130002065331	1.70947997664243	0.429	0.325	1.32	119	10665	0.755622023752025	2.44604740139016
COL4A1	1.36586837925969e-11	4.20144855565428e-10	0.131918031958522	-4.21351233047964	0.092	0.473	0.194503171247357	119	10665	3.54468109173578	0.299532172182552
NID1	1.41609597132637e-11	4.34602756758089e-10	0.0271338471530089	-4.16168668318119	0.025	0.38	0.0657894736842105	119	10665	0.946546098053747	0.0568353708238036
DYNLL1	1.57401452088237e-11	4.8197040090564e-10	0.865905427595239	-1.11794806833692	0.403	0.737	0.546811397557666	119	10665	3.62112564690976	1.72706119175954
LAMB1	1.58488051821342e-11	4.84197170564384e-10	0.0290607644386698	-3.49404075432378	0.025	0.371	0.0673854447439353	119	10665	0.925368946733868	0.0685671299020095
LY6E	1.61989663293961e-11	4.93775279085867e-10	0.197274011819665	-1.93176351576348	0.151	0.574	0.263066202090592	119	10665	1.84376340921755	0.445496771737556
STX7	1.65859685735968e-11	5.04430597273295e-10	0.706205251760872	1.61233522125803	0.328	0.307	1.06840390879479	119	10665	0.510096177170688	1.68932707006904
TMEM156	1.73556888454791e-11	5.26651341925991e-10	0.202909980707417	5.56106291901863	0.143	0.01	14.3	119	10665	0.0315541651625814	0.49301371785818
CALM1	1.8447920085182e-11	5.58536690579004e-10	2.27085064014207	-0.883219834329423	0.639	0.864	0.739583333333333	119	10665	7.52018510345963	4.18279339343283
USF3	2.29044612410593e-11	6.91909879598188e-10	0.528435254351464	2.06897604859507	0.269	0.164	1.64024390243902	119	10665	0.250578956692358	1.16037157297443
IGLV6-57	2.32991014815497e-11	NA	0.0283150535995675	144269500.415896	0.017	0	Inf	119	10665	0.000794602214955318	0.0720083217317492
SPARCL1	2.34830190799216e-11	7.07800259650522e-10	0.157260289302616	-3.45938398361866	0.084	0.551	0.152450090744102	119	10665	7.90901166719643	0.52964088130422
AC007386.4	2.37203091228944e-11	NA	0.0631766011711958	7.25821422997593	0.042	0.001	42	119	10665	0.00327435729519179	0.169979752588384
FGFR1	2.3751202611988e-11	7.14285608909185e-10	0.0307519538188126	-3.91957818621875	0.025	0.366	0.0683060109289618	119	10665	0.797425808932852	0.0589762072075518
ARHGAP21	2.38888906591572e-11	7.16826333743484e-10	0.0262877420034398	-3.37294067447171	0.025	0.38	0.0657894736842105	119	10665	0.74369796334899	0.0610422290824517
GLTSCR2	2.46987859288677e-11	7.394816507103e-10	2.27683974918934	1.11356945081056	0.689	0.619	1.11308562197092	119	10665	1.89841546944063	3.77861346532726
YPEL5	2.53838424965149e-11	7.5830711741806e-10	0.925114717909537	1.45397727566651	0.403	0.404	0.997524752475248	119	10665	0.908412176220203	2.18250496340563
SHISA8	2.54994846429038e-11	NA	0.0638571991692727	8.87676659837822	0.05	0	Inf	119	10665	0.00159601919225807	0.125187695616794
PXDN	2.56198084030563e-11	7.63663005784022e-10	0.0109749777663355	-5.76849604449372	0.008	0.307	0.0260586319218241	119	10665	0.754951383115121	0.0223973986834103
FAM133B	2.63142914428772e-11	7.82632336887162e-10	1.11728716164531	1.35791351091118	0.479	0.421	1.13776722090261	119	10665	0.934744068865995	2.18027593460972
MYOF	2.64180042269533e-11	7.83986279624982e-10	0.0229762801438325	-3.79450460728878	0.025	0.34	0.0735294117647059	119	10665	0.626690222722324	0.0508287301434489
GNAI2	2.6816367995806e-11	7.9405917803845e-10	0.985021882435038	-1.04921146814343	0.437	0.754	0.579575596816976	119	10665	3.60771542984387	1.93968168142734
RAC2	2.71569379462915e-11	8.02380317873653e-10	0.690223017354172	2.67327435269247	0.345	0.142	2.42957746478873	119	10665	0.423579831012365	1.36630534819158
RHOA	2.72672337303942e-11	8.03876236432387e-10	0.950984002572322	-0.941457058016204	0.462	0.756	0.611111111111111	119	10665	3.36164957231236	1.7815488654051
TMEM154	2.80198445745854e-11	8.24260624352378e-10	0.316218625203357	3.4915215957776	0.218	0.047	4.63829787234043	119	10665	0.11026600347712	0.619562659302921
VCAN	2.81329946050748e-11	8.25786135760725e-10	0.0604367939394062	-4.72296990546796	0.042	0.481	0.0873180873180873	119	10665	4.68445200094149	0.129884621525702
GPBP1	2.97057482946857e-11	8.70055536465869e-10	1.06562871379551	1.24964398674444	0.471	0.459	1.02614379084967	119	10665	0.993034404223999	2.03145999185134
CCDC88C	3.19708373681896e-11	9.33881551279082e-10	0.298066673757166	2.51410836051136	0.185	0.099	1.86868686868687	119	10665	0.184510195286338	0.679350467577088
CHPT1	3.20235490752569e-11	9.33881551279082e-10	0.703574711347356	1.69556725940765	0.361	0.246	1.46747967479675	119	10665	0.369645420938331	1.42360221590026
CHMP7	3.45326599732928e-11	1.00487802984919e-09	0.37612195596931	2.2120705458289	0.218	0.12	1.81666666666667	119	10665	0.179376607594617	0.962590921579907
CFLAR	3.55355309948984e-11	1.03089106109784e-09	1.38590721882466	1.21013678856991	0.513	0.502	1.02191235059761	119	10665	1.3137058160517	2.64909913049041
TMEM120B	3.557962914054e-11	1.03089106109784e-09	0.283805432955098	2.63019750977415	0.193	0.078	2.47435897435897	119	10665	0.125768172216814	0.545681259608549
EPS8	3.98990666654958e-11	1.15356250039533e-09	0.0108209102735621	-4.74034116708265	0.017	0.377	0.0450928381962865	119	10665	0.958303303528429	0.0150986779611438
RP11-297B17.3	4.00739221935434e-11	NA	0.0529430264553601	144269501.082083	0.034	0	Inf	119	10665	0.00139732518708476	0.126628191743883
CALU	4.08050251072589e-11	1.17722934319079e-09	0.129390785351738	-2.06927627320295	0.101	0.525	0.192380952380952	119	10665	1.87079372912728	0.254616168384188
EHD2	4.20531431389093e-11	1.21064529382591e-09	0.103272518391702	-2.90828623470155	0.059	0.39	0.151282051282051	119	10665	0.89895119234209	0.265136534967716
SPTBN1	4.22469896103325e-11	1.21363260345418e-09	0.334620054602238	-1.79577440638228	0.218	0.58	0.375862068965517	119	10665	2.69573940557795	0.682512744853805
LY75	4.44013871253702e-11	1.27280827391513e-09	0.210760253423063	3.21152334726325	0.134	0.046	2.91304347826087	119	10665	0.0758535871033066	0.493575373677407
WDFY4	4.48740653156854e-11	1.28362692568626e-09	0.475561438220654	3.62985408007373	0.252	0.042	6	119	10665	0.101885603339805	1.02165856818167
NUGGC	4.54618458002425e-11	NA	0.0506410789472789	6.64712661308531	0.05	0.001	50	119	10665	0.00366630661334383	0.0987987950568355
PDLIM7	4.85505229445355e-11	1.38584999074518e-09	0.0137477554334566	-5.098575564665	0.008	0.309	0.0258899676375405	119	10665	0.54358546082057	0.0342655742685258
FKBP9	5.50048538874868e-11	1.56676616580573e-09	0.03140994493453	-2.91769160831411	0.025	0.385	0.0649350649350649	119	10665	0.774890217107858	0.0623379384279197
FKBP1A	5.54883489107208e-11	1.57720363897498e-09	0.763248249636653	-1.41168563964175	0.387	0.719	0.538247566063978	119	10665	3.88040673124113	1.48879151979384
COL6A1	5.63055956823016e-11	1.59706376974242e-09	0.372323271415136	-3.36461836315769	0.218	0.547	0.39853747714808	119	10665	7.15263432951937	0.821117058083089
RBFOX2	5.93118230625661e-11	1.67879872294528e-09	0.00569124771742624	-4.88431570836329	0.008	0.304	0.0263157894736842	119	10665	0.475621603890805	0.00810670576147393
TJP1	6.12030014573674e-11	1.72869609776753e-09	0.0269480387497281	-4.21169252221289	0.017	0.33	0.0515151515151515	119	10665	0.624743871639183	0.0655342668415503
OSBPL8	6.23596305059161e-11	1.75768054771173e-09	1.02160835763496	1.17808772378893	0.412	0.46	0.895652173913043	119	10665	0.979115396152609	2.1959151998485
MMP14	6.36029242669815e-11	1.78898162557211e-09	0.049588345025694	-3.31796519402714	0.034	0.396	0.0858585858585859	119	10665	0.985146745451382	0.120437349453574
TAPBP	6.666787818664e-11	1.87128400585125e-09	1.50739203767985	1.00042288538656	0.529	0.57	0.928070175438597	119	10665	1.53174648352309	2.8504492472575
UBALD2	7.0489921900192e-11	1.97445055667627e-09	0.652944381508979	1.52942241355778	0.336	0.289	1.16262975778547	119	10665	0.527283148302503	1.33206684885104
LRP1	7.48321352486508e-11	2.09172895893169e-09	0.0498320371849126	-4.55837759697392	0.034	0.448	0.0758928571428572	119	10665	2.27026326664438	0.124728240364408
NCL	7.56556247129966e-11	2.11036900985135e-09	3.50456310384792	0.839930257298974	0.756	0.721	1.04854368932039	119	10665	3.16905441206066	5.82950034733943
PPIC	8.75593261695339e-11	2.43736942454985e-09	0.0716240243705863	-3.24713266557749	0.05	0.42	0.119047619047619	119	10665	1.37581781797457	0.168667527603595
MSRB3	8.99137072768523e-11	2.49774717142481e-09	0.00569124771742624	-4.9776369469692	0.008	0.297	0.0269360269360269	119	10665	0.496310462735448	0.00810670576147393
DBN1	1.01796403438673e-10	2.81802222804588e-09	0.0131658009416642	-5.05881201335493	0.008	0.292	0.0273972602739726	119	10665	0.499452037743453	0.0314472644336841
PHF20	1.01861265127169e-10	2.81802222804588e-09	0.704434578364717	1.53527017422893	0.336	0.297	1.13131313131313	119	10665	0.49898484741329	1.49562006506307
HLA-B	1.02926196737435e-10	2.84164887017102e-09	25.6133846088658	0.65490240404992	1	0.941	1.06269925611052	119	10665	18.1440002369518	27.7323751566161
ATOX1	1.03480980179901e-10	2.85112320237998e-09	0.177387123115786	-1.70693123962959	0.134	0.531	0.252354048964218	119	10665	1.37351732145972	0.437766432485644
PRDM1	1.06090173695959e-10	2.91704675552175e-09	0.342805365125789	2.44864227080689	0.16	0.148	1.08108108108108	119	10665	0.45295279282847	1.04180185796645
RHOB	1.08825576306722e-10	2.98616494822905e-09	0.222645995362608	-2.23415549103005	0.143	0.58	0.246551724137931	119	10665	2.77805410424743	0.505342381024439
NUAK2	1.12807646780999e-10	3.08358662262373e-09	0.1649443590863	4.53318621390627	0.101	0.012	8.41666666666667	119	10665	0.0213712695817088	0.383836275626205
FMNL1	1.12833682546834e-10	3.08358662262373e-09	0.844027713455166	2.31870906095335	0.412	0.191	2.15706806282722	119	10665	0.496258866198289	1.58833538727788
SDC2	1.16944797500288e-10	3.18946813101493e-09	0.0373256050528181	-4.530034482836	0.034	0.408	0.0833333333333333	119	10665	1.63058532011113	0.076019335763511
NR2F2	1.20252997032682e-10	3.27306793741682e-09	0.0575334541183234	-3.76406695333329	0.034	0.451	0.0753880266075388	119	10665	2.45608225166271	0.183359301148025
TUBA1A	1.21966107431958e-10	3.31300275288462e-09	0.373657686380667	-1.89118963195837	0.193	0.602	0.320598006644518	119	10665	2.63388953170463	1.05962953949525
HTRA1	1.23279463216595e-10	3.3419400561714e-09	0.109474587664831	-2.6569048996077	0.067	0.516	0.12984496124031	119	10665	2.70253667411188	0.270948644669319
SMDT1	1.24679115883936e-10	3.37309583996841e-09	1.222554078611	1.01274501033049	0.487	0.538	0.905204460966543	119	10665	1.28231822969341	2.23676349531859
ARHGAP29	1.31193902878443e-10	3.54223537771797e-09	0.0140278950694979	-5.31604322881799	0.017	0.373	0.0455764075067024	119	10665	1.41682484653098	0.0264383741013008
FCRLA	1.32105849959929e-10	NA	0.0914263475046198	5.83541431182633	0.067	0.004	16.75	119	10665	0.00434493314983581	0.197755540465627
JUND	1.32759982978771e-10	3.57735050134596e-09	11.0079947669805	0.819731527902539	0.924	0.866	1.06697459584296	119	10665	9.16321282892547	16.0867012827563
PNN	1.33028421415914e-10	3.57742898550221e-09	1.19369316867941	1.20164441670748	0.496	0.45	1.10222222222222	119	10665	1.03527875892	2.31872100325109
DNAJB11	1.34023288426025e-10	3.5970035158642e-09	0.32877141837427	1.31677380791269	0.176	0.314	0.560509554140127	119	10665	0.481739473107023	0.85243806462631
AP1S3	1.37264788773104e-10	3.67667693666011e-09	0.195352058542328	3.91790292851176	0.126	0.022	5.72727272727273	119	10665	0.043621154293283	0.423333622150131
VCL	1.43063095992534e-10	3.82438311965757e-09	0.0561394524055461	-2.8370594044626	0.059	0.392	0.150510204081633	119	10665	0.860637593140597	0.106581443712793
TUBA1B	1.53822894331928e-10	4.10387298085954e-09	0.650135763974631	-1.67416754355243	0.303	0.706	0.429178470254958	119	10665	5.02674584052492	1.48581148569826
RHOF	1.54738491974942e-10	4.12014170430511e-09	0.287020878729806	3.23450039967209	0.185	0.055	3.36363636363636	119	10665	0.115669114115213	0.616055862068171
RBMS3	1.55747094460822e-10	4.13881775871925e-09	0	-144269503.471696	0	0.314	0	119	10665	0.645788118187335	0
TNS1	1.57953197040243e-10	4.18917996795904e-09	0.0106818763779841	-3.61548547704491	0.017	0.356	0.0477528089887641	119	10665	0.692864749027573	0.0148487224232496
GPX1	1.67804072014593e-10	4.44169796120357e-09	0.544726717715585	-1.87042208704852	0.286	0.674	0.42433234421365	119	10665	4.38736925111395	1.3107128936395
ABCB9	1.71428958767068e-10	4.52874972837001e-09	0.0765145518340442	3.33974045081035	0.084	0.023	3.65217391304348	119	10665	0.0259368082341506	0.137924228429749
SET	1.72621894789637e-10	4.55134009491346e-09	2.8079001436578	0.807977313919721	0.681	0.693	0.982683982683983	119	10665	2.68749364905504	4.86383765913215
ICAM3	1.74562185045976e-10	4.58459928172652e-09	0.474017586829417	2.02750045767434	0.286	0.169	1.69230769230769	119	10665	0.330105447105043	0.94848059506519
BLNK	1.74563900506621e-10	4.58459928172652e-09	0.157946542598744	3.69903318888144	0.118	0.024	4.91666666666667	119	10665	0.0397901282380888	0.337951476899873
WWTR1	1.83026044142128e-10	4.79749006367101e-09	0.04309448966369	-3.42272909563299	0.042	0.386	0.10880829015544	119	10665	1.07484254791719	0.0861269961072922
SIPA1L1	1.86386390616014e-10	4.87608512770787e-09	0.523449953146975	2.05645997381019	0.277	0.165	1.67878787878788	119	10665	0.288437845458362	1.12042794016895
ARID3A	1.95447821768294e-10	5.10323353233377e-09	0.178598060813532	2.31920757123775	0.126	0.096	1.3125	119	10665	0.134790056280039	0.380458861833191
MEI1	2.24380376184922e-10	5.84734392328713e-09	0.0883187053552583	3.71026195386607	0.067	0.02	3.35	119	10665	0.0403454217888717	0.270967481508027
PRKCB	2.2652109755038e-10	5.89173503339048e-09	0.411638983401042	3.21673644387269	0.227	0.075	3.02666666666667	119	10665	0.195673302244993	1.02491959915044
LAMP1	2.39658258534114e-10	6.22141756691737e-09	0.306758780523789	-1.55800301584171	0.193	0.589	0.3276740237691	119	10665	1.64151299256354	0.787794930931002
POLR2J3	2.50344324291903e-10	6.48632515612464e-09	0.915671505481103	1.33898045726084	0.42	0.379	1.10817941952507	119	10665	0.826618129682277	1.75018713216689
VHL	2.5219470799834e-10	6.52172610530065e-09	0.339843983852206	2.02107217981526	0.202	0.143	1.41258741258741	119	10665	0.197922907172217	0.725046809307687
TRIB1	2.58043486625122e-10	6.66019137030702e-09	0.234717885403433	2.07776714836714	0.134	0.152	0.881578947368421	119	10665	0.301671451027601	0.773682852403328
NCKAP1	2.64977082035888e-10	6.82607309038148e-09	0.027777348609308	-3.43851101725434	0.025	0.329	0.0759878419452888	119	10665	0.545830507729988	0.0619751416757293
LTBP1	2.70331443404109e-10	6.95071667363274e-09	0.00283841836551635	-5.90078259308155	0.008	0.333	0.024024024024024	119	10665	1.01649028594443	0.00337100833088785
PVRL2	2.74978126791032e-10	7.05672438524872e-09	0.00878650184888485	-4.04695827225704	0.017	0.322	0.0527950310559006	119	10665	0.570939739516482	0.011637194774333
ITGAV	2.78032554251809e-10	7.12154487344984e-09	0.0633790257027935	-2.80216564386973	0.042	0.393	0.106870229007634	119	10665	0.814115245901825	0.149880909831528
ZNF75A	2.88086871277708e-10	7.36507479454376e-09	0.336698918687645	2.39017716798528	0.202	0.1	2.02	119	10665	0.157801101949484	0.734161169542558
C17orf62	2.909089974137e-10	7.42313811014162e-09	0.402741975048795	1.58520668464167	0.252	0.241	1.04564315352697	119	10665	0.364985523666624	0.804373543577213
YWHAE	2.98296099531155e-10	7.59724640639557e-09	0.617369037003774	-1.13931510541118	0.345	0.677	0.509601181683899	119	10665	2.39148853610114	1.20370685616262
RASSF2	3.0078023553355e-10	7.63697798919398e-09	0.665810858751245	2.1023443736088	0.336	0.185	1.81621621621622	119	10665	0.378204711950105	1.34746387818816
NAV1	3.00989780469235e-10	7.63697798919398e-09	0.0254694165721474	-2.9910023520873	0.034	0.367	0.0926430517711172	119	10665	0.732363066262199	0.0474089314997225
CRIP2	3.02515284866883e-10	7.66125645302916e-09	0.188907902524664	-2.24231077531367	0.134	0.496	0.270161290322581	119	10665	1.89533981075637	0.409865130954451
PARP15	3.10491987589602e-10	7.83947222147037e-09	0.322189025846282	4.07842104540373	0.21	0.032	6.5625	119	10665	0.0869532481222016	0.676216725768799
FAM159A	3.10716111205016e-10	7.83947222147037e-09	0.289063866398015	5.5094712084666	0.185	0.012	15.4166666666667	119	10665	0.0445174266064671	0.606248845630851
UPF2	3.11991736334285e-10	7.85694329650808e-09	0.680757278496108	1.55171057290085	0.353	0.274	1.28832116788321	119	10665	0.468292062623516	1.42797546322089
CRELD2	3.17398083901605e-10	7.96403683128459e-09	0.334556705824138	1.47520172330975	0.193	0.243	0.794238683127572	119	10665	0.335300018956518	0.717404524033714
BGN	3.17426540369615e-10	7.96403683128459e-09	0.213319110465446	-3.14018452300821	0.134	0.505	0.265346534653465	119	10665	5.09110268540408	0.482178936791197
ACTB	3.19638432378395e-10	8.00462564950579e-09	13.3954771587893	-0.786188912087238	0.933	0.969	0.962848297213622	119	10665	32.885471997565	19.3325518716815
CEP128	3.28360915132933e-10	8.20780447047498e-09	0.110057504855624	2.86161413168073	0.084	0.041	2.04878048780488	119	10665	0.0489625821802353	0.25788879670296
ADAM9	3.3079818240397e-10	8.24357890109622e-09	0.031491988198433	-3.56807870358228	0.025	0.349	0.0716332378223496	119	10665	0.640741956818889	0.0739643056304088
PDCD4	3.31015823164333e-10	8.24357890109622e-09	1.45292647134926	1.5032737851262	0.538	0.428	1.25700934579439	119	10665	1.17501714216049	2.67977377509615
IL2RG	3.56424896315363e-10	8.85998639862894e-09	0.604978551844799	3.52426996296152	0.303	0.075	4.04	119	10665	0.274657160001268	1.31304075961118
RAB3IP	3.76149867714393e-10	9.33308870665933e-09	0.152891291962588	3.80179679118821	0.101	0.021	4.80952380952381	119	10665	0.0337741893790701	0.321636494995319
DGKD	3.82947946116211e-10	9.48429720224947e-09	0.320610118924053	2.46479877875774	0.21	0.101	2.07920792079208	119	10665	0.182492244977526	0.757489234350324
KANK2	3.92320108821218e-10	9.69858500210692e-09	0.00283841836551635	-5.04974236720956	0.008	0.307	0.0260586319218241	119	10665	0.579670550517633	0.00337100833088785
CTHRC1	4.19500415348491e-10	1.03515184908246e-08	0.0462921947022596	-3.68973445915904	0.042	0.41	0.102439024390244	119	10665	2.10211524983043	0.0877261380696593
PARP1	4.23326449693042e-10	1.04268322791853e-08	0.727507479494514	1.3375873908119	0.353	0.328	1.07621951219512	119	10665	0.563341949345539	1.42033087050599
TTC7A	4.24376924782811e-10	1.0433631948173e-08	0.396658036108243	2.21473598750178	0.244	0.125	1.952	119	10665	0.193571869808326	0.755327045671591
RBMS1	4.29750133931444e-10	1.05464909917274e-08	0.188708963285282	-1.76927479451121	0.118	0.515	0.229126213592233	119	10665	1.19524695451582	0.42924033137374
GNB2	4.35005783073755e-10	1.06560598460958e-08	0.257909091828541	-1.44608061729443	0.193	0.566	0.340989399293286	119	10665	1.40627377515553	0.523822935926218
PPHLN1	4.45451718378782e-10	1.08921433787973e-08	0.675529028352505	1.40858734552897	0.387	0.304	1.27302631578947	119	10665	0.47953167855277	1.22372987831027
GRN	4.62655414378164e-10	1.1292312315067e-08	0.60095613206863	-1.51991146824091	0.328	0.68	0.482352941176471	119	10665	3.34721774894657	1.50828097180785
ABCB4	4.70551706078056e-10	1.14642733019704e-08	0.123869062608841	4.40844856409193	0.076	0.012	6.33333333333333	119	10665	0.0185333124600196	0.311681595163332
IL6ST	4.77787262087254e-10	1.16195447330353e-08	0.157473779175388	-1.79052067224743	0.109	0.544	0.200367647058824	119	10665	1.73268542593907	0.38904535499329
RAB34	5.5556798510131e-10	1.3486788222108e-08	0.0706029439293605	-3.14205397651342	0.042	0.377	0.111405835543767	119	10665	0.764769326643276	0.17566998556691
DOCK8	5.62056163069859e-10	1.36197530306479e-08	0.640962616273277	2.18244958852238	0.345	0.191	1.80628272251309	119	10665	0.478619546303346	1.23210828278353
TSC22D1	5.7017841928476e-10	1.37917663249974e-08	0.0688771984386349	-3.24677939548067	0.059	0.459	0.128540305010893	119	10665	1.6465795770081	0.130046033044661
TMEM14C	5.8135522681069e-10	1.40369157183162e-08	0.183507287301816	-1.57499493598572	0.143	0.521	0.27447216890595	119	10665	1.14971698823374	0.363228439808188
LPXN	5.86537494510151e-10	1.41367078059665e-08	0.385813599788789	2.53981060816962	0.235	0.108	2.17592592592593	119	10665	0.2145345906404	0.842572312247376
FAM198B	5.91750141234644e-10	1.42368743800971e-08	0.0377950940892076	-3.56305783549034	0.034	0.376	0.0904255319148936	119	10665	0.866197750284833	0.0712764104886597
YWHAZ	6.5025871881455e-10	1.5616641209605e-08	3.52164813755436	0.718729672136975	0.773	0.753	1.0265604249668	119	10665	3.30679723530154	5.40258833495487
PDLIM4	6.51651570420307e-10	1.56222448545779e-08	0.0162750717798017	-5.1396668758462	0.008	0.283	0.0282685512367491	119	10665	0.495760032263834	0.0489811269393951
CD52	6.62564285073489e-10	1.58556458486592e-08	2.18238652969625	1.99414604287915	0.588	0.336	1.75	119	10665	1.67130859079236	4.8500115245071
LAMB2	6.70913954570869e-10	1.60269923934988e-08	0.0801808587931945	-2.55787300209353	0.059	0.433	0.136258660508083	119	10665	1.06133447149802	0.25500392133374
NUPR1	6.75534353166745e-10	1.61088041419744e-08	0.0345033732305136	-4.1329141369096	0.025	0.398	0.0628140703517588	119	10665	1.30828645645753	0.0844849607415877
QSOX1	6.78223152045428e-10	1.61443472217457e-08	0.0194673739275042	-3.76262933591436	0.017	0.324	0.0524691358024691	119	10665	0.517721440746307	0.0434511192016994
TNS2	6.91773249312308e-10	1.64378500669925e-08	0	-144269502.849423	0	0.271	0	119	10665	0.435934529707684	0
SOX4	6.99956895722652e-10	1.66030268592804e-08	0.145072793799672	-2.45532616794943	0.109	0.477	0.228511530398323	119	10665	1.69768506257753	0.306386368377114
NAP1L1	7.23287464985969e-10	1.71262777078312e-08	3.69331150509138	0.728785245893019	0.79	0.742	1.06469002695418	119	10665	3.42493390894457	5.6101826052396
PLPP1	7.36953563869697e-10	1.7419255028099e-08	0.0143290665795148	-4.21718980040155	0.025	0.347	0.0720461095100865	119	10665	0.91088565953949	0.0226315588872086
SRSF5	7.45440752784109e-10	1.75890074645539e-08	2.75858412662439	0.880967719933509	0.714	0.716	0.997206703910615	119	10665	2.57853739395905	4.42964202581932
SH3BGRL3	7.68990335012283e-10	1.81129489224134e-08	2.67820946463001	-1.05418396050596	0.697	0.839	0.830750893921335	119	10665	9.7203508338693	4.88458657473196
FAM129B	8.2596925136212e-10	1.94210885228654e-08	0	-144269502.824902	0	0.246	0	119	10665	0.361923630488169	0
GNG11	8.57103626553946e-10	2.01180438337305e-08	0.29300110414032	-2.82630700707355	0.176	0.525	0.335238095238095	119	10665	3.18039229345543	0.664115170100671
CD276	8.7345227636656e-10	2.04661261208464e-08	0.00506036216835182	-4.22210811885596	0.017	0.295	0.0576271186440678	119	10665	0.534768043082397	0.00590302311636271
RP11-511P7.5	8.76908966187114e-10	2.05114487872205e-08	0.173287422166466	3.15598142131968	0.126	0.036	3.5	119	10665	0.0555905702788573	0.359107308209614
AK1	8.82421483561149e-10	2.06046181074859e-08	0.0176858456250331	-4.03476687219973	0.017	0.304	0.055921052631579	119	10665	0.537178193591785	0.0341535335884272
RPL17	8.95477786139738e-10	2.08733083264026e-08	1.65804899449593	0.921459072135347	0.588	0.587	1.00170357751278	119	10665	1.64230594733837	3.09661559950059
RP11-160E2.6	9.02537155363763e-10	2.10015252058998e-08	0.232174626915313	2.59852863211212	0.151	0.089	1.69662921348315	119	10665	0.178573334160023	0.495019877363212
SC5D	9.14931859005244e-10	2.12532360972029e-08	0.447176602815194	2.49337052828442	0.218	0.125	1.744	119	10665	0.271627024272497	1.08266439096393
NEIL1	9.99719113740715e-10	2.31828151797395e-08	0.298589949093051	2.65071963560382	0.168	0.075	2.24	119	10665	0.120521272421977	0.686868586420393
HNRNPH1	1.04283492287254e-09	2.41410909207245e-08	2.99993676507138	0.866899714265326	0.748	0.707	1.05799151343706	119	10665	2.73397509020359	4.8373418909824
BTLA	1.05277819339184e-09	NA	0.177863432536405	5.66972647019697	0.126	0.005	25.2	119	10665	0.0160783009581114	0.369366366621509
CDC42BPB	1.09369099048989e-09	2.52749549140143e-08	0.0122002541165926	-3.80133349094318	0.017	0.304	0.055921052631579	119	10665	0.460393684382319	0.0203583665399638
WHSC1L1	1.10666136465896e-09	2.5530905078853e-08	0.868839162652472	1.16254364774671	0.37	0.42	0.880952380952381	119	10665	0.832339140730346	1.84852745458556
ZC3H8	1.11875903647854e-09	2.57658811939751e-08	0.366202372375816	2.19802289605955	0.227	0.117	1.94017094017094	119	10665	0.187701237932648	0.743669939816673
SEPN1	1.14010815344674e-09	2.62127596440067e-08	0.0375881190971965	-3.43684283398542	0.025	0.33	0.0757575757575758	119	10665	0.55182054226067	0.0865808600426288
EPB41L3	1.21278982268005e-09	2.78363156404911e-08	0	-144269503.140816	0	0.293	0	119	10665	0.530062115665799	0
BPTF	1.34598744826269e-09	3.08409675007538e-08	1.21446022017985	1.02952441044562	0.487	0.508	0.958661417322835	119	10665	1.19837222019156	2.39582817809406
GLIPR2	1.35034575965463e-09	3.08882995243239e-08	0.00845799768961419	-4.11076154631536	0.017	0.333	0.0510510510510511	119	10665	0.667960815639524	0.0113075073574222
SLC50A1	1.35730717315626e-09	3.09949144812445e-08	0.348682064143602	1.80632680239607	0.235	0.169	1.3905325443787	119	10665	0.20939870688513	0.710394233701122
SLCO4A1	1.37073545675387e-09	3.1248593585186e-08	0.171556890372826	4.1916529996961	0.101	0.015	6.73333333333333	119	10665	0.0246322852619414	0.394445458266173
DERL1	1.45495901423385e-09	3.31126060790078e-08	0.437295706410101	1.37113623897249	0.244	0.281	0.868327402135231	119	10665	0.411497944964198	1.00153609768962
TGFB1I1	1.49173662946364e-09	3.38923568444579e-08	0.0085458202249864	-4.23809451282815	0.017	0.298	0.0570469798657718	119	10665	0.566954752265598	0.0114777140923618
IFNG-AS1	1.50347319060482e-09	NA	0.0610931134694392	7.64622417827112	0.042	0.001	42	119	10665	0.00345646339149771	0.150355310788888
PLEKHG1	1.59354071942202e-09	3.61444008632539e-08	0.410440239090182	2.06506473989215	0.235	0.129	1.82170542635659	119	10665	0.181122110729013	0.89446687131105
VGLL4	1.62278959188372e-09	3.67459565906713e-08	0.121131473556658	-2.35162448253445	0.092	0.437	0.210526315789474	119	10665	1.01764405002526	0.255222926945649
SRSF10	1.64750864296271e-09	3.72430938701955e-08	1.16274372958285	1.06914323628026	0.504	0.459	1.09803921568627	119	10665	0.98289211836327	2.11517862632528
NPC2	1.76759375286731e-09	3.9890771578528e-08	0.737371203380852	-1.57204729567351	0.378	0.701	0.53922967189729	119	10665	4.04487871174858	1.40436736591535
ARL2	1.79738601898717e-09	4.04952873475153e-08	0.151763230332675	-1.8488313683968	0.109	0.462	0.235930735930736	119	10665	0.972393377052713	0.343995205412197
SERPINB6	1.89476476995839e-09	4.26179728641892e-08	0.155710395715008	-1.85420170652699	0.109	0.467	0.233404710920771	119	10665	0.946134684462765	0.417074098110763
JAK3	1.95110179133376e-09	4.38119907243996e-08	0.298971481287546	2.64509415559161	0.193	0.084	2.29761904761905	119	10665	0.174416898112423	0.646483267739703
BCAS4	1.97601090434157e-09	4.42722467649009e-08	0.195375554573586	3.52302987431854	0.109	0.028	3.89285714285714	119	10665	0.0578814467757592	0.508406874024202
FCHSD2	1.97817060435466e-09	4.42722467649009e-08	0.465529533649142	1.80603500345482	0.286	0.178	1.60674157303371	119	10665	0.265449574773107	0.986640388084318
DENND3	2.02149473284032e-09	4.51668300755516e-08	0.359092156107776	2.19269567581041	0.235	0.119	1.97478991596639	119	10665	0.203470424383814	0.705841795176396
RIC3	2.03421389524572e-09	4.53757678984198e-08	0.292021723496232	5.22533638353013	0.176	0.014	12.5714285714286	119	10665	0.0504120357792534	0.632186726443837
HIPK2	2.05929435350469e-09	4.58592939252376e-08	0.374244172262833	1.503409567979	0.218	0.254	0.858267716535433	119	10665	0.448302483297123	0.797020205236828
ACTG1	2.07943553914246e-09	4.62314109222217e-08	5.93218118038742	-0.745217358321796	0.832	0.929	0.895586652314316	119	10665	15.9925381234423	9.54004839262535
FAM129C	2.11757907189761e-09	NA	0.134379932994895	5.9684138032132	0.084	0.003	28	119	10665	0.00919657926396126	0.337273392869168
DDX6	2.13018921898061e-09	4.72817781669288e-08	0.824810405947036	1.23830888027056	0.395	0.388	1.0180412371134	119	10665	0.752383668530975	1.61639598580585
EIF2AK3	2.16603509719444e-09	4.79983402376657e-08	0.244124604558219	2.24805939486979	0.176	0.092	1.91304347826087	119	10665	0.122678059566188	0.531047081853814
COMT	2.20150499183196e-09	4.87042311247159e-08	0.171990637689116	-1.90006631007443	0.118	0.475	0.248421052631579	119	10665	0.993802778992994	0.367606641410089
AQP3	2.26378869972541e-09	4.99794522818085e-08	0.122451839337	3.48451967969907	0.101	0.034	2.97058823529412	119	10665	0.0794564095846838	0.268731564059817
GOLM1	2.26656612069955e-09	4.99794522818085e-08	0	-144269502.81339	0	0.236	0	119	10665	0.312057009248955	0
SAT1	2.29615517317146e-09	5.05491807976128e-08	1.58879758633973	-1.79134651523102	0.546	0.771	0.708171206225681	119	10665	11.1718805056098	3.02069954710882
COX7A1	2.30121209550004e-09	5.05778638869039e-08	0.0224471512811124	-3.95054977430059	0.017	0.321	0.0529595015576324	119	10665	0.622841844388256	0.0597405789136188
TEAD1	2.32388265801786e-09	5.09929495952356e-08	0	-144269502.798082	0	0.245	0	119	10665	0.358143201639263	0
ERP29	2.34994126912309e-09	5.14809084860088e-08	0.999397187821417	0.907741109157011	0.429	0.534	0.803370786516854	119	10665	1.22993070149155	2.06330009966724
GABPB1-AS1	2.46793159981405e-09	5.39779909809978e-08	0.56179695283623	1.81102530139905	0.294	0.217	1.35483870967742	119	10665	0.449676811457662	1.23212992884232
LHFP	2.5496067500574e-09	5.5600172454085e-08	0.0369174365201173	-3.45675247760486	0.025	0.433	0.0577367205542725	119	10665	1.65644482371428	0.0829944835489066
FAM114A1	2.55035304509942e-09	5.5600172454085e-08	0.0378564150908305	-3.21985082229079	0.042	0.333	0.126126126126126	119	10665	0.686600775658702	0.0652417358378959
ATP1A1	2.58614921901051e-09	5.62894804971383e-08	0.168284869840312	-1.79324019263036	0.126	0.487	0.258726899383984	119	10665	1.10087449902188	0.340089131413392
KDM5A	2.76184346814950e-09	6.00166403973841e-08	0.858137121995175	1.12952339044479	0.429	0.426	1.00704225352113	119	10665	0.84731858237174	1.57989842465902
DUSP5	2.76631209433669e-09	6.00169450032179e-08	0.310022353112478	2.01441806887471	0.193	0.14	1.37857142857143	119	10665	0.255021917702268	0.663191053697371
ZBTB32	2.83935464488138e-09	NA	0.0820686953139962	7.44231639600698	0.067	0.001	67	119	10665	0.00604073787927003	0.200178135698532
CYFIP1	2.8697096988472e-09	6.21601266440006e-08	0.0409774397610445	-2.75669105927798	0.042	0.36	0.116666666666667	119	10665	0.606123603451049	0.0812264692246616
CD27	3.07708937845907e-09	6.65451447768524e-08	0.265173238530813	4.86993407349659	0.134	0.025	5.36	119	10665	0.111309023218221	0.78070201301607
PROCR	3.10486124004675e-09	6.70381337935095e-08	0	-144269503.111086	0	0.257	0	119	10665	0.43197884326535	0
P2RY10	3.15463256743076e-09	6.80037833295914e-08	0.266756919154211	4.60853157738874	0.168	0.019	8.8421052631579	119	10665	0.0546182197833794	0.58987512805798
JAG1	3.18536555044901e-09	6.85565975418522e-08	0.0382644947291335	-3.8744982153413	0.034	0.352	0.0965909090909091	119	10665	1.00129369212443	0.103108946916939
CSRP1	3.29188182768796e-09	7.07360827184049e-08	0.0443539164543565	-2.87304236580168	0.042	0.372	0.112903225806452	119	10665	0.872182041678798	0.0884611597754533
IER3	3.49288148477749e-09	7.49356564401386e-08	0.402348942908264	-3.31262368425884	0.21	0.544	0.386029411764706	119	10665	6.15390450773704	1.01352839794723
FRMD4B	3.62292727465212e-09	7.76020654553068e-08	0	-144269503.386036	0	0.288	0	119	10665	0.644519190943416	0
RAB2A	3.80467956688871e-09	8.13657901661772e-08	0.31862814739262	-1.32944525452395	0.21	0.581	0.36144578313253	119	10665	1.52321065593485	0.667493591098416
ARL6IP5	3.96793505696414e-09	8.47226450435465e-08	0.577790573777748	-1.13216603645122	0.319	0.679	0.46980854197349	119	10665	2.47777683358694	1.18238023664346
NOC3L	4.08787933756171e-09	8.71455669540647e-08	0.289749304356948	1.92394468987525	0.185	0.138	1.34057971014493	119	10665	0.173860845692641	0.662801154698299
EIF4A2	4.25090328838664e-09	9.04777567210636e-08	1.67581691013145	1.09119152988807	0.597	0.56	1.06607142857143	119	10665	1.50940395470882	2.84241399688165
RAB21	4.40228408293773e-09	9.3484969429175e-08	0.774292949254306	1.25414566130184	0.37	0.374	0.989304812834225	119	10665	0.683515326198855	1.56686511932653
ARHGAP24	4.40606810565769e-09	9.3484969429175e-08	0.397192665453145	1.92369739892347	0.202	0.145	1.39310344827586	119	10665	0.186385236691864	0.954858651749758
RNF130	4.45218914217275e-09	9.431500678065e-08	0.0446253424070175	-3.40314790143641	0.034	0.397	0.0856423173803526	119	10665	0.893807318073137	0.105037086947205
USP3	4.52525092775552e-09	9.57122539240975e-08	0.611194141596	1.59793524649682	0.353	0.246	1.4349593495935	119	10665	0.425486159352763	1.1163903538254
IGHV4-61	4.69032496223628e-09	NA	0.0502876090750353	9.24738443433354	0.034	0	Inf	119	10665	0.0021917920218084	0.192649168992649
MYL12A	4.70602931417059e-09	9.93798322097498e-08	1.47064145470903	-0.899751802948342	0.529	0.812	0.651477832512315	119	10665	5.25521502092672	2.82169934729708
ETS2	4.81388554691985e-09	1.01498403714634e-07	0.0717885992387153	-3.03548936281106	0.059	0.427	0.138173302107728	119	10665	1.3287066135033	0.147024483312343
PDK4	4.92551807980805e-09	1.03689851701959e-07	0.0727058821237254	-3.30050348100815	0.042	0.494	0.0850202429149798	119	10665	2.61248845661186	0.211240200455324
GOLIM4	5.13949427508103e-09	1.08015066360733e-07	0.0817976382912335	-2.09386230569724	0.084	0.429	0.195804195804196	119	10665	0.919410368273444	0.148996458740498
TPM1	5.14701051017523e-09	1.08015066360733e-07	0.159295918731316	-3.1347241602457	0.109	0.457	0.238512035010941	119	10665	2.31750934471022	0.406290668433579
MEX3C	5.15657822202788e-09	1.08047555809303e-07	0.35739628785758	1.87705962911277	0.218	0.152	1.43421052631579	119	10665	0.206919356724536	0.799890175322934
ANP32E	5.35038383687363e-09	1.11934350053103e-07	0.718451774518795	1.2871931396206	0.378	0.321	1.17757009345794	119	10665	0.632576325357566	1.40398528032049
ASPHD2	5.39713115850228e-09	1.12737283873645e-07	0.110052294794435	3.47085431588544	0.101	0.021	4.80952380952381	119	10665	0.0228618676696624	0.213130921514489
PGRMC1	5.9265806053324e-09	1.23604985287374e-07	0.0815050347812578	-2.2599307843481	0.059	0.396	0.148989898989899	119	10665	0.729596671398376	0.179330281291247
PLEC	5.95498103132709e-09	1.23962084881808e-07	0.228060325779	-1.64824609151885	0.151	0.515	0.293203883495146	119	10665	1.31895492672106	0.528928069500254
VKORC1	5.96210428289255e-09	1.23962084881808e-07	0.149891986427517	-1.88138216088408	0.134	0.478	0.280334728033473	119	10665	1.19550883050036	0.276573959469111
FOSB	6.18747813941071e-09	1.28449758046657e-07	0.68471101683456	-1.78322781321388	0.311	0.718	0.433147632311978	119	10665	8.38875981836122	2.24458711796821
DKK3	6.20155464875496e-09	1.28543916588732e-07	0.032543548472765	-3.39483641943921	0.034	0.35	0.0971428571428572	119	10665	1.01702161993257	0.0563203173648508
LOXL2	6.40160621952395e-09	1.32486698303604e-07	0.0111967433650955	-5.7213661702667	0.008	0.263	0.0304182509505703	119	10665	0.681080670036578	0.0232119052153592
B2M	6.79406347396313e-09	1.40393277890652e-07	90.8494034539673	0.489770486912312	1	0.993	1.00704934541793	119	10665	71.988429915148	100.208256705806
TMEM120A	7.0128281571564e-09	1.44691935316031e-07	0.326035763676621	1.80123943577694	0.185	0.167	1.10778443113772	119	10665	0.228604379133073	0.794129463502432
TSHZ2	7.32636655468059e-09	1.50862291599808e-07	0.0105938678383042	-4.06547962061639	0.017	0.342	0.0497076023391813	119	10665	0.946867127795437	0.0146785156883101
CLU	7.33428345564272e-09	1.50862291599808e-07	0.190254491147585	-3.65435934797044	0.118	0.48	0.245833333333333	119	10665	6.28944843833936	0.432394877864782
CYBA	7.52266520774098e-09	1.54501323694961e-07	5.79231263869533	1.1124233961513	0.874	0.654	1.33639143730887	119	10665	4.31072680342974	8.65287359768805
IDI1	7.62960081325194e-09	1.56459074211482e-07	0.537033362248539	1.61373519992117	0.277	0.237	1.16877637130802	119	10665	0.421579136011707	1.20400197563095
NCBP2	7.65489824633387e-09	1.56739276706468e-07	0.546312979205133	1.43093746897359	0.286	0.268	1.06716417910448	119	10665	0.413561180137063	1.17531291839589
WLS	7.66751867227194e-09	1.56759452308831e-07	0	-144269502.57682	0	0.231	0	119	10665	0.312406174079453	0
ALG13	7.73192140920712e-09	1.57836632039769e-07	0.446417095412287	1.57754645318664	0.252	0.236	1.06779661016949	119	10665	0.380242633302062	1.0648984678501
CD93	8.38651708386552e-09	1.70940309638306e-07	0.0733863834564443	-3.58670998629192	0.059	0.393	0.150127226463104	119	10665	1.57469599340441	0.168240238735721
ANKRD11	8.60829152089272e-09	1.75195636950132e-07	1.51574760523787	0.935218236153497	0.546	0.535	1.02056074766355	119	10665	1.40075399671781	2.96320804303705
HTR3A	8.61624255727404e-09	NA	0.0576668452945117	7.54835608306664	0.042	0.001	42	119	10665	0.00183056469412734	0.121598434119643
RAPGEF1	8.83046509493466e-09	1.7944623864865e-07	0.577668367114511	1.45689056928954	0.319	0.284	1.12323943661972	119	10665	0.495730036620026	1.17092141408229
DDHD1	8.89607902563688e-09	1.80507338422298e-07	0.408387848383118	1.91020421072347	0.261	0.173	1.50867052023121	119	10665	0.319620198222068	0.873223655483189
LAMP2	8.94746401225163e-09	1.81276966371528e-07	0.0920725689344302	-1.84318632315632	0.092	0.474	0.194092827004219	119	10665	0.97779632846248	0.165399829463579
MXRA7	9.08093063281752e-09	1.83704772396322e-07	0.0503815159364678	-2.69170991036745	0.042	0.356	0.117977528089888	119	10665	0.752269370082781	0.102528692298618
IQCB1	9.20163436067072e-09	1.85867495864043e-07	0.239184408210548	2.12518177449695	0.185	0.101	1.83168316831683	119	10665	0.132514919573148	0.467272331205472
VIMP	9.30958789868627e-09	1.87766583471557e-07	0.741995889959012	0.982138946116155	0.303	0.464	0.65301724137931	119	10665	1.04284369955513	1.86020815481596
EPB41L4A-AS1	9.42611084494199e-09	1.89832573114953e-07	0.808485159852524	1.31343127410398	0.403	0.353	1.14164305949009	119	10665	0.677621495970237	1.51537205874547
KLHL14	9.78691355732003e-09	NA	0.0666339924805102	4.49213399728728	0.042	0.007	6	119	10665	0.00875565113760209	0.198770715614326
RASGRP3	9.93462389443926e-09	1.99774907059373e-07	0.465422056104806	1.90362272876959	0.286	0.139	2.05755395683453	119	10665	0.228481956265234	0.926869050929138
CDC42BPA	1.02353709158518e-08	2.05515875334235e-07	0.0157411262174691	-4.45029239024042	0.008	0.262	0.0305343511450382	119	10665	0.388201047368276	0.0455023064032024
MAP3K1	1.0376082775576e-08	2.08031195290677e-07	0.670973726218008	1.56886182670283	0.345	0.28	1.23214285714286	119	10665	0.568893487158955	1.39448375578948
ZNF395	1.0702282674165e-08	2.14063828794004e-07	0.342716455515326	2.18505194058936	0.185	0.109	1.69724770642202	119	10665	0.156824226366719	0.81924459006004
PPFIBP1	1.07087523645186e-08	2.14063828794004e-07	0.0534262211841321	-2.89047322802367	0.042	0.327	0.128440366972477	119	10665	0.605944946851058	0.111359781628605
PARVA	1.08228036729834e-08	2.1602316131275e-07	0.00283841836551635	-4.51310637402514	0.008	0.256	0.03125	119	10665	0.353192290940558	0.00337100833088785
PLOD2	1.10047542146823e-08	2.19329960849726e-07	0	-144269503.146321	0	0.215	0	119	10665	0.335053746792712	0
MYL9	1.11701484424418e-08	2.22297503641091e-07	0.0249908079166041	-5.02738738406925	0.025	0.373	0.0670241286863271	119	10665	1.82253375108208	0.048258117695581
MYCBP2	1.12815737602575e-08	2.24183839634144e-07	0.995970823488673	1.0894412431818	0.437	0.452	0.966814159292035	119	10665	0.998049863622995	2.13905560466244
VAT1	1.15393395235331e-08	2.28968367305686e-07	0.0287256588731042	-2.9263678841547	0.034	0.333	0.102102102102102	119	10665	0.540916114975679	0.0506027469305249
LTBR	1.18720536800103e-08	2.3522379298644e-07	0.00569124771742624	-4.36917676649672	0.008	0.269	0.0297397769516729	119	10665	0.370010562916995	0.00810670576147393
PECAM1	1.19290550631e-08	2.36006106997279e-07	0.146995960535863	-3.42944613092126	0.084	0.438	0.191780821917808	119	10665	2.77888836226324	0.439559978221113
CD48	1.19679944566573e-08	2.36429309845373e-07	1.06537498407599	2.64287277486405	0.471	0.155	3.03870967741935	119	10665	0.613977668900564	2.05409850635314
DENND5B	1.25015765288888e-08	2.46608697765327e-07	0.204006099358396	2.15086394190824	0.151	0.091	1.65934065934066	119	10665	0.120303981462754	0.420867505148581
TMEM47	1.253780219072e-08	2.46961708940892e-07	0	-144269502.687839	0	0.23	0	119	10665	0.348410829521447	0
DLC1	1.26324380046948e-08	2.48462536112779e-07	0.0503542205422685	-2.90575953568688	0.042	0.337	0.124629080118694	119	10665	0.678845699531311	0.116005532752535
GLUL	1.31283365634959e-08	2.57839764606385e-07	0.278339912444365	-2.83308135625783	0.176	0.555	0.317117117117117	119	10665	3.33160759848108	0.732296495038946
CNOT1	1.35255570595586e-08	2.65254483644007e-07	0.537642679028796	1.38153602157932	0.311	0.28	1.11071428571429	119	10665	0.448511161093513	1.08643701879636
SEPT10	1.3762857715057e-08	2.6951596220198e-07	0.0119369827448548	-3.21831359576414	0.017	0.298	0.0570469798657718	119	10665	0.454472132775487	0.0195844198538357
FHL1	1.47622853642183e-08	2.88668027158365e-07	0.0494146063355991	-3.15498899317418	0.034	0.382	0.0890052356020943	119	10665	1.1333237613033	0.167426164402839
DNAJB9	1.50896947860185e-08	2.9464269253917e-07	0.360665079549501	1.66101024822516	0.218	0.196	1.11224489795918	119	10665	0.319877826164583	0.849823322128376
ATP1B3	1.51693645277462e-08	2.95769679135058e-07	0.331215466015158	-1.89216587724308	0.202	0.559	0.361359570661896	119	10665	2.25568088337152	0.893377910580044
HSPA13	1.54443059486617e-08	3.00695280413756e-07	0.231013443926273	1.50346321274466	0.151	0.199	0.758793969849246	119	10665	0.259017345430144	0.468411611571467
TANK	1.58035568159264e-08	3.07245773421323e-07	0.598609187241633	1.38547824169387	0.319	0.286	1.11538461538462	119	10665	0.468702062898263	1.22709606318897
ERLEC1	1.58624241915036e-08	3.07945880593844e-07	0.363160178438625	1.16430984828954	0.202	0.327	0.617737003058104	119	10665	0.530753666904101	0.788905726222774
SEC14L1	1.61406697331519e-08	3.12745869377548e-07	0.718973686350104	1.16518428696243	0.353	0.387	0.912144702842377	119	10665	0.865225406202348	1.42543968743971
CCDC69	1.61560992419486e-08	3.12745869377548e-07	0.5367581885791	1.57047444012018	0.294	0.232	1.26724137931034	119	10665	0.448243826740502	1.05232418858697
FSCN1	1.63542214619167e-08	3.16126866221526e-07	0.0204183801207525	-3.64612991108105	0.017	0.281	0.0604982206405694	119	10665	0.555171108796776	0.0395999680597662
LRMP	1.64852896194698e-08	3.17776933148311e-07	0.231816950497706	3.02975438397824	0.176	0.049	3.59183673469388	119	10665	0.100381114209676	0.452410981402558
RCAN1	1.64867569413397e-08	3.17776933148311e-07	0.0193149248580935	-4.63850744091564	0.017	0.286	0.0594405594405594	119	10665	0.724205899543036	0.0536751538361366
MAP1B	1.72302958341444e-08	3.31633965390611e-07	0.0630909665717367	-3.1243396344477	0.05	0.382	0.130890052356021	119	10665	1.57593097059591	0.258558049965033
IFITM2	1.7357209938048e-08	3.33524298929276e-07	0.643502740067433	-1.29434155371532	0.345	0.706	0.488668555240793	119	10665	3.29319508124531	1.23989238483291
PRPF38B	1.73780195834893e-08	3.33524298929276e-07	1.00279541946157	1.12082209216641	0.462	0.438	1.05479452054795	119	10665	0.95034876708695	1.85208501675953
UACA	1.75421342759007e-08	3.36195128163884e-07	0.0485769789017914	-3.27985847250882	0.042	0.353	0.118980169971671	119	10665	0.966021582943876	0.102801482484726
RAB5C	1.79938057422715e-08	3.44361569269353e-07	0.248753303287195	-1.5266930839216	0.16	0.502	0.318725099601594	119	10665	1.09406366506145	0.53974712892244
EBLN3	1.8076677732984e-08	3.4545684978226e-07	0.565710684447938	1.35525219677031	0.328	0.295	1.11186440677966	119	10665	0.464331710124903	1.09364270707866
RP11-862L9.3	1.81696319206296e-08	NA	0.0477270708962334	8.11735031321022	0.034	0	Inf	119	10665	0.00256162814016092	0.10306128845942
SEC61B	1.84648960012123e-08	3.52376124397074e-07	2.45894078550667	0.71267441529671	0.655	0.699	0.937052932761087	119	10665	2.85197782973561	4.362858436352
TMPO	1.88389741603837e-08	3.5900636331379e-07	0.614851506009684	1.39488881130075	0.319	0.267	1.19475655430712	119	10665	0.505470229500189	1.24610318993483
NFKBID	1.88780187720757e-08	3.59242297904203e-07	0.419170984572714	2.54340335092081	0.21	0.104	2.01923076923077	119	10665	0.233188027562633	0.994746049961063
RPL36AL	1.90272905074207e-08	3.6113500757307e-07	2.28922901009051	0.606698889533455	0.613	0.758	0.808707124010554	119	10665	3.18617998187177	4.32641106587906
SMARCA1	1.90310885012158e-08	3.6113500757307e-07	0	-144269502.633065	0	0.224	0	119	10665	0.302692790584318	0
REEP3	1.91644177236615e-08	3.6315358648508e-07	0.0484434674653769	-2.68997977969031	0.034	0.341	0.0997067448680352	119	10665	0.567965901372303	0.111294225724805
F2R	1.93067349765037e-08	3.65336573509036e-07	0.0192914913321229	-4.11335612585158	0.017	0.275	0.0618181818181818	119	10665	0.543539643443128	0.0355896506707334
MAFB	1.94063015022353e-08	3.66705610293992e-07	0.0664563247946079	-4.17365441599091	0.042	0.421	0.0997624703087886	119	10665	2.17805179660165	0.16921898826947
GPX8	1.94907452481775e-08	3.67785449199854e-07	0.016862686657473	-4.22723944718723	0.017	0.272	0.0625	119	10665	0.512524948289622	0.0388392460198822
MDK	2.02423073340529e-08	3.81433016379992e-07	0.0493925689475521	-3.61908616870826	0.034	0.327	0.103975535168196	119	10665	0.823044325208667	0.14010844934102
PTPN14	2.04110020625223e-08	3.84074624006094e-07	0.0138725143584923	-4.5942612999462	0.008	0.253	0.0316205533596838	119	10665	0.410901443700403	0.0348950189497112
GNB5	2.09386516418771e-08	3.93453910140879e-07	0.316126158123808	2.02502759774105	0.185	0.121	1.52892561983471	119	10665	0.163994910455534	0.677107467263771
GLUD1	2.17696506189519e-08	4.08499307505764e-07	0.0854464885590074	-2.13417262585033	0.076	0.4	0.19	119	10665	0.715141060750576	0.180671345518145
CYB561A3	2.18593351541322e-08	4.09611714230352e-07	0.32667712757296	1.77081348982002	0.202	0.164	1.23170731707317	119	10665	0.217164576338216	0.713345241775067
NBL1	2.21098420935712e-08	4.1373042017595e-07	0.0249599758423671	-4.31288268237743	0.025	0.343	0.0728862973760933	119	10665	1.04651269479132	0.0604588410317569
ZMIZ2	2.26671896184944e-08	4.23571491997192e-07	0.375953845949486	1.74618021766785	0.227	0.173	1.3121387283237	119	10665	0.269538020157693	0.783943019243663
ATP2A3	2.33088478099011e-08	4.34958596319664e-07	0.38354309609169	2.71869111572348	0.244	0.092	2.65217391304348	119	10665	0.247918169435834	0.809662362838016
HLA-DOB	2.43858049211721e-08	4.54425933199104e-07	0.173774019183889	5.1075483921245	0.101	0.007	14.4285714285714	119	10665	0.0168763373776062	0.468048006976083
MYO1B	2.44981549065733e-08	4.55889006983788e-07	0.0112435574947376	-4.95841087668562	0.008	0.263	0.0304182509505703	119	10665	0.517706410532147	0.0233865565368183
CD69	2.48125991826555e-08	4.61103653500576e-07	1.97536440264411	3.98217880476327	0.496	0.105	4.72380952380952	119	10665	1.31489272810375	7.34127276255634
SH3PXD2B	2.52249006110497e-08	4.68119953075306e-07	0	-144269502.592938	0	0.221	0	119	10665	0.293432044200911	0
LAMTOR5	2.55495476792915e-08	4.73492511531078e-07	1.23753207465654	0.968112477270228	0.538	0.476	1.13025210084034	119	10665	1.00499866729041	2.16923024911708
RAMP2	2.67388671971126e-08	4.94852689212497e-07	0.0649113238168675	-4.37555698042092	0.042	0.37	0.113513513513514	119	10665	1.90400802026248	0.149899646902052
RIN2	2.77571015424162e-08	5.12992358135766e-07	0.0147430254260943	-4.55861602091906	0.008	0.277	0.0288808664259928	119	10665	0.437730536729022	0.0395507626909078
FABP5	2.82615692415367e-08	5.2160016765921e-07	0.321551380397443	-2.95893463195344	0.193	0.525	0.367619047619048	119	10665	4.67873298946723	0.733676985935078
TMEM173	2.8721800819865e-08	5.29369114153271e-07	0.0388148201161345	-2.85463793537072	0.034	0.341	0.0997067448680352	119	10665	0.580321560763114	0.0840806123122129
HYAL2	2.90284219672648e-08	5.34289520717156e-07	0.0296031179926448	-4.11689979132661	0.034	0.328	0.103658536585366	119	10665	1.14472322106082	0.0510314608705874
KLF4	3.01312310952947e-08	5.53830936626064e-07	0.20476277892113	-2.43687618289229	0.126	0.508	0.248031496062992	119	10665	2.18648995986024	0.472900964532623
SPHK1	3.09709966817168e-08	5.68490787864809e-07	0.0369468153837307	-3.77050583060445	0.025	0.281	0.0889679715302491	119	10665	0.607961762027074	0.0915156405665309
CDK5R1	3.10600617802655e-08	5.69349948796622e-07	0.188427114966405	4.17279073348019	0.118	0.018	6.55555555555556	119	10665	0.0434201718556339	0.438185662410501
ANGPTL2	3.18155300045285e-08	5.82405755096485e-07	0.0167494376939075	-4.80819546125649	0.017	0.319	0.0532915360501567	119	10665	0.970555025181129	0.0382616134538928
MTUS1	3.2080099615588e-08	5.86452078861353e-07	0.0203308565758513	-3.87505237443932	0.017	0.339	0.0501474926253687	119	10665	1.06605693171529	0.039588380945879
WDR11	3.22675689446524e-08	5.89079886709081e-07	0.545892877164214	1.50765931172707	0.303	0.244	1.24180327868852	119	10665	0.399664872255833	1.09365408356136
CLTA	3.32039806968777e-08	6.05167003631519e-07	0.607961133156012	-1.01904645333368	0.353	0.645	0.547286821705426	119	10665	2.00581876409651	1.14077929669528
RNF19A	3.3238594424948e-08	6.05167003631519e-07	0.781111810678147	1.36435890713864	0.395	0.33	1.1969696969697	119	10665	0.678892532240372	1.60204687453884
PHLDA1	3.4646346876005e-08	6.29946331255621e-07	0.0515671796820698	-4.11061295644735	0.034	0.385	0.0883116883116883	119	10665	1.43027015250038	0.116981477566345
SMG1	3.46995455339682e-08	6.30063311292659e-07	0.770988038182103	1.19551181485576	0.395	0.361	1.09418282548476	119	10665	0.673851809470159	1.43233542039819
SCARB2	3.62490605407257e-08	6.57313045309821e-07	0.122671742049613	-1.52807166957769	0.118	0.474	0.248945147679325	119	10665	0.976177893014693	0.216713915982328
EHMT1	3.66217569743186e-08	6.63178671659939e-07	0.392727869381072	1.4955618881794	0.227	0.22	1.03181818181818	119	10665	0.305153987500741	0.871921835235924
PTPRE	3.8307340653692e-08	6.92771544466029e-07	0.0382005289575533	-3.23901782773241	0.042	0.371	0.113207547169811	119	10665	0.969242875399592	0.0720752530018776
TGIF2	3.87078345156937e-08	6.99075944276061e-07	0.19237038869115	2.13212615276399	0.143	0.091	1.57142857142857	119	10665	0.121463477148224	0.411614772201194
BLVRB	4.11597157760915e-08	7.42362584539866e-07	0.111085892919242	-2.47742911425139	0.084	0.454	0.185022026431718	119	10665	1.29783521650935	0.227155542590841
KMT2E	4.1243318826667e-08	7.42875982020969e-07	1.17277331823771	0.993091655204141	0.513	0.506	1.01383399209486	119	10665	1.16471217871978	2.08790888339436
TMED8	4.28713664206439e-08	7.71169452316869e-07	0.263155132977109	1.97140228833884	0.185	0.114	1.62280701754386	119	10665	0.144764490989295	0.521759179539403
CALM2	4.36944794689144e-08	7.84927629179578e-07	1.97628228236592	-0.750095342221188	0.63	0.837	0.752688172043011	119	10665	5.87337260176455	3.54487767723128
RRAS	4.61629325424239e-08	8.28166697928199e-07	0.0524794586687485	-2.78843895052611	0.042	0.325	0.129230769230769	119	10665	0.591170986564925	0.108248402626367
HIST1H1C	4.64721278027324e-08	8.32605023784859e-07	0.241230873580026	1.72890288644454	0.16	0.144	1.11111111111111	119	10665	0.213979555570342	0.556614791285389
YWHAH	4.71201275202183e-08	8.43093596387651e-07	0.20057169264561	-1.60045189471261	0.16	0.481	0.332640332640333	119	10665	1.20126475399155	0.401020415921403
MAGED2	4.75463427036364e-08	8.4959134648023e-07	0.103413607126483	-2.09190853853623	0.092	0.402	0.228855721393035	119	10665	0.849345523504161	0.201643640794948
SELT	4.89126337524677e-08	8.7284756893642e-07	0.661520258323655	1.070353604596	0.328	0.402	0.81592039800995	119	10665	0.75943671392764	1.41937140299035
SSH2	4.93596390392543e-08	8.79659281449567e-07	0.558266803374145	1.48612936035619	0.311	0.257	1.21011673151751	119	10665	0.47473339290261	1.14824718154378
EEF2	5.00547013945023e-08	8.90867888887886e-07	4.71727318754484	0.520673650457585	0.824	0.828	0.995169082125604	119	10665	4.96152658971326	6.99792757722443
RDX	5.09410129963017e-08	9.05446263983077e-07	0.0889220950647764	-1.7687701922235	0.076	0.432	0.175925925925926	119	10665	0.964538772078902	0.18687345951865
FCHO1	5.12532292520168e-08	9.09795464706748e-07	0.168082278772061	3.67355198651446	0.109	0.021	5.19047619047619	119	10665	0.041402989341973	0.375947109030421
CDH11	5.32294562921527e-08	9.43632190294965e-07	0	-144269503.413941	0	0.236	0	119	10665	0.501297119336572	0
MARCKS	5.33306277206609e-08	9.44183373561714e-07	1.17663398604337	-1.09405081129585	0.403	0.72	0.559722222222222	119	10665	5.74469706034437	2.95004647360706
GJA1	5.35093658534475e-08	9.46104574991468e-07	0.0249752427383516	-3.72565323268582	0.017	0.291	0.0584192439862543	119	10665	0.647863768786802	0.0593640171592607
MFGE8	5.38807362930418e-08	9.51422228146988e-07	0.0145241946083701	-4.3060591428612	0.017	0.306	0.0555555555555556	119	10665	0.764743710575571	0.0300455646366419
RBBP4	5.41305991447e-08	9.54583196697046e-07	0.664423866528529	1.1366895983261	0.336	0.364	0.923076923076923	119	10665	0.633655769157473	1.54076332355669
FCMR	5.73015409679164e-08	1.00918125681142e-06	0.393904650405411	4.60455803368094	0.227	0.027	8.40740740740741	119	10665	0.111009311048597	0.960839766446732
HMGN1	5.77250316884841e-08	1.01531246989419e-06	2.24167554368485	0.767812763703911	0.672	0.627	1.07177033492823	119	10665	2.02208496353395	3.70303151675987
TNFAIP8	5.86140692184324e-08	1.02960541666224e-06	0.577904226112678	1.92076266871685	0.311	0.2	1.555	119	10665	0.451690867476865	1.20099703813376
TIMP3	5.88704827148276e-08	1.03276303856364e-06	0.0954633006593999	-3.36143461396592	0.084	0.438	0.191780821917808	119	10665	2.82310796704931	0.192671873030429
NQO2	6.02741189595393e-08	1.05601196975536e-06	0.046334906239837	-2.4173910446801	0.05	0.358	0.139664804469274	119	10665	0.602149569381556	0.087665925463737
PSMB5	6.11995727718303e-08	1.07083356357775e-06	0.119037923970726	-2.00828267851041	0.109	0.397	0.27455919395466	119	10665	0.783780174119588	0.249032331700101
HIP1R	6.21888398730598e-08	1.08673182828759e-06	0.265023221031542	2.30029045469333	0.176	0.078	2.25641025641026	119	10665	0.12182467433085	0.529873128468004
RNH1	6.26816432101139e-08	1.09392458415786e-06	0.388133333336766	-1.19103645902384	0.235	0.606	0.387788778877888	119	10665	1.66075207578019	0.88805649276547
PSME1	6.30665165590524e-08	1.09921756481257e-06	1.2410505977711	0.844787135278988	0.487	0.586	0.831058020477816	119	10665	1.55292387571701	2.36544318102576
SARAF	6.51037594492634e-08	1.13325962669241e-06	2.11687554931831	0.970858503813228	0.655	0.631	1.03803486529319	119	10665	2.29987517260882	3.68029402388078
SLAMF7	6.57936808990792e-08	1.14379130677844e-06	0.170201898673966	3.93316981852217	0.118	0.021	5.61904761904762	119	10665	0.0613562117108276	0.374266425034008
WASL	6.64399839916794e-08	1.15353853649471e-06	0.0278938655855712	-3.03671523879122	0.025	0.298	0.0838926174496644	119	10665	0.424752701414467	0.0634278794334733
SELK	6.75172708737793e-08	1.17073383588472e-06	0.819050029074387	0.921165162351051	0.37	0.516	0.717054263565891	119	10665	1.29216065313505	1.6995896729377
USP6NL	6.7649381288516e-08	1.17088155741459e-06	0.255913350217297	2.0883104196162	0.168	0.1	1.68	119	10665	0.115667145255362	0.53823894591003
PHLDB1	6.76996016645116e-08	1.17088155741459e-06	0.0202039086723156	-3.78903066060334	0.017	0.281	0.0604982206405694	119	10665	0.524764121919452	0.0391074234601349
ADGRL2	6.81822054891639e-08	1.17606365955952e-06	0	-144269502.808426	0	0.218	0	119	10665	0.357393839890349	0
MEF2C	6.82326633622065e-08	1.17606365955952e-06	1.64216627599862	1.15315387360657	0.529	0.473	1.1183932346723	119	10665	1.60001116343054	3.33970954703907
BACE2	6.8261098625068e-08	1.17606365955952e-06	0.0402409964506971	-3.15492470376433	0.042	0.312	0.134615384615385	119	10665	0.695139353544363	0.0778081146172024
THY1	6.88946471042662e-08	1.18546306569065e-06	0.0710082065370772	-4.03058918547427	0.05	0.385	0.12987012987013	119	10665	2.76246795056452	0.171069980587254
ZCCHC10	6.98501933185481e-08	1.20037200839388e-06	0.402813837689918	1.58567714864831	0.244	0.192	1.27083333333333	119	10665	0.267504841514846	0.812907351678146
PALLD	7.02360971327828e-08	1.20546616136304e-06	0.0635663931727872	-3.39710493738618	0.042	0.337	0.124629080118694	119	10665	0.930547012214815	0.166388941951624
H3F3A	7.09632942210311e-08	1.21639753567424e-06	10.7969579119233	0.447857692793596	0.941	0.914	1.02954048140044	119	10665	10.2619504522734	13.8226059214846
COL6A3	7.26868809815854e-08	1.24435876425019e-06	0.221334189919103	-3.70215606843508	0.134	0.43	0.311627906976744	119	10665	8.05930004569159	0.532283148738293
POSTN	7.36068601268987e-08	1.25850917067222e-06	0.158237758825232	-4.30522399834971	0.101	0.399	0.2531328320802	119	10665	5.33796195480855	0.358329689469505
NUP210	7.38173796946929e-08	1.26050894375995e-06	0.200139018661011	3.31563198241221	0.134	0.039	3.43589743589744	119	10665	0.0851058604350155	0.44598187873213
ZNF431	7.54603867393287e-08	1.28612907310926e-06	0.328652690418838	1.86481417728557	0.21	0.139	1.51079136690647	119	10665	0.209570610145709	0.697338551909992
RNASE1	7.55086541104003e-08	1.28612907310926e-06	0.24460942167834	-3.45336967479611	0.134	0.472	0.283898305084746	119	10665	4.88628659444446	0.79655428946774
DDAH2	8.15274646615726e-08	1.3868933477088e-06	0.13650940384964	-1.68059551074704	0.109	0.468	0.232905982905983	119	10665	0.991405419370174	0.280779884115159
CDC42EP5	8.29923737257666e-08	1.41003310366615e-06	0.0425108179971081	-3.05887570926884	0.034	0.297	0.114478114478114	119	10665	0.53224343210091	0.0943000104928215
ARHGAP10	8.44871461007606e-08	1.43362130908759e-06	0	-144269502.451139	0	0.221	0	119	10665	0.333111123228214	0
ADAM15	8.51788534645828e-08	1.44354049399789e-06	0.0374853328082128	-3.29501315630241	0.025	0.328	0.0762195121951219	119	10665	0.862233854996978	0.0840689701352531
BEND4	8.98692107756584e-08	NA	0.0564867589478877	7.56758245405581	0.034	0.001	34	119	10665	0.00280234480287668	0.143201637368055
SELM	9.07638017669348e-08	1.53625716231899e-06	0.25490151642354	-2.17400227360669	0.168	0.495	0.339393939393939	119	10665	2.45116676495703	0.536927605848416
FAM53B	9.09024045868887e-08	1.53667264366267e-06	0.264652416223994	2.14331887216228	0.176	0.096	1.83333333333333	119	10665	0.136914311198708	0.581146974940386
ARHGEF12	9.10498113888348e-08	1.53723572536563e-06	0.0676049840713564	-2.42726275238811	0.05	0.342	0.146198830409357	119	10665	0.576050498801754	0.142730262776116
MALAT1	9.24305694523953e-08	1.55650354973532e-06	323.812249480213	0.650417158671865	1	0.984	1.01626016260163	119	10665	244.575061404534	379.254245651646
NENF	9.25287864215543e-08	1.55650354973532e-06	0.258768965155054	-1.48395813875857	0.16	0.513	0.311890838206628	119	10665	1.2570330827243	0.571957997758418
ALDOA	9.25376191893411e-08	1.55650354973532e-06	0.848579434277378	-1.01220843072509	0.412	0.71	0.580281690140845	119	10665	3.13420313574592	1.53806062887369
ZNF706	9.29475247679209e-08	1.5614488792995e-06	1.19907637847985	0.773129165937328	0.496	0.568	0.873239436619718	119	10665	1.37411179927435	2.08668381269627
LDB2	9.43488843143171e-08	1.58301683482789e-06	0.00569124771742624	-4.9221320289151	0.008	0.276	0.0289855072463768	119	10665	0.57913374473093	0.00810670576147393
VAMP5	9.62786485749073e-08	1.61157605850885e-06	0.243125799850564	-1.56725352892703	0.168	0.525	0.32	119	10665	1.57256978664641	0.482559924494898
LMO2	9.62902640168951e-08	1.61157605850885e-06	0.0225035568495409	-3.96209243888407	0.017	0.29	0.0586206896551724	119	10665	0.566823843448888	0.0464512447640759
NRROS	9.72323666936959e-08	1.62532466062551e-06	0.139419993775219	3.03585127501097	0.109	0.032	3.40625	119	10665	0.0437923142850971	0.284006460564489
TMEM2	9.76359663207027e-08	1.63004879087835e-06	0.780613358837524	1.54994315778533	0.311	0.279	1.11469534050179	119	10665	0.697814836298099	2.15215515434079
RBM4	1.00346398693904e-07	1.67322652178585e-06	0.319416454403259	1.75862594462907	0.227	0.153	1.48366013071895	119	10665	0.234980651952187	0.611386805055097
COX7C	1.00692340653564e-07	1.67691953723791e-06	2.3159030446671	0.605107904091197	0.664	0.739	0.89851150202977	119	10665	2.8383915412477	3.86441283233377
EFEMP2	1.00906726692843e-07	1.67841522065762e-06	0.0109749777663355	-4.76134461699472	0.008	0.247	0.0323886639676113	119	10665	0.436327978688788	0.0223973986834103
PHLDB2	1.02964638385112e-07	1.71053338219804e-06	0.00283841836551635	-4.52729893647821	0.008	0.248	0.032258064516129	119	10665	0.41877645461404	0.00337100833088785
YAP1	1.04169954488479e-07	1.72842585815675e-06	0.0120927121453613	-4.28047380807161	0.008	0.246	0.032520325203252	119	10665	0.339863534118115	0.0267258544025784
COPZ2	1.05446646716616e-07	1.74745716016354e-06	0.0323282459161982	-3.88136666040974	0.025	0.295	0.0847457627118644	119	10665	0.725871710447158	0.0740296028965791
CORO1A	1.05830337041106e-07	1.7516610945391e-06	1.45362226172899	2.07335343157826	0.563	0.233	2.41630901287554	119	10665	0.950521857468848	2.49732929167302
ANP32A	1.07593829929713e-07	1.77866462655586e-06	0.820761256211044	1.0271472651801	0.395	0.409	0.965770171149144	119	10665	0.776641661303568	1.65380442669314
IGLV3-19	1.09606936492104e-07	NA	0.0572078332782924	10.0346550512683	0.017	0	Inf	119	10665	0.00663390454151496	0.545229875813285
PABPC1	1.09783423801285e-07	1.81263733930725e-06	4.78392291188473	0.707856906680912	0.849	0.801	1.05992509363296	119	10665	4.67433553743813	6.95727278932862
COL5A2	1.09954256717521e-07	1.8132358638374e-06	0.126178543303926	-3.47476270975081	0.084	0.394	0.213197969543147	119	10665	2.89803409172769	0.304407779238325
AC007386.2	1.10143584114667e-07	NA	0.0238946234454935	144269499.6416	0.025	0	Inf	119	10665	0.000458250212467345	0.0415274814390575
CFH	1.12803669857577e-07	1.85795090952462e-06	0.0439480131315761	-4.52627290652454	0.034	0.41	0.0829268292682927	119	10665	3.16312029337885	0.0892725534784797
RP11-138A9.2	1.1740864700986e-07	1.93143577840873e-06	0.559097729002149	2.21808466137677	0.294	0.147	2	119	10665	0.35650907673336	1.28871336556906
EFEMP1	1.17551943761238e-07	1.93143577840873e-06	0.0811696499005139	-4.48054614694472	0.05	0.36	0.138888888888889	119	10665	2.33184627748971	0.194811323103007
SON	1.17759699204946e-07	1.93249260339614e-06	2.09881074874915	0.7042743351644	0.655	0.679	0.964653902798233	119	10665	2.11098187239389	3.46378323127573
ID3	1.18682949116003e-07	1.94527417693419e-06	0.228238651004349	-2.42309345169076	0.134	0.468	0.286324786324786	119	10665	2.47205874309022	0.611832451392052
GNG4	1.19784071872366e-07	NA	0.0445808052053471	5.5845358980237	0.025	0.003	8.33333333333333	119	10665	0.00521956447589925	0.124053644046544
LINC01480	1.21098014199541e-07	NA	0.0550021759285335	4.29158625068039	0.042	0.008	5.25	119	10665	0.0153217706010306	0.121755943795487
SPIB	1.21738550679757e-07	1.99293255566022e-06	0.265102940614917	4.51992254867669	0.151	0.012	12.5833333333333	119	10665	0.0338433879563223	0.596448954287907
GMPPB	1.22491936385099e-07	2.00283235305393e-06	0.156040857814169	1.81117355732444	0.109	0.111	0.981981981981982	119	10665	0.118618711604863	0.429047814220709
MYADM	1.23394541707078e-07	2.01514504293268e-06	0.328004224841547	-1.33104093507045	0.193	0.575	0.335652173913044	119	10665	2.06062249701962	0.736697661175798
SCARA3	1.2357534730428e-07	2.01565454507332e-06	0.0269399363153493	-3.82263484894707	0.017	0.266	0.0639097744360902	119	10665	0.460801103228734	0.0667676842858827
RP11-382A20.3	1.25006697382008e-07	2.03653595384256e-06	0.0556340678387603	-2.64221081745337	0.042	0.316	0.132911392405063	119	10665	0.554807990154212	0.12980136425887
IFNAR2	1.26164143140361e-07	2.05291002479478e-06	0.25032496584124	1.39863444000788	0.168	0.236	0.711864406779661	119	10665	0.371055971295853	0.494099806678648
PLSCR4	1.28072044598145e-07	2.08144108187069e-06	0.0187251644593336	-4.77753098373482	0.008	0.282	0.0283687943262411	119	10665	0.563865418272398	0.0680224587747656
NT5E	1.28681806089033e-07	2.08883129329824e-06	0.0313417487570364	-3.15085872882178	0.034	0.28	0.121428571428571	119	10665	0.518199270149809	0.0625895540572172
TFEB	1.31757288269577e-07	2.13618043905657e-06	0.303811425455854	1.95258149479431	0.185	0.124	1.49193548387097	119	10665	0.176322028237677	0.659634463833913
CCDC80	1.32343133812508e-07	2.14309980992298e-06	0.138781659386635	-2.89919957171315	0.084	0.46	0.182608695652174	119	10665	4.81749144884352	0.401630721319831
TSC22D3	1.3282072802397e-07	2.14825170308157e-06	5.09987108528444	0.945703827690715	0.832	0.749	1.11081441922563	119	10665	5.07531879351329	8.49156786628371
MREG	1.35008364616246e-07	2.1804930578427e-06	0.117379459946076	4.30354068572731	0.092	0.01	9.2	119	10665	0.0207181326148467	0.243982777360879
LHFPL2	1.3513780919607e-07	2.1804930578427e-06	0.0247236844329806	-3.83713609082872	0.017	0.293	0.0580204778156997	119	10665	0.541397581819794	0.0596449636552746
KLHL24	1.41126190553788e-07	2.27248677859144e-06	0.665836475099312	1.52176437991653	0.353	0.263	1.34220532319392	119	10665	0.493138822532444	1.26799792636662
SPRED1	1.41176533339348e-07	2.27248677859144e-06	0	-144269502.654033	0	0.234	0	119	10665	0.394710422259585	0
CD34	1.45410125051828e-07	2.33784082914472e-06	0.0167503087235397	-5.02937123459756	0.017	0.323	0.0526315789473684	119	10665	1.24020366713486	0.0382660272805991
PON2	1.47121891893965e-07	2.36254260963932e-06	0.0242852730806107	-3.63231454478571	0.017	0.26	0.0653846153846154	119	10665	0.400083865216878	0.0538446631170943
ZHX2	1.48419540996602e-07	2.38054342362764e-06	0.209762058592301	2.49901468335308	0.143	0.063	2.26984126984127	119	10665	0.0922463864474661	0.447312115004793
LARP6	1.50439659399986e-07	2.41007554232582e-06	0.0139845742196576	-4.37365121290276	0.008	0.232	0.0344827586206897	119	10665	0.327712555201245	0.0354682376889943
AXL	1.52102334718512e-07	2.43381799959919e-06	0.00496238648977498	-4.25708408999497	0.008	0.281	0.0284697508896797	119	10665	0.652780531463428	0.0067420166617757
CAMSAP2	1.531172615231e-07	2.4471516779368e-06	0.0103746293526359	-4.18142757765409	0.008	0.242	0.0330578512396694	119	10665	0.317911926769969	0.020295357186738
PCGF2	1.53452250697835e-07	2.44752332021642e-06	0	-144269502.313568	0	0.198	0	119	10665	0.247512451081961	0
USP34	1.53503837718613e-07	2.44752332021642e-06	0.702213357526208	1.13660267645605	0.378	0.359	1.05292479108635	119	10665	0.651595277175946	1.30278290195431
PLAC9	1.57062661781867e-07	2.50130643284526e-06	0.229174345366941	-2.99789525704099	0.118	0.446	0.26457399103139	119	10665	2.88500743680076	0.710786295389068
CALCRL	1.58181072884687e-07	2.51614355959315e-06	0.0191195382990863	-4.58366828935031	0.017	0.321	0.0529595015576324	119	10665	1.26966137489135	0.0351290737635472
BMPR2	1.6131751463505e-07	2.56300810693164e-06	0.105510821014766	-2.00264595030588	0.084	0.398	0.21105527638191	119	10665	0.814453777530037	0.228438236998732
COL15A1	1.63757101836648e-07	2.59870369027699e-06	0.015178414563316	-5.25822366853694	0.017	0.305	0.0557377049180328	119	10665	1.28576149378296	0.0311272067942123
CLEC17A	1.63889764133213e-07	NA	0.0506703130039612	7.37932050189774	0.034	0.001	34	119	10665	0.00207373282518925	0.119005072329503
RTN3	1.65984816499838e-07	2.63095697964978e-06	0.0995108531438653	-1.6227642266907	0.101	0.439	0.230068337129841	119	10665	0.8174779441478	0.184468809527523
CRLF3	1.6653320008165e-07	2.6365473615747e-06	0.250874224313645	1.96622320378934	0.185	0.113	1.63716814159292	119	10665	0.175089831023356	0.495808856204978
SEMA7A	1.69752230277096e-07	2.68435657103676e-06	0.163813835479757	3.01390291930091	0.118	0.031	3.80645161290323	119	10665	0.0345171948834538	0.363591706181168
FAM101B	1.70423412860989e-07	2.69181083408687e-06	0	-144269502.783465	0	0.206	0	119	10665	0.354036201551478	0
IL1R1	1.76070846159453e-07	2.77775469590903e-06	0.0442477362875255	-2.63411845157204	0.034	0.373	0.0911528150134048	119	10665	0.835418402422837	0.103790008863189
MGST2	1.77648108899528e-07	2.79936020023782e-06	0.0716969709552857	-2.40691074883627	0.067	0.385	0.174025974025974	119	10665	0.894766726789527	0.137767364649751
PSME2	1.80793288032331e-07	2.84559342249952e-06	1.07172307052298	0.967807228166489	0.445	0.452	0.984513274336283	119	10665	1.03446011949578	2.12249797846059
TM4SF1	1.82419169390042e-07	2.86783368633843e-06	0.108397087575155	-3.17585542303355	0.067	0.406	0.165024630541872	119	10665	2.5778210858178	0.289412418132621
CLIC1	1.85280410229798e-07	2.9094207074896e-06	1.24113358284917	-0.813502068787879	0.487	0.766	0.635770234986945	119	10665	4.35263873015865	2.34799267251439
CIB1	1.85755850810049e-07	2.91349077760627e-06	1.52317469343506	0.861353890333592	0.529	0.573	0.923211169284468	119	10665	1.66500953942161	2.9417288374831
TNFAIP2	1.86365009816307e-07	2.91964625262221e-06	0.0090379291940712	-5.2358153630487	0.008	0.331	0.0241691842900302	119	10665	0.911628880114917	0.016112351173769
TTC14	1.87257169757944e-07	2.93021585150846e-06	0.505090600633762	1.57420214647291	0.286	0.228	1.25438596491228	119	10665	0.421071045199146	1.01869359191961
ITM2A	1.88400914810332e-07	2.94469318473271e-06	0.0870691233390146	-2.68384979567807	0.067	0.444	0.150900900900901	119	10665	2.15537178009593	0.202395327372646
RASSF8	1.91713366655439e-07	2.9929944252013e-06	0.00510063358687707	-4.38100505814696	0.008	0.227	0.0352422907488987	119	10665	0.312472766858423	0.00699197219966985
TGFBI	1.92266761136695e-07	2.99815980647534e-06	0.0884115118591144	-4.16276860658265	0.059	0.388	0.152061855670103	119	10665	2.41684075969724	0.194194991805871
ZNF791	1.99854889959272e-07	3.11288431493789e-06	0.359497947160803	1.47868615584789	0.244	0.211	1.1563981042654	119	10665	0.319843439687124	0.7175440285164
ZFP36	2.02146120551529e-07	3.14493612262211e-06	2.49736621278607	-1.1717596257791	0.605	0.812	0.745073891625616	119	10665	11.8748981320843	5.46524967196546
PCDH9	2.02676020144165e-07	3.14954327497386e-06	0.163964834641428	3.34211517222741	0.084	0.028	3	119	10665	0.0456038506382432	0.500023380854983
AGPAT5	2.03876266205365e-07	3.16454485551253e-06	0.351380211095312	1.77343809522153	0.218	0.138	1.57971014492754	119	10665	0.180431865812388	0.734965803360804
GNS	2.05749508757928e-07	3.1899460661629e-06	0.0486178169473801	-2.2961132899422	0.042	0.375	0.112	119	10665	0.692045979891476	0.0979447402392026
SRP54	2.13558099236163e-07	3.30720490920554e-06	0.377020273270997	1.20449436450969	0.227	0.282	0.804964539007092	119	10665	0.445456090175838	0.784567518703721
REXO2	2.14309614234186e-07	3.31503264360183e-06	0.11988756775381	-1.84815005870637	0.101	0.398	0.253768844221106	119	10665	0.85415322075773	0.259931890992679
FUT8	2.15067376255345e-07	3.32215119541255e-06	0.213584024195497	1.70984622656442	0.151	0.137	1.1021897810219	119	10665	0.176790718448266	0.437771517752131
PDLIM3	2.15262969909832e-07	3.32215119541255e-06	0.00910984785941116	-4.08487579771327	0.017	0.257	0.066147859922179	119	10665	0.539726382658929	0.0122486137956015
CTD-2020K17.1	2.21007691595436e-07	3.40690689801522e-06	0.256925071652734	3.36702977349271	0.16	0.041	3.90243902439024	119	10665	0.0993418189043379	0.574108800031358
SHFM1	2.25163853011038e-07	3.46700867613453e-06	0.37263636443102	-1.04929202677519	0.235	0.588	0.399659863945578	119	10665	1.60542523031923	0.761295890807255
CTNND1	2.27260787365276e-07	3.49530204129265e-06	0.0630599142068338	-2.3385434160876	0.05	0.34	0.147058823529412	119	10665	0.571979940331383	0.165649357122502
GTF3A	2.30782909690222e-07	3.54542547577692e-06	0.766986623726388	0.963185401917436	0.387	0.429	0.902097902097902	119	10665	0.862177070422204	1.54317867989798
CD53	2.32791090205724e-07	3.57220314161927e-06	1.15391339653808	2.00922415921537	0.487	0.22	2.21363636363636	119	10665	0.754497503170752	2.21768623581948
FRMD6	2.33345434543338e-07	3.57663599499704e-06	0.00496238648977498	-4.15090182357007	0.008	0.263	0.0304182509505703	119	10665	0.568221305937871	0.0067420166617757
YWHAQ	2.35336390294626e-07	3.60305362095397e-06	0.460853829501952	-1.13569686146774	0.286	0.587	0.487223168654174	119	10665	1.61973206133263	0.889259715363411
COL12A1	2.35830556815122e-07	3.60652110325782e-06	0.0289288089191748	-3.93313434564356	0.025	0.318	0.0786163522012579	119	10665	1.22681787540354	0.0557639855982826
EPAS1	2.39271097742413e-07	3.65498809510604e-06	0.0854655768002139	-2.48435127597416	0.059	0.381	0.154855643044619	119	10665	1.06210843798849	0.199620470691691
CASP3	2.40436921272548e-07	3.66863719173843e-06	0.222238757926189	1.39757120676487	0.151	0.202	0.747524752475247	119	10665	0.265992166471016	0.507983632078459
ZC3H12D	2.43813403914187e-07	3.71594795354734e-06	0.187639930096256	3.41875714734246	0.109	0.031	3.51612903225806	119	10665	0.0611451583135062	0.460792338293783
EPHX1	2.4809796751119e-07	3.77697617658561e-06	0.0171220521065536	-3.96734432174112	0.017	0.307	0.0553745928338762	119	10665	0.628847816654782	0.0401911058956682
IFNLR1	2.48252522585936e-07	NA	0.0798430413465523	5.56090372660335	0.067	0.003	22.3333333333333	119	10665	0.00654430188912474	0.166540191813308
OTULIN	2.49672061192909e-07	3.79664975220323e-06	0.269120702318208	1.57222864576121	0.193	0.175	1.10285714285714	119	10665	0.261135577608734	0.545960910518467
FRMD4A	2.52207381868367e-07	3.83087943169392e-06	0.0115792419701508	-4.31446966401796	0.008	0.236	0.0338983050847458	119	10665	0.356037099335113	0.0246672476749819
AP1S2	2.53390271394442e-07	3.84451252983932e-06	0.145347290258638	-2.13288987472049	0.109	0.447	0.243847874720358	119	10665	1.19054066269266	0.299908244951923
BACH1	2.54901973762674e-07	3.8630981917936e-06	0.581748564065941	1.40568605543488	0.336	0.267	1.25842696629213	119	10665	0.478781039938466	1.08274750604627
SAMHD1	2.60650247360119e-07	3.94577616031785e-06	0.0653505736586373	-2.61128461454731	0.067	0.429	0.156177156177156	119	10665	1.16506097866474	0.129310096529595
AKAP12	2.61620019918919e-07	3.95598807283359e-06	0.0354539289776468	-3.53714727791862	0.034	0.304	0.111842105263158	119	10665	0.884764521987307	0.0643728448166128
SNTB2	2.61912073106774e-07	3.95598807283359e-06	0.114447405831857	-2.04232049770834	0.084	0.396	0.212121212121212	119	10665	0.891446139852022	0.256949173812796
ATF7IP	2.63826895775773e-07	3.98044766717467e-06	0.595548572013707	1.26785964616574	0.319	0.321	0.993769470404984	119	10665	0.594533975922671	1.25432236606484
MANF	2.65677559633819e-07	4.00388563864256e-06	0.364867828523628	1.05715131925741	0.185	0.347	0.53314121037464	119	10665	0.627725618251036	0.941044236069127
NDFIP1	2.66582748305166e-07	4.01303839990558e-06	0.218981245231559	-1.46592528162183	0.151	0.536	0.281716417910448	119	10665	1.37303422120677	0.477487714780003
NNMT	2.70055831842529e-07	4.06078373037321e-06	0.136375750971136	-2.29575149712972	0.092	0.453	0.203090507726269	119	10665	2.30606691370617	0.359330579509331
CYR61	2.83003489265108e-07	4.25073133876121e-06	0.0671102127136392	-4.29036229732916	0.05	0.328	0.152439024390244	119	10665	1.81462318595091	0.136291150894816
PACS1	2.86621949870841e-07	4.3002867824163e-06	0.432304656015401	1.39772750265902	0.235	0.243	0.967078189300411	119	10665	0.376977340640423	0.955259253684743
CBWD3	2.8818708127383e-07	4.31895945050313e-06	0.154248694369283	2.35621390736993	0.118	0.062	1.90322580645161	119	10665	0.0721718971016502	0.329001166362203
RICTOR	2.92470446882661e-07	4.37828258983344e-06	0.572599083607196	1.35375429981736	0.328	0.286	1.14685314685315	119	10665	0.534118692268283	1.11050209519101
PLAUR	3.18324318123774e-07	4.7600261243969e-06	0.035956969192096	-4.50144664507867	0.034	0.374	0.0909090909090909	119	10665	1.93078946900294	0.0724463909258339
CFD	3.20327338617652e-07	4.78466766429671e-06	0.453659974670237	-3.46978383762945	0.218	0.457	0.477024070021882	119	10665	15.5275676429954	1.32194817049832
USP24	3.21655320447549e-07	4.7991828708636e-06	0.282299851475519	1.85030905057919	0.168	0.129	1.30232558139535	119	10665	0.18613675280497	0.613590903652971
MAN2A1	3.2340648678175e-07	4.81997300487889e-06	0.360172954884954	1.39686908514095	0.235	0.226	1.03982300884956	119	10665	0.348665568903159	0.748456999252127
POLE3	3.33344167590176e-07	4.96259223198059e-06	0.479920613585918	1.29573957779716	0.269	0.259	1.03861003861004	119	10665	0.41361235954199	1.05492061774493
MARVELD1	3.46684626368151e-07	5.15549886430253e-06	0.0260626318184196	-3.04947649960088	0.025	0.272	0.0919117647058823	119	10665	0.419469219173668	0.0522741816301946
EPC1	3.53862502345289e-07	5.25643825148631e-06	0.755032903464716	1.12298591242598	0.378	0.394	0.959390862944162	119	10665	0.796540102049763	1.5398240215096
CCNC	3.5806851505324e-07	5.31305848382412e-06	0.348295932524876	1.21376703783529	0.227	0.27	0.840740740740741	119	10665	0.382370049361153	0.75036672222829
TRIM47	3.66423271558493e-07	5.43104591606994e-06	0	-144269502.2842	0	0.188	0	119	10665	0.229341880091511	0
LAT2	3.76083726842191e-07	5.56810555136795e-06	0.343900502512972	2.71629281103013	0.227	0.076	2.98684210526316	119	10665	0.184085382906041	0.724350906567052
LMAN1	3.78462983719017e-07	5.59718087776763e-06	0.713824293050825	0.86097861727708	0.269	0.501	0.536926147704591	119	10665	1.32409776351382	2.1981900450174
SOCS3	3.81345144198326e-07	5.63362185064041e-06	0.351102453795987	-1.7611146505219	0.202	0.57	0.354385964912281	119	10665	3.23395430071916	0.775480918095938
PPP1R2	3.8474311818343e-07	5.67759477687333e-06	0.712956183943823	1.04357770312719	0.387	0.399	0.969924812030075	119	10665	0.836112438275198	1.35516552677659
ASAP2	3.97095288408561e-07	5.85346260473582e-06	0.0109749777663355	-4.19588021915894	0.008	0.234	0.0341880341880342	119	10665	0.328307148807041	0.0223973986834103
QKI	4.0214623062914e-07	5.92143843198514e-06	0.447325771584109	-1.02507460639546	0.269	0.624	0.431089743589744	119	10665	1.82836625197374	0.93505713284899
SAP30	4.05835228207738e-07	5.96923365681534e-06	0.00278924724021823	-4.56732657039634	0.008	0.251	0.0318725099601594	119	10665	0.459952550618467	0.00330250557655993
RAB31	4.0733229480018e-07	5.98471974682969e-06	0.106988431037745	-2.27490327426563	0.076	0.4	0.19	119	10665	1.13187402017645	0.244721440004226
DUSP23	4.08698020901256e-07	5.99824448322725e-06	0.0587585661256294	-2.52204297223619	0.05	0.335	0.149253731343284	119	10665	0.61090618830042	0.129581635203661
RP11-796E2.4	4.10457299844094e-07	6.0175094676817e-06	0.35540532061687	3.14962823895476	0.193	0.054	3.57407407407407	119	10665	0.137800705402143	0.820091556448992
LRRC32	4.17322100866221e-07	6.11150072279412e-06	0	-144269502.48656	0	0.196	0	119	10665	0.283608446322596	0
TLE1	4.21533481059338e-07	6.16647186787455e-06	0.360326954902112	1.6254259542266	0.21	0.162	1.2962962962963	119	10665	0.218484763861437	0.816470149836546
NREP	4.22669150489443e-07	6.17637902878987e-06	0.0708465749253768	-2.46669133041002	0.05	0.337	0.148367952522255	119	10665	0.721687558806531	0.155237614346412
TUBB2A	4.35920345849823e-07	6.3631146474915e-06	0.00569124771742624	-4.77747281757288	0.008	0.213	0.0375586854460094	119	10665	0.361564059914881	0.00810670576147393
LGMN	4.37084809301581e-07	6.37320739796559e-06	0.15909740881039	-3.12008364093608	0.101	0.468	0.215811965811966	119	10665	3.09924659689912	0.455642656991991
ZNF592	4.37712276665868e-07	6.37545676056135e-06	0.247418397479923	1.8996796354974	0.16	0.115	1.39130434782609	119	10665	0.148589514694581	0.533074078316183
CTTNBP2NL	4.42322068771669e-07	6.43564279974157e-06	0.0279365947581571	-3.37020296706385	0.017	0.259	0.0656370656370656	119	10665	0.36270430769053	0.0697856240727162
ACVRL1	4.48031600011477e-07	6.51168257492409e-06	0.033430741860933	-3.31686794859722	0.025	0.271	0.0922509225092251	119	10665	0.492466356129879	0.0704802557937384
PTK2	4.52350292888468e-07	6.56050989953564e-06	0.026894455360948	-3.03122747439288	0.025	0.281	0.0889679715302491	119	10665	0.475504374868637	0.0470790049523788
SLC9A3R2	4.52365003834974e-07	6.56050989953564e-06	0.0143799943070859	-5.5459741702323	0.008	0.274	0.0291970802919708	119	10665	0.824878301497745	0.0375517068051762
PDIA4	4.54919862894288e-07	6.59046807825241e-06	0.370965052190043	0.979463352594199	0.176	0.371	0.474393530997305	119	10665	0.670859567621826	1.0241097378763
NDUFS5	4.62953751206115e-07	6.69965186895809e-06	0.510805430466695	-0.868574561492277	0.286	0.665	0.430075187969925	119	10665	2.19123003815605	0.988929120811552
LAPTM4B	4.67171982583173e-07	6.75344219028228e-06	0.0103655742910547	-3.38947044978698	0.017	0.244	0.069672131147541	119	10665	0.319796390812539	0.0154280745276215
PRCP	4.77667542421565e-07	6.89776505792685e-06	0.172057437564167	-2.21618503550332	0.118	0.434	0.271889400921659	119	10665	1.51246673781568	0.381627343916923
ZFHX3	4.78695901403034e-07	6.90521400385769e-06	0.0909299370444934	-2.20948271556331	0.059	0.394	0.149746192893401	119	10665	0.849531009458781	0.245880701744618
IRAK2	4.82025807061327e-07	6.94581144228583e-06	0.123623759099949	2.66891833363713	0.101	0.04	2.525	119	10665	0.0457779003633345	0.246301801235656
BACE1	4.82955835294999e-07	6.95139611022058e-06	0.00283841836551635	-4.2269488093221	0.008	0.221	0.0361990950226244	119	10665	0.288486062010017	0.00337100833088785
HEBP1	4.83445272417182e-07	6.95139611022058e-06	0.0255738284703617	-2.88004071879999	0.025	0.284	0.0880281690140845	119	10665	0.392863479486289	0.0544006772887679
RND3	4.87966825492338e-07	7.00893074611756e-06	0.0175183457802131	-3.57713172524693	0.017	0.286	0.0594405594405594	119	10665	0.776879947220276	0.0318312185771167
CCDC12	4.89048063008189e-07	7.01698035453603e-06	0.621305890116144	1.18725303969767	0.353	0.3	1.17666666666667	119	10665	0.48281229871007	1.23493248790967
CHST2	4.97883456659384e-07	7.13615299103392e-06	0.113056612788545	2.03877674190138	0.092	0.086	1.06976744186047	119	10665	0.115469246321496	0.25845474228776
RP1-313I6.12	4.99912406483628e-07	7.15761939697547e-06	0.16259958881224	2.91398082695182	0.092	0.038	2.42105263157895	119	10665	0.061454941232003	0.399443271725882
TPI1	5.05341095675021e-07	7.22766516139018e-06	0.705524262243387	-1.0013914210538	0.378	0.672	0.5625	119	10665	2.61925246103443	1.30658944564484
FAM65B	5.1120767191502e-07	7.30381862535638e-06	0.662324786260025	2.76867323127143	0.353	0.117	3.01709401709402	119	10665	0.42599482298374	1.35387244475968
GPR18	5.11413877063806e-07	NA	0.139687927180616	5.88342946417664	0.076	0.005	15.2	119	10665	0.0152950801316239	0.369968799744109
RCN3	5.2476202903224e-07	7.48953264528747e-06	0.0235324263322629	-3.87657995379395	0.025	0.286	0.0874125874125874	119	10665	0.875896047358346	0.0399667148149175
SH3D19	5.27741570279893e-07	7.52408695913334e-06	0.0218499715488338	-3.06109082538109	0.025	0.274	0.0912408759124088	119	10665	0.44131840125973	0.0448245049206492
PTPN2	5.29935386657555e-07	7.54737786938397e-06	0.458716939970278	1.40269446417751	0.277	0.253	1.09486166007905	119	10665	0.448535503770718	0.955739968358563
ZFAND5	5.32275163181591e-07	7.57269617058667e-06	0.458175529657803	-1.45444847719937	0.277	0.616	0.449675324675325	119	10665	2.47922734723354	0.899899207029178
AKR1C3	5.35423099806226e-07	7.60944664946126e-06	0.00496238648977498	-3.88596586899547	0.008	0.277	0.0288808664259928	119	10665	0.545029817314136	0.0067420166617757
HSPA1A	5.3991318386741e-07	7.66517421100698e-06	0.109896925046267	-4.17717601811321	0.067	0.435	0.154022988505747	119	10665	3.17985337791907	0.321354987262417
ESR2	5.49138249432492e-07	7.78793645747785e-06	0.119684549607602	3.911850196776	0.084	0.014	6	119	10665	0.0290424515265726	0.252848832495418
CREM	5.54425564550968e-07	7.85465366056278e-06	1.04547040661277	1.39238844038171	0.454	0.339	1.33923303834808	119	10665	0.873098079910545	2.00078932404809
ERAP2	5.55022071877332e-07	7.8548449310959e-06	0.214748957075377	2.22121213505163	0.143	0.084	1.70238095238095	119	10665	0.136148545445669	0.556849499631211
MARCH3	5.57933278073938e-07	7.8877597644178e-06	0.322763488739764	2.04364884103258	0.185	0.091	2.03296703296703	119	10665	0.116871197158792	0.7158339562775
NFATC3	5.70750894428907e-07	8.06051027320824e-06	0.37770041425748	1.35848812987056	0.227	0.243	0.934156378600823	119	10665	0.384208904608482	0.880990343280989
SS18	5.7154973465868e-07	8.063339869169e-06	0.409894993475863	1.32847580543887	0.269	0.241	1.11618257261411	119	10665	0.371026633332403	0.817483504576773
CPNE2	5.93870604407134e-07	8.36947557863735e-06	0	-144269502.22552	0	0.185	0	119	10665	0.243640818096363	0
ANTXR2	5.95239371546502e-07	8.3800000552205e-06	0.0205973062315878	-3.59773334727579	0.017	0.269	0.0631970260223048	119	10665	0.458835347467292	0.0400547239794889
NCK2	6.11725172618684e-07	8.60310360197446e-06	0.537212626675464	1.50675277064166	0.269	0.224	1.20089285714286	119	10665	0.396837960329866	1.15748427538804
TCF7L1	6.12819706810523e-07	8.60769443111013e-06	0	-144269502.374415	0	0.201	0	119	10665	0.29380979529668	0
CTSA	6.13329373848862e-07	8.60769443111013e-06	0.144980822267229	-1.71526952570815	0.109	0.431	0.252900232018561	119	10665	0.906230847904101	0.303932436540318
BTN2A2	6.14798652402043e-07	8.61933636192791e-06	0.245612785812877	2.17072701368913	0.16	0.089	1.79775280898876	119	10665	0.141502135480255	0.539707951011096
APOBEC3C	6.15646260128425e-07	8.62224746643479e-06	0.273611961562346	1.68170367006809	0.185	0.151	1.22516556291391	119	10665	0.230780343626185	0.551009511045533
ZNF644	6.26709801242442e-07	8.768080116448e-06	0.602208023965965	1.19107857805035	0.345	0.315	1.0952380952381	119	10665	0.519384310972657	1.13464713037829
CAPZB	6.27394306684599e-07	8.76855134228382e-06	0.510792343609491	-0.949876483914329	0.311	0.627	0.496012759170654	119	10665	1.82252884273299	0.962190640683234
MACF1	6.30913324204425e-07	8.80859607979919e-06	0.343175115763744	-1.16497067832615	0.21	0.565	0.371681415929204	119	10665	1.59993866077423	0.7834076160761
ZNF891	6.42963674863916e-07	8.96754616091256e-06	0.165398336231227	2.72345641762526	0.092	0.047	1.95744680851064	119	10665	0.0743857480307204	0.426832167877576
ITGB5	6.45592576994741e-07	8.99490050656686e-06	0.00283841836551635	-4.52608478161859	0.008	0.239	0.0334728033472803	119	10665	0.424231600546219	0.00337100833088785
ARPIN	6.52719248435347e-07	9.08480003529899e-06	0	-144269502.080422	0	0.19	0	119	10665	0.235701596035049	0
PDLIM2	6.6440639015752e-07	9.23792290463599e-06	0.125846720640827	-1.87886465053989	0.092	0.397	0.231738035264484	119	10665	0.832568563867184	0.27007271941906
PAK2	6.65326639580719e-07	9.24118125265054e-06	1.28304494463956	0.803783063343758	0.513	0.548	0.936131386861314	119	10665	1.3732215055343	2.40547206792996
MTMR4	6.76656335421292e-07	9.3888679785078e-06	0.241064856719177	1.8770940406545	0.151	0.114	1.32456140350877	119	10665	0.147041207861309	0.535285409268294
CMTM3	6.77959291697361e-07	9.39726907102731e-06	0.0366133674441482	-2.97777156872087	0.025	0.294	0.0850340136054422	119	10665	0.475352172734418	0.0849163203459404
C3orf14	6.81728458401345e-07	9.43980217887083e-06	0	-144269502.241955	0	0.18	0	119	10665	0.209363844856902	0
SVIL	6.86935403345397e-07	9.50213623128597e-06	0.00666094575908294	-3.12423716058522	0.008	0.278	0.0287769784172662	119	10665	0.500689770244591	0.0101130249926635
KDELC2	6.95124383869061e-07	9.60554956294139e-06	0.0122002541165926	-3.37396595257058	0.017	0.243	0.0699588477366255	119	10665	0.32709273692437	0.0203583665399638
MBP	7.02100701731391e-07	9.69201101888016e-06	0.778120978639158	1.97738429624841	0.378	0.204	1.85294117647059	119	10665	0.567432891120788	1.5244299318205
ECSCR.1	7.05375025324902e-07	9.72724433592877e-06	0.0206802806526862	-4.78492796238759	0.017	0.254	0.0669291338582677	119	10665	0.848913691887967	0.0485724553743651
ESD	7.0910102509354e-07	9.76862792544505e-06	0.205301975646089	-1.46083825356781	0.143	0.474	0.30168776371308	119	10665	1.0150178814828	0.441622179018481
TAX1BP3	7.22995390808867e-07	9.94986404531958e-06	0.0672677454898529	-2.2947135868449	0.05	0.314	0.159235668789809	119	10665	0.486321046811034	0.147403050523394
HOMER3	7.27845403804596e-07	1.00063889035299e-05	0.0643152327615093	-2.66906887739622	0.042	0.3	0.14	119	10665	0.535491772316723	0.151948839005796
FCHO2	7.40473106884571e-07	1.01696168899652e-05	0.00569124771742624	-4.20318603944133	0.008	0.246	0.032520325203252	119	10665	0.383332328556567	0.00810670576147393
CMSS1	7.59534498590301e-07	1.04159294351133e-05	0.32946944529157	1.62333651835747	0.193	0.15	1.28666666666667	119	10665	0.207203593873572	0.786169447964475
DCN	7.59953880703362e-07	1.04159294351133e-05	0.455903958678304	-3.38090712231404	0.244	0.417	0.585131894484412	119	10665	16.6326273572161	1.22351571633213
CRYBG3	7.76000050735157e-07	1.06250494751573e-05	0.0119388725948135	-4.20338093542272	0.008	0.24	0.0333333333333333	119	10665	0.362675600408947	0.0260960960218917
MYBL2	7.82862286590156e-07	1.07081254692682e-05	0.176666567783799	1.97188098893784	0.126	0.07	1.8	119	10665	0.0838171461858773	0.377304665044821
PLD3	7.97857868052651e-07	1.09021694282691e-05	0.174789817264954	-2.06006218332698	0.143	0.47	0.304255319148936	119	10665	1.39494199298667	0.356347419924201
ACOT7	7.99278664216615e-07	1.09105181793216e-05	0	-144269502.327446	0	0.17	0	119	10665	0.234018899889312	0
TSPAN5	8.08981296122896e-07	1.10317864399431e-05	0.00560367375360138	-4.52400273538724	0.008	0.205	0.0390243902439024	119	10665	0.339003451148756	0.0079364990265344
ATM	8.24834341242661e-07	1.1236595631509e-05	0.638882611088485	1.38902067319769	0.345	0.306	1.12745098039216	119	10665	0.671238541827738	1.35245283595273
CEBPB	8.30056141196183e-07	1.1296309485188e-05	0.327975209650909	-2.18612787971629	0.21	0.534	0.393258426966292	119	10665	3.01158019675146	0.665896188725134
GSAP	8.42400005368982e-07	1.14527298409044e-05	0.289024090976532	2.45836002506869	0.176	0.077	2.28571428571429	119	10665	0.15004231560111	0.619977439402697
JDP2	8.44397868140082e-07	1.14659799065389e-05	0.0318326055023646	-3.1670845784167	0.025	0.29	0.0862068965517241	119	10665	0.51260382479169	0.0638881924242207
TNFSF10	8.45076675365037e-07	1.14659799065389e-05	0.0533363057534628	-2.99921325944484	0.034	0.326	0.104294478527607	119	10665	0.777672973047876	0.141499793705437
HIST1H1D	8.66867078354126e-07	1.1749798940307e-05	0.0600373313306621	2.18066067770654	0.05	0.053	0.943396226415094	119	10665	0.0867627721642829	0.166047867011046
SLTM	8.99896675689138e-07	1.21852340819696e-05	0.77035483132904	0.974861978582945	0.395	0.414	0.954106280193237	119	10665	0.835914105279517	1.54905788741815
RBM15	9.0275690840378e-07	1.22116905892813e-05	0.173615381932591	2.24315885466554	0.126	0.067	1.88059701492537	119	10665	0.0870215732610598	0.348886014093076
CERCAM	9.08317361913471e-07	1.22745835677635e-05	0.00283841836551635	-5.19576097777026	0.008	0.224	0.0357142857142857	119	10665	0.538632448478893	0.00337100833088785
EEA1	9.19376067228759e-07	1.24115769075882e-05	0.114534790478439	-1.84428489987523	0.084	0.389	0.215938303341902	119	10665	0.748170139568301	0.245713374751244
NEAT1	9.31049747336888e-07	1.25565898357056e-05	4.43524902873785	-0.840313036039271	0.681	0.905	0.752486187845304	119	10665	23.8105387286094	12.4556421239265
COLGALT1	9.40042969745822e-07	1.26651989313855e-05	0.0556293125684448	-2.21194014419543	0.059	0.325	0.181538461538462	119	10665	0.576514218671709	0.106181146397127
ENO1	9.41848037082058e-07	1.26768417618447e-05	0.860034428311866	-1.08789918123691	0.42	0.674	0.623145400593472	119	10665	3.14224381658013	1.56831971779511
DIXDC1	9.48749546369172e-07	1.275698866091e-05	0.0264532183205088	-3.47688755751005	0.017	0.244	0.069672131147541	119	10665	0.36896281979432	0.065245323813511
LTB	1.00534326575258e-06	1.35044763903136e-05	1.34553374879946	3.56709754568861	0.429	0.083	5.16867469879518	119	10665	0.661526894032712	3.43005974630314
EPS15	1.01644119351343e-06	1.36399523906439e-05	0.67288600694656	1.16121407046398	0.345	0.356	0.969101123595506	119	10665	0.638764517628575	1.34887645850767
ZBTB1	1.03008165555234e-06	1.38092439256286e-05	0.468813236359044	1.52252100919117	0.269	0.204	1.31862745098039	119	10665	0.335674119755935	0.954215070528673
NLRC5	1.04311793014266e-06	1.39701072294355e-05	0.264362910626184	1.96564517194557	0.176	0.103	1.70873786407767	119	10665	0.168717156225846	0.534773342789395
PHLDA3	1.04439073591325e-06	1.39732635401779e-05	0.00283841836551635	-4.68089218328207	0.008	0.225	0.0355555555555556	119	10665	0.414929170570328	0.00337100833088785
PRRX1	1.06118932308876e-06	1.41839322916417e-05	0.132727371622739	-3.67945310314432	0.092	0.353	0.260623229461756	119	10665	2.7218049861672	0.327838773406863
PDK1	1.07379111866875e-06	1.43381444418475e-05	0.169398147167578	2.16095799011433	0.126	0.081	1.55555555555556	119	10665	0.146021681559333	0.357983758636331
ARHGAP18	1.09442445515365e-06	1.45991887963219e-05	0.031336553539981	-2.6941589347578	0.042	0.341	0.12316715542522	119	10665	0.783632433915405	0.0622233995013729
PAPSS2	1.12582767037946e-06	1.50032405568966e-05	0	-144269502.653273	0	0.18	0	119	10665	0.281979923047157	0
FNIP2	1.14929980856839e-06	1.53009054553773e-05	0.0243813639858632	-3.07990289772313	0.025	0.288	0.0868055555555556	119	10665	0.504692474460782	0.0451110591077898
HES4	1.16216563795061e-06	1.54569177098801e-05	0.0246960468021382	-3.96338485519205	0.017	0.289	0.0588235294117647	119	10665	0.885989233077144	0.0549579736211043
DBF4	1.1662238760643e-06	1.54955959390674e-05	0.170615712755083	1.83398160147271	0.134	0.096	1.39583333333333	119	10665	0.136345863418284	0.32093671814617
MRC2	1.20331489626575e-06	1.59726715245207e-05	0.012470845691156	-4.47742417305508	0.017	0.265	0.0641509433962264	119	10665	0.800478483388945	0.0211789770745158
WAC	1.23594632517392e-06	1.63896701171932e-05	0.930817834216238	0.890123919315624	0.429	0.478	0.897489539748954	119	10665	0.98940485423847	1.77753898177711
RBM19	1.25108149739422e-06	1.65740619610544e-05	0.213742898598844	1.98809732386954	0.143	0.091	1.57142857142857	119	10665	0.112966177691256	0.465525447983129
CTBP2	1.25415140968784e-06	1.65984105527743e-05	0.0454297443387668	-2.84625663227767	0.025	0.27	0.0925925925925926	119	10665	0.392734899083767	0.132997198366486
ATP5H	1.26737055648217e-06	1.6756902362595e-05	0.303236832889979	-1.05937242762647	0.21	0.557	0.377019748653501	119	10665	1.33192939752987	0.617468551115684
DDX17	1.26968732556774e-06	1.67710758209551e-05	2.96937574018784	0.707699322720334	0.756	0.739	1.02300405953992	119	10665	3.1256602731191	4.92453525039186
SUPT5H	1.27210926758536e-06	1.6786609365502e-05	0.53890517931578	1.10972348546527	0.311	0.319	0.974921630094044	119	10665	0.527286939031989	1.06118611950534
SERPING1	1.28056389141229e-06	1.68769881725301e-05	0.0378781872330596	-3.69913311080579	0.025	0.376	0.0664893617021277	119	10665	2.38798197967429	0.0864153452895994
HINT1	1.28146358646911e-06	1.68769881725301e-05	3.70023272364315	0.551545908174601	0.773	0.774	0.998708010335917	119	10665	3.92511069690792	5.66575531609485
VAMP3	1.29277119007361e-06	1.70092834412713e-05	0.0890517034876248	-1.69803355243467	0.067	0.388	0.172680412371134	119	10665	0.65449330137496	0.184966792968031
PRDX1	1.32167795689559e-06	1.73726508421993e-05	1.13202922490871	-0.836594665770447	0.471	0.728	0.646978021978022	119	10665	3.65756299634597	2.19881121579076
CSNK1G2	1.33252270685395e-06	1.74981271242137e-05	0.500833791927423	1.25837274301468	0.303	0.266	1.1390977443609	119	10665	0.453583225967875	1.00684246655683
EML1	1.36020438208768e-06	1.78442391819546e-05	0	-144269502.410271	0	0.173	0	119	10665	0.231638904141073	0
EGR1	1.36366127779293e-06	1.78721871553543e-05	0.376946674131496	-2.06074382626322	0.168	0.576	0.291666666666667	119	10665	6.77646176467679	1.39927106961328
MOB1A	1.37082765478041e-06	1.79477926342699e-05	1.16796318489847	0.856592303225658	0.504	0.52	0.969230769230769	119	10665	1.24316667044047	2.08534748350724
SEPP1	1.37309790285006e-06	1.79477926342699e-05	0.217323965099661	-3.04505965440977	0.118	0.47	0.251063829787234	119	10665	3.26840180767554	0.634058862784066
EPHB4	1.37342642365711e-06	1.79477926342699e-05	0.00974471792405018	-4.52819374048145	0.008	0.222	0.036036036036036	119	10665	0.397924653112123	0.0182426525359977
AQP1	1.38336248631445e-06	1.80601189710413e-05	0.0566857512126884	-3.81275234162721	0.042	0.328	0.128048780487805	119	10665	1.52543178669326	0.116607762188445
MYH10	1.41549063363686e-06	1.84616701906965e-05	0.0052336028062554	-4.1919101148944	0.008	0.21	0.0380952380952381	119	10665	0.290746252739866	0.00723624309588179
KIF13A	1.43964988489424e-06	1.87586101539459e-05	0.0363259379634759	-2.82596761250857	0.025	0.277	0.0902527075812274	119	10665	0.401286202903859	0.0803793667267236
VPS13C	1.49247224512678e-06	1.94280952256939e-05	0.802982464144889	1.06260708259601	0.395	0.409	0.965770171149144	119	10665	0.838790743007334	1.5459390564613
RAI14	1.52006833423427e-06	1.97682245821799e-05	0.0228979853520104	-3.35575360131213	0.025	0.229	0.109170305676856	119	10665	0.408071775920828	0.0427312782099101
TRIOBP	1.53064736538336e-06	1.98866074771552e-05	0.104694111094868	-1.84269959415114	0.076	0.364	0.208791208791209	119	10665	0.628011429938679	0.235645209876656
A2M	1.54075787411398e-06	1.99986809614043e-05	0.0837888472915675	-3.70518580650177	0.05	0.389	0.12853470437018	119	10665	2.66346844905538	0.251171845591717
MT1E	1.55184543699079e-06	2.01232084432887e-05	0.0878614359164043	-3.74031029890086	0.059	0.364	0.162087912087912	119	10665	1.8828167693128	0.213883955921176
SYNPO	1.56937858639423e-06	2.0330997783163e-05	0.00567831337125146	-4.64129653105818	0.008	0.213	0.0375586854460094	119	10665	0.402177137004309	0.00808145664976929
FAP	1.5807285158974e-06	2.04583624348565e-05	0.00840855102537197	-4.28580298634252	0.017	0.244	0.069672131147541	119	10665	0.62171255479291	0.0112390046030943
ADGRA2	1.60706114171496e-06	2.07761915847131e-05	0	-144269502.087979	0	0.183	0	119	10665	0.240272367117549	0
CYBRD1	1.60836991188716e-06	2.07761915847131e-05	0.053761182388437	-3.2886100312091	0.025	0.353	0.0708215297450425	119	10665	1.27662582001287	0.232801315660231
MPP1	1.61327544826841e-06	2.08195978108432e-05	0.0168263196885374	-4.58774463801518	0.008	0.261	0.0306513409961686	119	10665	0.517894657332437	0.0528062671987125
FBLN2	1.62433169800336e-06	2.09422210212433e-05	0.0800462876689843	-3.0902300720679	0.059	0.371	0.159029649595687	119	10665	2.11528260806029	0.169854495268092
COL5A1	1.63172982025018e-06	2.10174912698189e-05	0.0699553061488625	-3.85207340843787	0.05	0.319	0.156739811912226	119	10665	1.80646294944798	0.152409863870058
IGLV3-1	1.6458658045001e-06	NA	0.022928276995186	144269499.59865	0.025	0	Inf	119	10665	0.000463129275716016	0.041969631170769
CEP295	1.6703867442426e-06	2.14948620870875e-05	0.205229690962704	2.12584054160269	0.134	0.075	1.78666666666667	119	10665	0.100342028177785	0.445044008249452
NAMPT	1.71573071152459e-06	2.2057289958369e-05	0.424208124609527	-2.08017147657897	0.252	0.568	0.443661971830986	119	10665	3.94666056268141	1.06008927585618
CHMP5	1.73844526151762e-06	2.23280009613221e-05	0.208299315254367	-1.31820818122389	0.126	0.478	0.263598326359833	119	10665	0.952471732141935	0.520788308990083
HNRNPA3	1.74204839154309e-06	2.23529695040572e-05	2.09193981629992	0.636496673838965	0.622	0.678	0.91740412979351	119	10665	2.34092550418057	3.79722145510141
MFAP2	1.75197054521624e-06	2.24588954859166e-05	0	-144269502.564556	0	0.177	0	119	10665	0.277414811533172	0
ANPEP	1.83679875295132e-06	2.35239444852786e-05	0.0110872382779177	-5.02384807866608	0.008	0.279	0.028673835125448	119	10665	0.731560072339105	0.0228070772774151
AKT2	1.84616327932556e-06	2.36214224713706e-05	0.380773209108619	1.40169969807222	0.252	0.214	1.17757009345794	119	10665	0.319870016905938	0.741362627334155
VWA1	1.85177883715219e-06	2.36707934278476e-05	0	-144269502.758749	0	0.178	0	119	10665	0.304819826548347	0
CNKSR1	1.86022676178766e-06	NA	0.037962150370016	5.41553801228973	0.034	0.002	17	119	10665	0.0035530180802088	0.0732711620323415
EPB41L2	1.86248962410894e-06	2.37851400053267e-05	0.0953089293809015	-2.11157803480721	0.067	0.359	0.186629526462396	119	10665	0.745526663410264	0.213578357234927
SAMD12	1.90988242948265e-06	2.43672783829732e-05	0.128315461588312	3.31753485592056	0.084	0.02	4.2	119	10665	0.0309352922177911	0.317895386535424
TMED4	1.91580117554555e-06	2.44196681533825e-05	0.563863452965547	1.12922595231562	0.319	0.325	0.981538461538461	119	10665	0.561586601174139	1.24116567301796
CFL1	1.94524800659174e-06	2.47715750404636e-05	3.36584922385442	-0.604994712365321	0.756	0.863	0.876013904982619	119	10665	7.80765204415947	5.4102060842968
NFKBIE	1.99565031536661e-06	2.53894208677378e-05	0.242901595529483	2.13466153728939	0.16	0.078	2.05128205128205	119	10665	0.116709181086818	0.510060729155674
RAB11A	2.0112998301982e-06	2.55643798228871e-05	0.272203521837518	-1.35961881081921	0.176	0.508	0.346456692913386	119	10665	1.36493099366434	0.57080874492319
HAPLN3	2.02157607121564e-06	2.56707770098853e-05	0.0337297910415049	-3.30912602897752	0.025	0.255	0.0980392156862745	119	10665	0.508249134494497	0.0727290887333539
CERS4	2.03535601707221e-06	2.5821423369128e-05	0.203797464246512	2.46067972531758	0.126	0.055	2.29090909090909	119	10665	0.0865339433899089	0.531445371386597
DEK	2.03948942339785e-06	2.58495211678638e-05	0.583164058439531	-0.956440735699668	0.286	0.645	0.443410852713178	119	10665	2.06747249727232	1.31179292233135
CCND1	2.05373004190517e-06	2.6005549675365e-05	0.0833737495260469	-3.14651735070671	0.059	0.297	0.198653198653199	119	10665	0.991798292100534	0.203821749384293
PKD2	2.06502848613182e-06	2.61240645949803e-05	0.00283841836551635	-4.03051489231707	0.008	0.217	0.0368663594470046	119	10665	0.307472381715006	0.00337100833088785
OLFML2B	2.08720580342641e-06	2.63798534611294e-05	0.0170421196301513	-3.0900702314061	0.017	0.327	0.0519877675840979	119	10665	1.12142687259871	0.0316785149659842
UFM1	2.12794878196854e-06	2.6869591320958e-05	0.881856888737953	0.867652900847023	0.412	0.46	0.895652173913043	119	10665	0.958157015358941	1.76146817110481
AP000769.1	2.18039469512885e-06	2.75060465613024e-05	1.17944991221354	1.40563348159304	0.479	0.328	1.46036585365854	119	10665	0.995316179514183	2.34979260257344
FBRS	2.21306206603831e-06	2.78920348135961e-05	0.328366896410569	1.51920304663484	0.21	0.174	1.20689655172414	119	10665	0.254339650418276	0.676765640267337
PTPRM	2.2678200567643e-06	2.85554575932573e-05	0.0154914252451186	-3.55793283094707	0.017	0.243	0.0699588477366255	119	10665	0.429700267396342	0.0263493582974717
ANXA4	2.27719344717599e-06	2.86467108438862e-05	0.118957464443549	-1.8125022717524	0.084	0.389	0.215938303341902	119	10665	0.738779510540846	0.261674695422929
KRAS	2.28012574855236e-06	2.86564283947103e-05	0.623732996173482	0.960855811903789	0.345	0.386	0.893782383419689	119	10665	0.704298389224376	1.19684083617724
DUSP4	2.28221982242442e-06	2.86564283947103e-05	0.37296860659001	2.76177227125627	0.168	0.074	2.27027027027027	119	10665	0.216084041211304	1.18314179082793
KLF11	2.33753605388216e-06	2.93236715586167e-05	0	-144269502.129399	0	0.19	0	119	10665	0.280910581205286	0
HSBP1	2.37894028364637e-06	2.98153138991325e-05	0.338340369771588	-1.12000626148242	0.235	0.537	0.437616387337058	119	10665	1.26918784213491	0.684730679034222
BCAR1	2.39376244460132e-06	2.9973198342113e-05	0.040613009986634	-2.74719973514539	0.034	0.256	0.1328125	119	10665	0.42803671250407	0.105534289391439
SYS1	2.42077192537864e-06	3.02832499077312e-05	0.290254697844366	1.55092200940368	0.193	0.162	1.19135802469136	119	10665	0.196826624864532	0.609586708814053
SYNRG	2.4268123745892e-06	3.03306522475328e-05	0.311559440724051	1.40494026781973	0.218	0.202	1.07920792079208	119	10665	0.313835457689289	0.621786547183115
BMP1	2.45401266261008e-06	3.06421803552785e-05	0.0316034150727507	-2.98892356355499	0.034	0.255	0.133333333333333	119	10665	0.463954988840526	0.0650576338610049
DENND5A	2.482522375028e-06	3.09694666284743e-05	0.0479609974111586	-2.46999938147978	0.034	0.289	0.117647058823529	119	10665	0.437005384141562	0.113541075136544
BBX	2.49630612846501e-06	3.11126109794719e-05	0.745238852771098	1.00333561270227	0.378	0.405	0.933333333333333	119	10665	0.806276214746369	1.57004227971733
SNCG	2.57542639237965e-06	3.20690571021543e-05	0.0114895458855357	-3.67484200767744	0.008	0.275	0.0290909090909091	119	10665	0.702851202134296	0.0243201172844218
PRPF4B	2.58207544420701e-06	3.21100531246734e-05	0.749484193578723	1.0374575430322	0.378	0.387	0.976744186046512	119	10665	0.776026870862795	1.50184782265795
PRRG4	2.58348531040941e-06	3.21100531246734e-05	0.147189206893496	2.85355878173465	0.101	0.036	2.80555555555556	119	10665	0.0532179918330285	0.325370952761374
STAB1	2.60739330403473e-06	3.23608933560461e-05	0.0709262058453848	-3.20763119187296	0.05	0.386	0.129533678756477	119	10665	1.56089157064896	0.170134138939984
LUM	2.60847102981267e-06	3.23608933560461e-05	0.241999970940712	-3.49747649657562	0.109	0.387	0.281653746770026	119	10665	9.39026355148763	0.786232752880002
KCTD3	2.65243135664732e-06	3.287599601482e-05	0	-144269501.889412	0	0.17	0	119	10665	0.18984267728968	0
DYNLT1	2.67750783295914e-06	3.31563079351641e-05	0.261153923068562	-1.26115569062083	0.168	0.511	0.328767123287671	119	10665	1.24647946203809	0.64074550023835
ELF1	2.70106644276234e-06	3.34173261554977e-05	1.16468264219845	0.95964580209129	0.504	0.495	1.01818181818182	119	10665	1.29803005538692	2.07581300280149
GIMAP4	2.72359526327315e-06	3.36651366808066e-05	0.0209994678763661	-4.01140731539348	0.017	0.285	0.0596491228070176	119	10665	0.716766627913894	0.0504250223403556
IGFBP5	2.72944072007777e-06	3.3706466380942e-05	0.142817721436653	-4.34598808271542	0.092	0.367	0.250681198910082	119	10665	6.23915764279552	0.403660141715789
RBPMS	2.73675516373978e-06	3.37658446163608e-05	0.0263420605147313	-3.2364439972142	0.017	0.235	0.0723404255319149	119	10665	0.340138378853941	0.062690446434698
TRIM38	2.77531410562349e-06	3.42102533806636e-05	0.557092736775857	1.29324944758049	0.277	0.298	0.929530201342282	119	10665	0.560089977545691	1.20129544010336
MAFF	2.7854241873388e-06	3.43034918427931e-05	0.0171647336655236	-2.71730821961914	0.017	0.326	0.0521472392638037	119	10665	0.76560927570025	0.0430655435928445
DNAJB4	2.80560708856366e-06	3.45204970814778e-05	0.0187209405426145	-3.01563575672435	0.017	0.253	0.0671936758893281	119	10665	0.417299351618897	0.0386179839726836
CTSC	2.84044585635644e-06	3.49172691812868e-05	0.215132958772695	-2.12242235368413	0.151	0.47	0.321276595744681	119	10665	1.78817479810846	0.442992524063361
DSE	2.88769004821728e-06	3.54656773196275e-05	0.030823555142645	-3.12505852828793	0.034	0.316	0.107594936708861	119	10665	0.751650513406494	0.0568111048021193
MAF	2.92338336155424e-06	3.58713515757926e-05	0.0258565145267755	-4.60897704987048	0.017	0.321	0.0529595015576324	119	10665	1.1095158632174	0.0614706118806482
SETD2	2.93111944299098e-06	3.59335507328639e-05	0.608496196708129	1.1838320677142	0.328	0.301	1.08970099667774	119	10665	0.515178150336505	1.27026677648342
TLR6	2.95223984681043e-06	3.61466831476505e-05	0.149922114959663	2.89995085387116	0.092	0.034	2.70588235294118	119	10665	0.0561376246815421	0.497386160317124
TPPP3	2.95387056673073e-06	3.61466831476505e-05	0.00278924724021823	-5.38945181904338	0.008	0.237	0.0337552742616034	119	10665	0.687030318218017	0.00330250557655993
RP11-428G5.5	2.96425499707746e-06	NA	0.0465532004715588	7.1741526105881	0.025	0.001	25	119	10665	0.00295807987335796	0.138879147972017
TCF3	3.00235553450706e-06	3.67066570929343e-05	0.243019353898372	1.40447766815448	0.185	0.176	1.05113636363636	119	10665	0.219443760975853	0.466435387364171
FLOT1	3.01199909451969e-06	3.67911729831948e-05	0.116960494220997	-1.47599923381622	0.092	0.417	0.220623501199041	119	10665	0.816978305903322	0.341308613110283
EXT1	3.02126891657848e-06	3.68709747400923e-05	0.0264020128742384	-3.35327746010339	0.017	0.224	0.0758928571428572	119	10665	0.297804644898783	0.0629631031360596
TUBA1C	3.03228868328178e-06	3.69719687148013e-05	0.159878051474403	-2.03065660673186	0.118	0.383	0.308093994778068	119	10665	1.15500530960727	0.335192842060336
CCR7	3.05967791790002e-06	3.72721885966248e-05	1.23175628552803	4.19220877815394	0.429	0.045	9.53333333333333	119	10665	0.362197298581813	2.67344105582276
LUZP1	3.0891390303121e-06	3.75970823445302e-05	0.0808083311002328	-2.02258465827392	0.059	0.327	0.180428134556575	119	10665	0.547793556573535	0.199526352559064
C16orf45	3.10302653828547e-06	3.77071678165438e-05	0	-144269501.981682	0	0.171	0	119	10665	0.21949442888217	0
S100PBP	3.10378157118289e-06	3.77071678165438e-05	0.287358773838346	1.57754037440395	0.202	0.155	1.30322580645161	119	10665	0.237138466259021	0.59268076490092
IGHV3-30	3.11136944636523e-06	NA	0.018257707509677	144269499.350627	0.017	0	Inf	119	10665	0.000362423653777456	0.032843501532236
CHSY1	3.11185718077977e-06	3.77712178348161e-05	0.0591981621160633	-2.07811766457918	0.05	0.323	0.154798761609907	119	10665	0.530743696557691	0.118683795392141
ESAM	3.12110160530814e-06	3.78493266681517e-05	0.0230711890157391	-3.58839719037329	0.017	0.249	0.0682730923694779	119	10665	0.608624005539862	0.0511084304726591
NDRG1	3.16325084716629e-06	3.83259700214671e-05	0.0544345616641078	-2.22503293549543	0.042	0.34	0.123529411764706	119	10665	0.653798763877048	0.110087795108653
DYNC1H1	3.2153628857211e-06	3.89223577352385e-05	0.232079320055384	-1.24455632352396	0.168	0.479	0.350730688935282	119	10665	1.04803665142498	0.467016134192777
CNRIP1	3.2655614719288e-06	3.94945329544854e-05	0.0286003976858289	-3.14814214829087	0.017	0.236	0.0720338983050847	119	10665	0.325006558987342	0.0774735148736943
CH17-189H20.1	3.27803902151938e-06	3.96098831721351e-05	0.355419179729309	1.81895764847102	0.21	0.139	1.51079136690647	119	10665	0.259665997253786	0.746620422555004
SOCS2	3.30762368097442e-06	3.99315536324089e-05	0	-144269502.444738	0	0.183	0	119	10665	0.306851881682079	0
ITSN1	3.31092763293116e-06	3.99356562206638e-05	0.00283841836551635	-3.97187311241427	0.008	0.214	0.0373831775700935	119	10665	0.297921589527501	0.00337100833088785
CCDC59	3.32466463362553e-06	4.0065479972126e-05	0.592468876809972	1.11722994269076	0.328	0.314	1.04458598726115	119	10665	0.55148651053575	1.14775734070908
NID2	3.32843365308949e-06	4.0075055056367e-05	0.0109749777663355	-4.54087491486265	0.008	0.189	0.0423280423280423	119	10665	0.322827718295533	0.0223973986834103
PTPN22	3.36757099492766e-06	4.04999191966843e-05	0.258130222763113	2.99411868218568	0.168	0.055	3.05454545454545	119	10665	0.147949596954017	0.544611060113075
CBR3	3.36973275584377e-06	4.04999191966843e-05	0	-144269502.244056	0	0.165	0	119	10665	0.228470440001471	0
ANKRD49	3.38006782448885e-06	4.05879267373782e-05	0.232880282565619	2.05695228574867	0.16	0.086	1.86046511627907	119	10665	0.138301517134426	0.485765303122814
RAB30-AS1	3.41051833555549e-06	4.09171091139262e-05	0.195628434294008	1.90195922257048	0.126	0.097	1.29896907216495	119	10665	0.133913208351381	0.494010306843931
AFTPH	3.44684111059771e-06	4.1316094557903e-05	0.28085360126902	1.45482307049518	0.202	0.188	1.07446808510638	119	10665	0.283003408521689	0.528668522678974
VMP1	3.45965476619245e-06	4.14328254799208e-05	0.331709854330108	-1.35606465048978	0.193	0.556	0.347122302158273	119	10665	2.02917379548518	0.87609696239183
PXN	3.46329457804662e-06	4.14395806838562e-05	0.0303084412569565	-2.81818682276348	0.025	0.264	0.0946969696969697	119	10665	0.420440309782931	0.0767438228437293
ADAMTS1	3.52101051588797e-06	4.20841259658133e-05	0.0549720887091121	-3.3731291686621	0.034	0.344	0.0988372093023256	119	10665	1.8512777387335	0.146814215648792
RBM25	3.52340934383117e-06	4.20841259658133e-05	1.52897035304841	0.7081979620058	0.555	0.606	0.915841584158416	119	10665	1.77096907270845	2.79534429063109
CRIM1	3.53697975365308e-06	4.22087938183949e-05	0.0882639913555212	-2.76582130466989	0.05	0.319	0.156739811912226	119	10665	0.899210529275917	0.347125242377434
LRCH3	3.54849327827099e-06	4.22824627251624e-05	0.286156780472414	1.50405211757241	0.193	0.176	1.09659090909091	119	10665	0.259807720208006	0.578561423869261
TCEA1	3.5494296253365e-06	4.22824627251624e-05	1.00605528374383	0.782012617669314	0.445	0.508	0.875984251968504	119	10665	1.12219878103944	2.06219117510001
ADAMTS2	3.60901759449272e-06	4.29281273404964e-05	0	-144269503.179903	0	0.183	0	119	10665	0.411624343955418	0
ABI3BP	3.61000284099921e-06	4.29281273404964e-05	0.0433044987556259	-4.6780080066963	0.025	0.288	0.0868055555555556	119	10665	1.36617094101836	0.250818083915006
DDX27	3.66335357334198e-06	4.35241293594679e-05	0.438221089589216	1.28388812480188	0.277	0.244	1.13524590163934	119	10665	0.399401361015381	0.875451121928451
DDOST	3.67399274971447e-06	4.36120742880203e-05	0.607872523196616	0.863558773417851	0.294	0.417	0.705035971223022	119	10665	0.77397561320241	1.29801999084344
PLPP3	3.68252481255907e-06	4.36748739433172e-05	0.055190948866475	-2.86388738694541	0.042	0.356	0.117977528089888	119	10665	1.29415915167946	0.114583590408168
KLF9	3.69931690947199e-06	4.38354412676483e-05	0.302042090614792	-1.4826279515425	0.176	0.52	0.338461538461538	119	10665	1.52664180859528	0.691182206327168
RASAL2	3.70684591279435e-06	4.388605886035e-05	0.0108209102735621	-3.22883577531702	0.017	0.229	0.074235807860262	119	10665	0.323725477067491	0.0150986779611438
CPD	3.76007769278771e-06	4.44771964485766e-05	0.0343978201335529	-2.27593779456511	0.034	0.317	0.107255520504732	119	10665	0.571563576458809	0.06143559706154
UXT	3.82673734354888e-06	4.52259931838895e-05	1.05348046277305	0.771036305949756	0.479	0.52	0.921153846153846	119	10665	1.22547799582579	1.8725059671189
FAM60A	3.83396789568123e-06	4.52717348453227e-05	0.357294135604045	1.45572661294177	0.227	0.178	1.2752808988764	119	10665	0.261943928228039	0.754946868673948
PTPRB	3.8533746253264e-06	4.54610475718236e-05	0	-144269502.960588	0	0.2	0	119	10665	0.437942149119365	0
PCIF1	3.88131127841901e-06	4.57505746755374e-05	0.258345568438182	1.6272845998349	0.176	0.138	1.27536231884058	119	10665	0.191933051101438	0.583050503765146
MTSS1	3.88848030230125e-06	4.57808373899287e-05	0.636655733084447	1.45581282669718	0.303	0.246	1.23170731707317	119	10665	0.499024836149082	1.39138711300627
HNRNPK	3.89067459448292e-06	4.57808373899287e-05	2.71746777948011	0.490573338932612	0.723	0.768	0.94140625	119	10665	3.04896208782135	4.29605303026516
SCCPDH	3.90313506240275e-06	4.58539560314841e-05	0.0160415893583703	-3.17316290397599	0.017	0.23	0.0739130434782609	119	10665	0.293826742617344	0.0348182727645719
MAT2B	3.90369535872577e-06	4.58539560314841e-05	0.420388693714939	1.29970750349564	0.269	0.247	1.08906882591093	119	10665	0.396430262159448	0.811667601582926
CTGF	3.94924282643716e-06	4.63485614987699e-05	0.193074251310784	-2.75698528088781	0.134	0.393	0.340966921119593	119	10665	2.59757760870919	0.420317417803864
MORF4L1	3.95441703829735e-06	4.63688953498523e-05	1.06653334018745	-0.623423955461756	0.479	0.74	0.647297297297297	119	10665	2.87262925152369	1.90429770416471
RINL	3.97959318416792e-06	4.66235295393864e-05	0.160743288863659	2.74851857269816	0.109	0.04	2.725	119	10665	0.0723128920778583	0.351768419709928
GSTM3	4.01185819154735e-06	4.69606997521437e-05	0.0163332686665794	-3.44906764903227	0.017	0.24	0.0708333333333333	119	10665	0.399007722865333	0.0362029613337175
PAM	4.06950283043686e-06	4.75941073215936e-05	0.0598417475536672	-2.20737653321897	0.042	0.321	0.130841121495327	119	10665	0.586500947108135	0.135932230705347
ASAP1	4.0978686357344e-06	4.78690023210519e-05	0.159345211304429	-1.48644424151921	0.109	0.425	0.256470588235294	119	10665	0.898370690054166	0.343683679545656
CCDC117	4.10011346236873e-06	4.78690023210519e-05	0.220051348559055	1.55121512706126	0.16	0.143	1.11888111888112	119	10665	0.175862562225546	0.50465124062159
CTNNAL1	4.17319811836318e-06	4.86800850638157e-05	0.0138096547042605	-2.93474326194178	0.025	0.234	0.106837606837607	119	10665	0.35058079282632	0.0187090422315951
RBBP6	4.33496487087074e-06	5.05233405754684e-05	0.650084165723323	0.999735262347519	0.353	0.369	0.956639566395664	119	10665	0.685772846967912	1.31107216813171
ZCCHC7	4.34933473104069e-06	5.06470067686355e-05	0.387630742928359	1.44343747599244	0.227	0.19	1.19473684210526	119	10665	0.272546670512535	0.836604698474514
CRIP1	4.35749390612118e-06	5.06981998248452e-05	0.353042324947032	-1.34567217881102	0.21	0.568	0.369718309859155	119	10665	2.30571020885393	0.796225463857881
CNTLN	4.37584178953183e-06	5.08677449787423e-05	0.00283841836551635	-3.89984765577475	0.008	0.207	0.0386473429951691	119	10665	0.266830986555661	0.00337100833088785
ISLR	4.39256105351892e-06	5.1018081960397e-05	0.0139845742196576	-5.64124690035366	0.008	0.236	0.0338983050847458	119	10665	0.81753570834823	0.0354682376889943
ARPC1B	4.4293143955843e-06	5.1400648451083e-05	1.33186841554079	-0.714208046802949	0.513	0.736	0.697010869565217	119	10665	3.72967183123944	2.55557948993197
SP140L	4.49114161540035e-06	5.20732796766686e-05	0.315148939910442	1.74951762895885	0.193	0.134	1.44029850746269	119	10665	0.225369115041674	0.717696510587915
IGHV5-51	4.50470564913105e-06	NA	0.0210579698284621	8.90145689763426	0.017	0	Inf	119	10665	0.00052414955810934	0.0412712737857475
SH2B3	4.5408445272015e-06	5.26042977772878e-05	0.031230694849389	-2.59462403650199	0.034	0.28	0.121428571428571	119	10665	0.477058356008905	0.0622014222258289
EIF3F	4.55333226685519e-06	5.26660856048302e-05	1.57785789177751	0.633928983128216	0.571	0.617	0.925445705024311	119	10665	1.69319383535942	2.83696915620809
GADD45A	4.55408228804899e-06	5.26660856048302e-05	0.0448854887815198	-2.75304701319837	0.042	0.291	0.144329896907217	119	10665	0.636221568962705	0.0849373718865351
LPIN1	4.55790512990663e-06	5.26660856048302e-05	0.236181547989099	1.65687625491198	0.168	0.144	1.16666666666667	119	10665	0.232471958343973	0.5117255978007
CNOT7	4.58858383026814e-06	5.29751413412191e-05	0.473022190256047	1.17774499572385	0.277	0.279	0.992831541218638	119	10665	0.463199632683523	0.95878508937038
UBE2G1	4.61166900098326e-06	5.31960757279516e-05	0.272944569935109	1.30365742202981	0.193	0.202	0.955445544554455	119	10665	0.264123426842906	0.55486290328073
EIF1B	4.62050823436065e-06	5.32524443469128e-05	0.895331009110878	0.830244957576483	0.412	0.5	0.824	119	10665	1.06599302168217	1.84521288259832
ITGB1BP1	4.65516434204745e-06	5.36060078465003e-05	0.0895576851733899	-1.69062629439399	0.076	0.368	0.206521739130435	119	10665	0.629385488080493	0.203778467146618
CPQ	4.68150429779614e-06	5.38632855714837e-05	0.00666094575908294	-2.96835933252703	0.008	0.268	0.0298507462686567	119	10665	0.452741057435175	0.0101130249926635
PKM	4.6898476813062e-06	5.39132404524219e-05	0.654149566352014	-1.03735562769645	0.345	0.622	0.554662379421222	119	10665	2.5027114836835	1.32507199284598
C1orf21	4.70357060372334e-06	5.40248991849656e-05	0.0182503880070271	-2.8597718043841	0.017	0.253	0.0671936758893281	119	10665	0.388638543781847	0.0465693381952604
MGLL	4.7793663297955e-06	5.48487244985816e-05	0.0653614797715112	-2.26145023499249	0.059	0.331	0.178247734138973	119	10665	0.783451644431876	0.136550721789236
CYTH1	4.78636855193805e-06	5.48823348938394e-05	0.571252855914954	1.36534728975177	0.311	0.26	1.19615384615385	119	10665	0.50529023803343	1.2276205170314
PRKCE	4.80169183761616e-06	5.50112194967708e-05	0.214055412268537	1.89775471824863	0.126	0.098	1.28571428571429	119	10665	0.119360868681019	0.505983714488507
TAGAP	4.82346871591279e-06	5.51679843750137e-05	0.373653592176363	2.53150573929294	0.193	0.094	2.0531914893617	119	10665	0.25771379485615	0.863348987614207
C15orf57	4.82356458055118e-06	5.51679843750137e-05	0.191964740665883	1.41820191278186	0.143	0.174	0.82183908045977	119	10665	0.220186372626781	0.403409602218482
TUSC1	4.85317012111255e-06	5.54595089412632e-05	0.0111967433650955	-4.13956951199663	0.008	0.196	0.0408163265306122	119	10665	0.271367179098176	0.0232119052153592
THYN1	4.93436490817389e-06	5.63395749218871e-05	0.0118069294187806	-3.81270432780294	0.008	0.209	0.0382775119617225	119	10665	0.274868129949796	0.0255648996784839
OAZ2	4.94172706162666e-06	5.63758583414869e-05	0.055982710349155	-2.01145432227663	0.059	0.351	0.168091168091168	119	10665	0.637418356214482	0.118596769704933
PALMD	5.02128650916468e-06	5.72350195752756e-05	0.051768847451729	-3.56352528713888	0.034	0.283	0.120141342756184	119	10665	0.888279965538196	0.125225444107065
NRGN	5.05764820928172e-06	5.76007559794189e-05	0	-144269502.437177	0	0.157	0	119	10665	0.244186228521743	0
ERG	5.07169959338293e-06	5.77120005250407e-05	0.0112435574947376	-4.42901372347226	0.008	0.199	0.0402010050251256	119	10665	0.357650842211121	0.0233865565368183
CCDC57	5.09877233332583e-06	5.79711051872564e-05	0.231481901902637	1.95561713724192	0.151	0.1	1.51	119	10665	0.174476316246906	0.495393724877579
DUSP6	5.28404678889761e-06	6.00269497359339e-05	0.171302696731743	-2.03509315614172	0.118	0.424	0.278301886792453	119	10665	1.77160350379663	0.442830074149853
MALL	5.32007122787191e-06	6.03852735072605e-05	0.0119278353047225	-4.64013771144203	0.008	0.194	0.0412371134020619	119	10665	0.367326398506256	0.0260513465456551
LINC00998	5.36541971149896e-06	6.08487371826814e-05	0.0352473668338751	-2.67958288010181	0.025	0.261	0.0957854406130268	119	10665	0.360062152572326	0.0770275500352849
OAF	5.39555146645365e-06	6.11389948759714e-05	0.0270381473580434	-2.33488470378866	0.042	0.293	0.143344709897611	119	10665	0.506748793065917	0.0484870434465576
THBS1	5.4258743666606e-06	6.14309288588389e-05	0.248960105116184	-3.08904172417645	0.134	0.424	0.316037735849057	119	10665	4.01018759091749	0.696225949781355
MSRB2	5.56672118256518e-06	6.29726570047865e-05	0.0512090289757723	-2.12412447008855	0.05	0.303	0.165016501650165	119	10665	0.442833994827774	0.10846166823212
CLIC4	5.62252512817695e-06	6.35505713522886e-05	0.184351225353639	-1.42693482226307	0.126	0.416	0.302884615384615	119	10665	0.905957006423081	0.4045790267638
TPM2	5.66356920507616e-06	6.3960828080462e-05	0.061448908586428	-4.76698135677135	0.042	0.325	0.129230769230769	119	10665	2.57301769385523	0.136765812915929
CLEC3B	5.69031748797804e-06	6.42090850213804e-05	0	-144269503.35773	0	0.231	0	119	10665	0.609497639220266	0
CAPNS1	5.69655883797566e-06	6.42257215263984e-05	0.353128743426199	-0.94348841113019	0.235	0.567	0.414462081128748	119	10665	1.44094433313435	0.709574146250528
SH3GL1	5.70468375809715e-06	6.42635487231128e-05	0.0661872674710318	-2.03537134240878	0.05	0.308	0.162337662337662	119	10665	0.469254161634383	0.137219011726644
PLOD3	5.72671678959661e-06	6.44295025092134e-05	0.0268491905798762	-2.79533550558779	0.025	0.24	0.104166666666667	119	10665	0.323137436112542	0.058571292966297
RSBN1L	5.72897973770041e-06	6.44295025092134e-05	0.625010020071791	1.07356471196135	0.361	0.35	1.03142857142857	119	10665	0.643906512267105	1.23924369069761
ZNF503	5.78463135270402e-06	6.50011161092421e-05	0.016479711627698	-4.57031310216295	0.008	0.233	0.0343347639484979	119	10665	0.463815792559673	0.0503726482595766
N4BP2L2	5.95963972382581e-06	6.69118549992543e-05	1.85662300958117	0.784227414437339	0.63	0.642	0.981308411214953	119	10665	2.05368164827044	3.14771822480888
DEGS1	5.9696163010594e-06	6.69680603032251e-05	0.120242399884194	-1.56986112549934	0.084	0.389	0.215938303341902	119	10665	0.685843006470871	0.282103908260887
C11orf96	6.1643945014138e-06	6.90896040455864e-05	0.0190999478833651	-5.37648014632368	0.025	0.319	0.0783699059561129	119	10665	2.4356445206445	0.0313861195073823
PLXNA2	6.173026531812e-06	6.90896040455864e-05	0	-144269502.049124	0	0.156	0	119	10665	0.194709115808759	0
RASGRP2	6.17411736590856e-06	6.90896040455864e-05	0.374902203961267	2.43058646957447	0.227	0.085	2.67058823529412	119	10665	0.199735619835004	0.761649820029733
ZNF37A	6.4021386984922e-06	7.15817549251331e-05	0.262410858885836	1.52836954167038	0.185	0.158	1.17088607594937	119	10665	0.226264520341726	0.5491980649358
ZDHHC23	6.51375887084431e-06	NA	0.0755744403068195	3.66468243436291	0.059	0.012	4.91666666666667	119	10665	0.014295360001537	0.154892642870433
TINAGL1	6.62701554724938e-06	7.40160131112153e-05	0.0318459736040244	-3.84237072067203	0.025	0.279	0.0896057347670251	119	10665	0.881980859631776	0.0690981344325781
TMEM30A	6.63084152195034e-06	7.40160131112153e-05	0.107280330558357	-1.44731030394509	0.092	0.411	0.223844282238443	119	10665	0.734194110835069	0.257030239073622
VTI1A	6.68010326996793e-06	7.44851969376302e-05	0.220024113852098	1.57746528072516	0.16	0.136	1.17647058823529	119	10665	0.187817322337817	0.491058312049647
BIK	6.68295996583749e-06	NA	0.0283749389699264	4.02433627544175	0.042	0.005	8.4	119	10665	0.00789051427311445	0.0416066498504881
MRAS	6.68393105452348e-06	7.44851969376302e-05	0	-144269501.977477	0	0.158	0	119	10665	0.192427106003472	0
SYK	6.70270554278298e-06	7.46326874197646e-05	0.530322112931449	1.94390666537012	0.303	0.142	2.13380281690141	119	10665	0.35583649984839	1.06626163682573
PGAM1	6.83806808559016e-06	7.6074542404621e-05	0.308106933466524	-1.23592872355632	0.202	0.51	0.396078431372549	119	10665	1.40963808957809	0.610927557666306
CSNK1G3	6.84349034323467e-06	7.6074542404621e-05	0.418542516004825	1.2795248463342	0.252	0.229	1.10043668122271	119	10665	0.327659775421908	0.895908023733308
TACC1	6.85144220809376e-06	7.61001491093546e-05	0.435955435705711	-0.96562016370103	0.277	0.597	0.463986599664992	119	10665	1.73091833961127	0.871559103400215
GPNMB	6.96192305987757e-06	7.72635826900581e-05	0.0963709202557466	-2.52447863646478	0.059	0.41	0.14390243902439	119	10665	2.29929355862905	0.233784835410672
FAT1	6.97103555106676e-06	7.73010386662736e-05	0.00283841836551635	-4.49572394372299	0.008	0.197	0.0406091370558376	119	10665	0.362785193434486	0.00337100833088785
DYSF	6.99099893980711e-06	7.73998568405245e-05	0	-144269502.406009	0	0.149	0	119	10665	0.213164421930025	0
PAPOLA	6.99143663437381e-06	7.73998568405245e-05	0.898163331735914	0.722896569533895	0.429	0.524	0.818702290076336	119	10665	1.16182275008439	1.63801031610456
STT3B	7.01697452228583e-06	7.76187994571076e-05	0.465971195401175	0.973685665952949	0.261	0.363	0.71900826446281	119	10665	0.64441889983792	1.02118533085339
LATS2	7.1019057901024e-06	7.84938283101309e-05	0.0154914252451186	-3.06270418162721	0.017	0.228	0.0745614035087719	119	10665	0.295055616129402	0.0263493582974717
EPB41	7.33050369906024e-06	8.09539969979005e-05	0.269723896547745	2.34785397025071	0.193	0.084	2.29761904761905	119	10665	0.188705221041214	0.553143669311069
ACSS1	7.39170096441756e-06	8.15629705926271e-05	0.10563744428294	2.29021502040154	0.092	0.051	1.80392156862745	119	10665	0.0723495008653919	0.202444701546354
HIC1	7.44220887716133e-06	8.20530934549873e-05	0.0118069294187806	-4.14369810647402	0.008	0.214	0.0373831775700935	119	10665	0.339474877469249	0.0255648996784839
FUS	7.4555715529268e-06	8.21332097568134e-05	2.10396884111066	0.627550648110553	0.655	0.684	0.957602339181287	119	10665	2.42650408854888	3.61125112723696
ARHGAP23	7.46447738355962e-06	8.21641370822702e-05	0	-144269501.912276	0	0.153	0	119	10665	0.182479029203843	0
BSG	7.49781442704424e-06	8.24637173678098e-05	0.391219973988182	-0.942696687808246	0.261	0.57	0.457894736842105	119	10665	1.51955183687181	0.753775487501161
CAPZA1	7.52429922020383e-06	8.26875068464977e-05	1.30144662632187	0.75134685197909	0.546	0.533	1.02439024390244	119	10665	1.31189677365703	2.1949311975048
SOX18	7.55024346015477e-06	8.2904996038032e-05	0	-144269503.173482	0	0.182	0	119	10665	0.433933920474437	0
NDUFB2	7.62553876143883e-06	8.36635861016819e-05	0.501403724553705	-0.855543898830978	0.311	0.618	0.503236245954693	119	10665	1.84266532090633	0.932709626812749
PRPS1	7.70696389111529e-06	8.448814036208e-05	0.26799274915841	1.55431990893835	0.193	0.141	1.36879432624113	119	10665	0.185023300167905	0.536488211161669
BTK	7.72344960980202e-06	8.46000297502948e-05	0.207696759540879	2.44014811979181	0.151	0.064	2.359375	119	10665	0.12935841839511	0.429946864823996
FBLIM1	7.74701223546403e-06	8.4789192403255e-05	0	-144269502.215312	0	0.15	0	119	10665	0.20894321094696	0
GLIS3	7.77400451305629e-06	8.50155542243566e-05	0	-144269501.999384	0	0.157	0	119	10665	0.194654245613475	0
GNAI3	7.88521808657747e-06	8.61618355883685e-05	0.210872135162321	-1.23305601301303	0.16	0.459	0.348583877995643	119	10665	0.933601236024843	0.429092937199538
ATF3	7.98867576986634e-06	8.72215791308016e-05	0.123671144016492	-2.20285330074758	0.092	0.428	0.214953271028037	119	10665	1.87262199778058	0.284341116232138
RSU1	8.04277191783084e-06	8.77411061124979e-05	0.055328240862468	-1.88228919208427	0.059	0.319	0.184952978056426	119	10665	0.497952503994112	0.108826121600396
PABPN1	8.07213547032587e-06	8.79901951389163e-05	1.08160897510521	0.771047607941634	0.504	0.507	0.994082840236686	119	10665	1.10331612320045	1.93927656477945
PCGF5	8.09957931728124e-06	8.82179726287228e-05	0.430405888035747	1.24586621997619	0.244	0.257	0.949416342412451	119	10665	0.412207768527721	0.939443382638912
EGFL7	8.2974308014017e-06	9.02999072595195e-05	0.13238622895989	-2.87275514642374	0.092	0.361	0.254847645429363	119	10665	1.89299306403409	0.297439464619524
PHF12	8.31686999291901e-06	9.03778772048281e-05	0.312633509775717	1.55811834430127	0.202	0.155	1.30322580645161	119	10665	0.229927626006961	0.644247679362346
CTDSP2	8.31801141052378e-06	9.03778772048281e-05	0.0823641984994239	-1.5812173821799	0.084	0.372	0.225806451612903	119	10665	0.614553724993381	0.15758199341584
CTD-2544N14.3	8.42416627838334e-06	9.14575280166468e-05	0.132716971846836	3.12907333430993	0.092	0.028	3.28571428571429	119	10665	0.0522779098764351	0.286316538304601
CLEC14A	8.63539631813896e-06	9.36752774511161e-05	0.045650368530443	-3.9530642532687	0.034	0.267	0.127340823970037	119	10665	1.06714518539633	0.0947840087379131
RP11-686O6.1	8.65903474260131e-06	NA	0.0329172142785519	6.96143932973855	0.025	0.001	25	119	10665	0.00178837708496822	0.0678998805744624
SLC2A4RG	8.66330181355528e-06	9.39023856267339e-05	0.0613006066071971	-2.10137456801925	0.042	0.305	0.137704918032787	119	10665	0.491789549028842	0.141374343971167
KITLG	8.74459854716991e-06	9.47073763874761e-05	0.00569124771742624	-4.1989293115506	0.008	0.186	0.043010752688172	119	10665	0.280991815159694	0.00810670576147393
PRDM15	8.78649520766752e-06	9.50846987412887e-05	0.0755701618571387	2.71336075842684	0.067	0.027	2.48148148148148	119	10665	0.0326484107182791	0.152563524150923
LAPTM5	8.83620975756113e-06	9.55459502918308e-05	4.61650021198686	1.43663040018738	0.815	0.399	2.04260651629073	119	10665	3.01714969987851	7.31381207461653
RPL36A	8.92991672709294e-06	9.64817707009809e-05	1.68865541865615	0.679484064810772	0.597	0.63	0.947619047619048	119	10665	1.92657067918495	2.93729325650783
KDELR3	8.99372880353472e-06	9.70933559054673e-05	0.0215042971517871	-3.79462491171162	0.017	0.196	0.086734693877551	119	10665	0.356889517519893	0.0439370523914214
GUCY1A3	9.05956001933181e-06	9.7725742306211e-05	0	-144269503.287203	0	0.211	0	119	10665	0.550331104019262	0
RHOBTB3	9.10413258267982e-06	9.81279826291562e-05	0.0152565622407324	-3.68667006409234	0.017	0.235	0.0723404255319149	119	10665	0.479852745931655	0.0313163768227196
SGCE	9.21267633803924e-06	9.92185358132715e-05	0.0153884987629469	-2.87689945979524	0.017	0.247	0.0688259109311741	119	10665	0.407238669308978	0.0270373738485137
TUBB6	9.28126121039714e-06	9.98773420828121e-05	0.158320390874712	-1.71256422496126	0.101	0.376	0.268617021276596	119	10665	0.80250842956573	0.431171363473652
CD68	9.65582861028189e-06	0.000103825202606806	0.0404540785701686	-4.02674391624545	0.042	0.329	0.127659574468085	119	10665	1.61208215247414	0.0870801006226061
PXDC1	9.79417494756453e-06	0.000105228803084958	0.0725466155752408	-2.19118558464627	0.05	0.294	0.170068027210884	119	10665	0.472951140563526	0.166673891700539
ITPRIPL2	9.98881472840734e-06	0.000107186002523284	0.0793817133424688	-1.94805250761529	0.067	0.326	0.205521472392638	119	10665	0.5529144479417	0.160067228714386
RGL1	9.99225259179427e-06	0.000107186002523284	0	-144269502.450694	0	0.199	0	119	10665	0.358709373532369	0
ABL2	1.00641203825067e-05	0.000107871037321808	0.111005708718932	-1.88594941893275	0.084	0.335	0.250746268656716	119	10665	0.650608645577459	0.314760210340918
HPS4	1.00889418456337e-05	0.000107935781306938	0.333410271740204	1.5795958059894	0.185	0.151	1.22516556291391	119	10665	0.211362550227885	0.733388741649189
ITSN2	1.00891433850852e-05	0.000107935781306938	0.551407996493382	1.23017901524697	0.303	0.284	1.0669014084507	119	10665	0.520101087890323	1.18419805420646
GNA11	1.00941946446034e-05	0.000107935781306938	0.0242861604097571	-2.67119225139169	0.017	0.238	0.0714285714285714	119	10665	0.30463228576399	0.0576767044579747
ZFP36L1	1.02613973307861e-05	0.00010963664253583	1.86009730598482	-0.875595549788825	0.538	0.795	0.676729559748428	119	10665	6.61882907262873	4.05687485900663
AKNA	1.02989899954146e-05	0.000109874388512984	0.478589679365738	1.93208416554036	0.269	0.167	1.61077844311377	119	10665	0.427520522911011	0.995078412272987
ATP1B1	1.0299959377414e-05	0.000109874388512984	0	-144269502.487178	0	0.178	0	119	10665	0.316085195746372	0
FAM92A1	1.03906118730548e-05	0.00011075372924499	0	-144269501.840684	0	0.148	0	119	10665	0.162248371072024	0
POU4F1	1.04347574237233e-05	NA	0.0337173462063902	7.40850043275752	0.017	0.001	17	119	10665	0.00174794468712859	0.115502383248877
SLC5A6	1.05027853024058e-05	0.000111827906704948	0.146915269087319	2.12962779500068	0.118	0.063	1.87301587301587	119	10665	0.0676124668986082	0.285419229139097
GRB2	1.05079885614536e-05	0.000111827906704948	0.990849116246987	0.978747207994316	0.454	0.417	1.08872901678657	119	10665	0.997748440342643	1.91183918738919
TWIST1	1.05556261029353e-05	0.000112246211905957	0	-144269502.829925	0	0.163	0	119	10665	0.30972833525957	0
DDR2	1.06286910965563e-05	0.00011293403402516	0.0475891883617752	-2.86129125352025	0.034	0.277	0.122743682310469	119	10665	0.654956240277322	0.131427533543307
TP53I3	1.06887501429512e-05	0.000113482687687929	0.0502415119828794	-2.45622575897564	0.034	0.261	0.130268199233716	119	10665	0.375671491401523	0.264273333277303
ADAMTS5	1.08680393067756e-05	0.000115295349275739	0.00965308476155879	-5.64480821657586	0.008	0.232	0.0344827586206897	119	10665	0.816106612445702	0.0179564344916847
NSA2	1.08869999482e-05	0.000115405625729425	1.47085089594968	0.698908713497202	0.58	0.575	1.00869565217391	119	10665	1.55010193247178	2.43609898953299
OGT	1.09134410966299e-05	0.000115594962181521	0.444692118988157	1.24737770952771	0.269	0.303	0.887788778877888	119	10665	0.650381566839215	0.937972416519241
SMARCA5	1.10018554611902e-05	0.0001164399046572	0.676839501735474	0.889098180221414	0.328	0.409	0.801955990220049	119	10665	0.782973786675053	1.48771753436081
ALDH7A1	1.10119534810594e-05	0.000116455297684705	0	-144269501.791409	0	0.15	0	119	10665	0.154131276335453	0
ADAMTS9	1.10722482924909e-05	0.000117001099015475	0	-144269502.989193	0	0.175	0	119	10665	0.389492027282843	0
TMEM98	1.11751431210217e-05	0.000117995848957308	0.0112435574947376	-3.97657375231729	0.008	0.195	0.041025641025641	119	10665	0.271295663884349	0.0233865565368183
NCOA7	1.12561663405938e-05	0.000118758284343634	0.106275795503462	-2.03325483792819	0.076	0.352	0.215909090909091	119	10665	0.727509125971028	0.230078125658306
ATP6V1C2	1.13211385161665e-05	NA	0.0472750390580439	4.23109697940131	0.042	0.006	7	119	10665	0.00770641122548516	0.0953235853798944
MARCH1	1.13380492895247e-05	0.000119406007590394	0.553806983565845	1.988757185955	0.261	0.142	1.83802816901408	119	10665	0.380426393199868	1.37845614706343
LOXL1	1.13410192951055e-05	0.000119406007590394	0	-144269503.211889	0	0.164	0	119	10665	0.373347911353254	0
FLRT2	1.13441467910417e-05	0.000119406007590394	0.0341047599382316	-2.93691883729777	0.025	0.266	0.093984962406015	119	10665	0.570998028338394	0.0910137308278091
ILK	1.13961946875226e-05	0.000119860211572983	0.123317853601048	-1.56456556082752	0.101	0.382	0.264397905759162	119	10665	0.701106175956512	0.252349155671574
TTTY15	1.14142103359912e-05	0.000119956049810303	0.244904145679569	1.89357669172993	0.16	0.103	1.55339805825243	119	10665	0.168059719795357	0.514510298779499
CDC42EP1	1.15252952729117e-05	0.000121011638550109	0.0191928825682666	-3.8779102347901	0.008	0.184	0.0434782608695652	119	10665	0.225689166423353	0.0723131744343836
CCDC88B	1.15326166331433e-05	0.000121011638550109	0.194769099054338	2.35777706831278	0.134	0.066	2.03030303030303	119	10665	0.130755629867842	0.407752029448982
FLNB	1.16808786996487e-05	0.000122471967875772	0.120119893168815	-2.04532611871217	0.059	0.335	0.176119402985075	119	10665	0.811770692977304	0.405863459012132
AHCYL1	1.18245976031149e-05	0.000123882428854406	0.13919905741397	-1.42091969519354	0.109	0.405	0.269135802469136	119	10665	0.701832358948334	0.275636758664548
NFATC2IP	1.21792723051635e-05	0.000127499095390417	0.56470346548034	1.06111578929604	0.303	0.318	0.952830188679245	119	10665	0.597581786087567	1.11813293266861
RPL22L1	1.22021266638759e-05	0.000127639171228571	1.33604880050097	0.765072934454132	0.504	0.542	0.929889298892989	119	10665	1.55356820352418	2.73326356781989
RP11-14N7.2	1.22532114498097e-05	0.000128074102298904	0	-144269502.248828	0	0.147	0	119	10665	0.20208792185702	0
FOXC1	1.22932032584087e-05	0.000128392501938403	0.0150797155952032	-3.81168574775733	0.017	0.23	0.0739130434782609	119	10665	0.491921378065845	0.0250940639705499
TMEM43	1.24107884158749e-05	0.000129436195658876	0.0718699671578646	-1.68408722261067	0.067	0.351	0.190883190883191	119	10665	0.58957703290163	0.131116956432206
RPS4Y1	1.24123480138995e-05	0.000129436195658876	3.33768579642256	0.519377100294698	0.739	0.786	0.940203562340967	119	10665	4.01787917544468	5.58999866777351
PLCL2	1.2466276171578e-05	0.000129898019226349	0.175388125835349	2.09801644679647	0.126	0.076	1.65789473684211	119	10665	0.124087858807755	0.364171684882001
PPP2CB	1.24871783134605e-05	0.000130015265392004	0.0770460120127536	-1.80009321687399	0.067	0.332	0.201807228915663	119	10665	0.498519374163976	0.154020192762567
CD74	1.2561832556665e-05	0.000130691559873319	19.3798260072285	1.2862489621354	0.958	0.509	1.88212180746562	119	10665	11.3817396440869	27.9774727381096
RNF217	1.25838884264261e-05	0.000130820006766388	0	-144269501.804536	0	0.158	0	119	10665	0.210092455611092	0
MRFAP1	1.27881195314854e-05	0.000132840658787743	0.444052068981029	-0.931314764198482	0.261	0.56	0.466071428571429	119	10665	1.31928895439293	0.888198251303289
ZCCHC14	1.29480178616315e-05	0.000134398031317227	0.0112610191738143	-3.82271356198724	0.008	0.197	0.0406091370558376	119	10665	0.273393926635327	0.0234519462039869
SNX7	1.3089790299396e-05	0.000135627859577573	0.0176980673936435	-3.092255426536	0.017	0.212	0.080188679245283	119	10665	0.251852645372211	0.0342028017833656
CCL2	1.30963985598165e-05	0.000135627859577573	0.0710238204513949	-4.58079670713452	0.05	0.326	0.153374233128834	119	10665	2.83154671773796	0.153650221237938
NR2F6	1.30967004609532e-05	0.000135627859577573	0	-144269501.753272	0	0.146	0	119	10665	0.152752785128106	0
THBD	1.31398395177385e-05	0.000135970090493464	0.0342715216168834	-3.88222809741908	0.025	0.314	0.0796178343949045	119	10665	1.25833234564588	0.0750822326040493
ZBTB10	1.31890499420705e-05	0.00013637457395972	0.349470006774392	1.50732661488244	0.193	0.172	1.12209302325581	119	10665	0.262794606212054	0.811588969064332
HNRNPLL	1.33333437936134e-05	0.00013776084427251	0	-144269501.663076	0	0.149	0	119	10665	0.173067072078893	0
TGM2	1.33723703346744e-05	0.000138058195800053	0.0151048314778079	-4.58976473970206	0.017	0.234	0.0726495726495727	119	10665	0.795884912062513	0.030816055427727
P3H4	1.34334305785623e-05	0.000138582396772565	0.00278924724021823	-4.03361405896472	0.008	0.175	0.0457142857142857	119	10665	0.225283327656332	0.00330250557655993
TAGLN	1.35393063353758e-05	0.000139567769132761	0.157962043019311	-4.0036312885914	0.101	0.36	0.280555555555556	119	10665	5.00817052267828	0.349211250235452
MYSM1	1.35797750898972e-05	0.00013987791268057	0.373853629657825	1.35860993012731	0.227	0.204	1.11274509803922	119	10665	0.318968842231349	0.768306381184541
TAP1	1.36017575883217e-05	0.000139905665759186	0.320774053943264	1.21362881652555	0.227	0.232	0.978448275862069	119	10665	0.359552875826633	0.640642274821068
VEGFA	1.36032377454563e-05	0.000139905665759186	0.0109546362537065	-4.65905984422711	0.017	0.316	0.0537974683544304	119	10665	1.23255131716406	0.0153429488573557
TPBG	1.36845277970415e-05	0.000140619906839173	0.0140855462986025	-3.94911153301882	0.008	0.194	0.0412371134020619	119	10665	0.27638893187538	0.0359911806862675
SPPL2B	1.36935588044975e-05	0.000140619906839173	0.285722932235713	1.40724110891571	0.193	0.174	1.10919540229885	119	10665	0.247298036846444	0.621784497886562
KLF6	1.38702117696199e-05	0.000142313011230893	2.14813367809696	-0.743685233393694	0.563	0.839	0.67103694874851	119	10665	9.42934623095206	5.15446686124416
RBMS2	1.38861228714906e-05	0.000142313011230893	0.0145365127529207	-3.78559503291479	0.008	0.198	0.0404040404040404	119	10665	0.262510278118622	0.0384032461102353
RGS3	1.3890121707758e-05	0.000142313011230893	0.014499065594858	-3.00874303763214	0.025	0.217	0.115207373271889	119	10665	0.435033685750815	0.0200334408761681
ZNF506	1.39077540580257e-05	0.000142385387860015	0.266156593927076	1.57465532271259	0.193	0.142	1.35915492957746	119	10665	0.215507589405429	0.531894740561659
DENND1B	1.40338761999528e-05	0.000143567512560337	0.232042159497213	1.72646556067504	0.176	0.128	1.375	119	10665	0.216549609684048	0.424907712943958
AC074289.1	1.41440126612363e-05	0.000144584432917175	0.0846013205825149	3.03828096578082	0.076	0.021	3.61904761904762	119	10665	0.0332800885222305	0.177750014644186
TMEM238	1.41960245680426e-05	0.000145006094772735	0.127593334220454	2.55886904467936	0.118	0.048	2.45833333333333	119	10665	0.0957722526375766	0.258703695081437
HNMT	1.42825495473355e-05	0.000145779386402463	0.0171942187210012	-3.67376141151892	0.017	0.262	0.0648854961832061	119	10665	0.535253487425321	0.0405745422159835
ROCK2	1.4462427333294e-05	0.000147503621091197	0.114230976034327	-1.45707792972869	0.092	0.38	0.242105263157895	119	10665	0.69198897612942	0.263935502255423
AGTRAP	1.45032529554936e-05	0.000147808114273347	0.0487587095084825	-2.14229021817872	0.042	0.285	0.147368421052632	119	10665	0.413677747801373	0.0986506096247012
ZFX	1.47686880166682e-05	0.000150399496333009	0.353709961163181	1.30823717794877	0.218	0.208	1.04807692307692	119	10665	0.302575734565412	0.785571466769701
NAA38	1.48404631985007e-05	0.000151016284496526	0.250622877187209	-1.09384783264075	0.176	0.489	0.359918200408998	119	10665	1.17720481900904	0.506007309919105
MMRN2	1.48730680715169e-05	0.000151233846133998	0.0202606426490752	-3.69308738531085	0.017	0.241	0.0705394190871369	119	10665	0.679142676530388	0.0390204888003629
CDK2AP2	1.49218449961646e-05	0.000151615397913519	0.166983282638075	1.25767313622727	0.109	0.183	0.595628415300546	119	10665	0.238982138852465	0.360809287007181
P4HA2	1.50352023681512e-05	0.000152652058407009	0.00283841836551635	-4.7204627844757	0.008	0.169	0.0473372781065089	119	10665	0.322975509036772	0.00337100833088785
XRN1	1.51646759897428e-05	0.000153850662356781	0.414859129293827	1.11669959715751	0.261	0.294	0.887755102040816	119	10665	0.507695711930015	0.845705153098759
PPP2R1A	1.51856573496188e-05	0.000153866829440539	0.114012261661631	-1.40982299220009	0.084	0.388	0.216494845360825	119	10665	0.664879657278093	0.257995802249379
BCAT1	1.5189110306236e-05	0.000153866829440539	0.0361935231294934	-3.07285610057178	0.025	0.224	0.111607142857143	119	10665	0.409286554758724	0.0814887591965976
PLIN2	1.52207374275773e-05	0.000154071371421299	0.166085776161045	-1.94737859669572	0.109	0.426	0.255868544600939	119	10665	1.272700626343	0.386787415021369
FAM76B	1.52623403300702e-05	0.000154212428470768	0.312051254221782	1.45046918807573	0.176	0.176	1	119	10665	0.271874257516354	0.715210996733825
TCF7L2	1.52677658137605e-05	0.000154212428470768	0.0462092408093704	-2.32359423328052	0.042	0.285	0.147368421052632	119	10665	0.460656510206942	0.0988655357766555
IL21R	1.52690105826471e-05	0.000154212428470768	0.105401677557187	3.88037581445508	0.076	0.014	5.42857142857143	119	10665	0.0339033146017924	0.225044804360037
KIFC3	1.54503629771431e-05	0.000155927146360336	0.00283841836551635	-3.76851457029931	0.008	0.183	0.0437158469945355	119	10665	0.233426516621048	0.00337100833088785
ATF6B	1.55345479329537e-05	0.00015663676927892	0.437662008793727	1.15143658310204	0.261	0.276	0.945652173913043	119	10665	0.446486488031652	0.899447635763755
SLK	1.55439293791966e-05	0.00015663676927892	0.101182028328269	-1.6852212719924	0.067	0.353	0.189801699716714	119	10665	0.588237181265671	0.224845514262003
B4GALT3	1.55794759595731e-05	0.000156877637969603	0.157552974702027	1.60841529340749	0.109	0.112	0.973214285714286	119	10665	0.141633275465082	0.559025368794414
RP11-138A9.1	1.57291462998684e-05	0.000158266458624441	0.336322075234684	1.94462954133079	0.193	0.121	1.59504132231405	119	10665	0.245717587663901	0.84083292502261
IGFBP6	1.5866568470054e-05	0.000159530057460476	0.0989010436867033	-3.50060075287917	0.067	0.343	0.19533527696793	119	10665	3.12855438686357	0.315628946551402
YIPF3	1.59807878939207e-05	0.000160558654209391	0.098297611315864	-1.43889975952674	0.092	0.385	0.238961038961039	119	10665	0.637735222423867	0.190987313080681
TMEM127	1.60630577586533e-05	0.000161164744447298	0.0206481014245061	-2.58835437079213	0.025	0.254	0.0984251968503937	119	10665	0.366320257881798	0.0396805720326669
VPS29	1.60650376154325e-05	0.000161164744447298	0.195778233112046	-1.14755630854453	0.151	0.475	0.317894736842105	119	10665	0.984419132973732	0.391129987836667
P2RX1	1.61970765718491e-05	0.000162368461795032	0.131404825545363	3.40084939363027	0.118	0.023	5.1304347826087	119	10665	0.0560149425276836	0.259675622089123
CTDSPL	1.62256595568571e-05	0.000162534060378837	0.0109729659997075	-3.81257766621425	0.008	0.189	0.0423280423280423	119	10665	0.238682477609777	0.0223901058784349
COLEC12	1.62826052844598e-05	0.000162943298365417	0.0181935212241593	-3.5741633341206	0.017	0.274	0.062043795620438	119	10665	0.728898837229625	0.0381892810954598
KMT2A	1.62939954985004e-05	0.000162943298365417	0.829132589326606	0.862602579352919	0.403	0.441	0.913832199546485	119	10665	0.94708922986827	1.60845349003337
C1orf54	1.63027956799957e-05	0.000162943298365417	0.0145365127529207	-4.10919329260221	0.008	0.207	0.0386473429951691	119	10665	0.333373468148686	0.0384032461102353
ENTPD4	1.65178773669586e-05	0.000164922434931536	0.33126863696662	1.30455436590385	0.21	0.204	1.02941176470588	119	10665	0.307183242456752	0.75459071420219
AEBP1	1.65300153519508e-05	0.000164922434931536	0.101635457753954	-2.72423270508592	0.067	0.352	0.190340909090909	119	10665	1.62595812773031	0.230425479430935
TUSC3	1.6537535039895e-05	0.000164922434931536	0	-144269501.880025	0	0.14	0	119	10665	0.158612850300904	0
GCDH	1.66994872628647e-05	0.000166414343115811	0.16166711813282	1.78111016325466	0.134	0.093	1.44086021505376	119	10665	0.105572531732056	0.318309186857258
NUAK1	1.67339543188448e-05	0.000166634565068585	0.00569124771742624	-4.5505100503524	0.008	0.204	0.0392156862745098	119	10665	0.416848299191004	0.00810670576147393
AKR7A2	1.69683484764267e-05	0.000168843839751032	0.0283985511265645	-2.00444061627943	0.05	0.288	0.173611111111111	119	10665	0.409359789409493	0.040509893708528
IDS	1.71210425999808e-05	0.00017023749590372	1.07953277770931	0.861321089982193	0.454	0.513	0.884990253411306	119	10665	1.32438335315442	2.23024579316013
FBXO18	1.7172520174046e-05	0.000170623425003629	0.194271577593524	1.33415653719	0.151	0.174	0.867816091954023	119	10665	0.214232622646381	0.383018518427156
ACTN4	1.7278699282598e-05	0.000171551890519118	0.334781053021619	-1.03644429549871	0.218	0.551	0.395644283121597	119	10665	1.61357746015679	0.671420029302395
PHF3	1.7654498300769e-05	0.000175088365002401	0.683744725288094	0.997969253518544	0.37	0.373	0.991957104557641	119	10665	0.719968575471691	1.34856177420275
ARPC1A	1.76608838445976e-05	0.000175088365002401	0.110437254292526	-1.54175066944297	0.092	0.363	0.253443526170799	119	10665	0.614172633487356	0.227041797901099
OSMR	1.80226256106725e-05	0.000178543260921022	0	-144269501.765674	0	0.146	0	119	10665	0.171610122421914	0
RGS12	1.80429406225782e-05	0.000178613180755324	0	-144269501.758587	0	0.151	0	119	10665	0.207269917001197	0
DMTF1	1.81403331661769e-05	0.000179445454293613	0.263205456180291	1.555628230062	0.193	0.154	1.25324675324675	119	10665	0.260992820763414	0.511258778826664
ELN	1.81557751350486e-05	0.000179466440494872	0.0165089479425868	-3.94368262685608	0.017	0.296	0.0574324324324324	119	10665	1.38225395164508	0.0310621339461975
ZFAS1	1.82487384504763e-05	0.000180253118140225	2.36176380620445	0.586608110713513	0.681	0.708	0.961864406779661	119	10665	2.67147383169567	4.08501120095585
DOCK2	1.8301445714372e-05	0.000180641302644493	0.323859188335345	2.00607266670357	0.21	0.122	1.72131147540984	119	10665	0.29127241170226	0.67534007941137
PCOLCE	1.83247232939416e-05	0.000180738650760816	0.0809170526398084	-2.84990302430624	0.059	0.334	0.176646706586826	119	10665	2.21284706621761	0.190153083092253
SECISBP2	1.83706972227184e-05	0.000181059549145343	0.411387095983252	1.23982364478	0.261	0.238	1.09663865546218	119	10665	0.393877491930231	0.819628142616375
AIG1	1.83892388599941e-05	0.000181109806404021	0.0202540171284018	-2.59863070960381	0.025	0.243	0.102880658436214	119	10665	0.337014118895235	0.0450767600176831
ZNF169	1.85785196085448e-05	0.000182840317520763	0.102400820806958	2.90910037844936	0.076	0.024	3.16666666666667	119	10665	0.0342147485155132	0.220698318880407
MEOX2	1.86324441548222e-05	0.000183237167954685	0.0202606426490752	-2.9445841450764	0.017	0.236	0.0720338983050847	119	10665	0.415422775153875	0.0390204888003629
TIE1	1.8706232869721e-05	0.000183828647303976	0.0189135392435245	-4.10318970332845	0.017	0.212	0.080188679245283	119	10665	0.554474475493648	0.0475404143175139
ERH	1.87612369840679e-05	0.000184234800208708	1.546776521872	0.623359068810629	0.588	0.603	0.975124378109453	119	10665	1.62939757680769	2.55541972217704
RP11-480C16.1	1.87752465211754e-05	NA	0.0289828159578946	4.71032035295258	0.042	0.002	21	119	10665	0.00315038507299665	0.0429728501962878
LSM8	1.8840373243019e-05	0.000184877165843551	0.90219036253693	0.757144421878972	0.429	0.478	0.897489539748954	119	10665	1.03328051918475	1.66187070743259
IKZF1	1.89391824446915e-05	0.000185711502967489	0.675772584052507	2.15304834650934	0.353	0.163	2.16564417177914	119	10665	0.595662814663659	1.34051277247491
AK4	1.91778535717837e-05	0.000187915069943739	0	-144269501.856294	0	0.145	0	119	10665	0.182952579163995	0
SULF1	1.92919801923133e-05	0.000188895965938254	0.0687484423341804	-2.85068855476638	0.05	0.265	0.188679245283019	119	10665	0.695416837757453	0.16956361521275
PPT1	1.93342757819576e-05	0.000189172619905821	0.0819050382075011	-1.78897772866126	0.067	0.355	0.188732394366197	119	10665	0.652407992369409	0.171787420280031
CAPZA2	1.94961644814414e-05	0.000190618159694093	0.345387863495337	-0.998496522374414	0.227	0.532	0.426691729323308	119	10665	1.23917362132582	0.681456671274597
P4HB	1.95154703195102e-05	0.000190624050689301	0.504539116117776	-0.857884124886153	0.244	0.629	0.3879173290938	119	10665	2.50299611357773	1.26280354569532
RAB3GAP1	1.95250641988596e-05	0.000190624050689301	0.367909489726106	1.20821129096536	0.227	0.232	0.978448275862069	119	10665	0.322934203751774	0.741818880448567
NES	1.9649648928827e-05	0.000191701462721279	0.0147430254260943	-4.42924466178624	0.008	0.162	0.0493827160493827	119	10665	0.280151054297794	0.0395507626909078
MORC3	1.9685570826993e-05	0.000191912949169375	0.396962915803862	1.34554629004975	0.218	0.211	1.03317535545024	119	10665	0.33116453205281	0.980042045235323
CDH5	2.00558162734617e-05	0.000195381064824548	0.0653141992458668	-3.38781077356049	0.042	0.254	0.165354330708661	119	10665	0.875427898447696	0.148588784769469
KLHL6	2.03062081709363e-05	0.00019767741523629	0.217983961472285	2.18094600006219	0.16	0.077	2.07792207792208	119	10665	0.148563038274638	0.460969351407768
KIAA0922	2.03794186516645e-05	0.000198246864616516	0.174701564209312	2.14514658840906	0.118	0.063	1.87301587301587	119	10665	0.0904133485526056	0.391643158769399
LONP2	2.06030094070123e-05	0.000200277305729204	0.379444622688373	1.20392379587775	0.244	0.256	0.953125	119	10665	0.42442009391387	0.740896031506307
CARD6	2.07333226785498e-05	0.000201398742933022	0	-144269501.666558	0	0.145	0	119	10665	0.164487331745934	0
VWF	2.09229385702315e-05	0.000203094201265655	0.122489438285857	-3.64945603210634	0.092	0.344	0.267441860465116	119	10665	3.79022855319001	0.263565539242891
ROBO4	2.12011409310857e-05	0.000205646487951416	0.016479711627698	-4.66475370432857	0.008	0.183	0.0437158469945355	119	10665	0.404351362397891	0.0503726482595766
PDXK	2.15264233394622e-05	0.000208651440037823	0.368649889396397	1.04390967560224	0.21	0.295	0.711864406779661	119	10665	0.504201813578985	0.886237736385567
ID1	2.16074805180814e-05	0.000209286545665069	0.0552081544123306	-3.28879454336939	0.042	0.265	0.158490566037736	119	10665	0.834744510340032	0.118410042010785
LSM5	2.17003912470042e-05	0.000210035467867017	0.686323690914441	0.807609048897769	0.336	0.443	0.758465011286682	119	10665	0.907130044611838	1.44855606321103
DCLK1	2.17640223598201e-05	0.000210500124374628	0.00283841836551635	-4.68518933992253	0.008	0.202	0.0396039603960396	119	10665	0.447723183841225	0.00337100833088785
PEAK1	2.20037467441351e-05	0.000212666054435963	0.0652043923210379	-2.08570191596632	0.05	0.286	0.174825174825175	119	10665	0.462872911236463	0.133886716393323
BHLHE40	2.21083795174524e-05	0.00021352415572662	0.138051980913269	-2.02027737897491	0.092	0.369	0.249322493224932	119	10665	0.927104288774565	0.301940738788237
CD14	2.21861090724387e-05	0.000214121380754274	0.0109759035511785	-5.7641256469298	0.017	0.31	0.0548387096774194	119	10665	2.33582577427982	0.017800278446932
NEK8	2.23142988686821e-05	0.000215204401329817	0.0819695628548576	2.87988101636276	0.067	0.024	2.79166666666667	119	10665	0.0331603949611213	0.176230513207772
IDH1	2.25163216038224e-05	0.000216997425585335	0.0145241946083701	-3.169796005815	0.017	0.227	0.0748898678414097	119	10665	0.342578163176737	0.0300455646366419
C20orf194	2.25387559486398e-05	0.000217058369475357	0	-144269501.639819	0	0.149	0	119	10665	0.191343127052739	0
POLR2L	2.27057297329634e-05	0.000218510211923011	0.524946007025039	-0.827404228266578	0.303	0.624	0.485576923076923	119	10665	2.0455668782937	1.06023070575735
IER5L	2.30315450297837e-05	0.000221487513337813	0.0126958104862602	-4.32390352471203	0.008	0.213	0.0375586854460094	119	10665	0.418174282692877	0.0293065596543101
FMNL2	2.30873218377016e-05	0.00022186554002807	0	-144269501.74262	0	0.149	0	119	10665	0.194360992516695	0
SREK1	2.31144390986834e-05	0.000221967810389566	0.682427434709388	0.964550918471196	0.353	0.374	0.943850267379679	119	10665	0.725029907762975	1.38336640160894
RHOJ	2.31946684025831e-05	0.000222425670106202	0.026842027047894	-2.77239582618485	0.025	0.239	0.104602510460251	119	10665	0.453714275306788	0.050246006571374
PTPN12	2.31951359384854e-05	0.000222425670106202	0.205717514073785	-1.19308748750951	0.134	0.459	0.291938997821351	119	10665	0.933249492706068	0.487819398372022
ATP6AP2	2.34438703243475e-05	0.000224650970753864	0.420860765471147	-0.89868142858778	0.269	0.588	0.457482993197279	119	10665	1.57621193780596	0.874834945553541
NDN	2.37193036642299e-05	0.000227128769202679	0.0197554116131906	-3.29953869833816	0.017	0.219	0.0776255707762557	119	10665	0.367690114650022	0.0435749434504682
SEPT9	2.37691138156067e-05	0.000227444084117662	0.806539752286773	0.827040073856218	0.395	0.447	0.883668903803132	119	10665	0.962048996558054	1.67479482595447
EZH1	2.38786283589553e-05	0.000228329850873105	0.302551421511125	1.5721227962115	0.193	0.153	1.26143790849673	119	10665	0.245181960590332	0.662376297808171
BST1	2.44020008652159e-05	0.000233168906139754	0	-144269501.649725	0	0.144	0	119	10665	0.174904341542897	0
ANTXR1	2.44954035022158e-05	0.00023389551480181	0.0115792419701508	-4.64428620752296	0.008	0.209	0.0382775119617225	119	10665	0.459873407064017	0.0246672476749819
MEDAG	2.46909638138283e-05	0.000235595860809992	0	-144269502.64069	0	0.168	0	119	10665	0.314222367868557	0
CYSTM1	2.49370543630616e-05	0.000237775607525498	0.138037654590118	-1.39818661334066	0.101	0.402	0.251243781094527	119	10665	0.727052308755885	0.297511831670582
RNPS1	2.54709453143992e-05	0.000242694516422136	0.71540826972587	0.833026808573851	0.37	0.421	0.878859857482185	119	10665	0.816169134454735	1.41275888893973
FNBP4	2.55954665839149e-05	0.000243708636950591	0.586987228933521	0.989953145128413	0.311	0.348	0.89367816091954	119	10665	0.642988639539075	1.25986386694696
CBWD5	2.60137621277248e-05	0.000247516537533077	0.189790957279651	1.6120198942734	0.16	0.117	1.36752136752137	119	10665	0.162472239664018	0.355006067835198
THUMPD3-AS1	2.64246257833753e-05	0.00025124840026776	0.376341598543716	1.38636747435204	0.235	0.19	1.23684210526316	119	10665	0.309557771938577	0.854925977229942
TSPYL2	2.65064056412187e-05	0.000251848239213075	0.50288484037349	1.7025702137427	0.286	0.184	1.55434782608696	119	10665	0.452774098660601	1.08539343347589
P2RY8	2.65724830985966e-05	0.000252298142908662	0.184199151887603	3.43077129132107	0.134	0.03	4.46666666666667	119	10665	0.0837057826355991	0.423757854317935
MYCT1	2.66224139743276e-05	0.000252594213715575	0.0052336028062554	-4.33255173923255	0.008	0.176	0.0454545454545455	119	10665	0.322778615155105	0.00723624309588179
CRNDE	2.68545146374368e-05	0.000254617083539891	0.0149372079793111	-3.19257585168975	0.017	0.195	0.0871794871794872	119	10665	0.287704206591186	0.0251926775875665
JOSD2	2.69865171860784e-05	0.000255688710301008	0.0539210803644308	-1.72686595201996	0.067	0.318	0.210691823899371	119	10665	0.508969511039157	0.10644812819835
AAED1	2.72079394894339e-05	0.000257605459410501	0.0656449854129066	-2.00128691750668	0.05	0.29	0.172413793103448	119	10665	0.44273313387608	0.151835613873743
GSTA4	2.72567347757594e-05	0.000257886227270932	0	-144269501.589541	0	0.142	0	119	10665	0.165057553957066	0
CDK14	2.7330402885399e-05	0.000258401767070162	0.196683729223191	1.68940733947575	0.143	0.107	1.33644859813084	119	10665	0.144534485000443	0.398748508542763
UPF3B	2.7469855051066e-05	0.000259538118585563	0.243325157248486	1.47459732870794	0.168	0.143	1.17482517482518	119	10665	0.188239031936601	0.494759395298747
CD248	2.82031513433894e-05	0.000266279648247713	0.00283841836551635	-5.35531521124482	0.008	0.214	0.0373831775700935	119	10665	0.692537486307999	0.00337100833088785
BANP	2.82270119025271e-05	0.000266318299273632	0.218469297689972	1.73641883836821	0.134	0.106	1.26415094339623	119	10665	0.151210465115011	0.577296944672855
PDLIM5	2.84968608811317e-05	0.000268676141813497	0.110329386761664	-1.54855672948955	0.101	0.366	0.275956284153005	119	10665	0.655345481581716	0.215782902813602
ATXN2L	2.85949992521878e-05	0.000269412884562746	0.355724166332692	1.16800908939575	0.227	0.24	0.945833333333333	119	10665	0.356880350983232	0.726374017029545
ZNF814	2.86425540912335e-05	0.000269672348896708	0.140709119484165	2.33281063971474	0.092	0.047	1.95744680851064	119	10665	0.0693269976222024	0.319338916099266
FES	2.87026317652927e-05	0.0002700492721884	0	-144269501.743936	0	0.158	0	119	10665	0.237888187208012	0
MAP1A	2.90522787321598e-05	0.000273148186572498	0.00978303643907119	-4.41101027039808	0.008	0.176	0.0454545454545455	119	10665	0.321126509582611	0.0183632530103879
SGCB	2.92552996561457e-05	0.000274865168945084	0.0216894948160891	-3.06408371052398	0.017	0.2	0.085	119	10665	0.261458719299584	0.0435307616736982
ZYX	2.94383880848952e-05	0.000276392615099507	0.15446186027252	-1.44770065848979	0.109	0.388	0.280927835051546	119	10665	0.777566886752285	0.368374164887743
NOP56	2.95739682688095e-05	0.000277472196717041	0.588811578466454	1.00431913604018	0.319	0.314	1.01592356687898	119	10665	0.539568452199932	1.17202205360046
THBS3	2.9749459225021e-05	0.000278924470521022	0.00866542268155368	-4.21835908795528	0.008	0.198	0.0404040404040404	119	10665	0.355261262715894	0.015058469952005
TGFBR3	2.99974140115414e-05	0.000281053657147077	0.014360576389105	-3.10228551314703	0.017	0.28	0.0607142857142857	119	10665	0.707313691813475	0.0276911256153097
SHE	3.00642450835361e-05	0.000281484068110133	0	-144269502.023845	0	0.147	0	119	10665	0.226064778178026	0
ABHD15	3.06272167745572e-05	0.000286555896946951	0.166488670702588	2.16019376875817	0.109	0.062	1.75806451612903	119	10665	0.0896826770284756	0.411060000589085
MED17	3.0658849784426e-05	0.000286652798851889	0.200470041145766	1.49391065112109	0.151	0.139	1.0863309352518	119	10665	0.195399916680339	0.400773300116473
MYO10	3.07840648318869e-05	0.000287623928904308	0.0187251644593336	-3.9318324991495	0.008	0.168	0.0476190476190476	119	10665	0.234237355854368	0.0680224587747656
ADGRF5	3.09148807831897e-05	0.000288646007478805	0.0436741585880744	-3.39019231203628	0.034	0.258	0.131782945736434	119	10665	0.809776806449719	0.0937108622911536
RHEB	3.11702291790831e-05	0.000290828599535864	0.283026848272286	-1.07217425728964	0.185	0.493	0.37525354969574	119	10665	1.10021519274472	0.713993334399742
CCR10	3.12554477032924e-05	0.000291421900973328	0.0536513454301011	2.41604920246939	0.05	0.032	1.5625	119	10665	0.043300568704058	0.11073437276169
SF3B1	3.16653081107179e-05	0.000295039208973515	1.30896856644198	0.634635020881075	0.521	0.605	0.861157024793389	119	10665	1.60443253707798	2.43837253200487
KCNK12	3.16780158497825e-05	NA	0.0420193123397099	4.84087355045887	0.025	0.005	5	119	10665	0.0109547248273209	0.160650226657829
ZNF385A	3.17085577206374e-05	0.000295238008410607	0	-144269502.250066	0	0.182	0	119	10665	0.31750322360462	0
AFAP1L1	3.22984671979522e-05	0.000300522961711333	0	-144269502.052952	0	0.133	0	119	10665	0.179330977227839	0
RAB1A	3.26756071863275e-05	0.000303822260608275	0.209889868222332	-1.07473311330288	0.151	0.474	0.318565400843882	119	10665	0.936372241171416	0.432129675051935
CCDC85B	3.27941546390806e-05	0.000304714238242988	0.401530017773553	-1.09878570371687	0.252	0.531	0.474576271186441	119	10665	1.69132841507777	0.864788965767139
ACOXL	3.29635506757983e-05	NA	0.027926907427795	5.44046913522917	0.034	0.001	34	119	10665	0.00289223034568054	0.0461501129589847
FHL2	3.31042519389323e-05	0.00030738358812766	0.0151848651177162	-4.14305964177261	0.008	0.159	0.050314465408805	119	10665	0.242428741302015	0.0421004366109008
CDKN1C	3.31832432133665e-05	0.000307904845601713	0.0347955031674827	-3.34321872235766	0.025	0.263	0.0950570342205323	119	10665	0.622108611679537	0.0735964287778285
ARGLU1	3.32534911669143e-05	0.000308344312795483	1.94835290378153	0.67171344935063	0.63	0.653	0.964777947932619	119	10665	2.32229197880662	3.33438585414808
RALGPS1	3.33081987680988e-05	0.000308526547636873	0.0915691790924307	2.79460934731654	0.076	0.025	3.04	119	10665	0.0341840636194863	0.185339188566941
LOX	3.33189435769057e-05	0.000308526547636873	0.0163824755546993	-3.93161483758416	0.017	0.211	0.0805687203791469	119	10665	0.6525306102023	0.0305811764604535
ST6GALNAC4	3.34179531276081e-05	0.000309230825884797	0.221625640065881	1.47370992119281	0.16	0.137	1.16788321167883	119	10665	0.154329908530724	0.499843424429576
PRKD3	3.3624869741857e-05	0.000310931962959533	0.376989311570158	1.15321821235664	0.235	0.243	0.967078189300411	119	10665	0.362546010321077	0.784689045737136
ATN1	3.39390357316878e-05	0.000313621830187263	0.0964320635679894	-1.65730036708508	0.076	0.336	0.226190476190476	119	10665	0.559982118932126	0.221313143338573
MYO6	3.41176682177299e-05	0.000315056438586344	0.00283841836551635	-3.70246239463511	0.008	0.176	0.0454545454545455	119	10665	0.226220729911709	0.00337100833088785
CLTB	3.42492032481636e-05	0.00031605446257706	0.169219254652589	-1.28404419801595	0.134	0.416	0.322115384615385	119	10665	0.773354337131763	0.341042942690352
GAS2L1	3.47866706800077e-05	0.00032079453393001	0.0267582618767701	-2.9496892551004	0.017	0.205	0.0829268292682927	119	10665	0.245357563282275	0.0661574763775594
FAM199X	3.4987834903799e-05	0.000322428932735215	0.250839915652007	1.36617182318198	0.185	0.165	1.12121212121212	119	10665	0.218725059939	0.508983803844844
TRMT2B	3.52171486846168e-05	0.000324320330982804	0.100837378674524	2.55495058125107	0.059	0.035	1.68571428571429	119	10665	0.0482069153114668	0.339319563198854
PBX1	3.53928271875525e-05	0.000325622230070451	0.0332219196835575	-2.84216474957752	0.025	0.242	0.103305785123967	119	10665	0.406708594605933	0.0758830206132907
ZNF521	3.54068557153722e-05	0.000325622230070451	0.0468720430760281	-2.40197895054876	0.042	0.264	0.159090909090909	119	10665	0.457243278073092	0.101215363375952
CLEC11A	3.54621142746862e-05	0.000325907957450782	0.0246169710545605	-2.90398706537182	0.017	0.251	0.0677290836653387	119	10665	0.693345334668819	0.0589554782653401
SSR3	3.5548618005221e-05	0.000326480252477398	0.861780168734035	0.681804601454905	0.336	0.54	0.622222222222222	119	10665	1.52493093907092	2.28573368898503
ARHGEF40	3.55836521547965e-05	0.000326579390655023	0.00567831337125146	-3.72673958672765	0.008	0.182	0.043956043956044	119	10665	0.255019568975729	0.00808145664976929
CYTH3	3.58633310605166e-05	0.000328922164314731	0	-144269501.776196	0	0.142	0	119	10665	0.195082793657084	0
NIN	3.59182154044763e-05	0.000329201439554088	0.453063070656926	1.10011714311635	0.261	0.267	0.97752808988764	119	10665	0.403259127712545	1.01719311577655
PFDN5	3.61207894294867e-05	0.000330703652141603	7.83074219814212	0.405749129423339	0.908	0.9	1.00888888888889	119	10665	8.43353816444584	10.990426101452
ANO6	3.61312087844162e-05	0.000330703652141603	0.104075996781745	-1.62680329674911	0.076	0.345	0.220289855072464	119	10665	0.543662842892205	0.21445879091939
C12orf65	3.62068598663913e-05	0.000331171095030475	0.195739900672289	1.59841946633301	0.118	0.125	0.944	119	10665	0.177453032459487	0.519251891513941
DTNBP1	3.62835300512645e-05	0.000331647218711456	0.240108436374622	1.43758143593082	0.185	0.148	1.25	119	10665	0.187036687808588	0.470631206395694
PIKFYVE	3.64311919411923e-05	0.000332771151880464	0.30069880151336	1.40307698681192	0.193	0.174	1.10919540229885	119	10665	0.251075354583845	0.584277870069747
SOX7	3.6543606757971e-05	0.000333571825101723	0	-144269502.373131	0	0.143	0	119	10665	0.240914133817781	0
SPCS1	3.69226143402633e-05	0.000336803238325232	1.05481698876544	0.590150403009438	0.429	0.602	0.712624584717608	119	10665	1.6332835159383	2.07014235857066
CAMK1	3.73943156887602e-05	0.000340875247141181	0	-144269501.636907	0	0.145	0	119	10665	0.199002716964373	0
HSPD1	3.75762951202092e-05	0.000342278046903153	1.07035535276106	0.816112368481317	0.471	0.455	1.03516483516484	119	10665	1.10628999277887	1.95918339548731
PODXL	3.75990135394245e-05	0.000342278046903153	0.0295054579764571	-3.57473172365973	0.025	0.237	0.105485232067511	119	10665	0.778514089499017	0.0550897223341496
TTL	3.77955019000068e-05	0.000343738307668058	0.0094546406023297	-3.66732996265449	0.008	0.176	0.0454545454545455	119	10665	0.219045740195874	0.0173469981347357
RBM6	3.78104484497931e-05	0.000343738307668058	0.50028260302281	1.09821900340071	0.294	0.286	1.02797202797203	119	10665	0.492161187947555	1.02866754987088
MXRA8	3.81147737635436e-05	0.000346271306079719	0.0735575401674859	-3.12754260257592	0.05	0.288	0.173611111111111	119	10665	1.24408737299539	0.16492180368319
RSL1D1	3.82032066533553e-05	0.000346840837763246	0.666117597919034	0.839961663102534	0.336	0.412	0.815533980582524	119	10665	0.7960203220168	1.42965529831558
SS18L2	3.82614892912639e-05	0.000347136057388012	0.383842638761177	1.15149455729032	0.252	0.237	1.06329113924051	119	10665	0.361668287779921	0.73679903101426
PDGFRB	3.82926046191834e-05	0.000347184563953067	0.048531085573799	-3.17424828660421	0.025	0.285	0.087719298245614	119	10665	1.15387055650831	0.259032574746811
NUCB1	3.90056628098639e-05	0.000353411765324342	0.207454627326962	-0.953745991708594	0.16	0.505	0.316831683168317	119	10665	1.10279484377187	0.417836724480853
TTC28	3.90382772778318e-05	0.000353469563013594	0.0109749777663355	-3.68173838102489	0.008	0.184	0.0434782608695652	119	10665	0.240945047210449	0.0223973986834103
RBM39	3.92407496315484e-05	0.000355064217451881	1.88478984729265	0.58185176460928	0.63	0.689	0.914368650217707	119	10665	2.30932629387391	3.2049590166659
KDM2B	3.94837080823686e-05	0.000356969393232133	0.248086688063965	1.68733730810391	0.143	0.119	1.20168067226891	119	10665	0.178991611006054	0.573443359053732
USP16	3.95130727807695e-05	0.000356969393232133	0.639799722250079	0.886210243196687	0.361	0.38	0.95	119	10665	0.733172982421587	1.17807748160591
GALNT1	3.9530790076623e-05	0.000356969393232133	0.264958866769326	-1.24760779320903	0.168	0.452	0.371681415929204	119	10665	1.08993809888546	0.635144299827764
TNFRSF12A	3.98483558977792e-05	0.000359596047562478	0.0137314442386409	-5.00026441206335	0.008	0.147	0.054421768707483	119	10665	0.340051356649752	0.0341839531723474
ESYT2	4.01863016903186e-05	0.00036240297367715	0.0813934987915892	-1.58584981277965	0.067	0.342	0.195906432748538	119	10665	0.550163778300001	0.184284182574423
WDFY3	4.02417935068563e-05	0.000362660658139047	0.00927152411420429	-3.65472197678831	0.008	0.194	0.0412371134020619	119	10665	0.279085518385633	0.0167970385251738
RCC2	4.05600097593775e-05	0.000365284098588298	0.381980433414482	1.08304567577046	0.227	0.257	0.883268482490272	119	10665	0.390913490753838	0.821843836753652
MAN1C1	4.08801224352831e-05	0.000367921101917548	0	-144269501.914065	0	0.15	0	119	10665	0.222768504939141	0
NDFIP2	4.11257608728391e-05	0.000369884763844967	0	-144269501.629119	0	0.135	0	119	10665	0.162623525676117	0
PLAT	4.16371467051047e-05	0.000374234341266094	0.0258777661425351	-4.48985020850923	0.017	0.227	0.0748898678414097	119	10665	0.773351831110647	0.0619408685693427
TSTD1	4.20367385356533e-05	0.000377485734768353	0.257166883200113	2.85613900009464	0.176	0.062	2.83870967741935	119	10665	0.187890504383605	0.546951014647922
ACTR1A	4.20549311873598e-05	0.000377485734768353	0.0272227288895999	-2.07660052748564	0.042	0.26	0.161538461538462	119	10665	0.33867657950283	0.0410487356454344
CXCL12	4.22248548913504e-05	0.000378758635120616	0.0571487487790612	-4.07107332227223	0.042	0.3	0.14	119	10665	1.66474576458195	0.146417304218519
TMEM19	4.24571554367973e-05	0.000380588992149016	0.178354297046134	1.40617750615687	0.143	0.148	0.966216216216216	119	10665	0.191718539477567	0.419164524475499
PSMB9	4.25808520656833e-05	0.000381444029176165	0.757033194352446	0.940581811614836	0.403	0.39	1.03333333333333	119	10665	0.824617677206162	1.35742989770644
RAB7A	4.26430785592689e-05	0.000381747639487728	0.254746502097231	-0.98878262304919	0.176	0.5	0.352	119	10665	1.00819164309132	0.53667776839135
ZNRF1	4.27686227173736e-05	0.000382617300047261	0.00563558265632724	-2.92193729223783	0.017	0.199	0.085427135678392	119	10665	0.252315341267771	0.00667351390744778
HEXB	4.31289228358859e-05	0.000385584590157858	0.123818897344106	-1.43925250204697	0.101	0.398	0.253768844221106	119	10665	0.746188824572053	0.288980472410617
SETDB2	4.3728541292036e-05	0.000390686098692043	0.203628736183221	1.81449496324536	0.151	0.092	1.64130434782609	119	10665	0.133555131205388	0.402306509408711
CTSH	4.37841603145431e-05	0.000390923785233823	0.843125940879831	1.28735918868651	0.403	0.29	1.38965517241379	119	10665	0.733911648249537	1.81244387663008
TMF1	4.40756718811843e-05	0.000393265912089534	0.560535595971956	0.905214825368237	0.311	0.356	0.873595505617978	119	10665	0.632903808118933	1.15846759043163
DYNC1I2	4.43275483660111e-05	0.00039525152821659	0.186976186496991	-1.19526320850232	0.126	0.428	0.294392523364486	119	10665	0.793572546437903	0.393877604864124
CDC40	4.44525171326645e-05	0.000395870701645768	0.51550764663028	1.07009149189137	0.294	0.295	0.996610169491525	119	10665	0.493806132717824	1.04086962711959
RUNX1T1	4.44557538476989e-05	0.000395870701645768	0.01698986647792	-3.28773073362562	0.017	0.225	0.0755555555555556	119	10665	0.39289568778488	0.0394970475273214
H1F0	4.48912254058775e-05	0.000399437146991738	0.0379566674070893	-2.73058379893048	0.025	0.241	0.103734439834025	119	10665	0.401470129506077	0.0867200951629482
LTBP3	4.49155553842859e-05	0.000399437146991738	0.147504519737909	-1.6310470247924	0.101	0.397	0.254408060453401	119	10665	0.946159026524607	0.403772109020243
NHSL2	4.51259643508233e-05	0.00040104361325768	0.0209994678763661	-3.02337274947008	0.017	0.208	0.0817307692307692	119	10665	0.294733028454729	0.0504250223403556
SGMS2	4.52187119318367e-05	0.000401602970242344	0.0113636980034779	-3.71203420847743	0.008	0.18	0.0444444444444444	119	10665	0.24330389924232	0.0238391597986778
UTRN	4.56759106439089e-05	0.000405396274114219	0.329130812219053	-1.14741488356873	0.21	0.519	0.404624277456647	119	10665	1.46653135477826	0.761780611531207
FGL2	4.5766367175896e-05	0.000405931708334988	0.066840993663934	-3.02458158682577	0.05	0.346	0.144508670520231	119	10665	1.70107118673747	0.135063972043333
ELK3	4.64362673710394e-05	0.00041160251992764	0.330090159878431	-1.29627398686345	0.21	0.468	0.448717948717949	119	10665	1.41939460243067	0.686197297574971
ISCA2	4.72858407361555e-05	0.000418857417645117	0.27584506820604	1.34250127477484	0.193	0.167	1.15568862275449	119	10665	0.21114290418686	0.560600948890903
KANK3	4.74621332955926e-05	0.000420142787050932	0.0115792419701508	-4.27805026367872	0.008	0.185	0.0432432432432432	119	10665	0.369701788798573	0.0246672476749819
LDHA	4.75836319700257e-05	0.000420941742306077	0.946645596587343	-0.791587022027417	0.437	0.687	0.636098981077147	119	10665	3.14897762153177	1.76769342449153
BAG3	4.76716490948273e-05	0.000421443653710373	0.0241821814119874	-3.00842842869006	0.017	0.198	0.0858585858585859	119	10665	0.259481909115571	0.0549068429268668
C20orf27	4.77620229061401e-05	0.000421965727616017	0.0398550227987722	-2.44774263828415	0.034	0.257	0.132295719844358	119	10665	0.441088433937697	0.0876917200774779
PRRX2	4.78022402090133e-05	0.000422044287245109	0.0148111784755667	-3.57980708225603	0.017	0.194	0.0876288659793815	119	10665	0.367195067024518	0.0294671043527795
EIF1	4.80184700214929e-05	0.000423675734511836	13.2491654584626	0.319810806600841	0.941	0.944	0.996822033898305	119	10665	14.0056945557143	17.5311176785384
NCOA4	4.8453460876925e-05	0.000427233951829064	0.136417880176984	-1.38566977813393	0.109	0.408	0.267156862745098	119	10665	0.762934857726269	0.276117520602452
TRA2A	4.84874528808539e-05	0.000427254056680016	0.618711725631095	0.930625698954414	0.336	0.38	0.88421052631579	119	10665	0.734912786744135	1.25573429315194
DOCK1	4.86841300953459e-05	0.000428516770397779	0.0489913019557384	-2.24342636016671	0.034	0.251	0.135458167330677	119	10665	0.334029591150259	0.108353690498336
ZNF430	4.8694364690789e-05	0.000428516770397779	0.209851657122136	1.44007022281136	0.143	0.149	0.959731543624161	119	10665	0.214969513791791	0.511825637676171
LTBP2	4.88791414807611e-05	0.000429862058205153	0.0138445477103051	-3.58227715825209	0.017	0.186	0.0913978494623656	119	10665	0.367610966375139	0.0257684070142981
HADHB	4.89332197544911e-05	0.000430056927431349	0.124914432105115	-1.32092634445037	0.092	0.394	0.233502538071066	119	10665	0.662826493404471	0.296937245798115
FAM117A	4.91354333924984e-05	0.000431552603713905	0.198706345670408	1.75465116666269	0.143	0.108	1.32407407407407	119	10665	0.171559517954822	0.416307335476463
BAZ2A	4.92796892196595e-05	0.000432537624010731	0.544995690649869	1.02153452369348	0.286	0.309	0.925566343042071	119	10665	0.507490658440098	1.15081255988626
ANXA11	4.93362596541774e-05	0.00043275223067756	0.261103406192447	-1.00890556676903	0.185	0.507	0.364891518737673	119	10665	1.10325961556088	0.499527932987396
ANKH	4.95139682560727e-05	0.000434028428311039	0.0693425613266072	-2.04593007803039	0.059	0.305	0.19344262295082	119	10665	0.55226329084348	0.132168427678887
ZNF358	4.95641735331356e-05	0.000434032123860686	0.037974064881354	-2.4755022736288	0.025	0.238	0.105042016806723	119	10665	0.317080166073809	0.088315277303684
MAN2B1	4.95788197596374e-05	0.000434032123860686	0.158552325920067	2.21230104146636	0.118	0.056	2.10714285714286	119	10665	0.086655816653231	0.340360857733474
ARHGEF15	4.9673567982937e-05	0.000434571825114997	0	-144269501.932217	0	0.133	0	119	10665	0.204325628084383	0
TMEM237	4.97356604795004e-05	0.000434571825114997	0	-144269501.543834	0	0.129	0	119	10665	0.140023190250513	0
DOCK4	4.97372340478976e-05	0.000434571825114997	0.0384383880396166	-2.55986474207879	0.025	0.257	0.0972762645914397	119	10665	0.482338752525283	0.0875209591424467
P3H1	4.99586456167567e-05	0.000436223481785199	0.0624314205631715	-2.24364209164781	0.042	0.247	0.17004048582996	119	10665	0.361173853392709	0.282880593665006
MCCC2	4.9992447301742e-05	0.000436235908352572	0.216296572318134	1.54591818087874	0.151	0.124	1.21774193548387	119	10665	0.146561289634339	0.463143080239333
MANBA	5.02161943720024e-05	0.000437904716358569	0.349489122339074	1.77645875380651	0.21	0.133	1.57894736842105	119	10665	0.262419165086729	0.74529834538752
CPEB4	5.02950961515797e-05	0.000438309075323566	0.311027107331809	1.23592912657143	0.176	0.265	0.664150943396226	119	10665	0.599834722226583	0.792766613939923
VPS28	5.03297807026356e-05	0.00043832781862095	0.506676485607725	-0.751416678782467	0.294	0.62	0.474193548387097	119	10665	1.66136700463174	1.04570855973083
DUSP10	5.05475651334636e-05	0.000439940145376715	0.249774602970142	1.97171376200756	0.151	0.084	1.79761904761905	119	10665	0.148366061692367	0.531831338351827
AHNAK2	5.06051019780313e-05	0.000440156577759856	0.00496238648977498	-3.34646774512889	0.008	0.204	0.0392156862745098	119	10665	0.346350985860478	0.0067420166617757
WBSCR22	5.0805693588846e-05	0.000441616199820982	0.381193214812583	0.959756505610059	0.252	0.301	0.837209302325581	119	10665	0.451314873747841	0.736360178300783
SRRM1	5.09378599271138e-05	0.000442479553061253	1.23125454423248	0.64160032084213	0.496	0.591	0.839255499153976	119	10665	1.56790052719669	2.39035820218023
SETD7	5.11200393918106e-05	0.000443775960519242	0.0501127982535887	-2.05492689653348	0.042	0.27	0.155555555555556	119	10665	0.36989643008636	0.104786025541043
AMOTL1	5.15487682331732e-05	0.000447209629366093	0.0238101244904081	-2.89359367307912	0.017	0.201	0.0845771144278607	119	10665	0.250677259646013	0.0517039583377203
CHMP2A	5.17235461833727e-05	0.000448437154265496	0.279233600683673	-0.865588747390421	0.202	0.541	0.373382624768946	119	10665	1.20412605427969	0.548269986528182
ERN1	5.20355844592682e-05	0.000450852366186316	0.113761539891202	1.50062811647823	0.092	0.138	0.666666666666667	119	10665	0.230015558156857	0.274099841045558
VAMP2	5.21424010673726e-05	0.000451487512584005	0.876889596822395	0.847593648648203	0.412	0.469	0.878464818763326	119	10665	1.00579301757026	1.75211105733838
FLNC	5.21895868175649e-05	0.000451605846623669	0.0243341436108568	-3.10231122300205	0.017	0.186	0.0913978494623656	119	10665	0.273053213205243	0.0554440975866271
MAPK1IP1L	5.2637442080905e-05	0.000455188868521203	0.615979974265992	0.887838123994145	0.336	0.367	0.915531335149864	119	10665	0.637040052929892	1.3076198082216
NPDC1	5.28391866204828e-05	0.000456640385720182	0.0784561343823058	-2.07074861007936	0.05	0.316	0.158227848101266	119	10665	0.774984037555589	0.20509682981224
FAM210B	5.31266765226045e-05	0.000458830585121186	0.0487162187085501	-2.09021534104133	0.034	0.275	0.123636363636364	119	10665	0.397026904429655	0.136917703414309
ZNF215	5.31515563804057e-05	NA	0.0540257796356083	3.21094910579463	0.05	0.014	3.57142857142857	119	10665	0.0116833044810069	0.102791928319441
FAM171B	5.33891844486154e-05	0.000460802358793206	0	-144269501.680975	0	0.135	0	119	10665	0.167180665997052	0
SLC40A1	5.38735110569561e-05	0.000464684900429174	0.110774248568911	-3.0967232180697	0.084	0.359	0.233983286908078	119	10665	2.09994907757743	0.280186092934241
SOCS6	5.44390363503686e-05	0.000469262403549914	0	-144269501.482657	0	0.133	0	119	10665	0.153248895873483	0
ASH1L	5.44904480950368e-05	0.000469405247560377	0.819680410451117	0.871312206431255	0.378	0.43	0.87906976744186	119	10665	0.890563280796235	1.83281153546182
DCLRE1C	5.45591525746379e-05	0.000469544100741607	0.175637662068679	1.84171268024542	0.118	0.082	1.4390243902439	119	10665	0.103442221899265	0.363393516759229
GPATCH8	5.45762682224713e-05	0.000469544100741607	0.426715518096363	1.05615884574669	0.261	0.288	0.90625	119	10665	0.473343729552018	0.863517436634756
PERP	5.46255082276287e-05	0.00046966781898586	0.0364897307982217	-2.22924167357954	0.034	0.271	0.125461254612546	119	10665	0.56690576830659	0.0710387657728134
ITGA4	5.46831389572459e-05	0.000469863476512101	0.31661753863339	1.94602138618174	0.202	0.117	1.72649572649573	119	10665	0.284254981669787	0.659688448555651
DCBLD2	5.51138265846602e-05	0.000473262323502311	0.0260396915796817	-3.65060663074365	0.017	0.172	0.0988372093023256	119	10665	0.314494503887122	0.061160790138522
KDM5D	5.55870594032888e-05	0.000477021943528988	0.171990262264344	1.49545885992052	0.134	0.135	0.992592592592593	119	10665	0.192248866033514	0.356462116495484
RAPH1	5.59296073093032e-05	0.000479656014817468	0.0131091045836491	-3.68340481956436	0.008	0.182	0.043956043956044	119	10665	0.256833579517874	0.0311827656765784
SRSF7	5.61190983838577e-05	0.000480974944354781	1.62500209505556	0.760876533163185	0.58	0.567	1.02292768959436	119	10665	1.74737221789571	2.90777939334475
MED30	5.65425309774553e-05	0.000484295943966469	0.390988880028427	1.12108798878266	0.235	0.261	0.900383141762452	119	10665	0.412753305778516	0.801857652671647
ABI2	5.72722345709413e-05	0.000489872777509693	0.0564073800460954	-1.94046119202705	0.05	0.285	0.175438596491228	119	10665	0.452342757141747	0.11545952049461
MPDZ	5.72969163329311e-05	0.000489872777509693	0.00283841836551635	-3.69629699997354	0.008	0.176	0.0454545454545455	119	10665	0.245765639526293	0.00337100833088785
FXYD6	5.73027163479015e-05	0.000489872777509693	0.0157411262174691	-4.10413807045677	0.008	0.196	0.0408163265306122	119	10665	0.34386659488226	0.0455023064032024
ALG5	5.75520828085952e-05	0.000491692588256312	0.346287508991858	0.93011575879337	0.202	0.318	0.635220125786164	119	10665	0.477312277462175	0.917937530870337
HSP90AA1	5.76870741321802e-05	0.000492533554995478	3.25884197727308	-0.555865456240858	0.765	0.868	0.881336405529954	119	10665	7.31799252255892	5.21108665854768
SNX12	5.80688942053961e-05	0.000495270919383982	0	-144269501.419092	0	0.131	0	119	10665	0.130665072281529	0
FYTTD1	5.80812033419945e-05	0.000495270919383982	0.50934390824102	0.949396036495448	0.286	0.338	0.846153846153846	119	10665	0.558264496807672	1.08670632950783
THRAP3	5.8355195915291e-05	0.000497088283000933	1.10765331970855	0.718456136227924	0.496	0.491	1.010183299389	119	10665	1.03924401873132	2.15741623795158
KLF13	5.83978581083764e-05	0.000497088283000933	0.45700189117091	0.875819199540971	0.269	0.38	0.707894736842105	119	10665	0.760326355284961	0.884759579616252
MAP3K2	5.84050138789042e-05	0.000497088283000933	0.681691355322069	0.873716339770214	0.345	0.427	0.807962529274005	119	10665	0.920699134928998	1.50631884473209
OSBPL1A	5.86418206531107e-05	0.000498788667714243	0.0168632519963787	-2.44758679900118	0.025	0.255	0.0980392156862745	119	10665	0.406902388932833	0.0270820001908786
TAOK3	5.89377904014968e-05	0.000500989810775625	0.594244508392274	0.986223851774091	0.328	0.343	0.956268221574344	119	10665	0.64793305952688	1.2728833327451
MED26	5.90159862842466e-05	0.000501338198743792	0.135172523998822	2.13080971386461	0.101	0.056	1.80357142857143	119	10665	0.0707341257110801	0.276235251479016
SEPT11	5.94397612322087e-05	0.000504619976736955	0.212506214601988	-1.37670278678775	0.16	0.399	0.401002506265664	119	10665	0.876520477225812	0.438254190689713
CALHM2	5.96641176354973e-05	0.000506205703339456	0.0369324923059302	-2.53232560994566	0.025	0.236	0.105932203389831	119	10665	0.321470240491514	0.0815801713992669
SORL1	5.98968141721062e-05	0.000507860149364875	0.504573710106699	2.29405937569513	0.244	0.117	2.08547008547009	119	10665	0.368198689592888	1.15132714130416
MATN2	6.0263704915326e-05	0.000510649620329678	0.00283841836551635	-4.17753063853562	0.008	0.184	0.0434782608695652	119	10665	0.323210133352019	0.00337100833088785
HIST1H2BF	6.04425635930287e-05	NA	0.0427410323803383	3.83646312921945	0.034	0.007	4.85714285714286	119	10665	0.00801872751696073	0.10835528098193
NOP2	6.05773353494813e-05	0.000512984562642087	0.123128215098529	2.04799472961556	0.101	0.058	1.74137931034483	119	10665	0.0674926558738715	0.243012150820686
PSMB8-AS1	6.07219624531356e-05	0.00051388630661501	0.271815454111396	1.47362018778219	0.193	0.151	1.27814569536424	119	10665	0.238458268391945	0.576814211666519
DAZAP2	6.08241849119302e-05	0.000514428275780562	1.60267287364007	0.678001897390701	0.563	0.625	0.9008	119	10665	1.8382844969929	2.89400612051866
SNAI2	6.09026942631421e-05	0.000514769134132568	0.00283841836551635	-4.57617721015948	0.008	0.165	0.0484848484848485	119	10665	0.33598022995928	0.00337100833088785
C1S	6.10737469152811e-05	0.000515891280369644	0.0269814606100216	-3.73388047879642	0.017	0.299	0.0568561872909699	119	10665	2.52739537721552	0.0651573477425626
SQLE	6.17488398644001e-05	0.000521266992163573	0.324738253634041	1.40635248555628	0.193	0.15	1.28666666666667	119	10665	0.187900020169428	0.694657845794824
TMEM219	6.195046544501e-05	0.000522641591071145	0.230530311270441	-0.976758567679374	0.176	0.506	0.347826086956522	119	10665	1.07534235739076	0.447518381207843
ARL3	6.20331081993331e-05	0.000523011305863339	0.0570223526816658	-1.78037521446414	0.059	0.29	0.203448275862069	119	10665	0.432723858607492	0.111944686109038
ZNF101	6.2516929907341e-05	0.000526760848431273	0.138394738056476	2.38329224028931	0.076	0.048	1.58333333333333	119	10665	0.0879880752867138	0.412496560821979
ADGRL4	6.27005267404915e-05	0.000527977622984151	0.0685125300506924	-3.10595617780511	0.05	0.273	0.183150183150183	119	10665	1.10456399524244	0.175149149036926
RP11-539I5.1	6.27289604434827e-05	NA	0.0345041819207594	4.27798782396424	0.025	0.005	5	119	10665	0.00429272585797034	0.074891408455645
SFT2D1	6.31832989935036e-05	0.000531710547994675	0.483653682874534	0.966688499543337	0.303	0.329	0.9209726443769	119	10665	0.561359087688749	0.89117359843906
CARD19	6.33807265309743e-05	0.000533039031555441	0.0349391336320271	-2.01771534997092	0.034	0.269	0.12639405204461	119	10665	0.400028492827075	0.0685489088249162
DRAM2	6.3696672722782e-05	0.000535361991013127	0.41222769609548	1.16924727185861	0.252	0.248	1.01612903225806	119	10665	0.396657778709385	0.822800101469799
RUSC1	6.41394393385614e-05	0.000538747298134936	0.00810620779968207	-3.54958627023626	0.008	0.174	0.0459770114942529	119	10665	0.204787349456608	0.0135601331596792
PTPRG	6.46390205512095e-05	0.000542605310832677	0.0252412440748366	-3.01097738094938	0.017	0.208	0.0817307692307692	119	10665	0.309938544664824	0.0585234378798438
RALB	6.50282080285433e-05	0.000545532407701472	0.0487998097967361	-2.21815189463428	0.034	0.245	0.138775510204082	119	10665	0.340711418100279	0.114657770301385
HNRNPDL	6.53653333241147e-05	0.000548019375156066	1.92085482314734	0.584013109417684	0.655	0.648	1.0108024691358	119	10665	2.07383582999313	3.20363191102565
GADD45B	6.58256336704821e-05	0.000551134434857527	0.586853812902525	-1.57368145667014	0.286	0.535	0.534579439252336	119	10665	3.61619008591931	1.3239585273421
TACC2	6.58523940161563e-05	0.000551134434857527	0	-144269501.506419	0	0.127	0	119	10665	0.133383947143344	0
EDEM3	6.58596036607005e-05	0.000551134434857527	0.199222630310403	1.13932526419633	0.143	0.21	0.680952380952381	119	10665	0.275437990236395	0.413169239140939
CLTC	6.60260067384359e-05	0.000552183978142115	0.367561390911889	-0.857928571038843	0.235	0.537	0.437616387337058	119	10665	1.3003872589807	0.735112188203336
FLT1	6.62233629847221e-05	0.000553490924003202	0	-144269502.41048	0	0.15	0	119	10665	0.284415473925343	0
CHD1	6.64083298030359e-05	0.000554692763444701	0.595040010439595	1.0233041986816	0.336	0.334	1.0059880239521	119	10665	0.661028396639408	1.1911483869915
TMEM45A	6.66002180368897e-05	0.000555950890713144	0	-144269501.777858	0	0.126	0	119	10665	0.148132833614062	0
EIF4A1	6.73622509555915e-05	0.000561963843420857	0.300980809739255	-1.1311331408774	0.185	0.469	0.394456289978678	119	10665	1.04366896071218	0.696039639424098
TAF7	6.77317567148483e-05	0.000564696756323732	0.645748597398702	0.947987687819278	0.336	0.357	0.941176470588235	119	10665	0.70552870372563	1.31360511003008
YES1	6.77891797105216e-05	0.000564825985306034	0.0217310750346824	-2.13767151241091	0.034	0.242	0.140495867768595	119	10665	0.348407839288632	0.032916878683344
RBM23	6.78506802687024e-05	0.000564989008195443	0.37817131944407	1.17249292021861	0.235	0.23	1.02173913043478	119	10665	0.346653771100531	0.748670465076856
HEG1	6.81515231376076e-05	0.000567143589396533	0.0744475741546404	-1.96430079487122	0.05	0.289	0.173010380622837	119	10665	0.492425771408713	0.193054067116428
ZNF704	6.82871631023974e-05	0.000567921573134938	0.0110822479826227	-3.95861296073752	0.008	0.191	0.0418848167539267	119	10665	0.314006306532054	0.022788751686402
HRASLS2	6.90841673148012e-05	NA	0.0190516666378786	5.32022718350794	0.025	0.001	25	119	10665	0.00160401229003223	0.0318930425211965
ESCO1	6.92094585398027e-05	0.000575236912342234	0.2316883950686	1.48398936607116	0.168	0.137	1.22627737226277	119	10665	0.202292019179053	0.467336692932093
DDX3Y	6.94263704751453e-05	0.000576684025531217	0.749114597796858	0.942042538631082	0.378	0.408	0.926470588235294	119	10665	0.926573749278979	1.52539914184411
SHANK3	6.95759432349952e-05	0.000577570353176273	0.0219699457259734	-3.66383280842112	0.017	0.217	0.0783410138248848	119	10665	0.531550541505074	0.0569176259659295
RASGRP1	6.99360360824878e-05	0.00058020210230256	0.273242175777441	3.37234858008419	0.193	0.047	4.1063829787234	119	10665	0.192328885442673	0.581599204604544
KLK1	7.00528394642066e-05	NA	0.0673178388721269	3.91154180575959	0.05	0.007	7.14285714285714	119	10665	0.00977896364687294	0.136821208352553
NME4	7.27631989654903e-05	0.000603285279792032	0.107636763228959	-1.61029666709379	0.084	0.323	0.260061919504644	119	10665	0.565828456177837	0.232287625396254
CPNE8	7.32472918545959e-05	0.000606925438595923	0	-144269501.486803	0	0.132	0	119	10665	0.165271741342009	0
EXT2	7.36760400908339e-05	0.000610102820002339	0.0208111387522874	-2.80802840342034	0.017	0.2	0.085	119	10665	0.235763790005841	0.051801839268819
SMIM10	7.38509013088895e-05	0.000611175180181	0	-144269501.542789	0	0.129	0	119	10665	0.151037327673128	0
DGKH	7.40319956756406e-05	0.000612297776389138	0.00927152411420429	-3.76855254610732	0.008	0.175	0.0457142857142857	119	10665	0.273074471162175	0.0167970385251738
TMEM134	7.42329017135605e-05	0.000613582751402945	0.345723028885324	1.10822695379436	0.21	0.248	0.846774193548387	119	10665	0.378209546167931	0.774995195616721
PICALM	7.44124190759135e-05	0.000614689467939781	0.176135362964253	-1.21910793719206	0.134	0.44	0.304545454545455	119	10665	0.872436087886123	0.377913330433943
KIAA0430	7.4608088296901e-05	0.000615928170112835	0.380115374043209	1.23469963716294	0.227	0.223	1.01793721973094	119	10665	0.344718097012753	0.803874677434926
EFNB1	7.50527179034571e-05	0.00061921939272093	0	-144269501.742897	0	0.126	0	119	10665	0.167274872978962	0
SDPR	7.52551166570658e-05	0.000620509294198683	0.0618282564384414	-2.80282559030338	0.042	0.309	0.135922330097087	119	10665	1.38169717279499	0.141527955794976
PHC3	7.53493629871513e-05	0.000620574550850655	0.331713125968285	1.22756633647126	0.227	0.221	1.02714932126697	119	10665	0.366243084436678	0.692170436627063
MCM3AP-AS1	7.53551521703905e-05	0.000620574550850655	0.0680269719076527	3.75052810604906	0.042	0.01	4.2	119	10665	0.018392619394189	0.161197232303458
DIAPH2	7.54327424581148e-05	0.000620799450561393	0.0147939701367006	-2.48483579595619	0.017	0.221	0.0769230769230769	119	10665	0.307170113403119	0.0251052696721636
MMP2	7.54746158999155e-05	0.000620799450561393	0.0847506357631109	-2.73262218543266	0.059	0.356	0.165730337078652	119	10665	4.27904169267807	0.274532327706234
ARRB1	7.55908837265917e-05	0.000621376434684789	0	-144269501.439647	0	0.13	0	119	10665	0.165945442874745	0
ANO10	7.57266790700469e-05	0.00062211313848216	0	-144269501.378853	0	0.127	0	119	10665	0.130089590402169	0
ZFHX4	7.59596777467317e-05	0.000623647006874903	0	-144269502.775257	0	0.167	0	119	10665	0.375463465311096	0
PDGFRA	7.64008497036366e-05	0.000626887118183372	0.0142864028408669	-5.30026179869892	0.008	0.203	0.0394088669950739	119	10665	0.685457775741206	0.0370498799590863
RXRA	7.65212284181368e-05	0.000627492702664369	0.0466654140608134	-2.25568570231266	0.034	0.264	0.128787878787879	119	10665	0.412620220283905	0.108241987487367
SUMO3	7.70227817567529e-05	0.000631221373849594	0.303824277800252	-0.949644107518859	0.202	0.506	0.399209486166008	119	10665	1.10420316649287	0.627955746143875
MT1X	7.70776979379904e-05	0.000631287431196684	0.120827079955011	-2.56564405934048	0.092	0.345	0.266666666666667	119	10665	1.32029865058172	0.280877034616683
USP8	7.72715446343461e-05	0.000632490595904341	0.62252322236748	0.90183544560984	0.336	0.374	0.898395721925134	119	10665	0.711971623491041	1.23958874498411
SERPINF1	7.73384540847962e-05	0.000632633234466734	0.0527731336370161	-3.03903488647925	0.042	0.317	0.132492113564669	119	10665	2.57986933934527	0.120284835070729
ATXN7L3B	7.73828820901936e-05	0.000632633234466734	0.476142985475748	1.02844226586154	0.277	0.289	0.958477508650519	119	10665	0.46041462206954	0.981136481743416
FOXP1	7.77763403006444e-05	0.000635144925076039	1.69129875971794	0.662582676238066	0.521	0.602	0.865448504983389	119	10665	1.99669206971012	3.35897516770514
KIAA1147	7.7784392961884e-05	0.000635144925076039	0.2866623859384	1.6052243518881	0.176	0.135	1.3037037037037	119	10665	0.225572337759187	0.579992151958669
ZRANB2	7.78381836399318e-05	0.000635199181211872	0.498967942055603	0.90938528452895	0.286	0.366	0.781420765027322	119	10665	0.730297886991158	1.05824423649068
THOC3	7.80867654169757e-05	0.000636510397264094	0.219189437083428	1.55956184938086	0.143	0.115	1.24347826086957	119	10665	0.125320497283713	0.454259438476862
ADAMTS18	7.80933486734616e-05	0.000636510397264094	0	-144269502.925568	0	0.15	0	119	10665	0.358120923797108	0
CCR6	7.94536812743467e-05	0.00064720643761141	0.164567565460908	3.73854893301327	0.109	0.018	6.05555555555556	119	10665	0.0475045331738849	0.342243488860601
RALA	8.00576458489223e-05	0.000651732122370109	0.239302308750547	-1.42252950165489	0.176	0.402	0.437810945273632	119	10665	0.975695448612276	0.470085258940561
ZBTB44	8.02319169752916e-05	0.000652756411478323	0.419831365526228	1.15875846114473	0.244	0.263	0.927756653992395	119	10665	0.450770991986312	0.928906137812106
PPFIBP2	8.14521591702057e-05	0.000662284212733966	0.169577462229196	2.19565957116246	0.109	0.058	1.87931034482759	119	10665	0.0912822868484451	0.406142249117123
NTN4	8.15200200440474e-05	0.000662436206304856	0.0168263196885374	-3.84256155899414	0.008	0.169	0.0473372781065089	119	10665	0.239648159748345	0.0528062671987125
RABGAP1L	8.21038621364859e-05	0.000666778381292872	0.40061918235787	1.27931267634957	0.244	0.225	1.08444444444444	119	10665	0.397688062870348	0.899785465878452
SLC1A4	8.24205924232636e-05	0.000668947374529296	0.0901552126327134	1.96959581968477	0.092	0.057	1.6140350877193	119	10665	0.0700610291474822	0.175366206146169
SSFA2	8.25885144044384e-05	0.000669906715575556	0.0910106216029061	-1.84153861616052	0.067	0.31	0.216129032258065	119	10665	0.602856527501269	0.194563984136574
RABEP2	8.27526114151886e-05	0.000670833895064282	0.216709965017213	1.58803118673889	0.151	0.111	1.36036036036036	119	10665	0.124637461641143	0.443844166150373
RRAS2	8.28793036321707e-05	0.000671456919925578	0.222132026980973	1.60212797329349	0.143	0.109	1.31192660550459	119	10665	0.126910253847359	0.500098915960289
BNC2	8.3156467247688e-05	0.000673297525978425	0.0278372484871474	-2.64594519285346	0.025	0.229	0.109170305676856	119	10665	0.427876121625739	0.0572434311420678
RAD21	8.3210673706254e-05	0.000673331775882498	0.787167083138493	0.754455153401536	0.387	0.468	0.826923076923077	119	10665	1.02452905653124	1.5264109531414
PRR4	8.36348216259615e-05	0.000676357714145606	0.231048093949334	1.74710503949074	0.143	0.101	1.41584158415842	119	10665	0.155619711695794	0.505211201389369
SCAF11	8.39223121389333e-05	0.000678275531762357	1.27142087548037	0.643288199114333	0.521	0.586	0.889078498293515	119	10665	1.53333663395905	2.35943880845121
DDX24	8.41392322406126e-05	0.000679621028763653	1.15999997757744	0.666432992369405	0.471	0.583	0.807890222984563	119	10665	1.56327391674818	2.23777260764088
AP2M1	8.44491091716535e-05	0.000681715307291604	0.545899215947066	-0.811243661939375	0.311	0.589	0.528013582342954	119	10665	1.64397811572244	1.10528065132878
KIAA1462	8.49078121194927e-05	0.000685007756099357	0.0455289130250462	-2.55174922008599	0.034	0.218	0.155963302752294	119	10665	0.36653115763949	0.0943687790506243
CCDC93	8.54155449795602e-05	0.000688691584386364	0.228733690314616	1.44924657276283	0.176	0.136	1.29411764705882	119	10665	0.17627624119205	0.439409748846577
SRGAP1	8.54831644948376e-05	0.000688824566530471	0.0357432976671217	-2.5465856924001	0.025	0.217	0.115207373271889	119	10665	0.300320200369271	0.080846762091241
MYDGF	8.59084509333305e-05	0.000691837752196511	0.683654827548927	0.682308401190565	0.252	0.53	0.475471698113208	119	10665	1.60072482975757	2.08943227140773
EBF3	8.65400432630754e-05	0.000696420762770461	0	-144269501.734288	0	0.14	0	119	10665	0.203366702363608	0
EMCN	8.66315695684651e-05	0.000696420762770461	0.0359082745369466	-2.51727589744686	0.025	0.296	0.0844594594594595	119	10665	1.12009239416068	0.111483547325008
SPG20	8.66326132563862e-05	0.000696420762770461	0.0553787012118037	-1.98858983438333	0.042	0.27	0.155555555555556	119	10665	0.387132143662759	0.125182653474212
CCDC142	8.69303858891623e-05	0.000698397787170354	0.0979770150704695	2.69224530405759	0.059	0.026	2.26923076923077	119	10665	0.0358349420807527	0.294141569259519
LRP6	8.69960467665507e-05	0.000698508783126185	0.00283841836551635	-3.61153521375076	0.008	0.172	0.0465116279069768	119	10665	0.222139068057412	0.00337100833088785
SLC9A7	8.73754295639716e-05	0.000701137083094336	0.114592156179759	2.79738405024616	0.076	0.028	2.71428571428571	119	10665	0.042071597573958	0.249805216490581
CAMK2N1	8.78640376778565e-05	0.000704638202162953	0	-144269502.380289	0	0.154	0	119	10665	0.293684174203997	0
ZFP36L2	8.79762743160769e-05	0.000705118586472638	5.00577318786695	0.736333067319552	0.756	0.758	0.997361477572559	119	10665	6.38794204279748	9.91808609809332
ZNF655	8.80835889673349e-05	0.000705558973933949	0.396067607559393	1.21276447846532	0.252	0.24	1.05	119	10665	0.430767958838338	0.785294139278737
FAT4	8.81960593252767e-05	0.000706040111283098	0.00283841836551635	-3.76995866807313	0.008	0.174	0.0459770114942529	119	10665	0.257521864066664	0.00337100833088785
UBTD1	8.93319519288107e-05	0.000714708662907878	0.00283841836551635	-3.61551210411425	0.008	0.16	0.05	119	10665	0.174988004934021	0.00337100833088785
SPINT2	8.99834554119571e-05	0.000719093057206038	0.5831974528636	1.84603626241195	0.345	0.138	2.5	119	10665	0.364625836296641	1.10176096408199
ALDH2	8.99867063348459e-05	0.000719093057206038	0.0996368228185087	-1.71192441854233	0.067	0.353	0.189801699716714	119	10665	0.667463076352241	0.229172067084791
TCL1A	9.06911573629689e-05	0.000724292805661695	0.281303299983473	6.34584071114554	0.143	0.002	71.5	119	10665	0.0207102176483986	0.780145595893238
TTC3	9.09361703293673e-05	0.000725819326331496	1.2551543614012	0.746765063641644	0.504	0.512	0.984375	119	10665	1.39003650830348	2.41733722689293
ARHGAP6	9.21871204226158e-05	0.000735368308735289	0	-144269501.73675	0	0.141	0	119	10665	0.211598296395666	0
MAP4K2	9.33388492259944e-05	0.000743911887643519	0.117146609520949	1.99134287581217	0.101	0.059	1.71186440677966	119	10665	0.0887735904103126	0.229612602652527
RBM33	9.3368589178742e-05	0.000743911887643519	0.499251894575808	1.04776888690466	0.277	0.3	0.923333333333333	119	10665	0.538212859805584	0.995740927007516
FYN	9.44901084194118e-05	0.000752402618637551	0.0842884505218024	-1.79959799733943	0.059	0.328	0.179878048780488	119	10665	0.698507657663586	0.18820543038693
KLHDC8B	9.45694812919125e-05	0.000752589853187204	0	-144269501.561988	0	0.135	0	119	10665	0.183596092968957	0
RP11-1070N10.3	9.4813904418664e-05	NA	0.0271128365594988	3.32977628083459	0.042	0.009	4.66666666666667	119	10665	0.0127109550858879	0.0395774237227101
PIK3IP1	9.48544491749509e-05	0.000754412038804081	0.567670589403394	2.08055161990595	0.269	0.15	1.79333333333333	119	10665	0.45959841501245	1.2960155222532
ALOX5AP	9.54610318641506e-05	0.000758788485136107	0.906995454731228	2.43901531292161	0.387	0.125	3.096	119	10665	0.631379355853825	1.86121480551618
PTPN7	9.59933937183365e-05	0.000762170163566073	0.228411701767615	2.19678054730785	0.16	0.083	1.92771084337349	119	10665	0.210862952439438	0.469798008329631
PLCB1	9.59996116359851e-05	0.000762170163566073	0.00995639386660963	-3.83698160271272	0.008	0.17	0.0470588235294118	119	10665	0.263147208108603	0.0189156622405993
DOCK9	9.63816406375795e-05	0.000764752558486519	0.0256674417248957	-2.7693328764554	0.017	0.223	0.0762331838565022	119	10665	0.405693986920009	0.0643838576086418
CRYBA4	9.65433271989493e-05	NA	0.0138852640362135	6.62604678428127	0.008	0	Inf	119	10665	0.000581071013206096	0.0349598609983492
TGFB3	9.67298180102398e-05	0.000767063471484379	0	-144269502.381617	0	0.137	0	119	10665	0.244073132680876	0
GGNBP2	9.71334697488757e-05	0.000769534412051307	0.604990053358953	0.885887320091906	0.345	0.363	0.950413223140496	119	10665	0.671354695943981	1.26392990963094
AC013461.1	9.71859769516823e-05	0.000769534412051307	0.0745666395617712	-1.82616622131377	0.059	0.308	0.191558441558442	119	10665	0.580538974218943	0.165926138368278
TOMM7	9.72127639954965e-05	0.000769534412051307	2.60442457946307	0.466067344203807	0.689	0.762	0.904199475065617	119	10665	3.20328354038411	4.49651316004281
IMP3	9.8251502088527e-05	0.000777300345060907	0.361334296503353	1.04303283759782	0.244	0.261	0.934865900383142	119	10665	0.391776712181769	0.714024571867161
ING3	9.89363275279203e-05	0.000782258885436426	0.290023794666871	1.29767302961196	0.193	0.178	1.08426966292135	119	10665	0.24835145987464	0.629840707051627
ZNF564	9.9105834007303e-05	NA	0.0601267752770065	3.2135583583727	0.05	0.014	3.57142857142857	119	10665	0.0164062471176311	0.124763741274402
NXN	9.91641684179435e-05	0.000783600493310823	0.00933533815580634	-3.61942358081717	0.008	0.164	0.0487804878048781	119	10665	0.207919182109575	0.0169873582090759
SIN3A	9.93129253788317e-05	0.000783855484256524	0.316086762000954	1.3197919640761	0.202	0.175	1.15428571428571	119	10665	0.251226629427463	0.675713337166367
NUTM2B-AS1	9.93320475625495e-05	0.000783855484256524	0.304629288416038	1.28008150475393	0.202	0.182	1.10989010989011	119	10665	0.257919496503721	0.640360139300538
SMCO4	9.94340965125943e-05	0.000783855484256524	0.0148895384610215	-3.59223203488435	0.008	0.17	0.0470588235294118	119	10665	0.221984214759298	0.0403817565260573
HSPA1B	9.94576988683152e-05	0.000783855484256524	0.0516152152515919	-3.83425210011472	0.042	0.313	0.134185303514377	119	10665	1.62476061291447	0.112923453749097
RCN2	9.94873360111821e-05	0.000783855484256524	0.884390055914816	0.782624229744985	0.42	0.423	0.99290780141844	119	10665	0.849473872286751	1.68271448847887
ACAP1	9.98034788139342e-05	0.000785886773851628	0.454579931485569	2.64840550155335	0.252	0.088	2.86363636363636	119	10665	0.318092164721814	0.967646727358634
FAM20C	0.000100110106212054	0.000787840806655956	0.00283841836551635	-3.97154855430877	0.008	0.186	0.043010752688172	119	10665	0.317472996781827	0.00337100833088785
DOCK6	0.000100237373259592	0.000788381862187085	0.00528145121581858	-3.68748336980617	0.008	0.163	0.049079754601227	119	10665	0.239421944662322	0.00732508000526591
S100A3	0.000100297809675224	0.00078839696018337	0	-144269502.21766	0	0.104	0	119	10665	0.149120684102698	0
PRRG1	0.000100403785465106	0.000788769796834617	0	-144269501.488179	0	0.123	0	119	10665	0.142141043113096	0
DENND6B	0.000100554769257839	0.000789495574714959	0.112011285721793	2.46142047399684	0.076	0.039	1.94871794871795	119	10665	0.0630739815118393	0.295147302056039
GRK6	0.000101983405654126	0.000800246024681441	0.10917957381064	1.35899921674501	0.084	0.143	0.587412587412588	119	10665	0.220621803985254	0.225810367901635
PYROXD1	0.000102171657180076	0.000801256540853995	0.211568123046068	1.49671416927365	0.134	0.127	1.05511811023622	119	10665	0.174880035832873	0.522350099083581
SPATS2	0.00010435748134148	0.000817857196342209	0.180874411917131	1.12695594809994	0.118	0.198	0.595959595959596	119	10665	0.240217898391904	0.456219694761028
MGAT4B	0.000104467318805631	0.000817857196342209	0.0520639000768386	-1.88525448860369	0.05	0.266	0.18796992481203	119	10665	0.381998811185402	0.0988235290069016
UHMK1	0.000104470588206408	0.000817857196342209	0.467468206547349	0.962783221716291	0.277	0.312	0.887820512820513	119	10665	0.534048372501542	0.986205574992659
FZD6	0.000104672115027602	0.000818959004510387	0.0272114494687719	-3.35990644902994	0.017	0.202	0.0841584158415842	119	10665	0.396125486594118	0.0662519842938401
TINF2	0.000104888481109278	0.000820175569347245	0.250334684071288	1.29218076603924	0.176	0.17	1.03529411764706	119	10665	0.221612038811364	0.51625108292786
SEMA6B	0.00010561487936695	0.00082537660656086	0.00569124771742624	-4.13004239831217	0.008	0.183	0.0437158469945355	119	10665	0.367123986010387	0.00810670576147393
TM4SF18	0.000105696465586847	0.000825535351218313	0	-144269502.47713	0	0.134	0	119	10665	0.25965696408746	0
RNF13	0.000105807897607325	0.000825926885552425	0.134095970308903	-1.38118865152566	0.109	0.417	0.261390887290168	119	10665	0.860302173740869	0.27147704216675
AKIRIN1	0.000106473022153159	0.00083063753761987	0.476125770878822	0.991998867611441	0.311	0.297	1.04713804713805	119	10665	0.486999015857692	0.841998426636456
CYYR1	0.000106595262432479	0.000831109936778238	0	-144269502.161504	0	0.138	0	119	10665	0.236119718724547	0
DDX39B	0.000107037555565435	0.000834075758318741	0.322428136908566	1.25273992236726	0.227	0.206	1.10194174757282	119	10665	0.332527119238532	0.632299302894406
AP1S1	0.000107125240302559	0.000834276510171315	0.0259828023420687	-1.91704279368476	0.042	0.25	0.168	119	10665	0.328850972229163	0.0390965109683764
HCLS1	0.000107941703894714	0.000840149379880694	0.771911989077342	1.39071631491321	0.395	0.267	1.47940074906367	119	10665	0.816787020324013	1.4930705095427
DNM1	0.000108221890712395	0.000841843841552019	0	-144269501.974915	0	0.139	0	119	10665	0.230349097967067	0
ERMN	0.000109149761118665	0.000848571685834836	0.0826401016707909	3.92857947042623	0.059	0.01	5.9	119	10665	0.0211628024651694	0.18038330558876
IL33	0.000109695569240906	0.000852323185918531	0.0161361976240522	-3.67845949804522	0.017	0.212	0.080188679245283	119	10665	0.479105940961728	0.0284399857647786
TNFAIP8L3	0.000113274369222181	0.000879622810680375	0	-144269501.607037	0	0.117	0	119	10665	0.133545346494786	0
TLR4	0.000113700981212639	0.000882427027579427	0	-144269501.865615	0	0.151	0	119	10665	0.247130246865084	0
AMOTL2	0.000113944802149034	0.000883810201124891	0.0140855462986025	-3.69100751062759	0.008	0.161	0.0496894409937888	119	10665	0.221626846484427	0.0359911806862675
SLC39A1	0.000114182968147534	0.000885147945829533	0.0987937038296574	-1.53330307772541	0.076	0.328	0.231707317073171	119	10665	0.49248261944163	0.198238799753098
ORMDL1	0.000114303788085664	0.000885575006830449	0.584587369044109	0.797453566804227	0.336	0.407	0.825552825552826	119	10665	0.781673436018369	1.09369175909712
DMXL1	0.000114789640192344	0.000888828058799686	0.273544591965845	1.31295521600217	0.168	0.178	0.943820224719101	119	10665	0.254690381646907	0.579024412018879
SBF2-AS1	0.000115835529641688	0.000896411310087575	0.0662932611283085	2.9981938584976	0.034	0.02	1.7	119	10665	0.0229488422085458	0.212263811571561
LUC7L3	0.000116325084941453	0.000899683047885304	1.05049370676862	0.807329526293709	0.437	0.486	0.89917695473251	119	10665	1.28200896262544	2.23305202988499
ZBTB24	0.000116930964894434	0.000903404472812609	0.185948815956885	1.74107910891234	0.126	0.087	1.44827586206897	119	10665	0.114524020306602	0.423207045748852
GNG2	0.000116944720455884	0.000903404472812609	0.284284650439374	1.55546334613235	0.185	0.155	1.19354838709677	119	10665	0.304532218237562	0.603253312962975
AKAP9	0.000117007407782825	0.000903404472812609	0.731720361861306	0.855050428242552	0.353	0.427	0.826697892271663	119	10665	0.962160586953645	1.67528655309196
SKIV2L	0.000117312380276259	0.00090524037769876	0.11957227296477	1.84852118210063	0.092	0.071	1.29577464788732	119	10665	0.0928334301289905	0.299507391274033
TCF25	0.000117461346809674	0.000905871050696473	1.22442338472534	0.576455046308246	0.479	0.619	0.773828756058158	119	10665	1.77474012230848	2.33384546506241
CDC42EP3	0.000117684594910609	0.000907073539605627	0.0234798206531706	-2.57475228013848	0.025	0.226	0.110619469026549	119	10665	0.432280845173573	0.0452343257742865
SRPX	0.00011779193316352	0.000907109052174407	0	-144269502.58569	0	0.163	0	119	10665	0.352958021699187	0
SLIT3	0.00011782385818342	0.000907109052174407	0.0109749777663355	-5.11969028329138	0.008	0.215	0.0372093023255814	119	10665	0.70129734560973	0.0223973986834103
U2SURP	0.000117903074401472	0.00090720052621989	0.706665160090355	0.795501063922497	0.353	0.417	0.84652278177458	119	10665	0.809054951428122	1.46117115117693
AIF1	0.000118001083593908	0.000907436415103149	0.0472195848078996	-4.79161448880126	0.034	0.285	0.119298245614035	119	10665	2.90758802090353	0.1045218543973
SRP72	0.000118666797966053	0.000912035236164654	0.559481671394166	0.72768616197914	0.277	0.424	0.653301886792453	119	10665	0.80422869757151	1.20288071485251
KB-1980E6.3	0.000118877800502922	NA	0.0366478915812198	5.759599826086	0.025	0.002	12.5	119	10665	0.00191385953877543	0.0822063990341772
FUBP1	0.000120772271288265	0.000927688033675482	0.368746308898001	1.08351090711627	0.235	0.236	0.995762711864407	119	10665	0.347689562951323	0.720182302748352
TMEM176B	0.000121859247203964	0.000935504066996588	0.00348663613441502	-5.02287566137224	0.008	0.227	0.0352422907488987	119	10665	0.711937796255307	0.00431211476906714
HNRNPA2B1	0.000122787666251378	0.000941714734972911	3.43977978987113	0.435735686262485	0.756	0.809	0.934487021013597	119	10665	4.19451660522868	5.61721710067255
ASAH1	0.000122808044930409	0.000941714734972911	0.18969713285468	-1.56444242638065	0.143	0.463	0.308855291576674	119	10665	1.53773636210401	0.365960599374813
MZF1	0.000123405974434478	0.000945761486664232	0.155624384812924	1.85273042486748	0.109	0.078	1.3974358974359	119	10665	0.117407243057229	0.308112586416228
FCER2	0.000123745933867628	NA	0.0597495097752039	5.10862450897157	0.042	0.003	14	119	10665	0.00794399871955404	0.155092874209066
GINM1	0.000124041423023836	0.000950091013303092	0.186166994435945	-1.07320334221778	0.143	0.44	0.325	119	10665	0.815947184520703	0.376603279701047
PLEKHA5	0.000124536441117809	0.000953340608625136	0.00283841836551635	-3.77439249914746	0.008	0.17	0.0470588235294118	119	10665	0.247065680838701	0.00337100833088785
FHL3	0.000124941423201282	0.000955897668819346	0.0254872503625425	-2.50953068511709	0.025	0.203	0.123152709359606	119	10665	0.262571171293996	0.045022700311823
LUC7L	0.000126611965756229	0.000968128839179154	0.384952955753336	1.17165066199682	0.235	0.225	1.04444444444444	119	10665	0.365490985511132	0.846319081806186
ACVR1	0.000126723197220364	0.000968429742569464	0.0147430254260943	-3.46679094124742	0.008	0.169	0.0473372781065089	119	10665	0.192482482337759	0.0395507626909078
WSB2	0.000126881627484406	0.000969090797674263	0.0228555883094272	-2.00252382645448	0.034	0.242	0.140495867768595	119	10665	0.338876046534866	0.0408934745966093
MITF	0.000128751128830242	0.000982812441206715	0	-144269501.762931	0	0.146	0	119	10665	0.231705074363864	0
CBX7	0.000130430247356149	0.000995066094354134	0.192773176735751	1.86706003910658	0.134	0.093	1.44086021505376	119	10665	0.162912110801696	0.410904360434027
GAS7	0.000131061041638778	0.00099884050268056	0.0358832710857657	-3.00102975281235	0.025	0.245	0.102040816326531	119	10665	0.506788714665623	0.0774620366623505
DNASE1L1	0.000131073258275012	0.00099884050268056	0	-144269501.333606	0	0.121	0	119	10665	0.131425365870585	0
AGAP1	0.000131170222218523	0.000999014360627565	0	-144269501.472612	0	0.121	0	119	10665	0.147748922385222	0
SMAD7	0.000131840239854991	0.0010035500291335	0.257865553749079	1.56743657941956	0.151	0.12	1.25833333333333	119	10665	0.169733230103172	0.591903385119567
LRRC8C	0.000132032548616054	0.0010044463735201	0.0337030933771467	-2.11610399032954	0.042	0.255	0.164705882352941	119	10665	0.42537295895787	0.0543285388528067
TSPAN15	0.000132388023629334	0.00100658230381378	0	-144269501.762572	0	0.124	0	119	10665	0.177463487448956	0
TYROBP	0.000132682964755362	0.00100825582862323	0.120492038826322	-3.98039121921603	0.076	0.306	0.248366013071895	119	10665	4.02877395914478	0.334119231858417
FRY	0.000132859986983188	0.00100903190790558	0.00569124771742624	-3.73214907321314	0.008	0.173	0.046242774566474	119	10665	0.271354992207614	0.00810670576147393
TNFAIP6	0.00013340421603545	0.00101259436768767	0.00810620779968207	-5.18921769010429	0.008	0.153	0.0522875816993464	119	10665	0.450739266364936	0.0135601331596792
NFE2L1	0.000135426542667212	0.00102736588364603	0.0778234710311088	-1.45642697977692	0.076	0.326	0.233128834355828	119	10665	0.517034434166754	0.164656350946529
CD36	0.000136489851710079	0.00103484961850867	0.040394185560418	-4.72540955234146	0.025	0.275	0.0909090909090909	119	10665	1.75110669501673	0.101078535259491
HIST1H2BG	0.000136679046912212	NA	0.0408879466859924	3.89093045720572	0.034	0.007	4.85714285714286	119	10665	0.0133242557237643	0.0935614743030996
HOXD8	0.000137058445599989	0.0010385761741106	0.00569124771742624	-3.50970445739259	0.008	0.161	0.0496894409937888	119	10665	0.188448818572792	0.00810670576147393
BCLAF1	0.000137186913946911	0.00103896531287619	1.08360124507395	0.655555480824699	0.471	0.534	0.882022471910112	119	10665	1.29806179593738	2.10702587862645
EP300	0.000138513973038439	0.00104842626895893	0.484608039295577	0.932016523022028	0.311	0.328	0.948170731707317	119	10665	0.55364857700458	0.918024949051212
NSF	0.000138823565675984	0.00105017961838997	0.321545787636796	1.21832188640742	0.202	0.192	1.05208333333333	119	10665	0.257201017773527	0.643360091617673
ACE	0.000139726205366446	0.00105641479511904	0	-144269501.769168	0	0.133	0	119	10665	0.20103550207739	0
BEX2	0.000141062392192227	0.00106591901851143	0.202524864055887	3.82446116804012	0.126	0.021	6	119	10665	0.0663403264940368	0.436297830393221
TOP1	0.000141471578544869	0.0010683022200173	0.565125433980525	0.78989656660394	0.286	0.419	0.682577565632458	119	10665	0.893055832676312	1.38384465925217
RHBDF2	0.000141536366268157	0.0010683022200173	0.208384578793673	1.79139780706852	0.143	0.089	1.60674157303371	119	10665	0.149660513605837	0.454329382597275
NRN1	0.000143462939591828	0.00108223750566668	0.00907281194329168	-3.53993919488905	0.008	0.202	0.0396039603960396	119	10665	0.428328797622105	0.0162134115229479
PLBD2	0.000144430892791202	0.00108892972500049	0.0244192672199868	-2.43269873790512	0.025	0.221	0.113122171945701	119	10665	0.311484367542215	0.0498683095684247
EPHA2	0.000146601616922756	0.00110467762013439	0	-144269501.741006	0	0.118	0	119	10665	0.161512984852811	0
PDE4DIP	0.000147059234240583	0.00110750646334453	0.0213221784735618	-2.30827588032416	0.025	0.227	0.110132158590308	119	10665	0.363686225009333	0.0436417186085427
CARD11	0.000147237108913795	0.00110822657452266	0.145917228486801	3.68593663435453	0.101	0.019	5.31578947368421	119	10665	0.0543340987999457	0.351697960384221
MVP	0.000147444453046043	0.0011091675688941	0.0797501148552564	-1.46187066137084	0.059	0.328	0.179878048780488	119	10665	0.517066253289011	0.193454613126815
BDH2	0.00014828496660386	0.00111486794366842	0.0216763779944562	-2.8220367300225	0.017	0.207	0.0821256038647343	119	10665	0.300686830361183	0.0436965710757833
JUP	0.000148717872470993	0.00111749910529933	0.0247739498526611	-3.28825544046749	0.017	0.179	0.0949720670391062	119	10665	0.3201477986383	0.0553533874812633
PARPBP	0.00015002974312523	0.00112672838858764	0.0594347320242401	1.7868628083315	0.05	0.06	0.833333333333333	119	10665	0.0547976902418923	0.150721679795098
SGCD	0.000150910006521825	0.00113270780939752	0	-144269501.8693	0	0.126	0	119	10665	0.180553472847694	0
TGS1	0.00015222002266589	0.00114190443506544	0.296576539474513	1.23895749711421	0.202	0.181	1.11602209944751	119	10665	0.257561798429677	0.594375173091348
CXCL8	0.000152553291909441	0.00114376766939115	0.638254575828624	-2.6054399525032	0.328	0.444	0.738738738738739	119	10665	7.37084461633817	1.33416049545551
CCDC71L	0.000154039108639091	0.0011542652451026	0.0468614435811239	-2.3800192536746	0.042	0.249	0.168674698795181	119	10665	0.461122708620447	0.0957342948921045
CAPN12	0.000154340122509463	0.0011557899736899	0.0874741157558336	3.20059062503281	0.067	0.019	3.52631578947368	119	10665	0.0399335808935891	0.217715324373104
UBA5	0.000154466930576876	0.0011557899736899	0.185940626548007	1.2069059377847	0.143	0.168	0.851190476190476	119	10665	0.198756391067484	0.40800878448583
EMILIN1	0.000154499943785016	0.0011557899736899	0.0180599156194885	-3.07545447937644	0.025	0.188	0.132978723404255	119	10665	0.387342146714884	0.0344982151251002
TMBIM6	0.000156126424869501	0.00116730927983729	1.8608492042272	0.453987802121017	0.571	0.734	0.777929155313351	119	10665	2.88417783333047	3.78416188368538
SHROOM4	0.000156414195857989	0.00116881223560437	0	-144269501.632243	0	0.116	0	119	10665	0.151249164300576	0
CNPY3	0.000156587479748064	0.00116945848927143	0.427125238938267	1.08614523064994	0.261	0.253	1.03162055335968	119	10665	0.394602867935213	0.840275568790804
DNAJA1	0.000157497725534719	0.00117560490644281	0.398939976647033	-0.874147234654438	0.244	0.543	0.449355432780847	119	10665	1.42230933012711	0.862406361040877
GALNT2	0.000158979770048055	0.00118601021143823	0.322466870705433	1.13021285341274	0.21	0.21	1	119	10665	0.273382110430215	0.657761861714461
TRAF3	0.000159174240790035	0.00118680384403107	0.230352400795103	1.43510773911209	0.16	0.128	1.25	119	10665	0.157711898808269	0.48832323199133
C1orf198	0.000159691583413312	0.00118964973075912	0	-144269501.317837	0	0.118	0	119	10665	0.137109855116764	0
C1QTNF1	0.000159732528979681	0.00118964973075912	0.0156307782926617	-4.04328668785208	0.008	0.191	0.0418848167539267	119	10665	0.365451788429015	0.0448098670691491
ARID4B	0.000159947464233069	0.00119059236774151	0.723748678624391	0.813198732938737	0.37	0.424	0.872641509433962	119	10665	0.872133333844814	1.37916149871667
USP7	0.000160178579934264	0.00119151313908255	0.417732433721359	0.926222743584258	0.269	0.303	0.887788778877888	119	10665	0.473172618723819	0.836289009157076
SRSF6	0.000160248037409454	0.00119151313908255	0.661382094876234	0.819653996087117	0.361	0.404	0.893564356435643	119	10665	0.782638376153921	1.25701018735601
UBXN1	0.000161569480185872	0.00120067601022849	1.18012878781117	0.614066918559062	0.496	0.563	0.880994671403197	119	10665	1.35156548011692	2.20303403734714
PHLDA2	0.000162237812591599	0.00120497797632118	0.0143868901968749	-4.75463713224409	0.008	0.157	0.0509554140127389	119	10665	0.401127643765415	0.0375888983497186
ZC3H7A	0.000163173930030666	0.00121126300788053	0.386312246206782	1.17071354415142	0.227	0.214	1.0607476635514	119	10665	0.314176253404538	0.832082628234652
RASSF8-AS1	0.000163552009455286	0.00121340100406997	0	-144269501.314317	0	0.116	0	119	10665	0.126272534992084	0
PACS2	0.00016421737407274	0.00121766685794278	0.0197443250714155	-2.68896750970841	0.017	0.202	0.0841584158415842	119	10665	0.28302018048509	0.0449139783549845
SYTL1	0.00016473185414739	0.00122080982999328	0.202070333107838	3.83942671662837	0.134	0.022	6.09090909090909	119	10665	0.0731132533943642	0.440258046748815
SFXN3	0.000165190620134412	0.00122353668228199	0.062215847198557	-1.9569580875653	0.042	0.265	0.158490566037736	119	10665	0.387036917759901	0.229702328895932
SUMO4	0.000165487774907118	0.00122506417105692	0.0919009378237101	2.45297837945363	0.067	0.032	2.09375	119	10665	0.0484715366450329	0.211847193449995
HBEGF	0.000165986617422651	0.00122746696082768	0.0316791559744896	-3.85635769974262	0.025	0.251	0.099601593625498	119	10665	0.922396397866263	0.0688747435211847
MCAM	0.00016599456710666	0.00122746696082768	0.138875466073489	-2.56855369182673	0.109	0.301	0.362126245847176	119	10665	1.54648274483071	0.284584332802547
RSRP1	0.000166586764562991	0.00123117031209938	0.869020818421368	0.827054938727203	0.412	0.464	0.887931034482759	119	10665	1.10926067670325	1.77845010914291
PLXNB2	0.000167145045970097	0.00123461908133504	0.0425747519366282	-2.14611992110047	0.034	0.25	0.136	119	10665	0.388934791323336	0.0900232974866705
CXCL2	0.000167765126476019	0.00123852030082816	0.144782071679461	-2.91151642293982	0.076	0.355	0.214084507042254	119	10665	4.13493304751263	0.444158067431093
ITGA6	0.000168437158583471	0.0012428005682339	0.0521083885818687	-2.63576285775383	0.05	0.263	0.190114068441065	119	10665	0.956231264607155	0.0931147175043045
TLK1	0.000169501169641733	0.00124996675346638	0.388120013195358	1.00292673093814	0.227	0.274	0.828467153284671	119	10665	0.422138914018001	0.893364231115333
LINC00116	0.000170093676615469	0.00125364994805263	0.0542085542943234	-1.70219962944218	0.05	0.28	0.178571428571429	119	10665	0.424344436048885	0.106262023271595
ATL3	0.000170235622663259	0.00125401013895139	0.17890318205622	-1.09308645797821	0.151	0.411	0.367396593673966	119	10665	0.736992567780082	0.35757215794645
CPPED1	0.000171136921330069	0.00125982588917122	0.0159917708558244	-2.80036117617073	0.017	0.188	0.0904255319148936	119	10665	0.262162787172305	0.034749770010244
CTD-3184A7.4	0.000171212143032176	0.00125982588917122	0.144259919524687	2.14792410685521	0.101	0.055	1.83636363636364	119	10665	0.104145232096859	0.308642721631125
SCP2	0.000171353275453895	0.00126000667654815	0.372291915894986	-0.794778053797474	0.244	0.551	0.442831215970962	119	10665	1.24331240078266	0.752655619418474
BICC1	0.000171423754034941	0.00126000667654815	0.00283841836551635	-4.53743918317603	0.008	0.177	0.0451977401129944	119	10665	0.407168640750477	0.00337100833088785
ECM1	0.000171869149894828	0.00126259163387842	0.0496018250067944	-2.20130219917557	0.034	0.26	0.130769230769231	119	10665	0.596778244931816	0.125510258843637
HES6	0.000172481518588052	0.001266399727486	0.064329704841219	2.71195847121081	0.042	0.024	1.75	119	10665	0.0304379138661042	0.158493613164924
NSD1	0.00017304661816047	0.00126985680091286	0.45879497404537	0.956002189504744	0.269	0.301	0.893687707641196	119	10665	0.482663657300362	1.00552372106712
MAGI1	0.000173560525048414	0.00127293465104915	0	-144269501.674647	0	0.122	0	119	10665	0.180248096854145	0
FAM127C	0.000174019258661452	0.00127491576514171	0	-144269501.274559	0	0.115	0	119	10665	0.110751671701932	0
SMAD1	0.00017401989847069	0.00127491576514171	0.0192697133603033	-2.72745344378986	0.025	0.19	0.131578947368421	119	10665	0.309626772812199	0.0340906667509357
TNXB	0.000174199621245443	0.00127553885708688	0.0513719381288591	-3.5451670029277	0.042	0.278	0.151079136690647	119	10665	1.41280565464454	0.107676419947536
SH3BP4	0.000174336520884607	0.00127584787934726	0	-144269501.317747	0	0.115	0	119	10665	0.118959984265098	0
ARPC5	0.000174546493297505	0.00127669104462394	1.00648977976456	-0.623700949371115	0.462	0.703	0.657183499288763	119	10665	2.94619995419221	1.82981877247472
CLINT1	0.000174803414414912	0.00127730896108596	0.527386933830231	0.783455761383532	0.294	0.379	0.775725593667546	119	10665	0.658079547043653	1.02162829616532
ALDH1A3	0.00017482058370389	0.00127730896108596	0.00826655793373043	-3.8309920314205	0.008	0.153	0.0522875816993464	119	10665	0.218193670341944	0.0139797889987938
DSEL	0.000175981478030053	0.00128509401273653	0.0131658009416642	-3.71276037230055	0.008	0.161	0.0496894409937888	119	10665	0.238163472663149	0.0314472644336841
CADPS2	0.000176208917379723	0.00128605782440791	0	-144269501.441806	0	0.116	0	119	10665	0.1343077265898	0
DNAJC7	0.000176419615791368	0.00128689847512566	0.673810466977267	0.789908806348865	0.361	0.389	0.928020565552699	119	10665	0.713221545391907	1.41315632890338
FCER1G	0.000176674822520778	0.00128806270769613	0.0502328217302828	-4.54858648589695	0.042	0.285	0.147368421052632	119	10665	3.09522909528751	0.104974057578409
MARCH9	0.000177250963274651	0.00129156421211431	0.162805870252549	1.62560430515226	0.109	0.106	1.02830188679245	119	10665	0.162230061851028	0.362621536675809
CMTM7	0.000179643351453864	0.00130777179023207	0.237968685351328	1.33542959637061	0.16	0.162	0.987654320987654	119	10665	0.24664585994542	0.548897092120957
DCK	0.00017971389134586	0.00130777179023207	0.380667935854141	1.26102062606098	0.227	0.188	1.20744680851064	119	10665	0.291306799624672	0.75983686976905
SYAP1	0.000179766448119186	0.00130777179023207	0.51414595263541	0.964254670054981	0.286	0.327	0.874617737003058	119	10665	0.677062494934857	1.15512695907296
P3H3	0.000180029552440217	0.00130897903941017	0.00560367375360138	-3.71130151033434	0.008	0.148	0.0540540540540541	119	10665	0.191175980181743	0.0079364990265344
PRDM4	0.000180554072867628	0.00131208469457689	0.22495191427611	1.5255303923347	0.143	0.116	1.23275862068966	119	10665	0.131440914171584	0.459504815079429
ZFY	0.000181647554952986	0.00131931941125692	0.230573110100784	1.42095631478357	0.16	0.14	1.14285714285714	119	10665	0.202083532718556	0.484332292256451
PQLC3	0.000182030832751086	0.0013213908457195	0.0559915711010019	-1.82413707995974	0.05	0.288	0.173611111111111	119	10665	0.438910683708234	0.113217681744841
PTGIS	0.000182402187249865	0.00132337354271267	0.032561133482585	-3.04218680224835	0.025	0.206	0.121359223300971	119	10665	0.418621260473062	0.0877257298319946
SIDT1	0.000183386602068101	0.00132979961768758	0.139017015497884	3.19233487010361	0.101	0.024	4.20833333333333	119	10665	0.0589960496991989	0.299264543508486
PTGFRN	0.000183678125136976	0.00133119708443813	0.0360358541199575	-2.98196639404293	0.025	0.222	0.112612612612613	119	10665	0.455832644787632	0.0777413630313479
INPP1	0.000184289494806158	0.00133490987286203	0.0138241484599531	-2.39551330541212	0.025	0.206	0.121359223300971	119	10665	0.280960968104523	0.0187139571882436
TNFAIP1	0.000184926066094442	0.00133823821591992	0.0212562875690963	-2.47380349585443	0.025	0.194	0.128865979381443	119	10665	0.260554367548092	0.0508782174580998
SF3B5	0.000184947640320856	0.00133823821591992	1.17001995760523	0.529677395930418	0.454	0.608	0.746710526315789	119	10665	1.62706114564463	2.35568399534563
GPX4	0.000186286964055741	0.00134720572556253	1.49993916265634	-0.559922392885428	0.563	0.756	0.744708994708995	119	10665	3.80561196134109	2.73278962803458
SLC38A2	0.000187437386904125	0.00135479823699532	0.409598113048061	-0.996490960254636	0.235	0.531	0.44256120527307	119	10665	1.51211622264011	0.933326551693751
ANKRD9	0.000187833355812323	0.00135670602726971	0.00221565484742481	-3.43821784122624	0.008	0.156	0.0512820512820513	119	10665	0.193277087197255	0.00253201478547486
IMPA2	0.000187967132698626	0.00135670602726971	0	-144269501.458459	0	0.125	0	119	10665	0.164083211590961	0
MIR22HG	0.000188003425585434	0.00135670602726971	0.0339720035536901	-2.25279105832493	0.034	0.236	0.144067796610169	119	10665	0.369180333416622	0.0944255676503827
OFD1	0.000188921147145787	0.00136259883056488	0.296084951556983	1.36956236679505	0.185	0.158	1.17088607594937	119	10665	0.243838515777164	0.605155122753808
MGAT5	0.000190442874814275	0.00137283940736903	0.303948691606998	1.32605523919836	0.168	0.166	1.01204819277108	119	10665	0.234107269910741	0.693491287041392
GRB10	0.000191012299762173	0.00137620786882126	0.0224740601544984	-2.84051791511162	0.017	0.175	0.0971428571428572	119	10665	0.235485348043743	0.0599288990732914
ANKRD33B	0.000191466772891891	0.00137874496588586	0.107481181623815	2.65408439272744	0.076	0.028	2.71428571428571	119	10665	0.039284279026202	0.222765113748877
LINC01197	0.00019251529105739	0.00138555476304285	0	-144269501.470106	0	0.119	0	119	10665	0.160614280590436	0
TRAPPC10	0.000192672946302261	0.00138594906862272	0.228999875555807	1.42838071869283	0.168	0.133	1.26315789473684	119	10665	0.197068577264881	0.462424856177042
NXPE3	0.000193096686908895	0.00138825595662943	0.134436324691364	1.42226579510971	0.126	0.125	1.008	119	10665	0.179349407861231	0.254332679193457
VPS13A	0.000194469469742024	0.00139678836084784	0.215389851118763	1.51009340015308	0.151	0.126	1.1984126984127	119	10665	0.195141591692409	0.504216128592504
TRAF3IP3	0.000194490830917431	0.00139678836084784	0.217894814469987	2.82893671308219	0.151	0.062	2.43548387096774	119	10665	0.210759913479391	0.50846510306549
APOBEC3D	0.000194872945728713	0.00139878699936226	0.0877826049745121	2.77052944975795	0.076	0.024	3.16666666666667	119	10665	0.0393292523257238	0.175239092411508
UBE2E3	0.000195970213677059	0.00140591410483015	0.138907739656781	-1.20763911960648	0.109	0.385	0.283116883116883	119	10665	0.645123320336564	0.290937677529755
SOD1	0.000196996067308202	0.00141252156191773	0.641156034114175	-0.702431494827775	0.37	0.615	0.601626016260163	119	10665	1.82160968345517	1.1579897055266
ICA1L	0.000199097009808994	0.00142682660274286	0.173239710830901	1.90014571969081	0.109	0.07	1.55714285714286	119	10665	0.103945365700497	0.378154217306368
CSF1	0.000199495034407848	0.0014289189785098	0.0129953426429132	-3.72427905953216	0.008	0.175	0.0457142857142857	119	10665	0.30575565359268	0.0306572852155007
ARID1A	0.000204006020329633	0.00146045330069136	0.666227947589003	0.833126813141441	0.37	0.381	0.971128608923885	119	10665	0.69734030669556	1.27187990526688
CDV3	0.000205928289485354	0.00147343167511215	0.982990436003636	0.578805131606693	0.437	0.559	0.78175313059034	119	10665	1.46233957656795	1.87823926870314
UBXN4	0.000206683674882161	0.00147780807599627	1.11743947407404	0.542802447695959	0.437	0.601	0.72712146422629	119	10665	1.59120865186569	2.19274952294778
EMILIN2	0.000206759312940917	0.00147780807599627	0.0348164620014513	-2.88055778515733	0.025	0.235	0.106382978723404	119	10665	0.486409253958152	0.0731792489533173
CTC-378H22.2	0.000208414936761586	NA	0.0386333079955781	6.06849393731193	0.025	0.001	25	119	10665	0.00277126806097383	0.0962659734479772
PRTFDC1	0.000208844707100069	0.00149192191874826	0	-144269501.417584	0	0.112	0	119	10665	0.125362298906402	0
ANGPTL4	0.000209943539754968	0.00149897684743969	0.0248571243001952	-3.81252694623942	0.017	0.206	0.0825242718446602	119	10665	0.549942703588291	0.0565813518557576
SLC29A1	0.000211170601337166	0.00150693936007184	0.053268888584268	-2.25039877152202	0.034	0.231	0.147186147186147	119	10665	0.361032594072495	0.123945505224577
SLC25A24	0.000211918147850443	0.00151147337532505	0.0739777018754213	-1.69452801310509	0.059	0.287	0.205574912891986	119	10665	0.44868752024913	0.145554747321754
FBXO17	0.000212831937909901	0.00151718767167201	0	-144269501.47124	0	0.119	0	119	10665	0.154585570705741	0
CAP1	0.000214619190146609	0.00152911916914081	0.456341861189245	-0.740888019965403	0.277	0.595	0.465546218487395	119	10665	1.7347532715279	0.911639950012136
WNT10A	0.000215345898730081	NA	0.0782076371086236	6.402783152185	0.05	0.002	25	119	10665	0.00793634191446206	0.261478398015446
PLOD1	0.000215689113125895	0.00153592992660951	0.0421903516613398	-1.85810310198279	0.042	0.241	0.174273858921162	119	10665	0.345178449920916	0.081538184470867
CEP170	0.000217111799462199	0.00154524420187756	0.639891805430669	0.883692769829197	0.336	0.343	0.979591836734694	119	10665	0.586642966432153	1.28530128200777
AKAP11	0.000217591591925495	0.00154784135058722	0.353030748134563	1.05809797147963	0.227	0.246	0.922764227642277	119	10665	0.367201886486807	0.702490424748527
SNRPD2	0.000218992545666453	0.00155698499618159	1.30729594890833	0.572450455701838	0.513	0.592	0.866554054054054	119	10665	1.65506944188718	2.44661156294326
HMCN1	0.000219241569448424	0.00155793336771024	0.00569124771742624	-4.16232699111331	0.008	0.163	0.049079754601227	119	10665	0.313892395717288	0.00810670576147393
CHD2	0.000219495510103228	0.00155891566031671	0.416252744158371	1.04894533684117	0.269	0.282	0.953900709219858	119	10665	0.511775422819359	0.809645183170522
FA2H	0.000221742344052134	NA	0.0103609310833863	144269498.353786	0.017	0	Inf	119	10665	0.000157006455876358	0.0142282152955516
APPL1	0.00022252355692684	0.00157958897917562	0.773846880721793	0.780657251855475	0.395	0.406	0.972906403940887	119	10665	0.748831590380617	1.455010235723
FAM215B	0.000222696381989187	0.00157998333572423	0.0948510864597001	2.62644591059956	0.067	0.027	2.48148148148148	119	10665	0.0408948430235767	0.216127561171937
CISD3	0.000223984332817893	0.00158828469266077	0.0441185270058364	-2.07331673181683	0.034	0.233	0.145922746781116	119	10665	0.317767761828597	0.102504900601219
PPARG	0.000225349743420769	0.00159712629832089	0	-144269501.685159	0	0.129	0	119	10665	0.194500346687539	0
PLTP	0.000225575276600022	0.0015978841754112	0.0727937199854747	-2.25110672395324	0.05	0.309	0.161812297734628	119	10665	0.913351724401356	0.158264482867932
NT5DC1	0.000227297103917422	0.00160923482978425	0.218974253645286	1.3798293226231	0.151	0.141	1.0709219858156	119	10665	0.19570650428582	0.501742508572099
RGL2	0.000228563620060374	0.00161735170854696	0.0260587827683558	-2.67128217481388	0.017	0.194	0.0876288659793815	119	10665	0.27315211222844	0.0615560803647515
ARAP3	0.000231701829363811	0.00163869750499666	0	-144269501.371697	0	0.113	0	119	10665	0.148138877917995	0
ETV6	0.000232560583098831	0.0016439080462175	0.466879803467199	1.00257532733895	0.286	0.294	0.972789115646258	119	10665	0.527156819128179	0.911190477302405
RBM48	0.00023278612627715	0.00164463947526589	0.138592888978308	1.8462964699368	0.101	0.069	1.46376811594203	119	10665	0.0899140849108634	0.290472090105914
PLSCR1	0.000233093159667191	0.00164594556614049	0.128652056039382	-1.47134460947762	0.084	0.376	0.223404255319149	119	10665	0.781883493342215	0.328151744135425
SUPV3L1	0.000233798453080467	0.00165006105728294	0.152586601948224	1.67552884420826	0.118	0.087	1.35632183908046	119	10665	0.114050587114297	0.289445093796398
USP30-AS1	0.000235253719518697	NA	0.0517858323511227	4.29009735653179	0.05	0.005	10	119	10665	0.0127302443660885	0.111200459944248
CCDC97	0.00023532937364304	0.00165999615240454	0.152689008243089	1.61476367075489	0.118	0.091	1.2967032967033	119	10665	0.113824270739395	0.315251431356063
SEPT7	0.000235686729836083	0.00166164694457433	2.84470661477431	0.48835909209461	0.714	0.744	0.959677419354839	119	10665	3.25032759472677	4.66464682347727
[truncated: 20,011 more rows]
