# Supplementary material for: Single-Cell Transcriptome Analysis Reveals Mesenchymal Stem Cells in Cavernous Hemangioma
Source: Front Cell Dev Biol. 2022 Jul 5;10:916045. doi: 10.3389/fcell.2022.916045 (PMC9294370; doi:10.3389/fcell.2022.916045)
Supplement: Supplementary file 3 [file DataSheet2.ZIP › s2/CD4+T.csv]

	pvalue	padj	geometricMean_1	log2FoldChange	pct.1	pct.2	p1_p2	n_1	n_2	baseMean	arithmeticMean_1
LEF1	0	0	1.18058592061942	6.25253225980041	0.419	0.028	14.9642857142857	596	10188	0.176823153376023	2.54689717435712
TCF7	0	0	1.8765602451382	5.46161731716079	0.544	0.066	8.24242424242424	596	10188	0.337572638599024	3.7914009190902
LEPROTL1	0	0	4.63090865192384	3.64000947519388	0.785	0.365	2.15068493150685	596	10188	1.13116706621407	7.60781685289193
SARAF	0	0	7.80344958116669	2.89537440656566	0.874	0.617	1.41653160453809	596	10188	2.29987517260882	11.8288682776288
RPS29	0	0	50.3831507603404	2.4045729947393	0.961	0.938	1.02452025586354	596	10188	16.0550800844771	67.3204663865956
RPS27	0	0	76.73420577835	2.28385658941906	0.96	0.959	1.00104275286757	596	10188	27.2415231101255	107.160270714132
PABPC1	0	0	10.936115728831	2.21303591579213	0.893	0.797	1.12045169385194	596	10188	4.67433553743813	17.4315803441833
RPS12	0	0	86.9001895041319	2.12635419594838	0.965	0.969	0.995872033023736	596	10188	33.6581427693568	123.534038016178
RPL21	0	0	48.6411943500432	2.11284721501413	0.95	0.954	0.9958071278826	596	10188	19.3962592906213	69.5257510482589
RPS3A	0	0	73.4790184026329	2.1091047610931	0.96	0.962	0.997920997920998	596	10188	29.2574773620634	106.260536987193
EEF1B2	0	0	15.9019322890554	2.0730449652456	0.903	0.835	1.0814371257485	596	10188	6.93961796290053	25.0008712989983
RPS15A	0	0	54.5813221179906	2.05226768852111	0.961	0.941	1.02125398512221	596	10188	20.9093063955038	73.215940454485
RPL30	0	0	62.5764758980437	2.04482674986372	0.956	0.952	1.00420168067227	596	10188	24.6956299888341	85.9962517815933
RPS6	0	0	52.3019757048943	2.03689374484197	0.96	0.952	1.00840336134454	596	10188	21.418405394129	74.8493754983082
RPS27A	0	0	82.1882125091503	2.029591968172	0.965	0.968	0.996900826446281	596	10188	32.2039054524941	111.295757955121
RPL32	0	0	73.8211247179934	1.9966598017381	0.956	0.968	0.987603305785124	596	10188	30.6716579166433	104.44495303673
RPS25	0	0	27.5673450025263	1.96573748518911	0.94	0.923	1.01841820151679	596	10188	11.7125106298001	38.5840921752079
RPL23A	0	0	31.061638620387	1.95477118100661	0.94	0.921	1.02062975027144	596	10188	13.0532545366564	43.236038580151
RPL31	0	0	8.37913780590911	1.94828771912685	0.852	0.777	1.0965250965251	596	10188	4.15973129531183	13.3724212648411
RPL9	0	0	50.7570596058016	1.934111176627	0.956	0.957	0.998955067920585	596	10188	21.3739115060738	69.9960284325792
RPL34	0	0	54.548304011016	1.93167575394156	0.961	0.96	1.00104166666667	596	10188	22.7168710199617	73.5939205519255
RPL13	0	0	103.677522033601	1.91830777948502	0.978	0.983	0.994913530010173	596	10188	41.5773906297052	135.890969889621
RPS14	0	0	62.9302598140912	1.85902445848384	0.963	0.963	1	596	10188	26.9227570582186	85.0843966714171
RPS13	0	0	35.9260188322549	1.8424160411033	0.95	0.936	1.01495726495726	596	10188	16.1812034589468	50.2971019610215
RPL39	0	0	48.3665984449997	1.81726681477736	0.955	0.954	1.00104821802935	596	10188	21.8268835403342	66.4424440380284
RPL18A	0	0	49.9993183911211	1.790925817134	0.963	0.953	1.01049317943337	596	10188	21.7863680166689	66.3145000457137
RPL14	0	0	36.2744897120864	1.78305323528292	0.946	0.936	1.01068376068376	596	10188	16.4719081334763	49.7164057791683
RPS21	0	0	12.5823884051976	1.7667705024418	0.908	0.861	1.05458768873403	596	10188	6.28202850731216	18.5991874640235
RPS3	0	0	43.421170055858	1.75666222971345	0.955	0.943	1.01272534464475	596	10188	19.421078579382	58.2772844396121
RPL37	0	0	37.3612664325195	1.74227424707046	0.966	0.948	1.01898734177215	596	10188	16.6319732245504	48.7643867360794
RPL3	0	0	45.803157639817	1.73673200827526	0.95	0.95	1	596	10188	21.447474809122	63.6619235860687
RPL38	0	0	16.7609226844682	1.73158316245042	0.924	0.905	1.02099447513812	596	10188	8.3460085721541	23.9404137898345
RPS10	0	0	15.5806722856462	1.73119253092995	0.924	0.872	1.05963302752294	596	10188	7.37052677120657	21.7278360492094
RPS16	0	0	36.0724074332795	1.72808769048677	0.956	0.938	1.01918976545842	596	10188	16.2233456867153	47.6668587942282
RPS19	0	0	47.8083323677206	1.72101256271371	0.965	0.956	1.00941422594142	596	10188	21.9063731109134	63.8447484635193
RPS23	0	0	49.7458256328617	1.71832562650896	0.955	0.952	1.0031512605042	596	10188	23.3022261257088	68.0589646536416
RPL19	0	0	53.962986330021	1.71733872958092	0.96	0.957	1.00313479623824	596	10188	24.5313544758679	71.5999658180169
RPS5	0	0	26.4686564705969	1.7127566649695	0.931	0.909	1.02420242024202	596	10188	13.2385029174892	38.792272273919
RPL11	0	0	57.9118490361656	1.70416116821374	0.963	0.962	1.0010395010395	596	10188	26.9605666721825	77.810353806396
RPLP2	0	0	35.6021755188137	1.69861039166205	0.955	0.951	1.00420609884332	596	10188	16.7401863283621	47.8583376341742
RPL10A	0	0	23.6286249970781	1.69540301119504	0.935	0.904	1.03429203539823	596	10188	11.443608881251	33.2016084472699
RPL22	0	0	19.8446525588046	1.695215540237	0.926	0.909	1.01870187018702	596	10188	9.96646946124959	28.5284164914936
RPL18	0	0	41.0173105736222	1.68803191983132	0.951	0.95	1.00105263157895	596	10188	19.1769011034541	55.0166920705331
RPS8	0	0	57.1901481670994	1.67103643907896	0.953	0.958	0.994780793319415	596	10188	28.6395936722831	81.3714804548074
RPL5	0	0	29.5329972003224	1.65702905593896	0.945	0.925	1.02162162162162	596	10188	14.5823772013908	41.256691258112
RPS20	0	0	17.4040765043508	1.65463876063125	0.921	0.884	1.04185520361991	596	10188	9.1502148195316	25.607093145517
RPS4X	0	0	40.6378737387999	1.63335438662556	0.955	0.943	1.01272534464475	596	10188	19.2839520145571	53.4243569105282
RPS18	0	0	85.1149644435799	1.63264006146961	0.966	0.979	0.986721144024515	596	10188	41.9471105951791	116.626391559237
RPL13A	0	0	35.2554616129937	1.63166971371914	0.963	0.949	1.01475237091675	596	10188	17.3607479119569	47.7537275847388
RPL27	0	0	17.6054583936937	1.61494675200521	0.933	0.894	1.04362416107383	596	10188	8.82015503338216	24.2146549605742
RPL27A	0	0	31.7976385392469	1.61400715977558	0.945	0.943	1.00212089077413	596	10188	16.0079764357004	43.8456988818582
RPL28	0	0	64.4367322088701	1.61393810004665	0.965	0.973	0.991778006166495	596	10188	29.9025157641342	81.5455645924705
RPS17	0	0	13.8683437010709	1.61307732787587	0.901	0.874	1.03089244851259	596	10188	7.92309048825818	21.8204368882018
RPL35A	0	0	26.4568889761885	1.60980601008953	0.95	0.923	1.02925243770314	596	10188	13.0742114183195	35.6115036805998
RPS2	0	0	49.7818796884368	1.59411532081411	0.96	0.958	1.00208768267223	596	10188	24.2901755629028	66.5111120725215
RPS28	0	0	43.6688551540297	1.57717465689454	0.96	0.97	0.989690721649485	596	10188	21.8716768552074	57.8887876589344
RPL10	0	0	121.26004113393	1.55560142742133	0.978	0.982	0.995926680244399	596	10188	59.3509641068073	157.591870178964
RPSA	0	0	20.5777835407169	1.55197504088021	0.94	0.901	1.04328523862375	596	10188	10.3650771286406	27.7053222420618
RPL6	0	0	28.4758760316996	1.54464127627701	0.946	0.932	1.01502145922747	596	10188	14.5388651310102	38.2236896183593
RPS7	0	0	38.228348000564	1.54200366614206	0.953	0.947	1.00633579725449	596	10188	19.1735986026338	50.5617112100254
RPLP1	0	0	95.8840024932874	1.52628585353073	0.982	0.988	0.993927125506073	596	10188	47.1677378473417	122.199080515363
RPL29	0	0	31.6606458896585	1.51054784355022	0.94	0.934	1.00642398286938	596	10188	17.2770151821388	44.6451920931555
RPL7	0	0	20.5874410806869	1.50763126250789	0.926	0.919	1.0076169749728	596	10188	11.5812946333494	29.6805953459287
RPL36	0	0	26.0302926760311	1.5008134148449	0.948	0.94	1.00851063829787	596	10188	13.7335568697628	35.0830039414698
NACA	0	0	20.6130239783616	1.4541770681743	0.926	0.913	1.01423877327492	596	10188	11.6384398102304	28.978319118769
RPS15	0	0	34.2739965935027	1.44236483705228	0.955	0.951	1.00420609884332	596	10188	18.2212778979585	44.9144711502396
RPL35	0	0	19.9559891572578	1.4014873231132	0.943	0.926	1.01835853131749	596	10188	11.1025741036513	26.7333418903741
RPL12	0	0	43.7415450253641	1.38664663999539	0.956	0.954	1.0020964360587	596	10188	24.8269213282199	59.3259334272799
UBA52	0	0	23.9054009951919	1.37381471570402	0.948	0.94	1.00851063829787	596	10188	13.4408603648603	31.7425826080286
TPT1	0	0	68.5710214401823	1.37183650182869	0.966	0.972	0.993827160493827	596	10188	37.8965428016069	90.3265223982828
RPL24	0	0	23.6817485473815	1.34277188400238	0.948	0.93	1.01935483870968	596	10188	13.6033757416136	31.5704475736373
EEF1A1	0	0	72.7216835135685	1.32701100121489	0.966	0.985	0.980710659898477	596	10188	40.5720054016701	94.1905601922853
RPL37A	0	0	24.8618284834381	1.28505782890251	0.955	0.947	1.00844772967265	596	10188	14.743496475745	33.028588189715
FAU	0	0	25.5680341372936	1.26079065945523	0.945	0.944	1.0010593220339	596	10188	15.4506205263827	33.7455151096612
RPL41	0	0	36.1228247185685	1.22506251837893	0.963	0.957	1.00626959247649	596	10188	21.252584710529	45.8035851899833
RPL26	1.15480809220595e-316	2.88990725074538e-314	33.9817101736037	1.36612953780369	0.95	0.945	1.00529100529101	596	10188	19.5021946071545	45.849484006068
BCL11B	1.08468243773287e-312	2.67916562120019e-310	1.74436924701279	6.72803526642937	0.54	0.021	25.7142857142857	596	10188	0.261041550939433	3.41292602788619
CD63	6.32134133744243e-307	1.54135372944638e-304	0.679060828448721	-3.08928919400246	0.294	0.911	0.322722283205269	596	10188	12.2827098585266	1.64637525706184
RPL23	4.04730544202462e-305	9.74375977238813e-303	20.3203608269999	1.37299748415767	0.936	0.916	1.02183406113537	596	10188	12.1133573574359	28.6524212944138
CAMK4	1.30364865549847e-304	3.09926172236568e-302	0.9106527706909	6.21714739422766	0.361	0.022	16.4090909090909	596	10188	0.141946244110209	2.07236517008599
VIM	2.66080911828133e-302	6.24764550871513e-300	6.07779594323685	-2.25867599418903	0.779	0.982	0.793279022403259	596	10188	53.9275983361398	11.6668407441855
RPS11	9.97578853406107e-300	2.31377466011351e-297	29.8315570080062	1.28091737428122	0.95	0.95	1	596	10188	18.3157051993232	40.968888824356
PIK3IP1	1.6293163365177e-287	3.73349004870243e-285	2.2049019343138	4.66527750368696	0.602	0.125	4.816	596	10188	0.45959841501245	4.16824812086662
SF1	1.12938609531644e-286	2.5571183508123e-284	4.15273578252935	2.23757301099899	0.773	0.601	1.28618968386023	596	10188	1.81658488358979	6.72220212638559
RPL7A	5.62910219114237e-268	1.25952817145102e-265	30.8208580924304	1.16109804807361	0.953	0.944	1.00953389830508	596	10188	19.1378179883976	40.4191306699255
EEF1D	1.40159686057453e-263	3.09964775479848e-261	11.8392370994418	1.33311153848627	0.911	0.89	1.02359550561798	596	10188	7.33195065790875	16.7064525744342
RPS24	1.65756209330436e-262	3.62358315546615e-260	35.3516185548645	1.1501715207594	0.958	0.963	0.994807892004154	596	10188	22.4654235945857	46.4205823037236
RPL4	6.69525006160963e-260	1.44701091956538e-257	8.92727267809622	1.45817212901406	0.881	0.809	1.08899876390606	596	10188	5.05034692606227	13.1192033605811
MAL	1.75345302971551e-254	3.74707001934373e-252	0.649272540885815	7.44835501396108	0.285	0.006	47.5	596	10188	0.101467208561418	1.56492868903193
RPL15	1.29433439781366e-253	2.73521621244645e-251	30.4511605795218	0.99581308770868	0.96	0.955	1.00523560209424	596	10188	20.5157170655741	38.9745058951455
RPS9	1.62105418701543e-247	3.38800325086224e-245	25.1589823835428	1.02618498573011	0.945	0.95	0.994736842105263	596	10188	17.535579022954	33.9580304209793
ITK	5.11381309794018e-245	1.05716968814918e-242	1.27816412255618	6.4608710970527	0.455	0.022	20.6818181818182	596	10188	0.21742804610553	2.64799597304343
PRMT2	1.35020589093003e-242	2.76124363866648e-240	2.33814048285033	2.53649411121	0.611	0.425	1.43764705882353	596	10188	1.00714711856667	4.5222777981691
RPL8	1.50247023489049e-239	3.03994482950875e-237	23.750981163627	1.10362588938179	0.951	0.942	1.00955414012739	596	10188	15.5191102279601	31.4631344427265
RPS4Y1	3.81139440788633e-226	7.63041160458844e-224	6.54981468117812	1.54077715741921	0.824	0.783	1.05236270753512	596	10188	4.01787917544468	10.3990169364748
PDCD4	2.53300905004487e-224	5.01826032529203e-222	2.72521859804173	2.80081948911551	0.641	0.417	1.53717026378897	596	10188	1.17501714216049	5.35814869251327
RCAN3	1.02970144238158e-223	2.01895791058303e-221	1.12528361308281	3.9220382671182	0.423	0.124	3.41129032258065	596	10188	0.289425196483626	2.39229925266177
PASK	2.81057107772054e-222	5.45451544154765e-220	0.599523506888332	5.74095823338172	0.233	0.03	7.76666666666667	596	10188	0.132165595205464	1.80144408833389
SC5D	5.14331155999681e-206	9.8808729858161e-204	0.940261636509413	4.05762207734261	0.372	0.112	3.32142857142857	596	10188	0.271627024272497	2.12634886926274
TRAC	6.13663002783155e-204	1.16712566499328e-201	1.40787492108603	4.62984136570065	0.473	0.079	5.9873417721519	596	10188	0.32455208686891	2.98398881160246
LIMD2	8.30670925261244e-201	1.56421092351917e-198	2.08936197949728	3.53497771864637	0.591	0.216	2.73611111111111	596	10188	0.64415852588084	4.0541907004797
GNB2L1	7.61115231485826e-199	1.4191814301597e-196	15.9954114188253	1.0786980766156	0.941	0.906	1.03863134657837	596	10188	10.5185538805825	21.3121951144117
LDHB	3.80129670354983e-193	7.01911281600137e-191	3.57437599076212	2.11281653620086	0.718	0.501	1.43313373253493	596	10188	1.5413510460793	6.09423076697235
BTG1	6.03344701018731e-189	1.103366621988e-186	19.2521208160346	1.98738160473056	0.958	0.796	1.2035175879397	596	10188	7.74871907528556	24.7693294288843
TXNIP	8.57544671937814e-186	1.55329924910336e-183	21.9362796401134	2.15514286075972	0.945	0.761	1.24178712220762	596	10188	9.1906033325696	32.1344717152205
STK4	1.53747189071808e-184	2.75860168769502e-182	3.33616580713394	3.07600711212331	0.716	0.355	2.0169014084507	596	10188	1.21251182566012	5.64473659320842
TOMM7	1.69775924592139e-182	3.01772739235317e-180	4.82908466081757	1.40710325681174	0.802	0.759	1.0566534914361	596	10188	3.20328354038411	7.60554623430756
S100A6	2.62830816067066e-181	4.62849934331438e-179	3.98720639503163	-1.99792505693828	0.73	0.964	0.757261410788382	596	10188	29.9454769916372	7.65386174780375
ANXA2	7.32906841148557e-179	1.27882157906462e-176	0.574687462259536	-2.7187848083004	0.258	0.847	0.304604486422668	596	10188	8.74578539313339	1.47390252918024
ETS1	1.32189782299963e-178	2.28556133596636e-176	3.19917363381012	2.63525469418426	0.72	0.361	1.99445983379501	596	10188	1.16971924763728	5.28695864961595
LINC00861	1.29537911107035e-176	2.21953291112134e-174	0.446213588527482	6.88728515781838	0.215	0.007	30.7142857142857	596	10188	0.0801749402420904	1.10110292585425
SELL	8.66859852830262e-175	1.47203638758739e-172	1.48520586203363	5.53168398241264	0.458	0.048	9.54166666666667	596	10188	0.304181108704572	3.40804750343163
NPM1	3.25111030460167e-173	5.47193512240877e-171	9.33405403481239	1.38759096292909	0.911	0.811	1.1233045622688	596	10188	5.2695178182264	13.1391121108331
APBA2	2.4761866074824e-170	4.13110465681647e-168	0.421421266784328	5.93587878259956	0.208	0.016	13	596	10188	0.0791946769819602	1.02065929535041
CD3E	3.98695145088733e-170	6.59372431690662e-168	2.45285078063279	6.30379300285335	0.644	0.03	21.4666666666667	596	10188	0.3741404920699	4.31960383736861
EIF3E	1.14704838618111e-169	1.88066493592919e-167	4.88071087499605	1.42277002618575	0.777	0.75	1.036	596	10188	3.32064845920152	8.13649888135326
COX4I1	3.77521671783051e-167	6.1368245090956e-165	7.49761819922299	1.14121142136176	0.876	0.845	1.03668639053254	596	10188	5.40770882326085	11.031216263802
FAM102A	5.64004854740428e-166	9.09051553585441e-164	0.973792439982719	3.58135504416127	0.389	0.132	2.9469696969697	596	10188	0.29627445598614	2.06716459204226
HNRNPA1	3.17836471128708e-165	5.07977465915705e-163	6.93155323789727	1.36017237580909	0.851	0.781	1.08962868117798	596	10188	4.31024775970635	10.3961973749165
TRBC2	3.43729613846108e-161	5.44782793811595e-159	2.32852462065184	6.34863416895716	0.577	0.036	16.0277777777778	596	10188	0.428477329909641	4.97295579207148
PDE3B	9.86763513442924e-161	1.55101283158438e-158	1.04158581650204	5.27881148502965	0.389	0.048	8.10416666666667	596	10188	0.23760837272238	2.40808347762523
OXNAD1	1.28897740322402e-155	2.00943124851783e-153	0.592569915006695	4.60891968296136	0.268	0.049	5.46938775510204	596	10188	0.152693188004867	1.46040894802682
CST3	4.20151936330081e-153	6.49664201387139e-151	0.425951840879025	-4.05930075883796	0.203	0.858	0.236596736596737	596	10188	14.7035794235837	1.20572984784062
FAM65B	2.32408946170664e-152	3.56466592517731e-150	1.75442088241334	4.60015834193098	0.544	0.095	5.72631578947368	596	10188	0.42599482298374	3.47029011517598
CNOT6L	3.24774536617638e-150	4.94150952954468e-148	1.66280498114219	2.71243881313839	0.532	0.306	1.73856209150327	596	10188	0.750367372011441	3.25557592788313
IFITM3	6.0122932094044e-150	9.07522258330654e-148	0.384480140457524	-3.17987754011242	0.195	0.807	0.241635687732342	596	10188	7.1251003263679	0.949288834017289
IKZF1	1.15412482629663e-148	1.72837008435713e-146	2.37431502401133	4.17564145064255	0.629	0.138	4.55797101449275	596	10188	0.595662814663659	4.23853697628973
GLTSCR2	5.23276817110071e-147	7.7751576442316e-145	3.30296922176383	1.83445903179968	0.715	0.614	1.16449511400651	596	10188	1.89841546944063	5.68170512411466
EVL	9.3854021340853e-147	1.38372839680751e-144	1.6090151294335	2.63887510880553	0.522	0.299	1.74581939799331	596	10188	0.715438271802939	3.13878609079717
LCK	3.83349355927105e-146	5.60840107721355e-144	0.963855930655433	5.87895956082671	0.394	0.026	15.1538461538462	596	10188	0.189544690028299	1.99573703156761
ANXA5	8.51209316084026e-146	1.23581297577115e-143	0.329682080655034	-2.69783699048328	0.178	0.785	0.226751592356688	596	10188	4.35260027933005	0.799669689567104
RPLP0	1.39264804877306e-145	2.00657373027385e-143	19.0828857995614	0.964223360380806	0.938	0.927	1.01186623516721	596	10188	14.1736631048449	26.5497967158468
RPL36A	3.81293657286246e-145	5.45249929919332e-143	2.98422166385303	1.61822611201329	0.688	0.626	1.09904153354633	596	10188	1.92657067918495	5.21773918569951
LGALS1	4.54302263007812e-139	6.4480408508549e-137	1.70288100983818	-2.48243577913512	0.478	0.913	0.52354874041621	596	10188	23.877437589171	4.49513542887378
PTMS	2.90671462722404e-134	4.09502262927215e-132	0.245735954068694	-2.95504693557355	0.133	0.744	0.178763440860215	596	10188	4.02447193533848	0.620820819750143
B2M	5.88331874659309e-134	8.22756170893044e-132	111.393140634266	0.907908986769	0.995	0.993	1.00201409869084	596	10188	71.988429915148	127.810798923674
PPP1R2	1.96484788540417e-131	2.7276964914235e-129	1.48308630279808	2.10940054652399	0.507	0.393	1.29007633587786	596	10188	0.836112438275198	2.91979832332412
FCMR	6.34274042773696e-130	8.74149131848763e-128	0.545171856484144	5.92319302827294	0.257	0.016	16.0625	596	10188	0.111009311048597	1.25937769877449
PPP2R5C	1.77109082678114e-129	2.42333643414033e-127	1.73700011698994	2.23793782479574	0.545	0.414	1.31642512077295	596	10188	1.04181547334639	3.42262539846137
MARCKS	6.28742076454986e-127	8.54146110864099e-125	0.270129786556898	-3.37593921757066	0.136	0.751	0.181091877496671	596	10188	5.74469706034437	0.772283536617094
AES	1.08018612849013e-126	1.45702553033715e-124	2.33007152652977	1.62214335495645	0.631	0.572	1.10314685314685	596	10188	1.57637908676592	4.16448584689407
FAM107B	1.89790941687186e-126	2.54199571827365e-124	2.38333899941417	2.36572270418461	0.634	0.397	1.59697732997481	596	10188	1.18543924267166	4.25450598045612
TMEM123	2.99963814141597e-125	3.98951872808325e-123	2.28279004675243	1.89999699016437	0.607	0.514	1.18093385214008	596	10188	1.38858403598727	4.35870929496964
AAK1	5.20777801806206e-122	6.87824514760571e-120	1.54749475860729	2.05053876862052	0.512	0.402	1.27363184079602	596	10188	0.927212591762889	3.10959442457201
IL7R	1.18600658883411e-121	1.5556316767611e-119	10.745552594255	5.26782006298742	0.871	0.094	9.26595744680851	596	10188	1.80435188140047	18.0499561850206
CDC42SE2	5.80428364689112e-121	7.56107333426179e-119	1.28882309162897	2.47789507798609	0.47	0.311	1.5112540192926	596	10188	0.702817659853754	2.57134010672829
RPL17	3.71808109112125e-120	4.81048872598878e-118	2.30776282497348	1.54878709864451	0.617	0.586	1.05290102389078	596	10188	1.64230594733837	4.25564474800369
CD9	3.90006985771504e-119	5.01185328539745e-117	0.170885436332888	-4.15985055372912	0.096	0.748	0.128342245989305	596	10188	6.08407485265967	0.453290905137499
IL32	2.40974516932662e-117	3.07590223996127e-115	3.41132811550749	2.8896938457682	0.641	0.291	2.20274914089347	596	10188	1.65942892642141	8.26759259360923
LAT	2.58080238097351e-117	3.27228536558235e-115	0.639620712028156	4.51387458309244	0.3	0.053	5.66037735849057	596	10188	0.18368891424338	1.41626064040769
ATM	1.83116932833712e-114	2.30642446726117e-112	1.21039355785863	2.52241895962804	0.446	0.299	1.49163879598662	596	10188	0.671238541827738	2.54379181335827
EPB41	9.07820550121339e-114	1.13591046333933e-111	0.599636768936175	3.95759044922612	0.282	0.074	3.81081081081081	596	10188	0.188705221041214	1.31963496972749
MALAT1	2.05880576059977e-113	2.55924357914033e-111	424.448813255893	1.19263484944583	1	0.984	1.01626016260163	596	10188	244.575061404534	520.597376177745
CLEC2D	2.88061631317248e-113	3.55756114676801e-111	0.94341941464578	4.39152995625758	0.381	0.078	4.88461538461539	596	10188	0.28998771195137	2.04930213063675
LGALS3	1.36394038498728e-112	1.67359885045633e-110	0.194370710911803	-3.00871455690094	0.111	0.756	0.146825396825397	596	10188	4.47279318698799	0.491866719853108
IPCEF1	3.30487885417987e-112	4.02919813638762e-110	0.478447909585419	5.21554452511175	0.237	0.026	9.11538461538461	596	10188	0.1135982212104	1.1263476084219
STK17A	1.4536655833648e-110	1.76097233949141e-108	1.14600820705368	2.71962028629304	0.426	0.207	2.05797101449275	596	10188	0.483189157898805	2.53324625769854
COMMD6	1.00561621768014e-109	1.21049461038346e-107	2.87319324788476	1.35233883752146	0.681	0.685	0.994160583941606	596	10188	2.26762935009903	5.0883280296625
LMNA	3.09789632429411e-108	3.70559057809746e-106	0.860004646526601	-1.81612712481349	0.314	0.85	0.369411764705882	596	10188	8.36568627648174	2.62682341317516
LAPTM4A	1.5765749966916e-107	1.87405499137985e-105	0.49959586692128	-2.37709946960483	0.25	0.803	0.311332503113325	596	10188	5.06116690292905	1.12806001306308
APLP2	1.51558328368979e-105	1.79036512251529e-103	0.140775764473153	-3.06221642630127	0.086	0.718	0.119777158774373	596	10188	3.06093142592427	0.341915360674442
SEPT6	3.99597832585329e-105	4.69132788761751e-103	1.18084814801925	2.41745226321425	0.445	0.288	1.54513888888889	596	10188	0.612922215563538	2.36189202195611
CD3G	4.32018162976142e-104	5.04083033229646e-102	2.5611638127934	5.95521207013152	0.648	0.031	20.9032258064516	596	10188	0.439606461496209	4.59169505694111
TIMP1	1.04072387473016e-100	1.20692240082274e-98	0.806980297204473	-3.25804933565718	0.329	0.855	0.384795321637427	596	10188	15.6110923442245	1.92337433292691
CD81	3.26924838094835e-100	3.76835363377314e-98	0.767990154660488	-2.07336072361722	0.342	0.802	0.42643391521197	596	10188	6.06998065359523	1.69180965063887
C6orf48	4.38119439655166e-99	5.01963471253109e-97	1.29179799811305	2.0739393305239	0.468	0.367	1.27520435967302	596	10188	0.748084568253033	2.58137298434832
IGFBP7	9.35175023655675e-99	1.06503555538367e-96	0.292704238376588	-4.43413922034018	0.148	0.712	0.207865168539326	596	10188	13.1116642196449	0.781463797914176
SATB1	1.89541292012213e-98	2.14576537665492e-96	1.3753882825804	3.22096920196705	0.461	0.196	2.35204081632653	596	10188	0.600207309662106	2.98308841735439
SPOCK2	5.43617517616445e-98	6.11778790979122e-96	1.23657282352723	5.38011875045336	0.456	0.041	11.1219512195122	596	10188	0.292374422628379	2.54970174801209
TBC1D10C	1.60442434575801e-97	1.79497333129244e-95	0.733237178746867	5.07105259261074	0.327	0.039	8.38461538461539	596	10188	0.189421005129544	1.64353907185619
CD3D	2.08452056799814e-96	2.31845009840682e-94	3.7349964778392	5.82037150624293	0.725	0.039	18.5897435897436	596	10188	0.642378248444082	6.46805182260618
TIMP2	2.26619185601981e-96	2.50585482032796e-94	0.189539918791866	-3.35078833659768	0.106	0.731	0.14500683994528	596	10188	3.9548315102749	0.503782863033742
CD99	3.06273513569774e-96	3.36706124542401e-94	0.695942126757501	-1.84323396846742	0.299	0.812	0.368226600985222	596	10188	5.52884702443468	1.71824206854286
YBX3	5.14351286644977e-96	5.62209604637977e-94	0.255651018033993	-2.44260647909088	0.138	0.715	0.193006993006993	596	10188	3.0962929853477	0.682548139535817
CCR7	5.50285509576671e-96	5.98050291807927e-94	2.12833742298225	6.02600323866837	0.545	0.02	27.25	596	10188	0.362197298581813	4.65568730665386
GSTP1	7.30512081517585e-96	7.8940961808994e-94	0.679178506737993	-1.80303472900352	0.314	0.797	0.393977415307403	596	10188	4.56439365568618	1.48338687438861
EIF1	3.70940801483038e-95	3.98583226181125e-93	17.2962048613801	0.721023908571324	0.95	0.944	1.00635593220339	596	10188	14.0056945557143	22.0555272623406
TRAF3IP3	2.47027451464567e-94	2.63944668505877e-92	0.751574875346645	4.79796628115481	0.322	0.048	6.70833333333333	596	10188	0.210759913479391	1.75200900281414
KIAA1551	3.25099221355059e-94	3.45422463181669e-92	1.29656976216104	2.473096875308	0.456	0.296	1.54054054054054	596	10188	0.743859631525695	2.74914634361521
JAK3	6.6503985452331e-94	7.02688499621047e-92	0.493488876171794	3.64856403765478	0.252	0.075	3.36	596	10188	0.174416898112423	1.10805426292499
CD6	1.49591090753988e-93	1.5718635110774e-91	0.588853677484395	5.90632068780679	0.275	0.018	15.2777777777778	596	10188	0.131122376848995	1.33472920648002
ATF7IP2	1.57181522768462e-93	1.64254691293043e-91	0.64038787180534	3.73185233047934	0.292	0.086	3.3953488372093	596	10188	0.226072003907049	1.48903101606107
SNHG8	5.09272662019354e-93	5.29281790106344e-91	1.49782239427679	1.9914335113223	0.493	0.405	1.21728395061728	596	10188	0.974166833469572	3.08699043020375
S100A10	8.48008661147598e-93	8.76536778606857e-91	3.1412230653504	-1.61746073707815	0.641	0.907	0.706725468577729	596	10188	19.9771803721478	6.78647186425886
FYB	1.15558505210069e-92	1.18800389761638e-90	2.81508461553765	3.21225957055349	0.656	0.207	3.16908212560387	596	10188	0.985718882823872	5.22055809999727
TXK	6.01253693993052e-90	6.14798064841605e-88	0.556677765430396	5.89863483296183	0.258	0.016	16.125	596	10188	0.119883208403662	1.31754661339466
GRN	8.44156040775334e-90	8.58556349706207e-88	0.150754517427517	-3.39904747310091	0.082	0.711	0.115330520393812	596	10188	3.34721774894657	0.442124554716404
BTF3	1.92950403208163e-89	1.95198070139151e-87	5.89515301806195	0.87540579457785	0.831	0.824	1.00849514563107	596	10188	5.08932823193647	9.16435061629229
COX7C	2.5675634911358e-89	2.58372963163555e-87	3.15114808901409	1.06000215744855	0.696	0.74	0.94054054054054	596	10188	2.8383915412477	5.46940043370001
TOB1	3.60036776541482e-89	3.60396813318023e-87	1.24663222412825	2.66386257594665	0.426	0.26	1.63846153846154	596	10188	0.713686497839182	2.97559561740156
SRSF5	1.84470873127815e-88	1.83688562095178e-86	3.23100222085616	1.29302768403966	0.721	0.716	1.00698324022346	596	10188	2.57853739395905	5.39386524752404
OCIAD2	2.65771220291613e-88	2.63265772850322e-86	1.7272307170556	2.61480087914453	0.53	0.209	2.53588516746411	596	10188	0.612689058834721	3.50563098653889
GCC2	2.77980864697149e-88	2.73933578532388e-86	1.19923969302351	2.05685828092902	0.435	0.36	1.20833333333333	596	10188	0.770399912716	2.57451164609724
SMCHD1	3.16656464221858e-88	3.10437592424511e-86	1.1456237115327	2.14936026220469	0.423	0.33	1.28181818181818	596	10188	0.755628296925446	2.50780955718646
TC2N	6.86813708738739e-88	6.69872303923183e-86	0.725138268210624	5.27817897044309	0.324	0.032	10.125	596	10188	0.18207460583463	1.57666283037903
TRABD2A	7.29676123533509e-88	7.08046438443052e-86	0.289824076019654	4.97401627165948	0.154	0.019	8.10526315789474	596	10188	0.0645993686685711	0.718034795567646
CYTIP	8.19075057808111e-88	7.90760838804693e-86	1.62478943363369	3.56450805784142	0.518	0.147	3.52380952380952	596	10188	0.577264697951458	3.18122779117235
CD52	9.06411427421996e-88	8.7065853222924e-86	2.90082069077047	2.72208799973676	0.629	0.322	1.95341614906832	596	10188	1.67130859079236	6.25897982247322
S100A11	3.01636923495203e-87	2.88283047635943e-85	1.48877945242034	-1.73477253518189	0.463	0.879	0.526734926052332	596	10188	11.3965096810465	3.52965476866547
DDX24	3.76042458857117e-87	3.57597576250175e-85	1.8678661283133	1.42790499886848	0.56	0.583	0.960548885077187	596	10188	1.56327391674818	3.56151769231598
ACAP1	1.54021580796561e-86	1.45738131600487e-84	1.01168526420732	4.40536958197962	0.398	0.072	5.52777777777778	596	10188	0.318092164721814	2.21595411002883
SEPT1	1.55100581904833e-86	1.46032572636041e-84	0.609695087551874	3.18143491789133	0.289	0.122	2.36885245901639	596	10188	0.263335248721469	1.36611547909576
CD59	2.03472768070299e-84	1.90632934774828e-82	0.216086181227417	-2.96603057947517	0.124	0.675	0.183703703703704	596	10188	3.25423792220779	0.535834810655253
TCF4	3.30726463667781e-84	3.08337579043996e-82	0.0668430615276638	-4.27233301606988	0.04	0.619	0.0646203554119548	596	10188	2.63775717514827	0.171703355330993
SPARC	4.71124383979314e-84	4.37088519946467e-82	0.577978137797003	-3.82938361060577	0.257	0.725	0.35448275862069	596	10188	15.195311814337	1.53320739521534
CD2	9.12508513327123e-84	8.42475699755755e-82	1.35054972227132	5.59123743304776	0.465	0.032	14.53125	596	10188	0.300921501282726	2.84661748045632
FN1	1.67070052441525e-83	1.53502672820549e-81	0.428339779090554	-4.02878042596543	0.221	0.716	0.308659217877095	596	10188	12.8376021945437	1.03518232116652
CYLD	5.9976812940308e-83	5.48412983322942e-81	0.826407104156165	2.38213023097296	0.346	0.258	1.34108527131783	596	10188	0.522635038789217	1.86639657646608
SUSD3	2.29716543132534e-82	2.09042054250606e-80	0.254748072499127	4.84493164378308	0.151	0.02	7.55	596	10188	0.0627356711967304	0.58143157092093
UXT	4.17150484101675e-82	3.77799288434751e-80	1.56373140404808	1.46285473810835	0.513	0.52	0.986538461538461	596	10188	1.22547799582579	3.13060899967656
CAV1	7.37632874414677e-82	6.6488339518923e-80	0.28768426283442	-3.87917885809702	0.146	0.677	0.215657311669128	596	10188	8.50938371147637	0.900971525050381
HLA-A	8.18948197760109e-82	7.3469697043394e-80	12.712179111741	0.938116116743828	0.941	0.905	1.03977900552486	596	10188	10.1289194657525	17.6702710377689
PCED1B	2.12734227929095e-81	1.8995268924805e-79	0.290561025682941	4.3865931116509	0.164	0.031	5.29032258064516	596	10188	0.0864016765350528	0.665025849733802
RP11-291B21.2	5.5429835763876e-81	4.92626189903345e-79	0.140146334415702	7.76991024941537	0.077	0.001	77	596	10188	0.0244548136212059	0.380394670467267
FXYD5	8.99931039195357e-81	7.96083182997977e-79	2.37279112205075	1.42267487472068	0.641	0.565	1.13451327433628	596	10188	1.73842517700679	4.29824855257212
NSA2	2.1290103707962e-80	1.87461334454504e-78	1.82771641405891	1.34225314308518	0.542	0.577	0.939341421143848	596	10188	1.55010193247178	3.62606932577317
ZFAS1	3.41214988325298e-80	2.99058426864463e-78	3.01607570936268	1.14278403700633	0.68	0.71	0.95774647887324	596	10188	2.67147383169567	5.51451421670153
DDX5	4.00574251513779e-80	3.49473471997273e-78	9.42260335958286	0.823981467327786	0.926	0.908	1.01982378854626	596	10188	7.6667099585133	12.641013327945
ARHGDIB	8.26432542892596e-80	7.17713266359556e-78	2.52171981625658	1.80611041180243	0.641	0.476	1.34663865546218	596	10188	1.67798978480549	4.55453164678311
NRP1	1.73369305282377e-79	1.49877764416615e-77	0.036491754425596	-4.40956746353185	0.023	0.562	0.0409252669039146	596	10188	1.66477450713714	0.0926757191215546
PMP22	1.92295113839099e-78	1.65486912674472e-76	0.0810462526636362	-3.83125377806658	0.045	0.618	0.0728155339805825	596	10188	2.31107725744405	0.260601798165787
COL3A1	2.07161820897827e-78	1.77477958182693e-76	0.873254556309598	-4.40041612972912	0.344	0.721	0.477115117891817	596	10188	37.8446448861629	2.16984646936196
PSAP	4.69848356151978e-78	4.00719546441905e-76	0.67246766777661	-2.60382788556081	0.314	0.842	0.3729216152019	596	10188	8.52115798289415	1.55031378051473
AIM1	9.86144047047704e-78	8.37297929946441e-76	0.771323845490114	2.74481262948535	0.327	0.179	1.8268156424581	596	10188	0.41100921154899	1.82395611830477
GSN	1.23255393426581e-77	1.04186414559118e-75	0.228505349217654	-4.47769513862679	0.124	0.735	0.168707482993197	596	10188	10.5800072056334	0.626910746106744
DUSP1	1.34177561503327e-77	1.12916948771317e-75	1.39598296701972	-2.00423301718981	0.455	0.869	0.523590333716916	596	10188	11.7266328014571	3.48504173799312
BEX2	2.12881896640394e-77	1.78361268379016e-75	0.268934577129818	5.32162683814817	0.146	0.015	9.73333333333333	596	10188	0.0663403264940368	0.662178852256162
TNRC6B	2.17884305007647e-77	1.81751824427212e-75	1.77310423287149	1.50883846038362	0.535	0.538	0.994423791821561	596	10188	1.45707911401553	3.57717431821981
TMA7	1.70974625189789e-76	1.41998532597581e-74	3.15706455101926	1.01522845128902	0.705	0.729	0.967078189300411	596	10188	2.77489487005212	5.37595091357175
NAP1L1	2.74225782519626e-76	2.26760876423512e-74	4.03939718913924	1.02686171142519	0.752	0.742	1.01347708894879	596	10188	3.42493390894457	6.7572839503068
EMP1	4.03988667440854e-76	3.3261733619297e-74	0.117349557827458	-3.62392065010236	0.069	0.603	0.114427860696517	596	10188	3.01622890425773	0.295935226942472
PBXIP1	5.66920630229011e-76	4.64752735617481e-74	0.508500576108843	2.83074381193541	0.242	0.148	1.63513513513514	596	10188	0.283315477036048	1.26307653419506
PTRF	6.55489979863274e-76	5.35054245794833e-74	0.222586239534683	-3.06478288612077	0.122	0.631	0.193343898573693	596	10188	3.77961443814752	0.562660516006331
CD48	7.2016758753348e-76	5.85336211423045e-74	1.78133510627026	3.59638326501683	0.559	0.135	4.14074074074074	596	10188	0.613977668900564	3.33817076072643
FLT3LG	1.50742904636598e-75	1.21999119288658e-73	0.285080683568403	4.00316485111821	0.156	0.042	3.71428571428571	596	10188	0.0964039441671663	0.690227771168099
RBM38	6.26664359480601e-75	5.05022434447523e-73	0.432704197808363	3.48732034648552	0.221	0.075	2.94666666666667	596	10188	0.172681039205768	1.00097711500667
NELL2	8.81704315566876e-75	7.07558412563983e-73	0.144432034729891	6.94179184876733	0.081	0.003	27	596	10188	0.0262284344875759	0.393104690717571
TSC22D3	1.03193212466105e-74	8.24635171383553e-73	6.92760998997108	1.46220582083735	0.844	0.744	1.13440860215054	596	10188	5.07531879351329	11.3861932003595
GMFG	1.64799960507323e-74	1.31143533426308e-72	2.27410002462655	2.06533109351889	0.614	0.392	1.56632653061224	596	10188	1.35949794176715	4.22390312731104
ZNF101	1.84561896196212e-74	1.46257612656489e-72	0.272722361781836	3.89661465037663	0.149	0.043	3.46511627906977	596	10188	0.0879880752867138	0.678417356712733
RAC1	1.89000771816941e-74	1.49153762621842e-72	0.882108729918488	-1.2048871463761	0.379	0.801	0.473158551810237	596	10188	3.89793554706495	1.80736025976355
KLF2	2.96859357502841e-74	2.33304467782915e-72	6.79567883403309	1.74641129965972	0.812	0.584	1.39041095890411	596	10188	3.97641702711002	11.5958352517869
ATP5L	5.01940794737e-74	3.92856459880782e-72	3.53144922487951	0.978598546267864	0.743	0.748	0.99331550802139	596	10188	3.08271949450378	5.77344199070106
FOS	6.33093205075805e-74	4.93475396202326e-72	2.71406137501182	-1.94973158747708	0.596	0.903	0.660022148394241	596	10188	26.6451680769932	7.47022493512802
FTL	1.33792709289456e-73	1.03861368896986e-71	25.4123983124284	-1.92972391518902	0.987	0.993	0.993957703927492	596	10188	116.69829926679	32.8180132854124
ICAM3	1.44885873592909e-73	1.12015627230225e-71	0.616985634286887	2.62533730776159	0.297	0.163	1.82208588957055	596	10188	0.330105447105043	1.32968951265326
TNFRSF25	1.97680219553152e-73	1.52213769055927e-71	0.481623749472353	3.58677759274409	0.235	0.073	3.21917808219178	596	10188	0.190147846001768	1.1456435534922
CD5	4.53651837818497e-73	3.47903399333467e-71	0.23079136456346	5.56044578700083	0.143	0.009	15.8888888888889	596	10188	0.050386904187027	0.516569118348577
RGS10	1.72240492483157e-72	1.315599167284e-70	1.69909383557607	2.08083548479982	0.532	0.347	1.53314121037464	596	10188	0.991598178037616	3.36628120055258
TNFAIP8	2.58359924210537e-72	1.96549895942408e-70	0.870903028114913	2.74310037299624	0.367	0.191	1.92146596858639	596	10188	0.451690867476865	1.85045257757434
CD27	3.70083062762618e-72	2.80422700027181e-70	0.504880708293862	5.84935818873825	0.25	0.013	19.2307692307692	596	10188	0.111309023218221	1.16717415129658
RNF125	1.66083149421771e-71	1.25346643605264e-69	0.753368693649558	2.87361339460969	0.317	0.16	1.98125	596	10188	0.395792009835002	1.76572451236235
NCK2	4.18290248287043e-71	3.14445147516651e-69	0.69477591646175	2.29983679581256	0.317	0.219	1.44748858447489	596	10188	0.396837960329866	1.52749788684828
CD151	2.18692746827757e-70	1.6375265165028e-68	0.122559791938512	-2.98047085347775	0.072	0.587	0.122657580919932	596	10188	1.81011379277264	0.335760566934732
PTMA	2.66209735406159e-70	1.98550704223127e-68	33.4979620624007	0.690497785186797	0.97	0.973	0.996916752312436	596	10188	26.5250485833531	41.2081967882254
AP3M2	3.58878637735836e-70	2.6662159418351e-68	0.405896753533618	2.80125599158547	0.195	0.118	1.65254237288136	596	10188	0.188564366812728	1.04480039306634
TRAT1	6.81490226926611e-70	5.04329285055144e-68	0.299453352601459	6.04100760447468	0.163	0.009	18.1111111111111	596	10188	0.0679985443198799	0.718417099160601
TPM4	2.00494465536256e-69	1.47798613954808e-67	0.527829238791456	-1.87856697184257	0.25	0.744	0.336021505376344	596	10188	4.36233593951526	1.25527883224885
N4BP2L2	2.4611690877669e-69	1.80729632742235e-67	2.46401943593885	1.35334460704882	0.648	0.642	1.00934579439252	596	10188	2.05368164827044	4.44072155340744
ANKRD12	7.70286671855957e-69	5.63464700462633e-67	1.59941335965799	1.61391392464374	0.515	0.51	1.00980392156863	596	10188	1.35809222071359	3.26110670813901
MTERF4	1.66253568455249e-68	1.21148529442544e-66	0.513132883177625	2.42685488680279	0.252	0.177	1.42372881355932	596	10188	0.289046583498583	1.20772778500905
PTPRC	1.75604679124998e-68	1.27474251613677e-66	6.65710847376556	2.69587788157621	0.849	0.305	2.78360655737705	596	10188	2.56956354575735	10.100735474729
LTB	2.76397640289195e-68	1.99878582534609e-66	2.31364128574087	4.93910502260558	0.574	0.058	9.89655172413793	596	10188	0.661526894032712	5.38636483187998
SMDT1	2.87354315969565e-68	2.07014838463074e-66	1.58636658304972	1.36860648678439	0.525	0.539	0.974025974025974	596	10188	1.28231822969341	3.06903738834033
NDFIP1	3.70517969034052e-68	2.65920047285232e-66	1.72023030743743	1.4316211726795	0.535	0.531	1.0075329566855	596	10188	1.37303422120677	3.39890538928461
MYL6	4.13552068964759e-68	2.95689729309803e-66	4.5345597624956	-0.912537983083958	0.775	0.946	0.81923890063425	596	10188	13.8026283774692	7.4922992423555
ZAP70	5.90918712233801e-68	4.20924456478452e-66	0.309277395889738	5.26790008725124	0.176	0.016	11	596	10188	0.0792558780654834	0.699944328253942
DSTN	1.15012716562793e-67	8.16204050861106e-66	0.628457394460034	-2.01024148777029	0.29	0.746	0.388739946380697	596	10188	5.11309740911126	1.4785563981136
PDK1	2.86918923911207e-67	2.02859145496924e-65	0.371496334134263	3.25814048371128	0.19	0.075	2.53333333333333	596	10188	0.146021681559333	0.911854822072002
PNISR	3.75792512087438e-67	2.64711029162629e-65	2.22750504856427	1.33226002072311	0.604	0.619	0.975767366720517	596	10188	1.91197507095841	4.20957643513059
TUBA4A	5.04528881241132e-67	3.54082464661443e-65	0.571129454059598	3.68261933025534	0.273	0.072	3.79166666666667	596	10188	0.217011529650114	1.31539428960597
NPC2	5.50795605018843e-67	3.85131676906374e-65	0.274940346150088	-2.73282332661505	0.154	0.729	0.211248285322359	596	10188	4.04487871174858	0.655692157739051
FOXP3	7.64297999784538e-67	5.32460939849895e-65	0.103463218934393	7.27575962078201	0.062	0.002	31	596	10188	0.017314221718099	0.277065442826866
SRSF7	1.02496786473986e-66	7.114548839229e-65	2.35947234160116	1.41544313164638	0.641	0.562	1.14056939501779	596	10188	1.74737221789571	4.26552751364735
RAPGEF6	1.45410570007099e-66	1.0056595021691e-64	0.347847353612749	3.25352095052728	0.185	0.073	2.53424657534247	596	10188	0.131872847939923	0.826297030421902
RIC3	2.91061869962602e-66	2.00569047276041e-64	0.222224677214935	5.59205270196504	0.131	0.009	14.5555555555556	596	10188	0.0504120357792534	0.523155841031456
CALD1	3.09365419225689e-66	2.12412307157162e-64	0.263302545442925	-3.54992921198083	0.136	0.639	0.21283255086072	596	10188	6.59896760487935	0.725569778210014
UQCRB	4.30441132814828e-66	2.9448057212249e-64	2.7538767250055	1.06014843888653	0.673	0.697	0.965566714490674	596	10188	2.50627144010525	4.8803512118083
PRRC2C	1.01247198493363e-65	6.90186547722321e-64	2.3853536120302	1.02658082992985	0.638	0.672	0.949404761904762	596	10188	2.16099228072234	4.23324375945869
CTLA4	1.10710734729941e-65	7.52002665653121e-64	0.183308801568546	6.4077823007097	0.097	0.006	16.1666666666667	596	10188	0.0467709756364838	0.560471244151255
SMAP2	1.13010909230166e-65	7.64894833682752e-64	1.97651099880941	2.28429678825848	0.579	0.324	1.78703703703704	596	10188	1.13024442126933	3.70606905522251
RNF157	1.86756641450206e-65	1.25954771763882e-63	0.182909256003415	5.61716132711473	0.107	0.008	13.375	596	10188	0.0404160765394301	0.460300544373622
LAMC1	2.65454835796446e-65	1.78398781696559e-63	0.0539779432093506	-3.72238132866171	0.034	0.495	0.0686868686868687	596	10188	1.32460618201051	0.155429096492376
BACH2	4.13868118329444e-65	2.77160483891116e-63	0.309390837553516	4.15695462941257	0.164	0.035	4.68571428571429	596	10188	0.095512664009135	0.742190161304844
COL1A1	5.19868227819309e-65	3.46925397364752e-63	1.62204440170361	-3.91361468272445	0.522	0.719	0.726008344923505	596	10188	43.0877597064912	3.5926739853349
ISG20	6.8682481295859e-65	4.56738500617462e-63	1.22855453743406	2.56611205035491	0.458	0.202	2.26732673267327	596	10188	0.603524962458366	2.46489258028865
DPYSL2	7.1844104973636e-65	4.76098617593583e-63	0.101555701419809	-2.60940837243291	0.06	0.59	0.101694915254237	596	10188	1.46109607406489	0.280556949157229
S1PR4	8.00050022534523e-65	5.2833858953417e-63	0.410649616992781	4.12159468038859	0.22	0.047	4.68085106382979	596	10188	0.141692909186575	0.897565413445768
AHNAK	2.95362270463818e-64	1.94376990378939e-62	0.762029622372233	-1.28026902556588	0.275	0.828	0.332125603864734	596	10188	5.81340946789363	2.53269303606462
SEPT9	3.14991890100736e-64	2.06580370959514e-62	1.17399387710959	1.48155417995832	0.446	0.447	0.997762863534676	596	10188	0.962048996558054	2.39784108121379
KAT6A	3.68086859447648e-64	2.40571958069925e-62	0.72430941521186	2.02887491662691	0.319	0.27	1.18148148148148	596	10188	0.486425885803568	1.59590482928605
ARHGEF1	6.78256254025117e-64	4.4177245531862e-62	0.728380142650217	2.07182749159464	0.334	0.264	1.26515151515152	596	10188	0.528728352711086	1.56691805755076
PFDN5	1.30881873201903e-63	8.49570766698632e-62	9.59312204075779	0.746187993806714	0.899	0.901	0.997780244173141	596	10188	8.43353816444584	13.3465799060136
CDKN1B	1.93170927482164e-63	1.24963192849772e-61	0.686583349957068	2.23467346046214	0.322	0.236	1.36440677966102	596	10188	0.429742990254465	1.46885685633077
FUS	2.39942710001959e-63	1.54693911916178e-61	2.69129808933263	1.07050544498956	0.654	0.686	0.9533527696793	596	10188	2.42650408854888	4.99133936756608
NFIB	2.72679668726165e-63	1.75205899307532e-61	0.0616202884815973	-4.21702722901275	0.037	0.549	0.0673952641165756	596	10188	2.49703137641666	0.164941026299995
LINC01089	3.11251998143841e-63	1.99316557329889e-61	0.355356350825197	3.10273619627947	0.178	0.087	2.04597701149425	596	10188	0.167397624701857	0.90979634672501
SLC38A1	5.43452358977944e-63	3.46842966959783e-61	0.906274536472277	2.56844088128259	0.386	0.171	2.25730994152047	596	10188	0.433316251995391	1.86927864282695
KLF3	5.69317050340497e-63	3.6213514984702e-61	0.905767446160333	1.71151157358701	0.366	0.364	1.00549450549451	596	10188	0.697156222991518	2.00367676163187
IGFBP4	1.36172683235044e-62	8.63289420815765e-61	0.153857087377335	-3.66944889880285	0.092	0.616	0.149350649350649	596	10188	4.27790587512207	0.380600499574559
C9orf142	1.56710617571251e-62	9.90192437072299e-61	0.795005154098822	1.9531092124987	0.344	0.284	1.2112676056338	596	10188	0.543008082986938	1.74583315383206
RTN4	1.82477437306613e-62	1.14918489408426e-60	0.643584210487227	-1.37144275734358	0.307	0.747	0.410977242302544	596	10188	3.20395644459291	1.37240099310443
POLR2J3	3.10049198298659e-62	1.94614709651558e-60	1.14342497747159	1.70272023635716	0.433	0.376	1.15159574468085	596	10188	0.826618129682277	2.40146641582473
MGP	4.59716008715962e-62	2.87609827952924e-60	0.344990375090081	-4.10571878300606	0.159	0.654	0.243119266055046	596	10188	14.0277406532523	1.2817054049289
CORO1A	4.61736676508117e-62	2.8792688034452e-60	1.97127427552322	2.84580838566118	0.572	0.217	2.63594470046083	596	10188	0.950521857468848	3.76716152312458
COL1A2	1.47657188470419e-61	9.17742505725132e-60	2.06656262049145	-3.3254923978136	0.576	0.766	0.751958224543081	596	10188	35.4412723167436	4.47261728829614
KIF2A	2.54195514028771e-61	1.57477018935284e-59	0.533503966649357	2.20851602233918	0.265	0.197	1.34517766497462	596	10188	0.314269059494101	1.15462119963458
EPC1	5.96334577790992e-61	3.68236601785937e-59	0.979322632768487	1.66576886500213	0.398	0.394	1.01015228426396	596	10188	0.796540102049763	2.06302232531994
FCGRT	1.0485374414045e-60	6.45376491846995e-59	0.1662587898318	-3.16639550373196	0.102	0.689	0.148040638606676	596	10188	3.47927506977936	0.388089708274082
APP	1.1804309839231e-60	7.24213447846242e-59	0.189241955034414	-2.62742988202453	0.109	0.623	0.174959871589085	596	10188	2.40537287450401	0.455163903271452
HMHA1	2.47983276844311e-60	1.51652538337683e-58	0.682263648272867	3.35838884223841	0.31	0.108	2.87037037037037	596	10188	0.309543869887501	1.49563142866527
RAC2	2.78379055053785e-60	1.6969523230987e-58	0.75852410752336	3.15193258393457	0.327	0.134	2.44029850746269	596	10188	0.423579831012365	1.66073574347169
HLA-C	3.19308842647528e-60	1.94023478540362e-58	12.6373660031015	0.795480693747552	0.94	0.902	1.04212860310421	596	10188	10.0654115400416	16.3729570176879
ICOS	6.78601267294984e-60	4.11029219830678e-58	0.234070778104093	6.07854754778112	0.131	0.007	18.7142857142857	596	10188	0.0550131801365678	0.611657250838607
RAB13	1.59634194537912e-59	9.63835792354461e-58	0.0631904030333172	-3.54626332204202	0.039	0.513	0.0760233918128655	596	10188	1.46924774089229	0.159671306281947
GIMAP7	2.811100127946e-59	1.69190864979129e-57	1.28908177055666	2.38931817225123	0.436	0.24	1.81666666666667	596	10188	0.740685908722539	2.91390062206132
CEBPD	1.15518761944819e-58	6.93076130419091e-57	0.243989853413833	-3.19511816023498	0.131	0.686	0.190962099125364	596	10188	5.46422184242895	0.653436873797681
ZFP36L1	1.60225764706337e-58	9.58281075141456e-57	0.914967831632327	-1.76437861427149	0.372	0.817	0.455324357405141	596	10188	6.61882907262873	2.22088709339456
DYNLL1	2.20520003204258e-58	1.31475546737987e-56	0.607389988401043	-1.41100898303116	0.289	0.759	0.380764163372859	596	10188	3.62112564690976	1.37415367288409
CCDC88C	3.27376526096303e-58	1.9457419218205e-56	0.380376290586603	2.95403587029261	0.208	0.094	2.21276595744681	596	10188	0.184510195286338	0.82976095401094
CYFIP2	5.62707554920864e-58	3.33399843833019e-56	0.575294488291901	3.7746025089834	0.279	0.061	4.57377049180328	596	10188	0.204747375729638	1.27981703272958
CNN3	1.07522065947087e-57	6.35081419952684e-56	0.0600277497940387	-3.57442523666262	0.037	0.49	0.0755102040816327	596	10188	1.34493062068566	0.156157802173472
SEMA4D	1.32962162388579e-57	7.82912497358634e-56	0.56047915595937	3.27530030365117	0.27	0.104	2.59615384615385	596	10188	0.27656939369546	1.24756618777471
RASGRP1	1.38357588482833e-57	8.12167584986112e-56	0.652060320766884	4.93175114104382	0.295	0.034	8.67647058823529	596	10188	0.192328885442673	1.48731222001008
RBL2	3.39455224894966e-57	1.98649197608534e-55	0.566046699476188	2.10408777950067	0.268	0.234	1.14529914529915	596	10188	0.401103105662617	1.27736122141738
S100A13	4.72105153643576e-57	2.75428463716171e-55	0.118922325457575	-2.99323295988716	0.072	0.535	0.134579439252336	596	10188	1.8653050073011	0.293404847219199
LAMA4	1.19176943810381e-56	6.93157888174199e-55	0.0677060885519685	-3.62119776753942	0.045	0.496	0.0907258064516129	596	10188	1.66031229039325	0.159466393549144
USP15	1.56199893222057e-56	9.05721271094603e-55	0.764346485651918	1.87993136263565	0.339	0.309	1.09708737864078	596	10188	0.602190240860622	1.6730091414302
ADIRF	1.87708490981874e-56	1.08511482978245e-54	0.147745734256622	-3.90129583268564	0.084	0.614	0.136807817589577	596	10188	5.484004130946	0.420495428052531
CTTN	1.01786393766502e-55	5.86628916074273e-54	0.039273737531488	-3.7245629610486	0.023	0.447	0.0514541387024608	596	10188	1.00024663604473	0.110204303413869
FOXP1	1.05618868363267e-55	6.06877721269179e-54	2.17282354597038	1.17060643050825	0.587	0.602	0.975083056478405	596	10188	1.99669206971012	4.19414212827081
C9orf78	1.06731716179703e-55	6.11424852416194e-54	0.798899579489454	1.58602027558724	0.346	0.365	0.947945205479452	596	10188	0.656689062874332	1.72934062739701
SNRPD2	1.40244559742522e-55	8.00994378901807e-54	1.67082031171786	1.10530144334024	0.523	0.595	0.878991596638656	596	10188	1.65506944188718	3.28244593027543
BRI3	2.30184400230949e-55	1.31074164909953e-53	0.723148920942442	-1.39102959210149	0.331	0.765	0.432679738562092	596	10188	3.62724289392833	1.55259870005649
PRKCDBP	2.88362169542131e-55	1.63712241866322e-53	0.0673966534979091	-3.73812111933212	0.039	0.495	0.0787878787878788	596	10188	1.78689919771209	0.199665949448265
CYB5R3	2.89443253398101e-55	1.63836941558883e-53	0.186794933738557	-2.15479300120157	0.111	0.593	0.187183811129848	596	10188	1.70034651415547	0.44734087351814
FKBP5	3.12785712631817e-55	1.76524375921203e-53	0.982587826908111	2.10836095987134	0.386	0.281	1.37366548042705	596	10188	0.691993599913604	2.19240350033655
APRT	4.19051750860973e-55	2.35797196734463e-53	1.91653392133634	1.06317577221878	0.587	0.614	0.956026058631922	596	10188	1.74743715133559	3.46006144362679
GTF3A	6.36473165648101e-55	3.57082098450184e-53	1.05003448753745	1.40695127046649	0.418	0.429	0.974358974358974	596	10188	0.862177070422204	2.11956534575073
TMEM243	9.04874114025534e-55	5.06170611019166e-53	0.685253856953949	1.89317014458764	0.322	0.265	1.21509433962264	596	10188	0.449050726241072	1.47860728010223
HSPG2	3.24613139834197e-54	1.81050360894622e-52	0.147046233605107	-3.37717223760239	0.087	0.574	0.151567944250871	596	10188	3.19673287766206	0.351924075338534
ZFP36L2	3.67357841818156e-54	2.04291777588875e-52	8.00216350740478	1.27556242021393	0.849	0.752	1.12898936170213	596	10188	6.38794204279748	13.4099627590972
FAM134B	4.89217673624983e-54	2.71266208007975e-52	0.482174043669368	3.24690945130273	0.237	0.074	3.2027027027027	596	10188	0.170604379989913	1.13979414090823
ITGB1	6.72664593080848e-54	3.71901392319902e-52	0.664969767081609	-1.35825101680949	0.275	0.771	0.356679636835279	596	10188	4.40209734714946	1.76995843196426
TESPA1	9.08565655266362e-54	5.00869860797419e-52	0.31370650637166	5.78203231827721	0.173	0.011	15.7272727272727	596	10188	0.0772207622136651	0.73421992600469
SFI1	1.10372783446733e-53	6.06699412824687e-52	0.329403796627285	2.86177019911606	0.178	0.091	1.95604395604396	596	10188	0.162001777613831	0.7735807304597
CTNNA1	1.16082777489876e-53	6.36247361694513e-52	0.0640008647654837	-2.81278197706246	0.044	0.503	0.0874751491053678	596	10188	0.986190844107731	0.164978817376008
GPR155	1.65141553138599e-53	9.0253655147788e-52	0.49679232193577	3.25495991345295	0.238	0.09	2.64444444444444	596	10188	0.236441607040504	1.18714033553153
RSL24D1	2.37245043607871e-53	1.29288351987911e-51	1.52443360919689	1.16977151410889	0.522	0.567	0.920634920634921	596	10188	1.4050772669305	2.92402279303184
CTD-3184A7.4	3.13192569406104e-53	1.70188842215277e-51	0.245232277583693	3.39789301724445	0.134	0.051	2.62745098039216	596	10188	0.104145232096859	0.620165541922917
GPBP1	3.47276087540535e-53	1.88172191137705e-51	1.08855899452371	1.42151343475746	0.435	0.461	0.943600867678959	596	10188	0.993034404223999	2.1601611341914
TSTD1	4.04825647816428e-53	2.18732357835814e-51	0.496482525566873	4.06975583558789	0.243	0.053	4.58490566037736	596	10188	0.187890504383605	1.13168360776083
MZT2A	6.93233567948278e-53	3.73501677869924e-51	1.32299910772606	1.37955426441279	0.483	0.443	1.0902934537246	596	10188	0.994356164861659	2.55833565255194
ZC3HAV1	7.95560995030067e-53	4.27423010295956e-51	0.936335913563947	1.61979527559917	0.386	0.368	1.04891304347826	596	10188	0.743580233678661	1.9936093965335
ENG	8.49588036515827e-53	4.55163799056183e-51	0.058334341857142	-3.76535698907115	0.035	0.511	0.0684931506849315	596	10188	1.58452415870454	0.149296227464639
THEM4	9.03417323644298e-53	4.82643092089632e-51	0.351455536300649	2.70617158691855	0.185	0.103	1.79611650485437	596	10188	0.173069285362649	0.858831286678125
CTSZ	1.16526241893673e-52	6.20787841617861e-51	0.191252483878485	-3.00146010677115	0.112	0.647	0.173106646058733	596	10188	3.35371654724562	0.466248070757144
RARRES3	1.18187235642213e-52	6.27877942647833e-51	0.773938225476387	2.45763602092367	0.337	0.21	1.6047619047619	596	10188	0.512703240819068	1.71958719355611
DST	1.95768674840779e-52	1.03713772334172e-50	0.0304178839053419	-4.31122939141827	0.02	0.479	0.0417536534446764	596	10188	1.29452874567076	0.0724847188454472
HTRA1	2.75369591030213e-52	1.45479284772323e-50	0.0719929757101552	-4.18164745764309	0.042	0.538	0.0780669144981413	596	10188	2.70253667411188	0.200225396306643
ATXN7	4.37412897879433e-52	2.30447531988059e-50	0.587863597107075	1.98087702167325	0.28	0.249	1.12449799196787	596	10188	0.443346374538585	1.30480287488602
ELF1	6.76607559539134e-52	3.55480640189911e-50	1.37921242240274	1.43518260693309	0.483	0.496	0.973790322580645	596	10188	1.29803005538692	2.72480026795831
IFITM1	8.29273169138994e-52	4.34488881648885e-50	1.36884085533419	2.16191594677327	0.478	0.278	1.71942446043165	596	10188	0.838987369651773	2.74931577049884
TSPAN4	1.1846231789948e-51	6.18965611024781e-50	0.0750598888688043	-2.89460929398758	0.04	0.506	0.0790513833992095	596	10188	1.11770760780794	0.248164705103888
PDLIM1	1.42917074575065e-51	7.44695846943334e-50	0.0636439135452163	-3.60176718272389	0.039	0.486	0.0802469135802469	596	10188	1.47461214579231	0.185305525788481
SPARCL1	1.5527006050683e-51	8.06852808956119e-50	0.164478157670459	-4.43382732222656	0.092	0.572	0.160839160839161	596	10188	7.90901166719643	0.438434122837413
MGST3	2.06987488165838e-51	1.07266894752754e-49	0.499651786504938	-1.59000524878725	0.253	0.712	0.355337078651685	596	10188	3.2123917534374	1.11578898033302
COL6A2	2.64735245757653e-51	1.36820642365891e-49	0.358086472655621	-3.57760856125555	0.18	0.608	0.296052631578947	596	10188	9.58373801671435	1.05520854123008
CD7	2.94613571215158e-51	1.51849742843932e-49	1.10144213710732	4.79868383977924	0.396	0.047	8.42553191489362	596	10188	0.35144515130042	2.57232791970548
EHD2	5.70630050601404e-51	2.93319268442922e-49	0.0257333136148776	-4.35016579327613	0.015	0.408	0.0367647058823529	596	10188	0.89895119234209	0.0693001645464158
G3BP2	6.89954320026861e-51	3.53699224059053e-49	0.835584624062893	1.45719003184559	0.357	0.396	0.901515151515151	596	10188	0.779445653212127	1.78773850853123
PAG1	2.44914126492303e-50	1.25215639025729e-48	0.699181265248852	2.93816627194177	0.31	0.135	2.2962962962963	596	10188	0.391095390825085	1.62857818251881
DGKA	3.86895813816984e-50	1.9727537487896e-48	0.331479735867151	2.83093800003927	0.185	0.097	1.90721649484536	596	10188	0.18396111248252	0.752237305428363
LINS1	4.52244836618757e-50	2.29979800739362e-48	0.314811490950984	2.75328757919292	0.169	0.095	1.77894736842105	596	10188	0.15780509437407	0.732422861569485
RHOB	5.67157259921951e-50	2.87647038038816e-48	0.168187888071295	-2.96297081798333	0.099	0.604	0.163907284768212	596	10188	2.77805410424743	0.415694438894596
BCL2	6.26007039691853e-50	3.16649677869663e-48	0.479237443515985	3.10111308212536	0.223	0.114	1.95614035087719	596	10188	0.298579669032439	1.26015808747212
PACS1	9.91453800101608e-50	5.00171348120225e-48	0.557815006742184	1.89215070697224	0.27	0.241	1.12033195020747	596	10188	0.376977340640423	1.24760361246706
NSMCE3	1.15687187951912e-49	5.82077943824713e-48	0.475066793624869	2.08049724261053	0.243	0.196	1.23979591836735	596	10188	0.281894262626299	1.05680839459213
DAB2	1.21907233385776e-49	6.11755586217436e-48	0.0480980503535344	-4.04798667021285	0.029	0.526	0.0551330798479087	596	10188	1.65200227506608	0.139923320755995
YPEL5	1.30001500132939e-49	6.50657508165358e-48	0.966778739583031	1.58050746850684	0.391	0.404	0.967821782178218	596	10188	0.908412176220203	2.13522927679009
HLA-B	1.36539905345208e-49	6.81588572115621e-48	23.5792086927753	0.705907370814201	0.978	0.94	1.04042553191489	596	10188	18.1440002369518	28.0143894429914
MGAT4A	1.39807962674161e-49	6.96075298979023e-48	0.92015017680747	1.93922168120086	0.361	0.275	1.31272727272727	596	10188	0.623713677194958	2.05364573339023
SERPINH1	1.80045008596796e-49	8.94066845561999e-48	0.0331541303803873	-4.50685804243488	0.02	0.43	0.0465116279069767	596	10188	1.2043782305237	0.0880314158178839
COL4A2	2.03192626031259e-49	1.00638556106472e-47	0.0953960407541272	-4.26214195861986	0.057	0.514	0.110894941634241	596	10188	3.40761023928427	0.261242854717201
MT2A	3.19506740158199e-49	1.5783632963815e-47	1.07916302457894	-2.67869315317433	0.403	0.728	0.553571428571429	596	10188	14.056031483661	2.51868463213817
TFPI	3.97809764539418e-49	1.96008909631482e-47	0.0184695214247528	-5.10966818693558	0.01	0.432	0.0231481481481482	596	10188	1.11962134506552	0.0526282644248477
TMEM238	3.99214691266765e-49	1.96192873726165e-47	0.244405264943429	3.60614915820931	0.143	0.044	3.25	596	10188	0.0957722526375766	0.557158463685932
IFI27	5.18342604724623e-49	2.54081391733444e-47	0.152608058208983	-4.09591674086339	0.084	0.55	0.152727272727273	596	10188	5.16043149704518	0.424236643447245
CD37	7.26068379707832e-49	3.54989576186716e-47	1.45543585443031	2.93111561384873	0.498	0.178	2.79775280898876	596	10188	0.759229725260351	2.93763029493024
EIF3H	7.72373934749328e-49	3.76661022179422e-47	1.26269943768348	1.12571017237792	0.455	0.538	0.845724907063197	596	10188	1.25062988152537	2.61091615435496
RHOC	9.52875745341356e-49	4.63497283904022e-47	0.133611130049464	-2.65815962542557	0.081	0.54	0.15	596	10188	1.70501719915409	0.342852410311038
FSTL1	1.16820762723289e-48	5.66789307712814e-47	0.12541950201422	-3.94561690878861	0.07	0.541	0.129390018484288	596	10188	3.51435046470588	0.346669814522364
CLIC4	1.22718470866982e-48	5.93888701633364e-47	0.0410171091407026	-3.60983282788707	0.023	0.435	0.0528735632183908	596	10188	0.905957006423081	0.137070932186714
MBP	1.50591535185844e-48	7.26929037487197e-47	0.880473583090489	2.59771869530001	0.346	0.197	1.75634517766497	596	10188	0.567432891120788	2.12295230529297
NKTR	1.70057025700705e-48	8.18813815646004e-47	1.38673479695223	1.41100919788897	0.47	0.483	0.973084886128364	596	10188	1.31140239323616	2.99504325995962
JUN	1.86152989147707e-48	8.94051439545517e-47	0.711049178367293	-2.30608311069913	0.297	0.725	0.409655172413793	596	10188	9.25766072067266	2.11313111204538
FBN1	2.79031793795509e-48	1.3367520620143e-46	0.0901324173546605	-4.66733574419523	0.054	0.528	0.102272727272727	596	10188	4.1688073871779	0.231144369785956
SERINC5	3.09020204200448e-48	1.47669730243425e-46	0.572554872065456	2.06885473319932	0.272	0.212	1.28301886792453	596	10188	0.379160512374089	1.30080272336253
AP2S1	3.16335608895147e-48	1.5078664024002e-46	0.447588454237103	-1.620633229805	0.242	0.67	0.361194029850746	596	10188	2.59595280629154	0.960147224901728
CD8B	3.89809944283716e-48	1.853448832583e-46	0.290264986240428	6.02285450751042	0.134	0.01	13.4	596	10188	0.0782022466625442	0.885845783533899
RORA	4.90912640699071e-48	2.32834601333058e-46	0.905416255948142	1.92072628254982	0.352	0.284	1.23943661971831	596	10188	0.710212020570022	2.21631500217121
JAK1	9.47789072814883e-48	4.48407969548912e-46	2.12553075902268	0.942058470542779	0.604	0.653	0.924961715160796	596	10188	2.06960136891096	3.87006661845146
BGN	1.00502010706625e-47	4.74304650528364e-46	0.132238875178991	-4.388155064739	0.079	0.525	0.15047619047619	596	10188	5.09110268540408	0.34376207774262
SERF2	1.17269408914173e-47	5.52066061420457e-46	3.5634280789211	-0.768479226135298	0.732	0.909	0.805280528052805	596	10188	9.69436599767011	5.82501156435611
PCSK7	1.25857915345775e-47	5.91034985669457e-46	0.753642529950803	1.68278633893015	0.337	0.316	1.06645569620253	596	10188	0.639834867345647	1.65613165697508
CRTC3	1.77736569866639e-47	8.3260389711665e-46	0.446376011803662	2.07797875047723	0.235	0.193	1.21761658031088	596	10188	0.294227322779367	0.984182229796117
AP000769.1	1.8027037435099e-47	8.42398587169897e-46	1.23197264372665	1.91326434482723	0.423	0.324	1.30555555555556	596	10188	0.995316179514183	2.82294412056336
TRBC1	2.06444509971483e-47	9.62345131163635e-46	0.829501980568893	5.4040272364792	0.319	0.027	11.8148148148148	596	10188	0.253662598030797	2.16157382250398
HINT1	2.34850446329695e-47	1.09208328575659e-45	3.88647100106535	0.783877527160651	0.74	0.777	0.952380952380952	596	10188	3.92511069690792	6.55034894716705
ANKRD44	2.56919497883092e-47	1.19179315371672e-45	0.687906593254719	2.75296107505474	0.315	0.157	2.00636942675159	596	10188	0.422319896829058	1.5222715333967
KLF13	3.73388407391213e-47	1.72785258398382e-45	0.837982311670895	1.50998433452181	0.357	0.38	0.939473684210526	596	10188	0.760326355284961	1.7728774410507
LDLRAP1	5.66914834716921e-47	2.61702748579639e-45	0.277773891614619	2.71050264848706	0.156	0.089	1.75280898876405	596	10188	0.129441708511264	0.643209384384701
GYPC	6.76396698727689e-47	3.11486411939514e-45	1.47121096652094	1.41852747412404	0.502	0.44	1.14090909090909	596	10188	1.13836318835028	2.87252830975507
DDX6	7.49857102836931e-47	3.44481455044821e-45	0.824112366354653	1.4574255116861	0.349	0.39	0.894871794871795	596	10188	0.752383668530975	1.7951025070759
QKI	8.21509705490766e-47	3.76488990089852e-45	0.242102029273416	-1.7103383074142	0.143	0.648	0.220679012345679	596	10188	1.82836625197374	0.566445532820704
ASPH	9.12964892976426e-47	4.1739613700766e-45	0.0710078214816561	-2.87155212646391	0.042	0.478	0.0878661087866109	596	10188	1.02983599712876	0.187387413706631
SFXN1	9.36336990469917e-47	4.27054993327275e-45	0.448889863608698	2.14630597401805	0.23	0.165	1.39393939393939	596	10188	0.248540932916937	1.02563805815334
RASA2	1.10997773531121e-46	5.05039869566599e-45	0.459976560531744	2.16672008584708	0.23	0.183	1.2568306010929	596	10188	0.317361702507131	1.07484241019702
TUBB	1.15036527851983e-46	5.22166998381114e-45	0.599067167825101	-1.72894036956516	0.282	0.697	0.404591104734577	596	10188	3.61715649246574	1.37539821797211
CD247	1.17365057673851e-46	5.3146810283309e-45	0.741079199766779	4.99962816792455	0.332	0.031	10.7096774193548	596	10188	0.215872981885376	1.61121495469632
RRBP1	1.20469115453726e-46	5.44228528934541e-45	0.196213383220193	-2.16529267226303	0.112	0.581	0.192771084337349	596	10188	1.82450559912898	0.514272481987473
MSI2	1.22067777642523e-46	5.50143853787474e-45	0.429819647472891	2.31145598235886	0.227	0.156	1.45512820512821	596	10188	0.281646780570536	0.991916690377619
HELB	1.26021100284884e-46	5.66618275725345e-45	0.277017020382456	3.51091590136865	0.149	0.05	2.98	596	10188	0.115151028195836	0.699944376084963
PLS3	1.74396269892292e-46	7.82274211575828e-45	0.0325365343162873	-4.22235530468692	0.017	0.415	0.0409638554216868	596	10188	1.00771928072503	0.136161031755221
EEF2	2.50454363162321e-46	1.12079800776099e-44	4.93077406420654	0.663824677144998	0.799	0.83	0.962650602409639	596	10188	4.96152658971326	7.79651145111081
SASH1	3.17990976658899e-46	1.41968788382057e-44	0.0127667189128005	-4.80284190096893	0.008	0.398	0.0201005025125628	596	10188	0.727178324922064	0.0315405322806675
KCTD12	3.41412729833295e-46	1.52068588025748e-44	0.0503103452455365	-3.78304888274817	0.03	0.534	0.0561797752808989	596	10188	1.61166032892189	0.136521343786677
AQP3	3.85210445214823e-46	1.71175641531325e-44	0.238669779730211	4.03346553532712	0.134	0.029	4.62068965517241	596	10188	0.0794564095846838	0.586215360649013
CALU	4.32479723930749e-46	1.91732677609299e-44	0.178107796392591	-2.58708921717246	0.107	0.544	0.196691176470588	596	10188	1.87079372912728	0.42396576368355
PPIC	4.89416514964699e-46	2.16470062746828e-44	0.0289334911215779	-4.67380691862117	0.018	0.439	0.041002277904328	596	10188	1.37581781797457	0.0847809927841659
COL6A1	5.2635439395026e-46	2.3226761527935e-44	0.264496010150674	-3.8145268130828	0.139	0.567	0.245149911816579	596	10188	7.15263432951937	0.720046767612339
EIF4A2	5.46949728313692e-46	2.40797150064771e-44	1.52660866774745	1.26905933850486	0.518	0.563	0.920071047957371	596	10188	1.50940395470882	2.98345523213114
TAF1D	5.86173955058377e-46	2.57469802569406e-44	0.820056014271577	1.45286793910635	0.359	0.378	0.94973544973545	596	10188	0.720959620943158	1.73780904557417
ACSL6	7.55634777994755e-46	3.31138659969637e-44	0.0975382140481547	5.8611264697395	0.062	0.004	15.5	596	10188	0.0212994519067224	0.234438499638723
RP11-284N8.3	1.02081917708928e-45	4.46320917909447e-44	0.157379797841531	5.17945777477138	0.094	0.01	9.4	596	10188	0.0404461018120442	0.374239996284596
TSPO	1.29723207745749e-45	5.6587286424688e-44	0.806066901596711	-1.19415815396803	0.346	0.765	0.452287581699346	596	10188	3.67956038511221	1.77276514305803
SNHG25	1.65798988704293e-45	7.21586033447815e-44	0.426726182145615	2.25972358048519	0.215	0.156	1.37820512820513	596	10188	0.269297249992728	1.00368322089161
P4HB	2.63899879949343e-45	1.14591593989876e-43	0.38356491260074	-1.75308895515496	0.205	0.649	0.315870570107858	596	10188	2.50299611357773	0.897343228182507
TXN	3.18607572428554e-45	1.38031831891086e-43	0.554292752927247	-1.48664269045351	0.268	0.728	0.368131868131868	596	10188	3.5906246541467	1.25893981925522
HNRNPH1	3.61685651331895e-45	1.56338622788212e-43	2.54544733087094	0.970675087150861	0.638	0.711	0.89732770745429	596	10188	2.73397509020359	4.65095099918389
PRPF38B	4.33924184328984e-45	1.87138414098706e-43	1.01585995348934	1.36549381034337	0.399	0.441	0.904761904761905	596	10188	0.95034876708695	2.26168638128524
TNIK	6.6238414246561e-45	2.85020000125644e-43	0.266220465919373	4.43990104206495	0.151	0.025	6.04	596	10188	0.0954125864604223	0.677867820301547
LINC01550	9.93147127050657e-45	4.26380704500597e-43	0.17338841769326	4.73161991477551	0.099	0.014	7.07142857142857	596	10188	0.0462694918401526	0.435618700960324
FKBP1A	1.0677384394391e-44	4.57372013056132e-43	0.711992216613589	-1.53354802082254	0.327	0.738	0.443089430894309	596	10188	3.88040673124113	1.52771533748943
SKAP1	1.32655417040227e-44	5.66960309368107e-43	0.446085365790389	5.00770605296041	0.227	0.025	9.08	596	10188	0.145885583538908	1.05371805503708
LEPROT	1.35078513276631e-44	5.76022027804539e-43	0.23457717633881	-1.68064027380214	0.133	0.637	0.208791208791209	596	10188	1.73337822001501	0.573386272995818
CASP8	1.9936528501964e-44	8.482613771339e-43	0.428520102141259	3.0513933876317	0.215	0.1	2.15	596	10188	0.252012488082562	1.04785015038254
RNF19A	2.17584708605509e-44	9.23715083251826e-43	0.629313015834178	1.64625032410774	0.268	0.334	0.802395209580838	596	10188	0.678892532240372	1.61971532058664
RP11-489E7.4	2.22669688492818e-44	9.43197061346302e-43	0.39771122360481	3.45562882112729	0.201	0.069	2.91304347826087	596	10188	0.198855829671138	1.0019540748012
PPM1K	2.24547927163451e-44	9.49039339271483e-43	0.465627624297848	2.40163304095174	0.235	0.148	1.58783783783784	596	10188	0.292982184640443	1.12038098474448
CCND3	2.2570921036794e-44	9.5183225542968e-43	0.618858418204347	1.82070369158505	0.287	0.242	1.18595041322314	596	10188	0.426165364538921	1.37713678272584
CHMP7	2.76371652833175e-44	1.16290098788366e-42	0.323004237843181	2.42046304080443	0.166	0.119	1.39495798319328	596	10188	0.179376607594617	0.814913417544746
RHOH	3.07604907804879e-44	1.29146528510839e-42	0.574994898405863	4.63638643832557	0.277	0.039	7.1025641025641	596	10188	0.206403563764907	1.30527334121045
ENAH	4.46015960022531e-44	1.86845320345122e-42	0.0198951390473185	-4.4965472190215	0.013	0.399	0.0325814536340852	596	10188	0.884309797816353	0.0472933207630536
FNBP1	5.15334725384952e-44	2.1540991521091e-42	0.887596814375873	1.64352426297027	0.376	0.364	1.03296703296703	596	10188	0.803901734028694	1.87179136545899
RICTOR	5.46148525825596e-44	2.27789447646426e-42	0.635466856283981	1.75464004095485	0.289	0.286	1.01048951048951	596	10188	0.534118692268283	1.47200784628607
GOLIM4	5.82284654541593e-44	2.42329799665789e-42	0.0466781118443398	-3.30055022172415	0.027	0.448	0.0602678571428571	596	10188	0.919410368273444	0.160665237696496
EMP2	5.99653540932002e-44	2.49013333951654e-42	0.0190137553809175	-4.39595695646985	0.012	0.402	0.0298507462686567	596	10188	0.805533830729758	0.0576791657275108
MLLT3	6.22134629362531e-44	2.5778602431037e-42	0.291475917935494	2.89359896644615	0.156	0.079	1.9746835443038	596	10188	0.148221103134233	0.728133726994099
SCARB2	7.23943911826712e-44	2.99319331718092e-42	0.0842766352034252	-2.4581264625218	0.054	0.494	0.109311740890688	596	10188	0.976177893014693	0.210373737797589
GPSM3	7.26958898454763e-44	2.99913910839721e-42	0.88057845105722	2.1558381441829	0.369	0.245	1.50612244897959	596	10188	0.638726415211682	1.87141254902918
CCDC66	8.58091850025971e-44	3.53247811594025e-42	0.453716901480254	2.02248800868908	0.235	0.198	1.18686868686869	596	10188	0.318373519049442	1.01066989918923
LAMB2	1.08255867996264e-43	4.44690789075797e-42	0.0367034679211846	-3.75688191570148	0.022	0.453	0.0485651214128035	596	10188	1.06133447149802	0.114617689423632
SLFN5	1.26050995313094e-43	5.16673249969771e-42	0.742858745655838	1.75202779897005	0.327	0.293	1.1160409556314	596	10188	0.609647738490273	1.67105118359411
PDE7A	1.39950735552047e-43	5.72413556874059e-42	0.45341414539063	2.55463052050293	0.223	0.136	1.63970588235294	596	10188	0.282878014389683	1.08986660545344
GNG12	2.14894654576203e-43	8.77056102013906e-42	0.0212417038302102	-3.96969343331698	0.015	0.384	0.0390625	596	10188	0.702370032420829	0.0642677724810176
PRSS23	2.17442970667928e-43	8.85556286752319e-42	0.100807312231854	-3.32496531653683	0.059	0.466	0.126609442060086	596	10188	1.7910798359133	0.279338180038733
COL18A1	2.31267303308707e-43	9.39844624279551e-42	0.165188414922774	-3.0254832795303	0.099	0.557	0.177737881508079	596	10188	3.13806648898813	0.409518834331228
FTH1	2.45922418437841e-43	9.97270464023303e-42	20.592659160049	-1.16258435430948	0.965	0.985	0.979695431472081	596	10188	67.7759535485355	30.9329960384403
COA1	3.18910969350974e-43	1.2905037715077e-41	0.497790472864478	1.80362545468535	0.237	0.236	1.00423728813559	596	10188	0.369697650296793	1.22693347185147
COL4A1	4.99040573771712e-43	2.01512795595843e-41	0.0997386549927393	-4.22875343865275	0.064	0.492	0.130081300813008	596	10188	3.54468109173578	0.234848706305705
DDAH2	5.1800082914212e-43	2.08725800200296e-41	0.0630038088166101	-2.79704685574974	0.039	0.489	0.0797546012269939	596	10188	0.991405419370174	0.159910557805216
ATP8A1	5.22555455554621e-43	2.10115902942777e-41	0.320109805283657	3.22159901870658	0.171	0.065	2.63076923076923	596	10188	0.150078347860584	0.792165648207835
MEF2C	6.11234504299847e-43	2.45254621039637e-41	0.0433163691631622	-4.00218765613797	0.027	0.5	0.054	596	10188	1.60001116343054	0.114975935649746
PRDX1	6.7990002921001e-43	2.72231971695688e-41	0.686148935432531	-1.25512550402828	0.31	0.75	0.413333333333333	596	10188	3.65756299634597	1.55117476458952
RP11-660L16.2	6.93362640104147e-43	2.7703916075926e-41	0.172229763426271	3.78048707379258	0.099	0.028	3.53571428571429	596	10188	0.062889243328369	0.433024937024198
EPB41L4A-AS1	7.59187366391722e-43	3.02704078016859e-41	0.781285097534932	1.54847380872218	0.344	0.354	0.971751412429378	596	10188	0.677621495970237	1.678659865733
MFNG	8.35804315179522e-43	3.32555696033459e-41	0.386139660426081	2.41980114422858	0.206	0.127	1.62204724409449	596	10188	0.223490149733535	0.881228684915341
RP11-138A9.2	1.04652709569219e-42	4.15530247034861e-41	0.509750078314956	2.66861042714525	0.245	0.143	1.71328671328671	596	10188	0.35650907673336	1.22043096887321
PIM2	1.4652312727887e-42	5.80567366191006e-41	0.335645683105034	4.18769552424466	0.174	0.035	4.97142857142857	596	10188	0.128802219585168	0.806694881474
WBP5	1.70930673555821e-42	6.75869122735585e-41	0.0458762429493496	-3.39102041702498	0.025	0.415	0.0602409638554217	596	10188	0.826845069506816	0.168832983846006
CXCR4	1.76142556930433e-42	6.95032217896245e-41	6.4068631042522	2.39382962595088	0.829	0.3	2.76333333333333	596	10188	3.15626244613025	10.3207794249601
ANP32B	1.81283122343888e-42	7.1383513537441e-41	1.62620527293737	1.11714732392777	0.522	0.539	0.968460111317254	596	10188	1.50042273122049	3.16532431680272
RBM39	2.04544290662521e-42	8.03514355412851e-41	2.12761653208708	0.900607980032727	0.601	0.694	0.865994236311239	596	10188	2.30932629387391	3.95984476495651
CIRBP	2.04902709067371e-42	8.03514355412851e-41	3.9242053890751	0.725564296030838	0.773	0.818	0.944987775061125	596	10188	4.01792063532856	6.27650435925274
THEMIS	2.5622133622517e-42	1.00269003984907e-40	0.190140253132859	5.62400234777381	0.112	0.008	14	596	10188	0.0474179812860469	0.47698930162651
GOLGA8B	2.61185598718524e-42	1.02001825503647e-40	0.346010086174966	3.2956480063706	0.174	0.069	2.52173913043478	596	10188	0.18606131205617	0.990832395442497
HLA-F	3.39178274288527e-42	1.32189172104375e-40	0.985109583273629	1.62652516216929	0.408	0.38	1.07368421052632	596	10188	0.905093118263276	2.04829238965335
ZEB2	3.41811753476941e-42	1.32943103054764e-40	0.109283095967787	-3.32636609133319	0.064	0.573	0.111692844677138	596	10188	2.60512488547266	0.338749792666691
ARID5A	4.29693915120475e-42	1.66782623911762e-40	0.578964881062175	2.26009236413861	0.27	0.189	1.42857142857143	596	10188	0.406272673390561	1.32816920555603
VCAN	5.86504738110923e-42	2.27183983994535e-40	0.0678729447109216	-4.98029474004277	0.04	0.501	0.0798403193612774	596	10188	4.68445200094149	0.174007761380337
CTSB	6.32540771917386e-42	2.44518149209284e-40	0.472612284044803	-2.65174045329069	0.242	0.675	0.358518518518518	596	10188	6.35624111691114	1.06191713677705
RASA3	6.74266972488264e-42	2.60119341780006e-40	0.376046287433887	2.07395808492351	0.203	0.168	1.20833333333333	596	10188	0.253771416625329	0.859822568729607
CALR	1.25491896080459e-41	4.83143799909769e-40	0.580934075712161	-1.43533744686677	0.273	0.695	0.392805755395684	596	10188	3.19276963694197	1.34763141717665
SCML1	4.01366208943675e-41	1.54213816725248e-39	0.405529585919638	2.07866819085796	0.205	0.169	1.21301775147929	596	10188	0.266255170749223	0.953862532180637
CLIC1	4.17249518936123e-41	1.59993318561414e-39	0.698043705879627	-1.08018054298685	0.273	0.792	0.34469696969697	596	10188	4.35263873015865	1.86579727964619
GAPDH	4.31519293666539e-41	1.65132101534083e-39	2.91818097093651	-0.987295141380377	0.654	0.887	0.737316798196167	596	10188	11.1532366724898	5.62317127179601
ORMDL1	4.43052137385567e-41	1.69204991986669e-39	0.847914681293024	1.31849791735598	0.372	0.408	0.911764705882353	596	10188	0.781673436018369	1.76362779586469
TUBA1B	4.52310711496298e-41	1.72394737914792e-39	0.739058058116658	-1.7998588320517	0.324	0.723	0.448132780082988	596	10188	5.02674584052492	1.67361561079297
DPYSL3	4.76712770335979e-41	1.813320035804e-39	0.033152749918324	-3.70409982179242	0.02	0.394	0.050761421319797	596	10188	0.885407292366976	0.0905059411511326
NR2F2	9.35572185915686e-41	3.55162622832943e-39	0.0535250848097417	-4.41538538085829	0.032	0.471	0.0679405520169851	596	10188	2.45608225166271	0.144934992828537
EML4	1.06649320850662e-40	4.04056460808514e-39	0.594868532505521	1.7688991581487	0.282	0.276	1.02173913043478	596	10188	0.532994234803838	1.37803515484285
TTC39C	1.27725788940487e-40	4.8294568188054e-39	0.313039605536617	2.47282995370629	0.173	0.118	1.46610169491525	596	10188	0.206649123057998	0.726921178867629
S100A16	1.29332176355389e-40	4.88049337718878e-39	0.0747545498592213	-3.518362786137	0.044	0.428	0.102803738317757	596	10188	1.44728528524517	0.208276091360328
TNFRSF1A	1.29882372750646e-40	4.89155019276146e-39	0.0928508065129316	-2.30773989135088	0.06	0.503	0.119284294234592	596	10188	0.995979113158201	0.213247873729413
FILIP1L	1.39254966742194e-40	5.23417038037508e-39	0.0415058054327728	-3.84708903466194	0.027	0.455	0.0593406593406593	596	10188	1.37338942910897	0.100043328980091
HSP90B1	1.89858025487282e-40	7.1221100330229e-39	1.00426808406105	-1.20287460722026	0.401	0.762	0.526246719160105	596	10188	4.37874693076806	2.16866257792244
ANXA2R	1.90837224117103e-40	7.14475032575429e-39	0.28424587971659	2.70391595693827	0.158	0.085	1.85882352941176	596	10188	0.146882475766886	0.701332243535455
NAP1L4	2.3463788791868e-40	8.76734379238778e-39	0.7785395871194	1.40094195104332	0.342	0.355	0.963380281690141	596	10188	0.657875726463158	1.68588601643873
ADPRM	4.7047100063313e-40	1.75448783549833e-38	0.185451820371936	3.26254877994637	0.106	0.042	2.52380952380952	596	10188	0.0710530525628162	0.453588915898201
GNG11	6.45854195022101e-40	2.40381622996582e-38	0.171942229378952	-3.1960279145767	0.099	0.546	0.181318681318681	596	10188	3.18039229345543	0.457436025878009
CNOT7	7.56819364980504e-40	2.81131787159457e-38	0.563156782899565	1.62234642688419	0.273	0.279	0.978494623655914	596	10188	0.463199632683523	1.25082299943133
FAM177A1	7.63223892186168e-40	2.82958191140131e-38	0.747029478188441	1.34491444337529	0.322	0.374	0.86096256684492	596	10188	0.731962397734122	1.73492955786999
STOM	8.64884823470838e-40	3.20024211237196e-38	0.117158525176887	-2.33356436887567	0.076	0.533	0.142589118198874	596	10188	1.39424464179795	0.277051470595776
RSBN1	8.72739328678491e-40	3.22303481400703e-38	0.475293689262532	1.85964239157477	0.238	0.228	1.04385964912281	596	10188	0.382617212394276	1.10264311545233
RGL4	1.56187171445577e-39	5.75682909636324e-38	0.222285544407205	5.42733891099172	0.133	0.011	12.0909090909091	596	10188	0.0628844878630982	0.515609581842116
WWTR1	1.66611441657309e-39	6.12917409841461e-38	0.0293969450369467	-4.16459526022217	0.02	0.403	0.0496277915632754	596	10188	1.07484254791719	0.0688065833983287
PTPN4	2.29817041477812e-39	8.43801218507046e-38	0.305758443081367	2.52870400463381	0.176	0.103	1.70873786407767	596	10188	0.187277127085628	0.671943731680214
EIF4B	2.61712913441784e-39	9.59059325770576e-38	1.54846138001793	0.983603060955971	0.515	0.597	0.862646566164154	596	10188	1.63065534150031	3.01068653397469
SAT1	3.03949825093392e-39	1.11169648527908e-37	1.36747152178063	-1.92109957191311	0.456	0.787	0.579415501905972	596	10188	11.1718805056098	3.13101148547539
APBB1IP	3.64675759626666e-39	1.33124151100567e-37	0.521254192646054	2.37148723749081	0.262	0.159	1.64779874213836	596	10188	0.348298469933547	1.19434756282203
AC245100.1	3.76605810995182e-39	1.37215822209145e-37	0.200211961370212	3.77860817707368	0.112	0.033	3.39393939393939	596	10188	0.0835730924798786	0.505347166802284
GPR171	4.8917138736489e-39	1.7788815709929e-37	0.344334931871913	5.19114535670313	0.174	0.017	10.2352941176471	596	10188	0.103755982059388	0.897818651476367
MMP14	6.43381792006105e-39	2.33520578285575e-37	0.036431637903136	-3.71896132755897	0.025	0.413	0.0605326876513317	596	10188	0.985146745451382	0.0843734938121788
NFIA	7.53276057854399e-39	2.7288680655872e-37	0.0706965009261646	-3.19067591207381	0.042	0.493	0.0851926977687627	596	10188	1.51129476566654	0.189663628129215
CAV2	8.64872328116826e-39	3.12718760616994e-37	0.0575475980292353	-3.62502538626637	0.034	0.423	0.0803782505910166	596	10188	1.28502593285177	0.172143718021968
IL2RG	9.26002255335964e-39	3.34186658334624e-37	0.578260790008121	3.79111653789723	0.28	0.066	4.24242424242424	596	10188	0.274657160001268	1.28402313420732
LNPEP	9.54648606030483e-39	3.4387238329723e-37	0.699629144029342	1.48470988745015	0.314	0.357	0.879551820728291	596	10188	0.676228537490307	1.56972269754594
ZCCHC11	9.58160654848411e-39	3.44485018800793e-37	0.662188271796863	1.6903074323279	0.302	0.284	1.06338028169014	596	10188	0.549990947671582	1.55690941130208
HNRNPDL	1.1705136752103e-38	4.20037728091033e-37	2.03269964397949	0.895354977699033	0.592	0.652	0.907975460122699	596	10188	2.07383582999313	3.69177336409169
MYOF	1.35822491335204e-38	4.86479842317184e-37	0.0185663017523565	-4.11799606892167	0.013	0.356	0.0365168539325843	596	10188	0.626690222722324	0.042560860116849
UBALD2	1.82804943900567e-38	6.53527674444526e-37	0.655832143920084	1.62622064176251	0.304	0.289	1.05190311418685	596	10188	0.527283148302503	1.44192415588047
CD109	1.95954861754078e-38	6.99224299381016e-37	0.0435381567373085	-3.34181342398882	0.025	0.405	0.0617283950617284	596	10188	0.78380934672166	0.134268329283726
NEAT1	1.99850372911673e-38	7.11789183971369e-37	6.32767423549177	-1.09845810161876	0.809	0.908	0.890969162995595	596	10188	23.8105387286094	11.7738436461554
STK17B	2.19462739901036e-38	7.80179785079962e-37	1.5667211686415	1.91122472224089	0.508	0.333	1.52552552552553	596	10188	1.23545952866725	3.1411875794488
YWHAE	3.54637294767405e-38	1.25836692335472e-36	0.52227480815766	-1.18822689106986	0.262	0.697	0.375896700143472	596	10188	2.39148853610114	1.17203151220857
ID3	4.0584649888922e-38	1.43739191105662e-36	0.102496113139469	-3.58027507610972	0.062	0.487	0.127310061601643	596	10188	2.47205874309022	0.258187838776853
PLXDC2	4.49566970965994e-38	1.5892777362086e-36	0.00943858939548026	-5.46770424123863	0.007	0.424	0.0165094339622642	596	10188	1.06058589146689	0.02223126539835
VAMP2	5.30598246282787e-38	1.87225381188355e-36	0.991111826697224	1.24946586792819	0.403	0.473	0.85200845665962	596	10188	1.00579301757026	2.0496834648261
NID1	6.30099608861763e-38	2.21923415943368e-36	0.0298963435265982	-4.16757162436342	0.017	0.398	0.042713567839196	596	10188	0.946546098053747	0.0908271182930093
CTHRC1	6.37153223969449e-38	2.23992923598428e-36	0.0596569372279458	-4.34431780733679	0.037	0.427	0.0866510538641686	596	10188	2.10211524983043	0.15510230833807
EGR1	7.32143435434352e-38	2.56912103293837e-36	0.246395384525464	-3.2161883408741	0.129	0.597	0.21608040201005	596	10188	6.77646176467679	0.715830522274645
UBE2D2	7.3546239848337e-38	2.57601461450372e-36	1.10030762732643	1.05746055414854	0.438	0.505	0.867326732673267	596	10188	1.09822314950524	2.14578252013755
RNMT	8.44304328960894e-38	2.95180588832854e-36	0.680082665833708	1.478316834484	0.307	0.346	0.88728323699422	596	10188	0.658423462643418	1.52645816447326
ANXA1	9.06146947574387e-38	3.16220344879216e-36	0.990787191195448	-1.09086838481409	0.32	0.839	0.381406436233611	596	10188	7.5764579632301	3.38649886645505
EIF3F	1.16275293342968e-37	4.0502560514467e-36	1.55833742157115	0.865429950472075	0.517	0.622	0.831189710610932	596	10188	1.69319383535942	3.03436038574348
FKBP9	1.17693576213582e-37	4.09216476417936e-36	0.0395771507666653	-3.19278913261341	0.027	0.402	0.0671641791044776	596	10188	0.774890217107858	0.0965027902389562
GPA33	1.28907176876098e-37	4.47387882665421e-36	0.08651015531558	5.91127887452747	0.05	0.003	16.6666666666667	596	10188	0.0165015683725919	0.224866458412045
RASAL3	2.14476738083001e-37	7.43011490273332e-36	0.265412186754685	2.78122251944895	0.144	0.079	1.82278481012658	596	10188	0.157655760842221	0.67046468516589
HLA-DRA	2.32589642612719e-37	8.04294984154783e-36	0.525176636535025	-3.89975112073599	0.24	0.543	0.441988950276243	596	10188	16.7090239652814	1.39322328919102
PTPN12	2.47322335365648e-37	8.53688474831083e-36	0.0811586054175206	-2.30803986760125	0.054	0.479	0.112734864300626	596	10188	0.933249492706068	0.190468905106523
CIB1	3.26898635555443e-37	1.12631977348351e-35	1.65219662108011	1.02900141302035	0.529	0.575	0.92	596	10188	1.66500953942161	3.21566823373791
MXRA7	3.78673835141385e-37	1.30235039250524e-35	0.0240284854144872	-3.8937729443532	0.017	0.372	0.0456989247311828	596	10188	0.752269370082781	0.0549843981723697
TIGIT	5.83938154985951e-37	2.00467865878661e-35	0.167716897371673	6.22980731419038	0.084	0.007	12	596	10188	0.0510054514599447	0.535060193364679
TCEAL4	5.8662278381234e-37	2.01026643699584e-35	0.104473135777305	-2.04429464535685	0.064	0.502	0.127490039840637	596	10188	1.06562903499331	0.269730318343048
LRP1	6.80514466343689e-37	2.32782457471054e-35	0.051894177714171	-4.45263645474307	0.03	0.468	0.0641025641025641	596	10188	2.27026326664438	0.162480746293667
AC090498.1	7.88174181423956e-37	2.69125399578137e-35	0.751636707709037	1.29367983961126	0.336	0.39	0.861538461538462	596	10188	0.709150543172116	1.61891023626594
CANX	8.69473898865852e-37	2.96353478181535e-35	0.45115898369901	-1.17055451310629	0.238	0.676	0.35207100591716	596	10188	2.18591718235989	1.02769933863081
RCN1	1.0799393069072e-36	3.67430513024473e-35	0.0573984132850622	-3.03520693039399	0.034	0.396	0.0858585858585859	596	10188	0.780910591294035	0.164396638699668
GPX1	1.09114333868771e-36	3.70579556401813e-35	0.536252222845344	-1.79976971997194	0.257	0.694	0.370317002881844	596	10188	4.38736925111395	1.23344200261016
DEF6	1.23923261470953e-36	4.20124155065252e-35	0.335685251346023	3.31817433025464	0.191	0.064	2.984375	596	10188	0.168544779714223	0.748395547970673
ANAPC16	1.73281672661281e-36	5.86413546680589e-35	1.02476823135249	1.07884198900761	0.414	0.504	0.821428571428571	596	10188	1.10567501274411	2.1179267681268
SPATA13	1.81194270879843e-36	6.12101925020202e-35	0.390399539732685	2.33099244348458	0.21	0.141	1.48936170212766	596	10188	0.273148069688145	0.896525909620516
PPFIBP1	2.20739551013547e-36	7.44369773178485e-35	0.0181055628110147	-4.17703923550437	0.012	0.342	0.0350877192982456	596	10188	0.605944946851058	0.0432646991903468
RAB34	2.51835648440516e-36	8.47727822600031e-35	0.0325429452556967	-3.55332953494171	0.022	0.394	0.0558375634517766	596	10188	0.764769326643276	0.0783305484223221
EIF3K	4.65739102169951e-36	1.56499858377567e-34	2.95339811102527	0.665739629876252	0.705	0.757	0.931307793923382	596	10188	3.16413904093656	4.88571296248073
CCDC80	5.61413596396769e-36	1.88316140914817e-34	0.104074125239707	-4.55256813766236	0.06	0.479	0.125260960334029	596	10188	4.81749144884352	0.295200124788827
SIT1	6.59541491951327e-36	2.20841894989829e-34	0.122188960116345	4.97321700195858	0.081	0.009	9	596	10188	0.0364000180599903	0.28871219762412
PKM	7.54890690854898e-36	2.52324535138301e-34	0.421467384850465	-1.54542314873216	0.221	0.642	0.344236760124611	596	10188	2.5027114836835	0.94876653273652
RP11-18H21.1	8.88681844773304e-36	2.96523508872692e-34	0.080844401051533	5.62140273964292	0.052	0.004	13	596	10188	0.0146167825409677	0.186807603765294
FAM198B	9.12960534964245e-36	3.04091005507618e-34	0.0246812475213711	-4.15788337837747	0.015	0.393	0.0381679389312977	596	10188	0.866197750284833	0.0742460188211802
P2RY10	1.15015239741833e-35	3.82425672141595e-34	0.179571856222491	4.67835225327836	0.112	0.015	7.46666666666667	596	10188	0.0546182197833794	0.403678623857449
KDELR1	1.3958292579732e-35	4.62612962151696e-34	0.260596713815399	-1.65881041194643	0.148	0.577	0.256499133448873	596	10188	1.49955044843461	0.615333849068299
RHOA	1.39618192478613e-35	4.62612962151696e-34	0.953013456698724	-0.858182368531184	0.396	0.774	0.511627906976744	596	10188	3.36164957231236	1.95858646289651
GNB4	1.48761342531428e-35	4.920507780183e-34	0.0318111810186761	-3.24462381065542	0.022	0.396	0.0555555555555556	596	10188	0.679867205113247	0.0747570758626353
IL13RA1	1.49273704638977e-35	4.92888296619565e-34	0.0239822395219598	-3.84871598532739	0.013	0.396	0.0328282828282828	596	10188	0.680724412145311	0.0773106863786504
FERMT2	1.69652585825919e-35	5.5920667761233e-34	0.017362411259026	-3.91708074732925	0.012	0.346	0.0346820809248555	596	10188	0.56696174968619	0.0618357776490473
TNS1	1.72836194016399e-35	5.68714805189947e-34	0.021192390077889	-4.09933065420075	0.012	0.373	0.032171581769437	596	10188	0.692864749027573	0.0667546430000504
LAMB1	1.81556673712914e-35	5.96377612667688e-34	0.0492424548021195	-3.26781017736936	0.03	0.387	0.0775193798449612	596	10188	0.925368946733868	0.122198662969689
PBX4	2.02852001950109e-35	6.65179693980882e-34	0.123663886669135	4.46404615918637	0.077	0.013	5.92307692307692	596	10188	0.039240673103151	0.298210253172543
EBF1	2.24786449638056e-35	7.35837088754939e-34	0.0147474387739168	-5.10189554402583	0.01	0.401	0.0249376558603491	596	10188	1.13842555836116	0.0338978793158662
RNF138	2.31776297955079e-35	7.56526400764635e-34	0.332879618381201	2.02518536109246	0.181	0.159	1.13836477987421	596	10188	0.240483078535148	0.777419625109937
TAGLN2	2.31902251246533e-35	7.56526400764635e-34	1.16003025790519	-0.928319758678329	0.43	0.801	0.536828963795256	596	10188	4.5909004017962	2.47513677722577
TUBB6	2.76669113013787e-35	9.01022236371441e-34	0.0519490614456939	-3.27005836423748	0.032	0.393	0.0814249363867684	596	10188	0.80250842956573	0.144580487434035
CLU	2.99099130572449e-35	9.72404506727764e-34	0.161072295228168	-4.15942870449364	0.091	0.498	0.182730923694779	596	10188	6.28944843833936	0.434364345818486
RDX	3.11831294075095e-35	1.01206815392734e-33	0.0777383573243817	-2.40007236077815	0.05	0.45	0.111111111111111	596	10188	0.964538772078902	0.182190349551354
GZMM	3.33037955743882e-35	1.07905432372962e-33	0.887006104765313	4.71664725783811	0.366	0.036	10.1666666666667	596	10188	0.293826116457623	1.94096646461534
ATP6V1G1	3.75295256526871e-35	1.21390144283751e-33	2.02071130178754	0.799837376313171	0.604	0.684	0.883040935672515	596	10188	2.18653507793236	3.59713672193992
VKORC1	3.81031940139833e-35	1.23036442606443e-33	0.132009623084361	-2.2264564530176	0.082	0.497	0.164989939637827	596	10188	1.19550883050036	0.318378878246282
RP11-455F5.5	3.95689343443608e-35	1.27552807168712e-33	0.0986897626389678	5.27126352386345	0.059	0.006	9.83333333333333	596	10188	0.024052613230797	0.24680633539942
SDC2	4.59850752114265e-35	1.47984796183777e-33	0.0392688132427137	-4.28526447211646	0.027	0.426	0.0633802816901408	596	10188	1.63058532011113	0.0920067726681431
CYTH1	5.39030588465017e-35	1.73172681790813e-33	0.545513782965248	1.74270954690168	0.268	0.26	1.03076923076923	596	10188	0.50529023803343	1.23104698035606
ITM2B	5.48330259807437e-35	1.7586329192711e-33	4.70826983408596	-0.725219322985515	0.807	0.915	0.881967213114754	596	10188	11.6357023507956	7.25373691996542
DDX18	6.61130773724789e-35	2.11684279216696e-33	0.81185494836919	1.26006401879535	0.352	0.421	0.836104513064133	596	10188	0.865642006391456	1.73097640800362
SEC11A	7.51913724242717e-35	2.40347010443231e-33	0.8105197309856	-0.885701476680693	0.367	0.75	0.489333333333333	596	10188	2.89033224171091	1.63073847698612
FAM114A1	7.59359252277994e-35	2.42319691595221e-33	0.0283848031878664	-3.96320489407875	0.017	0.348	0.0488505747126437	596	10188	0.686600775658702	0.080310885173662
CFD	7.64529642752447e-35	2.43560959388757e-33	0.237571882310877	-4.96306732612026	0.124	0.473	0.26215644820296	596	10188	15.5275676429954	0.717405218984198
TSPAN14	1.02282048097949e-34	3.25301383407171e-33	0.791724470540822	1.3883712125662	0.349	0.357	0.977591036414566	596	10188	0.698985206365265	1.69921816799368
RASGRP2	1.24495008867893e-34	3.95287241011428e-33	0.369836810526405	2.98118800923601	0.19	0.081	2.34567901234568	596	10188	0.199735619835004	0.927669800835703
SPATS2L	1.50800795760541e-34	4.78013389094955e-33	0.0629178702458495	-2.52680901639766	0.042	0.43	0.0976744186046512	596	10188	0.815402717322485	0.171213908087644
PAK2	1.5703838062577e-34	4.96957231467807e-33	1.21794169242302	0.963832441871999	0.456	0.553	0.824593128390597	596	10188	1.3732215055343	2.45882707868245
RAB31	1.66063317233552e-34	5.24644224329721e-33	0.0463792435594723	-3.70923880705269	0.027	0.418	0.0645933014354067	596	10188	1.13187402017645	0.129053652958693
KLF4	1.86426457420371e-34	5.88000794971481e-33	0.112135548636002	-3.0358731426417	0.064	0.529	0.120982986767486	596	10188	2.18648995986024	0.336243618322275
SIRPG	1.93871576185685e-34	6.10470779383369e-33	0.0810657543297844	5.72631886929018	0.057	0.003	19	596	10188	0.0183665716522085	0.182881482392425
EPS8	2.01685136138946e-34	6.34024727971342e-33	0.0206519950742128	-4.31497501769092	0.013	0.394	0.032994923857868	596	10188	0.958303303528429	0.0546578606085834
ITPKB	2.02117026876796e-34	6.34333949532969e-33	0.374582565279904	2.1231562860434	0.193	0.145	1.33103448275862	596	10188	0.2477219214039	0.89948905868645
PDE4D	2.25083241425048e-34	7.0524846271219e-33	0.356293705566398	2.13590057500159	0.195	0.154	1.26623376623377	596	10188	0.292164198034969	0.815896851040227
SLC25A45	2.58852334780103e-34	8.09722459734011e-33	0.221211058426396	2.91010990078391	0.121	0.065	1.86153846153846	596	10188	0.124289856212113	0.584780999880902
BIRC3	2.90635598019417e-34	9.07651631975583e-33	0.843004935921671	2.93230952074023	0.341	0.124	2.75	596	10188	0.512434172676763	2.03761605529468
CYFIP1	2.94901602571708e-34	9.19464521198578e-33	0.0266150486814563	-3.36383669667619	0.017	0.376	0.0452127659574468	596	10188	0.606123603451049	0.0656934249224472
MYO1C	3.09159218269278e-34	9.62340290059477e-33	0.056240673500646	-2.69416544648054	0.035	0.402	0.0870646766169154	596	10188	0.731890877870982	0.15231310508302
SEPT10	3.48909896262069e-34	1.08430021519743e-32	0.00463410717823565	-4.95091332141278	0.005	0.312	0.016025641025641	596	10188	0.454472132775487	0.00766699047209515
TJP1	3.55752892858473e-34	1.10376252353594e-32	0.0207015791893712	-3.97271534549337	0.012	0.345	0.0347826086956522	596	10188	0.624743871639183	0.0580552931770409
CLTA	3.68022354912993e-34	1.139970222816e-32	0.463827148463285	-1.15369941244602	0.238	0.665	0.357894736842105	596	10188	2.00581876409651	1.04372416683715
CD276	3.75343798174436e-34	1.16075832479343e-32	0.00584790607038932	-5.34673208580824	0.005	0.309	0.0161812297734628	596	10188	0.534768043082397	0.011850671175971
ITGAV	5.07424290352469e-34	1.56667249646325e-32	0.0617998416359946	-2.79852164295156	0.04	0.41	0.0975609756097561	596	10188	0.814115245901825	0.148684470410275
RP11-664D1.1	5.82797405459628e-34	1.79647064091356e-32	0.0521647487802881	7.90864007852339	0.032	0.001	32	596	10188	0.00875245628857811	0.141625642047684
SPTBN1	9.43836996656199e-34	2.90466599343111e-32	0.428262223698695	-1.62188334578412	0.218	0.596	0.365771812080537	596	10188	2.69573940557795	1.00608443410095
MIAT	1.00755838213575e-33	3.09575975280128e-32	0.201394203062211	4.47629944401551	0.109	0.019	5.73684210526316	596	10188	0.0733146547896922	0.581846581685917
ANXA4	1.15255484156993e-33	3.53555492448684e-32	0.0355665737561304	-3.06048164912655	0.027	0.407	0.0663390663390663	596	10188	0.738779510540846	0.0754907343481201
NNMT	1.46659338859445e-33	4.49164889817679e-32	0.119580871247973	-3.23384869917206	0.07	0.471	0.148619957537155	596	10188	2.30606691370617	0.318508950285257
RP4-594I10.3	1.4847532390889e-33	4.53995528203083e-32	0.0853210453336777	4.58786728240288	0.055	0.009	6.11111111111111	596	10188	0.0188324671336194	0.201729076883861
CD28	1.51025302876989e-33	4.60833827706575e-32	0.274081603367662	3.85849318881581	0.161	0.028	5.75	596	10188	0.0911937179166598	0.631635612393188
PIK3CD	1.51196334449184e-33	4.60833827706575e-32	0.282573397621629	3.11490503629554	0.156	0.062	2.51612903225806	596	10188	0.145473428433138	0.714203717349994
MGST2	1.55684722977539e-33	4.7375483940957e-32	0.0272447762528538	-3.6391403923557	0.018	0.402	0.0447761194029851	596	10188	0.894766726789527	0.0670839597817781
TMIGD2	1.76737159492823e-33	5.36959111245049e-32	0.183447390951332	5.49471584812892	0.107	0.006	17.8333333333333	596	10188	0.0418124394665973	0.425095482301998
MPHOSPH8	2.50076105561254e-33	7.58564186869137e-32	0.848015471772489	1.20356100783177	0.357	0.445	0.802247191011236	596	10188	0.938590011412109	1.86712441369464
HDLBP	3.08562617655899e-33	9.34482870254386e-32	0.190175297982402	-1.90736546526847	0.114	0.511	0.223091976516634	596	10188	1.26832914427564	0.445279814823831
MAP1B	3.51044076742024e-33	1.06144790072441e-31	0.0485010219507944	-3.81290623490301	0.029	0.398	0.0728643216080402	596	10188	1.57593097059591	0.14087365020454
UBASH3A	4.07421774400919e-33	1.22996106783033e-31	0.0636272416177108	6.01644516759675	0.045	0.002	22.5	596	10188	0.013034716188787	0.141250493481383
CCDC50	4.09576807655467e-33	1.23450733832002e-31	0.134534558507494	-2.02045352688706	0.081	0.509	0.159135559921415	596	10188	1.19465030566873	0.345700289725467
NCL	4.55658070891717e-33	1.37122798264076e-31	3.07353441280473	0.773842400047231	0.691	0.723	0.955739972337483	596	10188	3.16905441206066	5.31264545201466
TSC22D1	4.63126968845079e-33	1.39150265726138e-31	0.0858540467180251	-3.24526735482496	0.045	0.479	0.0939457202505219	596	10188	1.6465795770081	0.287573390056793
PHF3	5.48885224664159e-33	1.64656909903591e-31	0.716626820458207	1.33732536018466	0.314	0.376	0.835106382978723	596	10188	0.719968575471691	1.64121366994092
GLUL	5.89466399113807e-33	1.76552148736149e-31	0.184099192185505	-3.10699375265564	0.106	0.577	0.18370883882149	596	10188	3.33160759848108	0.498040392670359
SSH2	6.4401191895224e-33	1.92585891297998e-31	0.529424109730253	1.64424061181164	0.26	0.257	1.01167315175097	596	10188	0.47473339290261	1.23516342902472
ARID4B	6.90127686768923e-33	2.06052409335293e-31	0.839791459329756	1.21013757086547	0.362	0.426	0.849765258215962	596	10188	0.872133333844814	1.76596368238011
SORL1	8.23358479946731e-33	2.45446002039293e-31	0.617975548222139	2.99124369679633	0.279	0.109	2.55963302752294	596	10188	0.368198689592888	1.46368660464365
PXDN	8.34146554409169e-33	2.48272821882754e-31	0.0212120102835756	-4.2084180487987	0.017	0.321	0.0529595015576324	596	10188	0.754951383115121	0.0443586643262481
GRK6	9.67543578127694e-33	2.87526739256416e-31	0.31808341819008	2.05960766103122	0.178	0.141	1.26241134751773	596	10188	0.220621803985254	0.719112649275102
WDR74	1.00130152448858e-32	2.97094441407931e-31	0.369326648048595	1.89694094943395	0.19	0.174	1.09195402298851	596	10188	0.290195620820192	0.899618750414151
NFIC	1.027794446262e-32	3.04480102390294e-31	0.28418135420184	-1.43407466105958	0.154	0.577	0.266897746967071	596	10188	1.54853237523954	0.680733355481175
TOPORS-AS1	1.0395042784217e-32	3.07470169071575e-31	0.232665919501293	2.51110766638018	0.134	0.085	1.57647058823529	596	10188	0.13737020364399	0.547135586828728
NCKAP1	1.20517063469342e-32	3.55918327658917e-31	0.0203348348606112	-3.44015534228401	0.017	0.344	0.0494186046511628	596	10188	0.545830507729988	0.040148810844621
GPX4	1.2345962359826e-32	3.64043190886094e-31	1.01553704707349	-0.935940709519026	0.403	0.775	0.52	596	10188	3.80561196134109	2.1279247703945
PRKACB	1.29133003450131e-32	3.80182754275239e-31	0.461029578086479	1.91186074305419	0.235	0.196	1.19897959183673	596	10188	0.355056997040535	1.05836897097887
SCML4	1.35252527745396e-32	3.97583898792843e-31	0.256399014187184	5.20608111272298	0.139	0.012	11.5833333333333	596	10188	0.071442007543262	0.628030774938661
PIM1	1.35963248232453e-32	3.99056329958799e-31	0.466054255233219	2.16429161453486	0.232	0.149	1.55704697986577	596	10188	0.315174081164671	1.10908421343982
CD40LG	1.36966218304215e-32	4.01380663471165e-31	0.105017781097853	6.02537359351078	0.062	0.004	15.5	596	10188	0.0258925722924155	0.287994894101969
ARHGAP29	1.43257111541967e-32	4.19170308371795e-31	0.0305275294969303	-4.47155819102573	0.02	0.389	0.051413881748072	596	10188	1.41682484653098	0.0741926489589398
SRRM1	1.48711682497887e-32	4.34461979942752e-31	1.34266443463697	0.901032384618798	0.473	0.597	0.792294807370184	596	10188	1.56790052719669	2.68891212935903
IL27RA	1.56423453974631e-32	4.56291053856366e-31	0.203910209656855	2.95435633576263	0.124	0.057	2.17543859649123	596	10188	0.108810568888946	0.478818342934194
ZFHX3	1.93080779113616e-32	5.6235885726828e-31	0.0383958986378541	-3.35720595840672	0.022	0.412	0.0533980582524272	596	10188	0.849531009458781	0.116433914465493
FYN	2.01389399789498e-32	5.85661314158482e-31	0.747170584651164	1.44872129740261	0.334	0.325	1.02769230769231	596	10188	0.698507657663586	1.62378191064115
RHOF	2.39517881685697e-32	6.94749981787171e-31	0.2335626334823	3.17507037474396	0.143	0.051	2.80392156862745	596	10188	0.115669114115213	0.506174633611206
LAMP1	2.39631940718431e-32	6.94749981787171e-31	0.266163173319839	-1.45936694175335	0.158	0.61	0.259016393442623	596	10188	1.64151299256354	0.601722293869974
GABPB1-AS1	2.4327098590403e-32	7.04226922512747e-31	0.554119451979183	1.86060463411791	0.252	0.216	1.16666666666667	596	10188	0.449676811457662	1.37033158408579
FKBP10	2.56107817419878e-32	7.40260574393413e-31	0.0182286929569748	-4.37885798848895	0.012	0.325	0.0369230769230769	596	10188	0.633519379786483	0.0449018602116097
COL5A2	2.6693589952797e-32	7.70387537651361e-31	0.0563618807501647	-4.85117819166961	0.034	0.411	0.0827250608272506	596	10188	2.89803409172769	0.150413520279431
PPP1R35	2.78365238105798e-32	8.02155827808207e-31	0.429098101211449	1.70135109160057	0.221	0.222	0.995495495495496	596	10188	0.352806136232713	0.987529804801963
CLTC	2.82844928897416e-32	8.13831725068071e-31	0.205560661060374	-1.49338376826999	0.121	0.558	0.216845878136201	596	10188	1.3003872589807	0.517165527553426
DCN	2.85511004061594e-32	8.20261901245838e-31	0.28995660591008	-4.79748316882038	0.149	0.431	0.345707656612529	596	10188	16.6326273572161	0.741047739036752
LTBP1	3.21244924599447e-32	9.21532009194099e-31	0.0159116262999952	-5.31096547099923	0.008	0.348	0.0229885057471264	596	10188	1.01649028594443	0.0689055880924976
MORN3	3.66554121642964e-32	1.04992362041077e-30	0.113847313752149	4.32189488261544	0.067	0.013	5.15384615384615	596	10188	0.0359660550147061	0.280490152149154
DYRK2	3.67971616044261e-32	1.05239882188659e-30	0.424469088701829	1.8122931609282	0.216	0.194	1.11340206185567	596	10188	0.310282548284167	0.960514936703913
LINC00402	4.15451600966323e-32	1.1864075073241e-30	0.0545392362767847	7.83558805835854	0.032	0.001	32	596	10188	0.00911801890157192	0.152490543266314
IER3	4.65560854806333e-32	1.32751152886981e-30	0.348600434076725	-3.05914844047448	0.181	0.562	0.322064056939502	596	10188	6.15390450773704	0.870795811277197
CDC42	5.54759150294575e-32	1.57948567057673e-30	3.30946589068131	0.572149859319523	0.725	0.794	0.913098236775819	596	10188	3.72888332871544	5.41009847268938
HSBP1	5.56476734977915e-32	1.58200762668834e-30	0.211339370129024	-1.55610492577107	0.121	0.558	0.216845878136201	596	10188	1.26918784213491	0.523449412432622
NUPR1	6.81422225244447e-32	1.93432377640659e-30	0.0396523088288725	-4.05541844530583	0.023	0.416	0.0552884615384615	596	10188	1.30828645645753	0.119650053590461
CTSD	6.92041052125757e-32	1.96153931004169e-30	0.723124289437394	-2.18987783496079	0.31	0.713	0.434782608695652	596	10188	6.71112658316024	1.7623037617676
TACC1	7.04755804279669e-32	1.99460575023735e-30	0.26907600407384	-1.42238217925326	0.156	0.619	0.252019386106624	596	10188	1.73091833961127	0.630561738886633
MDM4	7.13187344239096e-32	2.01546955424716e-30	0.750228512744111	1.39147263253823	0.319	0.393	0.811704834605598	596	10188	0.870108110563012	1.85095862900902
CSNK1G2	1.07662373416786e-31	3.03802771515408e-30	0.489554282241088	1.5178072917572	0.238	0.268	0.888059701492537	596	10188	0.453583225967875	1.17998070974432
HSPB1	1.40161236951047e-31	3.94922454158808e-30	0.289046063034201	-1.79613937424558	0.154	0.553	0.278481012658228	596	10188	1.94938193682782	0.733108529482097
AKNA	1.5269769366023e-31	4.29609088124839e-30	0.523562313866262	2.40599295329181	0.26	0.163	1.59509202453988	596	10188	0.427520522911011	1.18236622412709
CDK2AP1	1.67368965546148e-31	4.70190599072701e-30	0.0308372386499138	-3.18040388999659	0.022	0.351	0.0626780626780627	596	10188	0.563440162369874	0.0697406618294505
TRABD	1.78349593461574e-31	5.00299545434465e-30	0.492427307007985	1.6958364949249	0.248	0.249	0.995983935742972	596	10188	0.480208638560249	1.13217498394786
HOOK1	1.90732976408916e-31	5.34248965879408e-30	0.0606326780534232	5.81703293475906	0.039	0.003	13	596	10188	0.0111147511930872	0.154614803748304
ATOX1	1.92692514825585e-31	5.3894396168644e-30	0.214987896144669	-1.53705877939276	0.126	0.55	0.229090909090909	596	10188	1.37351732145972	0.513201191302846
PDK4	2.1369769974667e-31	5.96815940012029e-30	0.119065969472329	-3.37680831742412	0.067	0.514	0.130350194552529	596	10188	2.61248845661186	0.349735215277417
DDHD1	2.17313176198651e-31	6.06023357495915e-30	0.392198697520403	2.00725351799713	0.201	0.173	1.16184971098266	596	10188	0.319620198222068	0.978744149953015
PLPP1	2.2174619812439e-31	6.17480372200261e-30	0.028020812548901	-4.18935710108177	0.017	0.362	0.0469613259668508	596	10188	0.91088565953949	0.0900600156970565
TNFRSF4	2.31772043099868e-31	6.44455042063799e-30	0.173079890461105	3.08500938952997	0.086	0.061	1.40983606557377	596	10188	0.16900111521827	0.62466767464951
SEPW1	2.32311437720166e-31	6.45011858978078e-30	0.718652227820564	-1.21965500563735	0.334	0.696	0.479885057471264	596	10188	3.29368180298257	1.5181658441766
FNBP4	2.51203402857534e-31	6.96448617922367e-30	0.617019110208089	1.31729721263899	0.285	0.351	0.811965811965812	596	10188	0.642988639539075	1.41205462850556
BCLAF1	2.63492445461907e-31	7.29456014590978e-30	1.14804174801273	0.95388918639696	0.436	0.539	0.808905380333952	596	10188	1.29806179593738	2.39758075843489
RSL1D1	2.87215256810101e-31	7.93974850184783e-30	0.738083680321659	1.14812663595244	0.322	0.417	0.772182254196643	596	10188	0.7960203220168	1.64697970309546
CCND2	3.1174244102724e-31	8.60526775892173e-30	0.403812949518577	2.0149580462857	0.206	0.188	1.09574468085106	596	10188	0.41166690906432	0.997340455224403
MSRB3	3.21032374139609e-31	8.84886191849452e-30	0.0139052319260902	-4.14285377170721	0.01	0.311	0.0321543408360129	596	10188	0.496310462735448	0.0354080123930743
LIMS1	3.2643339687236e-31	8.9847131333074e-30	0.392463251093796	-1.23136851930404	0.203	0.641	0.316692667706708	596	10188	2.10335101941127	0.922473077184975
TAGAP	3.41875801189403e-31	9.39615009078216e-30	0.42463673322541	3.00882147569261	0.218	0.088	2.47727272727273	596	10188	0.25771379485615	1.01273662779872
MEI1	3.78845523433143e-31	1.03972049208874e-29	0.1238506257764	3.95285339638265	0.077	0.017	4.52941176470588	596	10188	0.0403454217888717	0.302493306937842
PNN	4.17090029424886e-31	1.14303101867895e-29	1.00286178323116	1.12156423096114	0.401	0.454	0.883259911894273	596	10188	1.03527875892	2.12843372325876
LHFP	5.45379791624558e-31	1.49245730315215e-29	0.0436633423223629	-3.60632634062141	0.027	0.452	0.0597345132743363	596	10188	1.65644482371428	0.113522219122821
PVRL2	5.79021073767819e-31	1.58224163821697e-29	0.0187760828224104	-3.78038219556958	0.012	0.337	0.0356083086053412	596	10188	0.570939739516482	0.0518924074843657
CCDC59	6.51056033117817e-31	1.77653295464387e-29	0.566758460790578	1.37755239128727	0.272	0.317	0.858044164037855	596	10188	0.55148651053575	1.27662687212628
PSME1	7.66837476442804e-31	2.08946733015268e-29	1.27689388297949	0.919859967872614	0.478	0.591	0.808798646362098	596	10188	1.55292387571701	2.45441242765692
FNDC3B	7.88647489169016e-31	2.14582068619535e-29	0.0596461881460402	-2.40381314912185	0.039	0.422	0.0924170616113744	596	10188	0.80694320027784	0.148379888968184
ZFP36	8.09731763265922e-31	2.20004120079351e-29	2.33371338416113	-1.24156093083535	0.582	0.823	0.707168894289186	596	10188	11.8748981320843	5.13307532670817
PLAC9	8.85442769913401e-31	2.40231612567517e-29	0.107246673751559	-3.57137809508125	0.062	0.464	0.133620689655172	596	10188	2.88500743680076	0.309188502056692
ADAM9	9.11260396332261e-31	2.46884066635944e-29	0.0281141890980126	-3.31976112877147	0.02	0.365	0.0547945205479452	596	10188	0.640741956818889	0.063271108104813
PRCP	9.59761669228228e-31	2.59654440783096e-29	0.0924385515058406	-2.94288420307463	0.059	0.453	0.130242825607064	596	10188	1.51246673781568	0.229648283524604
DBH-AS1	1.05678616153865e-30	2.85497386453176e-29	0.0579288957448221	6.30713392593139	0.037	0.002	18.5	596	10188	0.0111147560063206	0.143422424772903
PTGER4	1.13885504258551e-30	3.07232397942324e-29	0.633126409952551	2.05170442948343	0.294	0.205	1.43414634146341	596	10188	0.534620551246535	1.47431431209999
CDC42SE1	1.1417152164825e-30	3.07567729494061e-29	0.615434694946183	1.49577783184597	0.289	0.304	0.950657894736842	596	10188	0.588265109805912	1.36143386164918
MYCBP2	1.19356433981111e-30	3.21080624877898e-29	0.797157158332626	1.12251999420912	0.336	0.458	0.733624454148472	596	10188	0.998049863622995	1.85379498603033
PITPNC1	1.21420677362741e-30	3.2617229700028e-29	0.284513109848759	2.12193287337771	0.159	0.128	1.2421875	596	10188	0.203751521974191	0.675671212563107
JADE2	1.28284996068952e-30	3.44125858989478e-29	0.238894336194237	2.36797571571138	0.141	0.096	1.46875	596	10188	0.155717244659136	0.550942204817681
FHIT	1.46119227598516e-30	3.91414308407912e-29	0.146015752161261	3.33883995973102	0.084	0.032	2.625	596	10188	0.0565869128381678	0.371482531181817
ATP1B3	1.51947912124216e-30	4.06455322178688e-29	0.243037252291136	-1.93685874589255	0.141	0.58	0.243103448275862	596	10188	2.25568088337152	0.608575787076809
DDX17	1.52957395036672e-30	4.0858099665765e-29	2.74297388508968	0.811961967044752	0.658	0.744	0.884408602150538	596	10188	3.1256602731191	5.08431282741023
GBP5	1.55144345997753e-30	4.13841559120795e-29	0.177493326199906	3.98945488704085	0.104	0.028	3.71428571428571	596	10188	0.0862681474605582	0.445102975332833
SON	1.59833539041074e-30	4.25752672131959e-29	1.66788257642825	0.747853141042477	0.534	0.687	0.777292576419214	596	10188	2.11098187239389	3.2739269597145
SUN2	1.61127592553549e-30	4.28599396192442e-29	0.591403434028624	1.42027301641169	0.287	0.307	0.93485342019544	596	10188	0.565846858145823	1.30835705966962
NAV1	1.70864274169954e-30	4.538641941953e-29	0.0604892791940597	-2.83759995562644	0.032	0.382	0.0837696335078534	596	10188	0.732363066262199	0.233952915918912
C11orf1	1.75519648821589e-30	4.64996968091237e-29	0.216193811584641	2.37479992988363	0.129	0.088	1.46590909090909	596	10188	0.12635183843439	0.502794223013637
PEA15	1.75544362526688e-30	4.64996968091237e-29	0.031946331624866	-3.07973416760112	0.018	0.365	0.0493150684931507	596	10188	0.576850297946075	0.094054674883556
ARHGAP30	1.93400378539246e-30	5.11583004094286e-29	0.549100389216148	2.42752339454505	0.267	0.148	1.80405405405405	596	10188	0.391729389743537	1.28201986682501
CDC42EP5	1.9935938579487e-30	5.26613355337867e-29	0.0122036535408032	-4.23350371409249	0.01	0.311	0.0321543408360129	596	10188	0.53224343210091	0.0247579582312465
FOSB	2.1384736418544e-30	5.64100280089166e-29	1.00815701725934	-1.67384406450552	0.369	0.734	0.502724795640327	596	10188	8.38875981836122	2.81085437171815
TOMM20	2.1695497518824e-30	5.71505079377442e-29	1.83433753561235	0.722473239731868	0.565	0.675	0.837037037037037	596	10188	2.10267701765524	3.48436697544772
DKK3	2.21643764969383e-30	5.83048791971328e-29	0.0364276659153411	-3.68910307637945	0.025	0.365	0.0684931506849315	596	10188	1.01702161993257	0.0837965483642417
KLF12	2.42261081183292e-30	6.36403798760364e-29	0.325892998217908	2.0181010768895	0.18	0.142	1.26760563380282	596	10188	0.222267091291069	0.740953727567469
P2RY8	2.65615086789672e-30	6.96790804917624e-29	0.210821801358246	4.06353209318741	0.124	0.026	4.76923076923077	596	10188	0.0837057826355991	0.496646663519097
IRF9	2.70970146658706e-30	7.08979828834018e-29	0.302415933772258	2.32887545137333	0.159	0.112	1.41964285714286	596	10188	0.205740069508876	0.771004937670776
SYNRG	2.71007064284311e-30	7.08979828834018e-29	0.355843936136781	1.72656149692005	0.196	0.202	0.97029702970297	596	10188	0.313835457689289	0.803579933464056
TMC8	3.16913230676907e-30	8.2793581514342e-29	0.322742107978633	3.78130199895139	0.161	0.045	3.57777777777778	596	10188	0.157858391496977	0.873172274700675
GSTO1	3.27058547219876e-30	8.53268382657725e-29	0.245578282975388	-1.53849302912655	0.149	0.567	0.262786596119929	596	10188	1.59950386853005	0.555060886826632
TM4SF1	3.50208716974394e-30	9.12413642210411e-29	0.0831612854180963	-4.00160530573835	0.049	0.423	0.115839243498818	596	10188	2.5778210858178	0.238932357780937
TRBV28	4.08654059637819e-30	1.06322729962403e-28	0.0430025794610127	8.30674349748574	0.025	0	Inf	596	10188	0.00730952502181409	0.118604823359345
SNX3	4.14382767594077e-30	1.07665927006445e-28	0.417513257824361	-1.13771756435395	0.221	0.655	0.337404580152672	596	10188	1.91369562510926	0.949377912658302
BSG	4.29883598682755e-30	1.11541011778272e-28	0.295353439032862	-1.33338185507352	0.176	0.59	0.298305084745763	596	10188	1.51955183687181	0.655751391033028
EMB	4.34377965906431e-30	1.12553603999651e-28	0.822558410339423	2.67406440458356	0.351	0.141	2.48936170212766	596	10188	0.538138891175887	1.82242203635454
PPIB	5.01806166062091e-30	1.29848319351495e-28	1.43795053124004	-0.979479995900324	0.495	0.793	0.62421185372005	596	10188	5.15750787295484	2.82895478788202
TIMP3	5.24895934580123e-30	1.35638529616567e-28	0.0759622528891799	-3.99099191905951	0.049	0.457	0.107221006564551	596	10188	2.82310796704931	0.192031283772726
USP16	5.33526391884752e-30	1.3768166142817e-28	0.723644309038733	1.20603804823771	0.331	0.383	0.864229765013055	596	10188	0.733172982421587	1.61850743261112
CH17-189H20.1	5.63104069809476e-30	1.45117565090873e-28	0.348127919459121	2.14511554023329	0.181	0.137	1.32116788321168	596	10188	0.259665997253786	0.86023273057939
BAZ1A	6.81194356745679e-30	1.75313064559487e-28	0.643329456207982	1.30563210488967	0.29	0.336	0.863095238095238	596	10188	0.633960905509325	1.50308127079069
RASSF5	7.94565687076678e-30	2.04214118952856e-28	0.536759508384148	2.49977493658668	0.273	0.135	2.02222222222222	596	10188	0.358473926449885	1.14007017750348
CRTAP	8.14606782973599e-30	2.09082407629891e-28	0.173727127646245	-1.64302469781641	0.099	0.539	0.183673469387755	596	10188	1.20263729561617	0.475073475401531
BACE2	9.06705625472111e-30	2.32407470227144e-28	0.0219247980487347	-4.057972878286	0.015	0.326	0.0460122699386503	596	10188	0.695139353544363	0.0587066216535639
SOD1	9.47933121676805e-30	2.42647914416839e-28	1.65952065080425	0.809807488635212	0.542	0.617	0.878444084278768	596	10188	1.82160968345517	3.11595665551253
CTNNB1	9.57872023021461e-30	2.44862473196844e-28	0.265325284864381	-1.44040564990131	0.149	0.601	0.247920133111481	596	10188	1.60424267456623	0.637387618784252
BCL9L	1.05796010075814e-29	2.70085143037839e-28	0.434060946821615	1.61660169318706	0.221	0.228	0.969298245614035	596	10188	0.359204862140479	1.02442059304284
CDC42BPB	1.12999307525531e-29	2.88087644749073e-28	0.0172414966569698	-3.72838143979677	0.012	0.317	0.0378548895899054	596	10188	0.460393684382319	0.0426631495681271
SOCS1	1.13751579206785e-29	2.89617307220059e-28	0.509735467189004	2.65061007660539	0.243	0.118	2.0593220338983	596	10188	0.346681114161676	1.23723264166854
PCSK1N	1.15072655901389e-29	2.92589150078678e-28	0.130568559225251	5.63316139329826	0.069	0.006	11.5	596	10188	0.0387889984930367	0.419168505714793
PSMA3-AS1	1.25928608522801e-29	3.19764513417243e-28	0.585846323543358	1.41347933174796	0.282	0.329	0.857142857142857	596	10188	0.60574948894164	1.3162587179477
DENND2D	1.36636828857861e-29	3.46492779739687e-28	0.186492752609019	3.56141914008292	0.114	0.033	3.45454545454545	596	10188	0.0813735678756372	0.425527056128966
EPB41L2	1.59380474524407e-29	4.03629460050558e-28	0.0367140287592957	-3.16669396087635	0.023	0.375	0.0613333333333333	596	10188	0.745526663410264	0.0960203270175568
OS9	1.62535841270163e-29	4.11073027276226e-28	0.0933238713321354	-1.92312633910205	0.06	0.469	0.127931769722815	596	10188	0.842071180398078	0.227637325968139
FAM133B	1.74670904113095e-29	4.4117741372204e-28	0.860905745988564	1.20428932113545	0.354	0.425	0.832941176470588	596	10188	0.934744068865995	1.90321777939684
GABPB1	2.04157777772184e-29	5.14970394621906e-28	0.556456143257723	1.39184226395415	0.268	0.32	0.8375	596	10188	0.6011869780883	1.25246489924774
EVA1B	2.15329559934648e-29	5.42430847734712e-28	0.0730595908722758	-2.38488965125395	0.045	0.419	0.107398568019093	596	10188	0.820723928776152	0.192180723139007
RNF44	2.22222915866162e-29	5.59055242970706e-28	0.267797267144037	2.17329720112859	0.156	0.12	1.3	596	10188	0.190090618985178	0.604893264054455
VCL	2.35387792016767e-29	5.91392393179246e-28	0.0862680564640197	-2.41800080974368	0.05	0.409	0.122249388753056	596	10188	0.860637593140597	0.223076039562536
RPL36AL	2.38665394105681e-29	5.98836033046959e-28	2.55578523903097	0.626423825539482	0.643	0.763	0.842726081258191	596	10188	3.18617998187177	4.57566153273984
UACA	2.60660925959688e-29	6.53163392730871e-28	0.0372274014105818	-3.61415455833346	0.023	0.368	0.0625	596	10188	0.966021582943876	0.0901894023668054
BCAS4	2.68923176526274e-29	6.72980249257e-28	0.135526831639349	3.44783819404905	0.077	0.026	2.96153846153846	596	10188	0.0578814467757592	0.359927794362455
RNASE1	2.81872204534763e-29	7.04458273067893e-28	0.19473273859353	-3.57348466418547	0.106	0.489	0.216768916155419	596	10188	4.88628659444446	0.552298779669251
RBFOX2	2.84049171921834e-29	7.08967349183905e-28	0.0192617411444678	-3.62835069128334	0.013	0.317	0.0410094637223975	596	10188	0.475621603890805	0.0434359699794728
ZNF292	3.03515329621793e-29	7.56560688607717e-28	0.657999231346755	1.33738885083041	0.29	0.358	0.810055865921788	596	10188	0.71546826971922	1.66047563846498
TLK1	3.10293284581095e-29	7.7244345280731e-28	0.429681689044477	1.46205409158191	0.22	0.277	0.794223826714801	596	10188	0.422138914018001	0.993939874092549
TRIM22	3.17668977748788e-29	7.89770756575712e-28	0.735188055232526	1.45211664687077	0.329	0.34	0.967647058823529	596	10188	0.733866254325088	1.5676527203362
USP3	3.20772767523575e-29	7.96446118215519e-28	0.461750970323367	1.60474696912916	0.232	0.248	0.935483870967742	596	10188	0.425486159352763	1.06056878069846
WHSC1L1	3.27342104550335e-29	8.1169745585956e-28	0.705856132386682	1.10231868956296	0.326	0.425	0.767058823529412	596	10188	0.832339140730346	1.53038355149534
CRIP2	3.48076740454436e-29	8.61988480039442e-28	0.237920838074795	-1.89582423871838	0.129	0.513	0.251461988304094	596	10188	1.89533981075637	0.625012646122087
MBNL1	3.54343799196566e-29	8.76367323396552e-28	2.45594896752356	0.720621093807249	0.651	0.718	0.906685236768802	596	10188	2.66693854778925	4.32221135675046
PIGT	3.66582066002681e-29	9.05457703026623e-28	0.0743560212012659	-2.19904642829661	0.05	0.425	0.117647058823529	596	10188	0.791723068404807	0.174761437035933
RTKN2	3.75092903560052e-29	9.2527781229684e-28	0.0937485006134529	4.01410962473404	0.052	0.015	3.46666666666667	596	10188	0.0347885277802856	0.279245495777764
POSTN	3.98940791039352e-29	9.82830946214693e-28	0.129431609256462	-4.47048722421843	0.072	0.415	0.173493975903614	596	10188	5.33796195480855	0.347479196684774
CCSER2	4.23751855184123e-29	1.04260498496078e-27	0.480212114499619	1.39886796309244	0.247	0.29	0.851724137931035	596	10188	0.47451318236787	1.05364366377599
ABLIM1	4.58251912506153e-29	1.1260327033533e-27	0.901523904027288	1.45192994880012	0.366	0.328	1.11585365853659	596	10188	0.816073968520937	1.97427483699114
NLRC5	5.38612657636803e-29	1.32179021104443e-27	0.234369299052811	2.23158324918314	0.134	0.102	1.31372549019608	596	10188	0.168717156225846	0.577774450203574
SELPLG	5.41726985564337e-29	1.32771978588249e-27	0.338403310995348	2.74214290155777	0.186	0.092	2.02173913043478	596	10188	0.225073744875145	0.80111815318904
ARRDC2	5.54847289737368e-29	1.35812620379858e-27	0.339991366377468	2.12343095368282	0.178	0.149	1.19463087248322	596	10188	0.283758446755336	0.831635613394399
PSIP1	5.80376939716237e-29	1.41879036201325e-27	0.791768687652001	1.17664557960115	0.339	0.399	0.849624060150376	596	10188	0.8160823928074	1.80015602773117
CALM2	6.69938015047869e-29	1.63562915381199e-27	1.93573310786204	-0.739850204530608	0.581	0.85	0.683529411764706	596	10188	5.87337260176455	3.54402186251623
KANK2	7.36450109069968e-29	1.79571084928227e-27	0.0141303234227825	-4.19335480419252	0.008	0.321	0.0249221183800623	596	10188	0.579670550517633	0.0374112005569606
RNF213	7.57540218530187e-29	1.84477047582914e-27	0.98179288957194	1.18457224195053	0.391	0.468	0.835470085470085	596	10188	1.19688810617523	2.12268810919696
FLNA	8.3007343743274e-29	2.0188192719352e-27	0.455524153149929	-1.24676230608563	0.228	0.653	0.349157733537519	596	10188	2.53745007111159	1.11091413310718
PCM1	8.40319273647886e-29	2.04112800325787e-27	0.807907271429729	1.07281229571941	0.346	0.442	0.782805429864253	596	10188	0.910864910344846	1.8240652954356
AHR	9.01909387637574e-29	2.18793554126008e-27	0.197525893491707	-1.95156600583039	0.112	0.571	0.19614711033275	596	10188	1.83085735582598	0.504375204456988
PTTG1IP	1.03206587454265e-28	2.50049183030912e-27	0.164767205306373	-1.62230202108948	0.096	0.512	0.1875	596	10188	1.07414336411682	0.433002067496978
ZNF521	1.04128345108045e-28	2.51961449823143e-27	0	-144269503.166283	0	0.277	0	596	10188	0.457243278073092	0
HOMER3	1.04634374071266e-28	2.52864188114538e-27	0.0162907602274951	-3.96229963497495	0.012	0.314	0.0382165605095541	596	10188	0.535491772316723	0.0363130198387854
FAM159A	1.07044602198305e-28	2.58360569696645e-27	0.159336182687403	5.10495978212104	0.094	0.009	10.4444444444444	596	10188	0.0445174266064671	0.381678239474557
CCDC64	1.08357099410094e-28	2.61196916816296e-27	0.154045261586202	4.95539632628192	0.094	0.01	9.4	596	10188	0.0466472836380704	0.374259955076902
FABP5	1.14003958623045e-28	2.7446092266477e-27	0.291610171733983	-2.82115713023479	0.149	0.543	0.274401473296501	596	10188	4.67873298946723	0.793386823554177
MOAP1	1.14290035661057e-28	2.74801793708932e-27	0.218478109461538	2.31671405237662	0.126	0.093	1.35483870967742	596	10188	0.136619888108598	0.513153820989904
CORO1C	1.19855646726827e-28	2.87820018320394e-27	0.0382553914747876	-2.96385176879985	0.023	0.356	0.0646067415730337	596	10188	0.582821169412011	0.124192581952409
KDELR2	1.26202349500995e-28	3.02678749704846e-27	0.305836954834237	-1.58645113135381	0.171	0.564	0.303191489361702	596	10188	1.63848063236297	0.716005777395066
MDK	1.51370143383618e-28	3.62582966878215e-27	0.0251654319986734	-3.91933295708409	0.018	0.342	0.0526315789473684	596	10188	0.823044325208667	0.0568171031578568
COL6A3	1.57201953605737e-28	3.76078484984593e-27	0.284168771782408	-3.78186778794443	0.149	0.443	0.336343115124153	596	10188	8.05930004569159	0.763684389310304
TRAPPC6A	1.59406168031192e-28	3.80872601731814e-27	0.45019321557022	1.59577748632247	0.227	0.247	0.919028340080972	596	10188	0.405208550965665	1.03347143190688
SWAP70	1.61326118640938e-28	3.84976342588707e-27	0.0276318572635197	-3.16007665870968	0.02	0.358	0.0558659217877095	596	10188	0.62611082038013	0.0616262976466337
TPM1	1.7726332567431e-28	4.22477592857105e-27	0.131796026175863	-2.82112507018069	0.074	0.475	0.155789473684211	596	10188	2.31750934471022	0.378036413737483
JAG1	1.86717474264044e-28	4.4445302165555e-27	0.0423506281500425	-3.61638618579206	0.027	0.367	0.0735694822888283	596	10188	1.00129369212443	0.102083196334103
CDH13	2.00418034129984e-28	4.7646882388977e-27	0.0341064386093017	-3.61802437226375	0.02	0.312	0.0641025641025641	596	10188	0.649070028650291	0.0911833221261741
IKZF3	2.05478725332184e-28	4.87890121984121e-27	0.423371675775435	4.61833015336612	0.22	0.027	8.14814814814815	596	10188	0.167873980422828	0.972262372108751
DUSP6	2.1222304149272e-28	5.0327556435786e-27	0.0989919598333306	-3.00708490561755	0.057	0.442	0.1289592760181	596	10188	1.77160350379663	0.267594690787287
DLC1	2.25035461627713e-28	5.3299494952646e-27	0.0304708514663692	-3.06708030491961	0.022	0.352	0.0625	596	10188	0.678845699531311	0.0701275135064064
FGD3	2.69122429129993e-28	6.36621825823797e-27	0.231703397579506	3.70354119528566	0.133	0.038	3.5	596	10188	0.114118519496907	0.564139304651675
ETS2	2.82169201950092e-28	6.66655410172521e-27	0.0777106900583175	-2.89242547346547	0.049	0.445	0.110112359550562	596	10188	1.3287066135033	0.19577755137253
CD74	3.00783245569717e-28	7.09751432691123e-27	0.610941128884697	-2.89815412259249	0.268	0.529	0.506616257088847	596	10188	11.3817396440869	1.53980466837153
FBL	3.01354390530292e-28	7.10217986802432e-27	0.701757614179465	1.20683953915402	0.315	0.363	0.867768595041322	596	10188	0.645976319966801	1.54182320176954
ZNF276	3.17392156156739e-28	7.47089284399136e-27	0.306659097127669	2.12937786116534	0.158	0.128	1.234375	596	10188	0.223170322535985	0.778495861813303
GJA1	3.39134119090489e-28	7.9727958108554e-27	0.0149924610824821	-4.49348483040964	0.01	0.304	0.0328947368421053	596	10188	0.647863768786802	0.0362635908181913
INADL	4.32313770260822e-28	1.01508340698649e-26	0.145478540239844	3.30210310202968	0.089	0.032	2.78125	596	10188	0.063420155800508	0.344308733930586
CKAP4	4.79878538436382e-28	1.12537730240709e-26	0.0553092503590527	-3.04293315499992	0.035	0.354	0.0988700564971752	596	10188	0.816478283522166	0.133875257342749
SMIM14	4.86372228054699e-28	1.13920115829708e-26	0.0583498710454817	-2.57472745713029	0.039	0.409	0.0953545232273839	596	10188	0.76626309555354	0.141869429839465
CTSL	4.87948657054664e-28	1.14148776242591e-26	0.391694017192625	-2.36882229788814	0.193	0.613	0.314845024469821	596	10188	4.1250569852163	0.990127181060587
RNPS1	5.02393118595457e-28	1.17383473250209e-26	0.804728633561075	1.07001086827828	0.361	0.424	0.851415094339623	596	10188	0.816169134454735	1.64948484970425
PLXND1	5.82518845484054e-28	1.35937741377438e-26	0.102081476312105	-2.37674464685285	0.062	0.453	0.136865342163355	596	10188	1.14441444678423	0.27669577515787
CDK5R1	7.64367125296658e-28	1.78155617108053e-26	0.127193983164893	4.10902729362847	0.077	0.015	5.13333333333333	596	10188	0.0434201718556339	0.307592150512899
PRPF4B	7.92230817740173e-28	1.8442396478091e-26	0.662031592677423	1.19084049833526	0.305	0.392	0.778061224489796	596	10188	0.776026870862795	1.46452426960854
DHX36	7.94384926181963e-28	1.8469935099089e-26	0.791183557745754	1.0361917616318	0.349	0.462	0.755411255411255	596	10188	0.939196878936754	1.68049114523323
FGFR1	8.78840151584264e-28	2.04086212979012e-26	0.052164070376201	-2.68966824757429	0.032	0.382	0.0837696335078534	596	10188	0.797425808932852	0.15800786205267
YPEL3	8.79917580462241e-28	2.04087225156236e-26	0.848279238660843	1.35132451689604	0.362	0.385	0.94025974025974	596	10188	0.871593661834972	1.80173161573442
VAT1	1.03572988584625e-27	2.39933577331423e-26	0.0326584026619345	-3.07439040939068	0.018	0.348	0.0517241379310345	596	10188	0.540916114975679	0.0894038188018599
NREP	1.10336327501911e-27	2.55290342184775e-26	0.0405489113650463	-3.1930244000898	0.023	0.352	0.0653409090909091	596	10188	0.721687558806531	0.112504833607801
FBLN2	1.31525155997822e-27	3.03946165482696e-26	0.0398923612807944	-4.68520301450229	0.025	0.388	0.0644329896907217	596	10188	2.11528260806029	0.102382265449718
PHPT1	1.34493957416527e-27	3.10429681566131e-26	0.230056590732385	-1.43188314805578	0.143	0.557	0.25673249551167	596	10188	1.42933565780939	0.510663278202286
MLLT6	1.57961183954965e-27	3.64153182744179e-26	0.451795034719988	1.61897214361861	0.235	0.248	0.94758064516129	596	10188	0.440056724209817	1.0141634848311
PRDX4	1.78101232727086e-27	4.1008563501652e-26	0.137599257307154	-2.0951646256945	0.089	0.453	0.196467991169978	596	10188	1.15499232613041	0.322541080209704
RP11-841O20.2	2.08697880520476e-27	4.79954654125627e-26	0.243290375420531	2.05751352723985	0.149	0.124	1.20161290322581	596	10188	0.198643573127657	0.525640796449591
PALLD	2.1476662518384e-27	4.93314787967567e-26	0.0311458677377441	-3.79817742690035	0.02	0.352	0.0568181818181818	596	10188	0.930547012214815	0.0756162036735567
TNFAIP3	2.18911987484868e-27	5.02155843263803e-26	4.87713967789354	1.51693253048409	0.74	0.484	1.52892561983471	596	10188	4.55901247660837	9.47066207448822
MSL3	2.19143672069486e-27	5.02155843263803e-26	0.399662688142713	1.55485351935492	0.203	0.227	0.894273127753304	596	10188	0.3686663234283	0.938873618107242
SEPP1	2.32111281344652e-27	5.31230380251978e-26	0.11100827305448	-3.82928186614285	0.064	0.49	0.130612244897959	596	10188	3.26840180767554	0.308401662580451
RAB32	2.85247939757745e-27	6.52058962289969e-26	0.0289657357525182	-3.21714052557379	0.02	0.344	0.0581395348837209	596	10188	0.6126256100583	0.0754192582317265
MPZL1	3.248954599332e-27	7.41799129948324e-26	0.0238563576939528	-3.25267325339135	0.017	0.326	0.0521472392638037	596	10188	0.483412367079259	0.0570931656937483
GCNT4	3.26970670362731e-27	7.45642107869159e-26	0.094777394304506	3.98084902760156	0.057	0.014	4.07142857142857	596	10188	0.027281363144771	0.237964146740148
HLA-E	4.12042598523438e-27	9.38519542672727e-26	8.77018941410743	0.636669626812402	0.908	0.878	1.03416856492027	596	10188	8.06861222968819	11.8611851819088
CYBRD1	4.29820226067857e-27	9.77841014304374e-26	0.0139892670780672	-5.78388621336498	0.007	0.369	0.018970189701897	596	10188	1.27662582001287	0.0554919004435338
RBMS3	4.40606899628455e-27	1.00118310920354e-25	0.0116019908976652	-4.47818381606937	0.008	0.328	0.024390243902439	596	10188	0.645788118187335	0.0264875321070213
HECA	4.94649179272374e-27	1.12264113849419e-25	0.433380044382059	1.61688650727871	0.223	0.244	0.913934426229508	596	10188	0.425298494089391	1.02891460545429
NAA16	5.7014890872481e-27	1.29245078605926e-25	0.207880694677317	2.26379006528455	0.117	0.09	1.3	596	10188	0.126401463159369	0.515388479632311
EPAS1	5.89142502082485e-27	1.33391681513176e-25	0.0636520877119953	-2.91367357667967	0.04	0.397	0.100755667506297	596	10188	1.06210843798849	0.161217571794815
PDIA3	6.56994055396672e-27	1.48577526035545e-25	0.553751428644565	-1.01181760639762	0.265	0.671	0.394932935916542	596	10188	2.21367976760443	1.2513507729951
ALDH2	6.68291418366425e-27	1.50952903633148e-25	0.0272249534208588	-3.36976210160549	0.018	0.369	0.048780487804878	596	10188	0.667463076352241	0.0632369293131354
RNH1	7.23507063961985e-27	1.63231089555077e-25	0.348549125303826	-1.19834257922082	0.195	0.625	0.312	596	10188	1.66075207578019	0.777046743745544
KMT2A	7.75811989425993e-27	1.74824268091149e-25	0.817303389928999	1.05714570982257	0.361	0.445	0.81123595505618	596	10188	0.94708922986827	1.71554981009646
IKZF2	7.76967326667711e-27	1.74877415217671e-25	0.139343190750138	3.77566295412726	0.082	0.026	3.15384615384615	596	10188	0.070415179833361	0.366580900013772
ANK3	8.18304660281514e-27	1.83963786452649e-25	0.123143074286172	4.8744473262883	0.072	0.008	9	596	10188	0.0353188434860897	0.308986501886251
GPX8	8.67979921657158e-27	1.94900946044834e-25	0.0172566204508005	-4.37877061568025	0.01	0.284	0.0352112676056338	596	10188	0.512524948289622	0.0462134639879728
NOSIP	9.08898959037272e-27	2.03848458749173e-25	0.46229593274213	1.33176820175697	0.233	0.3	0.776666666666667	596	10188	0.479279257732082	1.06930545652726
CD55	9.16323916062505e-27	2.05271667368584e-25	1.29056440365187	1.34598832327226	0.445	0.401	1.10972568578554	596	10188	1.22781943870276	2.85837927052205
CCDC57	9.63920177087771e-27	2.15679974682733e-25	0.236599391956945	2.27478393905766	0.131	0.099	1.32323232323232	596	10188	0.174476316246906	0.593191936075654
PDE4B	9.9722617967052e-27	2.22870090612851e-25	0.707329671222965	1.87540662162326	0.314	0.237	1.32489451476793	596	10188	0.653840999369704	1.61758729361956
PLPP3	1.04425981407479e-26	2.3310771600808e-25	0.0207173027626548	-4.86428115196172	0.013	0.373	0.0348525469168901	596	10188	1.29415915167946	0.0495871488572702
SP110	1.06238380828572e-26	2.36875470689169e-25	0.246294323864222	2.20389745099204	0.143	0.108	1.32407407407407	596	10188	0.176398987185955	0.58106638197106
CD93	1.23152486003507e-26	2.7426664300945e-25	0.0792762901959276	-3.16880020125356	0.047	0.409	0.114914425427873	596	10188	1.57469599340441	0.215367741536292
RSBN1L	1.27459907220911e-26	2.8352748250696e-25	0.620435780815874	1.26243186928015	0.297	0.353	0.841359773371105	596	10188	0.643906512267105	1.35585676653461
LGMN	1.30332702771808e-26	2.89579167525352e-25	0.124669103524765	-3.45904159877015	0.077	0.487	0.158110882956879	596	10188	3.09924659689912	0.304795307859833
AC006129.2	1.57066147674332e-26	3.4856955223082e-25	0.153480803442514	4.50841653827296	0.094	0.014	6.71428571428571	596	10188	0.0521164276131604	0.356819082884938
KMT2E	1.58093787303489e-26	3.50441228522733e-25	0.927362117320867	0.986082229234969	0.384	0.513	0.748538011695906	596	10188	1.16471217871978	1.96878461377045
SP140L	1.89403658594862e-26	4.19356016625806e-25	0.281404515503454	2.01343739273434	0.154	0.133	1.15789473684211	596	10188	0.225369115041674	0.674840832092545
RAMP2	1.94058091766153e-26	4.29161726430286e-25	0.0569177709266651	-3.96150970268089	0.037	0.386	0.0958549222797927	596	10188	1.90400802026248	0.166108258874627
MYDGF	1.95996362359876e-26	4.32944810188441e-25	0.278080690321216	-1.62037944171829	0.161	0.548	0.293795620437956	596	10188	1.60072482975757	0.63012736695363
THY1	2.16448435101499e-26	4.77415152894893e-25	0.0824976077071244	-3.94721831692075	0.052	0.401	0.129675810473815	596	10188	2.76246795056452	0.198738988928664
PVT1	2.16630357510012e-26	4.77415152894893e-25	0.133234222494331	2.79252613524855	0.084	0.045	1.86666666666667	596	10188	0.0582861127268169	0.31310765391474
GPNMB	2.38715424556486e-26	5.25477854124979e-25	0.0652318789486455	-4.04462056460689	0.037	0.428	0.0864485981308411	596	10188	2.29929355862905	0.184390951404591
FSCN1	2.4134649645172e-26	5.30655377574019e-25	0.023199683583021	-3.53343738877791	0.015	0.294	0.0510204081632653	596	10188	0.555171108796776	0.0719436213957166
DUSP16	2.92485638556915e-26	6.42353852160966e-25	0.150772577985523	2.51318290086128	0.091	0.064	1.421875	596	10188	0.0928931166665163	0.372228057478717
ATF3	3.23504788192472e-26	7.09658312183694e-25	0.0801435939414503	-3.24380281943757	0.049	0.446	0.109865470852018	596	10188	1.87262199778058	0.211730611896976
BLOC1S4	3.49633903280252e-26	7.66092996139068e-25	0.357390462067621	1.62530463213907	0.188	0.197	0.954314720812183	596	10188	0.268018083417028	0.860542737260275
COPZ2	3.63895200906692e-26	7.96423800465406e-25	0.0218219410000773	-4.42023227609809	0.012	0.309	0.0388349514563107	596	10188	0.725871710447158	0.0764650264761067
GNAI2	4.44594669917035e-26	9.71924830707136e-25	1.09865889547526	-0.781432557036783	0.433	0.769	0.563068920676203	596	10188	3.60771542984387	2.21393743395387
HYAL2	4.4512783867897e-26	9.71973176100496e-25	0.0413569304060872	-3.95970826216635	0.023	0.343	0.0670553935860058	596	10188	1.14472322106082	0.118499643871213
CDKN1A	4.46649957762176e-26	9.741783883806e-25	0.0736229073959722	-3.08129490389982	0.05	0.453	0.11037527593819	596	10188	1.70158288859073	0.169001518778022
OGT	4.80687024247332e-26	1.0472149500756e-24	0.612137547705243	1.50975908812814	0.285	0.303	0.940594059405941	596	10188	0.650381566839215	1.42802575183961
RBM33	4.92290008968195e-26	1.07126586734166e-24	0.516255958897085	1.3755816818052	0.257	0.303	0.848184818481848	596	10188	0.538212859805584	1.1612589051342
ITPRIPL2	5.03001208687289e-26	1.09332342720269e-24	0.0304564482735001	-3.00796852351103	0.018	0.341	0.0527859237536657	596	10188	0.5529144479417	0.0822420657865704
CAPN2	6.52540460359236e-26	1.41674280999684e-24	0.15546280449575	-1.61569747561842	0.101	0.488	0.206967213114754	596	10188	1.03633249790909	0.350386223242556
PTPN7	7.52745478326521e-26	1.63243628874482e-24	0.321731436961198	2.80211488808542	0.173	0.079	2.18987341772152	596	10188	0.210862952439438	0.782408387834585
KIF13A	8.66609252487705e-26	1.87722566891386e-24	0.00885520301788811	-4.17730877864366	0.007	0.289	0.0242214532871972	596	10188	0.401286202903859	0.0197427384683304
CREBRF	8.75566414696582e-26	1.89447072140094e-24	0.85450328052855	1.3054770114397	0.359	0.394	0.911167512690355	596	10188	0.902329562006224	1.87157120234164
MAFB	8.77174888555575e-26	1.89579422789074e-24	0.0952735061499126	-3.58831029781417	0.052	0.438	0.118721461187215	596	10188	2.17805179660165	0.29652641154847
CYSTM1	8.86339901308502e-26	1.91342776197348e-24	0.0671843885328944	-2.08287631902507	0.045	0.419	0.107398568019093	596	10188	0.727052308755885	0.162179428470406
GIMAP2	9.38857400038926e-26	2.02450440944902e-24	0.245136682011257	2.21549396049571	0.143	0.099	1.44444444444444	596	10188	0.156938616194141	0.567603335207164
ARHGEF12	1.04474722841657e-25	2.25028850931537e-24	0.0383436617589186	-2.5535423629714	0.029	0.357	0.0812324929971989	596	10188	0.576050498801754	0.0829100614805397
ADTRP	1.05295411244983e-25	2.26539980369721e-24	0.0773266954086054	4.49682799574928	0.045	0.008	5.625	596	10188	0.0196067945661871	0.212794445077672
ACVRL1	1.11830248566545e-25	2.40327626834703e-24	0.0115351612977275	-4.3435633072607	0.008	0.284	0.028169014084507	596	10188	0.492466356129879	0.0246876226236763
STAT3	1.28016330625381e-25	2.7480164697112e-24	1.14587844963779	0.952479727863707	0.435	0.533	0.816135084427767	596	10188	1.31226142608874	2.38962381339628
ZC3H8	1.30637487147758e-25	2.80112104629448e-24	0.226094863594607	2.05409267347122	0.134	0.118	1.13559322033898	596	10188	0.187701237932648	0.527277244033328
NUP210	1.35492129693848e-25	2.90194235883704e-24	0.188181897285397	3.35706296307703	0.112	0.035	3.2	596	10188	0.0851058604350155	0.443749113638366
PDLIM7	1.36767685557861e-25	2.9259669422103e-24	0.0387493328738646	-3.04017607526482	0.023	0.322	0.0714285714285714	596	10188	0.54358546082057	0.11035161796989
EVI5	1.37601928653566e-25	2.94050683265412e-24	0.00749847641670587	-4.55158911895442	0.005	0.275	0.0181818181818182	596	10188	0.372163383134247	0.0215432982969082
PDIA6	1.56153953263892e-25	3.33321216287986e-24	0.335841495242185	-1.24797453790981	0.185	0.592	0.3125	596	10188	1.68538792422793	0.777161412024112
ZBTB25	1.57971651681802e-25	3.36468772104567e-24	0.196329112523362	2.2854856063343	0.117	0.087	1.3448275862069	596	10188	0.136907264337262	0.463500358595908
SNRPN	1.57982340548598e-25	3.36468772104567e-24	0.324405327265572	1.65622983405138	0.183	0.191	0.958115183246073	596	10188	0.270113585499128	0.723196029908446
LOXL2	1.67567474781347e-25	3.56483870566717e-24	0.0245438037395291	-4.30855588372524	0.015	0.274	0.0547445255474453	596	10188	0.681080670036578	0.0654621791090904
CHURC1	1.76401146392736e-25	3.74857363490888e-24	1.11207699917663	0.897448677629995	0.436	0.56	0.778571428571428	596	10188	1.33422799080252	2.25067146179081
PPP3CA	1.8860970391509e-25	4.00353566826015e-24	0.212467824118061	-1.47331672412452	0.117	0.542	0.215867158671587	596	10188	1.38060813780022	0.597873808392126
CFH	2.10307138548073e-25	4.45912092312799e-24	0.0670476741096133	-4.45674258720428	0.039	0.427	0.0913348946135831	596	10188	3.16312029337885	0.197480022694045
GIMAP4	2.40865723604774e-25	5.10136436218173e-24	0.775594786707436	1.55026976392836	0.332	0.279	1.18996415770609	596	10188	0.716766627913894	1.71723588694726
SCAF11	2.49550201417562e-25	5.27941633010079e-24	1.24562652959899	0.82016287489133	0.461	0.592	0.778716216216216	596	10188	1.53333663395905	2.52708313657866
EIF3M	2.76516460537895e-25	5.84340729218914e-24	0.978827929242732	0.893445572910061	0.393	0.513	0.766081871345029	596	10188	1.10260710041078	2.08311499739692
TGFBI	2.80382325622666e-25	5.9185254728274e-24	0.0645912343939408	-4.18237844692285	0.04	0.405	0.0987654320987654	596	10188	2.41684075969724	0.159209246556032
C16orf54	2.8442837789975e-25	5.99727640717888e-24	0.272488006063442	3.72572724490883	0.149	0.038	3.92105263157895	596	10188	0.128962370571821	0.657551092562891
EVI2A	3.0820887660352e-25	6.49150013745554e-24	0.349376919207071	2.46713644491699	0.185	0.104	1.77884615384615	596	10188	0.238942155565199	0.823544083173095
METRNL	3.18900125470934e-25	6.70924943178285e-24	0.100416705977344	-2.26162933804682	0.064	0.494	0.129554655870445	596	10188	1.42645689337359	0.244293935556905
PRR4	3.24595305630028e-25	6.82152278207459e-24	0.217310724083503	2.18248199906716	0.128	0.1	1.28	596	10188	0.155619711695794	0.510085078606962
C1orf228	3.41725151817405e-25	7.17358792761062e-24	0.13451763097243	4.64206122445178	0.079	0.011	7.18181818181818	596	10188	0.0411503743983673	0.338359611030642
PAIP2	3.49204087344502e-25	7.32250555369911e-24	0.886235985708447	0.978441039019299	0.376	0.49	0.76734693877551	596	10188	1.03085285590926	1.8329766362568
TMC6	3.58342325144132e-25	7.50585097127339e-24	0.332277579961824	2.35655700978264	0.181	0.119	1.52100840336134	596	10188	0.269395164557455	0.776483567920305
PGRMC1	3.73882006235113e-25	7.8227303372779e-24	0.0929447896026898	-2.02250241873568	0.057	0.412	0.138349514563107	596	10188	0.729596671398376	0.233177628476238
MYADM	4.07541967159178e-25	8.51762711362682e-24	0.328327345054268	-1.34261891811481	0.171	0.594	0.287878787878788	596	10188	2.06062249701962	0.825368792699291
SYF2	4.10005707823128e-25	8.55971301546441e-24	0.996212677286226	0.960453066301789	0.414	0.523	0.791586998087954	596	10188	1.19192945192154	1.9989567168903
LUM	5.10176024236627e-25	1.0639295838768e-23	0.253872933140372	-4.18859095202186	0.138	0.399	0.345864661654135	596	10188	9.39026355148763	0.668656867542267
UBE2B	5.16298310825079e-25	1.07551780652598e-23	1.10023451939804	0.846947097315737	0.435	0.558	0.779569892473118	596	10188	1.28606596446758	2.21395585638231
CNBP	5.19639505461907e-25	1.08129362739387e-23	1.48153315661005	0.704266060400669	0.51	0.642	0.794392523364486	596	10188	1.78216089804848	2.84583557761631
LAMP2	5.55825017725311e-25	1.15532634012215e-23	0.123563662233247	-1.73383790751073	0.082	0.492	0.166666666666667	596	10188	0.97779632846248	0.285500660020956
GADD45B	5.66264417737462e-25	1.17574049792017e-23	0.32523819647189	-2.27869913306881	0.158	0.554	0.285198555956679	596	10188	3.61619008591931	0.955035884397845
PECAM1	6.61292380470127e-25	1.37155068529568e-23	0.203222331485818	-2.77092127977879	0.121	0.452	0.267699115044248	596	10188	2.77888836226324	0.4686964808635
AC002331.1	6.77774894979247e-25	1.4042048722887e-23	0.0253149869043043	8.2476053940583	0.017	0	Inf	596	10188	0.00417668104702712	0.0699169883542606
PRRX1	6.86165586141378e-25	1.42004170650956e-23	0.0705237275578052	-4.19700052567111	0.044	0.368	0.119565217391304	596	10188	2.7218049861672	0.187767236871034
IK	7.23393738164498e-25	1.4954592941468e-23	0.800208970781175	1.00975367914242	0.352	0.437	0.805491990846682	596	10188	0.861968832834109	1.73074670267302
CCL28	7.46933409092432e-25	1.54244587486742e-23	0.0965639646207566	4.04547776178597	0.064	0.014	4.57142857142857	596	10188	0.0342675035821587	0.223467464957557
BIN2	7.50996996355118e-25	1.54915530083275e-23	0.228721091641247	3.26467372079974	0.133	0.047	2.82978723404255	596	10188	0.124437659091622	0.535215519189595
TP53I3	7.61976272844636e-25	1.57010040446719e-23	0.010129597851297	-4.20018564528184	0.007	0.274	0.0255474452554745	596	10188	0.375671491401523	0.0247742112299649
IL16	8.56872795542593e-25	1.76372983749184e-23	0.307469446831806	2.40602416334168	0.171	0.103	1.66019417475728	596	10188	0.215030388733444	0.712848853566856
LRBA	8.83160582960726e-25	1.81587363538703e-23	0.229603284821055	2.05353864945334	0.139	0.111	1.25225225225225	596	10188	0.175621391666409	0.511299845379897
SERPING1	9.41641099157984e-25	1.93402506100278e-23	0.0320573658875074	-4.96398879984337	0.018	0.393	0.0458015267175572	596	10188	2.38798197967429	0.0977234475024797
TMEM14C	9.62210065561801e-25	1.97413950775835e-23	0.224795379340264	-1.2903751665588	0.131	0.54	0.242592592592593	596	10188	1.14971698823374	0.53341936104431
FHL1	1.10692698167838e-24	2.26860390781693e-23	0.0647165294505228	-2.85018584543565	0.04	0.398	0.100502512562814	596	10188	1.1333237613033	0.168398823191472
JDP2	1.20593769670708e-24	2.46886211557286e-23	0.0107057067548177	-4.19346326353296	0.008	0.303	0.0264026402640264	596	10188	0.51260382479169	0.0224416109981708
RASAL2	1.34560541623866e-24	2.75183542058528e-23	0.00263620983213642	-5.97099933076392	0.002	0.24	0.00833333333333333	596	10188	0.323725477067491	0.00637984899591898
GATA3	1.53114976436888e-24	3.12792023292499e-23	0.275949964197596	4.72137158524905	0.144	0.02	7.2	596	10188	0.113990330331321	0.740701143654968
TUBA1A	1.58788043680879e-24	3.24033240640197e-23	0.47659501232622	-1.33119308492709	0.232	0.619	0.374798061389338	596	10188	2.63388953170463	1.23264070626932
BLVRB	1.65412679142662e-24	3.37190111962946e-23	0.100411790753147	-2.3242827298122	0.064	0.473	0.135306553911205	596	10188	1.29783521650935	0.237204137407972
RIN2	1.85028198009796e-24	3.76772087574766e-23	0.0102086939277988	-4.31172997889808	0.007	0.289	0.0242214532871972	596	10188	0.437730536729022	0.0258758550970533
PDLIM3	1.8633399499701e-24	3.79025267470389e-23	0.00978807593131292	-4.82018981558924	0.007	0.269	0.0260223048327138	596	10188	0.539726382658929	0.0227485276954777
ILK	2.07298185571111e-24	4.21218396514633e-23	0.0695170342040092	-2.13852146362404	0.049	0.398	0.123115577889447	596	10188	0.701106175956512	0.157965964255247
SORBS3	2.12041419103689e-24	4.3039655815721e-23	0.0900403840097492	-1.93893548907484	0.062	0.417	0.148681055155875	596	10188	0.768676332595256	0.195445554995933
ITGA5	2.17445424454252e-24	4.40894938986719e-23	0.127549275653273	-2.19280177104448	0.076	0.403	0.188585607940447	596	10188	1.02274264989609	0.331908114259525
DIP2A	2.27443715392575e-24	4.60676466778634e-23	0.410735106148206	1.5120508410952	0.206	0.248	0.830645161290323	596	10188	0.460584919177965	1.01362550611876
TAB2	2.33102392292272e-24	4.71635574362417e-23	0.38322360573106	1.4843726928341	0.206	0.238	0.865546218487395	596	10188	0.365383011611096	0.874606981778375
SLC9A3R1	2.37697468605091e-24	4.80421695579195e-23	0.242860510584036	2.27255033112826	0.136	0.105	1.2952380952381	596	10188	0.205343966613277	0.61436133439549
ANGPTL2	2.40157032403378e-24	4.84877558309963e-23	0.0276335705816408	-4.22554869158744	0.017	0.333	0.0510510510510511	596	10188	0.970555025181129	0.0950453766382812
SGK223	2.55871823430383e-24	5.1605792256866e-23	0.188489696921395	2.36899340040077	0.106	0.072	1.47222222222222	596	10188	0.101822558995074	0.462998389735246
ATXN7L3B	2.77977809692408e-24	5.6004872484533e-23	0.472251549407146	1.31116406741376	0.24	0.291	0.824742268041237	596	10188	0.46041462206954	1.0661072335693
RP11-796E2.4	2.92624605662486e-24	5.88934113766647e-23	0.245454891823401	3.18456643373728	0.131	0.051	2.56862745098039	596	10188	0.137800705402143	0.664815120133095
EFEMP1	3.33395718365416e-24	6.7028046169047e-23	0.080611151506484	-3.95103511494024	0.049	0.375	0.130666666666667	596	10188	2.33184627748971	0.207063467033491
RBM26	3.38445153743598e-24	6.79713661990442e-23	0.515267944968158	1.24881447860872	0.252	0.334	0.754491017964072	596	10188	0.61191416513481	1.19637812272577
IGFBP5	3.44693736932964e-24	6.91532719697051e-23	0.0861119168765541	-5.06647623164601	0.055	0.382	0.143979057591623	596	10188	6.23915764279552	0.211269856246872
IL1R1	3.49076146200683e-24	6.995868519063e-23	0.0569827284644133	-2.78155919436531	0.034	0.389	0.0874035989717224	596	10188	0.835418402422837	0.179004185323472
LTBR	3.81377473512354e-24	7.63517701971733e-23	0.0123384716218564	-3.79048762646068	0.008	0.281	0.0284697508896797	596	10188	0.370010562916995	0.0284002040283134
SLAIN1	3.88780015137656e-24	7.77519149096013e-23	0.0673825750012389	4.51859021045376	0.045	0.007	6.42857142857143	596	10188	0.0192132273271465	0.155546185146847
PLAGL1	3.92808162891319e-24	7.84749837188025e-23	0.0249771550552	-3.74482939686563	0.018	0.347	0.0518731988472622	596	10188	0.837832217556593	0.0535951498134395
RBM25	4.07318909575769e-24	8.12885450285577e-23	1.44603356118418	0.766134001353624	0.51	0.611	0.834697217675941	596	10188	1.77096907270845	2.81397447311228
VSIG1	4.1430558800718e-24	8.25962052233602e-23	0.0421189680107892	6.53627750580918	0.027	0.001	27	596	10188	0.00680201287306578	0.106657897953879
GUK1	4.20184500621928e-24	8.36805132704549e-23	1.31284194064668	-0.726905726034933	0.471	0.785	0.6	596	10188	4.00045404330437	2.60347442008381
SCARA3	4.80983689483687e-24	9.5688585672492e-23	0.017480827226217	-3.99635916845708	0.01	0.278	0.0359712230215827	596	10188	0.460801103228734	0.0517881018396574
LPIN2	4.94652544035335e-24	9.83050860502407e-23	0.357502716616975	1.62171943499203	0.195	0.203	0.960591133004926	596	10188	0.335549030131689	0.825487019389748
NBL1	5.38700736648623e-24	1.06947278813363e-22	0.0393155254792583	-3.63392834064202	0.025	0.357	0.0700280112044818	596	10188	1.04651269479132	0.0954392090117442
MAP4K2	5.53851440814354e-24	1.09840464576102e-22	0.157837408656237	2.53810137044385	0.099	0.058	1.70689655172414	596	10188	0.0887735904103126	0.365055101983674
RRAS	6.17437424169015e-24	1.22323358023651e-22	0.0478985116314625	-2.62727052683328	0.032	0.339	0.0943952802359882	596	10188	0.591170986564925	0.112306072479672
TTC14	6.28649760250434e-24	1.2441508626642e-22	0.408675495080791	1.59351816136307	0.21	0.23	0.91304347826087	596	10188	0.421071045199146	0.956045716341934
DBN1	7.36997132134234e-24	1.45706324907079e-22	0.0415181142015582	-2.89901869334712	0.025	0.304	0.0822368421052632	596	10188	0.499452037743453	0.106115219025287
HLA-DPB1	8.34430365543148e-24	1.64797830968485e-22	0.273064406062984	-3.33359821403479	0.139	0.478	0.290794979079498	596	10188	6.53757666255419	0.733159065289056
PHC3	8.5060322140203e-24	1.67817662529515e-22	0.370228931869397	1.55086140186901	0.191	0.223	0.856502242152466	596	10188	0.366243084436678	0.94275872936801
TMEM2	8.53226325598785e-24	1.68160740793402e-22	0.812640043269395	1.48355848334271	0.342	0.275	1.24363636363636	596	10188	0.697814836298099	1.84443164053676
HPCAL4	9.29185033894483e-24	1.8294172007908e-22	0.0407623156077181	6.88279250250836	0.025	0.001	25	596	10188	0.00690124895020482	0.112616477818277
NT5E	1.00147961280041e-23	1.96971465934343e-22	0.0270637207703786	-3.19182408228753	0.018	0.292	0.0616438356164384	596	10188	0.518199270149809	0.0635373610407926
PLAC8	1.08833057696225e-23	2.13832223587242e-22	0.639790012726746	3.7187613086351	0.279	0.046	6.06521739130435	596	10188	0.271583716103683	1.53886155144498
SDCBP	1.1058220172446e-23	2.17044674365067e-22	0.751238837413851	-0.906761402163736	0.332	0.741	0.44804318488529	596	10188	3.0497752546639	1.67040221336776
COPRS	1.13316182238013e-23	2.22181491751007e-22	0.0505168747381588	-2.51265190369825	0.03	0.342	0.087719298245614	596	10188	0.490372907984223	0.136366759356133
WNT7A	1.20006833110961e-23	2.35057668273674e-22	0.0364952246867312	8.31060816157935	0.022	0	Inf	596	10188	0.00580394921873941	0.0989810493914261
ZNF506	1.23741817151504e-23	2.42124035021035e-22	0.250003522195633	1.84180847174741	0.146	0.142	1.02816901408451	596	10188	0.215507589405429	0.575444083635557
PPP1CB	1.40503254749946e-23	2.74638376370937e-22	1.58657465735152	0.724654551696065	0.518	0.663	0.781297134238311	596	10188	2.08969759898339	3.15389244143583
CMTM8	1.72916059715121e-23	3.37647899355431e-22	0.210743173597024	2.18249250885747	0.116	0.091	1.27472527472527	596	10188	0.134365363563727	0.534774842922468
DOCK8	1.79988532726352e-23	3.51097631171537e-22	0.51186774197827	2.0033599505506	0.265	0.189	1.4021164021164	596	10188	0.478619546303346	1.09350205725535
ABHD17A	2.08249563974415e-23	4.05809268158751e-22	0.706866116173295	0.995312537045151	0.327	0.424	0.77122641509434	596	10188	0.819773613161525	1.529180955179
ZNF830	2.30335104119205e-23	4.483872410689e-22	0.229070536083515	1.85142076636831	0.136	0.131	1.0381679389313	596	10188	0.168984273557407	0.519294895574731
GAS6	2.3653424767204e-23	4.59984136653838e-22	0.0180224481794649	-4.1465775855159	0.012	0.354	0.0338983050847458	596	10188	0.831696071535247	0.0440154096827999
TGFB1I1	2.47004771391921e-23	4.79855336782733e-22	0.0359547155291606	-2.96608678356339	0.025	0.31	0.0806451612903226	596	10188	0.566954752265598	0.0858429837549571
SH3D19	2.52696641232725e-23	4.90411981592367e-22	0.0173548821333573	-3.57255666128811	0.012	0.286	0.041958041958042	596	10188	0.44131840125973	0.0466748567014455
EPHX1	2.64351753110892e-23	5.1250825610765e-22	0.0101396930075206	-4.38417876263997	0.008	0.321	0.0249221183800623	596	10188	0.628847816654782	0.0205911234992099
PROCR	2.65750884349218e-23	5.14696137417288e-22	0.00907392004322305	-4.43926898110832	0.007	0.269	0.0260223048327138	596	10188	0.43197884326535	0.0208831067270174
TAF4B	2.66426283057993e-23	5.15479295776192e-22	0.123410229789074	2.90731059260046	0.074	0.036	2.05555555555556	596	10188	0.0539819386251839	0.297716476279694
ATP5G2	2.75874612283654e-23	5.33217403559229e-22	3.57576611628318	0.490548774506938	0.737	0.816	0.903186274509804	596	10188	4.20938425635	5.77910045800332
C1orf56	2.86375766363831e-23	5.52952355378041e-22	0.364664945268193	1.68882376016273	0.196	0.194	1.01030927835052	596	10188	0.34343134515701	0.846857509228896
SH2D1A	2.89873092514115e-23	5.5913756049959e-22	0.257368854780544	4.39336387624757	0.148	0.019	7.78947368421053	596	10188	0.0915162611646466	0.594959367181933
SPHK1	2.96165493229017e-23	5.7069620220088e-22	0.0412138321055797	-3.21288831385828	0.025	0.293	0.0853242320819113	596	10188	0.607961762027074	0.112556639078552
PRKCA	3.54325883623888e-23	6.82077325975985e-22	0.247288133955939	1.90240537296547	0.133	0.123	1.08130081300813	596	10188	0.166924400049939	0.638815196451073
NFATC3	3.9219393152525e-23	7.54209947793603e-22	0.390122765944962	1.42771941913929	0.208	0.245	0.848979591836735	596	10188	0.384208904608482	0.881914459496592
ZNF26	3.94080300133575e-23	7.57072043256613e-22	0.186101176482232	2.19598568754828	0.107	0.088	1.21590909090909	596	10188	0.13338979627523	0.454652757438508
MAP4	3.95001035567401e-23	7.58075145858365e-22	0.151358556115946	-1.62017158352313	0.096	0.45	0.213333333333333	596	10188	0.928664233081951	0.358358692536781
FAM127A	3.99512924900934e-23	7.65961322448677e-22	0.0692688456239758	-2.21034713132668	0.042	0.367	0.114441416893733	596	10188	0.601096808665155	0.184140843909226
ADAR	4.01428656018664e-23	7.68859175107651e-22	0.877928628274877	0.935765184617653	0.378	0.477	0.792452830188679	596	10188	1.0054557033736	1.84062704869204
HLA-DRB1	4.13196853377225e-23	7.90602711708395e-22	0.381692467222134	-3.08867988867223	0.181	0.464	0.390086206896552	596	10188	8.99068958898267	1.07123396141336
RUNX3	4.4674792761115e-23	8.53939581430799e-22	0.479793629467728	2.71216275949549	0.233	0.109	2.13761467889908	596	10188	0.377545091579761	1.17040743773123
NLRC3	5.27665156568917e-23	1.00759674827151e-21	0.163499693929106	4.90347497745681	0.094	0.012	7.83333333333333	596	10188	0.0576202302983603	0.460643767324953
SRRM2	6.54410716209489e-23	1.24836884770193e-21	1.79294143100576	0.650056871643321	0.552	0.708	0.779661016949153	596	10188	2.34152724320422	3.47555320288436
STK38	6.5894206571579e-23	1.25575342162812e-21	0.307825989908139	1.663389791277	0.171	0.176	0.971590909090909	596	10188	0.264593222375603	0.700941511487147
MAX	6.76640299324862e-23	1.28819037566162e-21	0.419777881406208	1.34849687349859	0.213	0.271	0.785977859778598	596	10188	0.412568800581054	0.979048236374974
PRKCQ	6.7894533913493e-23	1.29128614050072e-21	0.145601098455816	4.66662760214786	0.091	0.012	7.58333333333333	596	10188	0.0512480173108227	0.350271899907652
MGLL	7.28324546944386e-23	1.38381663919433e-21	0.0530844074135115	-2.89890253529959	0.03	0.346	0.0867052023121387	596	10188	0.783451644431876	0.161160542049614
THBS1	7.55815018656555e-23	1.43461535327635e-21	0.165238358212466	-3.49766568168534	0.094	0.44	0.213636363636364	596	10188	4.01018759091749	0.423889434654758
C12orf57	7.58005600219323e-23	1.43733883455347e-21	1.96232887009249	0.926455624933821	0.57	0.565	1.00884955752212	596	10188	2.11551669023365	3.81808528592512
DDR2	8.04860385544904e-23	1.52466530604368e-21	0.0139001437555804	-4.36058923886128	0.01	0.29	0.0344827586206897	596	10188	0.654956240277322	0.0312110672043052
CTBP2	8.07198538693165e-23	1.52757303556272e-21	0.0141543960994863	-3.39426047311923	0.01	0.282	0.0354609929078014	596	10188	0.392734899083767	0.0315449400692498
RASSF8	8.47752313295317e-23	1.60272378196458e-21	0.00757403824037883	-4.5387779513539	0.005	0.237	0.0210970464135021	596	10188	0.312472766858423	0.0180212954275317
MARCH9	8.65074342847672e-23	1.63384795696324e-21	0.222895964936589	2.07023455308423	0.129	0.105	1.22857142857143	596	10188	0.162230061851028	0.515546646671664
AKAP12	8.89806246541449e-23	1.67889136934244e-21	0.0433637816769441	-3.50114399065852	0.027	0.317	0.0851735015772871	596	10188	0.884764521987307	0.116176713214624
PON2	8.97191481976179e-23	1.69114814625421e-21	0.0219660446967684	-3.58193512453851	0.012	0.271	0.044280442804428	596	10188	0.400083865216878	0.0777201068487798
SP4	9.53889538516212e-23	1.79624011218216e-21	0.169622814563883	2.44767809674004	0.102	0.066	1.54545454545455	596	10188	0.106500811663109	0.401292638445003
MYO1B	9.87078231660435e-23	1.85689820850146e-21	0.0179790180964663	-3.90249209072482	0.012	0.275	0.0436363636363636	596	10188	0.517706410532147	0.0449070074917551
ADAM15	1.05161564676143e-22	1.97635157962013e-21	0.052962514226284	-2.98026441906207	0.034	0.342	0.0994152046783626	596	10188	0.862233854996978	0.132136695076979
DGKZ	1.05995582136571e-22	1.99005920696491e-21	0.40100662247896	1.36384519020101	0.21	0.255	0.823529411764706	596	10188	0.422267430209537	0.916019039734004
KLHL36	1.08441236277031e-22	2.03396831632431e-21	0.31696550459827	1.5793651538702	0.174	0.193	0.901554404145078	596	10188	0.279495830460846	0.722548999705703
EID1	1.19417779832333e-22	2.2376421227893e-21	1.32803105298683	-0.641971597353128	0.471	0.773	0.609314359637775	596	10188	3.80659286987279	2.64452827378459
ADAMTS1	1.31669740234815e-22	2.46479014717121e-21	0.0576560207880221	-4.12620908416956	0.032	0.359	0.0891364902506964	596	10188	1.8512777387335	0.18663887861311
ERAP2	1.43366746184221e-22	2.68111322092203e-21	0.195751368285963	2.27482114758677	0.117	0.082	1.42682926829268	596	10188	0.136148545445669	0.45750547627507
CDC42BPA	1.4460556417945e-22	2.70162399325045e-21	0.0176946522026744	-3.39622148932862	0.012	0.274	0.0437956204379562	596	10188	0.388201047368276	0.0508055261752172
CNN2	1.55135699899663e-22	2.89551116427054e-21	0.558410862340845	1.24612751656129	0.273	0.306	0.892156862745098	596	10188	0.566366355067341	1.24226864724517
CD34	1.65277197757064e-22	3.08177159229568e-21	0.0308275239467726	-4.44466040245392	0.017	0.337	0.0504451038575668	596	10188	1.24020366713486	0.106012824951697
PLD3	1.71406824047686e-22	3.19293475667281e-21	0.141469377545217	-2.13650313660156	0.086	0.489	0.175869120654397	596	10188	1.39494199298667	0.346762434872742
TTC39B	1.71715393026116e-22	3.19555289624627e-21	0.196890975295896	2.14867227372762	0.111	0.09	1.23333333333333	596	10188	0.1420721838045	0.49396926163906
SNTB2	1.82106183924859e-22	3.38560851619443e-21	0.10350223087886	-1.99429136054435	0.065	0.411	0.158150851581509	596	10188	0.891446139852022	0.259850673310875
BCAS2	1.83324631320722e-22	3.40493277645393e-21	0.325932252012831	1.41240189817178	0.18	0.23	0.782608695652174	596	10188	0.33565848429319	0.755547318335492
COL15A1	1.86307988272074e-22	3.4569674428747e-21	0.028415971520821	-4.53862003086511	0.018	0.319	0.0564263322884012	596	10188	1.28576149378296	0.0716162209518271
ECM1	1.89459393609337e-22	3.51201579635086e-21	0.0109006081184764	-4.89035885759849	0.007	0.273	0.0256410256410256	596	10188	0.596778244931816	0.0281070433768874
BASP1	2.04803035993205e-22	3.79274483111467e-21	0.0413577851842859	-3.73778048289903	0.025	0.349	0.0716332378223496	596	10188	1.17743176042443	0.117076611620392
RAI14	2.12403777378679e-22	3.92967649996604e-21	0.0133721618870672	-4.09586953450335	0.01	0.24	0.0416666666666667	596	10188	0.408071775920828	0.0315222071618387
LYN	2.15936487306714e-22	3.9911526259343e-21	0.0116920997871934	-4.42849007782625	0.008	0.309	0.0258899676375405	596	10188	0.659745308756005	0.0267275869440214
CTGF	2.40347848853376e-22	4.43803469644888e-21	0.163636951235331	-3.10384779723277	0.094	0.408	0.230392156862745	596	10188	2.59757760870919	0.421377702714548
SQSTM1	2.41582686097731e-22	4.45650931803369e-21	0.384800528592745	-1.12931142178155	0.205	0.638	0.321316614420063	596	10188	1.88022964296707	0.872197937678596
PARVA	2.54314222355512e-22	4.68675281378534e-21	0.0183678727219183	-3.43124072797242	0.012	0.268	0.0447761194029851	596	10188	0.353192290940558	0.0446304371413938
SGCE	2.54556793555931e-22	4.68675281378534e-21	0.0070187405391815	-4.59699767662691	0.005	0.258	0.0193798449612403	596	10188	0.407238669308978	0.0178092487345849
STAMBPL1	2.62651575269691e-22	4.8311124855457e-21	0.112622177518699	2.97513814166708	0.07	0.032	2.1875	596	10188	0.0519322340478258	0.270325689490906
NT5DC2	2.68732197620466e-22	4.93818132033202e-21	0.0358075402799716	-2.98127018798369	0.025	0.293	0.0853242320819113	596	10188	0.52294099855578	0.0799813337466429
PHLDB2	2.95353063707771e-22	5.42212347360819e-21	0.00822042802713119	-4.25791177018345	0.007	0.26	0.0269230769230769	596	10188	0.41877645461404	0.0166516449375058
TMEM120B	3.13008082344379e-22	5.74069500299687e-21	0.177999532559141	2.25761356212695	0.109	0.078	1.3974358974359	596	10188	0.125768172216814	0.407709735559092
LARP6	3.56487466429285e-22	6.53182574568263e-21	0.00995769760558707	-4.12837670635698	0.007	0.243	0.0288065843621399	596	10188	0.327712555201245	0.0248644303401458
LDB2	3.80528765674387e-22	6.96561751141594e-21	0.0157006087674554	-4.34327204027553	0.007	0.289	0.0242214532871972	596	10188	0.57913374473093	0.0680321992407848
SULF1	3.95115905891522e-22	7.2256821289912e-21	0.0184712136009515	-4.39146012219703	0.012	0.277	0.0433212996389892	596	10188	0.695416837757453	0.0448955457085981
XRN1	4.11696539028604e-22	7.52166808432759e-21	0.431472390251068	1.30117507773076	0.227	0.298	0.761744966442953	596	10188	0.507695711930015	0.982767141780028
TMED9	4.39268873051219e-22	8.0177108412295e-21	0.270412771179238	-1.38937542123607	0.158	0.515	0.306796116504854	596	10188	1.24227387532165	0.632645571578237
AQP1	4.49129464713094e-22	8.18983057466763e-21	0.0396869951589749	-4.0829190096831	0.025	0.342	0.0730994152046784	596	10188	1.52543178669326	0.0970711512645798
RTN3	4.59166537647087e-22	8.36483561255743e-21	0.115628962514564	-1.59519634986693	0.076	0.456	0.166666666666667	596	10188	0.8174779441478	0.271789667219443
COL12A1	5.11854718136375e-22	9.31575587008202e-21	0.0521132227019534	-3.64157179353184	0.032	0.331	0.0966767371601208	596	10188	1.22681787540354	0.159285318394363
LPP	6.04096986063248e-22	1.09840540898058e-20	0.250922681910159	-1.42964654155947	0.141	0.547	0.257769652650823	596	10188	1.53235745345389	0.622266155992834
DOCK1	6.24026269214179e-22	1.13355832036146e-20	0.0139358859785605	-3.69420277297561	0.008	0.263	0.0304182509505703	596	10188	0.334029591150259	0.0367996174014313
ANKZF1	7.27445106849364e-22	1.32016016098932e-20	0.205745555222933	2.12213764246889	0.114	0.1	1.14	596	10188	0.169093802039671	0.528324786933033
LINC00239	7.33134860598901e-22	1.3292175322908e-20	0.0369813766764082	6.24144664425437	0.025	0.001	25	596	10188	0.0071462823825255	0.0950760121072841
AXL	7.65383134454783e-22	1.3863639842091e-20	0.0235705551827101	-3.96642988788196	0.013	0.293	0.0443686006825939	596	10188	0.652780531463428	0.0854930852918247
YWHAH	7.72870749626384e-22	1.39859455634103e-20	0.200410080903583	-1.39651332025814	0.122	0.498	0.244979919678715	596	10188	1.20126475399155	0.462644410765986
PLEKHB1	8.34344771202888e-22	1.50840334634104e-20	0.054981831816943	5.1007597516153	0.034	0.004	8.5	596	10188	0.0121666862174667	0.138301043926677
NAMPT	8.4160538648234e-22	1.5200847906465e-20	0.358696766668482	-2.04564671233419	0.185	0.586	0.315699658703072	596	10188	3.94666056268141	0.949528724809867
CXXC5	8.8561152058003e-22	1.59804985862539e-20	0.0295382051073907	-3.26623918962699	0.018	0.294	0.0612244897959184	596	10188	0.494231781979919	0.0744474615836879
SNCG	9.0231600892342e-22	1.6266491159919e-20	0.014447079731285	-4.68035309284747	0.008	0.287	0.0278745644599303	596	10188	0.702851202134296	0.0395465672044993
PDLIM4	9.19889555604366e-22	1.65533576161463e-20	0.0466893119403298	-2.88896863453351	0.027	0.294	0.0918367346938776	596	10188	0.495760032263834	0.146095285462881
MTUS1	9.19969451615048e-22	1.65533576161463e-20	0.0646831398594647	-3.03133513250447	0.039	0.353	0.110481586402266	596	10188	1.06605693171529	0.172035027630346
PDLIM5	9.52350098565727e-22	1.71197982274306e-20	0.0693267020692878	-2.05476602157649	0.049	0.382	0.128272251308901	596	10188	0.655345481581716	0.155670374510014
BTN3A2	1.0588216030928e-21	1.90157960993597e-20	0.217622960739917	1.98335544201361	0.124	0.11	1.12727272727273	596	10188	0.167485749093099	0.541286287298057
WLS	1.06564407633657e-21	1.91202685734389e-20	0.00800735199731117	-4.31777979202157	0.005	0.241	0.020746887966805	596	10188	0.312406174079453	0.0210244605057536
ATP6V0E2	1.13261333910767e-21	2.03027079137501e-20	0.149797416112523	2.48020869518612	0.096	0.058	1.6551724137931	596	10188	0.0945306595326971	0.351819286364997
MORF4L2	1.16176915253553e-21	2.08057321205963e-20	0.185998688430061	-1.47398342601488	0.114	0.479	0.237995824634656	596	10188	1.00221285894001	0.427989910684246
GLRX	1.25164705469785e-21	2.23942383191894e-20	0.485837473874447	1.21916795811072	0.227	0.34	0.667647058823529	596	10188	0.688453729939491	1.27604407662104
OLFML2B	1.42634057704428e-21	2.54958378146666e-20	0.0432779544187776	-3.63881785226838	0.029	0.341	0.0850439882697947	596	10188	1.12142687259871	0.10483455326593
SYTL1	1.44767294347205e-21	2.58528560675069e-20	0.180310721759757	4.34228611158719	0.111	0.018	6.16666666666667	596	10188	0.0731132533943642	0.432984613745812
PLOD1	1.467571767103e-21	2.61836279911182e-20	0.0180456384002303	-3.54131735932039	0.012	0.253	0.0474308300395257	596	10188	0.345178449920916	0.044589480252792
SHC1	1.59720083477108e-21	2.84696932300948e-20	0.104860890492122	-1.83302012974708	0.067	0.396	0.169191919191919	596	10188	0.758292888484369	0.242307614970382
PCGF5	1.63719305732783e-21	2.91552198102228e-20	0.392627436912934	1.36044903083869	0.206	0.259	0.795366795366795	596	10188	0.412207768527721	0.937642375335777
TEAD1	1.63986079304088e-21	2.91754091888162e-20	0.0115000978897672	-3.80289007722687	0.008	0.256	0.03125	596	10188	0.358143201639263	0.0258063245622848
PHLDB1	1.73175270918365e-21	3.07814997906204e-20	0.020699159684503	-3.22330551312615	0.015	0.293	0.0511945392491468	596	10188	0.524764121919452	0.0481212889860435
CTSA	1.74336370451993e-21	3.09589489227494e-20	0.114564253630845	-1.70292717053053	0.079	0.448	0.176339285714286	596	10188	0.906230847904101	0.253252600105462
TSPYL2	1.78194343598196e-21	3.16145356426687e-20	0.38486436459058	1.91639747379382	0.18	0.186	0.967741935483871	596	10188	0.452774098660601	1.19946954535864
PAM	1.84402100978801e-21	3.26854012909209e-20	0.0458108638396988	-2.64720022480646	0.027	0.335	0.0805970149253731	596	10188	0.586500947108135	0.138390749367063
PSMB5	2.02344595227204e-21	3.58323264117896e-20	0.135802753765699	-1.74174208429934	0.087	0.412	0.211165048543689	596	10188	0.783780174119588	0.330962719375836
VAMP3	2.25327048285021e-21	3.98650709891425e-20	0.0856040550921904	-1.80411090779306	0.05	0.404	0.123762376237624	596	10188	0.65449330137496	0.231781971862412
EIF3L	2.26708379646607e-21	4.00721809711787e-20	1.12295187244296	0.761137109198721	0.44	0.556	0.79136690647482	596	10188	1.33781177379334	2.23844811570513
MAFF	2.34475568044385e-21	4.14066000801873e-20	0.0358229164164952	-3.20542617859079	0.023	0.34	0.0676470588235294	596	10188	0.76560927570025	0.0866642471463582
PRDM1	2.36200424994584e-21	4.16725035526159e-20	0.423089230435184	2.21463970840372	0.191	0.145	1.31724137931035	596	10188	0.45295279282847	1.21478997463384
SNX7	2.39190814795398e-21	4.21609833789961e-20	0.00412194019591627	-4.84578452256245	0.003	0.222	0.0135135135135135	596	10188	0.251852645372211	0.0081355146513078
PBX1	2.49071920323844e-21	4.38620264133258e-20	0.00659508998038794	-5.18629337121051	0.003	0.254	0.0118110236220472	596	10188	0.406708594605933	0.0274005821264944
PLTP	2.63860444346878e-21	4.64233283166816e-20	0.0154850219060845	-4.68884826213835	0.01	0.324	0.0308641975308642	596	10188	0.913351724401356	0.0437331395896164
ANKRD11	2.69565862966098e-21	4.73833008110187e-20	1.12377915664773	0.786568016214818	0.416	0.543	0.766114180478821	596	10188	1.40075399671781	2.45798380531748
EZR	2.91319799112583e-21	5.11598454231045e-20	0.731333287490445	1.17498159298937	0.312	0.366	0.852459016393443	596	10188	0.931753320344802	1.74143619231532
TBC1D15	3.11877108680129e-21	5.47194716788503e-20	0.391762419779936	1.32793750180299	0.196	0.266	0.736842105263158	596	10188	0.419188800311558	0.94756545385896
FRMD6	3.12509507311409e-21	5.47798923461353e-20	0.0170866963226064	-3.86349645325206	0.01	0.275	0.0363636363636364	596	10188	0.568221305937871	0.0489060700516079
TRIM73	3.23421260014554e-21	5.66404138509835e-20	0.155601621938561	2.4481087812767	0.091	0.058	1.56896551724138	596	10188	0.0928702742559465	0.392751435353685
VGLL4	3.24315795309665e-21	5.67448216282844e-20	0.158312421578848	-1.67523008621965	0.091	0.454	0.200440528634361	596	10188	1.01764405002526	0.424123951038077
SMAD5	3.31007689405638e-21	5.78624562941712e-20	0.0736045988991112	-1.85988502314067	0.049	0.391	0.125319693094629	596	10188	0.655443424279195	0.183872389555227
DOCK10	3.37093959494107e-21	5.88722682793244e-20	0.37600025184939	2.00757371005351	0.205	0.15	1.36666666666667	596	10188	0.33925611694625	0.854844567856892
SERP1	3.39045120919223e-21	5.91578767501322e-20	1.50635314986968	0.714645303533932	0.525	0.617	0.850891410048622	596	10188	1.80023021013131	2.84187130911871
CYR61	3.3935140404014e-21	5.91578767501322e-20	0.0951319414757881	-3.49076071697814	0.057	0.341	0.167155425219941	596	10188	1.81462318595091	0.269101234093152
IGFBP6	3.83712608999028e-21	6.68299460673308e-20	0.0724367319668506	-4.48206395560613	0.042	0.357	0.117647058823529	596	10188	3.12855438686357	0.216431267590636
BACE1	3.91558000594719e-21	6.81339580357819e-20	0.00631781613242932	-4.36973526595403	0.005	0.231	0.0216450216450216	596	10188	0.288486062010017	0.0131277549971398
RNF216	4.3806914715188e-21	7.6157560417565e-20	0.350287994494144	1.35412548351319	0.195	0.242	0.805785123966942	596	10188	0.358993540728215	0.780819919605813
SH3BP5	4.50103880323927e-21	7.81783168938883e-20	0.186111169370512	-1.56732813355542	0.109	0.487	0.223819301848049	596	10188	1.16718366121224	0.47796852787872
GPC2	4.55059198155339e-21	7.89668876798941e-20	0.0811941318141194	3.40605798180536	0.045	0.019	2.36842105263158	596	10188	0.0299295095000301	0.232528755873659
MAN1A1	4.70381162490296e-21	8.15513156736823e-20	0.0753111004833829	-2.16872168948708	0.049	0.412	0.118932038834951	596	10188	0.842976201412218	0.194566012767211
CSK	4.88588839884839e-21	8.46308847520013e-20	0.414144922730867	1.45233105376268	0.22	0.244	0.901639344262295	596	10188	0.447560526902633	0.931622266068303
CALCRL	5.28521921425637e-21	9.14645898416213e-20	0.0518093370345516	-3.66763706482857	0.03	0.334	0.0898203592814371	596	10188	1.26966137489135	0.138837207556464
BATF	5.52125518975614e-21	9.54625022308836e-20	0.216407434404183	4.21740213215732	0.112	0.031	3.61290322580645	596	10188	0.14550268891254	0.633552437280542
PROS1	5.77619831440916e-21	9.97797599834222e-20	0.0184039586294669	-3.63467026472799	0.012	0.3	0.04	596	10188	0.512547337296451	0.0454018923117675
MYL9	5.83833064821912e-21	1.00761534118402e-19	0.0968759142146203	-3.10281300871078	0.054	0.388	0.139175257731959	596	10188	1.82253375108208	0.294314854543435
ARHGAP21	5.88564223275863e-21	1.01485974274557e-19	0.0927399678390446	-1.90191994403993	0.059	0.394	0.149746192893401	596	10188	0.74369796334899	0.23568699524628
SHFM1	5.91783247749426e-21	1.01948601349152e-19	0.380493846788031	-0.962485936489428	0.21	0.606	0.346534653465347	596	10188	1.60542523031923	0.849591608189293
AC013461.1	6.01856688478229e-21	1.03590157087488e-19	0.0316087204105118	-2.8910242876186	0.022	0.321	0.0685358255451713	596	10188	0.580538974218943	0.0733333597554666
CITED4	6.30616574089088e-21	1.08442103278484e-19	0.163328710758939	2.53041838754326	0.092	0.054	1.7037037037037	596	10188	0.0885166235573783	0.429717289153418
IDI1	6.56966840328982e-21	1.12871294816774e-19	0.380093627543371	1.42821226832088	0.201	0.24	0.8375	596	10188	0.421579136011707	0.900686165175165
CD177	6.72254464198215e-21	1.15393570889764e-19	0.0278490149116355	7.79860707851917	0.013	0	Inf	596	10188	0.00660015552300821	0.10872072490611
SGTB	7.87151596845602e-21	1.3499401461142e-19	0.232795385111087	1.82050397644217	0.129	0.125	1.032	596	10188	0.168438616680818	0.571209005723704
TRIOBP	8.24645487822071e-21	1.41296689485477e-19	0.0825597730982137	-1.91527214405066	0.052	0.379	0.137203166226913	596	10188	0.628011429938679	0.214237229602524
EPB41L3	8.64106228356367e-21	1.47924719685956e-19	0.0215130473661016	-3.46484872916104	0.013	0.306	0.042483660130719	596	10188	0.530062115665799	0.054932499401774
SERPINB6	8.7488989751365e-21	1.49636069791476e-19	0.174367240166952	-1.36654546516201	0.101	0.484	0.208677685950413	596	10188	0.946134684462765	0.448446468691657
LMO2	8.81230355193029e-21	1.50585086481727e-19	0.028634943201437	-3.25820277997487	0.017	0.303	0.0561056105610561	596	10188	0.566823843448888	0.0829107496111306
WDR82	9.06048157404477e-21	1.54686982995294e-19	0.506364414634444	1.12491499356214	0.257	0.338	0.760355029585799	596	10188	0.544757948494003	1.12368935823211
TUBA1C	9.16809346488084e-21	1.56383829245353e-19	0.145139661006369	-2.1491270181781	0.087	0.397	0.219143576826196	596	10188	1.15500530960727	0.389271815544989
EIF4G2	9.30777816361015e-21	1.5862422302303e-19	0.946500465123062	-0.710519699411696	0.398	0.737	0.540027137042062	596	10188	2.89582133165954	1.94485305437254
PCOLCE	1.03291316980975e-20	1.75872655117382e-19	0.0911511612974725	-3.78885432526499	0.052	0.347	0.14985590778098	596	10188	2.21284706621761	0.285488608769254
EIF4EBP1	1.03855354852771e-20	1.76674865290236e-19	0.0554244214921999	-2.42459127824123	0.039	0.325	0.12	596	10188	0.574462471241606	0.125765323926647
CENPC	1.06211654414856e-20	1.80521845872756e-19	0.394885793014181	1.43960479689443	0.21	0.244	0.860655737704918	596	10188	0.429346831143721	0.906601570228689
A4GALT	1.12274818229109e-20	1.90656675705306e-19	0.00234832173135868	-5.71974242517476	0.002	0.218	0.00917431192660551	596	10188	0.270821292935372	0.00511230134580981
RP11-415F23.2	1.14070923171366e-20	1.93533888295826e-19	0.04907317938988	4.85522098814091	0.032	0.004	8	596	10188	0.0143119748995782	0.140669923130928
RP3-492J12.2	1.15808547292197e-20	1.96306841439421e-19	0.0305002641644736	8.00278645895729	0.02	0	Inf	596	10188	0.004699994419526	0.0755310417210744
RCSD1	1.25885142026328e-20	2.13197641691784e-19	0.32349578581982	2.19875761577165	0.183	0.123	1.48780487804878	596	10188	0.280694207983583	0.726098301995882
COL5A1	1.2611573272231e-20	2.13398142406193e-19	0.0744105057324704	-3.72990514883579	0.049	0.332	0.147590361445783	596	10188	1.80646294944798	0.179170476155176
C9orf3	1.33681644304838e-20	2.25999217158552e-19	0.0141080452732336	-3.61010189417128	0.01	0.263	0.0380228136882129	596	10188	0.39672136725115	0.032817737976708
NRP2	1.36267094355459e-20	2.30165529977485e-19	0.0437681343974541	-2.79698476710242	0.025	0.311	0.0803858520900322	596	10188	0.624835402508861	0.133215746260921
SNHG12	1.42772832316072e-20	2.40940239380601e-19	0.221350495244025	2.01577620367287	0.121	0.102	1.18627450980392	596	10188	0.164918629688255	0.563893266288312
MMP2	1.5164323028277e-20	2.55682854321631e-19	0.0942969334870536	-4.27153849960456	0.062	0.37	0.167567567567568	596	10188	4.27904169267807	0.213736664218808
FAP	1.66459919625697e-20	2.80416404903554e-19	0.0111032572746139	-4.69430135786943	0.008	0.255	0.0313725490196078	596	10188	0.62171255479291	0.0238082124418599
PLOD2	1.81520658786527e-20	3.0551693889035e-19	0.0129389949768652	-3.89106398909906	0.008	0.225	0.0355555555555556	596	10188	0.335053746792712	0.0321682935470562
ATP6V0B	1.9455550572182e-20	3.27166327437958e-19	0.416711725383669	-1.21474795456687	0.215	0.625	0.344	596	10188	2.22337765986241	0.988055936418046
GNS	1.96515312635019e-20	3.30170029240763e-19	0.0689025977480862	-2.09547397468372	0.044	0.39	0.112820512820513	596	10188	0.692045979891476	0.177097558108827
RRP1B	1.98542445721808e-20	3.33281445294181e-19	0.307924512954642	1.47816327019057	0.174	0.191	0.910994764397906	596	10188	0.266298195136561	0.699045631975257
CTNND1	2.04621529603802e-20	3.43183145637982e-19	0.0580935791556363	-2.14264964172646	0.037	0.354	0.104519774011299	596	10188	0.571979940331383	0.143580515251141
SH3PXD2B	2.16829141839262e-20	3.63336867721668e-19	0.00788077434200374	-4.33365923839453	0.005	0.231	0.0216450216450216	596	10188	0.293432044200911	0.0192790898143833
FEZ2	2.19662007544767e-20	3.6775983463855e-19	0.0710597725835942	-1.92617730453456	0.047	0.374	0.125668449197861	596	10188	0.564730356846502	0.16389532572134
H2AFJ	2.2359700475548e-20	3.74018595729506e-19	0.23895949142893	-1.191780852477	0.138	0.55	0.250909090909091	596	10188	1.28343784576778	0.580505435513166
NFATC2IP	2.25795211370966e-20	3.77363719249948e-19	0.512501336911607	1.17018430829095	0.258	0.322	0.801242236024845	596	10188	0.597581786087567	1.20559665164672
PXDC1	2.28563958565732e-20	3.81655656537459e-19	0.0421156533081404	-2.63917747401061	0.025	0.307	0.0814332247557003	596	10188	0.472951140563526	0.11401933100432
EIF2S3	2.30565419847566e-20	3.8465997544569e-19	0.655465170980022	0.986627615017646	0.304	0.42	0.723809523809524	596	10188	0.791883786984776	1.41159052933722
SENP7	2.32967655466026e-20	3.88327067424044e-19	0.263599380959301	1.74801905915434	0.149	0.159	0.937106918238994	596	10188	0.275346383514533	0.640394414012914
FLRT2	2.37596400120384e-20	3.95695791058633e-19	0.0177419540164634	-3.87915264733471	0.012	0.278	0.0431654676258993	596	10188	0.570998028338394	0.043166298076567
HNMT	2.58998171081283e-20	4.30961173735338e-19	0.00323073791002071	-6.41241758932249	0.002	0.274	0.0072992700729927	596	10188	0.535253487425321	0.00979439293249866
RNF166	2.73892044360406e-20	4.55345523749175e-19	0.335852342572262	1.72668896760637	0.183	0.182	1.00549450549451	596	10188	0.356060173698088	0.800741237445509
AEBP1	2.74496022316632e-20	4.55951078466378e-19	0.0686929169919548	-3.42280128112117	0.044	0.366	0.120218579234973	596	10188	1.62595812773031	0.16453899945935
LIMA1	2.858941866458e-20	4.74469593003182e-19	0.127670129203029	-1.81509425375405	0.081	0.424	0.191037735849057	596	10188	1.05846802398529	0.327295038495554
YAP1	2.94305160131108e-20	4.88002601615827e-19	0.0156177834233588	-3.44607778230708	0.008	0.257	0.0311284046692607	596	10188	0.339863534118115	0.0501430900850623
ZFAND5	3.03570785104443e-20	5.02927940932178e-19	0.422344137049218	-1.309248890746	0.223	0.635	0.351181102362205	596	10188	2.47922734723354	0.990132207209089
BMP1	3.05536344166157e-20	5.05743753672424e-19	0.0274347217470741	-3.26794632380659	0.017	0.267	0.0636704119850187	596	10188	0.463954988840526	0.08466643615608
NOP58	3.25582040335783e-20	5.38456071751849e-19	0.364071342607771	1.41923214501825	0.193	0.212	0.910377358490566	596	10188	0.326760921459099	0.875174628706506
FAM46C	3.42214215349528e-20	5.6547108268746e-19	0.179962844764924	3.22251096111795	0.107	0.041	2.60975609756098	596	10188	0.1137396497715	0.446656686386744
HES4	3.43520779875131e-20	5.67137301427527e-19	0.0300742944484578	-3.85098871728143	0.018	0.301	0.0598006644518272	596	10188	0.885989233077144	0.0852069417014521
NLRP1	3.61090399990725e-20	5.95626913913582e-19	0.275831996880636	1.65195940302929	0.153	0.17	0.9	596	10188	0.287996364398224	0.703039831341754
MEOX2	3.61960366464157e-20	5.96544558906569e-19	0.0121349604625616	-4.27799167366886	0.007	0.247	0.0283400809716599	596	10188	0.415422775153875	0.0393693858531103
TAF7	3.7682426363087e-20	6.20503954112166e-19	0.610543939880926	1.09747321375659	0.287	0.361	0.795013850415512	596	10188	0.70552870372563	1.38117177300487
TARSL2	3.89280121630288e-20	6.40460089384641e-19	0.221918682960589	1.90959816296792	0.121	0.112	1.08035714285714	596	10188	0.175213489513529	0.579622676206013
DOCK4	4.20840033728818e-20	6.917853588149e-19	0.0120037468641678	-4.00541629914891	0.008	0.268	0.0298507462686567	596	10188	0.482338752525283	0.0282574944602854
PLSCR4	4.63796188003286e-20	7.61739179588472e-19	0.0186949923370254	-3.72303677426814	0.012	0.295	0.0406779661016949	596	10188	0.563865418272398	0.046456553605934
RND3	4.66157043202877e-20	7.64956065977181e-19	0.0367578790988894	-3.27546963637243	0.022	0.299	0.0735785953177257	596	10188	0.776879947220276	0.101673886375513
RHOJ	4.69792723076747e-20	7.7025756898247e-19	0.0138517004297092	-3.93672283757449	0.01	0.25	0.04	596	10188	0.453714275306788	0.0303474879583037
PLAUR	4.76353940816732e-20	7.80342428974456e-19	0.0694359479471003	-3.54998691339778	0.042	0.389	0.107969151670951	596	10188	1.93078946900294	0.202226998313408
TNFSF8	4.88024811628652e-20	7.98773140478944e-19	0.126710070904319	3.38873433061182	0.082	0.027	3.03703703703704	596	10188	0.0627349792485232	0.292328350710785
LHFPL2	4.90652702643817e-20	8.01959602699361e-19	0.0255514685560909	-3.13592549059858	0.018	0.306	0.0588235294117647	596	10188	0.541397581819794	0.0577727712272999
CCND1	4.90814962691023e-20	8.01959602699361e-19	0.0596234922621046	-3.09528862786217	0.039	0.309	0.12621359223301	596	10188	0.991798292100534	0.142630233504585
CDH11	5.02059368445107e-20	8.19628079695921e-19	0.0136335644004184	-4.41857238315205	0.008	0.246	0.032520325203252	596	10188	0.501297119336572	0.0352231690057365
PALMD	5.07743037445436e-20	8.28195954474678e-19	0.0248302041444715	-4.01867517323422	0.015	0.296	0.0506756756756757	596	10188	0.888279965538196	0.0720010916504217
EXOSC6	5.09066168677131e-20	8.29642627426766e-19	0.490496727632431	1.10150430660054	0.247	0.331	0.746223564954683	596	10188	0.521631664634416	1.09488157751833
GPR82	5.17668115309365e-20	8.42939202488768e-19	0.105352693278819	3.19926257501398	0.06	0.026	2.30769230769231	596	10188	0.0519692736932831	0.288289184641974
TPR	5.31054160352154e-20	8.63996499207667e-19	0.903815404393328	0.809438183099811	0.369	0.506	0.729249011857708	596	10188	1.16292954931232	1.99493831286382
BCAP29	6.06334075567797e-20	9.85629725061875e-19	0.0886102807121321	-1.68587534205361	0.059	0.398	0.148241206030151	596	10188	0.661524476107574	0.206837559971163
STK10	6.74453573101341e-20	1.09542549161524e-18	0.321828015102004	1.62408580100276	0.183	0.183	1	596	10188	0.331254836713764	0.724237625341575
ATP6V0D1	8.75123695150395e-20	1.42013460393049e-18	0.10106790512707	-1.75191540902822	0.067	0.432	0.155092592592593	596	10188	0.85509816237382	0.231862360859529
ERP29	8.8302787521468e-20	1.43173974072532e-18	1.00131681688871	0.758156275599347	0.399	0.541	0.737523105360444	596	10188	1.22993070149155	2.09713318910813
EMCN	9.4212666656262e-20	1.52626124968948e-18	0.0344799168485341	-3.88819524841108	0.022	0.308	0.0714285714285714	596	10188	1.12009239416068	0.0903113342494689
METTL7A	1.04077295629273e-19	1.68463496644523e-18	0.0414422298100763	-2.71219267213617	0.027	0.358	0.0754189944134078	596	10188	0.706288923846405	0.110721002472004
BCAR1	1.06085815325652e-19	1.71568547761783e-18	0.030498468112369	-2.9010535943886	0.018	0.267	0.0674157303370786	596	10188	0.42803671250407	0.078848640867538
MT1E	1.09455708631154e-19	1.76868149741369e-18	0.0772664322605401	-3.37576884665465	0.049	0.379	0.129287598944591	596	10188	1.8828167693128	0.209926174493254
R3HDM4	1.13075551878203e-19	1.82562302306582e-18	0.315434319503757	1.43726580487104	0.173	0.201	0.860696517412935	596	10188	0.299474947902632	0.724749222553079
NGDN	1.20510612259598e-19	1.94401300641671e-18	0.221418712973861	1.7103415330928	0.129	0.137	0.941605839416058	596	10188	0.190364875777443	0.513462952334905
B4GALT2	1.21364389739127e-19	1.95612654953259e-18	0	-144269502.250417	0	0.178	0	596	10188	0.193029910309346	0
HCLS1	1.230943797347e-19	1.98233023554128e-18	0.807235737553269	1.62996867216699	0.356	0.263	1.35361216730038	596	10188	0.816787020324013	1.71810258753249
PDIA4	1.24357509835515e-19	2.00097756308093e-18	0.0970184440568658	-1.77072806351715	0.065	0.386	0.16839378238342	596	10188	0.670859567621826	0.221478057983992
FOXC1	1.25140699492474e-19	2.01187739953285e-18	0.00409795102578814	-5.56313793348819	0.003	0.241	0.012448132780083	596	10188	0.491921378065845	0.00799743974278149
CTD-2020K17.4	1.30199178773989e-19	2.09143427457981e-18	0.0395594125818417	5.56440341560706	0.027	0.002	13.5	596	10188	0.00855412734444675	0.091071549236402
ARHGAP4	1.31595447903125e-19	2.11207917609244e-18	0.433039594550462	2.00386894160737	0.227	0.162	1.40123456790123	596	10188	0.408195958470087	0.998973648011443
ABI3BP	1.31845684538519e-19	2.11431119244359e-18	0.0299121148584132	-4.84076926871121	0.015	0.3	0.05	596	10188	1.36617094101836	0.105423026534107
LPAR2	1.36452107258052e-19	2.18633751300834e-18	0.131591810112133	3.34034852712236	0.079	0.029	2.72413793103448	596	10188	0.0731698324742212	0.344626611072892
KLF10	1.37316751306844e-19	2.1983394723105e-18	0.0265486331132503	-3.1721948123452	0.02	0.32	0.0625	596	10188	0.657755935246769	0.0557641606066862
NR4A1	1.50294444651948e-19	2.40407909405836e-18	0.228238878666214	-1.83161115988015	0.119	0.555	0.214414414414414	596	10188	2.8673507759077	0.670674130146646
TBCC	1.56939695194532e-19	2.50826559907967e-18	0.182164599250815	1.88458088038725	0.109	0.106	1.02830188679245	596	10188	0.144969505026224	0.430225065462667
CCDC88A	1.66225411236369e-19	2.65444256616667e-18	0.0889578454963935	-2.01869273457618	0.054	0.401	0.134663341645885	596	10188	0.825556485179021	0.28869889787009
SF3B1	1.70122167970103e-19	2.71439053072431e-18	1.23636165516471	0.689825158170993	0.463	0.612	0.756535947712418	596	10188	1.60443253707798	2.5054762984309
CDK12	1.70695317069132e-19	2.72125250237872e-18	0.440993295736667	1.13706845170547	0.228	0.318	0.716981132075472	596	10188	0.512336714044835	1.00928139261286
CLEC14A	1.83584050242946e-19	2.92427558758005e-18	0.0226263389092674	-4.55893155604978	0.015	0.279	0.053763440860215	596	10188	1.06714518539633	0.0559836119411043
A2M	1.89640679890569e-19	3.01822267015794e-18	0.117256882376664	-3.24803341213052	0.072	0.404	0.178217821782178	596	10188	2.66346844905538	0.296644921384036
FAM60A	1.96223877388501e-19	3.12038622412366e-18	0.290588366070745	1.50644940765912	0.168	0.179	0.93854748603352	596	10188	0.261943928228039	0.668927230656769
CRIM1	1.96828085044851e-19	3.12737957349041e-18	0.0632068690739827	-2.82718965170938	0.037	0.332	0.11144578313253	596	10188	0.899210529275917	0.190388000444665
MMRN2	2.00034178076782e-19	3.175667807047e-18	0.00971501316393741	-5.03217338807181	0.007	0.252	0.0277777777777778	596	10188	0.679142676530388	0.024006978596539
KRT73-AS1	2.07698728459551e-19	3.29459726152811e-18	0.0324953769656848	7.66896708443565	0.02	0	Inf	596	10188	0.00481986757321748	0.081768886731542
SRSF2	2.08617361498757e-19	3.30641133195404e-18	1.4977052923389	0.726371542511572	0.51	0.602	0.847176079734219	596	10188	1.77251138580627	2.91020590301846
CENPV	2.14955135143931e-19	3.40402307685464e-18	0.155505472384371	2.24537748813864	0.094	0.064	1.46875	596	10188	0.0894073936537653	0.365160100100325
THUMPD1	2.19371697722279e-19	3.47107347668887e-18	0.46958829371033	1.14531979498982	0.237	0.324	0.731481481481481	596	10188	0.554885799513464	1.06819725102599
ASAP2	2.31048158555021e-19	3.65278880096255e-18	0.0139010072399455	-3.62391630313542	0.008	0.245	0.0326530612244898	596	10188	0.328307148807041	0.0373926679256433
ATP6AP2	2.34400613259857e-19	3.70271201294786e-18	0.361911292943297	-1.00749967530795	0.198	0.607	0.326194398682043	596	10188	1.57621193780596	0.828335673759529
PRDX5	2.44477027793518e-19	3.85867932913271e-18	0.429834839481837	-0.938712063689352	0.228	0.62	0.367741935483871	596	10188	1.7726079936142	0.948311110119988
SMAD1	2.45204798266015e-19	3.86695693053179e-18	0.00137674814259814	-6.03984865833374	0.002	0.199	0.0100502512562814	596	10188	0.309626772812199	0.00213162569350886
IL2RA	2.45974490542149e-19	3.8758813882528e-18	0.135851294105046	3.38220393088887	0.07	0.034	2.05882352941176	596	10188	0.100078102321476	0.472316848515093
GGNBP2	2.57970432642251e-19	4.0615394523369e-18	0.559788988263442	1.02720929513006	0.265	0.369	0.718157181571816	596	10188	0.671354695943981	1.32414831347052
ITSN1	2.61783530362303e-19	4.1181645690328e-18	0.00633431798229833	-4.69708451186533	0.003	0.224	0.0133928571428571	596	10188	0.297921589527501	0.0187434055285751
CELF2	2.75023617572786e-19	4.32287122530316e-18	1.33916631006388	0.905280125306928	0.466	0.541	0.861367837338262	596	10188	1.67286935844351	2.79102918577802
TRIM14	2.81823578099382e-19	4.42609631038163e-18	0.192198822658487	2.4397799187783	0.111	0.067	1.65671641791045	596	10188	0.129911970502948	0.484491873371369
RPN2	2.9122572707926e-19	4.56998523376275e-18	0.324383384478978	-1.09856148798735	0.18	0.553	0.325497287522604	596	10188	1.39349761291499	0.743042064396638
RBPMS	3.09886082840108e-19	4.85879918345921e-18	0.0167403214312636	-3.41074387177177	0.01	0.245	0.0408163265306122	596	10188	0.340138378853941	0.0553664449066788
CTTNBP2NL	3.19517705194759e-19	5.00568964999928e-18	0.0202912949622687	-2.96223502085487	0.015	0.271	0.055350553505535	596	10188	0.36270430769053	0.0478011568239332
ARHGEF6	3.20807040789238e-19	5.02175235289754e-18	0.291253475496674	1.68214684729052	0.168	0.173	0.971098265895954	596	10188	0.299291994470962	0.673649497291316
BIRC2	3.42105400556928e-19	5.3507422805857e-18	0.523431176280092	1.09542366669346	0.248	0.34	0.729411764705882	596	10188	0.583848392212378	1.23197870111216
TRIO	3.42952001380722e-19	5.35957610046011e-18	0.028389697092762	-2.6719271751677	0.018	0.29	0.0620689655172414	596	10188	0.401521375515916	0.0718728149123311
FRMD4A	3.43996050518441e-19	5.3714785589575e-18	0.0140348578093332	-3.48084225033029	0.01	0.247	0.0404858299595142	596	10188	0.356037099335113	0.0307079374652127
OSBPL1A	3.49350842543861e-19	5.4506182726347e-18	0.0121145241610123	-3.81808877940251	0.007	0.267	0.0262172284644195	596	10188	0.406902388932833	0.0357870208794218
MARVELD1	3.57711916947044e-19	5.57649422001297e-18	0.0338799543746062	-2.67193446445761	0.02	0.284	0.0704225352112676	596	10188	0.419469219173668	0.0939602397455151
RABAC1	3.66690327806297e-19	5.71177997096475e-18	0.68549104005772	-0.922990394341129	0.319	0.673	0.473997028231798	596	10188	2.61045680567615	1.47752808351658
TMEM98	3.70088533807774e-19	5.7599949463912e-18	0.00318859741950206	-5.72934865235225	0.002	0.204	0.00980392156862745	596	10188	0.271295663884349	0.00951074635995037
C1orf21	3.86931439972526e-19	6.01721100313775e-18	0.0171430792244887	-3.18445935743716	0.012	0.265	0.0452830188679245	596	10188	0.388638543781847	0.0443026276566014
PIP4K2A	4.26857033578186e-19	6.63267477256823e-18	0.433185227277085	1.26532681961656	0.228	0.28	0.814285714285714	596	10188	0.50062525618173	0.981401042014335
CHRM3-AS2	4.34757310109568e-19	6.74991778038683e-18	0.0850619202829299	4.98942628702118	0.054	0.006	9	596	10188	0.027120872305921	0.20333409303015
NUDT16L1	4.47422111360756e-19	6.94088184010622e-18	0.261125689354584	1.5311266804641	0.153	0.171	0.894736842105263	596	10188	0.229965919825048	0.591272267536696
CDH5	4.4830725933783e-19	6.94894520403112e-18	0.026317933922275	-4.17689268822748	0.017	0.266	0.0639097744360902	596	10188	0.875427898447696	0.071250294008331
ATP5E	4.73295481009056e-19	7.33029865904824e-18	7.02816077349335	0.413804165291886	0.844	0.899	0.938820912124583	596	10188	8.36572289971095	10.6314053844672
HIVEP2	4.7665007540113e-19	7.37624717986501e-18	0.269205347104655	1.58787780535726	0.151	0.164	0.920731707317073	596	10188	0.237108036499507	0.631499834608215
SLC16A7	5.07878825209318e-19	7.85312794850082e-18	0.287875959045353	1.58376770887443	0.158	0.162	0.975308641975309	596	10188	0.246265582683484	0.737415104721576
PSMB8-AS1	5.16495285297479e-19	7.97987313653352e-18	0.24586417645154	1.68724960364972	0.141	0.152	0.927631578947368	596	10188	0.238458268391945	0.585414244578526
CRLF3	5.19307655140328e-19	8.01681192622881e-18	0.216437224430531	1.86890928866189	0.122	0.113	1.07964601769911	596	10188	0.175089831023356	0.523340328649384
FUCA2	5.39910742650668e-19	8.3281122582912e-18	0.028824042177984	-2.57869237351505	0.022	0.29	0.0758620689655172	596	10188	0.377607635504366	0.0650668566661687
MZT2B	5.43908490572954e-19	8.38013587955336e-18	2.1627437875349	0.618079757870386	0.612	0.679	0.901325478645066	596	10188	2.4868575705699	3.94756814634951
TNS2	5.44164667503465e-19	8.38013587955336e-18	0.0219064274634042	-3.00244528329411	0.015	0.283	0.0530035335689046	596	10188	0.435934529707684	0.0488630322331373
COLEC12	5.51939889179627e-19	8.49299737241693e-18	0.00912280281977496	-4.87874185095197	0.007	0.287	0.024390243902439	596	10188	0.728898837229625	0.0203200375113308
CNRIP1	5.52565766184919e-19	8.49575449237751e-18	0.0161182976068992	-3.32277520974089	0.01	0.247	0.0404858299595142	596	10188	0.325006558987342	0.0410706298372102
SLAMF6	5.56357990636881e-19	8.54715074630279e-18	0.0989094931472423	4.52646075155589	0.062	0.01	6.2	596	10188	0.0356083228062986	0.238970974476196
TCF7L2	5.63481055702518e-19	8.64959338047312e-18	0.0314412975844909	-2.80387277887839	0.02	0.298	0.0671140939597315	596	10188	0.460656510206942	0.078821609224195
HCFC1R1	5.83531491687864e-19	8.95014954871893e-18	0.0647954133620263	-2.34408992705794	0.04	0.365	0.10958904109589	596	10188	0.774208513892789	0.159160986975635
SH3GL1	5.99653398126037e-19	9.19001448747711e-18	0.0551641397766447	-2.15270466258939	0.037	0.321	0.115264797507788	596	10188	0.469254161634383	0.130222077991018
STK26	6.00210535865975e-19	9.19114668408614e-18	0.145834325276472	2.67222110568291	0.091	0.048	1.89583333333333	596	10188	0.0927904280616845	0.340219098092118
KDELR3	6.08429891604277e-19	9.30951577507783e-18	0.00975961591794272	-4.5544290282896	0.007	0.205	0.0341463414634146	596	10188	0.356889517519893	0.0234161694697745
TTTY15	6.11585918444826e-19	9.35028342677021e-18	0.194380902245971	1.97955292068828	0.114	0.103	1.10679611650485	596	10188	0.168059719795357	0.491275293829826
ZNF800	6.23103847444934e-19	9.51872455787566e-18	0.290676450208746	1.41447494666737	0.159	0.205	0.775609756097561	596	10188	0.308229059029385	0.725414759454377
GRAMD1A	6.30087614814686e-19	9.61768567107585e-18	0.319610697845745	1.39312354216844	0.176	0.204	0.862745098039216	596	10188	0.283470161007934	0.754991415401297
DDX39B	6.36222701531256e-19	9.70354415430871e-18	0.338317504199892	1.45762468585242	0.18	0.208	0.865384615384615	596	10188	0.332527119238532	0.847561902817419
BMPR2	6.52311013962943e-19	9.93417919244349e-18	0.115963488100821	-1.64858910124693	0.072	0.414	0.173913043478261	596	10188	0.814453777530037	0.284817590134634
SERPINF1	6.52389179839209e-19	9.93417919244349e-18	0.0540222782661752	-4.581343236391	0.032	0.331	0.0966767371601208	596	10188	2.57986933934527	0.166279393436023
EPHB4	6.65298306066714e-19	1.01226467864663e-17	0.0126310312323243	-4.2776052804229	0.007	0.233	0.0300429184549356	596	10188	0.397924653112123	0.0384679164556349
EGFL7	6.72401333594956e-19	1.02225427367246e-17	0.107117329944251	-2.91562883107371	0.065	0.375	0.173333333333333	596	10188	1.89299306403409	0.268453295006635
CDC14A	7.29118446101123e-19	1.10759614428093e-17	0.147268502813462	2.44136152663764	0.087	0.059	1.47457627118644	596	10188	0.10896185349872	0.381729454680342
PDGFRB	7.75549822863537e-19	1.17718931213421e-17	0.0202720980510307	-4.49861787426194	0.013	0.298	0.0436241610738255	596	10188	1.15387055650831	0.052966042236275
ARF4	7.82333395225624e-19	1.18653898275886e-17	0.291522268828608	-1.27068802655089	0.156	0.526	0.296577946768061	596	10188	1.35056215786513	0.753229635911652
LINC00649	8.09178716683945e-19	1.22627649502884e-17	0.0624718023958322	4.14275669083329	0.04	0.009	4.44444444444444	596	10188	0.0218851072893567	0.150016084458233
OARD1	8.37216454639915e-19	1.26775634958571e-17	0.343542199157839	1.3576849506911	0.185	0.234	0.790598290598291	596	10188	0.369449866552135	0.82212081320942
ADRBK1	8.39021407257711e-19	1.2694787704562e-17	0.527455315448881	1.30115929816004	0.262	0.308	0.850649350649351	596	10188	0.648302321445436	1.18192358252346
SET	8.70404926289582e-19	1.31591663697151e-17	2.17649726852723	0.579835038392571	0.604	0.698	0.865329512893983	596	10188	2.68749364905504	4.05971505468046
ITGB5	9.13989683277277e-19	1.38071245323674e-17	0.0125972630614259	-3.9319074233109	0.008	0.25	0.032	596	10188	0.424231600546219	0.0293148868314196
PLIN3	9.17691457798806e-19	1.38520427268853e-17	0.0779933025011703	-2.06507696651051	0.049	0.347	0.141210374639769	596	10188	0.590350821562216	0.194516896923926
HAGHL	9.40926038602779e-19	1.41914927265553e-17	0.117829669919545	2.84558625353841	0.067	0.036	1.86111111111111	596	10188	0.0690553190837269	0.324213849607212
ECSCR.1	9.96148977347595e-19	1.50124860540205e-17	0.0336188038668495	-3.73316914475364	0.02	0.265	0.0754716981132075	596	10188	0.848913691887967	0.0879940628507942
PGAM1	1.03557154189429e-18	1.55942479455959e-17	0.314270364657984	-1.26211314099582	0.183	0.525	0.348571428571429	596	10188	1.40963808957809	0.716611766074943
SULT1B1	1.10819142127189e-18	1.66745986085206e-17	0.0783523481252377	3.34321805264919	0.05	0.017	2.94117647058824	596	10188	0.0263999527347429	0.18865089950927
IER2	1.12064958210508e-18	1.68487228474755e-17	0.517484985497338	-1.45218779747708	0.23	0.63	0.365079365079365	596	10188	3.66793503281234	1.39525535862478
AKIRIN1	1.13227952599772e-18	1.70101297827414e-17	0.453649552930711	1.16033145160002	0.227	0.301	0.754152823920266	596	10188	0.486999015857692	1.06123685457957
ARL2	1.26641327159801e-18	1.90101925907834e-17	0.199263835140197	-1.24651846121416	0.119	0.478	0.248953974895398	596	10188	0.972393377052713	0.486998756610992
PKIG	1.27419179324772e-18	1.91118720155981e-17	0.049182968092665	-2.5604319644062	0.03	0.293	0.102389078498294	596	10188	0.530018129094513	0.127440943881871
GRAP2	1.27825547649517e-18	1.91577154511124e-17	0.139846144581629	4.86069963573315	0.087	0.01	8.7	596	10188	0.0481532179540767	0.328660139897792
SYTL3	1.31745541640363e-18	1.97296728854966e-17	0.284559323238242	2.94867719246449	0.159	0.065	2.44615384615385	596	10188	0.203967430288696	0.67336609453393
SLAMF1	1.36152592819954e-18	2.03736126108789e-17	0.154477381055645	4.88550197334468	0.091	0.01	9.1	596	10188	0.056468518218372	0.405818009828909
COMT	1.45470551898419e-18	2.17508209634907e-17	0.19969944997617	-1.26796323830629	0.117	0.492	0.237804878048781	596	10188	0.993802778992994	0.481402550630427
CD96	1.5667875631473e-18	2.34082738912007e-17	0.309544930959987	4.13407660582739	0.164	0.029	5.6551724137931	596	10188	0.150568782222265	0.769749395747074
QSOX1	1.60616996108384e-18	2.39778229904659e-17	0.0542765157152425	-2.11442368599675	0.035	0.337	0.103857566765579	596	10188	0.517721440746307	0.134417967692822
ACTN1	1.63919945123547e-18	2.44517132259195e-17	0.297805764556249	-1.34162483182845	0.159	0.488	0.325819672131148	596	10188	1.34378034558262	0.726236483591071
GMCL1	1.6580555535756e-18	2.47136038976914e-17	0.288737801065205	1.47789514396336	0.159	0.181	0.878453038674033	596	10188	0.255939145940032	0.696932054397619
ABCD2	1.71846889024272e-18	2.55940170896839e-17	0.0444671721122856	4.74592957851593	0.03	0.004	7.5	596	10188	0.0113308476363201	0.105536718109057
PTPRM	1.7207575592962e-18	2.56080500940959e-17	0.0186329870693058	-3.4987144898844	0.012	0.253	0.0474308300395257	596	10188	0.429700267396342	0.0481976059803665
ZNF430	1.76826881119438e-18	2.62945305082923e-17	0.234420896846299	1.63458291988707	0.136	0.149	0.912751677852349	596	10188	0.214969513791791	0.561628686057298
GAA	1.8215288176334e-18	2.70653567051325e-17	0.0389236297179472	-2.51456226201103	0.027	0.34	0.0794117647058823	596	10188	0.580837124076354	0.0888301992257155
CCDC88B	2.01040278101504e-18	2.98484391039228e-17	0.174958023532711	2.42791137843689	0.096	0.065	1.47692307692308	596	10188	0.130755629867842	0.526221654437531
AKR1C3	2.06309235177399e-18	3.0606827955062e-17	0.0218339737617936	-3.28230995605415	0.017	0.29	0.0586206896551724	596	10188	0.545029817314136	0.0486804753996162
CCR6	2.12488953682879e-18	3.14990445058042e-17	0.109291830282717	3.9788021197643	0.065	0.016	4.0625	596	10188	0.0475045331738849	0.281168801561783
SLC39A1	2.23177679102401e-18	3.30577591810635e-17	0.0536260681967993	-2.02494974764517	0.035	0.343	0.102040816326531	596	10188	0.49248261944163	0.129109478667843
LSM8	2.29904121533525e-18	3.40275991240942e-17	0.799879404668871	0.801983598711157	0.349	0.485	0.719587628865979	596	10188	1.03328051918475	1.73797394740051
PARVB	2.32459419791914e-18	3.43790490281681e-17	0.0431686329062597	-2.308281861159	0.03	0.302	0.0993377483443709	596	10188	0.436555812556205	0.101864059511544
SLC44A1	2.3883051873109e-18	3.52829654804347e-17	0.051397544928758	-2.27566615217399	0.032	0.355	0.0901408450704225	596	10188	0.625364606617855	0.131164351159089
EFEMP2	2.38942423570114e-18	3.52829654804347e-17	0.0270134876552319	-3.18874431544508	0.017	0.258	0.0658914728682171	596	10188	0.436327978688788	0.0775042830220426
NPDC1	2.55677682565476e-18	3.77248552731792e-17	0.0485614687359934	-2.57189562872752	0.032	0.33	0.096969696969697	596	10188	0.774984037555589	0.118135405865372
BNC2	2.57337956079129e-18	3.79403921447206e-17	0.0126815882332194	-4.04964679724129	0.008	0.239	0.0334728033472803	596	10188	0.427876121625739	0.0320228632185544
ESAM	2.98443133516436e-18	4.39666146889937e-17	0.0276961112475662	-3.46622290632308	0.018	0.26	0.0692307692307692	596	10188	0.608624005539862	0.069158982204933
EPHB6	3.08226038741376e-18	4.5372685997076e-17	0.104811862040777	2.86516601877446	0.059	0.04	1.475	596	10188	0.0777532202675978	0.321861274580547
CAPNS1	3.09680420004125e-18	4.55515228774823e-17	0.359867837659846	-0.926322983190856	0.2	0.584	0.342465753424658	596	10188	1.44094433313435	0.788288731160153
CERCAM	3.14701934920296e-18	4.62543748087257e-17	0.0149643250280269	-4.12171230768463	0.012	0.234	0.0512820512820513	596	10188	0.538632448478893	0.0325319775852941
RGS3	3.35462184367784e-18	4.92676083744469e-17	0.0197829376454062	-3.55007266574797	0.015	0.226	0.0663716814159292	596	10188	0.435033685750815	0.0420944179072107
CCDC91	3.35787458195501e-18	4.92773276807117e-17	0.230401135849975	1.65828145543121	0.139	0.139	1	596	10188	0.19920762531952	0.51733089036079
CEP85L	3.58905080714608e-18	5.26292654596078e-17	0.236529349823595	1.62960225231026	0.139	0.154	0.902597402597403	596	10188	0.233722828134036	0.539887251357476
HIPK1	4.03950591425295e-18	5.91890315740961e-17	0.488213198653431	1.09833942624091	0.248	0.337	0.735905044510386	596	10188	0.624526988587412	1.0953433350373
UTY	4.04671030536622e-18	5.92489478812625e-17	0.217622133295378	1.88439393369519	0.128	0.114	1.12280701754386	596	10188	0.190152129139861	0.534094555175872
NCBP2	4.23451843706686e-18	6.19392111407119e-17	0.40677283132512	1.18861481207729	0.213	0.271	0.785977859778598	596	10188	0.413561180137063	0.950319752991906
PLXNB2	4.23696901488334e-18	6.19392111407119e-17	0.0140958800985473	-3.3231992781972	0.01	0.261	0.0383141762452107	596	10188	0.388934791323336	0.0335325095305068
FAM129B	4.41971057222628e-18	6.45610409932193e-17	0.0287419940799383	-2.82516539732987	0.017	0.257	0.066147859922179	596	10188	0.361923630488169	0.0895671181134717
MXI1	4.52317507101783e-18	6.60216935346801e-17	0.30259155831044	1.66020110035335	0.159	0.167	0.952095808383233	596	10188	0.284509373061912	0.771977878116261
RP11-356I2.4	4.62156649760774e-18	6.74061144309828e-17	0.15125836436748	2.74937112218891	0.089	0.05	1.78	596	10188	0.112423975420565	0.375941339104778
SP100	4.83643839016587e-18	7.04859936724634e-17	0.659146786305763	0.929470584163932	0.307	0.431	0.712296983758701	596	10188	0.856470676406411	1.46985377001791
COBLL1	4.84018435419333e-18	7.04865744505383e-17	0.0108642639460819	-4.03582856476571	0.007	0.235	0.0297872340425532	596	10188	0.377166953328196	0.0320519490374224
EMILIN1	5.18654097313801e-18	7.54727029595347e-17	0.00226812061326109	-6.38292279896146	0.002	0.197	0.0101522842639594	596	10188	0.387342146714884	0.00479608053825212
LMCD1	5.31989636354728e-18	7.73540588213346e-17	0.00962518455117412	-4.33549035773731	0.007	0.237	0.029535864978903	596	10188	0.444854215504219	0.0214039907690349
SELM	5.77944731774136e-18	8.39719698518891e-17	0.393444870829906	-1.6176721619563	0.2	0.509	0.392927308447937	596	10188	2.45116676495703	0.978366383182502
PTPN22	5.80043237638788e-18	8.42125369210084e-17	0.184542430324954	2.9977732794867	0.111	0.053	2.09433962264151	596	10188	0.147949596954017	0.451309089437913
FAM169A	5.80621011932833e-18	8.42321207166327e-17	0.0590332847126833	4.25401384933661	0.035	0.007	5	596	10188	0.0193481147657959	0.171711048327528
CCR4	5.92959434147902e-18	8.59565204120346e-17	0.0455149083091135	5.95010696967115	0.03	0.002	15	596	10188	0.0105619029365979	0.114893014734504
UBTF	6.008280727662e-18	8.70308386591041e-17	0.53778719867224	1.01766025634848	0.267	0.346	0.771676300578035	596	10188	0.58628967504083	1.20704150094263
RUNX1T1	6.04463610891296e-18	8.74908174698749e-17	0.00549090895468973	-5.02344407370879	0.003	0.236	0.0127118644067797	596	10188	0.39289568778488	0.0139132483972618
ATHL1	6.61620648483326e-18	9.56909742471815e-17	0.164336451620138	2.11056351276038	0.096	0.081	1.18518518518519	596	10188	0.142318329775219	0.424686223233527
WSB1	6.6292722639628e-18	9.58070890488666e-17	0.665227649223563	-0.960526148671283	0.3	0.696	0.431034482758621	596	10188	2.7476483151377	1.49254380597244
AC133644.2	6.69522249551475e-18	9.66867400472248e-17	0.085737442174074	2.77828580378559	0.055	0.038	1.44736842105263	596	10188	0.0676880276851524	0.232763487505293
SKP1	6.72296753017779e-18	9.70137476907825e-17	2.3344574484686	0.482814739004804	0.634	0.76	0.83421052631579	596	10188	3.05018802335203	4.17295093716752
CLK1	6.90706876583583e-18	9.95947997402818e-17	0.749844149058644	1.01625614589028	0.341	0.448	0.761160714285714	596	10188	1.03873880822496	1.62593636123623
NID2	6.91506956056699e-18	9.96346272518361e-17	0.0108598937796229	-4.29384629069299	0.007	0.198	0.0353535353535354	596	10188	0.322827718295533	0.0301444825655116
PRKCH	7.32878807763721e-18	1.05515685426633e-16	0.378781100692355	1.43926157639948	0.211	0.194	1.08762886597938	596	10188	0.347536001721123	0.812930907514591
MFGE8	7.3493469150118e-18	1.05731640678222e-16	0.0528569148500264	-2.77665872021812	0.032	0.318	0.10062893081761	596	10188	0.764743710575571	0.137192951392702
SH3KBP1	7.63068894771238e-18	1.09696200375315e-16	0.528697845415565	1.04619865301473	0.25	0.365	0.684931506849315	596	10188	0.68832257877755	1.26528009482486
ZNF131	7.99946387319095e-18	1.14910727646691e-16	0.297557282455613	1.389922478904	0.168	0.202	0.831683168316832	596	10188	0.289763605219451	0.67357675771729
MRC2	8.07393877853028e-18	1.15893012550089e-16	0.0271258341245395	-3.62523018701221	0.017	0.277	0.0613718411552347	596	10188	0.800478483388945	0.0683926339196872
ATXN7L1	8.11680643710101e-18	1.16420468798811e-16	0.14108430284582	2.24650174330334	0.084	0.063	1.33333333333333	596	10188	0.0943636872223817	0.342157049436458
UGDH	8.89173253450119e-18	1.27439232158009e-16	0.0149675462354941	-3.61235454992156	0.01	0.22	0.0454545454545455	596	10188	0.299916791573527	0.0350356312244118
TNRC6C	8.90027572656781e-18	1.27465620514754e-16	0.431727791472167	1.34385809261252	0.232	0.255	0.909803921568627	596	10188	0.47865257967848	0.955743811415831
SRSF10	9.29520079891185e-18	1.3302138750527e-16	0.796998143808007	0.824858483555365	0.347	0.466	0.744635193133047	596	10188	0.98289211836327	1.77302784610214
TAGLN	9.49710029953568e-18	1.3580853428336e-16	0.152229965377451	-3.6767818363688	0.082	0.373	0.219839142091153	596	10188	5.00817052267828	0.44798754595826
RAB1A	9.60785836392349e-18	1.37289149679535e-16	0.187370481477531	-1.19208581246359	0.116	0.492	0.235772357723577	596	10188	0.936372241171416	0.43537749764385
DSE	9.72039942766932e-18	1.38793000536669e-16	0.0391475802611652	-2.95407114925619	0.023	0.33	0.0696969696969697	596	10188	0.751650513406494	0.111821307892469
PHLDA3	1.11760296890957e-17	1.59457545879152e-16	0.0161502823451056	-3.82358943478236	0.01	0.235	0.0425531914893617	596	10188	0.414929170570328	0.0400835707680277
YWHAG	1.14281749151589e-17	1.62932877594758e-16	0.173140291732408	-1.31007803455894	0.099	0.456	0.217105263157895	596	10188	0.87757219679482	0.434610517485062
ZCCHC24	1.16474332880582e-17	1.65934482176464e-16	0.0237294709221203	-2.91058153225127	0.017	0.286	0.0594405594405594	596	10188	0.474143509465779	0.0542798956045537
VWA1	1.19080492122741e-17	1.6952035027563e-16	0.00259939003165499	-6.08677367600822	0.002	0.186	0.010752688172043	596	10188	0.304819826548347	0.00620540366600587
RP11-1399P15.1	1.21471329709912e-17	1.7279455645122e-16	0.0325611716314411	7.02483532842535	0.02	0.001	20	596	10188	0.00674535770764012	0.0917738007743941
ID1	1.21759576222556e-17	1.73075140521435e-16	0.0374431314980974	-3.68245719381989	0.022	0.277	0.0794223826714801	596	10188	0.834744510340032	0.1015248588874
SETD1B	1.30184193469079e-17	1.8491211169443e-16	0.19132482364229	1.75355143223359	0.107	0.121	0.884297520661157	596	10188	0.177357829444136	0.490292077938284
TPI1	1.39517668211459e-17	1.98021382963712e-16	0.763714271407917	-0.827388835117232	0.344	0.688	0.5	596	10188	2.61925246103443	1.62860262210884
CPQ	1.40222558421684e-17	1.98873440613126e-16	0.0244106394620855	-3.07751783729962	0.015	0.28	0.0535714285714286	596	10188	0.452741057435175	0.0621458779498968
PCGF2	1.47742367812763e-17	2.09382421269072e-16	0.00768500424789353	-4.05374097224948	0.005	0.207	0.0241545893719807	596	10188	0.247512451081961	0.0185924863964824
LUC7L3	1.48776483168985e-17	2.10690985360456e-16	0.934229435447544	0.886678810839967	0.372	0.492	0.75609756097561	596	10188	1.28200896262544	2.06201202891881
IL21R	1.52887030044035e-17	2.16351073244606e-16	0.0873071911108199	3.90328354966704	0.054	0.012	4.5	596	10188	0.0339033146017924	0.215183347513154
AK1	1.56438637591602e-17	2.21212375342355e-16	0.067944391100047	-2.08612072001421	0.04	0.316	0.126582278481013	596	10188	0.537178193591785	0.199478978685781
RCAN1	1.63444831934639e-17	2.30947790383722e-16	0.067799668971734	-2.5645847236041	0.042	0.297	0.141414141414141	596	10188	0.724205899543036	0.176387159413001
SYNE2	1.66541649946103e-17	2.35148896831844e-16	0.878333593774168	1.25230076928854	0.361	0.322	1.12111801242236	596	10188	0.994819144465925	2.03880167259383
EDAR	1.75948299775676e-17	2.48246343726526e-16	0.023594857033848	9.23057134596325	0.015	0	Inf	596	10188	0.00334230686673308	0.0594152908605934
ACTG1	1.7617444397396e-17	2.48381152701316e-16	7.41224104491783	-0.482780955386172	0.857	0.932	0.919527896995708	596	10188	15.9925381234423	11.83621654113
GNA11	1.90362669145696e-17	2.68185748480148e-16	0.0240707300991265	-2.83421150299386	0.015	0.248	0.0604838709677419	596	10188	0.30463228576399	0.0635535555199495
TAX1BP3	1.94163211323589e-17	2.7333753635554e-16	0.0644635776309861	-1.9395995185402	0.044	0.326	0.134969325153374	596	10188	0.486321046811034	0.149090589101815
MED10	1.99840432066095e-17	2.81121684723747e-16	0.542656551287801	0.980896057170615	0.275	0.361	0.761772853185596	596	10188	0.60486519709779	1.17108188869452
CRNDE	2.00243098062414e-17	2.81479932154401e-16	0.0109500102282116	-3.94027677327346	0.007	0.204	0.0343137254901961	596	10188	0.287704206591186	0.0298584443396641
CSTB	2.02946514082384e-17	2.85069405563727e-16	0.442020133924815	-1.11931816224063	0.238	0.616	0.386363636363636	596	10188	2.18738380330034	0.969646559864835
CRK	2.08086242530842e-17	2.92073228538308e-16	0.0838850042286023	-1.66839788293653	0.05	0.374	0.133689839572193	596	10188	0.579191627893366	0.212606002403751
RCN3	2.19370986139441e-17	3.07685603642038e-16	0.0690694468381672	-2.89278675790755	0.042	0.297	0.141414141414141	596	10188	0.875896047358346	0.182475996649169
HNRNPK	2.25045853172237e-17	3.15412459947146e-16	2.34954103605787	0.449508277367654	0.641	0.774	0.828165374677003	596	10188	3.04896208782135	4.08118696340573
MLLT4	2.2750358525297e-17	3.18622289243463e-16	0.0197600276095988	-3.18388416924377	0.013	0.242	0.0537190082644628	596	10188	0.374547718282228	0.0537331478789631
CTDSPL	2.38518451907582e-17	3.33802975484201e-16	0.00411140034070967	-4.56448151280629	0.002	0.198	0.0101010101010101	596	10188	0.238682477609777	0.0176758880444633
TNFAIP2	2.40894521071193e-17	3.36880360018604e-16	0.0343190258973951	-3.28247794294797	0.022	0.346	0.0635838150289017	596	10188	0.911628880114917	0.0874302035769452
MAPKAPK5-AS1	3.1001579714358e-17	4.33127834933576e-16	0.199993883201872	1.61939779611367	0.112	0.139	0.805755395683453	596	10188	0.184628635814269	0.507971102790909
ARL3	3.10174094946911e-17	4.33127834933576e-16	0.0408111182746889	-2.1722375527649	0.03	0.303	0.099009900990099	596	10188	0.432723858607492	0.0903108996621124
YY1	3.12368116770427e-17	4.35871548999027e-16	0.918038327713091	0.678654061331089	0.379	0.558	0.67921146953405	596	10188	1.3005773673441	1.98906118491037
FMNL1	3.21113838614648e-17	4.47746634648972e-16	0.447484604435935	1.80895493847266	0.237	0.191	1.24083769633508	596	10188	0.496258866198289	1.0039544866624
MXRA8	3.23485824053166e-17	4.50723581514078e-16	0.0501581541344702	-3.61248260212322	0.03	0.3	0.1	596	10188	1.24408737299539	0.137689983598608
HIC1	3.26031638598472e-17	4.53938194326818e-16	0.00746155488131883	-4.31096443756909	0.005	0.223	0.0224215246636771	596	10188	0.339474877469249	0.017636460263636
MALL	3.30260990163548e-17	4.59490400286797e-16	0.0106221065849779	-4.3931234314533	0.007	0.202	0.0346534653465346	596	10188	0.367326398506256	0.0277872507032293
TTC19	3.3481358723042e-17	4.65483890024515e-16	0.405641933881116	1.21237027044549	0.22	0.277	0.794223826714801	596	10188	0.478842050446985	0.87947061807599
SEC24D	3.39417136648286e-17	4.71539409927959e-16	0.0557358271493673	-2.198353272576	0.034	0.306	0.111111111111111	596	10188	0.456285030347896	0.157244252032377
WDFY3	3.50391513772712e-17	4.86430379594394e-16	0.00206115713621191	-5.40597485214394	0.002	0.203	0.00985221674876847	596	10188	0.279085518385633	0.00404633154588152
TSPYL1	3.63160948121697e-17	5.03789793751025e-16	0.347907053016219	1.20952111550778	0.191	0.261	0.731800766283525	596	10188	0.396437421025975	0.79746027418827
FCHO1	3.66854801190775e-17	5.08543109609865e-16	0.0793750661608175	3.21187377785261	0.049	0.021	2.33333333333333	596	10188	0.041402989341973	0.211794543264488
USP34	3.89657888677176e-17	5.39759896922885e-16	0.512673166672375	0.97826962440703	0.252	0.366	0.688524590163934	596	10188	0.651595277175946	1.16675585627907
INSR	4.01784146951216e-17	5.56152306467626e-16	0.0114777602221234	-4.17128338044547	0.007	0.234	0.0299145299145299	596	10188	0.384078771127342	0.0334063390038429
PSD4	4.14416021118313e-17	5.73220240410851e-16	0.107360648793982	3.0818126031029	0.069	0.031	2.2258064516129	596	10188	0.0684315483296769	0.310542809887118
PNRC1	4.24292187976678e-17	5.86454442087822e-16	4.95382099037767	0.716339777384413	0.797	0.765	1.04183006535948	596	10188	5.28833168428383	8.17132903774975
PDIA5	4.28818439020212e-17	5.9228016642886e-16	0.00296499709626685	-4.48261330613461	0.003	0.192	0.015625	596	10188	0.208691839876433	0.00475641006652107
TMEM59	4.31489561764926e-17	5.9553700836046e-16	0.772448937382654	-0.686115378507662	0.344	0.711	0.483825597749648	596	10188	2.46335256334251	1.60347234452944
ARF6	4.43541366831636e-17	6.11726849584545e-16	0.707094842071446	0.829484640153316	0.334	0.456	0.732456140350877	596	10188	0.940284602939109	1.49666573290994
CD68	4.6445566635603e-17	6.40107414378647e-16	0.0489537193906406	-3.82649205988108	0.03	0.343	0.0874635568513119	596	10188	1.61208215247414	0.135212501239653
SIAH3	5.0352070706624e-17	6.93443904974136e-16	0.0288390025815488	6.69265883339518	0.018	0.001	18	596	10188	0.00463368208424286	0.0698178773517616
KIAA1462	5.08311159006685e-17	6.99534727434742e-16	0.0218982258514042	-3.32014303128525	0.013	0.228	0.0570175438596491	596	10188	0.36653115763949	0.0584284352232464
SDPR	5.23136182485249e-17	7.19416272934704e-16	0.0584190884994862	-3.42492271370738	0.037	0.321	0.115264797507788	596	10188	1.38169717279499	0.152914033903178
SLC7A6	5.27937409824381e-17	7.2549433507586e-16	0.191361073390522	1.78253436293318	0.112	0.106	1.05660377358491	596	10188	0.135564340388954	0.474278436932647
URI1	5.31062271987895e-17	7.29261613786121e-16	0.488872543129129	1.07121468084177	0.248	0.313	0.792332268370607	596	10188	0.534602939666932	1.10913371717631
GTF2B	5.40645113771297e-17	7.41885239452836e-16	0.342943033088571	1.3174750025953	0.19	0.231	0.822510822510823	596	10188	0.368279396348262	0.760948716809918
AP2M1	5.43667940075993e-17	7.4549535344667e-16	0.441675243682558	-0.890173099990452	0.235	0.606	0.387788778877888	596	10188	1.64397811572244	0.951540034932152
SPRY1	5.70887947253974e-17	7.82256330606869e-16	0.107991572143703	-2.70426059376337	0.062	0.37	0.167567567567568	596	10188	1.55668305604601	0.289511332190483
LMO4	5.80648041121961e-17	7.95057242195722e-16	0.0941905483751002	-1.7540261000106	0.059	0.404	0.146039603960396	596	10188	0.861247011722042	0.254153731613679
CTSK	5.98806395484358e-17	8.19330851490432e-16	0.0473344223593311	-3.85927511874028	0.029	0.298	0.0973154362416108	596	10188	1.30155044946378	0.127818318193855
C1R	6.25412981743274e-17	8.55120740458328e-16	0.0474234909289262	-4.67886973227632	0.025	0.313	0.0798722044728435	596	10188	2.18830620163863	0.154741637518884
PICALM	6.38144925533636e-17	8.71902179506051e-16	0.134991772352675	-1.38051531488841	0.089	0.457	0.194748358862144	596	10188	0.872436087886123	0.309273050119117
CXCL2	6.579433901179e-17	8.98307633643385e-16	0.143958363760619	-3.6466801872983	0.089	0.367	0.242506811989101	596	10188	4.13493304751263	0.35135215569495
BPTF	6.88253149441073e-17	9.38841195908325e-16	0.912047665348598	0.760044045832743	0.376	0.516	0.728682170542636	596	10188	1.19837222019156	2.01002442356693
ELK3	6.88618470104692e-17	9.38841195908325e-16	0.236539147210545	-1.36649865342267	0.134	0.485	0.276288659793814	596	10188	1.41939460243067	0.584307696068488
CCDC109B	6.94049063883336e-17	9.45567274068565e-16	0.531840097209626	1.01754544556121	0.265	0.345	0.768115942028986	596	10188	0.605546402941652	1.17038897389159
VMP1	7.66355091228379e-17	1.04332909664084e-15	0.393169468425188	-1.21233989079565	0.208	0.573	0.363001745200698	596	10188	2.02917379548518	0.939642834349541
CTD-2020K17.1	7.88553393576881e-17	1.07278233136185e-15	0.170584741530525	3.05286959380103	0.101	0.039	2.58974358974359	596	10188	0.0993418189043379	0.433644842492418
AMOTL1	7.97304727723611e-17	1.08391269596679e-15	0.0118425719393831	-3.6535360442838	0.007	0.21	0.0333333333333333	596	10188	0.250677259646013	0.0515959236489016
PSMB9	8.19332461037732e-17	1.11306314831976e-15	0.653459108091577	0.989608850807911	0.314	0.394	0.796954314720812	596	10188	0.824617677206162	1.36970826680341
FZD4	8.25925879832883e-17	1.12121943672674e-15	0.0113430436639406	-3.70403241317004	0.007	0.229	0.0305676855895196	596	10188	0.351055223902768	0.0380609089564972
DNAJA2	8.36875243661133e-17	1.135273199657e-15	0.559772897290556	0.899221283571584	0.275	0.395	0.69620253164557	596	10188	0.679078051548945	1.22576215067174
LATS2	8.44399586853932e-17	1.14466398733962e-15	0.0134572967629709	-3.01260735703047	0.012	0.239	0.0502092050209205	596	10188	0.295055616129402	0.0321262432079742
FBLIM1	8.75943726621724e-17	1.18657932596998e-15	0	-144269502.23542	0	0.157	0	596	10188	0.20894321094696	0
PTPN14	9.03282419700339e-17	1.22274223062496e-15	0.0352583350084801	-2.53523311109661	0.022	0.264	0.0833333333333333	596	10188	0.410901443700403	0.0932555321629299
HLA-DPA1	9.18080256741693e-17	1.24188964459248e-15	0.20101681579597	-3.20767379275208	0.111	0.383	0.289817232375979	596	10188	4.96381367613646	0.535748748674858
BRK1	9.27929785836123e-17	1.25432100901331e-15	0.495293243312082	-0.743816000842502	0.252	0.648	0.388888888888889	596	10188	1.77200334179728	1.08500973430728
TIE1	9.3000891636809e-17	1.25623860656283e-15	0.013318415484622	-4.52471161997271	0.007	0.222	0.0315315315315315	596	10188	0.554474475493648	0.0572421421918833
SLC29A1	1.00176419633264e-16	1.35196036232228e-15	0.0159801279120784	-3.21859408870768	0.012	0.242	0.0495867768595041	596	10188	0.361032594072495	0.0366873918962966
MAD1L1	1.00229460585437e-16	1.35196036232228e-15	0.195472501805522	1.71833944371511	0.117	0.116	1.00862068965517	596	10188	0.153908988288145	0.455509392433088
GLCCI1	1.10865816478999e-16	1.49437063331969e-15	0.160456376592005	2.39245700760067	0.101	0.062	1.62903225806452	596	10188	0.124266172651919	0.369504654425801
SYNPO	1.11585671390135e-16	1.50300841655027e-15	0.0137897785281555	-3.5820764233509	0.012	0.222	0.0540540540540541	596	10188	0.402177137004309	0.02730738097004
EPHA1-AS1	1.13635449072763e-16	1.52910237694355e-15	0.0700653114277268	3.56458256288433	0.042	0.013	3.23076923076923	596	10188	0.0291661569563632	0.191800675272937
GSTM3	1.13683724748839e-16	1.52910237694355e-15	0.0191459853688922	-3.18366155791942	0.013	0.251	0.051792828685259	596	10188	0.399007722865333	0.0442394570281539
LTA	1.14379254846632e-16	1.53737035189265e-15	0.0411241421907094	5.09495260860542	0.029	0.004	7.25	596	10188	0.0131543103645526	0.100099180761313
PLCL2	1.14719978448979e-16	1.54086106646973e-15	0.162374115163526	2.13856745442328	0.097	0.076	1.27631578947368	596	10188	0.124087858807755	0.392108116417495
NDUFV2-AS1	1.24890766249944e-16	1.67628615618043e-15	0.080795714202665	2.95508494382406	0.05	0.023	2.17391304347826	596	10188	0.0373573180653146	0.195314649007907
ZMIZ1	1.27102090376174e-16	1.70476350977747e-15	0.0614458467538321	-1.95018225225246	0.039	0.361	0.10803324099723	596	10188	0.607324691936396	0.151307515802795
NFE2L1	1.30512832808051e-16	1.74927665058232e-15	0.0659322466043668	-1.84120282080005	0.045	0.34	0.132352941176471	596	10188	0.517034434166754	0.15023994158601
KRR1	1.33047393355496e-16	1.78199181283674e-15	0.452197346908355	1.04220004943025	0.237	0.317	0.747634069400631	596	10188	0.50976503196623	1.00213386108598
PKD2	1.37004642223264e-16	1.8337025267025e-15	0.0125040379476666	-3.4325428060397	0.008	0.227	0.0352422907488987	596	10188	0.307472381715006	0.0287617685289848
TRANK1	1.41561319047582e-16	1.89335775454709e-15	0.159339413864023	2.09213571256441	0.097	0.078	1.24358974358974	596	10188	0.130229251543707	0.394999404472479
TMEM47	1.47753510896644e-16	1.97478849173807e-15	0.0227862331330855	-3.01052289660248	0.013	0.24	0.0541666666666667	596	10188	0.348410829521447	0.0693200669316082
HEXB	1.48272666520169e-16	1.98033556499094e-15	0.116664498524849	-1.58462405035032	0.069	0.414	0.166666666666667	596	10188	0.746188824572053	0.327152212879201
NDN	1.52289375613469e-16	2.03255553318776e-15	0.0139460439671359	-3.72828550103414	0.008	0.229	0.0349344978165939	596	10188	0.367690114650022	0.0447211709045237
OAF	1.56247729355763e-16	2.08392395835713e-15	0.0560696022873899	-2.27011075162691	0.034	0.306	0.111111111111111	596	10188	0.506748793065917	0.154497102898072
STAB1	1.64959122669854e-16	2.19856871342534e-15	0.0862402945770933	-2.61826966028768	0.05	0.401	0.124688279301746	596	10188	1.56089157064896	0.240638784711733
CYB561D2.1	1.66518874621998e-16	2.21780285464691e-15	0.0469043713836554	4.35399068771755	0.029	0.005	5.8	596	10188	0.0134679334428527	0.12350859784952
ADAMTS5	1.6815822144302e-16	2.23806942870874e-15	0.0167878165472954	-5.07652536954495	0.008	0.243	0.0329218106995885	596	10188	0.816106612445702	0.0581999463668697
GOLM1	1.69846523625714e-16	2.258958764222e-15	0.028807098668022	-2.67701773808274	0.018	0.246	0.0731707317073171	596	10188	0.312057009248955	0.0806161869307687
COX7A1	1.75690322597018e-16	2.33504838956861e-15	0.0645841625054582	-2.0548099074846	0.04	0.334	0.119760479041916	596	10188	0.622841844388256	0.167033448312363
SLA	1.7982255147992e-16	2.38829965544456e-15	0.724390862852651	1.91719922027533	0.317	0.194	1.6340206185567	596	10188	0.777994076059942	1.65209231250133
PTPN2	1.82776535813086e-16	2.42583875410264e-15	0.387935304326133	1.27046743627246	0.211	0.256	0.82421875	596	10188	0.448535503770718	0.853168550719495
YIPF3	1.84239270171329e-16	2.4435471962263e-15	0.108093305592827	-1.476944248699	0.065	0.4	0.1625	596	10188	0.637735222423867	0.269005007765137
GPR132	1.93458379593206e-16	2.56403130416947e-15	0.211040689669775	2.77249855885501	0.124	0.056	2.21428571428571	596	10188	0.145485228887029	0.509796016680689
BCAT1	2.01406985795643e-16	2.66752051730316e-15	0.022645481948625	-3.10955365389676	0.015	0.234	0.0641025641025641	596	10188	0.409286554758724	0.0565196224885339
CREM	2.07414517043013e-16	2.74517515632643e-15	0.605545353847353	1.19938726348665	0.275	0.344	0.799418604651163	596	10188	0.873098079910545	1.44365452811324
RP11-51J9.5	2.11679153967804e-16	2.79967025682453e-15	0.109940649359568	2.61131591389388	0.067	0.039	1.71794871794872	596	10188	0.0698299910656195	0.276700889735875
C11orf96	2.12263615928322e-16	2.80544941719302e-15	0.0590741396049901	-4.05555717708325	0.04	0.332	0.120481927710843	596	10188	2.4356445206445	0.137202110168509
ZNF655	2.13243783365698e-16	2.81644688599459e-15	0.375645474485637	1.32629056745187	0.206	0.242	0.851239669421488	596	10188	0.430767958838338	0.831866272799288
ARGLU1	2.19401258178672e-16	2.89576164420553e-15	1.82978101398089	0.663821561824215	0.562	0.658	0.854103343465046	596	10188	2.32229197880662	3.43381218173521
TINAGL1	2.42797681479434e-16	3.20233641058069e-15	0.0310866504312264	-3.38524878231026	0.023	0.291	0.0790378006872852	596	10188	0.881980859631776	0.0676836915018994
ADGRL4	2.43282321898055e-16	3.20650483726895e-15	0.0495194054359718	-3.58621126925435	0.029	0.284	0.102112676056338	596	10188	1.10456399524244	0.14588354175123
PTGIS	2.44967506459645e-16	3.22647992060664e-15	0.00612319263666561	-4.78868674953347	0.005	0.216	0.0231481481481482	596	10188	0.418621260473062	0.0121101396439147
NRN1	2.46043231518996e-16	3.2384056887611e-15	0.00266359213314638	-6.28458456747877	0.002	0.211	0.00947867298578199	596	10188	0.428328797622105	0.00651207512680345
NUCB1	2.47893733446573e-16	3.26050547470288e-15	0.249175459376955	-1.02600726139972	0.144	0.522	0.275862068965517	596	10188	1.10279484377187	0.601998947924851
ARHGAP15	2.51540593148105e-16	3.30618558471584e-15	0.295395744478377	2.28703501951516	0.166	0.097	1.71134020618557	596	10188	0.248525324234723	0.6917923342322
FNIP2	2.52541704934263e-16	3.31705157882925e-15	0.0364631788530987	-2.49868241396557	0.023	0.3	0.0766666666666667	596	10188	0.504692474460782	0.0885746939706168
ZFYVE21	2.53051156752501e-16	3.32015663825474e-15	0.0419982668832706	-2.13197563060481	0.029	0.304	0.0953947368421053	596	10188	0.409972667936294	0.0973953653973578
KIAA0922	2.53127247776927e-16	3.32015663825474e-15	0.129982023795672	2.16733065461501	0.084	0.062	1.35483870967742	596	10188	0.0904133485526056	0.288221890884132
C1S	2.53867421696246e-16	3.32757029168911e-15	0.0576854161024096	-4.40808070932164	0.034	0.311	0.109324758842444	596	10188	2.52739537721552	0.160810262899826
ADGRL2	2.64272105218655e-16	3.46156416608375e-15	0.0179058103290264	-3.32560740259019	0.012	0.228	0.0526315789473684	596	10188	0.357393839890349	0.0458023558871945
LINC01215	2.77709899109939e-16	3.63507541030415e-15	0.0529994908647307	4.3892800760657	0.035	0.006	5.83333333333333	596	10188	0.0184692603437459	0.1288603810173
ELN	2.88498359113738e-16	3.77369346078691e-15	0.0451230203248523	-3.88877783697917	0.029	0.308	0.0941558441558442	596	10188	1.38225395164508	0.113507462593895
RBM4	2.8901059164544e-16	3.77779549313032e-15	0.246409725651925	1.53310977496434	0.138	0.155	0.890322580645161	596	10188	0.234980651952187	0.599417069493302
LRRC75A	2.93597380741128e-16	3.83511578593099e-15	0.360887803471269	1.30531680456131	0.19	0.229	0.829694323144105	596	10188	0.400661098948084	0.871719524506662
CD226	2.96364044377462e-16	3.86859832533627e-15	0.183938271208382	3.43540113006348	0.104	0.034	3.05882352941176	596	10188	0.111225504067669	0.53453942050547
P4HA2	2.99291711318952e-16	3.90413515608721e-15	0.00789386102528189	-4.86393275485056	0.005	0.176	0.0284090909090909	596	10188	0.322975509036772	0.020107508520995
POLR3E	3.03940710451175e-16	3.96206194110411e-15	0.168789025621602	1.82405487466875	0.104	0.099	1.05050505050505	596	10188	0.145461282810344	0.416172216278153
RPS6KA3	3.05335079930597e-16	3.977512250137e-15	0.615338257305764	0.958725899069883	0.294	0.386	0.761658031088083	596	10188	0.775100683579078	1.33475514452676
CCDC12	3.0959974043512e-16	4.03030627196137e-15	0.43229138854942	1.04954204678205	0.223	0.305	0.731147540983607	596	10188	0.48281229871007	1.0006910010837
KLHL24	3.11516292262583e-16	4.05248178012453e-15	0.422621423952373	1.2899856401336	0.206	0.267	0.771535580524344	596	10188	0.493138822532444	1.04717190932936
CCL2	3.14448532919686e-16	4.08783092795591e-15	0.0855221561288104	-3.78525185173696	0.052	0.338	0.153846153846154	596	10188	2.83154671773796	0.215148512505798
PCNX	3.19339474776262e-16	4.14857750735636e-15	0.276197048034539	1.41588761529331	0.153	0.197	0.776649746192893	596	10188	0.329766031183407	0.730528734639787
PTPRG	3.19856326662799e-16	4.15245561556298e-15	0.00887412855749536	-3.77696358716478	0.007	0.217	0.032258064516129	596	10188	0.309938544664824	0.0222163640380465
FHL2	3.38050053128894e-16	4.38565754465104e-15	0.00501345806192988	-4.89995550731968	0.003	0.166	0.0180722891566265	596	10188	0.242428741302015	0.0115411073270197
DIXDC1	3.40592908821025e-16	4.41563499172942e-15	0.0281793185004628	-2.64952153393814	0.018	0.255	0.0705882352941176	596	10188	0.36896281979432	0.0743797371270313
ITGAL	3.44431235185875e-16	4.46235535558593e-15	0.218750390120342	3.11959939706996	0.124	0.047	2.63829787234043	596	10188	0.14704482021104	0.545175015762811
TRIP6	3.48249911990352e-16	4.50875771010517e-15	0.0341314498030476	-2.53447942343632	0.02	0.257	0.0778210116731518	596	10188	0.328040937655989	0.0896557534584
ZNF503	3.53410126628426e-16	4.57245387642588e-15	0.0116518432376223	-4.0021314163445	0.008	0.244	0.0327868852459016	596	10188	0.463815792559673	0.0262426711901148
CREB5	3.57095592354036e-16	4.61699596939592e-15	0.0157676057812202	-3.9246086379012	0.008	0.231	0.0346320346320346	596	10188	0.409753262946166	0.0499571339731214
PHF20	3.66389742178354e-16	4.73394463756121e-15	0.417197499248008	1.09541851575583	0.216	0.302	0.71523178807947	596	10188	0.49898484741329	0.977398190081416
VWF	3.70209539131132e-16	4.78005106906654e-15	0.147793684353892	-3.30644314046693	0.079	0.356	0.221910112359551	596	10188	3.79022855319001	0.491361192969315
NFIX	3.7164727100412e-16	4.79535919079196e-15	0.0493289836779716	-2.80064150021185	0.029	0.3	0.0966666666666667	596	10188	0.693832721147194	0.150715683524176
TMCO3	3.80900494682387e-16	4.91142136160293e-15	0.0554883851411017	-2.05658442720543	0.034	0.301	0.112956810631229	596	10188	0.422673248975364	0.138320215877387
PAPSS2	3.83692290383825e-16	4.94406752764903e-15	0.00662429815895105	-4.39532961926892	0.005	0.188	0.0265957446808511	596	10188	0.281979923047157	0.0139831170666847
KANSL1	3.85405937371474e-16	4.96278640681657e-15	0.421183142967446	1.10881008751285	0.228	0.314	0.726114649681529	596	10188	0.542948131480047	0.9253699044496
SRSF11	3.94955045739548e-16	5.0823071819489e-15	1.37113239810014	0.582235909600126	0.482	0.654	0.737003058103975	596	10188	1.9517214506572	2.86311041460551
COX19	3.95448498685654e-16	5.08521636004223e-15	0.270137669908209	1.33569858471181	0.151	0.197	0.766497461928934	596	10188	0.285129947940139	0.669953408033977
GIMAP1	4.37319013608926e-16	5.61984481069471e-15	0.426520912945976	1.45388464023873	0.218	0.203	1.07389162561576	596	10188	0.399760486531152	0.969034761979813
PODXL	4.39886631589371e-16	5.64902352883069e-15	0.0288797476095823	-3.86972433284164	0.018	0.247	0.0728744939271255	596	10188	0.778514089499017	0.0720587032258203
TUSC1	4.45355026363479e-16	5.71538950499798e-15	0.0111767607628044	-3.56820794041271	0.007	0.205	0.0341463414634146	596	10188	0.271367179098176	0.0333801499685247
MPP7	4.48329846126865e-16	5.74968667800866e-15	0.120926726862012	3.1957671905769	0.077	0.026	2.96153846153846	596	10188	0.0608372905344665	0.277818280321685
RPN1	4.51139487512657e-16	5.78182069609381e-15	0.154687397400047	-1.29513517488662	0.092	0.43	0.213953488372093	596	10188	0.760425653060539	0.418157851827875
COL14A1	4.6295832683823e-16	5.92929590446889e-15	0.035894645057313	-4.87888860987142	0.022	0.301	0.0730897009966777	596	10188	2.45542959168582	0.0950275652373797
SVIP	5.32159931633857e-16	6.81100251665163e-15	0.455026485698892	1.37333532915168	0.235	0.198	1.18686868686869	596	10188	0.395597055851293	1.02871163288627
YTHDC1	5.39510838509368e-16	6.90044158548061e-15	0.515318060317999	0.970380412242484	0.255	0.364	0.700549450549451	596	10188	0.669842259213173	1.18140644245745
TFAM	5.43631985349454e-16	6.9484789847858e-15	0.338275917225042	1.21759433808711	0.181	0.24	0.754166666666667	596	10188	0.358241886198654	0.803693565684754
NTN4	5.62568958364533e-16	7.18569443864006e-15	0.00306577186567258	-5.59884893517252	0.002	0.177	0.0112994350282486	596	10188	0.239648159748345	0.00872332978162394
ROCK2	5.65649089728695e-16	7.22018794466446e-15	0.117254753281573	-1.44612822565831	0.072	0.395	0.182278481012658	596	10188	0.69198897612942	0.290628730401892
THBD	5.74329051584294e-16	7.32606588335459e-15	0.040596691360345	-3.54921519589292	0.023	0.327	0.0703363914373089	596	10188	1.25833234564588	0.123877116887027
NCF1	6.2765035854732e-16	8.00085936274228e-15	0.319390619797699	2.51013540657376	0.173	0.087	1.98850574712644	596	10188	0.259299052047365	0.778634140937262
ATG9B	6.46255338550859e-16	8.23250521359597e-15	0.0392296283918081	4.83329032206919	0.025	0.003	8.33333333333333	596	10188	0.0087421956940117	0.0956008542992947
COX6C	6.50649971812037e-16	8.28293963446663e-15	2.56332185078403	0.441394426600147	0.656	0.776	0.845360824742268	596	10188	3.41520512432906	4.49345727513615
PLA2G16	6.67930679493245e-16	8.49723986172711e-15	0.0424804514257866	-2.16987575090659	0.027	0.316	0.0854430379746835	596	10188	0.550061364620365	0.104487920258491
SOD2	6.72743015644174e-16	8.55274025035865e-15	0.379978724934696	-1.7301694726769	0.198	0.536	0.369402985074627	596	10188	3.12566725219291	0.934041125587655
MYH10	6.82483374110758e-16	8.67077574630093e-15	0.0165234184749161	-3.12571618837407	0.012	0.219	0.0547945205479452	596	10188	0.290746252739866	0.0379548835081502
C15orf53	7.03688117869476e-16	8.93420848715591e-15	0.0186643719555071	7.51230996177043	0.013	0	Inf	596	10188	0.00302844816577719	0.043815756777915
PPP1R14B	7.14526923372773e-16	9.06576888300652e-15	0.483150377178677	-1.13442191877144	0.242	0.559	0.432915921288014	596	10188	2.17612695996812	1.15854072925923
WAC	7.19974941284271e-16	9.12880227219036e-15	0.745896372037686	0.779527464084819	0.341	0.486	0.70164609053498	596	10188	0.98940485423847	1.59733350878873
SGK1	7.36251322526103e-16	9.32895663099531e-15	0.291442502176672	-2.03780940333175	0.149	0.476	0.313025210084034	596	10188	2.93459267333927	0.843837542916494
SLC9A3R2	8.06887445358276e-16	1.02171719861978e-14	0.0467471753733661	-3.12983122753683	0.03	0.286	0.104895104895105	596	10188	0.824878301497745	0.113742567986356
SH2D3A	8.08011240709624e-16	1.02245946687002e-14	0.0540512914108202	4.52243261333255	0.034	0.005	6.8	596	10188	0.016517944235786	0.135239504578436
RPS6KA5	9.28116642038148e-16	1.1736602669497e-14	0.252234097300987	1.99575362861142	0.143	0.123	1.16260162601626	596	10188	0.279448614870757	0.603718155982132
NOP10	9.45316426998519e-16	1.19461615449069e-14	0.378925170660782	-0.943056822021461	0.203	0.572	0.354895104895105	596	10188	1.50499087892261	0.854228023526881
IRF2	9.54562507696633e-16	1.20549962376376e-14	0.378158125134701	1.12344038739152	0.208	0.297	0.7003367003367	596	10188	0.469901211880488	0.831842914213003
SGMS2	9.57552328390826e-16	1.20847297502755e-14	0.00401570849268507	-4.46626163288502	0.003	0.188	0.0159574468085106	596	10188	0.24330389924232	0.0082815104879798
GBP2	9.76877110685619e-16	1.23204414908023e-14	0.285669677413863	1.39838502336301	0.163	0.2	0.815	596	10188	0.327746089386118	0.672405752958442
CBL	9.81923443712463e-16	1.23758793743985e-14	0.28056881997859	1.32456362898584	0.153	0.207	0.739130434782609	596	10188	0.31402794798563	0.665339007003798
GGT5	9.91487852741459e-16	1.24881506432383e-14	0.0237786423215143	-3.69749854951554	0.015	0.282	0.0531914893617021	596	10188	0.757401632019046	0.0590962388757691
KRI1	1.03600362264173e-15	1.30402070807565e-14	0.155022598651843	1.85011178859715	0.089	0.089	1	596	10188	0.121240543969851	0.40713215743989
SEPN1	1.04094177720965e-15	1.30936981883269e-14	0.082962040126066	-1.73553363130152	0.055	0.343	0.160349854227405	596	10188	0.55182054226067	0.191173810528636
PTK2	1.10683924622918e-15	1.39134009411982e-14	0.0439253683910357	-2.1981057525019	0.029	0.293	0.0989761092150171	596	10188	0.475504374868637	0.104683603142503
TYROBP	1.14883504901748e-15	1.44317660483906e-14	0.0839808150372749	-4.37192071472748	0.05	0.318	0.157232704402516	596	10188	4.02877395914478	0.223487243807672
CDC42EP1	1.17155509887796e-15	1.47074629871683e-14	0.0140342637152286	-3.63207742478819	0.007	0.193	0.0362694300518135	596	10188	0.225689166423353	0.0614763645618605
FAM3C	1.18003537275908e-15	1.4804150893473e-14	0.0943085353190893	-1.60713748504684	0.062	0.365	0.16986301369863	596	10188	0.595172527707831	0.22524076332645
SP140	1.23097820230348e-15	1.54330747723203e-14	0.126355449781111	3.53727746080174	0.076	0.022	3.45454545454545	596	10188	0.0632670987030527	0.332561677856013
CD53	1.25885910978483e-15	1.57722275421592e-14	0.693172715256627	1.70740186436899	0.319	0.217	1.47004608294931	596	10188	0.754497503170752	1.47786976426304
LBH	1.34106941002799e-15	1.67911778204887e-14	0.539867707555555	1.55700273659186	0.255	0.199	1.28140703517588	596	10188	0.519303986752591	1.28057652951483
PHF1	1.38465177463665e-15	1.73254553301411e-14	0.203522119824032	1.60330760338897	0.119	0.134	0.888059701492537	596	10188	0.19999945406466	0.472146472678712
ERG	1.38565416637998e-15	1.73265986787514e-14	0.0126371343595368	-3.5953593219652	0.008	0.208	0.0384615384615385	596	10188	0.357650842211121	0.0311127653662111
DBI	1.4055364410637e-15	1.75636646337652e-14	0.609386975631144	-0.806074592182364	0.297	0.664	0.447289156626506	596	10188	2.50077585381539	1.30275457328889
KRAS	1.41056554418433e-15	1.7614935052424e-14	0.563122747476217	0.879016973128558	0.273	0.392	0.696428571428572	596	10188	0.704298389224376	1.24416550316123
CD302	1.41169605177163e-15	1.76174850450423e-14	0.0206817451535075	-3.23997149115904	0.013	0.286	0.0454545454545455	596	10188	0.515277955775841	0.0499188870033101
KDM5A	1.48499090712352e-15	1.85200275820211e-14	0.612859857539216	0.840317520362404	0.284	0.434	0.654377880184332	596	10188	0.84731858237174	1.42614582510398
SRSF6	1.51805142204506e-15	1.89199344664973e-14	0.575385117643834	0.886151633523522	0.275	0.411	0.669099756690998	596	10188	0.782638376153921	1.31683814595545
SOCS3	1.58494398022516e-15	1.97407004321561e-14	0.57359407039067	-1.30606513277184	0.265	0.584	0.453767123287671	596	10188	3.23395430071916	1.37366877433556
TGM2	1.64886057070454e-15	2.05233502580037e-14	0.0265250660270713	-4.00282935322032	0.017	0.244	0.069672131147541	596	10188	0.795884912062513	0.0662753642389089
ACTN4	1.69855026315602e-15	2.11280101078904e-14	0.320853385339451	-0.975762326828924	0.178	0.569	0.312829525483304	596	10188	1.61357746015679	0.763421865356966
TRIM47	1.78934926872169e-15	2.22428978704692e-14	0.0085050203800221	-3.61059731611408	0.007	0.197	0.0355329949238579	596	10188	0.229341880091511	0.0170356022420224
SIDT1-AS1	1.88907623700034e-15	2.34672377214301e-14	0.0266639641159439	5.95164585177511	0.018	0.001	18	596	10188	0.00656084395999133	0.0606452956334351
CXCL14	1.90789235374782e-15	2.36855121905547e-14	0.195565898177878	-4.49598961582288	0.106	0.284	0.373239436619718	596	10188	9.88897860052108	0.595413778251025
PTGR1	1.93174261597003e-15	2.39659574775826e-14	0.0145669311702168	-3.32537011556439	0.008	0.208	0.0384615384615385	596	10188	0.236597849087809	0.0421704889524888
WDR43	1.99563911386789e-15	2.47425425727857e-14	0.324503495653107	1.24085526716395	0.178	0.216	0.824074074074074	596	10188	0.314466811687684	0.738363900790989
LINC00909	2.00201017777728e-15	2.48053625870658e-14	0.173328850063591	1.83713519783141	0.101	0.096	1.05208333333333	596	10188	0.146045351527496	0.433120723836133
HERC1	2.04242303334822e-15	2.52896117651366e-14	0.376974745394304	1.13165885998693	0.198	0.272	0.727941176470588	596	10188	0.443694549635018	0.895085413760057
TERF2IP	2.06601042976082e-15	2.55650308156285e-14	0.666022471833685	0.785198017423163	0.314	0.456	0.68859649122807	596	10188	0.90126661443332	1.48055702512605
TPBG	2.207192013368e-15	2.7294268467e-14	0.00783505468139323	-3.70387242632858	0.007	0.203	0.0344827586206897	596	10188	0.27638893187538	0.0147948447302292
ISLR	2.23753347444571e-15	2.76514939249402e-14	0.0322449392610731	-3.81139077779443	0.02	0.246	0.0813008130081301	596	10188	0.81753570834823	0.0803904081074772
CCDC167	2.24255235038695e-15	2.76955215272788e-14	0.326734027633468	1.17035101296693	0.178	0.234	0.760683760683761	596	10188	0.356616769278577	0.789818998320887
MGEA5	2.26129318532409e-15	2.79088482100447e-14	0.565308387805053	0.929616233010637	0.273	0.39	0.7	596	10188	0.776778887886801	1.44921636878122
PLSCR1	2.37478771774943e-15	2.92905885887655e-14	0.0875835013236561	-1.74800410190107	0.055	0.391	0.140664961636829	596	10188	0.781883493342215	0.228706038548958
ARL4A	2.39542994721756e-15	2.95260415853083e-14	0.233459005563565	-1.571134806495	0.136	0.477	0.285115303983229	596	10188	1.67192697812036	0.552564278242079
SMG1	2.48618204133998e-15	3.06248032669981e-14	0.497508458364814	0.94073024733309	0.252	0.368	0.684782608695652	596	10188	0.673851809470159	1.14710424723436
SIRPA	2.53870139005983e-15	3.12514962702575e-14	0.00875733671348033	-4.13909544347143	0.005	0.219	0.0228310502283105	596	10188	0.330972428548896	0.02788590208532
FGL2	2.60639521141423e-15	3.20640559675856e-14	0.0766446657301711	-3.06380257263637	0.049	0.36	0.136111111111111	596	10188	1.70107118673747	0.200650644396109
XRN2	2.62154741302841e-15	3.2229612313114e-14	0.736896955444036	0.758864844986078	0.329	0.468	0.702991452991453	596	10188	0.956271607236123	1.68904308311533
SPN	2.69057433412409e-15	3.30568690314638e-14	0.204864681048839	2.91354965630608	0.133	0.048	2.77083333333333	596	10188	0.148185565971921	0.455731979638408
LPXN	2.72643366006612e-15	3.34758178055503e-14	0.223316854127671	1.97714722025009	0.134	0.108	1.24074074074074	596	10188	0.2145345906404	0.505693221790657
AC002117.1	2.83318517591379e-15	3.47640960391641e-14	0.0878009835949034	2.80035489938367	0.055	0.029	1.89655172413793	596	10188	0.0512398730001301	0.209520659345049
ATL3	2.86872246129994e-15	3.51774548623234e-14	0.147152072149316	-1.24610603950895	0.089	0.427	0.208430913348946	596	10188	0.736992567780082	0.352561888760392
NCBP2-AS2	2.91974581206177e-15	3.57800551543833e-14	0.331847639515377	1.15549552015186	0.181	0.248	0.729838709677419	596	10188	0.348256822739654	0.760980626119729
ZBTB44	2.93643770396894e-15	3.59614350880781e-14	0.365570840895633	1.20066801336042	0.191	0.267	0.715355805243446	596	10188	0.450770991986312	0.871058681195111
PLXNA2	3.09397405539067e-15	3.78663401283624e-14	0.00291130000356521	-5.37468664876742	0.002	0.163	0.0122699386503067	596	10188	0.194709115808759	0.00781110327613842
SMARCA1	3.30826599786422e-15	4.04629652819162e-14	0.0230717901666067	-2.78554762595153	0.015	0.234	0.0641025641025641	596	10188	0.302692790584318	0.0565132484040586
CAMSAP2	3.32555754363556e-15	4.06483155028308e-14	0.023654079637113	-2.47527773400454	0.015	0.253	0.0592885375494071	596	10188	0.317911926769969	0.0610453613723128
CXCL12	3.58088961748027e-15	4.3741130144417e-14	0.0515621423829933	-3.90406939804834	0.032	0.313	0.10223642172524	596	10188	1.66474576458195	0.131345233032053
ANPEP	3.6562775012549e-15	4.46333387653189e-14	0.0328690782308472	-3.31325416538371	0.018	0.291	0.0618556701030928	596	10188	0.731560072339105	0.112360044031493
PDGFRA	3.67960069119205e-15	4.48892402474545e-14	0.0016966089522199	-7.06000699789624	0.002	0.213	0.00938967136150235	596	10188	0.685457775741206	0.00293034490258681
UBE2G2	3.88422755392307e-15	4.73552075949121e-14	0.522493884102877	0.897699359651471	0.253	0.373	0.67828418230563	596	10188	0.666685653215906	1.19755526017192
NPTN	3.90375833085852e-15	4.75628313226125e-14	0.077065426835758	-1.69365439532546	0.049	0.362	0.135359116022099	596	10188	0.624219573301623	0.20733367561592
MXRA5	3.92181484568609e-15	4.7752238508389e-14	0.00761461383993778	-5.4691816225896	0.005	0.211	0.023696682464455	596	10188	0.63462161699827	0.0256089202261273
CDKN1C	3.96368933533834e-15	4.823122678746e-14	0.0288541848634476	-3.36804976357121	0.017	0.275	0.0618181818181818	596	10188	0.622108611679537	0.0865780323062314
ATF7IP	4.01240453790076e-15	4.87927889426692e-14	0.453499083278505	1.05761860146487	0.228	0.327	0.697247706422018	596	10188	0.594533975922671	1.08748355889905
EIF3G	4.11953904850611e-15	5.00635866859666e-14	1.17276563798494	0.603335987710541	0.461	0.602	0.76578073089701	596	10188	1.55002489195648	2.23328051903582
EIF2A	4.17926645214113e-15	5.07570042485773e-14	0.475031842363056	0.957517202170975	0.248	0.339	0.731563421828909	596	10188	0.541722980603691	1.0238773717242
LARP1	4.27291963023893e-15	5.18613008599325e-14	0.556974021006928	0.886408222998316	0.275	0.378	0.727513227513228	596	10188	0.658622158118478	1.22796319253744
REEP5	4.43880656130947e-15	5.38403456565975e-14	0.346820041288396	-0.887720674387833	0.19	0.579	0.328151986183074	596	10188	1.42341180763512	0.800454316443
NENF	4.87804681000632e-15	5.91303838620205e-14	0.300435858052585	-1.01789099046215	0.164	0.53	0.309433962264151	596	10188	1.2570330827243	0.705787936488559
TRBV6-2	4.90224145372577e-15	5.93858154193697e-14	0.016488359788863	144269499.64033	0.01	0	Inf	596	10188	0.00243736500225098	0.044101584201803
CSRP1	4.92695381481791e-15	5.96471894360419e-14	0.135567478414233	-1.57509932225839	0.089	0.385	0.231168831168831	596	10188	0.872182041678798	0.307576713505656
MRAS	4.99120633628913e-15	6.03866115202818e-14	0.00283039885386649	-5.30306991224598	0.002	0.166	0.0120481927710843	596	10188	0.192427106003472	0.00736567687421844
CHSY1	5.05989203643033e-15	6.1178694622294e-14	0.0724761547924007	-1.72796482295811	0.05	0.336	0.148809523809524	596	10188	0.530743696557691	0.164192880547696
RHOQ	5.36833602644779e-15	6.48668252141108e-14	0.07565470363821	-1.91983152430255	0.049	0.333	0.147147147147147	596	10188	0.597348612798348	0.179505140519047
FKBP2	5.42591108031906e-15	6.55208906898973e-14	0.225951624973269	-1.06532052257545	0.129	0.495	0.260606060606061	596	10188	1.01890288912627	0.55649500933749
GOLGA8A	5.71583104926486e-15	6.89780398007413e-14	0.170681032167229	2.18148568947117	0.099	0.076	1.30263157894737	596	10188	0.154951059741221	0.437503533983936
TBC1D9	5.72311306713186e-15	6.9022122653e-14	0.0099841077960412	-3.61951950159414	0.007	0.211	0.033175355450237	596	10188	0.295376777430758	0.0246458985506509
MYL6B	5.93251946899222e-15	7.15022736253252e-14	0.048035136581591	-1.98274716232607	0.032	0.296	0.108108108108108	596	10188	0.393977061440545	0.132745630302423
SH3YL1	6.28614768584399e-15	7.57164299158118e-14	0.209263424101212	1.49613115748715	0.128	0.146	0.876712328767123	596	10188	0.190411037506494	0.477072681499923
N4BP1	6.29575034085873e-15	7.57840985650583e-14	0.305576328113189	1.22677711932728	0.168	0.233	0.721030042918455	596	10188	0.351167791254437	0.714413149755358
HNRNPC	6.43074206479129e-15	7.7360078007758e-14	1.51530508700686	0.571054128094752	0.527	0.642	0.820872274143302	596	10188	1.94481748428531	2.87822070620947
MAT2B	6.60370395465611e-15	7.93905471008878e-14	0.303710745555809	1.1938814488401	0.166	0.252	0.658730158730159	596	10188	0.396430262159448	0.726205118834494
ZBTB11	7.00215071118863e-15	8.41275454049884e-14	0.204292248001098	1.54089348998857	0.117	0.14	0.835714285714286	596	10188	0.210416424876539	0.52090536583773
C14orf2	7.05152167501083e-15	8.46672290006509e-14	1.25225710356336	0.585686941950093	0.455	0.616	0.738636363636364	596	10188	1.72798249351389	2.65206105720143
VIMP	7.33100126610142e-15	8.79673899558252e-14	0.214995869213618	-1.13456022033887	0.128	0.482	0.265560165975104	596	10188	1.04284369955513	0.531804555358677
MSL2	7.39061029715552e-15	8.86267447929387e-14	0.185141044213312	1.66121125532625	0.109	0.118	0.923728813559322	596	10188	0.173286840068174	0.455430751538026
KIAA1217	7.48620040557698e-15	8.97164748038239e-14	0.00137674814259814	-5.30258740739728	0.002	0.166	0.0120481927710843	596	10188	0.209560132701944	0.00213162569350886
C14orf132	7.53912513835125e-15	9.02938419435153e-14	0	-144269501.840225	0	0.147	0	596	10188	0.171652713264625	0
CHMP4A	7.55893571577051e-15	9.04741336552797e-14	0.421179898862567	1.0299412901947	0.223	0.317	0.703470031545741	596	10188	0.533314480376958	0.945291877075038
LRRC17	7.67724996949981e-15	9.18324636288785e-14	0.00869284039047313	-4.64201762725099	0.005	0.202	0.0247524752475248	596	10188	0.382988200552952	0.0233008859167825
FCHO2	7.81245168481154e-15	9.3390960775255e-14	0.0231182672763339	-2.77261565202434	0.015	0.256	0.05859375	596	10188	0.383332328556567	0.0585675974771236
KIF21B	8.11261726378105e-15	9.69182586305601e-14	0.063988082689147	3.01109387582612	0.045	0.02	2.25	596	10188	0.0354448954458461	0.161718058741088
SPRED1	8.21466281803085e-15	9.80757514978837e-14	0.0166510139561178	-3.16852113305119	0.01	0.244	0.0409836065573771	596	10188	0.394710422259585	0.0438463713287536
KIFC3	8.57150882876184e-15	1.02271973911055e-13	0.00966681308723527	-3.49161019492461	0.007	0.191	0.0366492146596859	596	10188	0.233426516621048	0.0227827463341398
PEAK1	9.10620440521107e-15	1.08583637355931e-13	0.0573156660469452	-1.97746239910116	0.037	0.298	0.124161073825503	596	10188	0.462872911236463	0.144312749171664
CHD2	9.23242764174024e-15	1.10019762730738e-13	0.404280778303212	1.13877840227411	0.215	0.286	0.751748251748252	596	10188	0.511775422819359	0.94212990373407
YWHAZ	9.2563968490485e-15	1.10236325405168e-13	2.56451545123259	0.465122179830501	0.659	0.759	0.868247694334651	596	10188	3.30679723530154	4.46053929143102
LIMCH1	9.53871570471405e-15	1.13527430530636e-13	0.00399334066023904	-4.85144628713983	0.003	0.196	0.0153061224489796	596	10188	0.329290791649219	0.00766792460052973
MPHOSPH9	9.66943836892915e-15	1.15011287266206e-13	0.175666071022551	1.69680971451766	0.102	0.105	0.971428571428571	596	10188	0.1425962118997	0.455709211420609
MYO6	1.01890319197738e-14	1.21115748801361e-13	0.00722441886299863	-3.84071549637979	0.005	0.184	0.0271739130434783	596	10188	0.226220729911709	0.0163970329588636
PLAT	1.03589634882781e-14	1.23058792369495e-13	0.0203307704107001	-4.25436379767049	0.013	0.237	0.0548523206751055	596	10188	0.773351831110647	0.0493547599799186
TRAF1	1.03704056455057e-14	1.23117818334502e-13	0.109468006536102	2.85008287843486	0.064	0.029	2.20689655172414	596	10188	0.0588755906554595	0.292245701338136
ACTB	1.05879139040341e-14	1.25621668459654e-13	17.3121806542134	-0.426584896179891	0.961	0.969	0.991744066047472	596	10188	32.885471997565	24.5633891040087
RSRP1	1.11891905259305e-14	1.32672827065257e-13	0.830389933570044	0.855085042236735	0.352	0.47	0.748936170212766	596	10188	1.10926067670325	1.86620435494436
EDIL3	1.12004439937727e-14	1.32723516708762e-13	0.00298801643755153	-6.67092685561269	0.002	0.175	0.0114285714285714	596	10188	0.451209346298723	0.00825370283642777
MCAM	1.12105361603699e-14	1.3276039055671e-13	0.120717413401043	-2.77679528180973	0.069	0.312	0.221153846153846	596	10188	1.54648274483071	0.34219470984687
ZNF274	1.13506305519215e-14	1.34335807384564e-13	0.120796991235944	2.21235886380156	0.072	0.056	1.28571428571429	596	10188	0.0912437435725675	0.306711805326627
DESI2	1.14068636515474e-14	1.34917375490534e-13	0.0799189639730034	-1.64419243145292	0.05	0.336	0.148809523809524	596	10188	0.478521493672612	0.200079168173726
PPIG	1.16658970811566e-14	1.37895398748613e-13	0.852845018898114	0.701318438546546	0.361	0.537	0.672253258845438	596	10188	1.25414245084853	1.85608058410051
NUAK1	1.16845574012296e-14	1.38030184604961e-13	0.0097817187615592	-3.97327584988735	0.007	0.213	0.0328638497652582	596	10188	0.416848299191004	0.0240028557080473
BOD1L1	1.193666706289e-14	1.40920838528309e-13	0.79123222443809	0.759283124071562	0.351	0.496	0.707661290322581	596	10188	1.12449205616487	1.7039653523535
ACKR3	1.22873280325252e-14	1.44970652512778e-13	0.014676278686643	-4.49214972858778	0.01	0.24	0.0416666666666667	596	10188	0.729967170317578	0.0334259251264824
GRASP	1.26179606480773e-14	1.4877928925343e-13	0.0616456553559368	-2.40121916936997	0.037	0.348	0.10632183908046	596	10188	0.878165514924178	0.193838707149387
APOE	1.3009139516263e-14	1.5324554093258e-13	0.149699392581003	-4.09012317526997	0.079	0.306	0.258169934640523	596	10188	5.42461420465017	0.432937454454138
FAM214A	1.30128581211481e-14	1.5324554093258e-13	0.256356532926431	1.41529021653488	0.143	0.185	0.772972972972973	596	10188	0.30286771281362	0.620936669529408
U2AF1L4	1.30726528210272e-14	1.53854445546483e-13	0.159887403881627	1.81955364576827	0.092	0.095	0.968421052631579	596	10188	0.15000081727314	0.404393371995925
AC137932.4	1.30937777146232e-14	1.54007766452949e-13	0.0687211607968727	2.9506310305805	0.045	0.021	2.14285714285714	596	10188	0.0372214781233852	0.160071593987883
SSR3	1.33934586383951e-14	1.57435222400269e-13	0.390054060724491	-0.955790685035421	0.218	0.557	0.391382405745063	596	10188	1.52493093907092	0.866052564692468
NR1D2	1.36102656786997e-14	1.59884893726491e-13	0.23583341157203	1.56405840778292	0.129	0.147	0.877551020408163	596	10188	0.242741663800451	0.586737562449939
DUSP3	1.40639740277732e-14	1.65112791379147e-13	0.0144393736518473	-3.06110403871842	0.01	0.215	0.0465116279069767	596	10188	0.266940767103932	0.0338163271448774
RHEB	1.40758815580805e-14	1.65150642414024e-13	0.255462425266293	-1.024989963485	0.148	0.509	0.290766208251473	596	10188	1.10021519274472	0.612647603605875
IL33	1.43514599881707e-14	1.68280158763883e-13	0.0100416246660435	-4.42856292631405	0.007	0.222	0.0315315315315315	596	10188	0.479105940961728	0.0233919347979116
CHCHD7	1.54633128915186e-14	1.81205636404062e-13	0.227533879300448	1.43663020505351	0.131	0.158	0.829113924050633	596	10188	0.236958161420862	0.537476758905077
CNTLN	1.55015163075053e-14	1.81541464687465e-13	0.016406945000657	-3.03706640784828	0.01	0.217	0.0460829493087558	596	10188	0.266830986555661	0.0429646121039324
RER1	1.55309898205953e-14	1.81774704860247e-13	0.33486143608825	-0.905082253980685	0.188	0.555	0.338738738738739	596	10188	1.27944952366791	0.761570442056186
CTSH	1.6375232525358e-14	1.91537852029387e-13	0.0346234088059052	-2.90942147389748	0.023	0.307	0.0749185667752443	596	10188	0.733911648249537	0.0879714786473596
KITLG	1.66667799046258e-14	1.94828203445654e-13	0.0138859934478557	-3.35721763243156	0.01	0.194	0.0515463917525773	596	10188	0.280991815159694	0.0312786450749998
SEC31A	1.68190196355595e-14	1.96487060472178e-13	0.317729380847815	-0.981391478053849	0.178	0.528	0.337121212121212	596	10188	1.26307478670952	0.724621799012259
SSPN	1.69703864337704e-14	1.98133689124543e-13	0.015360186504024	-3.88126909353116	0.01	0.235	0.0425531914893617	596	10188	0.507788214094749	0.0378004445624052
ADAMTS2	1.71749372630855e-14	2.00398853869094e-13	0.011516528233279	-4.18608073933796	0.008	0.191	0.0418848167539267	596	10188	0.411624343955418	0.0248136068382525
TNXB	1.71985660758801e-14	2.0055151943419e-13	0.0358426075377831	-4.16927023510811	0.022	0.29	0.0758620689655172	596	10188	1.41280565464454	0.103994448675698
CDKN2D	1.73027438454035e-14	2.01560688289667e-13	0.259313785010279	1.5962562096445	0.148	0.123	1.20325203252033	596	10188	0.200439452219988	0.619491893440755
SAV1	1.73063044312017e-14	2.01560688289667e-13	0.0431443988714155	-2.24180979172145	0.029	0.291	0.0996563573883162	596	10188	0.462626072771554	0.109071732026758
CCPG1	1.74188087913332e-14	2.02746832559588e-13	0.11405414926916	-1.42245098347006	0.072	0.396	0.181818181818182	596	10188	0.681971945479741	0.271488641605665
KLF6	1.75092825793075e-14	2.03675257110611e-13	2.10972666768208	-0.625482507666067	0.502	0.856	0.586448598130841	596	10188	9.42934623095206	6.31182466540803
STAT5B	1.75468678095818e-14	2.03987701021049e-13	0.24811076976339	1.33770122458138	0.139	0.188	0.73936170212766	596	10188	0.279533025242731	0.60162314969192
SOD3	1.7902692409483e-14	2.07997133131312e-13	0.014487725067966	-5.2281990265166	0.008	0.266	0.0300751879699248	596	10188	1.15097327440314	0.0441479390158584
GSTK1	1.91044431626944e-14	2.21823812277952e-13	0.772515330860593	0.749273961730165	0.346	0.493	0.701825557809331	596	10188	1.0339843912558	1.6626101593202
INPP5D	1.96909465941347e-14	2.28494272894355e-13	0.247764333152831	1.74041509232105	0.141	0.139	1.01438848920863	596	10188	0.276447326862722	0.617025212317933
SEPT2	1.98575089551986e-14	2.30286562694465e-13	0.510258325631663	-0.691143723982001	0.263	0.633	0.415481832543444	596	10188	1.64481258974555	1.13083526162037
LOX	2.03741027006118e-14	2.36092005345936e-13	0.0346070425661311	-3.65012161775887	0.02	0.22	0.0909090909090909	596	10188	0.6525306102023	0.101061415797708
WIPF1	2.0382936683213e-14	2.36092005345936e-13	0.662520153261094	0.999700733842891	0.319	0.394	0.809644670050761	596	10188	0.886059169632608	1.43630998148756
SDHAF3	2.22442644161192e-14	2.57494622599009e-13	0.28203564619884	1.28978024920942	0.166	0.193	0.860103626943005	596	10188	0.25840696045001	0.623526028955403
HSD3B7	2.33368539933206e-14	2.69977874756061e-13	0.00773014235075453	-4.3083469874749	0.005	0.18	0.0277777777777778	596	10188	0.276458096757764	0.0188240010182547
FAT1	2.34872459687668e-14	2.71552541689955e-13	0.0177065850074092	-3.41467058235651	0.012	0.206	0.058252427184466	596	10188	0.362785193434486	0.0413718311581789
LINC-PINT	2.35372958571844e-14	2.71948246220674e-13	0.208938202977289	1.81886308750448	0.117	0.117	1	596	10188	0.217534982974796	0.574946068419022
CXCL8	2.35500689586965e-14	2.71948246220674e-13	0.598394789245786	-2.49373810285739	0.265	0.454	0.583700440528634	596	10188	7.37084461633817	1.57614259125443
TMEM71	2.36834289774373e-14	2.73322291093374e-13	0.105754937826711	3.23528888651938	0.067	0.025	2.68	596	10188	0.0613989644004417	0.250812430167414
NAA38	2.50083512729872e-14	2.88437739758002e-13	0.274342276872348	-0.987402670829035	0.156	0.505	0.308910891089109	596	10188	1.17720481900904	0.636166525934437
C1orf54	2.6119554271966e-14	3.01071395574861e-13	0.0140290069375864	-3.53804660868094	0.008	0.216	0.037037037037037	596	10188	0.333373468148686	0.0370445512819058
WARS	2.68516423811192e-14	3.09322463020294e-13	0.0589773604111388	-2.04919170909355	0.037	0.284	0.130281690140845	596	10188	0.474352958223962	0.158556052949815
LAPTM4B	2.85768618596447e-14	3.28997176579045e-13	0.0412274206754728	-2.20622021109173	0.025	0.254	0.0984251968503937	596	10188	0.319796390812539	0.127399341742124
RFFL	3.01460612764427e-14	3.46852957904817e-13	0.142974267389385	1.89961796002516	0.091	0.082	1.10975609756098	596	10188	0.121071123170916	0.333764138507208
RAB33A	3.06252569328227e-14	3.52153422977844e-13	0.0636726672622099	3.29233665423353	0.039	0.014	2.78571428571429	596	10188	0.024503441553625	0.168884562145287
SH3PXD2A	3.07416535937542e-14	3.53278253594932e-13	0.0529050560737152	-2.02349675917058	0.037	0.292	0.126712328767123	596	10188	0.478098855714022	0.134182968969272
ALDH7A1	3.0954279175696e-14	3.55506905581258e-13	0.00214654387257962	-5.11804481005647	0.002	0.157	0.0127388535031847	596	10188	0.154131276335453	0.00434453434685978
AHNAK2	3.20317227571136e-14	3.6765922457305e-13	0.0179865920563167	-3.4685265344076	0.01	0.213	0.0469483568075117	596	10188	0.346350985860478	0.0546560078462945
INO80D	3.21425056578156e-14	3.68708272078405e-13	0.301507063740272	1.25406116660235	0.174	0.219	0.794520547945205	596	10188	0.349108210723037	0.702126303229728
DMTF1	3.262907388555e-14	3.74064108637297e-13	0.240430518098225	1.50023652812634	0.138	0.156	0.884615384615385	596	10188	0.260992820763414	0.58652353912925
SIN3A	3.30895588162417e-14	3.79114650075964e-13	0.254243289060067	1.35274942591991	0.139	0.177	0.785310734463277	596	10188	0.251226629427463	0.647996328467801
PERP	3.34390830191497e-14	3.8288857311331e-13	0.0501277747681685	-2.26871851261661	0.034	0.282	0.120567375886525	596	10188	0.56690576830659	0.122618574726966
TPM2	3.73255571737693e-14	4.27132835070949e-13	0.152272138862723	-2.99066773157693	0.084	0.335	0.250746268656716	596	10188	2.57301769385523	0.430555465812044
PRPF8	3.95521896679338e-14	4.52341007392924e-13	0.538557996111555	0.84091364075089	0.263	0.387	0.679586563307494	596	10188	0.678499279104956	1.23689385714754
HEBP1	4.00701668959209e-14	4.57989485693221e-13	0.0508716477890994	-1.9475124253745	0.032	0.296	0.108108108108108	596	10188	0.392863479486289	0.12398954330047
TUBB2A	4.09604563224577e-14	4.67884035313407e-13	0.0342190457039608	-2.61388966251698	0.022	0.221	0.0995475113122172	596	10188	0.361564059914881	0.0946097231036512
NTAN1	4.20227308607623e-14	4.79730082977694e-13	0.0830675394131972	-1.57889079551759	0.054	0.347	0.155619596541787	596	10188	0.521565770877981	0.204032922509184
GUCY1A3	4.26087128343378e-14	4.86127840069748e-13	0.010435272313857	-4.61426489106147	0.007	0.221	0.0316742081447964	596	10188	0.550331104019262	0.0249313726539019
RP11-326C3.2	4.33113295995909e-14	4.93847828330107e-13	0.0631465706318033	5.81409451257005	0.039	0.002	19.5	596	10188	0.0178095748808346	0.18283356975438
CXorf36	4.37594630597664e-14	4.98658614699639e-13	0.0127048354411701	-3.91114332336217	0.007	0.195	0.0358974358974359	596	10188	0.379661013400745	0.0428865937456729
HHEX	4.4676832010651e-14	5.08807585635072e-13	0.0138207459761759	-3.88889597040372	0.007	0.191	0.0366492146596859	596	10188	0.306099595730447	0.0481584272977001
PRRX2	4.6384530542877e-14	5.2793978838718e-13	0.0174000579626918	-3.50669411039828	0.012	0.203	0.0591133004926108	596	10188	0.367195067024518	0.0405116009677719
PDCD4-AS1	4.67319464084107e-14	5.31575890395672e-13	0.0572802867673103	3.2088848387525	0.037	0.015	2.46666666666667	596	10188	0.0238924451752809	0.142608810656858
PTGFRN	4.79629943161578e-14	5.45252952121342e-13	0.0164749328161033	-3.52452560426099	0.01	0.232	0.0431034482758621	596	10188	0.455832644787632	0.0547710462880219
FLNC	4.91580729774927e-14	5.58505011922899e-13	0.0172023463190054	-3.0528731253189	0.012	0.195	0.0615384615384615	596	10188	0.273053213205243	0.0401624008448527
FBLN1	4.92908622748488e-14	5.59679349018119e-13	0.0542186578104775	-4.54081738459917	0.034	0.285	0.119298245614035	596	10188	2.9348568999199	0.159713580067223
ROBO4	5.07021959838851e-14	5.75361017552214e-13	0.0176050340611225	-3.83284085308921	0.01	0.192	0.0520833333333333	596	10188	0.404351362397891	0.0497184011386975
EXT1	5.1178996177127e-14	5.80425359745246e-13	0.0308615322091401	-2.41244791649687	0.022	0.233	0.0944206008583691	596	10188	0.297804644898783	0.0727073296741743
RNF130	5.15841169274605e-14	5.84671227558624e-13	0.118969096228822	-1.66308376572062	0.074	0.412	0.179611650485437	596	10188	0.893807318073137	0.295480551829837
MAP1LC3A	5.42931029852033e-14	6.15009246977714e-13	0.0442759106188735	-2.07681635324796	0.03	0.288	0.104166666666667	596	10188	0.456091107836005	0.105062259604562
H2AFZ	5.45239925096507e-14	6.1725703186967e-13	0.888333325561702	-0.984633082481772	0.374	0.634	0.589905362776025	596	10188	2.98440806626318	1.88888880307197
FAM117B	5.47866975345897e-14	6.1986210613347e-13	0.124276770334699	2.19284740302129	0.072	0.057	1.26315789473684	596	10188	0.0910525409635384	0.321272279592285
RASIP1	5.56312631104103e-14	6.2904339660933e-13	0.00933482069745906	-4.09220899693951	0.005	0.173	0.0289017341040462	596	10188	0.262582662881617	0.0343183451773719
ERBB2IP	5.61168129400585e-14	6.34156663878178e-13	0.500512709239664	0.933565889811279	0.245	0.354	0.692090395480226	596	10188	0.608905413255697	1.13440813799457
ARAP2	5.72153815071586e-14	6.46187257057393e-13	0.186534662827706	2.68069295416803	0.107	0.054	1.98148148148148	596	10188	0.141127273903807	0.488782514604648
TBL1XR1	5.86496846392021e-14	6.61993087331148e-13	0.683335308394682	0.771300358822512	0.314	0.461	0.681127982646421	596	10188	0.948961049050361	1.56161352463236
POLE3	5.91817703741804e-14	6.67602663550734e-13	0.347000954429024	1.07789624080691	0.188	0.264	0.712121212121212	596	10188	0.41361235954199	0.820392746011476
PARP8	6.05253443675732e-14	6.82354193554756e-13	0.205074024908781	2.39066979813357	0.122	0.076	1.60526315789474	596	10188	0.186204053659259	0.494795829209168
SFRP2	6.2513599167246e-14	7.0435198019067e-13	0.136356207154604	-4.04951493606732	0.072	0.285	0.252631578947368	596	10188	5.95438632286647	0.606061341050076
MPDZ	6.49401215345967e-14	7.31258834497628e-13	0.00721436654725061	-3.83502743277112	0.005	0.184	0.0271739130434783	596	10188	0.245765639526293	0.0162984656215013
IKBIP	6.98231242005573e-14	7.85778697733964e-13	0.0601856765264295	-1.89040731761063	0.039	0.287	0.13588850174216	596	10188	0.416228280801076	0.15015454729318
CEBPZ	7.10539769217639e-14	7.99026515760328e-13	0.329742886627917	1.08269428835725	0.18	0.264	0.681818181818182	596	10188	0.414753116403824	0.789559815073029
ISOC2	7.10843296002143e-14	7.99026515760328e-13	0.0662775246023495	-1.7913199158842	0.045	0.301	0.149501661129568	596	10188	0.460009677493627	0.151460770692188
BCAM	7.1468966785052e-14	8.02875534131662e-13	0.0166670849734922	-4.24739445131517	0.008	0.23	0.0347826086956522	596	10188	0.578726323666809	0.0534659764461248
ZNF75A	7.21381927807412e-14	8.09915164401958e-13	0.176748251628403	1.74190450432288	0.102	0.101	1.00990099009901	596	10188	0.157801101949484	0.440968994827437
FGD5	7.28126992511033e-14	8.17005738676538e-13	0.011021630287553	-3.53505136612406	0.007	0.186	0.0376344086021505	596	10188	0.241796069599899	0.0301595950779812
GLI3	7.42349006654309e-14	8.32472627214522e-13	0	-144269501.812394	0	0.146	0	596	10188	0.178591295965648	0
AGMAT	7.54843719946289e-14	8.45985427793663e-13	0.0448308157529163	3.81995756262812	0.029	0.008	3.625	596	10188	0.013932873816705	0.113017673928423
MED30	7.62389000474921e-14	8.53938539460102e-13	0.343875276444376	1.11364459683903	0.186	0.265	0.70188679245283	596	10188	0.412753305778516	0.789593108335709
SCPEP1	7.7095696720263e-14	8.6302710766491e-13	0.0626336660595268	-1.84391805666127	0.042	0.339	0.123893805309735	596	10188	0.560505759227443	0.145942416028851
PKIA	8.12286868655673e-14	9.08757879703661e-13	0.142279398163784	1.92663548599053	0.096	0.067	1.43283582089552	596	10188	0.0854160720448529	0.31485864010048
TWIST1	8.25985123768991e-14	9.23539745382859e-13	0.00759033954976007	-4.57191872245574	0.005	0.17	0.0294117647058824	596	10188	0.30972833525957	0.0179244071043285
CAST	8.46350721597643e-14	9.4575466357612e-13	0.620118189035479	-0.576841745075163	0.284	0.704	0.403409090909091	596	10188	2.35521007047713	1.50613004823345
RP11-138A9.1	8.55119898783469e-14	9.54992680855126e-13	0.20958089828083	1.81972965980324	0.121	0.122	0.991803278688525	596	10188	0.245717587663901	0.592198765459859
H1F0	8.84905472327318e-14	9.87677064447961e-13	0.0314208525801003	-2.61537012937006	0.018	0.251	0.0717131474103586	596	10188	0.401470129506077	0.0871024382575982
TTYH3	8.87195722568688e-14	9.89652518916942e-13	0.0369667057490879	-2.5881652395915	0.022	0.267	0.0823970037453183	596	10188	0.474794881369061	0.111348440752975
TMED4	8.94319238354273e-14	9.97013926978894e-13	0.435967571342889	0.97122787877978	0.221	0.331	0.667673716012085	596	10188	0.561586601174139	1.00169991544611
MFAP2	9.0707772294805e-14	1.01064506225829e-12	0.0113652046904418	-3.56658095945417	0.007	0.185	0.0378378378378378	596	10188	0.277414811533172	0.0303361040815305
RPIA	9.12057676058972e-14	1.01559864993944e-12	0.253281578979239	1.30038126193559	0.149	0.181	0.823204419889503	596	10188	0.248225449750316	0.587754217715316
BIRC6	9.2707712242476e-14	1.03171912179032e-12	0.426657234672866	0.913092833890015	0.223	0.345	0.646376811594203	596	10188	0.598637602046821	0.953676452828892
MAP3K8	9.37823012195178e-14	1.04306759467486e-12	0.0647320346686706	-2.78579993172312	0.035	0.361	0.0969529085872576	596	10188	1.28079576313601	0.22292919736558
FXYD7	1.04429527701785e-13	1.16080957765064e-12	0.106212543513258	4.77864635256648	0.06	0.009	6.66666666666667	596	10188	0.0431267189738751	0.301467320387623
SSU72	1.07049455983355e-13	1.18923691784313e-12	0.685935641896767	0.71205151280607	0.319	0.479	0.665970772442589	596	10188	0.936153107377033	1.49242139576308
MRPL42	1.07494968781664e-13	1.19348909005165e-12	0.45051978626613	0.942057298060842	0.218	0.325	0.670769230769231	596	10188	0.533946096656061	1.10938544416288
TNFRSF12A	1.10091639148199e-13	1.22160611724597e-12	0.0157128547953058	-4.17007892817375	0.01	0.154	0.0649350649350649	596	10188	0.340051356649752	0.0386787909095809
SETBP1	1.21364984693512e-13	1.34591291188682e-12	0.00210160090141742	-5.62750734967582	0.002	0.178	0.0112359550561798	596	10188	0.290423359700234	0.00418569286434713
BDH1	1.2219330209461e-13	1.35430909821526e-12	0.0432108940525799	3.78066012298591	0.029	0.008	3.625	596	10188	0.012148116080632	0.102779364621697
ZNF708	1.22861918588942e-13	1.36092651697326e-12	0.121331546793962	1.95820053685578	0.072	0.069	1.04347826086956	596	10188	0.0944051848233188	0.297766508469816
SESTD1	1.23732797027486e-13	1.36977535894398e-12	0.0495301652211759	-2.12571430536931	0.029	0.282	0.102836879432624	596	10188	0.427894877729059	0.162423079347289
OAT	1.27133329377791e-13	1.40660197291228e-12	0.0882042648954164	-1.73015382729901	0.054	0.324	0.166666666666667	596	10188	0.543392004076344	0.239692685976783
DDX46	1.27512380933148e-13	1.4099755656788e-12	0.954134888037448	0.637379374744098	0.396	0.542	0.730627306273063	596	10188	1.30731963193362	1.98175837222581
LINC00869	1.28521859026107e-13	1.42031216549536e-12	0.125965496199734	2.21029556337837	0.076	0.063	1.20634920634921	596	10188	0.117363686676292	0.315640222119905
TUBB4B	1.29318859533637e-13	1.42829000549956e-12	0.284281680416567	-1.34961441391512	0.149	0.446	0.334080717488789	596	10188	1.25862909104575	0.771598317215438
SOX18	1.37095672022464e-13	1.51330388055440e-12	0.0128351676584062	-4.17866656005417	0.008	0.19	0.0421052631578947	596	10188	0.433933920474437	0.0312853659116712
TMEM41B	1.41251265254428e-13	1.55827019366239e-12	0.254800309939899	1.2977242791604	0.144	0.192	0.75	596	10188	0.290406350911332	0.604134049325462
SS18L2	1.44789102097369e-13	1.59637329437094e-12	0.306971201653522	1.11722563589634	0.173	0.241	0.717842323651452	596	10188	0.361668287779921	0.686817223624213
REST	1.45341740109634e-13	1.60153798096473e-12	0.422810441409915	0.962623013232584	0.227	0.315	0.720634920634921	596	10188	0.518368820242892	0.928758267879617
SAMD9	1.52128471747745e-13	1.67535113154045e-12	0.248951768218796	1.45259694194045	0.143	0.166	0.86144578313253	596	10188	0.282470690618238	0.599936941274569
FAAH2	1.54472659802517e-13	1.70018259073153e-12	0.0239031175932156	6.20599388104155	0.015	0.001	15	596	10188	0.00534655891591836	0.0600317836028938
SLC40A1	1.61976689907248e-13	1.78174358897973e-12	0.149352019169136	-2.65060928018575	0.087	0.371	0.234501347708895	596	10188	2.09994907757743	0.388617068898603
UGGT2	1.62080562223568e-13	1.78185561441043e-12	0.00189566502802796	-5.04033152295271	0.002	0.151	0.0132450331125828	596	10188	0.163416400441579	0.00350969723240688
RAB11FIP4	1.621875744343e-13	1.78200200933908e-12	0.0814564728509302	3.91354556861912	0.055	0.013	4.23076923076923	596	10188	0.0400337549410528	0.183583572685233
HMOX1	1.62981126419168e-13	1.78968709201279e-12	0.10390130911162	-3.6774953031593	0.062	0.312	0.198717948717949	596	10188	2.69020733182826	0.256874012418246
ASH1L	1.64034140046421e-13	1.79973747355871e-12	0.625003047550489	0.820341651536297	0.297	0.437	0.679633867276888	596	10188	0.890563280796235	1.37353442529432
VEGFA	1.64085639578884e-13	1.79973747355871e-12	0.0376813771456757	-3.317174546715	0.027	0.329	0.0820668693009119	596	10188	1.23255131716406	0.0838370083598258
CA6	1.72449375426137e-13	1.89038309580963e-12	0.0203658707144458	8.13415158397498	0.012	0	Inf	596	10188	0.003433683678481	0.0584703102875564
SNAI2	1.764358286829e-13	1.93296833278806e-12	0.00890902900965074	-4.30523026192151	0.007	0.173	0.0404624277456647	596	10188	0.33598022995928	0.0186625479916934
ASAH1	1.81677441832788e-13	1.98924770651571e-12	0.203542812439893	-1.57717238303663	0.122	0.479	0.254697286012526	596	10188	1.53773636210401	0.484281123508314
FBXO32	1.90571389809754e-13	2.08542995557636e-12	0.160001833328132	2.11775620537423	0.091	0.07	1.3	596	10188	0.127997968736361	0.405583622018039
MSRB2	1.91048371649202e-13	2.08944737228072e-12	0.0617200250762351	-1.68625913849812	0.039	0.315	0.123809523809524	596	10188	0.442833994827774	0.15233074997843
ITGB7	1.95347790241691e-13	2.13524116241765e-12	0.130926580265068	2.58083918360691	0.084	0.043	1.95348837209302	596	10188	0.0923738418076361	0.309840863124595
TRAPPC10	1.96933748107649e-13	2.15134000876472e-12	0.179653705634796	1.49008710407731	0.112	0.135	0.82962962962963	596	10188	0.197068577264881	0.416689545650866
LTBP2	1.98220606618738e-13	2.16415483196428e-12	0.0258355119516536	-3.31232366364106	0.013	0.194	0.0670103092783505	596	10188	0.367610966375139	0.0831194357869915
DCK	2.00019386113716e-13	2.18254085169063e-12	0.268374210347438	1.28137545756674	0.151	0.191	0.790575916230366	596	10188	0.291306799624672	0.634332480239571
TTPAL	2.01941815749611e-13	2.20225423953088e-12	0.117888088937571	1.90483702733233	0.072	0.073	0.986301369863014	596	10188	0.105084426682346	0.286681044212266
SUB1	2.05649384350626e-13	2.24140151344673e-12	2.20672884168517	0.479066617956547	0.617	0.729	0.84636488340192	596	10188	2.9325699332049	3.96071063407808
TEK	2.09172231067755e-13	2.27849178847516e-12	0.0113500605696448	-4.35569769843109	0.007	0.202	0.0346534653465346	596	10188	0.449458401757407	0.0320684614451018
COPB2	2.13219440267617e-13	2.32124815938741e-12	0.0849164969764635	-1.46283678161513	0.057	0.352	0.161931818181818	596	10188	0.521801280086578	0.196687904506639
FXYD6	2.17304261020192e-13	2.36436484001317e-12	0.0117538170932188	-3.85591400319633	0.007	0.205	0.0341463414634146	596	10188	0.34386659488226	0.0327804830281643
SNURF	2.24371525066947e-13	2.43986394239467e-12	0.0379681129311442	4.20937675631949	0.023	0.005	4.6	596	10188	0.0122369123226545	0.092772864027654
KCTD3	2.25170206046273e-13	2.44714979931089e-12	0.006441058927108	-3.630260894561	0.005	0.177	0.0282485875706215	596	10188	0.18984267728968	0.014076924957967
PSMD5-AS1	2.25875017857707e-13	2.45340774679368e-12	0.192761962307561	1.60223715253265	0.107	0.125	0.856	596	10188	0.201680555039027	0.504453674057293
TWSG1	2.29139660118973e-13	2.48744702956778e-12	0.0216806430962608	-2.53976879413118	0.015	0.223	0.0672645739910314	596	10188	0.270137302580133	0.0535669594302158
ITGA4	2.3162149974039e-13	2.51295453711494e-12	0.272024109365703	1.93753202556075	0.146	0.117	1.24786324786325	596	10188	0.284254981669787	0.731645198131072
OCM	2.3345423889984e-13	2.53139462350973e-12	0.0232979649479299	6.18910207387945	0.015	0.001	15	596	10188	0.00412186277745247	0.0556923486278577
GDI2	2.37735175312361e-13	2.57634489986655e-12	0.402985676089488	-0.774938684062525	0.216	0.582	0.371134020618557	596	10188	1.37168315186068	0.921189984241024
MFSD1	2.42076751507256e-13	2.62190076134197e-12	0.0597822423687122	-2.412290814451	0.039	0.33	0.118181818181818	596	10188	0.814336256308064	0.140039700584172
FCER1G	2.42823176479568e-13	2.62848832866529e-12	0.0631416493244314	-4.31115162379284	0.039	0.297	0.131313131313131	596	10188	3.09522909528751	0.168088594383375
NES	2.46856473213767e-13	2.6706275677205e-12	0.0198733680101619	-3.37370428167024	0.012	0.169	0.0710059171597633	596	10188	0.280151054297794	0.0609824608052017
MIR22HG	2.47694805506003e-13	2.67817368159106e-12	0.0250895499980475	-2.51432568284571	0.018	0.246	0.0731707317073171	596	10188	0.369180333416622	0.0547289505277981
MAML2	2.50031364076922e-13	2.70190142805624e-12	0.354124442321996	1.17434266950809	0.19	0.245	0.775510204081633	596	10188	0.400386132330835	0.824803864813438
WASL	2.58581347655176e-13	2.79270792223384e-12	0.0627644899444653	-1.70966576581148	0.039	0.31	0.125806451612903	596	10188	0.424752701414467	0.178309610793334
HCST	2.59712758217012e-13	2.80333538509044e-12	1.01262860514947	1.61186600366613	0.393	0.248	1.58467741935484	596	10188	1.25204792071856	2.24448074393307
GNG2	2.67071385191961e-13	2.88112914064997e-12	0.24865160230048	1.56279379870587	0.143	0.156	0.916666666666667	596	10188	0.304532218237562	0.608543506824805
C12orf42	2.67869243789483e-13	2.88809815625407e-12	0.0329989516317133	6.0083543212958	0.02	0.001	20	596	10188	0.00818669325460187	0.088706729201935
LMAN1	2.78732203419797e-13	3.00351715401763e-12	0.333241233387423	-0.975958522246703	0.186	0.517	0.359767891682785	596	10188	1.32409776351382	0.758845653453748
AMOTL2	2.87180457310522e-13	3.09280017983512e-12	0.00765691064331531	-3.86007241003491	0.005	0.169	0.029585798816568	596	10188	0.221626846484427	0.0181094236466428
HNRNPA3	2.91573145499266e-13	3.13833030800823e-12	1.65482024827956	0.503266768444739	0.535	0.686	0.779883381924198	596	10188	2.34092550418057	3.22261193265933
C19orf53	2.95128020831806e-13	3.17479628291862e-12	1.05537789297269	0.602167669242429	0.428	0.564	0.75886524822695	596	10188	1.39889961573623	2.13813577686067
TOX	3.02549579475487e-13	3.25279279369377e-12	0.104258618799889	2.43315316230522	0.065	0.04	1.625	596	10188	0.067515940061111	0.261058147483194
MAPK13	3.07531842723976e-13	3.30449046145045e-12	0.11714671578028	1.99457304716899	0.076	0.067	1.13432835820896	596	10188	0.0972845060218816	0.27906294450032
TNFAIP6	3.08397013848451e-13	3.31191575741597e-12	0.00722660843713041	-5.35696750177523	0.005	0.16	0.03125	596	10188	0.450739266364936	0.0162515790578508
ANTXR1	3.09296828179554e-13	3.31970450064726e-12	0.0172181306965129	-3.58851943277122	0.012	0.218	0.055045871559633	596	10188	0.459873407064017	0.0429531040981454
RP11-701H24.9	3.09752519611554e-13	3.32272034432721e-12	0.0515465085471962	3.30760050532377	0.034	0.013	2.61538461538462	596	10188	0.0234948020520344	0.122107631859459
PPWD1	3.14657376235944e-13	3.37343215255435e-12	0.178168064252842	1.54547247434821	0.111	0.126	0.880952380952381	596	10188	0.180396836711392	0.402678820306855
DCLK1	3.15231105868539e-13	3.37737848468094e-12	0.0185846132651581	-3.60487099370256	0.012	0.21	0.0571428571428571	596	10188	0.447723183841225	0.0464401257067145
FAM49A	3.15380629307185e-13	3.37737848468094e-12	0.0101737832775382	-4.25405179175306	0.005	0.215	0.0232558139534884	596	10188	0.395494298307262	0.0497857404737644
CTD-2260A17.1	3.19423046875946e-13	3.4187433475147e-12	0.0502000341737561	3.41163186875998	0.034	0.011	3.09090909090909	596	10188	0.0243810975304965	0.122511790557008
ZNF652	3.29546963552155e-13	3.52511456681577e-12	0.372085365799171	1.08973845064768	0.196	0.28	0.7	596	10188	0.459856020197277	0.874394803174722
HES1	3.33977624292795e-13	3.57050052637699e-12	0.041044911478181	-3.18977717909538	0.023	0.254	0.0905511811023622	596	10188	0.732934625303826	0.135412984519873
ADGRF5	3.38853339080442e-13	3.62059081796119e-12	0.0486164034038108	-2.76555775559086	0.032	0.269	0.118959107806691	596	10188	0.809776806449719	0.122847153287828
HMGN3	3.44773630749801e-13	3.68177972107269e-12	0.410542769103241	-0.857613008973114	0.221	0.589	0.375212224108659	596	10188	1.66707744458356	0.903108862922141
FAM46A	3.45006150466202e-13	3.68219527256829e-12	0.0425041783740845	-2.714818143586	0.027	0.256	0.10546875	596	10188	0.605968518835728	0.113523293790016
LINC00954	3.48372873725037e-13	3.71604244833229e-12	0.0673559362815228	3.71680647674918	0.039	0.011	3.54545454545455	596	10188	0.0305057842130403	0.219924488818568
TTC3	3.5036476234041e-13	3.73519473932302e-12	1.08728843601752	0.71668994468921	0.411	0.517	0.794970986460348	596	10188	1.39003650830348	2.37092149143783
RGCC	3.52012449772743e-13	3.75065814130409e-12	1.03768510534187	1.24815584261255	0.367	0.313	1.17252396166134	596	10188	1.34073943025318	2.67210903942234
SBNO2	3.74313968650908e-13	3.98604555978254e-12	0.196082054373635	1.48635689592434	0.112	0.133	0.842105263157895	596	10188	0.186677629329394	0.476309677398821
CD69	3.83086045917823e-13	4.07717599737609e-12	1.16096297446045	3.16469445509578	0.388	0.093	4.17204301075269	596	10188	1.31489272810375	3.44808961103345
AC016831.7	3.90082308342781e-13	4.14931511318308e-12	0.0877914613355621	2.39111737557757	0.059	0.042	1.4047619047619	596	10188	0.0683249411884447	0.201408881435889
FAM118A	3.99749189125943e-13	4.24976513582242e-12	0.181382383905792	1.53886524407566	0.111	0.127	0.874015748031496	596	10188	0.189232394048066	0.436480853587128
FMNL2	4.07707372421045e-13	4.33194777434405e-12	0.00507707413374892	-5.0672819515988	0.002	0.156	0.0128205128205128	596	10188	0.194360992516695	0.0326444461650584
LCP2	4.09945418177865e-13	4.35329531453089e-12	0.573410665264978	1.73294792855752	0.279	0.184	1.51630434782609	596	10188	0.617027412584869	1.2502764665095
NRGN	4.13298114847414e-13	4.38644913297041e-12	0.0122841165786838	-3.76168634406402	0.007	0.164	0.0426829268292683	596	10188	0.244186228521743	0.0431579574263142
NUP107	4.28018069861648e-13	4.54014259380853e-12	0.241000192761149	1.2753212741242	0.136	0.185	0.735135135135135	596	10188	0.27560834318832	0.591298245919699
NCOA3	4.30595861060319e-13	4.56494017921193e-12	0.39964791333053	1.03391077851108	0.211	0.308	0.685064935064935	596	10188	0.548009952412874	0.902323359028052
EXOSC2	4.32644770902028e-13	4.58410634974132e-12	0.134850069790234	1.82360693184748	0.082	0.076	1.07894736842105	596	10188	0.0932801178129635	0.332493713990435
SPTSSA	4.3373169619992e-13	4.5930641035781e-12	0.0963666535915515	-1.40653321522455	0.062	0.357	0.173669467787115	596	10188	0.52108975005805	0.238406228672325
SNX21	4.35622669585987e-13	4.61052173225147e-12	0.00241606651628934	-5.10792203115914	0.002	0.154	0.012987012987013	596	10188	0.190095042570319	0.00539139144235965
SPRY2	4.36653481401604e-13	4.61886126962019e-12	0.0120216505241737	-3.59751138524667	0.007	0.186	0.0376344086021505	596	10188	0.275252801815725	0.0340959581358877
CHD6	4.3959037845804e-13	4.6473426391848e-12	0.325496465561413	1.1430407692489	0.174	0.247	0.704453441295547	596	10188	0.389577922063748	0.776403151080661
CCDC84	4.49562160619525e-13	4.75012374045708e-12	0.181849385222075	1.56731810428109	0.109	0.123	0.886178861788618	596	10188	0.188626664614481	0.434485461840647
RP11-347P5.1	4.53687860502037e-13	4.79105464680081e-12	0.111172188843113	3.02094080168505	0.076	0.03	2.53333333333333	596	10188	0.074816986221078	0.244843032839998
STAT4	4.54068566793533e-13	4.79241402433196e-12	0.143701577435285	3.46402006829731	0.089	0.028	3.17857142857143	596	10188	0.0918324306792431	0.353208405147134
CFI	4.80486066788338e-13	5.06842179936074e-12	0.00283039885386649	-5.42350521223815	0.002	0.156	0.0128205128205128	596	10188	0.238658186727287	0.00736567687421844
SH2B3	4.87391931637736e-13	5.13841859635149e-12	0.0494490491510742	-1.93546827506692	0.034	0.291	0.116838487972509	596	10188	0.477058356008905	0.114335259325237
EI24	4.89345071121434e-13	5.15615174939532e-12	0.100773605756816	-1.37053371976174	0.064	0.358	0.17877094972067	596	10188	0.535659903650728	0.23663659647984
RLN2	4.99995143657638e-13	5.26545273378993e-12	0.0357548551722364	4.58080141709443	0.02	0.004	5	596	10188	0.00991139285801953	0.0991878878389829
TMEM45B	5.20117241915693e-13	5.4743275174292e-12	0.018422622875411	7.90503445311494	0.012	0	Inf	596	10188	0.00257947262160481	0.0444173175143708
ARPC1A	5.26547208566542e-13	5.53893880515878e-12	0.132253251341408	-1.32043020612276	0.079	0.377	0.209549071618037	596	10188	0.614172633487356	0.331687150559339
ATP8B1	5.27787919905599e-13	5.54892119883062e-12	0.0139973558061672	-3.14773278749317	0.008	0.186	0.043010752688172	596	10188	0.263994011067833	0.0389873451623981
TPPP3	5.29723529400802e-13	5.56619436777561e-12	0.0421287888835893	-2.94147633021865	0.023	0.247	0.0931174089068826	596	10188	0.687030318218017	0.118959643012314
SNRNP200	5.44221942589604e-13	5.71538217896835e-12	0.501788897963271	0.844256729254565	0.257	0.368	0.698369565217391	596	10188	0.629342052770524	1.16637892051819
GAS2L1	5.52258973742467e-13	5.79658577351434e-12	0.0235028910064179	-2.54038876592034	0.015	0.214	0.0700934579439252	596	10188	0.245357563282275	0.0783755140648446
ZBTB1	5.56188290321135e-13	5.83460843553098e-12	0.263838760966968	1.24752736609127	0.153	0.208	0.735576923076923	596	10188	0.335674119755935	0.601024591859626
EEF1G	5.76713300347772e-13	6.04658779455032e-12	0.121394230369558	1.89544773497461	0.072	0.07	1.02857142857143	596	10188	0.0830494747374324	0.300763166339868
VSTM4	5.85031768500335e-13	6.13042380446715e-12	0	-144269501.803951	0	0.134	0	596	10188	0.175410569562019	0
PRDM2	5.87459976201887e-13	6.15247868248e-12	0.356816497601986	1.0454708690786	0.196	0.289	0.678200692041523	596	10188	0.490877368385039	0.801191353989344
ARL4C	5.91552835245232e-13	6.19193361228897e-12	2.39394397956158	1.14328937905853	0.586	0.396	1.47979797979798	596	10188	2.64665041871559	4.93715297442249
CD40	6.10297830560987e-13	6.38462840453212e-12	0.00886565203373113	-3.43938056436862	0.007	0.187	0.0374331550802139	596	10188	0.242327276868331	0.0197541633301387
CLEC3B	6.24965843280301e-13	6.53448343779442e-12	0.0191276809906953	-3.68429419144753	0.013	0.241	0.0539419087136929	596	10188	0.609497639220266	0.0450844061233484
CRYAB	6.53606499124454e-13	6.82996928239827e-12	0.00399041293978342	-6.11328213236259	0.002	0.186	0.010752688172043	596	10188	0.421164362868132	0.0163346868582807
CREG1	6.53944690217532e-13	6.82996928239827e-12	0.0641698785864846	-2.34257666234939	0.042	0.332	0.126506024096386	596	10188	0.871591538454037	0.15171568906985
SUZ12	6.54693246997763e-13	6.83403450310124e-12	0.403359126491938	0.962405965653866	0.208	0.306	0.679738562091503	596	10188	0.516807893677776	0.963713654549463
ZFAND1	6.69970014683696e-13	6.98966522724586e-12	0.262682405098047	1.21712475053175	0.153	0.204	0.75	596	10188	0.29071058288409	0.595979214979588
TCAF2	6.74925921237719e-13	7.03750882457246e-12	0.0685281114897593	2.60379359470583	0.047	0.027	1.74074074074074	596	10188	0.0423511639319201	0.157655791818471
DOK5	7.0821910681156e-13	7.38061325613647e-12	0.00606553721366931	-4.32767587733927	0.003	0.145	0.0206896551724138	596	10188	0.15906446207654	0.016987625712192
ZFYVE28	7.14419712101574e-13	7.44115471219049e-12	0.107337897069264	2.00031216511062	0.065	0.065	1	596	10188	0.101811437479658	0.292587304240227
HSPA5	7.1780784697513e-13	7.47235218479475e-12	0.390628937144255	-0.883710365853309	0.198	0.563	0.351687388987567	596	10188	1.64956304388729	0.971957570195191
COLGALT1	7.24416647603393e-13	7.53702419079263e-12	0.0986477938230208	-1.49543862111505	0.064	0.337	0.189910979228487	596	10188	0.576514218671709	0.2465949910606
EML1	7.35441417897343e-13	7.64754528539616e-12	0.0141835897482643	-3.15065575457542	0.01	0.18	0.0555555555555556	596	10188	0.231638904141073	0.0322692010600194
CHID1	7.39025895754195e-13	7.67948791764424e-12	0.0588560018099269	-1.84805490242349	0.034	0.287	0.118466898954704	596	10188	0.392727882340698	0.158404682352467
COL5A3	7.39320804311825e-13	7.67948791764424e-12	0.014680657840342	-4.59008181558126	0.008	0.175	0.0457142857142857	596	10188	0.505837878223512	0.0396415818419032
AKR1C1	7.73964938089882e-13	8.034955872015e-12	0.0150558739757289	-4.17316904778295	0.008	0.228	0.0350877192982456	596	10188	0.558034100132303	0.0480211902142376
TMEM63A	7.87310088238319e-13	8.16904013540895e-12	0.154998066600954	1.74237372603397	0.091	0.09	1.01111111111111	596	10188	0.132208873316051	0.381868450836526
F2R	7.99096215946505e-13	8.28681075849868e-12	0.0742468526533977	-1.82195454176336	0.049	0.286	0.171328671328671	596	10188	0.543539643443128	0.200587214197373
C10orf11	8.04301116594885e-13	8.3362413822987e-12	0.00680452925917985	-4.11067808382192	0.003	0.166	0.0180722891566265	596	10188	0.191244780910837	0.0256198297899884
PPP4R3B	8.34504895739509e-13	8.64457985406848e-12	0.356561582806044	0.982918221507721	0.195	0.303	0.643564356435644	596	10188	0.4870652493944	0.827375263303368
NOG	8.47964383207718e-13	8.77922406327033e-12	0.0326876511490659	5.00950698265666	0.02	0.002	10	596	10188	0.00678062426981316	0.0845049391090224
SEC61A1	8.5384743769833e-13	8.83532340456177e-12	0.160248076918856	-1.17935487321263	0.099	0.406	0.24384236453202	596	10188	0.7176172010135	0.373038425909886
DUSP23	8.72706288648403e-13	9.02555785959977e-12	0.0879285079186725	-1.56550537983284	0.057	0.348	0.163793103448276	596	10188	0.61090618830042	0.205001697484528
PPP1R15A	8.75213720633889e-13	9.04657051779127e-12	0.380489668804152	-1.03412923035078	0.198	0.586	0.337883959044369	596	10188	2.11087811929549	0.958823391309623
ADAMTS9	9.10948753739654e-13	9.41082799966022e-12	0.0153095481886214	-3.99391939557117	0.008	0.183	0.0437158469945355	596	10188	0.389492027282843	0.0632483759427467
TAF3	9.12635973605154e-13	9.42313983821738e-12	0.250238800859398	1.19929564098286	0.133	0.205	0.648780487804878	596	10188	0.306710706825868	0.654733272780905
MPZL3	9.28535690221428e-13	9.58210542176958e-12	0.0709934442776279	2.55828851440658	0.049	0.03	1.63333333333333	596	10188	0.0498867661170903	0.165343148049505
TXNDC17	9.39700359613294e-13	9.69206135546921e-12	0.16625414004467	-1.16053083006388	0.111	0.411	0.27007299270073	596	10188	0.794964277161253	0.364844573770003
WFS1	9.46857756670248e-13	9.76058952526366e-12	0.0148771461163331	-3.64373348065039	0.007	0.177	0.0395480225988701	596	10188	0.267329245032148	0.0622416690192933
RP13-977J11.2	9.53050576055256e-13	9.81910558287915e-12	0.0386828892599229	4.03513902502002	0.025	0.006	4.16666666666667	596	10188	0.0130503713487469	0.0913940373657865
CASK	9.60706396171201e-13	9.89262314498109e-12	0.22775683769822	1.3611929929956	0.133	0.155	0.858064516129032	596	10188	0.212115297112176	0.553403881224061
EFNB2	9.67394730001499e-13	9.95610409626543e-12	0.0198614293513233	-3.70543767978049	0.012	0.208	0.0576923076923077	596	10188	0.536937338376532	0.0516139261105793
PTPRB	9.92885824712097e-13	1.02129234722549e-11	0.0194356323493723	-3.47777652077464	0.012	0.209	0.0574162679425837	596	10188	0.437942149119365	0.0603019103413304
PPHLN1	1.03292616918738e-12	1.06179126589829e-11	0.381627870866984	0.939328758735545	0.201	0.311	0.646302250803859	596	10188	0.47953167855277	0.887391252224942
CYP1B1	1.03337485313514e-12	1.06179126589829e-11	0.0154023661265574	-5.51670762382138	0.007	0.234	0.0299145299145299	596	10188	1.05169369391178	0.0819237015952343
VAMP5	1.04259742153055e-12	1.07068900432449e-11	0.393269740167373	-0.957513553801855	0.215	0.539	0.398886827458256	596	10188	1.57256978664641	0.872142483919851
PEAR1	1.05228906246029e-12	1.08005859033633e-11	0.00192312365295289	-5.14227645931267	0.002	0.153	0.0130718954248366	596	10188	0.210426644700762	0.0035951272705944
IFNGR2	1.06116580173696e-12	1.08858211344311e-11	0.102911830591853	-1.42165662330055	0.067	0.379	0.176781002638522	596	10188	0.671223632919385	0.241279041458186
GRINA	1.08703943352206e-12	1.11452307202998e-11	0.0767067922368574	-1.6436581339073	0.052	0.361	0.14404432132964	596	10188	0.675242425031659	0.174549490771904
TRBV20-1	1.09125992364669e-12	1.11824744007739e-11	0.0157129990200657	8.79329943285649	0.01	0	Inf	596	10188	0.0023987139039366	0.0401915830925536
ZFP14	1.11488378631001e-12	1.14184031943081e-11	0.152119377980674	1.85595152306836	0.089	0.088	1.01136363636364	596	10188	0.150505877064122	0.385953734994397
LYZ	1.12259942662107e-12	1.14912370801432e-11	0.129023494911869	-3.96754849681242	0.076	0.289	0.262975778546713	596	10188	4.4615365294932	0.32844708958673
TK1	1.14050880216793e-12	1.16682823606412e-11	0.00917901837652813	-4.44634709301808	0.005	0.128	0.0390625	596	10188	0.215318530312374	0.0316364293454928
GNB5	1.14961020932482e-12	1.17550734253487e-11	0.178196546530092	1.51579839277929	0.107	0.122	0.877049180327869	596	10188	0.163994910455534	0.418570599071639
DENND1C	1.16464828239883e-12	1.19024426023339e-11	0.0951450982055209	3.26602872519297	0.057	0.022	2.59090909090909	596	10188	0.0555484268214647	0.25408332468316
TLN1	1.20913622735196e-12	1.23504628936665e-11	0.405367481341183	-0.766099172112791	0.225	0.587	0.383304940374787	596	10188	1.52846422650848	0.878441014782748
SMTN	1.21278853813576e-12	1.23811192736468e-11	0.0116086012630849	-3.1820416942694	0.008	0.178	0.0449438202247191	596	10188	0.227343034295563	0.0258298244568069
STAG3	1.24207898105305e-12	1.26733369853262e-11	0.0756103520514337	3.89588575358181	0.042	0.013	3.23076923076923	596	10188	0.0423464132753599	0.255900093099229
UQCRC1	1.25182786191947e-12	1.27659593060838e-11	0.127063712809665	-1.26760954724332	0.076	0.384	0.197916666666667	596	10188	0.616405437638726	0.333951427965286
LAP3	1.26538576972528e-12	1.28973054418033e-11	0.160341197402102	-1.25491382522878	0.096	0.404	0.237623762376238	596	10188	0.774243917141591	0.395774552550813
ZNHIT3	1.27404368123942e-12	1.29785949509869e-11	0.289722674795706	1.08391054160153	0.169	0.24	0.704166666666667	596	10188	0.333224013565088	0.63695409894072
ALDH1A3	1.27753936851105e-12	1.30072383563767e-11	0.0075129419012212	-3.99538576130095	0.005	0.16	0.03125	596	10188	0.218193670341944	0.0172375638124155
CMTM7	1.3247442897736e-12	1.3480637585449e-11	0.226966317042933	1.35321419747013	0.129	0.164	0.786585365853659	596	10188	0.24664585994542	0.551475312988909
CD14	1.3262109123263e-12	1.34883451024246e-11	0.0855346013322305	-3.44441132525073	0.052	0.321	0.161993769470405	596	10188	2.33582577427982	0.219021094318526
MVB12A	1.3304070153348e-12	1.35237899650735e-11	0.0535288190276626	-1.77552256516085	0.034	0.286	0.118881118881119	596	10188	0.366945858943744	0.133965277205699
TCF7L1	1.3390957017855e-12	1.36048403591124e-11	0.0139830439512674	-2.89268591186749	0.01	0.21	0.0476190476190476	596	10188	0.29380979529668	0.0316592335489913
TUSC3	1.35030285793881e-12	1.37113774987391e-11	0.00427212297724266	-4.20653549077803	0.003	0.147	0.0204081632653061	596	10188	0.158612850300904	0.00897516637831599
OSTC	1.35909243231801e-12	1.37932651922392e-11	0.59854256166653	-0.768768280602719	0.287	0.621	0.462157809983897	596	10188	1.98633814542731	1.33009471938852
AIP	1.37617902633965e-12	1.39592260810421e-11	0.401114028573857	0.972266998850276	0.218	0.309	0.705501618122977	596	10188	0.489701130547238	0.857389746786048
YME1L1	1.38066799402106e-12	1.39972945513254e-11	0.626122316911546	0.724641048712155	0.294	0.447	0.657718120805369	596	10188	0.872601860904284	1.40313381330545
HMGN1	1.39846214917195e-12	1.41701393793826e-11	1.45622303182236	0.526772832237297	0.498	0.635	0.784251968503937	596	10188	2.02208496353395	2.86359141973662
C19orf43	1.40361402840966e-12	1.42147684804704e-11	1.17952136679178	0.519137206801665	0.445	0.624	0.713141025641026	596	10188	1.6924928644639	2.43282363932533
PDGFA	1.40732243892363e-12	1.42447394709359e-11	0.00353975154959607	-4.55375952225907	0.003	0.147	0.0204081632653061	596	10188	0.216156051860692	0.00626385681833579
NHSL2	1.41966792475329e-12	1.43620554579164e-11	0.0198967185989656	-2.60439555840637	0.013	0.217	0.0599078341013825	596	10188	0.294733028454729	0.0473753030144881
SCAPER	1.42481049684174e-12	1.44064172458443e-11	0.167051856524352	1.59419432313173	0.096	0.117	0.82051282051282	596	10188	0.187426154807579	0.456931397600777
SUPT20H	1.43088629892151e-12	1.44601628688566e-11	0.240422373257525	1.20038848949521	0.139	0.201	0.691542288557214	596	10188	0.283860649033525	0.555976133548638
MPST	1.43327937036985e-12	1.44766544583453e-11	0.0295008976300573	-2.17460360624237	0.022	0.243	0.0905349794238683	596	10188	0.308853673827774	0.0638130585666538
JUP	1.49304653558396e-12	1.5072320626471e-11	0.0207596705799007	-3.23853103986484	0.012	0.187	0.0641711229946524	596	10188	0.3201477986383	0.0680983640607129
INPP4A	1.50709195893844e-12	1.52060381788065e-11	0.200753626148416	1.52647845209919	0.119	0.133	0.894736842105263	596	10188	0.204247674876061	0.476852529780359
PTPRK	1.50907753705495e-12	1.52179987684242e-11	0.0129533890929181	-2.97343588347359	0.01	0.185	0.0540540540540541	596	10188	0.23019692511232	0.0272060093059436
ELOVL1	1.51181403663139e-12	1.52375151895561e-11	0.0792736932504989	-1.57191518079666	0.05	0.316	0.158227848101266	596	10188	0.440232644999881	0.207482074744207
AGAP1	1.55984657609995e-12	1.57133061604052e-11	0	-144269501.491611	0	0.127	0	596	10188	0.147748922385222	0
GIMAP5	1.56100740569448e-12	1.57166754096894e-11	0.088586253169983	2.5250450653984	0.055	0.034	1.61764705882353	596	10188	0.0597016288214631	0.228870215223831
ABL2	1.65252539957765e-12	1.66293018913054e-11	0.116165825390237	-1.45944582176146	0.067	0.348	0.192528735632184	596	10188	0.650608645577459	0.329774730073443
PPM1F	1.6541561681019e-12	1.66369096568641e-11	0.0569041715039431	-1.99145324245509	0.034	0.275	0.123636363636364	596	10188	0.460261731873254	0.168804135613992
FAM117A	1.65559693824982e-12	1.66425994548485e-11	0.166498377111483	1.67291088310932	0.102	0.108	0.944444444444444	596	10188	0.171559517954822	0.396658785206055
PRKX	1.76680721611804e-12	1.77511391671152e-11	0.165515549605685	1.66994943814664	0.097	0.111	0.873873873873874	596	10188	0.182571445360132	0.40648891448457
LY75	1.80504088323118e-12	1.81256982883705e-11	0.100729340745019	2.27337858882759	0.069	0.046	1.5	596	10188	0.0758535871033066	0.229516052588091
FAM184A	1.82529823899357e-12	1.83194444366326e-11	0.0813091999787228	2.58271538001779	0.049	0.032	1.53125	596	10188	0.0523578343939206	0.213939898194266
MAP3K1	1.83063853314856e-12	1.83633514039834e-11	0.446135118736275	1.12915591983173	0.22	0.284	0.774647887323944	596	10188	0.568893487158955	1.07446627364019
UHMK1	1.84478434964699e-12	1.84954947527338e-11	0.418458349912215	0.92981175925745	0.225	0.317	0.709779179810726	596	10188	0.534048372501542	0.93604824688535
GAS7	1.86564923371253e-12	1.86948275953523e-11	0.0278722112521417	-2.88607715247352	0.017	0.256	0.06640625	596	10188	0.506788714665623	0.0801268840096483
ANKRD49	1.87273760298204e-12	1.87559749716247e-11	0.141312612646576	1.78207185862155	0.084	0.087	0.96551724137931	596	10188	0.138301517134426	0.354727859117645
HRH1	1.87871374602749e-12	1.88059245977352e-11	0.00399064266467297	-4.25932264761165	0.003	0.15	0.02	596	10188	0.191806345179145	0.00825936462070517
BICC1	1.88207376412678e-12	1.88296480378365e-11	0.0105621393343525	-4.67962958460165	0.005	0.185	0.027027027027027	596	10188	0.407168640750477	0.0409908008968831
RRP15	1.883349575548e-12	1.88325055611711e-11	0.214297793029231	1.26961605532337	0.124	0.171	0.725146198830409	596	10188	0.224265695000793	0.506214406466789
CISH	1.88732754933315e-12	1.88623660855319e-11	0.0620724776938557	2.67256471144969	0.04	0.024	1.66666666666667	596	10188	0.0357812897755797	0.156270806386144
KANSL1-AS1	1.8918181481721e-12	1.88973158403808e-11	0.0875843160848147	2.26229635775022	0.052	0.041	1.26829268292683	596	10188	0.0595696163862432	0.230533733355421
RLTPR	1.90347442004367e-12	1.90037690261473e-11	0.0472986078718387	3.62209037749383	0.03	0.009	3.33333333333333	596	10188	0.017845912849128	0.115986250815576
FAM65A	1.91286253612337e-12	1.90874777410968e-11	0.0382282403794965	-1.99572057599406	0.025	0.254	0.0984251968503937	596	10188	0.337443987162332	0.0911069503159185
FABP4	1.919012380201e-12	1.91388025480036e-11	0.187441164557083	-3.29898601431408	0.102	0.322	0.316770186335404	596	10188	6.69702773161411	0.615603033466657
ZRANB2	1.96731467586137e-12	1.9610250429878e-11	0.541961715785888	0.874188176811623	0.268	0.371	0.722371967654987	596	10188	0.730297886991158	1.19708860330185
TYMP	1.98663428264512e-12	1.9792455433016e-11	0.464473956659432	-1.21196212054455	0.221	0.58	0.381034482758621	596	10188	3.15368151601014	1.22466815406869
PAWR	1.99823794613839e-12	1.98976374333016e-11	0.0249132484365038	-2.73781251096078	0.017	0.207	0.0821256038647343	596	10188	0.348341970989598	0.0587568174790817
POLR1D	2.00736851749571e-12	1.99780961979335e-11	0.669218392293277	0.703044074197809	0.31	0.452	0.685840707964602	596	10188	0.839605609553261	1.46948956667865
SH3GLB1	2.02647409940842e-12	2.01576939836029e-11	0.315820767257957	-0.77685567247148	0.181	0.546	0.331501831501831	596	10188	1.22265333331256	0.714024493369591
C8orf4	2.04773670173429e-12	2.03585490487634e-11	0.0129090186377354	-4.22597865461568	0.01	0.221	0.0452488687782805	596	10188	0.661878894886022	0.0273691070440256
KRT2	2.05936304989809e-12	2.04634408808839e-11	0.0165403031469173	7.72809249978177	0.012	0	Inf	596	10188	0.00228061881284365	0.037268737251594
LY9	2.08111870628638e-12	2.06688233289089e-11	0.0875915357158983	4.04918804684985	0.054	0.011	4.90909090909091	596	10188	0.0345938616929472	0.216328210260927
LINC01116	2.08921180619675e-12	2.0738371264121e-11	0.0251381623427251	-2.31739714119604	0.018	0.225	0.08	596	10188	0.273951079065195	0.0546986775930794
RP11-902B17.1	2.11645298459238e-12	2.09978191517801e-11	0.122659946268011	2.09021386441671	0.07	0.06	1.16666666666667	596	10188	0.100642799274139	0.318864088324363
DENND4A	2.12933940564702e-12	2.11146538873831e-11	0.256379288363875	1.2704755926743	0.146	0.191	0.764397905759162	596	10188	0.307053860753791	0.617574080675402
CTB-31O20.2	2.13628208359466e-12	2.11679040785717e-11	0.0855760557921414	2.41858032509435	0.054	0.034	1.58823529411765	596	10188	0.0571987315293385	0.218482611665208
TMEM43	2.13693547667373e-12	2.11679040785717e-11	0.101642840992511	-1.35718488740591	0.06	0.365	0.164383561643836	596	10188	0.58957703290163	0.277963894365338
FZD6	2.15068752257844e-12	2.12930379968346e-11	0.0239069791199134	-3.11579855219238	0.012	0.211	0.0568720379146919	596	10188	0.396125486594118	0.0973727988015704
ZNF618	2.15190367096822e-12	2.1293993713915e-11	0.00704199822060603	-3.60490552711817	0.005	0.161	0.031055900621118	596	10188	0.18017959235817	0.0153973257150209
FAT4	2.1626634010745e-12	2.13893370905023e-11	0.0120393087562767	-3.49335458316466	0.007	0.181	0.0386740331491713	596	10188	0.257521864066664	0.052382656665375
PGF	2.19624524690114e-12	2.1710181055516e-11	0.0289519594149243	-3.44745148122353	0.015	0.176	0.0852272727272727	596	10188	0.443613140098209	0.0924100034990493
GGH	2.21475336618957e-12	2.1881763257953e-11	0.0113096444230332	-3.60153103540798	0.007	0.144	0.0486111111111111	596	10188	0.176626395289861	0.029572618584919
COMMD4	2.22756567645889e-12	2.19969219109926e-11	0.0897025273010061	-1.43312141655714	0.057	0.342	0.166666666666667	596	10188	0.507214392376469	0.234001204126969
BTN3A1	2.24722844693876e-12	2.21795733431906e-11	0.158030531673534	1.80403164133764	0.094	0.089	1.0561797752809	596	10188	0.152146910260675	0.409358550423191
GNB2	2.25966816894958e-12	2.22907826272055e-11	0.437757758645998	-0.726784371904103	0.238	0.581	0.409638554216867	596	10188	1.40627377515553	0.950557835654279
RGS14	2.30931623583533e-12	2.27687327575698e-11	0.133232121329127	1.69729277557682	0.086	0.09	0.955555555555555	596	10188	0.121021665451019	0.307079474060255
SEC11C	2.31464762903452e-12	2.28094731899521e-11	0.360465539308552	1.10692371897711	0.196	0.253	0.774703557312253	596	10188	0.451522925161575	0.823698092026797
SRSF8	2.31804950145768e-12	2.2831166995455e-11	0.345057570355686	1.0630879214435	0.183	0.255	0.717647058823529	596	10188	0.389220082132536	0.822279807384156
LPCAT2	2.3259150909652e-12	2.28967800802624e-11	0.00605277480706112	-4.43600736959636	0.003	0.18	0.0166666666666667	596	10188	0.294880652652279	0.0169145307919284
BTBD11	2.35825586160599e-12	2.32031392818853e-11	0.0660921776711239	3.63798130112784	0.04	0.011	3.63636363636364	596	10188	0.0282217787402821	0.167060479320447
FHL3	2.36854236983525e-12	2.32922995511357e-11	0.0229017651705632	-2.39099536328969	0.017	0.211	0.0805687203791469	596	10188	0.262571171293996	0.0487238730832481
ADGRA2	2.38062617012959e-12	2.33990331419611e-11	0.0121245743637111	-3.08990662187351	0.008	0.191	0.0418848167539267	596	10188	0.240272367117549	0.0297464926800934
C1QTNF2	2.39156809335256e-12	2.34944388261738e-11	0.00226840405733975	-5.22882284448264	0.002	0.15	0.0133333333333333	596	10188	0.19807648345326	0.00479717181389951
CRYBG3	2.4016956284569e-12	2.35817496941775e-11	0.0288753353564335	-2.25344395141844	0.018	0.25	0.072	596	10188	0.362675600408947	0.0771457525660094
TNS3	2.47926005247239e-12	2.43307775737732e-11	0.00434259948695681	-4.23781817955314	0.003	0.16	0.01875	596	10188	0.216543941391554	0.00902584307094804
STMN3	2.51217726035317e-12	2.46411033082295e-11	0.179671106722827	1.58649114755794	0.102	0.111	0.918918918918919	596	10188	0.169171216304074	0.465836409483694
NDE1	2.58234891991533e-12	2.5316337169005e-11	0.185683953778564	1.4303659537539	0.109	0.136	0.801470588235294	596	10188	0.19288165270691	0.479218254002782
TMEM255B	2.61333693771646e-12	2.56069321063521e-11	0.00438692277750752	-4.33420262717523	0.003	0.148	0.0202702702702703	596	10188	0.203157414833714	0.00910260993133431
FAM20C	2.68637006454482e-12	2.6308997043037e-11	0.0101744899507392	-3.6957415658042	0.007	0.194	0.0360824742268041	596	10188	0.317472996781827	0.0241441940428005
HEXDC	2.74165842192234e-12	2.68366451500469e-11	0.172165691989294	1.52906611885358	0.102	0.128	0.796875	596	10188	0.202313775703023	0.42204559084628
TNFRSF18	2.74844153080194e-12	2.68892024044867e-11	0.229046205550528	3.76254253159393	0.114	0.031	3.67741935483871	596	10188	0.192289088033064	0.715848884490406
ARID2	2.7680448963814e-12	2.70670672926878e-11	0.237810253188871	1.28515903293687	0.131	0.18	0.727777777777778	596	10188	0.271841189281316	0.648617223827611
TANC1	2.78962810269777e-12	2.72640991188123e-11	0.00298328796489056	-4.99750537819075	0.002	0.141	0.0141843971631206	596	10188	0.177524203073431	0.00822583651202757
MED6	2.94829145831424e-12	2.87999770137024e-11	0.303075859829316	1.09114508832217	0.166	0.233	0.71244635193133	596	10188	0.331826793668567	0.714586277881093
SLC25A6	2.98157878236635e-12	2.91101883274258e-11	2.50882760099551	0.399509147591081	0.648	0.759	0.853754940711463	596	10188	3.33597156565391	4.43054264569107
AGAP2	3.00625496018667e-12	2.93360508403234e-11	0.0660881610772532	3.17809775475193	0.044	0.016	2.75	596	10188	0.0344932577977442	0.161297841539686
FAM215B	3.04001755173574e-12	2.96503045212625e-11	0.0686756161307556	2.61531156407831	0.045	0.026	1.73076923076923	596	10188	0.0408948430235767	0.155900714839075
MAP1A	3.0590875595164e-12	2.98210078392836e-11	0.0168896773370255	-3.16215116374231	0.012	0.184	0.0652173913043478	596	10188	0.321126509582611	0.0419753859032439
TSGA10	3.13402738085043e-12	3.05358948547102e-11	0.056086278233862	3.25404018191854	0.035	0.014	2.5	596	10188	0.0273656730727224	0.136987187119784
CCNI	3.17459816276917e-12	3.09153520008739e-11	2.6601177107392	0.399017525697998	0.659	0.771	0.85473411154345	596	10188	3.53714714837636	4.63687482745488
FBXL16	3.18924686101304e-12	3.10421115914058e-11	0.0218824916873348	6.2277982192672	0.013	0.001	13	596	10188	0.0045049061702604	0.0597178301331871
TACC3	3.19442474541675e-12	3.10766057458216e-11	0.229551377693154	1.61419475025791	0.128	0.098	1.30612244897959	596	10188	0.160026418907697	0.560953152899621
RAB3GAP1	3.21238540316079e-12	3.12353568418789e-11	0.277357573385048	1.08366517350741	0.158	0.236	0.669491525423729	596	10188	0.322934203751774	0.644645276928026
ARPIN	3.24924755084677e-12	3.15776388193943e-11	0.0156602178605545	-2.81663757678791	0.01	0.199	0.050251256281407	596	10188	0.235701596035049	0.0382949507260094
APBB2	3.25871412772763e-12	3.16534647575341e-11	0.00720422696419698	-3.6394925931285	0.005	0.168	0.0297619047619048	596	10188	0.220809655641357	0.0175950178736154
ARHGAP18	3.30550421054605e-12	3.20915694642038e-11	0.0818965261292572	-1.71183026026857	0.057	0.354	0.161016949152542	596	10188	0.783632433915405	0.181109014843272
EAPP	3.34827923900459e-12	3.24902667584838e-11	0.428026821788251	0.885188075261946	0.221	0.357	0.619047619047619	596	10188	0.596144060110099	0.978310928946553
GPX3	3.38321176538733e-12	3.28124959540549e-11	0.00981829232231446	-3.50728114988912	0.007	0.172	0.0406976744186047	596	10188	0.251009461783839	0.022629445878153
CDC42EP2	3.43238587824817e-12	3.32724500603476e-11	0	-144269501.463582	0	0.124	0	596	10188	0.141572575836778	0
FMOD	3.46770158327347e-12	3.35976650088019e-11	0.00797806597524664	-4.7325539546754	0.005	0.194	0.0257731958762887	596	10188	0.454091604759843	0.0194381821793423
GADD45A	3.47230557134671e-12	3.36251423938101e-11	0.501896055232616	1.02709003750355	0.221	0.292	0.756849315068493	596	10188	0.636221568962705	1.33042373369181
HSP90AB1	3.47525665863323e-12	3.36365935829747e-11	5.00019452915313	0.397334513317028	0.785	0.845	0.928994082840237	596	10188	6.35261767869224	8.2864365196699
MPP6	3.48843534517116e-12	3.37469744810835e-11	0.111098881730984	1.91550734477528	0.065	0.064	1.015625	596	10188	0.0654103198336261	0.283905661392699
NOTCH3	3.55159506726903e-12	3.43405117358361e-11	0.01094649243702	-4.84784217771166	0.007	0.227	0.0308370044052863	596	10188	0.899065446255259	0.0327821357113168
CTD-2336O2.1	3.57793441403199e-12	3.45776090551191e-11	0.257279880337712	1.14612403860295	0.144	0.218	0.660550458715596	596	10188	0.311536063232453	0.646160056459302
FAM127C	3.68189971484096e-12	3.55642715472627e-11	0	-144269501.293443	0	0.121	0	596	10188	0.110751671701932	0
SHANK3	3.75078999736055e-12	3.62113070861930e-11	0.0284632741738029	-3.08961287112531	0.017	0.226	0.0752212389380531	596	10188	0.531550541505074	0.0784590383023392
MFAP5	3.77231349170749e-12	3.64006242002967e-11	0.0445215152294065	-4.91059168400105	0.025	0.233	0.107296137339056	596	10188	2.41331832575099	0.132457157548407
ACADVL	3.98381088964555e-12	3.84219570538381e-11	0.173876223657914	-1.09673337697807	0.101	0.429	0.235431235431235	596	10188	0.797289172677151	0.43035831806521
PALM	4.16278939974158e-12	4.01277707013103e-11	0.0057325201825511	-3.95926809225294	0.005	0.175	0.0285714285714286	596	10188	0.259737622128018	0.0106471880201528
KDM2A	4.32377581415037e-12	4.16585066916545e-11	0.437683197502913	0.873367701143655	0.223	0.344	0.648255813953488	596	10188	0.571951386616852	1.07010274778748
STARD13	4.39554993053195e-12	4.23285894322973e-11	0.00750536746943475	-3.60992393943662	0.005	0.16	0.03125	596	10188	0.190040009320467	0.0172463080274513
SEPT11	4.47303040442384e-12	4.30529176425795e-11	0.167505187837833	-1.17425463230458	0.099	0.414	0.239130434782609	596	10188	0.876520477225812	0.429522820999753
SUMO4	4.49603262247008e-12	4.32467307743621e-11	0.0770847644192281	2.44340453018644	0.047	0.032	1.46875	596	10188	0.0484715366450329	0.199967913033521
MYCT1	4.49771457341018e-12	4.32467307743621e-11	0.0211988988686138	-3.07238606311594	0.013	0.183	0.0710382513661202	596	10188	0.322778615155105	0.0560801162990167
TECR	4.73568889512674e-12	4.55119085883858e-11	0.443132243939656	0.902196556339251	0.227	0.329	0.689969604863222	596	10188	0.540053850258243	0.994468676180216
SHPRH	4.81111233932712e-12	4.62134068594255e-11	0.273158081637623	1.20269750444153	0.149	0.212	0.702830188679245	596	10188	0.354676877696719	0.678444088442575
RAP1B	4.90936343272037e-12	4.7133358468909e-11	0.702354655064776	0.66092333217908	0.317	0.49	0.646938775510204	596	10188	1.0190847865542	1.55064397331152
SKAP2	5.00736334770179e-12	4.80499714984563e-11	0.0517118929517413	-1.81023139829371	0.035	0.302	0.115894039735099	596	10188	0.505718142764912	0.126231081800535
CBX7	5.06823818014264e-12	4.86095925104049e-11	0.161048545821973	1.82644204689559	0.101	0.093	1.08602150537634	596	10188	0.162912110801696	0.365893522419526
ITPKB-AS1	5.19478125606357e-12	4.97981576154602e-11	0.0425032285415348	4.02715873629982	0.027	0.006	4.5	596	10188	0.0149968612595876	0.106747103873545
LRRC32	5.23067061125193e-12	5.01169392218642e-11	0.0233313719057062	-2.63850907606555	0.015	0.204	0.0735294117647059	596	10188	0.283608446322596	0.0589964837461486
HLA-DMA	5.2894196386559e-12	5.0654316267672e-11	0.0867631684367254	-3.02023297967521	0.057	0.313	0.182108626198083	596	10188	1.81773148275423	0.215608094148135
ANKRD13D	5.49359821858438e-12	5.25831628179448e-11	0.245247532578671	1.1926053352	0.136	0.215	0.632558139534884	596	10188	0.352696205970322	0.638917892355196
RAPGEF5	5.5004969206485e-12	5.26227117373309e-11	0.0353229448816976	-2.97459360820852	0.018	0.214	0.0841121495327103	596	10188	0.483365847947265	0.123881563244187
PDGFRL	5.76204746377273e-12	5.5097225094768e-11	0.00500523322929602	-5.91121580625016	0.003	0.198	0.0151515151515152	596	10188	0.677338348787359	0.0119736027104297
SFRP4	5.87259930345648e-12	5.61261136444416e-11	0.0868191751447025	-4.59581631838543	0.049	0.244	0.200819672131148	596	10188	4.24246673163017	0.254743493362241
CYP20A1	6.10444950886303e-12	5.83126696178131e-11	0.438958061437557	0.905659386295759	0.225	0.335	0.671641791044776	596	10188	0.59057425492962	1.02377492562602
IDS	6.22170007822951e-12	5.94028683673931e-11	0.81125783538628	0.717239451367284	0.352	0.521	0.675623800383877	596	10188	1.32438335315442	1.82769506084389
RP11-296O14.3	6.26760071536364e-12	5.98110878100858e-11	0.0513492589319051	2.83731208294115	0.035	0.018	1.94444444444444	596	10188	0.0272004809646483	0.118049469881024
TCN2	6.45348668042626e-12	6.15540938691209e-11	0.014046282252268	-3.3769469990174	0.008	0.197	0.0406091370558376	596	10188	0.313367396139823	0.0368158815317059
SPOCK1	6.56065330121651e-12	6.25448948049307e-11	0.00246540151270991	-5.46479388195129	0.002	0.135	0.0148148148148148	596	10188	0.20320935114988	0.0056018180046055
HOXD8	6.72719354019429e-12	6.410044786621e-11	0.00882836098731388	-3.25257110032367	0.007	0.169	0.0414201183431953	596	10188	0.188448818572792	0.0196145973956066
C1QTNF1	6.78820204198756e-12	6.46493813903663e-11	0.00909698763235767	-3.79617749537997	0.007	0.199	0.0351758793969849	596	10188	0.365451788429015	0.0200568504082925
CDC40	6.79418975064041e-12	6.46740214551702e-11	0.355175463125654	0.963355969089979	0.19	0.301	0.631229235880399	596	10188	0.493806132717824	0.850982864115125
TTC28	6.85998377905853e-12	6.5267649571743e-11	0.016392164684123	-2.84600570577923	0.01	0.192	0.0520833333333333	596	10188	0.240945047210449	0.0505717063790367
[truncated: 20,011 more rows]
