# Supplementary material for: Single-Cell Transcriptome Analysis Reveals Mesenchymal Stem Cells in Cavernous Hemangioma
Source: Front Cell Dev Biol. 2022 Jul 5;10:916045. doi: 10.3389/fcell.2022.916045 (PMC9294370; doi:10.3389/fcell.2022.916045)
Supplement: Supplementary file 3 [file DataSheet2.ZIP › s2/CD8+T.csv]

	pvalue	padj	geometricMean_1	log2FoldChange	pct.1	pct.2	p1_p2	n_1	n_2	baseMean	arithmeticMean_1
PPP2R5C	5.15011226339075e-257	8.2571749918944e-253	4.12450419389866	3.29070277239056	0.743	0.411	1.80778588807786	307	10477	1.04181547334639	7.19532042839859
HLA-A	3.55619354179132e-164	2.85082255277701e-160	24.7812468995172	1.61976129428048	0.99	0.905	1.0939226519337	307	10477	10.1289194657525	28.6959593869524
APOBEC3G	3.5048829217684e-149	1.87312626282376e-145	1.29683505641849	4.78178230192044	0.446	0.081	5.50617283950617	307	10477	0.204636431770422	2.73683673713814
KLRG1	4.11482485325097e-117	1.64932467180432e-113	1.25609383840843	6.64537067541681	0.43	0.02	21.5	307	10477	0.139772925239127	2.78534420229283
B2M	3.46466028355298e-116	1.1109779665241e-112	136.358163932063	1.12055431962068	1	0.993	1.00704934541793	307	10477	71.988429915148	150.704569402793
CD63	3.19547291913464e-115	8.53883621874761e-112	1.29424991516088	-2.29891186379181	0.466	0.889	0.524184476940383	307	10477	12.2827098585266	2.6189763484799
RORA	9.45553698316192e-113	2.16572320644336e-109	2.29719207418012	3.05758126426697	0.593	0.278	2.13309352517986	307	10477	0.710212020570022	4.46859624269064
VIM	2.59289556181833e-112	5.19648681782916e-109	9.93986265137524	-1.81539401229185	0.906	0.973	0.931140801644399	307	10477	53.9275983361398	15.6066672564264
PYHIN1	6.42361152851602e-109	1.04078063982574e-105	0.677124005902197	6.83193608339379	0.3	0.01	30	307	10477	0.0727990921524116	1.56289120630729
GZMH	6.4914903001668e-109	1.04078063982574e-105	1.29368518650295	7.36348795505092	0.417	0.009	46.3333333333333	307	10477	0.122342433784155	3.17851152594555
CCL5	3.06799767302251e-104	4.47174606286998e-101	25.1008426660498	7.65558753296142	0.935	0.032	29.21875	307	10477	1.39118678373854	37.486171581261
CDC42SE2	3.89615446418986e-104	5.20558704369633e-101	1.92496291710853	2.85189129379602	0.583	0.312	1.86858974358974	307	10477	0.702817659853754	3.50506780788802
RARRES3	6.39200205638826e-101	7.88330530539023e-98	1.9860343020342	3.52442550621489	0.586	0.206	2.84466019417476	307	10477	0.512703240819068	3.65278225808629
SH2D2A	8.80890104137989e-100	1.00880793140317e-96	0.839213916785092	6.15745679079051	0.371	0.018	20.6111111111111	307	10477	0.0948997152480618	1.78699052194913
TRGC2	3.11557310855048e-99	3.33013224329265e-96	0.538566005012316	6.82127164120653	0.248	0.009	27.5555555555556	307	10477	0.0595611116409054	1.37210206693352
TRGC1	4.48025488741258e-96	4.48949541311787e-93	2.05396140524397	6.86822014759288	0.537	0.019	28.2631578947368	307	10477	0.197622341332467	4.38077121211896
FYN	7.10513510517009e-95	6.70097830242306e-92	1.95842724045216	2.62240577251278	0.577	0.318	1.81446540880503	307	10477	0.698507657663586	3.71783882559895
ETS1	5.58914478722901e-90	4.97837546520237e-87	3.25426279871077	2.58436902440769	0.72	0.371	1.94070080862534	307	10477	1.16971924763728	5.48468983651973
CNOT6L	6.78699177556499e-89	5.7271494282965e-86	1.71949364443202	2.78980208944578	0.524	0.312	1.67948717948718	307	10477	0.750367372011441	3.54828244818254
PIK3R1	1.2331906139906e-88	9.88587255705566e-86	3.10691724513943	2.44189095764703	0.681	0.434	1.56912442396313	307	10477	1.25630229504796	5.74380831647421
LEPROTL1	1.4483564541261e-88	1.1057856680478e-85	2.89861001743406	2.71167756243493	0.707	0.379	1.86543535620053	307	10477	1.13116706621407	4.61879891840679
RNF19A	4.32402058966683e-88	3.15122827791492e-85	1.59980358368456	2.576289132619	0.515	0.325	1.58461538461538	307	10477	0.678892532240372	3.22590489911625
HLA-C	7.46716188466832e-88	5.20526115203857e-85	18.8340748713602	1.22079059401368	0.98	0.902	1.08647450110865	307	10477	10.0654115400416	22.3764163890073
MYBL1	2.37116946525918e-85	1.58404000152085e-82	0.632530612424227	5.13824222781954	0.283	0.031	9.12903225806452	307	10477	0.0983228174023041	1.50545488865906
AKNA	2.77990400301844e-85	1.78280803521579e-82	1.57861584244204	3.78526393993632	0.511	0.158	3.23417721518987	307	10477	0.427520522911011	3.11729522479698
IFITM3	1.60475250077444e-84	9.89576801727561e-82	0.265543797159404	-3.34114570768274	0.143	0.792	0.180555555555556	307	10477	7.1251003263679	0.738070263476389
CST3	4.10718535639016e-84	2.43890751181494e-81	0.348834323814153	-4.15911994202169	0.186	0.84	0.221428571428571	307	10477	14.7035794235837	0.832854969516072
KIAA1551	4.79418821297023e-83	2.74518641494828e-80	1.66219712843125	2.85873903612962	0.508	0.299	1.69899665551839	307	10477	0.743859631525695	3.53763859607389
STK4	8.4030113847646e-83	4.64570625972175e-80	3.39594093818991	2.91354401745112	0.739	0.364	2.03021978021978	307	10477	1.21251182566012	5.52831761889323
PTPRC	1.77565573753026e-82	9.48969614660757e-80	12.829158118245	3.41669437903145	0.941	0.317	2.96845425867508	307	10477	2.56956354575735	16.8800558096731
PARP8	1.40731247897774e-80	7.27852934691937e-78	0.913796323890747	4.4984258380734	0.394	0.069	5.71014492753623	307	10477	0.186204053659259	1.80588375466518
ARHGEF1	5.47634205127868e-80	2.74381850337972e-77	1.19538231608587	2.70152364063115	0.436	0.263	1.65779467680608	307	10477	0.528728352711086	2.57784642842379
GZMM	1.01703142918731e-77	4.94123178913942e-75	2.73174679398761	6.21034288860762	0.681	0.036	18.9166666666667	307	10477	0.293826116457623	4.6778356275704
TBX21	1.75222747057764e-77	8.2627832458151e-75	0.269761512026043	7.03217472628755	0.153	0.004	38.25	307	10477	0.0271772109457646	0.630585249377921
EVL	4.75066179908229e-77	2.17621030356247e-74	1.69568312091395	2.61013434438133	0.544	0.305	1.78360655737705	307	10477	0.715438271802939	3.25701459964533
RPS15A	6.28318654551755e-77	2.79828694123008e-74	33.8334502116223	1.05543298289622	0.984	0.941	1.04569606801275	307	10477	20.9093063955038	41.1301272807699
SLA2	1.85352037384393e-76	8.0317546361729e-74	0.523670681464307	6.23598648392086	0.244	0.014	17.4285714285714	307	10477	0.0685027832523847	1.27995288215702
RPL28	1.45482760490142e-74	6.13822394457488e-72	46.1910224763855	0.895638256048546	0.993	0.972	1.02160493827161	307	10477	29.9025157641342	53.7407349561593
IL32	3.16493194563263e-74	1.30111163805969e-71	5.67811011501702	3.05452582717461	0.769	0.296	2.59797297297297	307	10477	1.65942892642141	10.5408777087791
HLA-B	7.18189422533148e-73	2.87868275286849e-70	33.6158816895468	1.10187722061965	1	0.94	1.06382978723404	307	10477	18.1440002369518	37.3405830586575
MARCKS	1.66710056346401e-71	6.51917642293133e-69	0.232659538873665	-3.57421175824689	0.124	0.734	0.168937329700272	307	10477	5.74469706034437	0.635065580126664
ANXA2	2.84146729499583e-71	1.08469631287305e-68	1.02329646779854	-2.13875057475434	0.407	0.826	0.49273607748184	307	10477	8.74578539313339	2.11416730672993
CCL4	7.72828960603707e-70	2.88157365706029e-67	19.3454077071824	4.22134966562354	0.883	0.206	4.28640776699029	307	10477	5.45807903804021	60.4785085938304
NKG7	4.96959167367689e-68	1.81085143872867e-65	7.93249419957599	6.05800615900546	0.837	0.046	18.195652173913	307	10477	0.733142465774052	13.3652521020535
AC092580.4	3.78309438445139e-65	1.34592224571214e-62	0.277731825146168	6.99381280960134	0.16	0.004	40	307	10477	0.0308741050807954	0.64273834224303
LYAR	3.86156198482869e-65	1.34592224571214e-62	0.959364906067176	2.72783088153001	0.401	0.193	2.07772020725389	307	10477	0.310090256153085	1.95483213217296
CCSER2	1.72262198325945e-64	5.87634005480824e-62	0.993994677520908	2.32069211461159	0.397	0.284	1.39788732394366	307	10477	0.47451318236787	2.065962985601
CD52	8.994293341018e-64	3.00428135701128e-61	4.57306977470413	2.96886492055503	0.726	0.327	2.22018348623853	307	10477	1.67130859079236	8.42108053287063
CORO1A	1.14855367707983e-63	3.75811451114713e-61	3.38738850209116	3.39019253054975	0.723	0.223	3.24215246636771	307	10477	0.950521857468848	5.60154192737782
RPS27	1.26078488286366e-63	4.04283280539062e-61	43.3051631686235	1.04288282226864	0.99	0.958	1.03340292275574	307	10477	27.2415231101255	52.8341758637373
RPS29	1.87936690504661e-63	5.90821364482594e-61	24.2973757887092	1.04404920150674	0.971	0.938	1.03518123667377	307	10477	16.0550800844771	30.8831323789086
GNG2	2.2082822300247e-63	6.80872865268963e-61	0.924814485540034	3.21121976249526	0.391	0.149	2.6241610738255	307	10477	0.304532218237562	1.90262246376596
FTL	7.86200622931911e-62	2.37833105423912e-59	15.1472270412844	-2.61467455099649	0.974	0.993	0.980866062437059	307	10477	116.69829926679	20.1928677068745
RUNX3	3.53762162049733e-61	1.05034606373025e-58	1.68921679950599	4.16878507140247	0.55	0.103	5.33980582524272	307	10477	0.377545091579761	3.23310085503899
SLC38A1	8.01418015509148e-61	2.33620637139239e-58	1.37937719161167	3.03218687296908	0.498	0.174	2.86206896551724	307	10477	0.433316251995391	2.57866368840104
LGALS1	9.6456742239999e-61	2.76159097916768e-58	2.46121152919142	-2.16482337064572	0.596	0.898	0.66369710467706	307	10477	23.877437589171	5.61559784246738
STAT4	1.3584465853303e-60	3.82104808817556e-58	0.601663714262456	5.47554477161042	0.296	0.023	12.8695652173913	307	10477	0.0918324306792431	1.27284713622498
PTPN22	1.82534021879795e-60	5.04580684965303e-58	0.719975253663113	4.68241362573197	0.332	0.048	6.91666666666667	307	10477	0.147949596954017	1.53611604770618
CD96	4.2859113649996e-59	1.16467825279726e-56	1.11621179762649	5.92900278673108	0.44	0.025	17.6	307	10477	0.150568782222265	2.27567627099775
CD9	5.15372146734204e-59	1.37716027143158e-56	0.175736477904223	-3.72325912554103	0.098	0.73	0.134246575342466	307	10477	6.08407485265967	0.493885705629394
ZFP36L2	1.39551205239746e-57	3.62321546825187e-55	11.7025728340862	1.65779610864769	0.919	0.753	1.22045152722444	307	10477	6.38794204279748	17.5578846391121
LIMD2	1.40110621238456e-57	3.62321546825187e-55	1.5126865293223	2.99100115365991	0.528	0.228	2.31578947368421	307	10477	0.64415852588084	2.81098551209494
YBX3	1.60275882445558e-57	4.07889400515816e-55	0.213797012831744	-2.66986419101636	0.121	0.7	0.172857142857143	307	10477	3.0962929853477	0.559793170077312
TIMP2	2.21906426802623e-57	5.55910272019758e-55	0.116989248891451	-3.73232233464583	0.072	0.715	0.100699300699301	307	10477	3.9548315102749	0.294514663515968
CD3D	2.3430499982657e-57	5.77940317264524e-55	5.49841696909597	5.78673720976422	0.814	0.056	14.5357142857143	307	10477	0.642378248444082	8.54588218899972
ANXA5	5.19893201161593e-57	1.26294662033694e-54	0.502594334970673	-2.03576930344839	0.248	0.766	0.323759791122715	307	10477	4.35260027933005	1.12366599690236
LGALS3	7.33469170250423e-57	1.75518077710821e-54	0.246414089603964	-2.81339197260773	0.137	0.737	0.185888738127544	307	10477	4.47279318698799	0.63379723694055
TXNIP	1.01129162359384e-56	2.3844174413353e-54	17.9277333335452	1.70430290732088	0.945	0.766	1.23368146214099	307	10477	9.1906033325696	25.592436856977
ERN1	1.16717328432474e-56	2.71207090834471e-54	0.588276964367243	3.06245722988953	0.28	0.133	2.10526315789474	307	10477	0.230015558156857	1.32613976356807
CST7	1.36618721675188e-56	3.12915423516898e-54	2.40499407735626	5.4542566588196	0.632	0.039	16.2051282051282	307	10477	0.295635461356123	4.38208295025351
LAPTM4A	6.29180917900217e-55	1.42079685305552e-52	0.518130310236678	-2.23946129272928	0.261	0.788	0.331218274111675	307	10477	5.06116690292905	1.10234391635285
ABHD17A	1.28406665221629e-54	2.85936675485885e-52	1.32674949886417	1.78448126157585	0.476	0.417	1.14148681055156	307	10477	0.819773613161525	2.66347216975987
SARAF	1.56470946296931e-54	3.43657353695712e-52	3.34552284302214	1.64993187459723	0.723	0.628	1.15127388535032	307	10477	2.29987517260882	5.63592133006822
ARAP2	4.02867385854384e-54	8.72861188838289e-52	0.658927231678975	4.48272077268419	0.316	0.049	6.44897959183673	307	10477	0.141127273903807	1.36525903036278
TTC39C	4.94648908675901e-54	1.05742746037343e-51	0.601268099830088	3.22038541496847	0.287	0.117	2.45299145299145	307	10477	0.206649123057998	1.32058679735156
S100A6	2.04257779770692e-53	4.30903287245197e-51	7.26255405364804	-1.37029661284394	0.86	0.953	0.902413431269675	307	10477	29.9454769916372	11.9374320274033
LMNA	3.69334428881064e-53	7.69031025746766e-51	1.01954688312841	-1.71665129872393	0.358	0.834	0.429256594724221	307	10477	8.36568627648174	2.87486575816306
CASP8	7.26642203269604e-53	1.49362236474635e-50	0.777709062554653	3.7574998046386	0.352	0.099	3.55555555555556	307	10477	0.252012488082562	1.628118435599
TIMP1	1.11090751747092e-52	2.25457977564699e-50	0.769125370755359	-3.16733836594804	0.339	0.84	0.403571428571429	307	10477	15.6110923442245	1.83946551186602
BTG1	1.71844378133604e-52	3.44397614327009e-50	13.3711414612265	1.51152230657384	0.938	0.801	1.17103620474407	307	10477	7.74871907528556	19.1346568055971
TRG-AS1	1.86768638481857e-52	3.69686614911063e-50	0.372246488330454	4.8462002260182	0.205	0.025	8.2	307	10477	0.065910330709642	0.81522182937361
CD3G	3.23977355476293e-52	6.28627439766971e-50	3.34883014634291	5.77254990850772	0.71	0.046	15.4347826086957	307	10477	0.439606461496209	5.67323333449823
SLFN5	3.2542928647576e-52	6.28627439766971e-50	1.24147270540013	2.29229455404776	0.466	0.29	1.60689655172414	307	10477	0.609647738490273	2.49642317580114
PIP4K2A	1.40606187547538e-51	2.68373691065438e-49	0.995705500799787	2.28022868563898	0.427	0.273	1.56410256410256	307	10477	0.50062525618173	1.88952431421549
TRAC	2.71434946986403e-51	5.11990177062707e-49	1.23994459093101	4.00836172760566	0.423	0.092	4.59782608695652	307	10477	0.32455208686891	2.75405236344303
RASGRP1	6.70352991620328e-51	1.24974064123822e-48	1.1231231972874	5.43184916301793	0.44	0.037	11.8918918918919	307	10477	0.192328885442673	2.25995965700391
SAMD3	8.99169998093831e-51	1.65705661832625e-48	0.513653863357694	5.9169118083443	0.267	0.014	19.0714285714286	307	10477	0.0718330651551561	1.12705478414597
HCST	1.02718196053928e-50	1.87145549696889e-48	3.89177501707105	3.15695303185489	0.736	0.242	3.04132231404959	307	10477	1.25204792071856	6.75143758065653
GRN	1.2117031850118e-50	2.18283563654991e-48	0.124087923135072	-3.51330134860939	0.072	0.694	0.103746397694524	307	10477	3.34721774894657	0.308151754769749
TUBA4A	1.5128090030045e-50	2.69498519390791e-48	0.723773098287743	4.02508472329813	0.313	0.077	4.06493506493506	307	10477	0.217011529650114	1.63523961366079
DIP2A	2.08123609847294e-50	3.66686355679304e-48	0.900809133668633	2.42432289931755	0.378	0.242	1.56198347107438	307	10477	0.460584919177965	1.91861786405563
AES	4.47783019429993e-50	7.80359255491421e-48	2.14154685855466	1.42168196865017	0.625	0.573	1.09075043630017	307	10477	1.57637908676592	3.78206853466723
EML4	5.22456494338285e-50	9.00703760615669e-48	0.901074410378285	2.32744842187744	0.378	0.273	1.38461538461538	307	10477	0.532994234803838	1.92453235016498
GZMA	8.12679198265366e-50	1.3861367644456e-47	4.7674275254609	6.54364972919752	0.71	0.019	37.3684210526316	307	10477	0.465567053106431	9.699243476072
SPOCK2	1.22175836600314e-49	2.06194230338193e-47	1.62150144814899	5.29875166515889	0.515	0.051	10.0980392156863	307	10477	0.292374422628379	3.24889936171739
TSC22D3	1.37887634715668e-49	2.30286713270448e-47	7.99942073798849	1.56838145048157	0.86	0.746	1.15281501340483	307	10477	5.07531879351329	12.5123303680956
BRI3	4.29015092291095e-49	7.09113296361148e-47	0.459600081401253	-1.97810731746412	0.231	0.755	0.305960264900662	307	10477	3.62724289392833	1.03943747449421
CD8A	6.25725413211882e-49	1.02369954592103e-46	0.693746598991728	6.67215665506348	0.277	0.01	27.7	307	10477	0.0894677868193079	1.84975126978473
C9orf142	2.76677584295816e-48	4.48077950405537e-46	1.03691494162881	2.18510376044924	0.423	0.284	1.48943661971831	307	10477	0.543008082986938	2.06104331453922
CXCR4	5.01261446955514e-48	8.03672477903776e-46	11.3818292138399	3.01904010006574	0.922	0.312	2.95512820512821	307	10477	3.15626244613025	16.2986391359123
HLA-F	1.13601543519486e-47	1.80334014579002e-45	1.65768406331549	2.11769366784913	0.55	0.377	1.45888594164456	307	10477	0.905093118263276	3.11196180187208
RPS3	1.41769034535942e-47	2.22841463795564e-45	27.1817312186589	0.822614533122483	0.98	0.943	1.03923647932131	307	10477	19.421078579382	33.5332797950221
IKZF3	1.69811582611431e-47	2.64329039224182e-45	1.06070535997502	5.74663889227415	0.41	0.027	15.1851851851852	307	10477	0.167873980422828	2.33422401549231
WIPF1	1.80230603315559e-47	2.77849736822919e-45	1.48255197288084	2.02946560420447	0.524	0.386	1.35751295336788	307	10477	0.886059169632608	2.77029275764444
ACAP1	2.3369884991216e-47	3.56847015299206e-45	1.21231982786407	4.42212597771043	0.44	0.08	5.5	307	10477	0.318092164721814	2.50360499568589
RTN4	8.52672396313059e-47	1.28970721981955e-44	0.481736094328504	-1.71731459674153	0.244	0.737	0.331071913161465	307	10477	3.20395644459291	1.0574802850007
CD247	9.33863045737775e-47	1.3993108609639e-44	1.32483049878257	5.61805264446178	0.466	0.035	13.3142857142857	307	10477	0.215872981885376	2.69564764913849
RPS19	9.74315849596346e-47	1.44640796449798e-44	29.0147662169905	0.774960585053994	0.98	0.956	1.02510460251046	307	10477	21.9063731109134	36.4728484990506
ISG20	1.58147425159165e-46	2.32621804364852e-44	1.60642221095559	2.78202335810973	0.534	0.207	2.57971014492754	307	10477	0.603524962458366	2.96802350325488
ITGAL	2.53604672798173e-46	3.69640338088465e-44	0.699744858780424	4.6954255922477	0.316	0.044	7.18181818181818	307	10477	0.14704482021104	1.52990010442755
RNF166	3.37840137872312e-46	4.8798116491052e-44	0.798142605016283	2.78315510104798	0.355	0.177	2.00564971751412	307	10477	0.356060173698088	1.68001392055505
RAC2	7.4010668665269e-46	1.05947593813416e-43	1.16926581522128	3.45258984382658	0.44	0.136	3.23529411764706	307	10477	0.423579831012365	2.40253090373951
ATM	1.85082170489892e-45	2.62603755704818e-43	1.07408190323232	2.26896982581614	0.423	0.303	1.3960396039604	307	10477	0.671238541827738	2.25411378894729
CD59	2.64131968931491e-45	3.71476127884088e-43	0.227650980716147	-2.9455084465367	0.134	0.659	0.203338391502276	307	10477	3.25423792220779	0.537233086908545
PTPN4	2.66538053451118e-45	3.71600400954937e-43	0.477428055110237	3.15122282648932	0.238	0.103	2.31067961165049	307	10477	0.187277127085628	1.08695320646576
IGFBP7	2.83215836248016e-45	3.91448232979693e-43	0.349729552540445	-3.6347548326973	0.182	0.696	0.261494252873563	307	10477	13.1116642196449	1.03757583636393
SLA	5.68032082943423e-45	7.78398152635206e-43	2.13699691582225	3.25190123856736	0.59	0.19	3.10526315789474	307	10477	0.777994076059942	4.24251821269779
RNF213	6.28047436789461e-45	8.53346148647918e-43	1.62566266690287	1.78204102054927	0.521	0.462	1.12770562770563	307	10477	1.19688810617523	3.2058056474575
MATK	8.54179021582161e-45	1.15084472714511e-42	0.601030561451814	5.14045368835825	0.296	0.025	11.84	307	10477	0.0977816782797042	1.25708734638994
PMP22	1.34628774069771e-44	1.7987526122172e-42	0.0656922220379841	-4.07578282207625	0.039	0.603	0.0646766169154229	307	10477	2.31107725744405	0.169897563300621
RASAL3	2.10038945761745e-44	2.78310282429591e-42	0.456213624512525	3.45476123947161	0.244	0.078	3.12820512820513	307	10477	0.157655760842221	0.988930662887375
A2M-AS1	4.22130265163054e-44	5.54755290275348e-42	0.31542340501127	4.76653189213731	0.173	0.023	7.52173913043478	307	10477	0.0644858427324782	0.762796352658042
ARHGDIB	6.55466656375445e-44	8.54398122086789e-42	2.82796297260105	1.80725982872778	0.681	0.479	1.42171189979123	307	10477	1.67798978480549	4.79236874958142
SLC9A3R1	1.6529888397633e-43	2.13728790870363e-41	0.517140375649715	3.25568713549546	0.251	0.103	2.4368932038835	307	10477	0.205343966613277	1.17163420105603
IL2RG	1.88014439229398e-43	2.41154840333195e-41	1.12564613077488	4.48216215865864	0.427	0.068	6.27941176470588	307	10477	0.274657160001268	2.33979420116502
SLFN12L	3.10595950228621e-43	3.952210214298e-41	0.305893142651863	5.5534249169624	0.166	0.013	12.7692307692308	307	10477	0.0481158302156485	0.748286985310279
GZMK	4.07686214614506e-43	5.1357432798395e-41	1.51585420572641	7.29521431039672	0.407	0.01	40.7	307	10477	0.220849747734035	5.11463171196594
SPARC	4.10013808906291e-43	5.1357432798395e-41	0.545966620363458	-3.61574150043449	0.261	0.712	0.366573033707865	307	10477	15.195311814337	1.42333660057497
RAB27A	5.03376896917715e-43	6.25631146378429e-41	0.585379018022413	2.49413232928998	0.283	0.17	1.66470588235294	307	10477	0.24955183081162	1.24468276039369
CD81	2.14783117696229e-42	2.64893671232588e-40	1.02097379392332	-1.72179685369329	0.414	0.787	0.526048284625159	307	10477	6.06998065359523	2.09234038048335
LAG3	2.86404693996153e-42	3.50528737316056e-40	0.240112981011137	4.71794586490463	0.137	0.019	7.21052631578947	307	10477	0.0409163581276149	0.579223248797128
TCF4	4.44136016677315e-42	5.39457026923288e-40	0.0643686265436147	-3.66696007656099	0.042	0.603	0.0696517412935323	307	10477	2.63775717514827	0.153103555319878
APP	7.9358501864615e-42	9.56657789770957e-40	0.0620215471665246	-3.25013625247178	0.042	0.611	0.0687397708674305	307	10477	2.40537287450401	0.147705924031887
RAC1	8.74911385831652e-42	1.04682494395812e-39	0.837952905117417	-1.22327634991688	0.365	0.789	0.462610899873257	307	10477	3.89793554706495	1.73419038640648
GSN	1.23695131400825e-41	1.4690400309255e-39	0.227124575993176	-4.43801887900767	0.134	0.718	0.186629526462396	307	10477	10.5800072056334	0.51587352640015
SYNE2	1.28136294086252e-41	1.51059500226829e-39	1.99489449448107	2.18111617285566	0.586	0.317	1.84858044164038	307	10477	0.994819144465925	3.78237308159783
PTPN7	1.34927433580831e-41	1.57904492160691e-39	0.664895383771603	3.7488418019616	0.313	0.077	4.06493506493506	307	10477	0.210862952439438	1.43588328435625
AAK1	1.38402523539567e-41	1.60797656515209e-39	1.258836562272	1.71994825232771	0.463	0.407	1.13759213759214	307	10477	0.927212591762889	2.57673789300996
CLIC3	2.41745013692202e-41	2.78841568671012e-39	0.721902753979585	4.76458775229809	0.29	0.038	7.63157894736842	307	10477	0.150127509188973	1.94184333786878
PTRF	2.5767045938477e-41	2.95087891094001e-39	0.213759984870824	-3.06878008639882	0.13	0.617	0.210696920583468	307	10477	3.77961443814752	0.491980990432034
GLCCI1	2.95241866505628e-41	3.35717223098208e-39	0.387441744786313	3.70459078562365	0.205	0.06	3.41666666666667	307	10477	0.124266172651919	0.898098661032078
PSMB9	3.62594772529835e-41	4.09400139997947e-39	1.41088701986981	1.81753968693849	0.502	0.386	1.30051813471503	307	10477	0.824617677206162	2.63215092628556
TERF2IP	3.73386821343206e-41	4.18637126335358e-39	1.23102160011759	1.53594187823111	0.466	0.447	1.04250559284116	307	10477	0.90126661443332	2.42057371459511
CLEC2D	3.87631587479064e-41	4.315900862536e-39	0.896663812820237	4.04883486296935	0.378	0.086	4.3953488372093	307	10477	0.28998771195137	1.93636360822303
CD3E	5.91956876185217e-41	6.54541006612247e-39	2.17858945213745	5.41980977672734	0.603	0.048	12.5625	307	10477	0.3741404920699	3.93553124717998
NRP1	1.15415122913957e-40	1.26743196279416e-38	0.0516079809543022	-3.97379660340312	0.033	0.547	0.0603290676416819	307	10477	1.66477450713714	0.124411792737237
NPC2	1.50158650397696e-40	1.63775077675256e-38	0.217907478828906	-3.0241473317303	0.13	0.714	0.182072829131653	307	10477	4.04487871174858	0.488168438634113
TC2N	4.40212455183302e-40	4.76886911753641e-38	0.918514593064199	5.15995491910019	0.391	0.038	10.2894736842105	307	10477	0.18207460583463	1.9143762609278
APLP2	5.92513564067814e-40	6.37568454543574e-38	0.295366115792026	-2.16094588868192	0.156	0.699	0.223175965665236	307	10477	3.06093142592427	0.703086824574861
EMP1	7.40224119277694e-40	7.91200886958618e-38	0.132036805894977	-3.48287027260273	0.081	0.588	0.137755102040816	307	10477	3.01622890425773	0.30131256973425
SRSF7	1.00292966192833e-39	1.06489875958258e-37	2.30640211067796	1.44220495574252	0.622	0.565	1.10088495575221	307	10477	1.74737221789571	4.14184378591205
CD2	1.38160465300119e-39	1.45732022378738e-37	1.56790375821504	5.38050547511897	0.495	0.044	11.25	307	10477	0.300921501282726	3.2982628859213
CAV1	1.40716842360294e-39	1.47458374742653e-37	0.366072868949737	-3.41804023087497	0.179	0.661	0.270801815431165	307	10477	8.50938371147637	0.928265061440713
ADGRE5	3.45387024227373e-39	3.59583776586849e-37	1.46297647911519	2.47759650819869	0.511	0.267	1.91385767790262	307	10477	0.76094445474902	2.81120162915035
STK10	5.23896759581023e-39	5.41912048152422e-37	0.660814486410503	2.52979433654713	0.322	0.179	1.79888268156425	307	10477	0.331254836713764	1.33982986056564
RPL23A	6.32632456819437e-39	6.50192062832438e-37	16.2460408772186	0.763794529234834	0.948	0.921	1.02931596091205	307	10477	13.0532545366564	21.3010119641973
CXCR6	7.7322350511445e-39	7.89623723407642e-37	0.199167376201447	6.85587845077452	0.114	0.004	28.5	307	10477	0.0254773602474235	0.48131817946896
SH2D1A	2.04962703369432e-38	2.07985254627981e-36	0.566210190732685	5.49050927372924	0.28	0.019	14.7368421052632	307	10477	0.0915162611646466	1.25032239255508
FN1	2.12537631060772e-38	2.14315461559582e-36	0.5736832620225	-3.34448726017952	0.267	0.701	0.380884450784593	307	10477	12.8376021945437	1.36031165302299
BIN2	5.00396717957162e-38	5.01428786187949e-36	0.479182223998613	4.2075028258077	0.248	0.046	5.39130434782609	307	10477	0.124437659091622	1.04162489526015
PDCD4	7.86680596783038e-38	7.83406832808848e-36	1.52292191786558	1.89216894468852	0.498	0.427	1.16627634660422	307	10477	1.17501714216049	3.11866835055841
PSAP	1.52411101348026e-37	1.50839949871167e-35	0.806230704414403	-2.33471841904026	0.352	0.827	0.425634824667473	307	10477	8.52115798289415	1.79012096105096
APOBEC3C	1.85239359307188e-37	1.82205070415469e-35	0.541961691588559	2.60126793752535	0.28	0.148	1.89189189189189	307	10477	0.230780343626185	1.11607371072301
LCK	1.87719812861174e-37	1.83519009731903e-35	0.992424615992642	5.26971297684065	0.41	0.035	11.7142857142857	307	10477	0.189544690028299	1.95688351961373
PRMT2	1.92969746410511e-37	1.87508117830286e-35	1.26249302357659	1.62493296373282	0.463	0.434	1.0668202764977	307	10477	1.00714711856667	2.51739798200201
SEMA4D	2.31414038830797e-37	2.23509715938203e-35	0.680489543438401	3.4247483103644	0.309	0.107	2.88785046728972	307	10477	0.27656939369546	1.53826816092937
TSEN54	2.54478237629434e-37	2.44314346342079e-35	0.340195324687664	3.24802957611454	0.189	0.069	2.73913043478261	307	10477	0.110534392821775	0.75496470964275
PRKCH	2.93698081156418e-37	2.80289365189336e-35	0.81428609841473	2.34545001897826	0.362	0.19	1.90526315789474	307	10477	0.347536001721123	1.68750693906915
COL3A1	3.51467751953963e-37	3.33436832371472e-35	1.05283676771081	-3.83672917966654	0.417	0.709	0.588152327221439	307	10477	37.8446448861629	2.83864256773182
G3BP2	4.18102057599485e-37	3.94319428793679e-35	0.947545754624963	1.61194682269466	0.384	0.394	0.974619289340101	307	10477	0.779445653212127	2.05242413518753
PBXIP1	4.56187083452155e-37	4.2772207654903e-35	0.570389775153274	2.73541923256419	0.277	0.149	1.85906040268456	307	10477	0.283315477036048	1.25967614753878
SEPT6	5.5837895142894e-37	5.20493588852337e-35	0.896804775139936	2.0615181476851	0.384	0.295	1.30169491525424	307	10477	0.612922215563538	1.86472480224443
SP100	5.98284758736736e-37	5.54468181319427e-35	1.18576595953607	1.59885603155865	0.466	0.423	1.1016548463357	307	10477	0.856470676406411	2.27737513723364
MLLT6	6.36214262203574e-37	5.8623122217873e-35	0.712798609576554	2.20909017555678	0.336	0.245	1.37142857142857	307	10477	0.440056724209817	1.49057254083726
ICAM3	6.81807165820276e-37	6.24652245119799e-35	0.653384635206323	2.55734564563448	0.313	0.166	1.8855421686747	307	10477	0.330105447105043	1.39939797925622
STK17A	7.72434118468805e-37	7.0366114894377e-35	0.926159225424675	2.29503984337554	0.388	0.215	1.8046511627907	307	10477	0.483189157898805	1.94243739288078
TRDV2	1.46380177359111e-36	1.32593976474499e-34	0.091553143195138	8.93387190530625	0.055	0	Inf	307	10477	0.0070827280638892	0.233824636846173
RNF125	2.15251425971553e-36	1.93883489472018e-34	0.786753481005872	2.80654998291158	0.339	0.164	2.06707317073171	307	10477	0.395792009835002	1.72339522588918
CD151	3.6478981729043e-36	3.26741627967456e-34	0.138136096744658	-2.80288228967677	0.085	0.573	0.148342059336824	307	10477	1.81011379277264	0.3219336790039
LAMC1	5.05637353254071e-36	4.50382426929029e-34	0.0449782851714804	-3.80605614961988	0.029	0.483	0.0600414078674948	307	10477	1.32460618201051	0.107983509558852
GSTP1	6.07828963008829e-36	5.38415567067434e-34	0.869044604683344	-1.37190345071124	0.368	0.782	0.470588235294118	307	10477	4.56439365568618	1.8693443570077
RP11-489E7.4	9.40613002562488e-36	8.28618036817822e-34	0.581364586871415	3.83686791225121	0.267	0.07	3.81428571428571	307	10477	0.198855829671138	1.37854244176476
CD6	1.15485792650155e-35	1.0117943789945e-33	0.766567010615929	5.70582500683879	0.342	0.023	14.8695652173913	307	10477	0.131122376848995	1.60460387253496
PDE4D	1.19765354050804e-35	1.04358582690029e-33	0.647510020320545	2.63509325136262	0.306	0.152	2.01315789473684	307	10477	0.292164198034969	1.37854579676777
ANKRD44	1.31748625511495e-35	1.14179768260854e-33	0.895814577360458	3.0053442476621	0.384	0.16	2.4	307	10477	0.422319896829058	1.81224701169393
CALD1	2.82605452121304e-35	2.43602860960261e-33	0.212567328834675	-3.47767048092327	0.111	0.626	0.177316293929712	307	10477	6.59896760487935	0.630114204986745
TNFAIP8	3.35035716980778e-35	2.87252815526888e-33	0.869673281967933	2.62521938034712	0.378	0.196	1.92857142857143	307	10477	0.451690867476865	1.72897778255095
IL18RAP	4.1424436277094e-35	3.53275524909919e-33	0.188571856847586	5.98635476440235	0.121	0.006	20.1666666666667	307	10477	0.0264537856049378	0.415598542056459
NFIB	4.46665447594397e-35	3.78909371496347e-33	0.0567334081029576	-4.35974324211844	0.036	0.535	0.0672897196261682	307	10477	2.49703137641666	0.134171779418811
RAB13	5.54160848535385e-35	4.67624257082517e-33	0.0502208979139265	-3.95413316947807	0.033	0.5	0.066	307	10477	1.46924774089229	0.119070701995183
COL1A1	6.96726323764723e-35	5.84848855964388e-33	1.47393236497301	-3.87715173936106	0.502	0.714	0.703081232492997	307	10477	43.0877597064912	3.26358115637926
RPLP1	7.15494278490509e-35	5.9747498786658e-33	57.13170451499	0.589792336239631	0.997	0.988	1.00910931174089	307	10477	47.1677378473417	69.2455030403542
FASLG	7.29539782862078e-35	6.06047219618016e-33	0.113269238478157	6.74256114978169	0.072	0.002	36	307	10477	0.0126649907708766	0.265850292143759
RPS27A	7.63541928602995e-35	6.31024110375867e-33	42.9304868787746	0.695389787054629	0.99	0.968	1.02272727272727	307	10477	32.2039054524941	50.2048189672641
BTN3A2	1.10222885090933e-34	9.06258213673293e-33	0.420763459048629	2.81914476747771	0.231	0.107	2.1588785046729	307	10477	0.167485749093099	0.889140881699586
KLRD1	1.39157709094098e-34	1.13832426015595e-32	3.41653585783311	6.09405063510607	0.632	0.023	27.4782608695652	307	10477	0.429131304862998	7.43207280753074
EZR	1.79479128968779e-34	1.46070501256671e-32	1.28073069294752	1.79377865713311	0.45	0.361	1.24653739612188	307	10477	0.931753320344802	2.75967599390756
PTMS	1.84232733912464e-34	1.49181991051441e-32	0.613971712274417	-1.57559493305011	0.287	0.723	0.396957123098202	307	10477	4.02447193533848	1.39512277587551
TMEM120B	2.82201752719048e-34	2.2736385433892e-32	0.330833233935744	3.10992029106928	0.179	0.076	2.35526315789474	307	10477	0.125768172216814	0.767711731037926
DSTN	4.67881639814939e-34	3.75077316557646e-32	0.637554560578293	-1.87593493266726	0.3	0.733	0.409276944065484	307	10477	5.11309740911126	1.42785248295214
MGP	4.78689305231146e-34	3.81832120933879e-32	0.380461903549365	-4.13817919851561	0.192	0.639	0.300469483568075	307	10477	14.0277406532523	0.948605926571159
AUTS2	5.98836766867766e-34	4.75304449662915e-32	0.45709862411685	2.7365347829346	0.218	0.118	1.84745762711864	307	10477	0.179975642441842	1.10959209174482
SYTL3	6.24628406885811e-34	4.93333361950749e-32	0.620921253713734	4.06295750583357	0.28	0.064	4.375	307	10477	0.203967430288696	1.48940366363394
FAM102A	7.75467579311101e-34	6.0946429897524e-32	0.58156201718941	2.71349554357456	0.277	0.142	1.95070422535211	307	10477	0.29627445598614	1.29970916031942
COL1A2	9.42561237418349e-34	7.37174844855043e-32	1.94984529316711	-3.3315198816792	0.593	0.761	0.779237844940867	307	10477	35.4412723167436	3.78389128881229
EEF1D	1.12905898758245e-33	8.78747706209199e-32	7.95440505162739	0.706631112469832	0.886	0.891	0.994388327721661	307	10477	7.33195065790875	11.3226561115854
TSPAN4	1.16542085622231e-33	9.02666308589965e-32	0.0388626295257821	-3.52357764043409	0.026	0.493	0.0527383367139959	307	10477	1.11770760780794	0.0888538288590227
ARF6	1.29286681314687e-33	9.96564116114606e-32	1.17280401479502	1.42640494726322	0.446	0.449	0.993318485523385	307	10477	0.940284602939109	2.38219350553692
TRGV9	1.41876505125986e-33	1.08837607975355e-31	0.129542435943434	6.87838488754823	0.072	0.002	36	307	10477	0.0133318444296044	0.344688062651719
EMB	1.50154353189286e-33	1.14639273556372e-31	1.51805845183453	3.28821015041736	0.511	0.142	3.59859154929577	307	10477	0.538138891175887	2.91111024007882
CFLAR	2.57860411304433e-33	1.94731724503435e-31	1.77192918350361	1.46029319431964	0.56	0.5	1.12	307	10477	1.3137058160517	3.37227912750753
DOCK8	2.57936591139014e-33	1.94731724503435e-31	0.963900976961567	2.72728387478396	0.414	0.186	2.2258064516129	307	10477	0.478619546303346	1.91459523612085
YWHAZ	2.58703033239142e-33	1.94731724503435e-31	3.55360943851583	0.893971754557348	0.739	0.753	0.98140770252324	307	10477	3.30679723530154	5.79592445611152
LAT	3.71797860241088e-33	2.78553041740437e-31	0.512616224340469	3.99231191652578	0.261	0.061	4.27868852459016	307	10477	0.18368891424338	1.12358825091175
KLF13	4.94190674192236e-33	3.6852832927089e-31	0.989118138399274	1.64841535450763	0.407	0.378	1.07671957671958	307	10477	0.760326355284961	2.02585592223279
PCSK7	5.06455913009298e-33	3.75926280244355e-31	0.858650991633757	1.82042536160795	0.371	0.316	1.17405063291139	307	10477	0.639834867345647	1.78609645376679
CD48	5.25957497013779e-33	3.8860260597336e-31	1.72197142043442	3.34408046890385	0.56	0.147	3.80952380952381	307	10477	0.613977668900564	3.18432784942022
IGFBP4	5.74343651470573e-33	4.22406044221454e-31	0.169544730361543	-3.5364398436681	0.098	0.602	0.162790697674419	307	10477	4.27790587512207	0.438433290646458
DPYSL2	7.10375255220002e-33	5.20066048718826e-31	0.114501382393011	-2.39312281857322	0.072	0.575	0.125217391304348	307	10477	1.46109607406489	0.272780176942121
DTHD1	7.969951430871e-33	5.80828324050703e-31	0.132666455394444	6.48305863347914	0.085	0.003	28.3333333333333	307	10477	0.0156490155621384	0.303275960936327
OXNAD1	9.36052374898893e-33	6.79082702568052e-31	0.429016413233148	3.82861253284207	0.221	0.056	3.94642857142857	307	10477	0.152693188004867	0.94616313046246
PSME1	1.03532659628771e-32	7.47720329652289e-31	1.69892370289745	1.20952331420725	0.557	0.585	0.952136752136752	307	10477	1.55292387571701	3.11903599654475
DDX6	1.15796379252974e-32	8.32539618189653e-31	0.931940829701337	1.58384752022022	0.391	0.388	1.00773195876289	307	10477	0.752383668530975	1.91671952693423
TMSB10	1.47448226312179e-32	1.05537384484963e-30	16.5558206679581	-0.74891100116471	0.961	0.983	0.977619532044761	307	10477	36.6626907138931	22.2672729937172
PARP15	2.1543826072779e-32	1.53516517077718e-30	0.332340185488654	4.55598599743034	0.182	0.03	6.06666666666667	307	10477	0.0869532481222016	0.783281594705066
RBM38	2.89658134325839e-32	2.05490657860451e-30	0.423546810681954	3.28587207717986	0.218	0.079	2.75949367088608	307	10477	0.172681039205768	0.950425139601495
LCP1	3.30980573901424e-32	2.33771433540156e-30	3.49594473861751	2.49546989992787	0.743	0.268	2.77238805970149	307	10477	1.36973483805152	5.58923287618747
CNN3	4.14486127796008e-32	2.91467372234798e-30	0.0516553569432745	-3.66327072296101	0.033	0.477	0.0691823899371069	307	10477	1.34493062068566	0.129480188177245
RP11-23P13.6	4.82637609197261e-32	3.37909554072475e-30	0.100537478843302	7.11217084147128	0.062	0.002	31	307	10477	0.0107270869150859	0.251247590996541
RHOF	5.01616170284963e-32	3.49670089486036e-30	0.375969581978403	3.71157028956385	0.208	0.052	4	307	10477	0.115669114115213	0.828033682357605
GRAP2	6.05605331074831e-32	4.20332046455531e-30	0.301372995469702	5.94970604811813	0.169	0.01	16.9	307	10477	0.0481532179540767	0.681423005089483
RPS12	2.07417788040929e-31	1.43341784295699e-29	40.9914649771862	0.684408466881061	0.98	0.968	1.01239669421488	307	10477	33.6581427693568	52.3380635438904
TRBC1	4.10910559330103e-31	2.82752317499551e-29	1.35355199810431	5.52198239126673	0.443	0.031	14.2903225806452	307	10477	0.253662598030797	3.10252763472271
IDS	5.42669012478904e-31	3.71821037481807e-29	1.52495470398775	1.40487905366519	0.518	0.512	1.01171875	307	10477	1.32438335315442	2.88718020854977
TBC1D10C	6.56465611224054e-31	4.47877155095969e-29	0.711052601137352	4.61926489181885	0.319	0.047	6.78723404255319	307	10477	0.189421005129544	1.54327020285841
HLA-E	8.035056891703e-31	5.45873165867264e-29	11.3170167367511	0.885543966642572	0.948	0.878	1.07972665148064	307	10477	8.06861222968819	14.2380879973627
RPL36AL	9.15584045454126e-31	6.19390675137806e-29	3.35037108024339	0.837231567909243	0.73	0.757	0.964332892998679	307	10477	3.18617998187177	5.48573572932425
SKAP1	9.72592777012092e-31	6.53669833788428e-29	0.669697724346861	5.22803268228413	0.306	0.029	10.551724137931	307	10477	0.145885583538908	1.43864686775675
CH17-189H20.1	9.74409594432946e-31	6.53669833788428e-29	0.525048643325392	2.62266093286113	0.267	0.136	1.96323529411765	307	10477	0.259665997253786	1.14671888641161
S1PR5	1.34535653243296e-30	8.987542201874e-29	0.143848377351821	5.77133346425339	0.085	0.005	17	307	10477	0.0202943854655986	0.374439489536335
NFATC3	2.39871183397433e-30	1.59579032506682e-28	0.566306407649723	1.96304921671723	0.287	0.241	1.19087136929461	307	10477	0.384208904608482	1.17965741944778
C16orf54	2.61214379199281e-30	1.73059923210829e-28	0.454929815967543	4.47799361326633	0.225	0.039	5.76923076923077	307	10477	0.128962370571821	1.10327882252885
GFI1	2.81607113665563e-30	1.85802751168723e-28	0.101176285272002	6.07655215148177	0.062	0.004	15.5	307	10477	0.0143458518655366	0.262050224898891
S100A13	2.83929935230208e-30	1.86567567686308e-28	0.118920548627052	-2.9009002022063	0.075	0.523	0.1434034416826	307	10477	1.8653050073011	0.278021127906668
PDE7A	2.98299083829756e-30	1.95209355552754e-28	0.470865647369479	2.73353097969076	0.225	0.138	1.6304347826087	307	10477	0.282878014389683	1.14841398966999
APBB1IP	4.12549608368939e-30	2.68878368738992e-28	0.650427130576756	2.62521047785858	0.303	0.161	1.88198757763975	307	10477	0.348298469933547	1.39621561269006
LIMS1	4.44205661718868e-30	2.88338031349741e-28	0.288661851644614	-1.86965574166918	0.163	0.63	0.258730158730159	307	10477	2.10335101941127	0.650919821954791
BRD1	6.93275193799782e-30	4.48196821862577e-28	0.504677906782962	2.13392315601796	0.257	0.198	1.2979797979798	307	10477	0.304294269132117	1.08568833716227
MYL12A	1.21364877684196e-29	7.81463085907915e-28	5.58946730543455	0.847181984813841	0.811	0.809	1.00247218788628	307	10477	5.25521502092672	9.33850312098077
NFIC	1.3771745766666e-29	8.83209599507827e-28	0.15996639363127	-2.10846354509793	0.101	0.567	0.178130511463845	307	10477	1.54853237523954	0.362996425295953
NFATC2	1.45660993567065e-29	9.30431358510258e-28	0.60472137275575	2.20430770757505	0.283	0.182	1.55494505494505	307	10477	0.307286837598433	1.33146308316565
S100A10	1.49259802911526e-29	9.49635880984324e-28	4.44610898048518	-1.15554487583225	0.71	0.897	0.791527313266444	307	10477	19.9771803721478	9.29695942947552
YPEL5	1.53336528561526e-29	9.71717218350571e-28	1.08677451968324	1.61073386111567	0.417	0.403	1.03473945409429	307	10477	0.908412176220203	2.20715614386602
TMEM2	1.69296605325437e-29	1.06863483196171e-27	1.04438156597169	1.98823286388192	0.388	0.276	1.40579710144928	307	10477	0.697814836298099	2.39092845630947
OGT	1.78955584247719e-29	1.12517446362497e-27	0.828129103474453	1.96483356954253	0.349	0.301	1.15946843853821	307	10477	0.650381566839215	1.84162194154975
TAGAP	2.07375350892894e-29	1.29876914096319e-27	0.662594260107446	3.47826169113806	0.303	0.089	3.40449438202247	307	10477	0.25771379485615	1.48558720591634
TMSB4X	2.10037918519074e-29	1.31032604965615e-27	104.573409890496	0.576069957229357	0.993	0.995	0.997989949748744	307	10477	80.8336708770849	119.215255322728
CBLB	2.14635025116338e-29	1.3338152549187e-27	0.547699178052345	2.23062682826776	0.267	0.193	1.38341968911917	307	10477	0.33426034423593	1.21785035382799
HSPG2	2.43520934862479e-29	1.50747920797302e-27	0.133395709194889	-3.33774337575553	0.081	0.561	0.144385026737968	307	10477	3.19673287766206	0.333057284069658
SRSF5	2.99399910568349e-29	1.8462610639009e-27	2.54814141724454	1.03520549336358	0.651	0.718	0.906685236768802	307	10477	2.57853739395905	4.45326440533809
CYTIP	3.12461536284485e-29	1.91942368247094e-27	1.32243377371173	3.08048906829454	0.476	0.158	3.0126582278481	307	10477	0.577264697951458	2.59999509178797
FAM46C	3.26539385183343e-29	1.99824655062769e-27	0.425363808216876	4.13694649099755	0.225	0.039	5.76923076923077	307	10477	0.1137396497715	0.965838722040274
MBP	3.50698881319831e-29	2.13792972022846e-27	0.989792063059769	2.64404983063854	0.404	0.2	2.02	307	10477	0.567432891120788	2.05942268358636
LEPROT	3.60929655102598e-29	2.19196407585604e-27	0.193124915740169	-1.91215255085421	0.117	0.624	0.1875	307	10477	1.73337822001501	0.462572840052207
FNBP1	5.6457507334183e-29	3.41578571731682e-27	1.06429709434472	1.74973828790693	0.423	0.363	1.16528925619835	307	10477	0.803901734028694	2.13115711469763
PRKCDBP	5.70060445090368e-29	3.43600718651649e-27	0.0784128667850785	-3.54419562157395	0.052	0.482	0.107883817427386	307	10477	1.78689919771209	0.183258191576544
IKZF1	1.20402445463267e-28	7.23000901914815e-27	1.31820144286056	3.17138761161173	0.482	0.156	3.08974358974359	307	10477	0.595662814663659	2.56140093033091
GMFG	1.24312844689695e-28	7.43696954817122e-27	2.06395725632144	1.79101039872831	0.612	0.398	1.53768844221106	307	10477	1.35949794176715	3.61171635158222
FAM107B	1.51998436932135e-28	9.05944587112609e-27	1.51305408230854	1.71765561297936	0.518	0.407	1.27272727272727	307	10477	1.18543924267166	2.87775397881002
FAM177A1	1.5510122386348e-28	9.21014045260435e-27	0.820807353234924	1.47329561793199	0.345	0.372	0.92741935483871	307	10477	0.731962397734122	1.81796758694773
N4BP2L2	1.6390895073947e-28	9.69724061699605e-27	2.08520465219054	1.18569778665248	0.596	0.643	0.926905132192846	307	10477	2.05368164827044	3.8003995221007
SIT1	2.0188083414432e-28	1.1899836080279e-26	0.204120698033373	5.39039003812351	0.124	0.01	12.4	307	10477	0.0364000180599903	0.468856433685051
COL6A2	2.08923622882708e-28	1.22698624383826e-26	0.350246869822449	-3.65154102835405	0.173	0.596	0.290268456375839	307	10477	9.58373801671435	0.931347235730225
MALAT1	2.30539067940117e-28	1.34899010083354e-26	345.824264252307	0.830131048679261	1	0.984	1.01626016260163	307	10477	244.575061404534	423.373422719281
RINL	2.37532131228606e-28	1.384855512723e-26	0.231265153970863	3.66244412489418	0.13	0.038	3.42105263157895	307	10477	0.0723128920778583	0.617584899675236
RPL41	2.54197301367901e-28	1.47664685972158e-26	23.9472445966558	0.525612101662188	0.967	0.957	1.01044932079415	307	10477	21.252584710529	29.960201363992
FCGRT	2.84414947121026e-28	1.64621835638679e-26	0.237899864710985	-2.66035688935949	0.137	0.672	0.203869047619048	307	10477	3.47927506977936	0.567640164926754
ATF7IP2	3.33655713310319e-28	1.92428131349077e-26	0.494195202040321	3.21105833190419	0.248	0.093	2.66666666666667	307	10477	0.226072003907049	1.1362878530826
KCTD12	3.77378697538132e-28	2.16864252961608e-26	0.0263443066354581	-4.39880450066797	0.023	0.52	0.0442307692307692	307	10477	1.61166032892189	0.0540084447691481
EOMES	4.56908539643854e-28	2.61629093432497e-26	0.142021691768295	6.17171967791111	0.085	0.004	21.25	307	10477	0.0169944084445795	0.357340277681521
SEPT9	4.83750040663503e-28	2.76012968041208e-26	1.10303069410542	1.34050569097626	0.433	0.447	0.968680089485459	307	10477	0.962048996558054	2.208696763618
CYB5R3	5.27215162720858e-28	2.99746124251898e-26	0.21212930344055	-2.01773829649977	0.124	0.579	0.214162348877375	307	10477	1.70034651415547	0.486594494541873
SOCS1	5.84510414187695e-28	3.31146836419481e-26	0.77274840990772	3.10335322850753	0.329	0.119	2.76470588235294	307	10477	0.346681114161676	1.78388945278761
TNFAIP3	6.66793545709235e-28	3.76433130928034e-26	6.58589833571712	1.908944356371	0.798	0.489	1.6319018404908	307	10477	4.55901247660837	12.5712441407734
HTRA1	7.3014999308631e-28	4.10754204882555e-26	0.0782185812582654	-4.03406664308401	0.052	0.524	0.099236641221374	307	10477	2.70253667411188	0.185542737492263
PRDM1	7.81905938521817e-28	4.38332094836374e-26	1.10923638264679	2.93244460843665	0.427	0.14	3.05	307	10477	0.45295279282847	2.37917961004483
CELF2	8.10101010976149e-28	4.5255573202023e-26	1.78159940728519	1.34435490197482	0.534	0.537	0.994413407821229	307	10477	1.67286935844351	3.6395720413263
PRF1	8.34638311222823e-28	4.64644307077622e-26	1.35470388442608	5.8024820505741	0.469	0.017	27.5882352941176	307	10477	0.191925074513254	2.8582590934657
IL7R	9.07484452252615e-28	5.0344976550056e-26	4.54142336224712	4.01972268529261	0.616	0.123	5.00813008130081	307	10477	1.80435188140047	12.2025574325852
DAB2	1.00175476273798e-27	5.53832210723382e-26	0.0421421670021342	-4.13870491374285	0.029	0.512	0.056640625	307	10477	1.65200227506608	0.100611789196643
SYNRG	1.21163650969594e-27	6.67565916149655e-26	0.50398539830373	2.05724769537865	0.257	0.2	1.285	307	10477	0.313835457689289	1.09393604983071
MGST3	1.26435683505649e-27	6.94227162207557e-26	0.577189402264556	-1.56677735997089	0.283	0.698	0.405444126074499	307	10477	3.2123917534374	1.24072473232695
ZFYVE28	1.53774754541949e-27	8.41457556167602e-26	0.25823076779218	3.1283592558522	0.147	0.063	2.33333333333333	307	10477	0.101811437479658	0.60116846506383
CCDC64	1.55134678028994e-27	8.44484795190048e-26	0.248659515338066	5.56540426484609	0.147	0.011	13.3636363636364	307	10477	0.0466472836380704	0.566455745725599
CD7	1.55381409955133e-27	8.44484795190048e-26	1.34145949184823	4.70696326037101	0.463	0.055	8.41818181818182	307	10477	0.35144515130042	2.84975022534845
KMT2E	1.69252376253786e-27	9.16764644755724e-26	1.27548810543261	1.27686505106071	0.472	0.507	0.930966469428008	307	10477	1.16471217871978	2.47817981529044
PRKCQ	1.71598068672806e-27	9.26340685195659e-26	0.266422076327439	5.45529106126591	0.163	0.013	12.5384615384615	307	10477	0.0512480173108227	0.57450907735803
ELF1	2.7628873147289e-27	1.4864890039278e-25	1.48568518222214	1.40383068302049	0.518	0.495	1.04646464646465	307	10477	1.29803005538692	2.80780412092237
ITGB1	2.80943860480806e-27	1.50647923581564e-25	0.870116290125211	-1.29565061493786	0.358	0.755	0.474172185430464	307	10477	4.40209734714946	1.96025644871482
TRANK1	2.90030554599792e-27	1.55001996063282e-25	0.282693104829405	2.96332246815158	0.16	0.077	2.07792207792208	307	10477	0.130229251543707	0.64476183604612
MAPK1	4.78868839464519e-27	2.55073226017762e-25	0.885470717508797	1.37548063898436	0.375	0.409	0.916870415647922	307	10477	0.791051915985173	1.88957063662541
ENG	5.88626240112232e-27	3.12498162507265e-25	0.0554971840276484	-3.40697199228461	0.036	0.498	0.072289156626506	307	10477	1.58452415870454	0.168063860506966
FILIP1L	7.07385291637188e-27	3.74307207287757e-25	0.0109261755636105	-5.52100426614814	0.01	0.444	0.0225225225225225	307	10477	1.37338942910897	0.0202454571303706
LAMA4	7.17388719970823e-27	3.78351754845138e-25	0.105288966448676	-3.0574131276585	0.065	0.483	0.134575569358178	307	10477	1.66031229039325	0.261210265735226
ASPH	7.4455760238707e-27	3.91393181608915e-25	0.0591154576351363	-3.01482256432303	0.036	0.466	0.0772532188841202	307	10477	1.02983599712876	0.155184798352214
KLRC4	9.91689471388472e-27	5.19599911593836e-25	0.124155587089697	6.55365836185201	0.072	0.003	24	307	10477	0.0162728358871586	0.311178404249297
ITM2B	1.01463167663096e-26	5.29888914378637e-25	4.31333247173469	-0.879239758713749	0.798	0.913	0.874041621029573	307	10477	11.6357023507956	6.605876368703
STK17B	1.22203112075625e-26	6.36130680489769e-25	1.92899002665905	2.05332361747688	0.577	0.336	1.7172619047619	307	10477	1.23545952866725	3.57390216639482
DST	1.45644948155889e-26	7.55704030350606e-25	0.0494577880638518	-3.80425370718062	0.029	0.466	0.0622317596566524	307	10477	1.29452874567076	0.125191313366472
FBN1	1.52620411332246e-26	7.89342920932226e-25	0.0762753165757517	-4.74976972938137	0.049	0.516	0.0949612403100775	307	10477	4.1688073871779	0.18142967266358
TMC8	1.5569386740152e-26	8.02649445674781e-25	0.486058976618741	4.24692092226601	0.244	0.046	5.30434782608696	307	10477	0.157858391496977	1.06601739321482
YWHAE	1.59689177183743e-26	8.20607877495818e-25	0.431226513381294	-1.39174741175177	0.228	0.686	0.332361516034985	307	10477	2.39148853610114	0.975190572429613
CTSZ	2.02941930230857e-26	1.03954248159468e-24	0.246719659950415	-2.73833770853943	0.143	0.631	0.22662440570523	307	10477	3.35371654724562	0.55903105873346
FKBP1A	2.21096736503987e-26	1.1289312026651e-24	0.685613552617824	-1.62378503300494	0.316	0.727	0.434662998624484	307	10477	3.88040673124113	1.48839657088889
ITGA4	2.31639356530266e-26	1.17900755658722e-24	0.598289985249128	2.94999857370438	0.287	0.113	2.53982300884956	307	10477	0.284254981669787	1.29358456625257
GPX1	3.02863804731221e-26	1.53665043710622e-24	0.379579444352617	-2.18476948323279	0.199	0.684	0.29093567251462	307	10477	4.38736925111395	0.912745731668565
RPL26	3.06337023712673e-26	1.54936955873353e-24	22.1400517020016	0.59354369198024	0.961	0.945	1.01693121693122	307	10477	19.5021946071545	28.7716593688741
RHOB	3.07859560153678e-26	1.55217368803268e-24	0.17166653805084	-2.8189393889184	0.104	0.589	0.176570458404075	307	10477	2.77805410424743	0.424254491682668
CYLD	3.18472388923453e-26	1.60064821680555e-24	0.645326861317216	1.96804223859006	0.306	0.261	1.17241379310345	307	10477	0.522635038789217	1.39307447275132
GPR171	3.63890870135209e-26	1.82320697527432e-24	0.501068725109107	5.41789978031283	0.235	0.02	11.75	307	10477	0.103755982059388	1.20390121861915
SELPLG	4.57044166621386e-26	2.27574098557548e-24	0.532655684458367	3.16432022697167	0.274	0.092	2.97826086956522	307	10477	0.225073744875145	1.16313325363212
TSPYL2	4.57050207294519e-26	2.27574098557548e-24	0.673213038185875	2.49580031536094	0.3	0.182	1.64835164835165	307	10477	0.452774098660601	1.67554039569386
CTTN	4.58777076667455e-26	2.27726714247966e-24	0.0585253401263135	-3.02611080841039	0.039	0.435	0.0896551724137931	307	10477	1.00024663604473	0.136282508664555
GIMAP4	4.90140596132695e-26	2.42543956104799e-24	1.10131816771284	1.94150934777311	0.423	0.278	1.52158273381295	307	10477	0.716766627913894	2.33416875097269
DUSP2	5.18360389786303e-26	2.55119683208702e-24	3.40636431344901	3.02376339013148	0.661	0.179	3.6927374301676	307	10477	1.34940938954426	7.23033115119011
FMNL1	5.18736460587767e-26	2.55119683208702e-24	0.892918871042627	2.55189067728187	0.378	0.188	2.01063829787234	307	10477	0.496258866198289	1.85647574875312
ARPC2	7.2194762831392e-26	3.53975116965048e-24	5.16184131782056	0.785604390967691	0.811	0.782	1.03708439897698	307	10477	4.54676350435715	7.79783126711147
PREX1	8.55885032538845e-26	4.18365997765101e-24	0.793802817198528	2.57198185699139	0.352	0.173	2.03468208092486	307	10477	0.446435220367973	1.66467058660951
WBP5	8.68335651585357e-26	4.23161869357691e-24	0.0289585538376851	-3.89450454977107	0.02	0.404	0.0495049504950495	307	10477	0.826845069506816	0.0657505565405322
SMCHD1	1.00673598991814e-25	4.89121155344169e-24	0.815158896732416	1.69935262353867	0.362	0.335	1.08059701492537	307	10477	0.755628296925446	1.6780477846608
FSTL1	1.0100338135101e-25	4.89240849909592e-24	0.12979085442198	-3.78157752051131	0.075	0.528	0.142045454545455	307	10477	3.51435046470588	0.328481604819696
GBP5	1.28238372260471e-25	6.19290910377149e-24	0.344080563895544	4.41254502664367	0.189	0.027	7	307	10477	0.0862681474605582	0.782441154385795
TSPO	1.37930501143342e-25	6.64096013462822e-24	0.805792691252666	-1.20745342360496	0.352	0.753	0.467463479415671	307	10477	3.67956038511221	1.70599211186485
COL6A1	1.54281015521232e-25	7.4059506642273e-24	0.258139375362791	-3.91750940233586	0.143	0.555	0.257657657657658	307	10477	7.15263432951937	0.603455622989927
CTNNA1	1.60262025754499e-25	7.67009271319963e-24	0.081504908846229	-2.44104717761502	0.052	0.49	0.106122448979592	307	10477	0.986190844107731	0.198178991882175
TUBB	1.82249780636572e-25	8.69646051472072e-24	0.549330537134706	-1.71363803530122	0.257	0.687	0.374090247452693	307	10477	3.61715649246574	1.29651748684905
LPIN2	2.1026819501794e-25	1.00036497647556e-23	0.458526155915166	2.04027107649178	0.228	0.202	1.12871287128713	307	10477	0.335549030131689	1.06666614273091
SPARCL1	2.11871409094258e-25	1.00501014852315e-23	0.162896835934231	-3.83301003704142	0.088	0.559	0.15742397137746	307	10477	7.90901166719643	0.513252714179115
TRDC	2.60039990985889e-25	1.22985875382795e-23	1.40186880201059	5.60766079604922	0.41	0.022	18.6363636363636	307	10477	0.268071196701318	3.88403401489064
S1PR4	2.64328477262158e-25	1.24646425763064e-23	0.378872227365348	3.82968665435004	0.202	0.052	3.88461538461539	307	10477	0.141692909186575	0.847446880993012
CCDC88C	3.43065567841686e-25	1.61301180328615e-23	0.39464963998937	2.73757676785496	0.218	0.096	2.27083333333333	307	10477	0.184510195286338	0.850122080799964
CYFIP2	4.27506370013689e-25	2.00415486269868e-23	0.51676758784793	3.56302540246661	0.257	0.067	3.83582089552239	307	10477	0.204747375729638	1.1356799956634
SCAF11	4.31099756726915e-25	2.01510857131272e-23	1.47618596574905	1.04982648859785	0.508	0.587	0.86541737649063	307	10477	1.53333663395905	2.88250418440915
TRGV10	4.84883167360863e-25	2.25992204136533e-23	0.0736317579142309	6.97622252937146	0.049	0.001	49	307	10477	0.00737073891793943	0.175369816622546
P2RY8	5.05728882342412e-25	2.35024671611475e-23	0.284853193160777	4.47817326817158	0.153	0.028	5.46428571428571	307	10477	0.0837057826355991	0.714490914232617
PDLIM1	7.64887446803276e-25	3.54434694641529e-23	0.0950786628797109	-3.07658736571375	0.062	0.473	0.13107822410148	307	10477	1.47461214579231	0.217067050018809
SP140	1.21890624531748e-24	5.6319088850649e-23	0.242176551611529	4.55730429739912	0.147	0.022	6.68181818181818	307	10477	0.0632670987030527	0.541396318196502
APOBEC3H	1.27562642084254e-24	5.87704551878402e-23	0.161762661026701	6.05985956417114	0.098	0.005	19.6	307	10477	0.0236567388393129	0.390408250063711
SERPINH1	1.5424849385491e-24	7.08614928932888e-23	0.0484760644055608	-3.8500743582362	0.029	0.419	0.0692124105011933	307	10477	1.2043782305237	0.126596772266524
COL18A1	1.5993765306131e-24	7.32651540437711e-23	0.143583409506996	-3.10209659913794	0.091	0.545	0.16697247706422	307	10477	3.13806648898813	0.355377355089543
RPL30	1.6953840285459e-24	7.74418579193059e-23	29.5631363978581	0.598653401178165	0.977	0.951	1.0273396424816	307	10477	24.6956299888341	35.9546880177598
PRPF38B	1.72770583196891e-24	7.86940556930612e-23	1.05568380557965	1.34222322108963	0.436	0.438	0.995433789954338	307	10477	0.95034876708695	2.05702567677421
SPTBN1	1.88107767122204e-24	8.54371623306031e-23	0.311070628180906	-1.99759602628048	0.179	0.587	0.304940374787053	307	10477	2.69573940557795	0.691241515445812
YPEL1	2.02101424795095e-24	9.15336763768292e-23	0.246558035122955	2.93456593718843	0.137	0.067	2.04477611940298	307	10477	0.102753415375309	0.592100263700812
TCEAL4	2.26061384300584e-24	1.02096962661726e-22	0.0859994573512088	-2.40019584093956	0.055	0.49	0.112244897959184	307	10477	1.06562903499331	0.207816699569702
ZFP36L1	2.81115676739546e-24	1.26604709133852e-22	1.18812037481826	-1.43750161840443	0.43	0.803	0.535491905354919	307	10477	6.61882907262873	2.62797508948576
CYTH1	2.9663916564006e-24	1.33221729487593e-22	0.660654496920514	1.88350984287189	0.306	0.259	1.18146718146718	307	10477	0.50529023803343	1.44906038862259
DIAPH1	3.25330850967939e-24	1.45699148982373e-22	0.846135259081182	1.45890421050448	0.368	0.342	1.07602339181287	307	10477	0.627530021697986	1.73268283364468
IFI27	3.34935322617816e-24	1.495826748616e-22	0.181676007789024	-3.56854636121512	0.104	0.536	0.194029850746269	307	10477	5.16043149704518	0.476768384680307
ACTN1	4.50862546420439e-24	2.00796644632191e-22	0.0854879329815892	-2.72381481325734	0.052	0.482	0.107883817427386	307	10477	1.34378034558262	0.224063526557621
COL4A2	4.62517449507969e-24	2.05416683323027e-22	0.142366031048572	-3.61668278617446	0.088	0.501	0.17564870259481	307	10477	3.40761023928427	0.357296009175158
ATXN7	5.9274047143449e-24	2.62525082279259e-22	0.548020814467023	1.84603895328077	0.264	0.251	1.05179282868526	307	10477	0.443346374538585	1.44101062930188
ADIRF	5.97451830002776e-24	2.63882787615276e-22	0.269844296269766	-2.91137939100305	0.143	0.597	0.239530988274707	307	10477	5.484004130946	0.717382734101559
SCARB2	8.01312372670532e-24	3.52951683269963e-22	0.0794134142717071	-2.41399410641402	0.049	0.482	0.101659751037344	307	10477	0.976177893014693	0.19489331478428
RPS17	8.15966491714485e-24	3.58421664702968e-22	2.36380118959508	-0.826143107636921	0.632	0.883	0.715741789354473	307	10477	7.92309048825818	4.24572638469727
MYOF	9.06895527939591e-24	3.97274754083483e-22	0.00922738030333758	-5.20225213896355	0.007	0.347	0.0201729106628242	307	10477	0.626690222722324	0.0202196781379447
CTSB	9.24747681238579e-24	4.03991269027197e-22	0.424690431083548	-2.70746511520072	0.221	0.664	0.332831325301205	307	10477	6.35624111691114	0.960915573468228
AQP3	1.00400942426316e-23	4.37426171174218e-22	0.234661917452532	3.96508482376975	0.134	0.032	4.1875	307	10477	0.0794564095846838	0.583132035033951
TFPI	1.08233212367365e-23	4.70271841161508e-22	0.0337991853128705	-3.97211377052522	0.023	0.42	0.0547619047619048	307	10477	1.11962134506552	0.0785723614353906
C5orf56	1.10899300677688e-23	4.80553645341992e-22	0.337631320317344	2.72993459752865	0.186	0.093	2	307	10477	0.16495550732358	0.7806261380387
PRSS23	1.11647889182982e-23	4.82493425140365e-22	0.0976911327994796	-3.30426500133734	0.062	0.455	0.136263736263736	307	10477	1.7910798359133	0.22698726514042
RPS7	1.13739559982308e-23	4.9021138849364e-22	22.5668890146425	0.530928402347239	0.98	0.946	1.03594080338266	307	10477	19.1735986026338	27.2097714566693
TRBC2	1.17541449979631e-23	5.04470480232287e-22	1.59241883430883	4.76575164509712	0.502	0.053	9.47169811320755	307	10477	0.428477329909641	3.4818491795911
FAU	1.17677265394421e-23	5.04470480232287e-22	16.8456161068925	0.495631588826685	0.958	0.944	1.01483050847458	307	10477	15.4506205263827	21.021380387156
SF1	1.19435287157035e-23	5.10641589063666e-22	1.8500392969203	1.09101313042786	0.59	0.611	0.965630114566285	307	10477	1.81658488358979	3.27526322621437
BGN	1.28159220032727e-23	5.46483184783166e-22	0.160619964642691	-3.8136974217004	0.091	0.513	0.177387914230019	307	10477	5.09110268540408	0.424983274923008
PRDX1	1.36159618141178e-23	5.79057601500667e-22	0.735838284094931	-1.25235979495382	0.326	0.737	0.442333785617368	307	10477	3.65756299634597	1.60083097450463
BCL2	1.42929491055083e-23	6.06240351874642e-22	0.509302474899973	2.95153915013298	0.254	0.116	2.18965517241379	307	10477	0.298579669032439	1.23227751497453
GABARAPL1	1.57830473522012e-23	6.67677040099847e-22	1.07030657314535	1.87165278074859	0.423	0.311	1.36012861736334	307	10477	0.797154509056881	2.24181093792514
HELB	1.63467239748091e-23	6.89702698652931e-22	0.283195446116546	3.43251501658563	0.166	0.052	3.19230769230769	307	10477	0.115151028195836	0.623437293382807
CLEC2B	1.83543748864876e-23	7.72377145813794e-22	1.21870610927812	1.53017935345767	0.469	0.378	1.24074074074074	307	10477	0.866044277915795	2.37259239334546
RBM39	1.91869586003074e-23	8.05299757169449e-22	2.28226846202157	0.889874878631079	0.642	0.69	0.930434782608696	307	10477	2.30932629387391	3.87604096548338
MT2A	2.29391413404698e-23	9.60269590370111e-22	1.19762490566708	-2.34990822496218	0.423	0.718	0.589136490250696	307	10477	14.056031483661	2.86106795377823
CLIC4	2.57500190461989e-23	1.07513035252007e-21	0.0543775126107902	-3.02073849181289	0.036	0.424	0.0849056603773585	307	10477	0.905957006423081	0.132051816604578
DEF6	2.93954511423168e-23	1.22414874847991e-21	0.405917846113736	3.44439947211978	0.218	0.066	3.3030303030303	307	10477	0.168544779714223	0.908817110639989
FKBP9	3.5480124360179e-23	1.47371200483614e-21	0.029551894236449	-3.6922692072647	0.02	0.391	0.051150895140665	307	10477	0.774890217107858	0.0683944888807887
RPL14	3.82233811197163e-23	1.58355418473491e-21	17.7274263192957	0.56149629925697	0.948	0.937	1.01173959445037	307	10477	16.4719081334763	23.6150384560304
SUN2	4.7551530930162e-23	1.96493220464765e-21	0.698198828425474	1.58942618754579	0.326	0.305	1.06885245901639	307	10477	0.565846858145823	1.46693510713098
SLC4A10	5.20661716008356e-23	2.14595611639125e-21	0.0971705875342723	6.74262973732834	0.059	0.002	29.5	307	10477	0.0114485748762644	0.245461216666203
IL2RB	6.69010055643072e-23	2.75031749285266e-21	0.733617515187858	4.94015061847568	0.336	0.026	12.9230769230769	307	10477	0.155942908087232	1.56692506958518
NR2F2	6.89518813764391e-23	2.82737983147941e-21	0.0378476198130684	-4.57715578268491	0.026	0.459	0.0566448801742919	307	10477	2.45608225166271	0.0909434689125601
FOS	7.02200799543604e-23	2.87203709670475e-21	3.89929170617458	-1.34379488909662	0.684	0.891	0.767676767676768	307	10477	26.6451680769932	11.0311015247069
RP11-841O20.2	9.51242457725647e-23	3.88073036252298e-21	0.326437674117231	2.34978982317018	0.186	0.123	1.51219512195122	307	10477	0.198643573127657	0.751743091147742
CKLF	1.03445116806658e-22	4.20948111106889e-21	0.792199149614303	1.47513427169361	0.342	0.353	0.968838526912181	307	10477	0.732285473259887	1.73433051507716
RASA2	1.04118318880969e-22	4.22614938384448e-21	0.432798587672033	2.05490566469492	0.231	0.184	1.2554347826087	307	10477	0.317361702507131	0.961953682938026
PLEKHA2	1.07168560423928e-22	4.33897355877988e-21	0.574424475337867	2.41636834568395	0.28	0.164	1.70731707317073	307	10477	0.356287481986928	1.27985727417587
KLRB1	1.19101685064684e-22	4.80996805199516e-21	4.04975139127906	5.47146337693774	0.59	0.031	19.0322580645161	307	10477	0.914082079513656	12.170252913452
AC006129.2	1.27556170993316e-22	5.13846253652219e-21	0.224917912530393	4.96601952605693	0.13	0.015	8.66666666666667	307	10477	0.0521164276131604	0.529924633678379
SPN	1.33856039091338e-22	5.37228219885961e-21	0.459697145737701	3.82855579067337	0.238	0.048	4.95833333333333	307	10477	0.148185565971921	1.01002851771582
CAV2	1.3403061682429e-22	5.37228219885961e-21	0.0433475230677189	-3.93412582116448	0.029	0.412	0.0703883495145631	307	10477	1.28502593285177	0.0986367338784396
VAMP2	1.50371345262719e-22	6.01222887430716e-21	1.05134286048448	1.27556635770642	0.433	0.47	0.921276595744681	307	10477	1.00579301757026	2.08921857730204
NLRC5	1.65641536149754e-22	6.60629539574382e-21	0.306800838223492	2.47080924676429	0.173	0.102	1.69607843137255	307	10477	0.168717156225846	0.691352981911438
GNG12	1.94491554267224e-22	7.7376751602144e-21	0.0305676037134373	-3.6306063693522	0.02	0.374	0.053475935828877	307	10477	0.702370032420829	0.0745686821644087
ZCCHC11	1.95522340688106e-22	7.75942992141683e-21	0.66033576635856	1.70707668073702	0.309	0.285	1.08421052631579	307	10477	0.549990947671582	1.42731147783946
GPX4	2.1526627001465e-22	8.50494833391653e-21	0.84614613480094	-1.06063221427634	0.358	0.766	0.467362924281984	307	10477	3.80561196134109	1.87956703386468
HSPB1	2.15368865687651e-22	8.50494833391653e-21	0.218281365271547	-2.20177818230066	0.13	0.543	0.239410681399632	307	10477	1.94938193682782	0.498002720852403
SEPT1	2.21593360170702e-22	8.72925391552056e-21	0.427386125222665	2.54312387179564	0.235	0.128	1.8359375	307	10477	0.263335248721469	0.888053204962249
TSTD1	2.26767636131141e-22	8.91118997571221e-21	0.478919768800153	3.82584468939071	0.248	0.058	4.27586206896552	307	10477	0.187890504383605	1.06112936946667
RBL2	2.3294666876479e-22	9.13162332593125e-21	0.462254451796402	1.83668836624497	0.244	0.235	1.03829787234043	307	10477	0.401103105662617	1.022638452262
TOB1	2.36308002351134e-22	9.24079561389203e-21	0.813621970804669	2.03124115996462	0.313	0.268	1.16791044776119	307	10477	0.713686497839182	2.10663923928151
LINC00869	2.51525729309298e-22	9.81195138203401e-21	0.278157105680003	3.1210199590551	0.153	0.061	2.50819672131148	307	10477	0.117363686676292	0.639946335120261
SERPINB6	2.57540452449041e-22	1.00221992090181e-20	0.0938806447286158	-2.34001669674496	0.059	0.475	0.124210526315789	307	10477	0.946134684462765	0.230530369586624
NFIA	2.66930517251117e-22	1.03624624287825e-20	0.0542889149332415	-3.32949090295281	0.033	0.481	0.0686070686070686	307	10477	1.51129476566654	0.144222653011045
CTSL	2.71910358816213e-22	1.05302869152182e-20	0.147178648756917	-3.34420506025875	0.081	0.604	0.134105960264901	307	10477	4.1250569852163	0.402449670729328
CD53	2.81243293054044e-22	1.08654788374349e-20	1.38305540402619	2.39938932234469	0.508	0.214	2.37383177570093	307	10477	0.754497503170752	2.57071862355391
PPM1K	2.92195157414148e-22	1.12614542279352e-20	0.424436819634489	2.30174970303993	0.221	0.151	1.4635761589404	307	10477	0.292982184640443	0.956616085257173
THEMIS	2.9418282227357e-22	1.13108709580627e-20	0.257071776185691	5.7480446710253	0.15	0.01	15	307	10477	0.0474179812860469	0.579388199381911
IL6ST	3.0765414113378e-22	1.18005235521481e-20	0.164317015915605	-2.12012993817478	0.101	0.552	0.182971014492754	307	10477	1.73268542593907	0.379499470072404
PTP4A2	3.24735784398988e-22	1.24259876641264e-20	2.01521118464157	0.906591970444362	0.599	0.623	0.961476725521669	307	10477	1.9221970942625	3.67404055681754
TPM4	3.40652598307501e-22	1.30040074015813e-20	0.951818140399679	-1.28136087334902	0.388	0.726	0.534435261707989	307	10477	4.36233593951526	1.99291201590775
PPFIBP1	4.23919409890366e-22	1.61441802821193e-20	0.00783350619391054	-5.07377214361308	0.007	0.333	0.021021021021021	307	10477	0.605944946851058	0.0154925890770384
PPIC	4.31937431799818e-22	1.64105517631433e-20	0.0595693737730847	-3.75039729111855	0.036	0.427	0.0843091334894614	307	10477	1.37581781797457	0.15102961082734
PIK3IP1	4.43749048886416e-22	1.68194527205577e-20	0.758891886112707	2.92118089969473	0.332	0.146	2.27397260273973	307	10477	0.45959841501245	1.71382127721397
ARPC5L	4.73840579045943e-22	1.79176556694425e-20	0.851217494497198	1.50894977984691	0.371	0.305	1.21639344262295	307	10477	0.537486886623301	1.76198622606552
PPP1R2	4.76819495224097e-22	1.7987875216301e-20	0.884054140974819	1.34273740517362	0.371	0.4	0.9275	307	10477	0.836112438275198	1.86802691199189
TNRC6B	4.87029471039998e-22	1.83299143408082e-20	1.44710094398358	1.14165331208561	0.508	0.539	0.942486085343228	307	10477	1.45707911401553	2.77770248901003
NAV1	5.0767099219395e-22	1.90620351705986e-20	0.0261290071639999	-4.00223263146737	0.016	0.373	0.0428954423592493	307	10477	0.732363066262199	0.067737263601169
MEF2C	5.50473589587142e-22	2.06208950043239e-20	0.0449042493325755	-3.52046046240715	0.033	0.487	0.0677618069815195	307	10477	1.60001116343054	0.110780398164909
BCL11B	5.81675823264086e-22	2.17389474927578e-20	0.933844910880208	4.898097540697	0.381	0.04	9.525	307	10477	0.261041550939433	2.00982642995714
EMP2	7.20846152227361e-22	2.68775031596774e-20	0.0298117277313483	-3.70216665605754	0.02	0.391	0.051150895140665	307	10477	0.805533830729758	0.0735020774184102
ZNF276	7.22838270966308e-22	2.6889248256155e-20	0.335906424053854	2.3532076720941	0.186	0.128	1.453125	307	10477	0.223170322535985	0.764883159270578
ANKRD12	7.59193308758081e-22	2.81762646280517e-20	1.26976748471431	1.2806234302627	0.466	0.512	0.91015625	307	10477	1.35809222071359	2.52557766064432
ARHGAP9	8.5248587881291e-22	3.15656029907792e-20	0.432128988751217	3.49871808933145	0.228	0.064	3.5625	307	10477	0.179345768750699	0.97478827889933
SASH1	9.42780373400258e-22	3.47940085065216e-20	0.0268281918531228	-3.62975033126147	0.02	0.386	0.0518134715025907	307	10477	0.727178324922064	0.0648702638024855
PRRC2C	9.44015075178499e-22	3.47940085065216e-20	2.03259119913704	0.803918452196891	0.596	0.672	0.886904761904762	307	10477	2.16099228072234	3.71600646822299
CALU	9.61259633162402e-22	3.5348338758011e-20	0.206811644924427	-2.23631973001773	0.121	0.532	0.227443609022556	307	10477	1.87079372912728	0.497481715993262
SYTL1	1.05886332239721e-21	3.88484110938087e-20	0.277115461277829	4.95378388487578	0.16	0.019	8.42105263157895	307	10477	0.0731132533943642	0.641891239879033
COL4A1	1.06975883889499e-21	3.9158546721469e-20	0.14415101016639	-3.78658518240066	0.081	0.48	0.16875	307	10477	3.54468109173578	0.357982429786547
AP2S1	1.08434410111612e-21	3.96020249958879e-20	0.474880971878644	-1.38850037232837	0.241	0.658	0.366261398176292	307	10477	2.59595280629154	1.06331877672274
NXPH4	1.106709498669e-21	4.03269849821819e-20	0.122249881503195	4.45967183590978	0.068	0.013	5.23076923076923	307	10477	0.0173961150250721	0.321022120140821
RPL13	1.11471849825398e-21	4.05267158333471e-20	49.5875230740957	0.509473402417764	0.997	0.982	1.0152749490835	307	10477	41.5773906297052	57.9423239337444
HIPK1	1.23898265191066e-21	4.49425539775649e-20	0.638169470854481	1.49266389609667	0.303	0.333	0.90990990990991	307	10477	0.624526988587412	1.36576902904912
ARHGAP25	1.4543864702347e-21	5.26369712805258e-20	0.267110006720936	2.86422312489337	0.156	0.075	2.08	307	10477	0.139225934150022	0.625938544955999
DLC1	1.48674046146752e-21	5.36867338259207e-20	0.0084223526209839	-5.05966816689757	0.007	0.343	0.0204081632653061	307	10477	0.678845699531311	0.0170913631286931
IL13RA1	1.61623021179332e-21	5.82315033386119e-20	0.00960070002024538	-4.36306039074724	0.01	0.385	0.025974025974026	307	10477	0.680724412145311	0.0177098880134959
PFN1	1.66562754216745e-21	5.98766959272885e-20	6.2588783513516	0.766395388197988	0.827	0.814	1.01597051597052	307	10477	5.90509628383457	9.94661726747464
RSRP1	1.75920893799265e-21	6.30993219302823e-20	1.12219112775788	1.28850889465836	0.44	0.464	0.948275862068966	307	10477	1.10926067670325	2.19788095439579
PTTG1IP	1.78713240897751e-21	6.39577989132509e-20	0.115529862627035	-2.05835956309235	0.078	0.501	0.155688622754491	307	10477	1.07414336411682	0.270224051272876
ATG2A	1.97987681846548e-21	7.06979176624879e-20	0.285175014189642	2.50112219187582	0.156	0.099	1.57575757575758	307	10477	0.162178082286504	0.673079092757345
OSBPL7	2.32404340586112e-21	8.28030842803807e-20	0.195467236950137	3.14403559689389	0.114	0.045	2.53333333333333	307	10477	0.0697510216368849	0.463455172426664
FAM114A1	2.46903635940921e-21	8.77739688479111e-20	0.0144037222669728	-4.78786031841658	0.01	0.339	0.0294985250737463	307	10477	0.686600775658702	0.0351805382143083
TUBA1B	3.10194197982767e-21	1.10029725138445e-19	0.833158336241199	-1.70997118545695	0.365	0.711	0.513361462728551	307	10477	5.02674584052492	1.74931324370455
EIF1	3.8622488216732e-21	1.36696325293348e-19	15.1379110606718	0.465743277245692	0.961	0.944	1.01800847457627	307	10477	14.0056945557143	19.0544002598517
CYFIP1	4.28770260299505e-21	1.51420122981982e-19	0.0200102801411535	-3.90971006222601	0.013	0.367	0.0354223433242507	307	10477	0.606123603451049	0.0476516232074746
SOX4	4.53348965285297e-21	1.59748218910311e-19	0.0562426732068335	-2.70159175443363	0.036	0.486	0.0740740740740741	307	10477	1.69768506257753	0.14667221013651
ADRBK1	4.96259226192416e-21	1.74485179244364e-19	0.757418466178057	1.70009874279483	0.352	0.304	1.15789473684211	307	10477	0.648302321445436	1.63872649772163
VPS37B	5.45672772029637e-21	1.91435923386478e-19	0.447923766078799	1.91766637002795	0.235	0.193	1.21761658031088	307	10477	0.336266201278428	0.978440614102992
SEPT7	5.47473994109066e-21	1.91435923386478e-19	3.3594054618121	0.779194962782818	0.739	0.744	0.993279569892473	307	10477	3.25032759472677	5.40346127824378
GNG11	5.48051449101187e-21	1.91435923386478e-19	0.194733309636508	-3.03556254366175	0.114	0.533	0.213883677298311	307	10477	3.18039229345543	0.470893556828559
LRP1	6.62477822819189e-21	2.30902324636088e-19	0.042518319343819	-4.70371232905554	0.026	0.456	0.0570175438596491	307	10477	2.27026326664438	0.107213314779745
LAMB2	6.93445807607024e-21	2.41171727404846e-19	0.057306816133103	-3.08077002251284	0.036	0.44	0.0818181818181818	307	10477	1.06133447149802	0.154971598380308
CTSW	9.87582729371877e-21	3.42725409091327e-19	1.20833367858396	4.87952030788696	0.443	0.029	15.2758620689655	307	10477	0.250145995886488	2.5649131644642
ANKRD11	1.13636666368358e-20	3.93506840579671e-19	1.38179924655622	0.996878109770302	0.489	0.537	0.910614525139665	307	10477	1.40075399671781	2.69409839814934
EPB41	1.23871817270513e-20	4.28025182391838e-19	0.340134342394501	2.98919545265969	0.179	0.083	2.1566265060241	307	10477	0.188705221041214	0.819990609114833
VCAN	1.25515589871176e-20	4.32772355355819e-19	0.107529223094541	-4.12333089298226	0.065	0.488	0.133196721311475	307	10477	4.68445200094149	0.28947525381688
RP11-138A9.2	1.4847147110132e-20	5.10824698748384e-19	0.569298155693209	2.54593683124191	0.267	0.145	1.84137931034483	307	10477	0.35650907673336	1.33833144744282
RPL7	1.49322153563843e-20	5.12651410725716e-19	5.09157244861286	-0.627671560073135	0.834	0.922	0.904555314533622	307	10477	11.5812946333494	7.47911713644114
DDX5	1.5749722803555e-20	5.39562619037173e-19	7.39433337384108	0.568546777446217	0.889	0.909	0.977997799779978	307	10477	7.6667099585133	10.496335653296
CD37	1.69546330490992e-20	5.79602626175282e-19	1.32662749353243	2.6523266667331	0.476	0.188	2.53191489361702	307	10477	0.759229725260351	2.60049532375174
MIAT	1.85982152904546e-20	6.34436565429485e-19	0.251730450058999	4.66434236910837	0.134	0.021	6.38095238095238	307	10477	0.0733146547896922	0.643119734153911
LAMB1	1.87816482573065e-20	6.39333686856465e-19	0.0427170540715252	-3.43329840119703	0.029	0.377	0.0769230769230769	307	10477	0.925368946733868	0.0956748388683202
S100A16	1.92280323517211e-20	6.53142039608355e-19	0.0898117325887231	-3.15776040746963	0.052	0.417	0.124700239808153	307	10477	1.44728528524517	0.256691571918004
AIM1	2.08977391947945e-20	7.08358250549978e-19	0.560486129734481	2.15680230558874	0.27	0.184	1.46739130434783	307	10477	0.41100921154899	1.27378387731209
CD109	2.10225066217209e-20	7.11084068915721e-19	0.040863946638271	-3.16550490142377	0.026	0.394	0.065989847715736	307	10477	0.78380934672166	0.100813461599642
TTTY15	2.16748711444858e-20	7.31606755914822e-19	0.288210572365323	2.46562381910965	0.169	0.102	1.65686274509804	307	10477	0.168059719795357	0.653061379150719
FAM65B	2.19633605140464e-20	7.39786888911149e-19	0.7781487522899	3.26352107769329	0.336	0.113	2.97345132743363	307	10477	0.42599482298374	1.77562772924689
TMC6	2.31914143333315e-20	7.79513513640051e-19	0.420430852864828	2.6475451607566	0.208	0.12	1.73333333333333	307	10477	0.269395164557455	1.00872188581697
BTN3A3	2.3708120932056e-20	7.95214022810992e-19	0.259998053365341	2.52591444873384	0.15	0.089	1.68539325842697	307	10477	0.135571308436418	0.592394160875188
NNMT	2.86934544461726e-20	9.60422035773455e-19	0.0846455417550944	-3.62617737221978	0.049	0.461	0.106290672451193	307	10477	2.30606691370617	0.254089369175474
LLGL2	3.05174440664328e-20	1.01934620982733e-18	0.152079423948415	3.73504028136731	0.094	0.025	3.76	307	10477	0.0453507549553389	0.345616856129516
CCDC167	3.10519929712542e-20	1.03504491332249e-18	0.554503418823739	1.66336954571964	0.27	0.23	1.17391304347826	307	10477	0.356616769278577	1.24006967716867
HERPUD2	3.19910055150594e-20	1.06413234735051e-18	0.469274663412848	1.71018096834577	0.248	0.227	1.09251101321586	307	10477	0.323783336435198	0.986413803941523
LPIN1	4.41713268747359e-20	1.46603246353525e-18	0.343674395455468	2.15513108010943	0.182	0.143	1.27272727272727	307	10477	0.232471958343973	0.822402994960982
PRCP	4.42562036020121e-20	1.46603246353525e-18	0.0523249831853168	-3.58462833006051	0.039	0.442	0.0882352941176471	307	10477	1.51246673781568	0.112054380547164
CCDC50	5.02856852434692e-20	1.66233070414132e-18	0.109994240079517	-2.15509644550086	0.065	0.498	0.130522088353414	307	10477	1.19465030566873	0.278413841046761
FAM129A	5.1987910020093e-20	1.71506617562171e-18	0.8501558073385	1.49951918917199	0.362	0.331	1.09365558912387	307	10477	0.73048441366235	1.88985495668559
IPCEF1	5.33030256697864e-20	1.75484067877554e-18	0.344016110177454	4.26989906393154	0.195	0.033	5.90909090909091	307	10477	0.1135982212104	0.773565091284067
WWTR1	5.57073798771784e-20	1.83023856879263e-18	0.0469802197236189	-3.65957297949181	0.029	0.392	0.0739795918367347	307	10477	1.07484254791719	0.118864224162968
RPS25	6.16347949056005e-20	2.02083980924641e-18	12.1359451296068	0.54923661903252	0.938	0.924	1.01515151515152	307	10477	11.7125106298001	16.3227084123639
PSMB8-AS1	6.60910382071663e-20	2.16252574607244e-18	0.377727070567727	2.11926208763678	0.199	0.15	1.32666666666667	307	10477	0.238458268391945	0.892677637865344
CNN2	6.67521417573805e-20	2.17970893848489e-18	0.694208374357091	1.49089786707786	0.326	0.303	1.07590759075908	307	10477	0.566366355067341	1.43665704853645
CCDC80	6.84948309580564e-20	2.23206834298886e-18	0.0777020886477342	-4.57122729211026	0.052	0.468	0.111111111111111	307	10477	4.81749144884352	0.182555769318328
FERMT2	6.92780609232101e-20	2.25301247623089e-18	0.0154573765967541	-4.00386673331937	0.013	0.337	0.0385756676557863	307	10477	0.56696174968619	0.0305892150175579
RGS9	8.06960460529647e-20	2.61902774568256e-18	0.0888063367025338	4.97086971334035	0.059	0.007	8.42857142857143	307	10477	0.0152139209506084	0.207490778200988
DUSP16	9.94495983379984e-20	3.2211624447538e-18	0.226904742630649	2.76849505365308	0.134	0.063	2.12698412698413	307	10477	0.0928931166665163	0.527335615435266
RPS24	1.00243907810839e-19	3.24034389905479e-18	25.3149511647163	0.46080430541014	0.98	0.962	1.01871101871102	307	10477	22.4654235945857	30.4097052624036
PXDN	1.02355480747692e-19	3.30194250065945e-18	0.0123510231334418	-5.02817838456463	0.01	0.312	0.0320512820512821	307	10477	0.754951383115121	0.025240817549629
RNF115	1.03022258877815e-19	3.31677886865063e-18	0.694022327459222	1.28407387823504	0.313	0.377	0.830238726790451	307	10477	0.68205318967348	1.58111777213501
CLTA	1.05782590964112e-19	3.39882220626774e-18	0.45045953281609	-1.17106181213307	0.241	0.653	0.36906584992343	307	10477	2.00581876409651	0.966782119756806
SLC25A3	1.15130989688773e-19	3.69179031536019e-18	1.1902859252582	-0.862924126885987	0.463	0.786	0.589058524173028	307	10477	3.77517259764197	2.31569287455117
MBNL1	1.15600194125197e-19	3.69943695091672e-18	2.36121237552369	0.776604035296398	0.632	0.717	0.881450488145049	307	10477	2.66693854778925	4.29306747925811
ZC3HAV1	1.15865089848847e-19	3.70052785965452e-18	0.758100894312586	1.36516468191854	0.345	0.37	0.932432432432432	307	10477	0.743580233678661	1.5886738933332
DDX24	1.23930493566718e-19	3.95025368460275e-18	1.30455334486328	0.976912954575949	0.476	0.585	0.813675213675214	307	10477	1.56327391674818	2.65394033115801
EHD2	1.33863879212297e-19	4.25841185597371e-18	0.070740748570272	-2.69915050725422	0.046	0.396	0.116161616161616	307	10477	0.89895119234209	0.173307748007665
KANSL1	1.43492465062429e-19	4.55567265811074e-18	0.593008217249151	1.51635072193631	0.296	0.31	0.954838709677419	307	10477	0.542948131480047	1.2260180514323
TNS1	1.50068754346048e-19	4.75158624680328e-18	0.0186757475734811	-3.99572081075259	0.013	0.363	0.0358126721763085	307	10477	0.692864749027573	0.0427989955624966
CRIP2	1.50255986223992e-19	4.75158624680328e-18	0.188547242647907	-2.2177985806461	0.114	0.503	0.226640159045726	307	10477	1.89533981075637	0.442533736617376
MXD4	1.52863354946961e-19	4.82452395642642e-18	0.937746424103133	1.2205270761595	0.384	0.432	0.888888888888889	307	10477	0.873828494018383	2.08772719168859
KIF2A	1.54966673543909e-19	4.8812979900383e-18	0.43594310914281	1.78971338034148	0.231	0.2	1.155	307	10477	0.314269059494101	0.966592656690228
RP11-660L16.2	1.69594875982913e-19	5.32663578709294e-18	0.166817715231824	3.56032426104661	0.104	0.03	3.46666666666667	307	10477	0.062889243328369	0.39801239212968
PRKCB	1.69769281307584e-19	5.32663578709294e-18	0.4247207443278	3.23645807140101	0.228	0.072	3.16666666666667	307	10477	0.195673302244993	0.940450187172921
ARHGAP30	1.77096239479101e-19	5.5456718897821e-18	0.659702618165185	2.52089791079242	0.322	0.15	2.14666666666667	307	10477	0.391729389743537	1.3368867982779
PSMB5	1.8778637045795e-19	5.86896467359126e-18	0.0659057722666201	-2.72916759531566	0.046	0.404	0.113861386138614	307	10477	0.783780174119588	0.16012789530022
CRTAP	1.88436267791762e-19	5.87781844650841e-18	0.133857521445723	-1.84159893172677	0.088	0.527	0.166982922201139	307	10477	1.20263729561617	0.314411295841896
MMP14	2.02803780262621e-19	6.31369516301089e-18	0.0564367814724562	-3.24653739215453	0.036	0.402	0.0895522388059701	307	10477	0.985146745451382	0.137686419449061
MLLT3	2.07901118656245e-19	6.45984231669684e-18	0.260361082184641	2.67907554598408	0.143	0.082	1.74390243902439	307	10477	0.148221103134233	0.640262043556014
MSI2	2.17208068218318e-19	6.73597090472784e-18	0.396709611951934	2.08050655794663	0.212	0.158	1.34177215189873	307	10477	0.281646780570536	0.893755128855271
GNPTAB	2.35199831672545e-19	7.27984343862146e-18	0.433215264426059	1.94540766427348	0.231	0.189	1.22222222222222	307	10477	0.33484487228251	0.955825326954319
FGFBP2	2.56781411533836e-19	7.9325170927206e-18	0.565501229359878	5.0715085384206	0.225	0.015	15	307	10477	0.109385349359393	1.76218201402866
DPYSL3	2.68761919173803e-19	8.28665355791075e-18	0.0567512638462255	-3.01183552589061	0.039	0.384	0.1015625	307	10477	0.885407292366976	0.126403238404553
INPP5D	2.95918842729347e-19	9.10646219861731e-18	0.416884039989756	2.36700202116263	0.228	0.136	1.67647058823529	307	10477	0.276447326862722	0.886651089483925
ALOX5AP	2.99493196219777e-19	9.19880156128675e-18	1.20571483232823	3.21683610133619	0.43	0.119	3.61344537815126	307	10477	0.631379355853825	2.67927312745469
CARD11	3.04568296678367e-19	9.33679445629878e-18	0.228844356044003	4.62316419737705	0.134	0.017	7.88235294117647	307	10477	0.0543340987999457	0.549052428470713
TJP1	3.09060071118234e-19	9.45641244320352e-18	0.0184203201024358	-4.06226049099608	0.013	0.335	0.0388059701492537	307	10477	0.624743871639183	0.0427912751107436
ID3	3.42458593278653e-19	1.04583592876888e-17	0.119538444015005	-3.14585488827426	0.081	0.475	0.170526315789474	307	10477	2.47205874309022	0.255927364354653
MGAT4A	3.44453647202813e-19	1.04992876912599e-17	0.794192190740688	1.67912866440689	0.349	0.277	1.25992779783393	307	10477	0.623713677194958	1.67297216050612
RAB34	3.52997574668166e-19	1.07392981302746e-17	0.0416345861852303	-3.3363729297884	0.026	0.384	0.0677083333333333	307	10477	0.764769326643276	0.104846875949447
SLAMF6	4.05944099226761e-19	1.23267078464066e-17	0.17220233078622	5.14454736851239	0.107	0.01	10.7	307	10477	0.0356083228062986	0.384907707098073
TRAPPC10	4.09720277038792e-19	1.24178548237485e-17	0.283736515780702	2.11570344178515	0.163	0.133	1.22556390977444	307	10477	0.197068577264881	0.637060878325882
ZBTB1	4.25571349384374e-19	1.28739348012824e-17	0.413100761243637	1.82876829409722	0.212	0.204	1.03921568627451	307	10477	0.335674119755935	0.980884955414746
QKI	4.47115877545726e-19	1.35002050182498e-17	0.29995022947738	-1.34265304705628	0.166	0.634	0.261829652996845	307	10477	1.82836625197374	0.706986079920234
EBF1	4.49259310249091e-19	1.35394257917738e-17	0.0167371996081938	-4.77291180188122	0.013	0.39	0.0333333333333333	307	10477	1.13842555836116	0.0346663240809027
DENND2D	4.56095766847018e-19	1.37196687239366e-17	0.224845106065916	3.69503201242257	0.13	0.035	3.71428571428571	307	10477	0.0813735678756372	0.53344370817475
CD27	4.5925046259359e-19	1.3788694132515e-17	0.473995469053683	5.16193760304385	0.235	0.02	11.75	307	10477	0.111309023218221	1.11055960690087
RABGAP1L	4.82240731737982e-19	1.44518984148693e-17	0.5424852989642	1.82684116237967	0.27	0.223	1.21076233183857	307	10477	0.397688062870348	1.17272465429853
ENAH	5.56057781393374e-19	1.66329746438059e-17	0.0435674362657454	-3.12021478889084	0.026	0.388	0.0670103092783505	307	10477	0.884309797816353	0.117325551451332
RPL21	5.70628693702296e-19	1.70370388196069e-17	19.8973355016587	0.535248587029758	0.954	0.954	1	307	10477	19.3962592906213	26.8272431128403
VKORC1	5.78150881601683e-19	1.7229541049665e-17	0.148761225618018	-2.17657067719766	0.094	0.485	0.193814432989691	307	10477	1.19550883050036	0.33404122980641
NLRC3	5.87387584662764e-19	1.74723286547275e-17	0.25983946017597	5.37857675798042	0.143	0.013	11	307	10477	0.0576202302983603	0.663777639522145
EPB41L2	6.08561173478288e-19	1.80686320266248e-17	0.019934469160692	-3.83804749953523	0.016	0.365	0.0438356164383562	307	10477	0.745526663410264	0.0431998611558386
MDM4	6.29552198122272e-19	1.86573205036865e-17	0.851774952335922	1.41680397205125	0.371	0.389	0.953727506426735	307	10477	0.870108110563012	1.78515524843887
MPZL3	6.36628348488561e-19	1.88322182865629e-17	0.150915322589459	3.46243469131434	0.098	0.029	3.37931034482759	307	10477	0.0498867661170903	0.32857204960773
STIM2	6.65454501376855e-19	1.9648677754282e-17	0.420593618864049	1.7838727472677	0.218	0.204	1.06862745098039	307	10477	0.324391649992534	0.948992919455944
RAB31	6.73075844433974e-19	1.98371783342094e-17	0.0416196272973017	-3.62991847217416	0.029	0.407	0.0712530712530713	307	10477	1.13187402017645	0.0935688578611007
EID1	7.22333320624522e-19	2.12498534487577e-17	1.17749913847091	-0.818847616136846	0.463	0.765	0.605228758169935	307	10477	3.80659286987279	2.32855395394218
RASSF5	7.42634729690202e-19	2.18070743976612e-17	0.595163084692248	2.57973831853238	0.309	0.138	2.23913043478261	307	10477	0.358473926449885	1.19372437105565
CDKN1B	8.00133654236761e-19	2.34525463955722e-17	0.561235381368494	1.7798359518812	0.29	0.239	1.21338912133891	307	10477	0.429742990254465	1.15853251753239
AHR	8.34373521695178e-19	2.44115158272605e-17	0.145498192288165	-2.21379025652437	0.098	0.559	0.175313059033989	307	10477	1.83085735582598	0.317508810085101
CFD	8.47145309676722e-19	2.47400377960781e-17	0.259754572507118	-4.83432741161971	0.14	0.463	0.302375809935205	307	10477	15.5275676429954	0.658346027539558
MAP1B	9.05700065432808e-19	2.64019802710622e-17	0.0444222625352821	-3.95832912248522	0.026	0.388	0.0670103092783505	307	10477	1.57593097059591	0.116401878475937
ANKRD13D	9.42379134114334e-19	2.73780666986392e-17	0.450335416598772	1.79846217624574	0.231	0.21	1.1	307	10477	0.352696205970322	1.06659492477309
HNRNPUL1	9.42599190273115e-19	2.73780666986392e-17	0.846193551398604	1.10145395977287	0.368	0.452	0.814159292035398	307	10477	0.879623200701958	1.72961691775986
PDK4	9.61192939724066e-19	2.78676426810053e-17	0.0832781743116777	-3.69328479403652	0.059	0.502	0.117529880478088	307	10477	2.61248845661186	0.183401138877492
SNX3	1.1003336250213e-18	3.18441317869432e-17	0.423012164130159	-1.21971952279306	0.231	0.642	0.35981308411215	307	10477	1.91369562510926	0.903913474150813
SP140L	1.13733308598024e-18	3.28556060676057e-17	0.292317872851164	2.16797659439373	0.166	0.133	1.24812030075188	307	10477	0.225369115041674	0.705259152860893
PRDX4	1.20347757409998e-18	3.4703877599901e-17	0.109352675457316	-2.54048832212448	0.072	0.444	0.162162162162162	307	10477	1.15499232613041	0.251053015940315
ATOX1	1.30799216586913e-18	3.76499791658524e-17	0.207791668436968	-1.60806890358914	0.124	0.539	0.230055658627087	307	10477	1.37351732145972	0.477970537296707
SAT1	1.34370800040356e-18	3.86087282624916e-17	1.6246937641259	-1.71593157878823	0.518	0.776	0.667525773195876	307	10477	11.1718805056098	3.54614091252265
YBX1	1.35747117503738e-18	3.89344102851061e-17	2.07405123388775	-0.760009337739039	0.609	0.828	0.735507246376812	307	10477	5.84339195173948	3.66793989909811
NGFRAP1	1.38670020149743e-18	3.97017220189435e-17	0.0485578500334614	-2.91830839046358	0.029	0.375	0.0773333333333333	307	10477	0.725330576021041	0.127909572905419
ZFHX3	1.48625253575127e-18	4.24760907409984e-17	0.0335398627249552	-3.44723559174114	0.023	0.401	0.057356608478803	307	10477	0.849531009458781	0.078836348249683
CLU	1.52843636384051e-18	4.36039505719839e-17	0.152573443658811	-3.90170062157729	0.094	0.487	0.193018480492813	307	10477	6.28944843833936	0.426928431811198
CCND3	1.61719850330713e-18	4.60542515160271e-17	0.550392796495043	1.61221978748046	0.261	0.244	1.06967213114754	307	10477	0.426165364538921	1.25422766209873
CYBA	1.68451599761279e-18	4.78862499817834e-17	5.93381232914929	1.14566536266414	0.844	0.65	1.29846153846154	307	10477	4.31072680342974	8.91185897908773
KDELR1	1.72160392098949e-18	4.88539392304858e-17	0.264046691208053	-1.56924227479615	0.156	0.565	0.276106194690266	307	10477	1.49955044843461	0.609803670683983
PBX4	1.74835160287272e-18	4.95253025598205e-17	0.151747232971119	4.49632078532374	0.091	0.014	6.5	307	10477	0.039240673103151	0.362298269447359
TMA7	1.80123307746776e-18	5.09332803016589e-17	2.55206741056615	0.685230833962493	0.664	0.73	0.90958904109589	307	10477	2.77489487005212	4.3060573677732
NCKAP1	2.14521514944961e-18	6.05532297378971e-17	0.024664375796857	-3.5232247555812	0.016	0.335	0.0477611940298507	307	10477	0.545830507729988	0.0602717711480639
RPSA	2.23324197451213e-18	6.29271855489508e-17	10.6554852131941	0.523336545585983	0.925	0.903	1.02436323366556	307	10477	10.3650771286406	14.5630832419749
TRAF3IP3	2.45706982798339e-18	6.91126325474698e-17	0.48578090943669	3.8342785286739	0.248	0.058	4.27586206896552	307	10477	0.210759913479391	1.11818593070821
LTBP1	2.5464563634895e-18	7.15014621292945e-17	0.00842722024228015	-5.71875257959629	0.007	0.338	0.0207100591715976	307	10477	1.01649028594443	0.0174191599207997
CDC42SE1	2.62017980760692e-18	7.34429070897933e-17	0.653327681618358	1.52434190221945	0.309	0.303	1.01980198019802	307	10477	0.588265109805912	1.40570140402566
EGR1	2.67432198629285e-18	7.48296761016286e-17	0.28745364637227	-2.82833868561002	0.15	0.584	0.256849315068493	307	10477	6.77646176467679	0.955834225705652
SATB1	2.69227269480056e-18	7.52007110030269e-17	0.745207842098156	2.27825392022407	0.332	0.207	1.60386473429952	307	10477	0.600207309662106	1.62701222771646
TNFRSF1A	2.77741049165538e-18	7.7443865065584e-17	0.126506621143394	-1.91039908433234	0.075	0.49	0.153061224489796	307	10477	0.995979113158201	0.310628163684808
RPS4X	2.87660694029247e-18	8.00705539474118e-17	21.2371030066771	0.487460919844038	0.977	0.943	1.03605514316013	307	10477	19.2839520145571	26.4490956561141
CMC1	2.89425931334383e-18	8.04222869511986e-17	0.400025479153586	1.64336405068771	0.192	0.236	0.813559322033898	307	10477	0.375589931752971	1.11141617025316
RCN1	2.95634593362045e-18	8.1932837555213e-17	0.0775293403387045	-2.70273229626286	0.046	0.385	0.119480519480519	307	10477	0.780910591294035	0.196708025659587
CSNK1G2	2.95884194751253e-18	8.1932837555213e-17	0.508538474124618	1.52089677512187	0.257	0.267	0.962546816479401	307	10477	0.453583225967875	1.14139218353456
LHFP	2.97329286292283e-18	8.20619742217777e-17	0.0257689395870306	-3.89972056397056	0.016	0.44	0.0363636363636364	307	10477	1.65644482371428	0.0663894176246156
PLXDC2	2.9737420958556e-18	8.20619742217777e-17	0.0188467108778472	-3.97965681563053	0.016	0.412	0.0388349514563107	307	10477	1.06058589146689	0.0408616236807294
CTHRC1	3.17334721393415e-18	8.74197180086018e-17	0.0986382110872461	-3.55704350998377	0.059	0.416	0.141826923076923	307	10477	2.10211524983043	0.264912413047367
CTSA	3.23573544141588e-18	8.89854997122142e-17	0.0716079229695807	-2.46246461318685	0.052	0.438	0.118721461187215	307	10477	0.906230847904101	0.156959570005356
WHSC1L1	3.65003369201121e-18	1.0020717497263e-16	0.751186400659329	1.15028949605044	0.326	0.423	0.770685579196217	307	10477	0.832339140730346	1.66444620495281
CD226	4.19701512397018e-18	1.15026911936092e-16	0.311625420373116	4.11392707157757	0.169	0.034	4.97058823529412	307	10477	0.111225504067669	0.734993082276374
RPL17	4.32394093085458e-18	1.18303319017733e-16	1.462095070191	0.891830544342537	0.495	0.59	0.838983050847458	307	10477	1.64230594733837	2.84297750008202
PAIP2	4.6108575841166e-18	1.25938466177413e-16	0.947829184625031	1.0823504854631	0.388	0.486	0.798353909465021	307	10477	1.03085285590926	1.98792866352286
GNB4	5.00708696613355e-18	1.3652827436738e-16	0.0370518616748572	-2.87087958283344	0.026	0.386	0.0673575129533679	307	10477	0.679867205113247	0.0833275601979731
RP11-222K16.2	5.0644878094916e-18	1.37858969523903e-16	0.0663016007826629	6.11194140715677	0.042	0.002	21	307	10477	0.00795938304893162	0.154417420405905
RGL4	5.11024610055433e-18	1.38868772424047e-16	0.249749919097823	5.30776412359677	0.143	0.014	10.2142857142857	307	10477	0.0628844878630982	0.597207296917476
NCR3	5.27711510635411e-18	1.43160721658503e-16	0.18780340959206	5.57262661222813	0.101	0.008	12.625	307	10477	0.0388194454154624	0.501055861089007
HSP90B1	5.74721536856954e-18	1.55650513520736e-16	1.19038014840741	-1.03634635192648	0.459	0.75	0.612	307	10477	4.37874693076806	2.34525723272963
GOLGA8B	5.91220128750527e-18	1.59848774439413e-16	0.307787064870035	3.09509216313638	0.179	0.072	2.48611111111111	307	10477	0.18606131205617	0.67832839775143
CDK2AP1	6.45559005855309e-18	1.74246591597275e-16	0.0287521835146545	-3.27333659023684	0.023	0.342	0.0672514619883041	307	10477	0.563440162369874	0.0613681184946564
DYNLL1	6.90120523436922e-18	1.85961384071667e-16	0.904828017677947	-0.953498059358231	0.368	0.744	0.494623655913978	307	10477	3.62112564690976	1.96867056703436
BTN3A1	6.9974671284744e-18	1.88238910185957e-16	0.254957831710444	2.51310432462991	0.143	0.088	1.625	307	10477	0.152146910260675	0.60671814124386
AKAP13	8.81668432635735e-18	2.36780401682558e-16	1.81836918553403	0.886515500770313	0.567	0.627	0.904306220095694	307	10477	2.03016619201782	3.40974391364891
ARID4B	9.74302424583378e-18	2.61220581494069e-16	0.825885551696859	1.18305541459991	0.368	0.425	0.865882352941176	307	10477	0.872133333844814	1.73528607074002
PLS3	1.00216443375056e-17	2.68242109621414e-16	0.0695570778882102	-2.60558212579	0.046	0.403	0.114143920595533	307	10477	1.00771928072503	0.171768795539534
PTGER4	1.01277035765365e-17	2.70629119071016e-16	0.732497165160136	2.06889659893849	0.326	0.207	1.57487922705314	307	10477	0.534620551246535	1.67667169260978
SOCS3	1.0367461499037e-17	2.76574892203095e-16	0.306553557345576	-2.2861301806019	0.156	0.578	0.269896193771626	307	10477	3.23395430071916	0.806877353121712
N4BP1	1.11579414705552e-17	2.97168231889389e-16	0.413154507766075	1.64254235668093	0.228	0.229	0.995633187772926	307	10477	0.351167791254437	0.891471732501571
SDCBP	1.12371847955338e-17	2.9878239440596e-16	0.629541758888133	-1.08582478497041	0.293	0.731	0.400820793433653	307	10477	3.0497752546639	1.42055840332013
RBFOX2	1.20423049738543e-17	3.19659396764579e-16	0.0164604913841497	-4.12941720146514	0.01	0.309	0.0323624595469256	307	10477	0.475621603890805	0.0441023671677127
HMHA1	1.2435202209848e-17	3.29543135587593e-16	0.501393682705626	2.7759086206309	0.261	0.115	2.2695652173913	307	10477	0.309543869887501	1.07661562805146
PPP6R1	1.32600968100822e-17	3.50823650422522e-16	0.420126882715841	1.59410051859786	0.215	0.229	0.938864628820961	307	10477	0.347797156583136	0.96603771794424
FAM198B	1.36419432529459e-17	3.60331591720728e-16	0.0338816701469475	-3.4240408653225	0.026	0.382	0.0680628272251309	307	10477	0.866197750284833	0.0757503193865791
CTNND1	1.38632392346093e-17	3.6557453067186e-16	0.0261729166150464	-3.43620122510532	0.016	0.346	0.046242774566474	307	10477	0.571979940331383	0.0660394395401987
CDH13	1.44389968886036e-17	3.80132080648574e-16	0.0200401852789762	-4.29178722155229	0.013	0.304	0.0427631578947368	307	10477	0.649070028650291	0.0500256402728201
PVRL2	1.57025925863706e-17	4.12720765470949e-16	0.015127861624189	-3.87014725304104	0.013	0.328	0.0396341463414634	307	10477	0.570939739516482	0.0290529099509687
HNRNPH1	1.63558052957442e-17	4.2859811800853e-16	2.3580137086531	0.819746371899054	0.629	0.709	0.887165021156559	307	10477	2.73397509020359	4.27660232605838
RHOH	1.63601352349043e-17	4.2859811800853e-16	0.529033654496786	4.23962417754485	0.264	0.046	5.73913043478261	307	10477	0.206403563764907	1.16198360239678
PITPNC1	1.65153394750243e-17	4.31958299841868e-16	0.302117022158283	2.10845763253861	0.173	0.129	1.34108527131783	307	10477	0.203751521974191	0.691554206600342
SORL1	1.71100613257637e-17	4.467843863778e-16	0.620722946218869	2.91580175893721	0.296	0.114	2.59649122807018	307	10477	0.368198689592888	1.35797936910043
CKAP4	1.7190054285906e-17	4.4814331766818e-16	0.0431910433926241	-3.54153999199685	0.029	0.345	0.0840579710144928	307	10477	0.816478283522166	0.0983591350760608
RP11-356I2.4	1.86659203523145e-17	4.85393765488542e-16	0.233936717735502	3.23034829166063	0.137	0.05	2.74	307	10477	0.112423975420565	0.549362340862394
EVA1B	1.8679470673388e-17	4.85393765488542e-16	0.0665414334266992	-2.55244055707521	0.042	0.408	0.102941176470588	307	10477	0.820723928776152	0.159159906073491
RRAS	1.90708445695771e-17	4.94761894796164e-16	0.0241936510703498	-3.64437324224871	0.016	0.331	0.0483383685800604	307	10477	0.591170986564925	0.0602394282275606
IKZF2	2.08065290479676e-17	5.38919354161656e-16	0.218000658977434	3.94424779942884	0.124	0.027	4.59259259259259	307	10477	0.070415179833361	0.543842340367577
TUBB6	2.14776415537565e-17	5.55404882308674e-16	0.0526515760157336	-2.81591843682051	0.039	0.383	0.101827676240209	307	10477	0.80250842956573	0.119510135004424
CDC42BPB	2.19901338166319e-17	5.6774205391636e-16	0.0133248259722369	-4.03815908763961	0.01	0.309	0.0323624595469256	307	10477	0.460393684382319	0.0281906894797796
TTC14	2.24556173480726e-17	5.7882783431133e-16	0.466791448890754	1.74755498751809	0.241	0.229	1.05240174672489	307	10477	0.421071045199146	1.05626848723042
S100A11	2.27747981811193e-17	5.86112904073653e-16	3.02050009893897	-0.898866647442713	0.642	0.863	0.743916570104287	307	10477	11.3965096810465	6.31786508891038
CD5	2.30044078432436e-17	5.91073190626161e-16	0.215854083772393	4.9258794719742	0.127	0.014	9.07142857142857	307	10477	0.050386904187027	0.506581404086758
SLC7A5	2.5566448545344e-17	6.55850991244001e-16	0.334156579853919	2.50598794770824	0.176	0.086	2.04651162790698	307	10477	0.175850239869157	0.820144690721302
SYPL1	2.60236770007003e-17	6.66513759348608e-16	0.134357615000418	-1.78469604994616	0.088	0.497	0.177062374245473	307	10477	1.04595937596959	0.311980685515193
JAKMIP1	2.63850579305086e-17	6.7469160095669e-16	0.0522386588176864	6.60050198546212	0.036	0.001	36	307	10477	0.00606075386636511	0.120066918351313
IER3	2.73246795043755e-17	6.97606029448492e-16	0.31965235361153	-2.9148247410615	0.169	0.551	0.306715063520871	307	10477	6.15390450773704	0.834625983153619
SLC5A3	2.76835535362159e-17	7.05644537116296e-16	0.38089793166155	2.09443998732186	0.195	0.157	1.24203821656051	307	10477	0.30405447636664	0.929456943298055
DHX36	2.84041139848388e-17	7.22098095004857e-16	0.885536958382036	1.07153024671636	0.391	0.457	0.855579868708972	307	10477	0.939196878936754	1.71411455125166
SELM	2.84191291678454e-17	7.22098095004857e-16	0.181122680878693	-2.55622462186167	0.107	0.503	0.21272365805169	307	10477	2.45116676495703	0.438155498457172
TNFRSF25	2.85015454770774e-17	7.23046326952502e-16	0.318176443878601	2.85390684679815	0.189	0.079	2.39240506329114	307	10477	0.190147846001768	0.675654906623859
TBC1D31	3.01455523504131e-17	7.63544456294113e-16	0.142554110720675	3.06636797183214	0.091	0.037	2.45945945945946	307	10477	0.0516929775257878	0.334133308858911
RPL23	3.06812872289292e-17	7.75888135869751e-16	5.37299835138776	-0.584815304720457	0.834	0.92	0.906521739130435	307	10477	12.1133573574359	8.06458473799902
PECAM1	3.19899887201906e-17	8.07709431733568e-16	0.115667370765846	-3.5771145343747	0.068	0.444	0.153153153153153	307	10477	2.77888836226324	0.309278839312225
SRRM1	3.60885686063398e-17	9.09761038467683e-16	1.36566080345261	0.86769641901764	0.498	0.593	0.839797639123103	307	10477	1.56790052719669	2.60918748464392
GOLIM4	3.76541160526476e-17	9.47736958668916e-16	0.0882170343570297	-2.24119255774343	0.052	0.436	0.119266055045872	307	10477	0.919410368273444	0.219196633489621
DDHD1	4.2393360854711e-17	1.06534914511533e-15	0.407907151873889	1.98297767992568	0.215	0.173	1.24277456647399	307	10477	0.319620198222068	0.926476069927082
KDELR2	4.33291214881892e-17	1.08716088391258e-15	0.289096794635588	-1.67110832817049	0.163	0.553	0.294755877034358	307	10477	1.63848063236297	0.64185455457021
C19orf43	4.45729225311725e-17	1.11662135459733e-15	1.57960094021024	0.789938629159068	0.537	0.616	0.871753246753247	307	10477	1.6924928644639	2.95598537352941
IL1R1	4.48274232017614e-17	1.12124504866434e-15	0.0228193850291047	-3.68931458273875	0.02	0.38	0.0526315789473684	307	10477	0.835418402422837	0.0446120830557677
DKK3	4.50719763762063e-17	1.12560591470361e-15	0.0373876583929447	-3.76912375058922	0.023	0.356	0.0646067415730337	307	10477	1.01702161993257	0.0939132483708799
RASA3	4.74299838458236e-17	1.1826515256611e-15	0.313284481109424	1.82798769945736	0.163	0.17	0.958823529411765	307	10477	0.253771416625329	0.77633569426686
APOL6	5.02245161477097e-17	1.25038768229228e-15	0.566423056233447	1.5747759893692	0.277	0.277	1	307	10477	0.522031321201185	1.24013583615018
TBCC	5.06304417841632e-17	1.25853933817905e-15	0.241285988313195	2.19515059597166	0.14	0.105	1.33333333333333	307	10477	0.144969505026224	0.543432193103879
FUS	5.29880939091116e-17	1.31510543288667e-15	2.14392551725518	0.764417012249063	0.616	0.686	0.897959183673469	307	10477	2.42650408854888	3.97679566399108
DCN	5.62074778553588e-17	1.39285083841572e-15	0.309376971156368	-4.46863371704523	0.169	0.422	0.400473933649289	307	10477	16.6326273572161	0.786653574829425
KIF21A	5.7072209706763e-17	1.41209681825391e-15	0.18502669410927	2.94318484533038	0.111	0.045	2.46666666666667	307	10477	0.069345038385104	0.441023691127471
LNPEP	5.87154745974665e-17	1.45051649340706e-15	0.648578073997931	1.33127759816811	0.319	0.356	0.896067415730337	307	10477	0.676228537490307	1.34977206165161
DUSP1	5.91372107863923e-17	1.45868753928958e-15	2.69206714477936	-1.06009187406926	0.629	0.853	0.737397420867526	307	10477	11.7266328014571	5.7734138375441
APMAP	6.08180779583407e-17	1.49784369263606e-15	0.444802584043175	1.58872537237342	0.225	0.226	0.995575221238938	307	10477	0.319487354063947	1.01396280765754
DNAJB6	6.12557735034836e-17	1.50630953463398e-15	1.09580812359153	1.07411667861985	0.43	0.499	0.861723446893788	307	10477	1.23951623799814	2.14553046398507
COL6A3	6.3158244726135e-17	1.55071384026665e-15	0.211527361019192	-4.13058721395099	0.13	0.436	0.298165137614679	307	10477	8.05930004569159	0.481115873123371
MARVELD1	6.57029585111966e-17	1.61072711591745e-15	0.00461137866431893	-5.46454865385768	0.003	0.277	0.0108303249097473	307	10477	0.419469219173668	0.0101171271929806
MGLL	6.7973410765662e-17	1.66384380886391e-15	0.0184915859963826	-4.24446192562174	0.013	0.338	0.0384615384615385	307	10477	0.783451644431876	0.0450751225339262
TIMP3	7.11718767256779e-17	1.7394797249128e-15	0.0764675224706628	-4.11022098137927	0.046	0.446	0.103139013452915	307	10477	2.82310796704931	0.194630532697573
PSTPIP1	7.46350727333729e-17	1.82134569426814e-15	0.309585726593277	3.05626311576805	0.173	0.063	2.74603174603175	307	10477	0.137319034128926	0.702341215921912
SAMD9	7.60115083806406e-17	1.85211628247236e-15	0.391164491800818	1.96834429611268	0.208	0.164	1.26829268292683	307	10477	0.282470690618238	0.871664592743383
CNOT2	7.64881059906531e-17	1.86090106729612e-15	0.539208494306389	1.36732222413701	0.277	0.31	0.893548387096774	307	10477	0.530232548810791	1.14403002889423
LRBA	7.95648577812535e-17	1.93282328001036e-15	0.273028533875233	2.19064042708564	0.153	0.111	1.37837837837838	307	10477	0.175621391666409	0.619708139498643
HELZ	8.04399596239973e-17	1.95112537466195e-15	0.516729288370358	1.45872313334965	0.27	0.299	0.903010033444816	307	10477	0.514838928462187	1.10608651680823
NBEAL2	8.57415968426445e-17	2.07657858335063e-15	0.301150191655603	2.27920193088133	0.173	0.109	1.58715596330275	307	10477	0.20201694347566	0.688349645382823
ATF7IP	8.73597458217848e-17	2.11257738274612e-15	0.577025074480157	1.3969791793039	0.293	0.322	0.909937888198758	307	10477	0.594533975922671	1.19554801585296
SMAD7	8.78966980305864e-17	2.12236108362107e-15	0.290976917188772	2.10943768330126	0.169	0.118	1.43220338983051	307	10477	0.169733230103172	0.6418494711747
ARL4C	8.81316167910994e-17	2.12483340152135e-15	4.53957454004486	1.62158878923274	0.795	0.395	2.0126582278481	307	10477	2.64665041871559	7.12474357175939
RPL34	9.21457838110044e-17	2.21827830606882e-15	25.2378748507659	0.494836259904923	0.99	0.959	1.03232533889468	307	10477	22.7168710199617	30.7736400325026
TRIM22	9.41610248155822e-17	2.26339386936766e-15	0.732632473563029	1.44887887307268	0.342	0.339	1.00884955752212	307	10477	0.733866254325088	1.51004540690672
FGD3	9.86941804077855e-17	2.36880807556591e-15	0.292323913457326	3.760703300811	0.163	0.04	4.075	307	10477	0.114118519496907	0.676562997648828
PLAC9	1.00012792069209e-16	2.39686860275879e-15	0.113786541848609	-3.47094809201589	0.068	0.453	0.150110375275938	307	10477	2.88500743680076	0.291980315929362
RSBN1L	1.0314721310528e-16	2.46829741450291e-15	0.647760618059436	1.30957471654515	0.313	0.351	0.891737891737892	307	10477	0.643906512267105	1.32817068357637
THY1	1.05911372734936e-16	2.53066622810616e-15	0.0436773959989045	-4.99000574212004	0.029	0.392	0.0739795918367347	307	10477	2.76246795056452	0.10292634281194
JAG1	1.06488793135889e-16	2.54067681599362e-15	0.0316717064240064	-3.89857449380124	0.023	0.358	0.0642458100558659	307	10477	1.00129369212443	0.068823036514592
APOBEC3D	1.1010812961666e-16	2.6231257684159e-15	0.120816177360973	3.61296180256062	0.072	0.023	3.1304347826087	307	10477	0.0393292523257238	0.316821736310057
IL21R	1.11329979479762e-16	2.64829905192734e-15	0.127587762463462	4.43681122365959	0.078	0.013	6	307	10477	0.0339033146017924	0.303744617246322
SEPW1	1.17605049821721e-16	2.79342483524689e-15	0.808911324218949	-1.17894410370975	0.371	0.685	0.541605839416058	307	10477	3.29368180298257	1.59113882847929
RPL39	1.26744612116925e-16	3.00605971312227e-15	23.5345606900629	0.492014049051901	0.974	0.953	1.02203567681007	307	10477	21.8268835403342	29.650801072182
HDLBP	1.34552273639276e-16	3.18652378620165e-15	0.200885986847349	-1.73235646971004	0.13	0.499	0.260521042084168	307	10477	1.26832914427564	0.428439090655361
MYO1C	1.36616966095633e-16	3.23064869824672e-15	0.0694971236454291	-2.33569833033091	0.046	0.391	0.117647058823529	307	10477	0.731890877870982	0.171256889973288
EPS8	1.48346107437617e-16	3.50284704057041e-15	0.0356313516022428	-3.40979576493504	0.026	0.383	0.0678851174934726	307	10477	0.958303303528429	0.0766904278030406
GPSM3	1.60500326691812e-16	3.78426726154386e-15	0.815294928179476	1.86994129241532	0.371	0.248	1.49596774193548	307	10477	0.638726415211682	1.61744205490622
RRBP1	1.67508729006843e-16	3.94255838223906e-15	0.328406352447611	-1.50411341619125	0.182	0.566	0.321554770318021	307	10477	1.82450559912898	0.74059956975735
SDC2	1.67705658123061e-16	3.94255838223906e-15	0.0837652558807795	-3.3664480890359	0.049	0.415	0.118072289156627	307	10477	1.63058532011113	0.236215346832824
COL5A2	1.70408844313833e-16	4.00024158255298e-15	0.0890451856446024	-4.2308204800739	0.052	0.4	0.13	307	10477	2.89803409172769	0.237132195563253
ZAP70	1.83260340451378e-16	4.29563309715927e-15	0.268643773380407	4.58098407539833	0.156	0.021	7.42857142857143	307	10477	0.0792558780654834	0.613327317709696
TNIK	1.92193540697161e-16	4.49845115036144e-15	0.269609875386521	4.10509653709816	0.153	0.029	5.27586206896552	307	10477	0.0954125864604223	0.649002173354443
KIR3DL2	2.24606370153022e-16	5.24943721962596e-15	0.0612220865446036	7.41709643482013	0.039	0.001	39	307	10477	0.00674002682165776	0.153895107757898
ITPRIPL2	2.6760732045554e-16	6.24102146717906e-15	0.0221548497928141	-3.47508662143478	0.013	0.332	0.0391566265060241	307	10477	0.5529144479417	0.0622382455337095
ABCB1	2.67811561742605e-16	6.24102146717906e-15	0.140478441920384	4.12936573797879	0.088	0.015	5.86666666666667	307	10477	0.0345692522645319	0.330452316116271
NT5E	2.87281542806492e-16	6.68502899247676e-15	0.0153935757632415	-4.39203557595188	0.01	0.285	0.0350877192982456	307	10477	0.518199270149809	0.0388881407993291
GPNMB	3.01790353605367e-16	7.01247063674617e-15	0.0346458385660404	-4.84945327190894	0.023	0.417	0.0551558752997602	307	10477	2.29929355862905	0.0829997137770752
ETS2	3.09730490121432e-16	7.18655419409104e-15	0.0786589476008179	-2.97571917965399	0.049	0.434	0.112903225806452	307	10477	1.3287066135033	0.202691219265193
PRKX	3.16886842765054e-16	7.34197507232964e-15	0.279479300794135	2.25531991913454	0.169	0.108	1.56481481481481	307	10477	0.182571445360132	0.645079868068903
GIMAP7	3.19529484977204e-16	7.39251981621863e-15	0.977098330491609	1.84266705678455	0.397	0.247	1.60728744939271	307	10477	0.740685908722539	2.06793603376344
KMT2A	3.55870964838389e-16	8.22143973955892e-15	0.845846914522696	1.08114823857346	0.375	0.442	0.84841628959276	307	10477	0.94708922986827	1.70590625699562
MRPL10	3.71424452054145e-16	8.56841473350231e-15	0.294963985894537	1.91327831679479	0.16	0.143	1.11888111888112	307	10477	0.176791049395394	0.697804176766859
FKBP10	3.82328790993216e-16	8.80729526723309e-15	0.0312628330746565	-3.68307885568781	0.02	0.317	0.0630914826498423	307	10477	0.633519379786483	0.0778907409416288
TSC22D1	3.94780717610469e-16	9.08108930480437e-15	0.112734541786532	-2.77633319655523	0.068	0.466	0.145922746781116	307	10477	1.6465795770081	0.282379602613804
CHMP4A	4.06090597376678e-16	9.32786611424109e-15	0.534555161250344	1.35808539866202	0.267	0.313	0.853035143769968	307	10477	0.533314480376958	1.20257296763081
CDC42EP5	4.1885028094404e-16	9.6071910649153e-15	0.0205890735766328	-3.90010576895228	0.013	0.302	0.043046357615894	307	10477	0.53224343210091	0.0520632121310881
JUN	4.50947287086735e-16	1.03286255055166e-14	1.32506270783953	-1.55496206583316	0.42	0.709	0.592383638928068	307	10477	9.25766072067266	3.33062890977586
NUPR1	4.59890575099042e-16	1.05184387882496e-14	0.0441753304433616	-3.48976348047358	0.026	0.405	0.0641975308641975	307	10477	1.30828645645753	0.117743329678443
EPC1	5.00576956451671e-16	1.14326927959966e-14	0.721605621234135	1.22883004943768	0.319	0.396	0.805555555555556	307	10477	0.796540102049763	1.59860807288379
PSME4	5.08218342796749e-16	1.15907036842963e-14	0.382809577071781	1.59517483180368	0.212	0.212	1	307	10477	0.313267921432733	0.827896718641094
SORBS3	5.19493540724166e-16	1.18310226398161e-14	0.0783912114450391	-2.23516543719169	0.049	0.407	0.12039312039312	307	10477	0.768676332595256	0.196550436988002
TLE4	5.29459301034678e-16	1.20408808134596e-14	0.40176546633923	1.83162925450884	0.208	0.205	1.01463414634146	307	10477	0.395652460182709	0.941520792939976
HLA-DRA	5.39971887851818e-16	1.22625627166122e-14	0.897280931547627	-2.93812928134903	0.355	0.531	0.668549905838041	307	10477	16.7090239652814	2.13584639673027
SEPT10	5.53124615889248e-16	1.2543489344487e-14	0.0175920591267167	-3.6183945110679	0.013	0.303	0.0429042904290429	307	10477	0.454472132775487	0.0374625752732761
KAT6A	5.64704285766865e-16	1.27879997368646e-14	0.498686948292791	1.48495617192387	0.257	0.274	0.937956204379562	307	10477	0.486425885803568	1.06830408666548
RAB32	5.88220732342836e-16	1.33017531758148e-14	0.0262472706916703	-3.4183165054961	0.02	0.335	0.0597014925373134	307	10477	0.6126256100583	0.0591552266398593
GPX8	5.97427355868346e-16	1.34909194318834e-14	0.00984507373580978	-5.05168576382202	0.007	0.277	0.0252707581227437	307	10477	0.512524948289622	0.0230990135912899
TXN	6.28033909061817e-16	1.41621204838089e-14	0.831868131549376	-1.09358802698847	0.365	0.713	0.511921458625526	307	10477	3.5906246541467	1.77676546119709
NEAT1	6.53077747956864e-16	1.47061735013938e-14	7.54098076921599	-0.90932918954825	0.844	0.904	0.933628318584071	307	10477	23.8105387286094	12.7558882251027
PLPP1	6.67722958306467e-16	1.5014869832437e-14	0.0369760952613001	-3.5959644907524	0.026	0.352	0.0738636363636364	307	10477	0.91088565953949	0.0839884949073725
PON2	6.8607662595305e-16	1.5405975551688e-14	0.00502468325856009	-5.47921488289268	0.003	0.264	0.0113636363636364	307	10477	0.400083865216878	0.0119172674485137
COX7C	6.94534452673317e-16	1.55740851464494e-14	2.48655026357155	0.629445515889394	0.651	0.74	0.87972972972973	307	10477	2.8383915412477	4.2978721135238
TM4SF1	7.12856821345654e-16	1.596261650368e-14	0.105696021735407	-3.71085576706444	0.065	0.413	0.157384987893462	307	10477	2.5778210858178	0.248393373757836
ORAI1	7.19391915204773e-16	1.60864861596627e-14	0.412232372280451	1.66559430844341	0.225	0.196	1.14795918367347	307	10477	0.293389206871052	0.866308537200452
KLF4	7.89151347455142e-16	1.76218155344684e-14	0.13032161481528	-2.40288520800762	0.075	0.516	0.145348837209302	307	10477	2.18648995986024	0.338375385770009
ATP2A3	8.17511066646778e-16	1.82297008783697e-14	0.452315470183073	2.82234389319447	0.244	0.09	2.71111111111111	307	10477	0.247918169435834	0.951773845797741
DOCK10	8.2584211051877e-16	1.83898979971492e-14	0.460006384422632	2.20546347407695	0.248	0.15	1.65333333333333	307	10477	0.33925611694625	0.969135786378651
PRKACB	8.36036435504258e-16	1.85910848411093e-14	0.425430203977688	1.78883129008526	0.231	0.197	1.17258883248731	307	10477	0.355056997040535	0.912506404588036
RPL19	8.9125461186478e-16	1.97915307368809e-14	25.9981034923519	0.425626315688159	0.98	0.956	1.02510460251046	307	10477	24.5313544758679	32.2979727047229
PDE3B	8.99997351182764e-16	1.99580325470446e-14	0.519882877737319	3.67584685917192	0.254	0.061	4.16393442622951	307	10477	0.23760837272238	1.15299081678856
FAM127A	9.72311846627011e-16	2.15318727029984e-14	0.0496348017752188	-2.68193552965051	0.033	0.359	0.0919220055710307	307	10477	0.601096808665155	0.119398701796749
MDK	9.8366494559464e-16	2.17532414796122e-14	0.033334880648906	-3.87234900743561	0.02	0.333	0.0600600600600601	307	10477	0.823044325208667	0.0910292700982226
OSTF1	1.01440841936537e-15	2.24022178893732e-14	0.778460999773216	1.12911246165094	0.368	0.393	0.936386768447837	307	10477	0.750424901738493	1.4959119521482
ARHGAP29	1.07001838037021e-15	2.35978056292648e-14	0.0554556642273325	-3.55576933043247	0.033	0.379	0.0870712401055409	307	10477	1.41682484653098	0.1479554383883
BLVRB	1.07181151352912e-15	2.36048818632037e-14	0.0882023283073763	-2.65016210370505	0.062	0.462	0.134199134199134	307	10477	1.29783521650935	0.19336084089425
BACE2	1.14280712540571e-15	2.51339185756238e-14	0.0284618828671561	-3.72062760829672	0.02	0.317	0.0630914826498423	307	10477	0.695139353544363	0.0653786381457754
RAMP2	1.15019069965401e-15	2.52616540925381e-14	0.0431421686375277	-4.39896826909356	0.029	0.376	0.0771276595744681	307	10477	1.90400802026248	0.100877885824445
TMEM14C	1.2522742267678e-15	2.7466091214457e-14	0.214525248665008	-1.4061261890017	0.127	0.528	0.240530303030303	307	10477	1.14971698823374	0.51274208076609
MPZL1	1.37059244055658e-15	3.0020093715087e-14	0.020818637653703	-3.34250775612315	0.016	0.318	0.050314465408805	307	10477	0.483412367079259	0.0454714872866815
NID1	1.39390349935087e-15	3.04890242907129e-14	0.0672057966108606	-2.76743340204655	0.042	0.386	0.10880829015544	307	10477	0.946546098053747	0.184934519571662
SYNE1	1.56931850313945e-15	3.42791329166687e-14	0.701537266143266	1.3221858389073	0.329	0.329	1	307	10477	0.649091748872205	1.48286837311861
FKBP5	1.57801405801502e-15	3.44221760437481e-14	0.703835956637554	1.6168031340517	0.322	0.285	1.12982456140351	307	10477	0.691993599913604	1.57175672382209
PLPP3	1.62323227078843e-15	3.5360438855368e-14	0.0150467145469293	-5.36357264625558	0.01	0.363	0.0275482093663912	307	10477	1.29415915167946	0.035796081457366
RP3-522J7.7	1.63487147711915e-15	3.55656640334482e-14	0.092365996259155	4.12071577051964	0.055	0.013	4.23076923076923	307	10477	0.0273184844933241	0.23324112534863
RHOC	1.65099229908278e-15	3.58676958417266e-14	0.300273287985887	-1.64691550559793	0.166	0.525	0.316190476190476	307	10477	1.70501719915409	0.701988144932978
AC131056.3	1.66480405655381e-15	3.61188138548406e-14	0.068610235967556	4.99572988570392	0.042	0.005	8.4	307	10477	0.0112690765702278	0.175470667010219
CD93	1.67517336412466e-15	3.62946683067712e-14	0.0767009766034914	-3.34131272157061	0.049	0.399	0.12280701754386	307	10477	1.57469599340441	0.189840813292854
RALGAPA1	1.73785514905886e-15	3.76019319903653e-14	0.37281232168621	1.77016298205087	0.202	0.183	1.10382513661202	307	10477	0.297538787617348	0.845831100746805
GAB3	1.85091611340947e-15	3.9994256127081e-14	0.29710019701809	2.18586108538869	0.169	0.116	1.45689655172414	307	10477	0.199669485952328	0.676397743174432
CD69	1.88144396095514e-15	4.05991803849176e-14	2.3089437296588	3.92141190450637	0.557	0.097	5.74226804123711	307	10477	1.31489272810375	6.24474782288692
PDLIM4	1.88907572725627e-15	4.07090741063168e-14	0.0200437123658357	-3.98022758732472	0.013	0.287	0.0452961672473868	307	10477	0.495760032263834	0.0500390732012777
PDE4B	1.99774761327003e-15	4.29931375618233e-14	0.656361838463972	1.86254963075391	0.296	0.239	1.23849372384937	307	10477	0.653840999369704	1.48714230446482
DGKZ	2.08303175666757e-15	4.47684291617308e-14	0.431806508882568	1.45563115182225	0.235	0.253	0.928853754940711	307	10477	0.422267430209537	0.927571459984835
CACNA2D2	2.15282781443742e-15	4.62065439743979e-14	0.0603979876148473	5.35482108043468	0.039	0.003	13	307	10477	0.00957357528716487	0.142465134200516
PHPT1	2.16828529966828e-15	4.64760938630768e-14	0.26639168493216	-1.43621958328248	0.156	0.545	0.286238532110092	307	10477	1.42933565780939	0.573813291939592
ATP11B	2.20786783665252e-15	4.72613418224965e-14	0.349412380748849	1.7082002583361	0.199	0.183	1.08743169398907	307	10477	0.266614657633442	0.761835695049012
KDM5A	2.7043733554237e-15	5.78122906766775e-14	0.783934100438874	1.07160688601335	0.352	0.428	0.822429906542056	307	10477	0.84731858237174	1.63721408762688
FHL1	3.07655984052587e-15	6.56810704702414e-14	0.0495934503904663	-3.16933785034127	0.036	0.388	0.0927835051546392	307	10477	1.1333237613033	0.113859196611668
RPL3	3.34125271522526e-15	7.12371074244768e-14	23.3451769922931	0.455622669702915	0.971	0.949	1.0231822971549	307	10477	21.447474809122	28.9974644368098
ADAM9	3.47991466975929e-15	7.40949162021922e-14	0.0331616782476847	-2.82884842560043	0.023	0.355	0.0647887323943662	307	10477	0.640741956818889	0.0904783903857426
EIF4E3	3.49228310062555e-15	7.42596484778905e-14	0.215320611537394	2.1496660149215	0.134	0.102	1.31372549019608	307	10477	0.140766055601109	0.470960545763975
LINC00649	3.76531977601864e-15	7.98579881405456e-14	0.0996007320808852	4.53651690101887	0.062	0.009	6.88888888888889	307	10477	0.0218851072893567	0.238214667668459
TRAT1	3.76552354732442e-15	7.98579881405456e-14	0.308607194386484	5.28824367914674	0.16	0.013	12.3076923076923	307	10477	0.0679985443198799	0.738919309995571
AKAP12	3.80845654078241e-15	8.06618014773638e-14	0.0194725519859165	-4.67533296812897	0.013	0.309	0.0420711974110032	307	10477	0.884764521987307	0.0459856810685913
NUP210	3.86732713092692e-15	8.18006014381944e-14	0.191770918762114	3.40243075163661	0.117	0.037	3.16216216216216	307	10477	0.0851058604350155	0.461121885791767
BCAS4	4.22854882462161e-15	8.93232191108805e-14	0.117147077455706	3.32118381685192	0.072	0.028	2.57142857142857	307	10477	0.0578814467757592	0.304334202014044
CIB1	4.58052597858475e-15	9.66310171245384e-14	1.65148209891203	0.881272538777085	0.554	0.573	0.966841186736475	307	10477	1.66500953942161	3.00065959266623
CALM2	4.74715182413921e-15	1.00014566618166e-13	2.04544639421572	-0.70268648856435	0.596	0.842	0.707838479809976	307	10477	5.87337260176455	3.68787789245665
VAT1	4.975742288365e-15	1.04693013266872e-13	0.0355804405906588	-2.94131176806294	0.023	0.339	0.0678466076696165	307	10477	0.540916114975679	0.0870631702854886
TRABD	5.23152388336016e-15	1.09930566739074e-13	0.536859553451962	1.58785884611432	0.267	0.248	1.07661290322581	307	10477	0.480208638560249	1.13194692475699
CREM	5.60071726373715e-15	1.17534423939133e-13	0.79238867366482	1.46646821930037	0.329	0.341	0.964809384164223	307	10477	0.873098079910545	1.92306857395708
ITGA5	5.70014771120611e-15	1.1946466438401e-13	0.105448422723605	-2.3826606395019	0.068	0.394	0.17258883248731	307	10477	1.02274264989609	0.251286072708213
UNC13D	5.85047487517984e-15	1.22455174508823e-13	0.200505071160807	3.27945601093397	0.117	0.041	2.85365853658537	307	10477	0.0937222802081325	0.513445860976163
HOMER3	6.14786707402691e-15	1.28512063621739e-13	0.0211969685556304	-3.53717138666743	0.016	0.305	0.0524590163934426	307	10477	0.535491772316723	0.0467080615452676
RBMS3	6.36182804197575e-15	1.32811444006507e-13	0.0137257766369927	-4.30149988866357	0.01	0.319	0.0313479623824451	307	10477	0.645788118187335	0.0318453952813219
SEC11A	6.65649126090733e-15	1.38782216366875e-13	0.986071150028283	-0.747763022207024	0.42	0.738	0.569105691056911	307	10477	2.89033224171091	1.91096782559508
CDC14A	6.69274927777087e-15	1.39356946974676e-13	0.183594045492011	2.70853684830848	0.114	0.059	1.93220338983051	307	10477	0.10896185349872	0.428989242461248
SP4	6.91891048673199e-15	1.43879237138488e-13	0.194155952163446	2.56167625304296	0.111	0.066	1.68181818181818	307	10477	0.106500811663109	0.472970532948231
ITGB7	6.98885720605897e-15	1.45145527959512e-13	0.222031872189247	3.18382452830707	0.13	0.043	3.02325581395349	307	10477	0.0923738418076361	0.518907499440347
CD276	7.85472329959681e-15	1.6291691935632e-13	0.032844874673249	-3.42608012571572	0.02	0.3	0.0666666666666667	307	10477	0.534768043082397	0.0913501880426684
TRGV8	7.9553781627475e-15	NA	0.0409906111007008	7.6654905594328	0.026	0	Inf	307	10477	0.00331624221538501	0.0992056387510121
ARHGAP21	7.97259683369172e-15	1.65148120199715e-13	0.0527031971491112	-2.31502937618153	0.042	0.386	0.10880829015544	307	10477	0.74369796334899	0.112680239385508
PDCD1	8.21516793201937e-15	1.69953274134279e-13	0.103933065493699	6.01502641906229	0.059	0.004	14.75	307	10477	0.0168109049221735	0.285530155226992
TRIP6	9.15662484529575e-15	1.8918578111421e-13	0.00426468239791	-5.21566176374462	0.003	0.251	0.0119521912350598	307	10477	0.328040937655989	0.00877240185292105
CCNH	9.42142887245616e-15	1.94406395253655e-13	0.477704446712455	1.71606907114616	0.225	0.239	0.941422594142259	307	10477	0.492677808505856	1.16054560924837
CPNE7	9.48820244145377e-15	1.95532583218288e-13	0.0617929328201028	6.22822701798925	0.039	0.001	39	307	10477	0.00592920286341781	0.146609708148007
CFH	1.03126434471812e-14	2.12249823348725e-13	0.0508402296274795	-4.80008399394645	0.033	0.416	0.0793269230769231	307	10477	3.16312029337885	0.120850338539175
SERPING1	1.10224588482332e-14	2.26568054761183e-13	0.00967223513236726	-5.75558400962255	0.007	0.383	0.0182767624020888	307	10477	2.38798197967429	0.022124329959574
RPS21	1.11798062917535e-14	2.29508110468225e-13	5.65604281255479	0.506746418283088	0.847	0.864	0.980324074074074	307	10477	6.28202850731216	8.61652312086482
GRK6	1.1313762083932e-14	2.31961058173505e-13	0.304131137007779	1.87450705902124	0.182	0.142	1.28169014084507	307	10477	0.220621803985254	0.647831098652503
UACA	1.17850215990697e-14	2.41314497187592e-13	0.049300384810506	-3.11432036811331	0.033	0.359	0.0919220055710307	307	10477	0.966021582943876	0.114391236023666
PGRMC1	1.19667425713935e-14	2.44722938325449e-13	0.0841185230222299	-2.07830197579545	0.055	0.403	0.136476426799007	307	10477	0.729596671398376	0.199501497025665
SCARA3	1.20417991285809e-14	2.45944159781578e-13	0.0114643660500036	-4.66890834911416	0.007	0.271	0.025830258302583	307	10477	0.460801103228734	0.0310225148120424
LOXL2	1.27034008335064e-14	2.59126750080925e-13	0.0225389464551824	-4.56075879856024	0.013	0.267	0.048689138576779	307	10477	0.681080670036578	0.0592766536580142
NBL1	1.27688247584894e-14	2.60130327004906e-13	0.0272720728989186	-4.13753984175018	0.02	0.348	0.0574712643678161	307	10477	1.04651269479132	0.0596600969384108
RNASE1	1.31534211914322e-14	2.67447881782029e-13	0.206506987660888	-3.0496562712704	0.117	0.478	0.244769874476987	307	10477	4.88628659444446	0.535127250996175
MCTP2	1.31613783275757e-14	2.67447881782029e-13	0.215558327396038	4.39401927820494	0.127	0.018	7.05555555555556	307	10477	0.0621702149379488	0.51105675451031
PROS1	1.32039477221256e-14	2.67973283327646e-13	0.00574810931577141	-5.5312252027935	0.003	0.292	0.0102739726027397	307	10477	0.512547337296451	0.0156684448155203
CTB-31O20.2	1.32312465978675e-14	2.68187834012149e-13	0.12240840342867	3.05024254248741	0.078	0.034	2.29411764705882	307	10477	0.0571987315293385	0.279336544272972
RPL10	1.33346820150398e-14	2.69943127205975e-13	65.1132409411778	0.405669642139561	0.987	0.982	1.0050916496945	307	10477	59.3509641068073	77.6168397106299
RP11-284N8.3	1.37366957584331e-14	2.77730697471573e-13	0.174153474709524	4.77222714597026	0.104	0.012	8.66666666666667	307	10477	0.0404461018120442	0.415258604358104
PAG1	1.50990398056434e-14	3.04890308821009e-13	0.528708185272755	2.36782182701261	0.274	0.141	1.94326241134752	307	10477	0.391095390825085	1.10903693537252
SEPP1	1.57625047933909e-14	3.17887093525077e-13	0.117143390379639	-3.57182600892674	0.065	0.478	0.135983263598326	307	10477	3.26840180767554	0.324847484518651
TNFSF14	1.59014017765922e-14	3.20285395331787e-13	0.159026866736862	5.04302553845711	0.098	0.009	10.8888888888889	307	10477	0.0350160368151782	0.368166966030204
PARVA	1.7146136471935e-14	3.44923470582852e-13	0.010750976657621	-4.32715015206831	0.007	0.261	0.0268199233716475	307	10477	0.353192290940558	0.0282478470799749
SIRT7	1.73962183298664e-14	3.4951574997838e-13	0.305530486382674	1.84622948846452	0.166	0.15	1.10666666666667	307	10477	0.233501911991919	0.743729057402307
PNISR	1.77431849758023e-14	3.56040656717194e-13	1.58848261549698	0.87620161642187	0.531	0.621	0.855072463768116	307	10477	1.91197507095841	3.04376598918292
FSCN1	1.85408818509944e-14	3.71582448396241e-13	0.0268451962262808	-3.48068197545503	0.016	0.286	0.055944055944056	307	10477	0.555171108796776	0.0765353396251959
GJA1	1.92858860057987e-14	3.86030724508077e-13	0.0239124270914883	-3.84110440079517	0.016	0.296	0.0540540540540541	307	10477	0.647863768786802	0.0567409269435257
DDI2	1.9571279869416e-14	3.91254775743575e-13	0.302458837225056	1.72914016471818	0.156	0.169	0.923076923076923	307	10477	0.237862885541506	0.762917457208575
NKTR	2.0654923881606e-14	4.12403978323522e-13	1.2126006997766	1.07598688613825	0.466	0.483	0.9648033126294	307	10477	1.31140239323616	2.40754210421643
RAB9A	2.23117209963532e-14	4.44930127779267e-13	0.394042554828784	1.53831232968386	0.205	0.221	0.927601809954751	307	10477	0.322497838055925	0.891676994913979
LTB	2.24754870008013e-14	4.47639109420928e-13	0.795763171781852	3.71675900135578	0.251	0.082	3.0609756097561	307	10477	0.661526894032712	3.33013667733497
C1orf56	2.29646669353485e-14	4.56814522300798e-13	0.390679395514079	1.73747902421324	0.202	0.194	1.04123711340206	307	10477	0.34343134515701	0.942616284884636
RPS14	2.3739850970459e-14	4.71639629439732e-13	29.6314675237082	0.412429008882384	0.987	0.962	1.02598752598753	307	10477	26.9227570582186	35.2343976004652
ANGPTL2	2.37687781817067e-14	4.71639629439732e-13	0.0170794076904357	-4.63521767635222	0.013	0.324	0.0401234567901235	307	10477	0.970555025181129	0.0373995907850451
ORMDL1	2.51446160637267e-14	4.98323398454548e-13	0.690862419776279	1.06891492902658	0.326	0.408	0.799019607843137	307	10477	0.781673436018369	1.4376764353178
HEBP1	2.54579086701678e-14	5.03909444084938e-13	0.00987581581503849	-3.71458369194875	0.01	0.289	0.0346020761245675	307	10477	0.392863479486289	0.0189916397619088
LGMN	2.58434615461357e-14	5.1091025766855e-13	0.107409226661284	-3.21931494506515	0.068	0.476	0.142857142857143	307	10477	3.09924659689912	0.263575780775458
POSTN	2.84181157792095e-14	5.61117795921264e-13	0.195345803467399	-3.714164840016	0.107	0.404	0.264851485148515	307	10477	5.33796195480855	0.521940243255268
P2RY10	2.88209188333802e-14	5.68371207448444e-13	0.184255845705038	4.39302390121671	0.117	0.017	6.88235294117647	307	10477	0.0546182197833794	0.403584404504838
TPM1	3.16739063869214e-14	6.23867003810209e-13	0.155030913283074	-2.51073257180596	0.081	0.464	0.174568965517241	307	10477	2.31750934471022	0.462583836297075
MGST2	3.34095210371588e-14	6.57245215691739e-13	0.0642009258213756	-2.60137437295545	0.046	0.391	0.117647058823529	307	10477	0.894766726789527	0.142838015918399
CRLF3	3.41145243798595e-14	6.70291874242999e-13	0.233387105987926	2.05120377630467	0.13	0.113	1.15044247787611	307	10477	0.175089831023356	0.561370629363141
FAM117A	3.60525752893821e-14	7.07504210054668e-13	0.242074893887328	2.15672961903945	0.143	0.107	1.33644859813084	307	10477	0.171559517954822	0.565245563586127
SF3B1	3.77777207126216e-14	7.40452562573915e-13	1.26834658998493	0.76745182434852	0.476	0.608	0.782894736842105	307	10477	1.60443253707798	2.52764323326576
PHLDB1	3.87352584268549e-14	7.57636191868926e-13	0.0137813502061215	-4.04732542170714	0.01	0.286	0.034965034965035	307	10477	0.524764121919452	0.030858435612094
ITK	3.87489351545262e-14	7.57636191868926e-13	0.595507271675432	4.38195903498468	0.28	0.039	7.17948717948718	307	10477	0.21742804610553	1.38511305422725
PPM1B	4.05735890920399e-14	7.92346350685354e-13	0.34794825669808	1.5575394844549	0.192	0.217	0.884792626728111	307	10477	0.341915141783309	0.805232609281292
MAP4K1	4.13092067569409e-14	8.05730549798094e-13	0.146253326117009	3.9823843281046	0.091	0.02	4.55	307	10477	0.0487352404182789	0.334793593518904
PKM	4.46152560796404e-14	8.69157230528402e-13	0.593188379515496	-1.20019491218701	0.293	0.629	0.465818759936407	307	10477	2.5027114836835	1.23233305464022
NREP	4.8917697413674e-14	9.51817284749315e-13	0.0547238581905654	-2.82461125447428	0.036	0.343	0.104956268221574	307	10477	0.721687558806531	0.135823898717497
BCL9L	5.06926522710941e-14	9.85157931954487e-13	0.425966436527093	1.49170042982634	0.228	0.228	1	307	10477	0.359204862140479	0.944451210670921
JAK1	5.32099888177916e-14	1.03282778537004e-12	1.87219238332414	0.686860728313834	0.603	0.652	0.924846625766871	307	10477	2.06960136891096	3.22660167916188
DGKD	5.51125243863321e-14	1.06757162240403e-12	0.232023038181725	2.25163868539244	0.137	0.101	1.35643564356436	307	10477	0.182492244977526	0.547364182176243
C9orf78	5.51331194006446e-14	1.06757162240403e-12	0.61626390595906	1.1286623273922	0.296	0.366	0.808743169398907	307	10477	0.656689062874332	1.32279419818521
KIF21B	5.68124956509715e-14	1.09876326027989e-12	0.0950377512379215	3.48962479979856	0.065	0.02	3.25	307	10477	0.0354448954458461	0.207379500542426
METTL7A	6.05411907562894e-14	1.16946615830794e-12	0.0234999675965928	-3.56730664758679	0.016	0.35	0.0457142857142857	307	10477	0.706288923846405	0.0619988569909372
PXDC1	6.55097206650545e-14	1.26391979713937e-12	0.0257707320278884	-3.31473798153699	0.016	0.299	0.0535117056856187	307	10477	0.472951140563526	0.0622572227196656
EFEMP1	6.77353925272965e-14	1.30529032258431e-12	0.0722696741905482	-4.13099225100899	0.046	0.366	0.12568306010929	307	10477	2.33184627748971	0.16781665377837
SH3D19	6.93237756312877e-14	1.33311010352278e-12	0.0145829097347416	-3.88221057903962	0.01	0.279	0.03584229390681	307	10477	0.44131840125973	0.0352428058418265
TSC22D4	6.93453393836463e-14	1.33311010352278e-12	0.352494568997427	1.5130770693288	0.199	0.214	0.929906542056075	307	10477	0.304909848183252	0.776996803397289
EPB41L3	7.1153132563386e-14	1.36622535854942e-12	0.010070814914487	-4.55443527122421	0.007	0.298	0.023489932885906	307	10477	0.530062115665799	0.0239989986506673
OS9	7.42586887196648e-14	1.42415018689281e-12	0.123211841033214	-1.65463899838338	0.081	0.457	0.177242888402626	307	10477	0.842071180398078	0.27014719093566
DNAJC1	7.51354928450419e-14	1.43924415386446e-12	0.585750133905077	1.25053104021294	0.283	0.308	0.918831168831169	307	10477	0.497627466893143	1.30027325633899
MTUS1	7.6056222692243e-14	1.45514250408679e-12	0.037506226986443	-3.5401904526837	0.026	0.345	0.0753623188405797	307	10477	1.06605693171529	0.0842192942130752
PALLD	7.9365873105474e-14	1.51665440226468e-12	0.0380409606883301	-3.26338564215204	0.026	0.343	0.075801749271137	307	10477	0.930547012214815	0.0949240928337871
PPP1R18	8.2972383208322e-14	1.58368597616551e-12	0.553160888552835	1.26611126606176	0.287	0.299	0.959866220735786	307	10477	0.503815813699122	1.11731019969376
COMT	8.48900637165959e-14	1.61836194003351e-12	0.167441063012429	-1.55731799366769	0.101	0.482	0.20954356846473	307	10477	0.993802778992994	0.414730025958034
NCOR1	8.7104726361175e-14	1.65861054364456e-12	0.678304025555758	1.0094479693253	0.319	0.413	0.772397094430993	307	10477	0.7608949636166	1.48822981273584
CYBRD1	9.11135722696933e-14	1.7328871935943e-12	0.0240369207085143	-4.54696838679527	0.016	0.359	0.0445682451253482	307	10477	1.27662582001287	0.0574331543804825
ANXA2R	9.55970792391701e-14	1.81600470549954e-12	0.210981277934251	2.26115766817969	0.13	0.088	1.47727272727273	307	10477	0.146882475766886	0.468981550432096
MYDGF	9.67711892538021e-14	1.83613310923812e-12	0.317178097943386	-1.52316959760915	0.182	0.537	0.338919925512104	307	10477	1.60072482975757	0.688453313908221
AC016831.7	9.73602421415725e-14	1.8451261965199e-12	0.14711093298222	2.90998085256876	0.094	0.041	2.29268292682927	307	10477	0.0683249411884447	0.32820708603676
SWAP70	9.76619198061443e-14	1.8486582765666e-12	0.0416198782779651	-2.62967008725071	0.029	0.349	0.0830945558739255	307	10477	0.62611082038013	0.102962063930158
EPHX1	9.77984179000249e-14	1.84905900258384e-12	0.0111880311106365	-4.78975279366183	0.007	0.312	0.0224358974358974	307	10477	0.628847816654782	0.0301779875786485
RCSD1	1.03619212376494e-13	1.95680427801217e-12	0.364449351951456	2.30932665397931	0.199	0.124	1.60483870967742	307	10477	0.280694207983583	0.820932299175061
FABP5	1.04628009854247e-13	1.97353044940369e-12	0.314824954589787	-2.35150859227493	0.163	0.532	0.306390977443609	307	10477	4.67873298946723	0.93765609543588
NAMPT	1.05993752586347e-13	1.99694222704689e-12	0.301017052066065	-2.25063061278419	0.156	0.576	0.270833333333333	307	10477	3.94666056268141	0.779129577129241
NRP2	1.11316383719973e-13	2.09476007063653e-12	0.0244403864725966	-3.39769077437605	0.02	0.304	0.0657894736842105	307	10477	0.624835402508861	0.051192241808412
P4HB	1.17593717175399e-13	2.21029316233667e-12	0.64109026554205	-1.12088296946645	0.306	0.634	0.482649842271293	307	10477	2.50299611357773	1.36342511596976
CSNK1D	1.19581720573076e-13	2.24502778214066e-12	0.519233808046671	1.27082984125873	0.267	0.311	0.858520900321543	307	10477	0.549673801024164	1.14017034933234
CCDC12	1.19843024534098e-13	2.2473020027546e-12	0.530717509973906	1.2342076825708	0.27	0.301	0.897009966777409	307	10477	0.48281229871007	1.10568375625395
RPS15	1.21688469338737e-13	2.27924208984576e-12	18.2430753833683	0.362337740200454	0.967	0.951	1.01682439537329	307	10477	18.2212778979585	23.0286035410086
HOPX	1.23564601628407e-13	2.31168174785094e-12	0.520377186681522	3.41461161870711	0.235	0.059	3.98305084745763	307	10477	0.251510828473175	1.32126484183703
ZNF655	1.29786244715724e-13	2.42524809035805e-12	0.474349985058811	1.53977102424203	0.248	0.24	1.03333333333333	307	10477	0.430767958838338	1.02463560697979
EFHD2	1.32138883939022e-13	2.46633611896896e-12	1.37187717344538	1.05618439038127	0.485	0.468	1.03632478632479	307	10477	1.37196516977719	2.6783116210836
TRMO	1.32604115324151e-13	2.47214160580479e-12	0.156109649621391	2.4290792750376	0.088	0.064	1.375	307	10477	0.0895937060355771	0.404972485898378
RBM25	1.34768835094713e-13	2.50958041007379e-12	1.38794966910006	0.756421424250821	0.498	0.608	0.819078947368421	307	10477	1.77096907270845	2.68963395136279
CCDC107	1.36228295110425e-13	2.53381468156085e-12	0.58124490523997	1.21642877534298	0.28	0.334	0.838323353293413	307	10477	0.599506639207201	1.2955133542475
SPHK1	1.3952303181784e-13	2.59208895612448e-12	0.0407911880806042	-3.39624474892612	0.023	0.286	0.0804195804195804	307	10477	0.607961762027074	0.113653191972895
LHFPL2	1.4071338594039e-13	2.61117791294244e-12	0.015759053952477	-4.09642853536726	0.01	0.299	0.0334448160535117	307	10477	0.541397581819794	0.0388120315859597
CLDND1	1.43625617626935e-13	2.66213818197994e-12	0.42081528238765	1.34661431878551	0.218	0.274	0.795620437956204	307	10477	0.426444102824044	0.979771295912238
YWHAG	1.61316913219983e-13	2.9865982328591e-12	0.127499476092754	-1.63625935307078	0.081	0.447	0.181208053691275	307	10477	0.87757219679482	0.318613713767702
EVI2B	1.61587918335431e-13	2.98816504575774e-12	0.69046671253171	2.24087640580338	0.313	0.162	1.9320987654321	307	10477	0.497240581847626	1.51726307806866
RDX	1.71178976451621e-13	3.1618807942959e-12	0.14670035607234	-1.72757520160702	0.085	0.438	0.194063926940639	307	10477	0.964538772078902	0.360861212621855
LUM	1.7872452423551e-13	3.29745718880083e-12	0.234970698417428	-3.9876590582608	0.13	0.392	0.331632653061224	307	10477	9.39026355148763	0.685811348083929
MYO1F	1.81943329853364e-13	3.35298552590688e-12	0.53996708602401	2.1656949421936	0.267	0.163	1.63803680981595	307	10477	0.426529948406378	1.19536684860048
TSHZ2	1.83018416948396e-13	3.3689256933796e-12	0.0395094932024023	-3.2789385272782	0.026	0.348	0.0747126436781609	307	10477	0.946867127795437	0.101217635866681
C19orf66	1.90669048715207e-13	3.50573034180151e-12	0.380078737569689	1.48048015944143	0.199	0.23	0.865217391304348	307	10477	0.361027949265899	0.898225521656692
FYB	1.93623157315211e-13	3.55596801974201e-12	1.25852743230869	2.03858688126016	0.446	0.226	1.97345132743363	307	10477	0.985718882823872	2.60959042282795
UBE2D2	1.95503061664079e-13	3.58638511173933e-12	1.00118848484291	0.849612962759258	0.42	0.503	0.834990059642147	307	10477	1.09822314950524	1.92541608288104
FOSB	2.10822431368409e-13	3.86298976243394e-12	1.18693641519685	-1.40061640336956	0.397	0.723	0.549100968188105	307	10477	8.38875981836122	3.11334798672367
MSRB2	2.20005589542905e-13	4.02665481408835e-12	0.0290281401016497	-2.93637330192701	0.02	0.308	0.0649350649350649	307	10477	0.442833994827774	0.0686839309685656
IFNGR2	2.39070102485756e-13	4.37059401727951e-12	0.0467160397165887	-2.41775602939362	0.033	0.371	0.0889487870619946	307	10477	0.671223632919385	0.112287895004709
LCP2	2.44000769392471e-13	4.45565414085363e-12	0.804477276099343	2.14021462464643	0.355	0.185	1.91891891891892	307	10477	0.617027412584869	1.67171722955152
HCLS1	2.54524934416354e-13	4.6425463862314e-12	0.958069738296534	1.73210334454785	0.414	0.264	1.56818181818182	307	10477	0.816787020324013	1.84166719042407
ACVRL1	2.68962333478683e-13	4.90031033257241e-12	0.0151425170493147	-3.75796139716227	0.013	0.276	0.0471014492753623	307	10477	0.492466356129879	0.0308147306100126
FLNB	2.76293202454336e-13	5.02815994886534e-12	0.0569677149141066	-2.71111733872054	0.039	0.341	0.114369501466276	307	10477	0.811770692977304	0.126552030696768
ATP5L	2.80683060716517e-13	5.10225795064389e-12	2.49942313456172	0.570549049116759	0.661	0.75	0.881333333333333	307	10477	3.08271949450378	4.29857644028882
KLRC1	2.98689916580166e-13	5.42343763593409e-12	0.493054179220614	5.59770685066284	0.205	0.009	22.7777777777778	307	10477	0.0998645266726044	1.50252029635738
LTBR	3.02235187440617e-13	5.48160266994956e-12	0.0130037175231041	-3.61616150503358	0.01	0.274	0.0364963503649635	307	10477	0.370010562916995	0.0278222126691847
CCND2	3.13003887841079e-13	5.6704986822102e-12	0.493094897262117	1.8303897422738	0.238	0.188	1.26595744680851	307	10477	0.41166690906432	1.17950205115946
PRRX1	3.17802665711287e-13	5.75093695186125e-12	0.0819390292352333	-3.88697987945533	0.049	0.359	0.136490250696379	307	10477	2.7218049861672	0.209582477981956
CD34	3.23019171112588e-13	5.83874449881412e-12	0.018048660071917	-4.85224312899571	0.01	0.329	0.0303951367781155	307	10477	1.24020366713486	0.0575319301365057
TGFB1	3.30599981353836e-13	5.96904223090772e-12	1.25717782689351	1.008312868654	0.476	0.444	1.07207207207207	307	10477	1.08427126718039	2.41647011044969
RNH1	3.45503839522332e-13	6.23111705181276e-12	0.398322362446822	-1.08230504250037	0.221	0.613	0.360522022838499	307	10477	1.66075207578019	0.85254881931807
GGNBP2	3.5529043548729e-13	6.40041747434575e-12	0.626738130167214	1.10148837102011	0.309	0.364	0.848901098901099	307	10477	0.671354695943981	1.36333251672184
USP15	3.72902753782953e-13	6.71015696004723e-12	0.54422584411363	1.33090333147196	0.283	0.312	0.907051282051282	307	10477	0.602190240860622	1.13405021659065
TRIO	3.82414592037375e-13	6.86619923919435e-12	0.0168764131108088	-3.35162968371028	0.013	0.282	0.0460992907801418	307	10477	0.401521375515916	0.0380919535351192
KLRK1	3.82430981138935e-13	6.86619923919435e-12	0.0522609726492136	6.0283816100348	0.033	0.002	16.5	307	10477	0.00799180786309819	0.129428031809164
TGFBI	3.92329211332057e-13	7.03603383141708e-12	0.0752211640188796	-3.69291829394186	0.049	0.394	0.124365482233503	307	10477	2.41684075969724	0.183772166523765
RASSF7	3.99711085409849e-13	7.1604109858951e-12	0.154371673114928	2.61678941068513	0.098	0.05	1.96	307	10477	0.0811244547331871	0.342874702281557
NECAP1	4.02167270127889e-13	7.19637035933085e-12	0.250439327946328	1.82337736957171	0.14	0.139	1.00719424460432	307	10477	0.206623896758291	0.602807980449662
CCDC57	4.06839627339203e-13	7.27186147729036e-12	0.21547568342524	2.15609861681624	0.124	0.1	1.24	307	10477	0.174476316246906	0.509124872212097
RASAL2	4.0889824559096e-13	7.30051845385285e-12	0.00345809396564656	-5.05933101716161	0.003	0.234	0.0128205128205128	307	10477	0.323725477067491	0.00614268317263111
SPSB3	4.12563037135813e-13	7.35574225970212e-12	0.593131374470488	1.24792629050322	0.29	0.334	0.868263473053892	307	10477	0.604698120255898	1.22757664784278
CDKN1A	4.12908877548301e-13	7.35574225970212e-12	0.0989880964300109	-2.68750494000243	0.068	0.441	0.154195011337869	307	10477	1.70158288859073	0.215241939717458
HYAL2	4.21120101695104e-13	7.49369432905395e-12	0.0547446761380195	-3.36855085176324	0.036	0.334	0.107784431137725	307	10477	1.14472322106082	0.13218687338123
SH3KBP1	4.3850407260381e-13	7.79438558321162e-12	0.637269149287414	1.16553625163524	0.293	0.36	0.813888888888889	307	10477	0.68832257877755	1.43223824075261
CEP170	4.46626046317911e-13	7.9299616839591e-12	0.0432178386257949	-2.34041605726313	0.036	0.352	0.102272727272727	307	10477	0.586642966432153	0.0923706974640915
BCAR1	4.57186273533868e-13	8.10848177385897e-12	0.0198277787272805	-3.57592274650711	0.013	0.26	0.05	307	10477	0.42803671250407	0.0467545266735774
RP5-1171I10.5	4.64675082728487e-13	8.23219403468049e-12	0.260790796207974	3.22482071245952	0.143	0.047	3.04255319148936	307	10477	0.12074494135069	0.620160754003473
KMT2B	4.70681621839188e-13	8.32940225490916e-12	0.328784171986793	1.53532804730161	0.189	0.199	0.949748743718593	307	10477	0.301954002501097	0.733227292578966
IGFBP5	4.76655242226336e-13	8.42581422118505e-12	0.10965816756818	-4.76836985153146	0.068	0.373	0.18230563002681	307	10477	6.23915764279552	0.269562962546867
FBLN2	4.94266799806538e-13	8.72751057411699e-12	0.0914063305840398	-3.57828727053343	0.052	0.377	0.137931034482759	307	10477	2.11528260806029	0.249474984910112
OTULIN	5.03260448033686e-13	8.87653989364585e-12	0.275730168162164	1.61785444026727	0.156	0.176	0.886363636363636	307	10477	0.261135577608734	0.657985606994474
KANK2	5.0494758602729e-13	8.89651060085224e-12	0.0371595039383417	-3.05327613849937	0.023	0.312	0.0737179487179487	307	10477	0.579670550517633	0.0926325698419974
TP53I3	5.23933778380831e-13	9.22088942785934e-12	0.0137623625477223	-3.70302098515705	0.01	0.266	0.037593984962406	307	10477	0.375671491401523	0.032446359540601
SFI1	5.38550421256727e-13	9.46774002632577e-12	0.214734904696117	2.14060301907227	0.134	0.095	1.41052631578947	307	10477	0.162001777613831	0.467474685166795
ABI3BP	5.49612994168737e-13	9.6516376073465e-12	0	-144269504.69199	0	0.293	0	307	10477	1.36617094101836	0
CYR61	5.51507807861864e-13	9.67431584622457e-12	0.0621844049068423	-3.94190862803792	0.042	0.334	0.125748502994012	307	10477	1.81462318595091	0.143021233518067
IL12RB1	5.82753648581296e-13	1.02112450794578e-11	0.123436911304307	3.67023410115237	0.075	0.02	3.75	307	10477	0.0427765198957806	0.298356381742117
ARF4	6.01787171913985e-13	1.05332464271801e-11	0.247108064223877	-1.45729743099967	0.14	0.516	0.271317829457364	307	10477	1.35056215786513	0.580341091501617
ZBED4	6.17017285014719e-13	1.07880459439924e-11	0.16997773439845	2.18549570612538	0.114	0.079	1.44303797468354	307	10477	0.0891240581457111	0.355490282386312
PTK2B	6.3557925261153e-13	1.11004816526369e-11	0.391434180711212	2.14758423961019	0.208	0.137	1.51824817518248	307	10477	0.304780077819203	0.895496911414275
ATP8A1	6.60942906341115e-13	1.15309005629675e-11	0.239956890406786	2.67673410200898	0.14	0.069	2.02898550724638	307	10477	0.150078347860584	0.551486797185943
TRIM52	6.89278008593366e-13	1.20121677301929e-11	0.216162022601228	2.09526267046175	0.137	0.099	1.38383838383838	307	10477	0.159598422085783	0.464472631892579
VGLL4	7.10934911649592e-13	1.23761340265775e-11	0.144257174075616	-1.76823467031386	0.088	0.444	0.198198198198198	307	10477	1.01764405002526	0.348040853498653
NME4	7.33874313506454e-13	1.27616126555846e-11	0.0530077261388526	-2.47174454492558	0.033	0.329	0.100303951367781	307	10477	0.565828456177837	0.13626528094983
MPHOSPH8	7.46813789167347e-13	1.29725519845288e-11	0.767183602709181	1.01439163975589	0.342	0.443	0.772009029345373	307	10477	0.938590011412109	1.60772833079712
TPI1	7.55585985366485e-13	1.31107252201091e-11	0.696140012171614	-0.978920818052486	0.322	0.679	0.474226804123711	307	10477	2.61925246103443	1.47479685595191
USP36	7.7735970475305e-13	1.34739547527629e-11	0.305802891192748	1.69935750601983	0.176	0.172	1.02325581395349	307	10477	0.289272959916985	0.69062595179856
FLRT2	7.85887595362246e-13	1.3607058117109e-11	0.0124021588822991	-4.7726148136521	0.007	0.271	0.025830258302583	307	10477	0.570998028338394	0.0379925065804184
USP28	7.8891606385209e-13	1.36447586318668e-11	0.179687771663519	2.09476500026177	0.107	0.09	1.18888888888889	307	10477	0.124313009826062	0.453219889303377
PRPF4B	8.15265574717828e-13	1.40852941373394e-11	0.659870278948424	1.08313547577292	0.316	0.389	0.812339331619537	307	10477	0.776026870862795	1.37061876140955
OCIAD2	8.26680237184605e-13	1.42671305089137e-11	0.821981213304559	1.58968983947088	0.358	0.223	1.60538116591928	307	10477	0.612689058834721	1.71716420925926
SLAMF7	8.42334550237775e-13	1.45216664988841e-11	0.206264828799453	3.95194688866304	0.121	0.02	6.05	307	10477	0.0613562117108276	0.494623348428437
FRMD6	8.43723853542743e-13	1.45299941394745e-11	0.0188968654945842	-4.36311075205939	0.01	0.267	0.0374531835205993	307	10477	0.568221305937871	0.0593711355777749
FAM78A	8.91762682145117e-13	1.53408058828677e-11	0.149682110573548	2.66758071204139	0.091	0.05	1.82	307	10477	0.0821239046619754	0.354155704592051
CTSD	9.19179799851296e-13	1.57955088220963e-11	1.05265982548208	-1.65001496696293	0.427	0.699	0.610872675250358	307	10477	6.71112658316024	2.14793188254722
MGEA5	9.58553592386315e-13	1.64544858102032e-11	0.655074723713061	1.09239324539179	0.319	0.386	0.826424870466321	307	10477	0.776778887886801	1.35936769017095
ARL2	1.02244169706254e-12	1.75324146834265e-11	0.181858145960056	-1.43008522733437	0.114	0.468	0.243589743589744	307	10477	0.972393377052713	0.403922497157121
TRIM33	1.03091620663853e-12	1.76573472649803e-11	0.41440702259787	1.38888494945695	0.221	0.251	0.880478087649402	307	10477	0.397668214053237	0.910754250958854
EVI5	1.03193004349071e-12	1.76573472649803e-11	0.0161575277090202	-3.637447755819	0.01	0.267	0.0374531835205993	307	10477	0.372163383134247	0.0490995879633785
CMC2	1.07175329543606e-12	1.83192117118618e-11	0.360926103767097	1.49777957217727	0.202	0.195	1.03589743589744	307	10477	0.293114796134	0.781620991846054
RPL35A	1.08564274878102e-12	1.85368585635847e-11	12.4527831149758	0.409487101574583	0.932	0.924	1.00865800865801	307	10477	13.0742114183195	16.8866896181499
LAMP2	1.09177295736303e-12	1.86216976865972e-11	0.149136336715576	-1.58239399918173	0.094	0.481	0.195426195426195	307	10477	0.97779632846248	0.332945514097344
RAI14	1.09417150248415e-12	1.86427754509335e-11	0.0144327720149553	-4.17535541358287	0.01	0.234	0.0427350427350427	307	10477	0.408071775920828	0.0329097085580223
WAS	1.131803997591e-12	1.92634962774698e-11	0.42978571752985	2.2203496398646	0.238	0.132	1.8030303030303	307	10477	0.31466079917995	0.90754013121497
ATF3	1.23214466581989e-12	2.09490725631923e-11	0.118461987353401	-2.71312983988209	0.072	0.434	0.165898617511521	307	10477	1.87262199778058	0.302940268493255
LARP6	1.26819135226702e-12	2.15391016428994e-11	0.0138927751209585	-4.21345933085443	0.007	0.236	0.0296610169491525	307	10477	0.327712555201245	0.0555219860183525
IK	1.30326801604755e-12	2.211142444581e-11	0.753770793027538	0.948651553165497	0.345	0.435	0.793103448275862	307	10477	0.861968832834109	1.59279217506329
SASH3	1.3754199580203e-12	2.33108966035301e-11	0.253296530966024	2.68577710585953	0.143	0.071	2.01408450704225	307	10477	0.156209283138972	0.615568772725076
COL12A1	1.38869046472015e-12	2.35109548266718e-11	0.0530252770193413	-3.72517144228712	0.033	0.323	0.102167182662539	307	10477	1.22681787540354	0.140516009286694
PHF11	1.45823586495173e-12	2.46623371548218e-11	0.318784819687446	1.50335836191936	0.179	0.203	0.881773399014778	307	10477	0.297576112266094	0.707784316336339
TUSC1	1.46651575254618e-12	2.4776235048022e-11	0	-144269502.572737	0	0.2	0	307	10477	0.271367179098176	0
FNDC3B	1.47477464247028e-12	2.48895387818168e-11	0.102819116745734	-1.78561385759815	0.065	0.411	0.158150851581509	307	10477	0.80694320027784	0.247211544542214
ARHGAP4	1.52044161910662e-12	2.56332707456745e-11	0.454304533491355	2.07276428018075	0.244	0.164	1.48780487804878	307	10477	0.408195958470087	0.940918533088543
IVNS1ABP	1.53511228136909e-12	2.58534193352843e-11	0.722407788816422	1.34968955773804	0.326	0.333	0.978978978978979	307	10477	0.839302134971271	1.60469708598977
ITCH	1.60155048245114e-12	2.69440282110589e-11	0.364510923979645	1.41041451612123	0.199	0.231	0.861471861471861	307	10477	0.343622202597783	0.814252924272748
RP11-382A20.3	1.61925744393361e-12	2.72133696001966e-11	0.0592534330720413	-2.48564893537821	0.029	0.321	0.0903426791277259	307	10477	0.554807990154212	0.21019261774554
B3GAT1	1.67477368876982e-12	NA	0.0338922528683143	7.93962246990672	0.02	0	Inf	307	10477	0.00418863181876673	0.0905235199928394
CAMSAP2	1.71076974243889e-12	2.87212264717515e-11	0.0135925493638749	-4.01805882396549	0.007	0.246	0.0284552845528455	307	10477	0.317911926769969	0.0464156547248174
MSRB3	1.71483600695165e-12	2.87462460940012e-11	0.0254809825763997	-2.64149285354446	0.016	0.302	0.0529801324503311	307	10477	0.496310462735448	0.0787710138342586
BASP1	1.71584591230332e-12	2.87462460940012e-11	0.0389180395044437	-3.65921710087691	0.023	0.34	0.0676470588235294	307	10477	1.17743176042443	0.120854339248025
ZNF521	1.72563991626484e-12	2.88801511247121e-11	0.0145605842791035	-3.97413256286673	0.01	0.269	0.0371747211895911	307	10477	0.457243278073092	0.0355979308180064
MMP2	1.81761435194247e-12	3.03877068870632e-11	0.0701588286673436	-4.96430641114857	0.042	0.362	0.116022099447514	307	10477	4.27904169267807	0.176131517099068
HECA	1.87922489949788e-12	3.13850133475516e-11	0.435335454099921	1.48564938396842	0.225	0.243	0.925925925925926	307	10477	0.425298494089391	0.973289322419564
LAPTM4B	1.89788106314274e-12	3.16636077891443e-11	0.0110076014229088	-3.62767657468848	0.01	0.248	0.0403225806451613	307	10477	0.319796390812539	0.0222778163508551
HSBP1	1.91129738828731e-12	3.18542942062479e-11	0.274120931731277	-1.17500260193698	0.16	0.545	0.293577981651376	307	10477	1.26918784213491	0.60962039952244
SETD2	1.91579834801104e-12	3.18961525583188e-11	0.501103492048461	1.2329495612367	0.257	0.303	0.848184818481848	307	10477	0.515178150336505	1.11935040841489
CALM1	1.94488098061309e-12	3.23224996639288e-11	6.9781974479286	0.484147803591887	0.847	0.862	0.982598607888631	307	10477	7.52018510345963	10.6047149038362
OFD1	1.9454382944983e-12	3.23224996639288e-11	0.302109423917937	1.70139763480071	0.169	0.158	1.06962025316456	307	10477	0.243838515777164	0.706630134411002
FUCA2	1.9515311363403e-12	3.23901642949731e-11	0.0246561129222322	-3.04519923039889	0.016	0.283	0.0565371024734982	307	10477	0.377607635504366	0.0633084856819341
KIF13A	1.97873526929838e-12	3.28077172416349e-11	0.0216022040036203	-3.26225310735869	0.013	0.281	0.0462633451957295	307	10477	0.401286202903859	0.0669516942887756
RPL6	1.98091393563284e-12	3.28099102582659e-11	13.9174476661929	0.386271599960402	0.945	0.933	1.01286173633441	307	10477	14.5388651310102	18.4775900554904
GPR65	2.21837804234713e-12	3.67051136769366e-11	0.41030749174415	2.58191740031837	0.218	0.1	2.18	307	10477	0.288456974338859	0.940871794567816
ADAMTS1	2.24301555874153e-12	3.70745035601061e-11	0.0608926636039266	-3.94723171322165	0.036	0.35	0.102857142857143	307	10477	1.8512777387335	0.184815519947776
LMO2	2.25790697288367e-12	3.72822064842882e-11	0.0238293170084778	-3.48529459028165	0.016	0.295	0.0542372881355932	307	10477	0.566823843448888	0.0553477274114762
COPRS	2.26219628133839e-12	3.73146018299367e-11	0.0511276936312521	-2.31475533761752	0.033	0.334	0.0988023952095808	307	10477	0.490372907984223	0.130285791701141
GALM	2.38724048896182e-12	3.93367181495631e-11	0.252993560979394	1.84253680035497	0.15	0.124	1.20967741935484	307	10477	0.176808682079713	0.575639389439505
COLGALT1	2.42998395151198e-12	3.9999930897938e-11	0.0538155497541219	-2.37614389915792	0.036	0.331	0.108761329305136	307	10477	0.576514218671709	0.123489325648623
ZFAND5	2.43472741145108e-12	4.00369072695335e-11	0.386713326124687	-1.36705445937434	0.202	0.624	0.323717948717949	307	10477	2.47922734723354	0.939730138400552
ID2	2.47467154456876e-12	4.06520582726137e-11	1.11903981049687	1.3999625670415	0.414	0.362	1.14364640883978	307	10477	1.24512643242685	2.60165056502532
ESR2	2.48777776454654e-12	4.08255280439863e-11	0.0901000957678164	3.79841738577051	0.059	0.014	4.21428571428571	307	10477	0.0290424515265726	0.216410374678479
GATA3	2.56490473295246e-12	4.20481774881664e-11	0.394627126719936	4.53028773462372	0.208	0.022	9.45454545454546	307	10477	0.113990330331321	0.90381511591497
ARHGEF3	2.68912772701755e-12	4.40396168000739e-11	0.336218844905434	1.71814511986009	0.189	0.157	1.20382165605096	307	10477	0.259307490549942	0.738144924912217
PAM	2.6969563556123e-12	4.41227563770735e-11	0.0374554496432105	-2.66077099582388	0.026	0.326	0.0797546012269939	307	10477	0.586500947108135	0.0864683989701137
MRC2	2.70363434140952e-12	4.41869208927817e-11	0.0093803302140596	-5.2990386253581	0.007	0.27	0.0259259259259259	307	10477	0.800478483388945	0.0220693672598542
TGFB1I1	2.75425991441799e-12	4.49684818817349e-11	0.037513056264018	-2.73540262962063	0.026	0.303	0.0858085808580858	307	10477	0.566954752265598	0.0873792526049487
FGFR1OP2	2.82229616371911e-12	4.60324256285946e-11	0.531710174227323	1.10048325765374	0.277	0.348	0.795977011494253	307	10477	0.578419894791396	1.09392601462808
SC5D	3.13762793337561e-12	5.11235657071251e-11	0.286678004653874	2.15836169533353	0.153	0.126	1.21428571428571	307	10477	0.271627024272497	0.723680427794742
CHST12	3.14896878969397e-12	5.12562605128562e-11	0.369221856222504	1.42475748558627	0.202	0.216	0.935185185185185	307	10477	0.306322575184115	0.815534462670714
FLT3LG	3.17643056800023e-12	5.16508228161741e-11	0.179117268480917	2.88010842854749	0.104	0.047	2.21276595744681	307	10477	0.0964039441671663	0.423563447887011
OLFML2B	3.17984361686941e-12	5.16539338493082e-11	0.0431332842247198	-3.64631336729018	0.029	0.332	0.0873493975903614	307	10477	1.12142687259871	0.109978715563298
TCEAL8	3.24272592950329e-12	5.25790011433766e-11	0.0778665495598152	-2.00714797601393	0.049	0.368	0.133152173913043	307	10477	0.583289698003003	0.199412636364992
FRMD4A	3.24335009859661e-12	5.25790011433766e-11	0.00668100182936193	-4.15937391309572	0.007	0.241	0.029045643153527	307	10477	0.356037099335113	0.0131069182522639
COL15A1	3.29239389590578e-12	5.33201528616742e-11	0.0368718783722966	-4.27080315949015	0.023	0.31	0.0741935483870968	307	10477	1.28576149378296	0.0903378907361232
RP11-539L10.2	3.31422947967014e-12	5.36196178078218e-11	0.0548253656065911	5.61906713189153	0.033	0.002	16.5	307	10477	0.00809589984822918	0.138908687235211
TCAF2	3.38580778708814e-12	5.47224357362744e-11	0.100991435736838	3.04999235164156	0.065	0.027	2.40740740740741	307	10477	0.0423511639319201	0.235876772325532
PBX1	3.39180008253151e-12	5.47640792781749e-11	0.0055089135232731	-5.27377627010853	0.003	0.247	0.0121457489878543	307	10477	0.406708594605933	0.0143356971872252
MYCBP2	3.41224507215114e-12	5.50387577885304e-11	0.814908635548491	0.953888825633772	0.355	0.454	0.781938325991189	307	10477	0.998049863622995	1.71707994930378
MARK2	3.46886188188972e-12	5.58957412586311e-11	0.292482327899754	1.55976564420103	0.173	0.179	0.966480446927374	307	10477	0.257417884283706	0.631810880414116
SRSF2	3.6615591082291e-12	5.89415433556598e-11	1.51131081483022	0.753344625440326	0.502	0.6	0.836666666666667	307	10477	1.77251138580627	3.02229024075447
EIF4A2	3.66945444427291e-12	5.90093912788641e-11	1.20092505141899	0.909187782075278	0.463	0.563	0.822380106571936	307	10477	1.50940395470882	2.40969092998453
DDAH2	3.69996170101027e-12	5.94403666856689e-11	0.158464151553832	-1.50025418098858	0.094	0.475	0.197894736842105	307	10477	0.991405419370174	0.396498016090786
EFEMP2	3.73851327022227e-12	5.9999582844318e-11	0.0160252102233061	-4.0134805894062	0.01	0.251	0.0398406374501992	307	10477	0.436327978688788	0.0401330545161121
TRAPPC2	3.7598691092646e-12	6.02554749288472e-11	0.224249413288464	1.91071248416392	0.134	0.111	1.20720720720721	307	10477	0.159108562810081	0.520838182615413
SNX7	3.76197407869869e-12	6.02554749288472e-11	0.00449680929204876	-4.93251850403389	0.003	0.216	0.0138888888888889	307	10477	0.251852645372211	0.00965694601997906
FTH1	3.85457664918257e-12	6.16770732698045e-11	22.6492349389953	-0.769591962502282	0.964	0.984	0.979674796747967	307	10477	67.7759535485355	40.3351762321016
USP34	3.86169641325864e-12	6.17293904225083e-11	0.543646267825326	1.06720390849966	0.274	0.362	0.756906077348066	307	10477	0.651595277175946	1.16152692522106
TNFAIP2	3.87431046675065e-12	6.1869342344037e-11	0.0114607075714837	-4.49544001684809	0.01	0.337	0.029673590504451	307	10477	0.911628880114917	0.0243239079867359
CSK	3.97736200515281e-12	6.34517860981244e-11	0.452389093879446	1.44983900697274	0.241	0.243	0.991769547325103	307	10477	0.447560526902633	0.963208842461292
GCC2	4.00499983003124e-12	6.37880819674797e-11	0.591908877654081	1.17325486668958	0.283	0.367	0.771117166212534	307	10477	0.770399912716	1.31665647721065
RPL35	4.00639921045669e-12	6.37880819674797e-11	10.2277718466028	0.371541326044091	0.919	0.927	0.991370010787487	307	10477	11.1025741036513	14.069411532256
SMG1	4.26688764021988e-12	6.78680650155211e-11	0.546844070201823	1.07729253788154	0.277	0.364	0.760989010989011	307	10477	0.673851809470159	1.19240054598307
RPS10	4.28134244911421e-12	6.80304890848842e-11	6.40117274061671	0.425471998742369	0.853	0.876	0.973744292237443	307	10477	7.37052677120657	9.51081539818826
FGFR1	4.3223567649011e-12	6.861420397194e-11	0.0990821535286337	-2.09631583485341	0.059	0.371	0.159029649595687	307	10477	0.797425808932852	0.250998678079406
MMP25-AS1	4.49809306494166e-12	7.13332602474874e-11	0.148368362235974	2.66158702201878	0.091	0.047	1.93617021276596	307	10477	0.0821662716810826	0.369690842198422
RPL27	4.51247432776641e-12	7.14906135346629e-11	8.21223401532382	0.398624932414661	0.909	0.895	1.01564245810056	307	10477	8.82015503338216	11.3374464815646
WDR82	4.55979055328764e-12	7.21689259041073e-11	0.511775571830213	1.12120244099097	0.27	0.336	0.803571428571429	307	10477	0.544757948494003	1.03590518335268
EMCN	4.74346293067387e-12	7.5001914366365e-11	0.0259175957812454	-4.4573178670325	0.016	0.301	0.053156146179402	307	10477	1.12009239416068	0.064577338454726
SRGAP1	4.84082278633199e-12	7.64659228899121e-11	0.00499387799490947	-4.9861535810488	0.003	0.221	0.0135746606334842	307	10477	0.300320200369271	0.0117751430586506
CERCAM	4.85576210036486e-12	7.66264111763286e-11	0.00440684208323616	-6.01326009154306	0.003	0.229	0.0131004366812227	307	10477	0.538632448478893	0.00930667338245519
LBH	4.87189176771897e-12	7.68053497658193e-11	0.648547138302816	1.74269940092271	0.3	0.2	1.5	307	10477	0.519303986752591	1.46079127054722
SRRM2	4.93463082393434e-12	7.77180117879561e-11	1.78280795884484	0.616987258754308	0.57	0.703	0.810810810810811	307	10477	2.34152724320422	3.19400053051877
IDI1	5.07285682780692e-12	7.97525184219871e-11	0.425669003327819	1.43070166971051	0.225	0.238	0.945378151260504	307	10477	0.421579136011707	0.944303543845609
ADAM15	5.07375842265495e-12	7.97525184219871e-11	0.0659486613558289	-2.75862550408256	0.042	0.333	0.126126126126126	307	10477	0.862233854996978	0.165861235786774
TAF10	5.19821880248925e-12	8.16288364939375e-11	0.696536006073516	0.986747604581565	0.332	0.405	0.819753086419753	307	10477	0.757923741969764	1.4211305300376
NR4A1	5.28735424564436e-12	8.29473098047123e-11	0.255127641196659	-1.95415952893549	0.14	0.542	0.25830258302583	307	10477	2.8673507759077	0.659808859441648
SUB1	5.32721817432823e-12	8.34909960791833e-11	2.48448743880749	0.596304495529844	0.645	0.725	0.889655172413793	307	10477	2.9325699332049	4.37223772880463
KRR1	5.33848768176796e-12	8.35859111345564e-11	0.480688411275301	1.14445943498032	0.251	0.315	0.796825396825397	307	10477	0.50976503196623	1.02349680504019
MAFB	5.3609279893976e-12	8.38553741014748e-11	0.127262929063648	-2.8252153616647	0.075	0.427	0.175644028103044	307	10477	2.17805179660165	0.323691068957186
TTC39B	5.37488571199573e-12	8.39917569399878e-11	0.197345302498168	2.08060092367373	0.117	0.09	1.3	307	10477	0.1420721838045	0.468770537279206
GPBP1	5.51954394257673e-12	8.61683038279773e-11	0.779348607270588	0.955915340775426	0.358	0.463	0.773218142548596	307	10477	0.993034404223999	1.54881916729979
AEBP1	5.5279558997233e-12	8.62156779574549e-11	0.0503403834087517	-3.62643955542566	0.033	0.358	0.0921787709497207	307	10477	1.62595812773031	0.126232380138251
SOD2	5.67815468010344e-12	8.84721613081617e-11	0.270767394438233	-2.17477671397397	0.14	0.528	0.265151515151515	307	10477	3.12566725219291	0.719811815860022
GLUL	5.71149579649291e-12	8.89052544710397e-11	0.320775916659277	-1.99882795050234	0.166	0.562	0.295373665480427	307	10477	3.33160759848108	0.785362900044689
RIN2	5.86539018211497e-12	9.12122219106201e-11	0.0206066935163884	-3.39703092120937	0.013	0.281	0.0462633451957295	307	10477	0.437730536729022	0.0511359500909931
ARPC1A	6.02845252551786e-12	9.36571505248332e-11	0.0850749890262232	-1.94510976208747	0.055	0.369	0.149051490514905	307	10477	0.614172633487356	0.192573670643141
GZMB	6.11302726242339e-12	9.48791540159092e-11	1.77827095272188	4.53897554240542	0.479	0.019	25.2105263157895	307	10477	0.406204873697397	4.36187913259657
TMEM243	6.36296629351494e-12	9.86628999844536e-11	0.416794686363754	1.28463687620614	0.221	0.269	0.821561338289963	307	10477	0.449050726241072	0.92709276343716
RNMT	6.44277138652205e-12	9.98038199421333e-11	0.553090444677377	1.1512317463832	0.274	0.346	0.791907514450867	307	10477	0.658423462643418	1.20222975440858
AC069363.1	6.5560163156444e-12	1.01460047865566e-10	0.102409472320234	4.25931455065753	0.059	0.011	5.36363636363636	307	10477	0.0268909847316707	0.26341525700139
GTF3A	6.68060348796141e-12	1.03288443319658e-10	0.74435522956338	0.916182472849211	0.342	0.431	0.793503480278422	307	10477	0.862177070422204	1.55104969219304
SULF1	6.90137779298236e-12	1.06599027124168e-10	0.0163394967034869	-3.97357177148363	0.013	0.269	0.0483271375464684	307	10477	0.695416837757453	0.036531139351551
KLHDC4	6.98476567950049e-12	1.07783203214082e-10	0.183038652687978	1.94797460594796	0.121	0.099	1.22222222222222	307	10477	0.131360153816155	0.388711866737126
ABRACL	7.18038035041442e-12	1.10695228998264e-10	0.635357571873006	1.08120289972079	0.3	0.345	0.869565217391304	307	10477	0.651373010994959	1.36521708781429
MYL9	7.40314357083896e-12	1.14019789501692e-10	0.0638455731272418	-3.0634837360846	0.039	0.379	0.102902374670185	307	10477	1.82253375108208	0.168323655306254
EPAS1	7.65513404164233e-12	1.17787681467996e-10	0.0985516589066122	-2.24576289428983	0.055	0.387	0.142118863049096	307	10477	1.06210843798849	0.259585737122275
TMEM238	7.68780644895061e-12	1.18176990216707e-10	0.156206095056124	2.83529949934908	0.098	0.048	2.04166666666667	307	10477	0.0957722526375766	0.375598586941944
TEAD1	7.90638591054924e-12	1.21420579792946e-10	0.0151755527380553	-3.62486892050193	0.01	0.249	0.0401606425702811	307	10477	0.358143201639263	0.0362271759038065
C9orf16	8.25099266756399e-12	1.26591545874692e-10	1.23238049441972	0.755332750189799	0.469	0.559	0.838998211091234	307	10477	1.40025744595462	2.37492487692995
SPTSSA	8.26594143064989e-12	1.26699654835191e-10	0.0600641239251858	-2.07680892854426	0.042	0.35	0.12	307	10477	0.52108975005805	0.130058331828842
CENPC	8.30510639165246e-12	1.27178386606842e-10	0.426804921909367	1.43564297342826	0.225	0.243	0.925925925925926	307	10477	0.429346831143721	0.938521465394074
DNAJB14	8.31617687745481e-12	1.27226396828467e-10	0.531557557751301	1.1169415025576	0.274	0.341	0.803519061583578	307	10477	0.57899697972982	1.1401353828196
CTGF	8.37193529658101e-12	1.27957329466238e-10	0.183491950321852	-2.88146120678203	0.107	0.399	0.268170426065163	307	10477	2.59757760870919	0.468537747058776
SMAD1	8.38036036005623e-12	1.27964112050268e-10	0	-144269502.717637	0	0.194	0	307	10477	0.309626772812199	0
INTS6	8.61724914198369e-12	1.31456094665485e-10	0.396608356637363	1.40084372623101	0.212	0.247	0.8582995951417	307	10477	0.437938478882288	0.916402224806279
PNN	8.79951186523888e-12	1.34108910394843e-10	0.838933247260798	0.926749166396151	0.368	0.453	0.812362030905077	307	10477	1.03527875892	1.76659815552743
LBR	8.81834759011639e-12	1.34268344646093e-10	0.519695177296651	1.27635109286373	0.257	0.292	0.88013698630137	307	10477	0.548066904100462	1.16100405166982
STAT5B	8.85324143875957e-12	1.34671745718816e-10	0.299644956630863	1.54075510169401	0.166	0.186	0.89247311827957	307	10477	0.279533025242731	0.694614077166447
IGFBP6	9.21060321779091e-12	1.39974977621651e-10	0.0802287678461087	-4.40792307980319	0.049	0.348	0.140804597701149	307	10477	3.12855438686357	0.200736709148944
BZRAP1-AS1	9.52848671301614e-12	1.44668776013057e-10	0.112444011691742	3.97309752133199	0.072	0.015	4.8	307	10477	0.0387024870676519	0.264869409614085
RSBN1	9.69486348317357e-12	1.47055578264637e-10	0.353757509128683	1.44409050687472	0.186	0.229	0.812227074235808	307	10477	0.382617212394276	0.868949316264537
CTTNBP2NL	9.79261154770369e-12	1.48397864786704e-10	0.013498439324988	-3.22611524183055	0.013	0.264	0.0492424242424242	307	10477	0.36270430769053	0.0254390023943731
PCED1B	1.03525906563728e-11	1.56735680824953e-10	0.158774124725205	3.18483424171981	0.101	0.037	2.72972972972973	307	10477	0.0864016765350528	0.365042133449336
THBS1	1.06890116819018e-11	1.61676343675407e-10	0.197222332269297	-3.08036110810889	0.121	0.43	0.281395348837209	307	10477	4.01018759091749	0.454830547742243
DDX27	1.09070424889194e-11	1.64818673161965e-10	0.377950962172088	1.34589519985979	0.199	0.245	0.812244897959184	307	10477	0.399401361015381	0.911160633620719
PLOD2	1.0950070659908e-11	1.65313072401418e-10	0.0161596266695567	-3.97623659800452	0.01	0.219	0.045662100456621	307	10477	0.335053746792712	0.041116316274182
CASP4	1.10761521002932e-11	1.67059216015053e-10	0.489942372184023	1.16923000419653	0.248	0.316	0.784810126582278	307	10477	0.512306995587612	1.15149478366166
CDC40	1.10949703854035e-11	1.67185770854487e-10	0.446375405711105	1.21684609456989	0.241	0.297	0.811447811447811	307	10477	0.493806132717824	0.966228532689327
NENF	1.18767680772229e-11	1.78798331063018e-10	0.26196799298761	-1.26267142804043	0.143	0.52	0.275	307	10477	1.2570330827243	0.626137880505923
KDELR3	1.21245875037171e-11	1.82357890663317e-10	0.00538242573610614	-5.63951839628543	0.003	0.2	0.015	307	10477	0.356889517519893	0.013669183049298
ARHGAP15	1.2306136877289e-11	1.84914988335121e-10	0.359158691221788	2.44897579502765	0.205	0.098	2.09183673469388	307	10477	0.248525324234723	0.764814318541262
MACF1	1.24441926388709e-11	1.86814363838031e-10	1.23554427862776	0.741199093553537	0.453	0.564	0.803191489361702	307	10477	1.59993866077423	2.52386263974983
LIMA1	1.29596211648011e-11	1.94370071221007e-10	0.139669275523332	-1.83677848654565	0.088	0.414	0.21256038647343	307	10477	1.05846802398529	0.328815725839358
DBN1	1.31339571010483e-11	1.96800686169259e-10	0.0457301509470369	-2.44437459942946	0.036	0.296	0.121621621621622	307	10477	0.499452037743453	0.094535787266326
HNRNPC	1.32762766800233e-11	1.98747473399453e-10	1.59853049440828	0.655364457834914	0.534	0.639	0.835680751173709	307	10477	1.94481748428531	2.99884912545997
KIAA0922	1.34381752787661e-11	2.00983455451919e-10	0.142075977338953	2.32631372500642	0.085	0.063	1.34920634920635	307	10477	0.0904133485526056	0.406589801178719
ANKRD49	1.38722320451218e-11	2.07281916476644e-10	0.17973073748943	2.12616834355691	0.114	0.086	1.32558139534884	307	10477	0.138301517134426	0.401193471323304
ZC3H8	1.39405869362478e-11	2.08109339244749e-10	0.202212836578432	1.87599653032476	0.117	0.119	0.983193277310924	307	10477	0.187701237932648	0.498204324157717
BPTF	1.43040045456321e-11	2.13151067747639e-10	0.985029580314549	0.821252724866878	0.404	0.511	0.790606653620352	307	10477	1.19837222019156	2.04118011646082
RND3	1.43049054385617e-11	2.13151067747639e-10	0.0419438579163385	-3.36042667505079	0.026	0.291	0.0893470790378007	307	10477	0.776879947220276	0.118628674373899
PCOLCE	1.46016698526668e-11	2.17371005336868e-10	0.0872568245484091	-3.73599900984778	0.052	0.339	0.153392330383481	307	10477	2.21284706621761	0.220746440139013
ECSCR.1	1.53316065931952e-11	2.28025647967252e-10	0.023981979304716	-4.30474993895004	0.016	0.259	0.0617760617760618	307	10477	0.848913691887967	0.0547806034455139
IL27RA	1.53804363237289e-11	2.28539884687993e-10	0.161034981460878	2.54149154757279	0.098	0.06	1.63333333333333	307	10477	0.108810568888946	0.3808056725972
CDC42BPA	1.55711357489893e-11	2.3115927728106e-10	0.0267121062968385	-2.96631399864279	0.016	0.267	0.0599250936329588	307	10477	0.388201047368276	0.0725719786881766
SH3BP1	1.58469157096558e-11	2.3503570728299e-10	0.256855980442391	2.31574254512218	0.153	0.088	1.73863636363636	307	10477	0.173190111786143	0.559895733186958
RHOJ	1.60963619406293e-11	2.38514760623022e-10	0.0136298787815001	-4.02301929446793	0.01	0.244	0.0409836065573771	307	10477	0.453714275306788	0.0293887962009835
PROCR	1.64700447365897e-11	2.43826617970215e-10	0.0178793387639502	-3.52525596268136	0.013	0.261	0.0498084291187739	307	10477	0.43197884326535	0.040083716741112
RCN3	1.67610177268846e-11	2.47691986170662e-10	0.0439159628433083	-3.5131502764404	0.029	0.291	0.0996563573883162	307	10477	0.875896047358346	0.100350364065241
PEBP1	1.67620411024243e-11	2.47691986170662e-10	0.559639506187945	-0.833211900710695	0.28	0.652	0.429447852760736	307	10477	2.13067133856071	1.18931842601563
FERMT3	1.81441844286044e-11	2.67868976928006e-10	0.470186804148809	1.86494271686561	0.257	0.175	1.46857142857143	307	10477	0.418521167695409	0.970450604701074
PIM1	1.8274982141243e-11	2.69551783505565e-10	0.411847050582986	1.80622225856716	0.212	0.152	1.39473684210526	307	10477	0.315174081164671	1.03613275178708
MORF4L2	1.860280217811e-11	2.74134859670622e-10	0.195759278382674	-1.39357044624385	0.117	0.469	0.249466950959488	307	10477	1.00221285894001	0.467609152865684
USP16	1.88409521060907e-11	2.77389334359001e-10	0.638806319727488	1.00361392489312	0.313	0.382	0.819371727748691	307	10477	0.733172982421587	1.31979432359346
IL16	1.89060344414777e-11	2.78092156146983e-10	0.262192502049014	2.22213554408703	0.156	0.105	1.48571428571429	307	10477	0.215030388733444	0.585771682610809
CALCRL	1.95258294481083e-11	2.8694557611505e-10	0.0513165662284527	-3.43330272325785	0.036	0.326	0.110429447852761	307	10477	1.26966137489135	0.117597788829955
TOMM7	1.97451768059279e-11	2.89903314770551e-10	2.5560255727282	0.524761486881792	0.671	0.764	0.878272251308901	307	10477	3.20328354038411	4.32559595165668
GNAS	1.99027434245194e-11	2.91949391880438e-10	2.98672038475116	-0.460202923984487	0.71	0.861	0.824622531939605	307	10477	6.49590567958234	4.95865671761525
YPEL3	2.17197069702663e-11	3.18310842645594e-10	0.745987386559528	1.16694088408675	0.332	0.386	0.860103626943005	307	10477	0.871593661834972	1.66733811227297
EGFL7	2.17777381653793e-11	3.18869841100937e-10	0.0918056961396991	-3.13500837242191	0.055	0.367	0.149863760217984	307	10477	1.89299306403409	0.238780131436608
FAP	2.20396763096713e-11	3.22410702803795e-10	0.0142401285109239	-4.51488471317238	0.01	0.248	0.0403225806451613	307	10477	0.62171255479291	0.0319815708686873
TES	2.24028616948145e-11	3.27424869236974e-10	0.587135128599581	1.12362571879706	0.296	0.311	0.951768488745981	307	10477	0.576381237770486	1.21969209473024
BIN1	2.24471318928351e-11	3.27773101673794e-10	0.441925610581027	1.37840617158384	0.248	0.235	1.05531914893617	307	10477	0.390481178647916	0.921593112394234
RASSF8	2.31847887116789e-11	3.38236321578115e-10	0.0120970954687576	-3.62817763304939	0.01	0.23	0.0434782608695652	307	10477	0.312472766858423	0.0253476290171665
SMARCA1	2.33314167395177e-11	3.40066004167898e-10	0.00851579273786895	-4.0481941443165	0.007	0.228	0.0307017543859649	307	10477	0.302692790584318	0.0191906199061989
GINM1	2.3770923675933e-11	3.46157329061067e-10	0.148212483930678	-1.43837303566922	0.088	0.447	0.196868008948546	307	10477	0.815947184520703	0.360234270068981
CORO1C	2.42576970863542e-11	3.52925278934226e-10	0.0706510833170255	-2.05032765046066	0.046	0.346	0.132947976878613	307	10477	0.582821169412011	0.168548995896628
ZBTB16	2.57320851826786e-11	3.74036737746044e-10	0.22272837806844	2.32144154571004	0.13	0.078	1.66666666666667	307	10477	0.145702999322887	0.518162928212865
FAM214A	2.61460359231421e-11	3.79604039069894e-10	0.327135659524071	1.59144290811737	0.179	0.183	0.978142076502732	307	10477	0.30286771281362	0.748642414610227
ITPRIPL1	2.61624439077049e-11	3.79604039069894e-10	0.0828166727602313	3.16965345672463	0.055	0.021	2.61904761904762	307	10477	0.0295145703927307	0.186453829330432
ITGB5	2.61871320116067e-11	3.79618704830099e-10	0.0106925207859632	-4.34135036413092	0.007	0.244	0.0286885245901639	307	10477	0.424231600546219	0.0272472054717815
TNKS1BP1	2.67641239574805e-11	3.87632519792489e-10	0	-144269502.102971	0	0.185	0	307	10477	0.209079850346409	0
IFI16	2.87006843468217e-11	4.15305119253242e-10	1.4337357935959	0.706549050424888	0.492	0.611	0.805237315875614	307	10477	1.77934264512157	2.80944427274852
MYO1B	2.8832668714879e-11	4.16838753386523e-10	0.0292674004244471	-3.2118002414876	0.02	0.267	0.0749063670411985	307	10477	0.517706410532147	0.0740551483755124
GAS6	2.89979012407007e-11	4.18849865398337e-10	0.0361591956704763	-3.23029059857888	0.023	0.344	0.0668604651162791	307	10477	0.831696071535247	0.0922756958153355
GSTO1	2.97304667784598e-11	4.29044620935235e-10	0.331752669064872	-1.13098279169812	0.186	0.555	0.335135135135135	307	10477	1.59950386853005	0.74395357196015
ITM2C	3.06530910141047e-11	4.41961338335558e-10	0.439141908443558	1.70796276234899	0.228	0.166	1.37349397590361	307	10477	0.339720010466881	0.983693825040382
SPATS2L	3.08117866098192e-11	4.43850291747737e-10	0.130065984934477	-1.55644862607876	0.088	0.418	0.210526315789474	307	10477	0.815402717322485	0.289844086717077
PLSCR4	3.13725925791275e-11	4.51523138977694e-10	0.020934605236093	-3.61738772083727	0.013	0.287	0.0452961672473868	307	10477	0.563865418272398	0.0552405035454931
SULF2	3.15650238568761e-11	4.53885226454972e-10	0.0733238392565438	-2.1042904415745	0.049	0.357	0.137254901960784	307	10477	0.720305294887075	0.180443034874214
SLFN13	3.17764637410654e-11	4.56516167706543e-10	0.125728104461448	3.03799732095192	0.075	0.03	2.5	307	10477	0.0573371923585895	0.317208088423334
RBPMS	3.31650140422365e-11	4.76038200661752e-10	0.00909004743514474	-3.50399884587008	0.007	0.239	0.0292887029288703	307	10477	0.340138378853941	0.0278276756751584
SIPA1	3.39157799664848e-11	4.86378980503266e-10	0.32156514868874	1.49030096198395	0.179	0.193	0.927461139896373	307	10477	0.300631723430896	0.711503256119791
P2RX5	3.43322959010964e-11	4.91912153871563e-10	0.103585371263868	5.2907786872243	0.068	0.005	13.6	307	10477	0.0215716918225952	0.24225390060615
GYPC	3.44168184712969e-11	4.92682902277056e-10	1.08022155488529	0.965920428967221	0.42	0.444	0.945945945945946	307	10477	1.13836318835028	2.21166461212728
NID2	3.46643877796534e-11	4.95784236637987e-10	0.0058013099273444	-5.38138423325185	0.003	0.193	0.0155440414507772	307	10477	0.322827718295533	0.0159782858399626
CAPZA1	3.65423434272566e-11	5.22177711380754e-10	1.10324062434889	0.769209266586802	0.436	0.536	0.813432835820895	307	10477	1.31189677365703	2.17004091314098
JDP2	3.78055312574997e-11	5.39747179564999e-10	0.0327472300337877	-3.01185006364993	0.02	0.295	0.0677966101694915	307	10477	0.51260382479169	0.0914672446296473
SLC35E1	3.82478805020524e-11	5.45576750969222e-10	0.349674354440043	1.33333017330015	0.186	0.231	0.805194805194805	307	10477	0.338080219926829	0.803469464937708
RPL18A	3.84282862314466e-11	5.47662856132252e-10	21.7539057295761	0.383645964028373	0.967	0.953	1.01469045120672	307	10477	21.7863680166689	27.820623904813
TTC16	3.92900026619559e-11	NA	0.0402840044579409	6.24709805744977	0.026	0.001	26	307	10477	0.00440849299126136	0.0974441780876888
SON	3.93054663400903e-11	5.59666555799882e-10	1.51011113733569	0.600441400274726	0.515	0.683	0.75402635431918	307	10477	2.11098187239389	2.94447373625676
PLXND1	3.99423257544384e-11	5.68230087684925e-10	0.139222728763839	-1.72028342251108	0.088	0.442	0.199095022624434	307	10477	1.14441444678423	0.32508270425878
CDH11	4.03933677851273e-11	5.74137292286299e-10	0.0147987830927874	-4.24322673703851	0.01	0.24	0.0416666666666667	307	10477	0.501297119336572	0.0375583776260908
AC013461.1	4.17133028058065e-11	5.92373236391049e-10	0.0198519811740994	-2.63419763048515	0.013	0.313	0.0415335463258786	307	10477	0.580538974218943	0.0513338098617621
ALDH2	4.19061172721755e-11	5.94584759490964e-10	0.0294248525813163	-2.26692130414569	0.02	0.36	0.0555555555555556	307	10477	0.667463076352241	0.0698063780183519
MMRN2	4.19484353581783e-11	5.94658942615095e-10	0.00889285840607967	-5.11817095159029	0.007	0.245	0.0285714285714286	307	10477	0.679142676530388	0.0217504974770093
AQP1	4.22945506004034e-11	5.99035803689283e-10	0.0552412705206238	-3.44068904468129	0.033	0.333	0.0990990990990991	307	10477	1.52543178669326	0.173406724692911
OAF	4.27924616266768e-11	6.05552989638578e-10	0.0405220869152909	-2.68315357299995	0.026	0.298	0.087248322147651	307	10477	0.506748793065917	0.0947700646842282
DUSP6	4.30529136997808e-11	6.08701380377941e-10	0.179477175195308	-2.0779704818691	0.107	0.43	0.248837209302326	307	10477	1.77160350379663	0.440743604193402
BIRC6	4.3625345477858e-11	6.16251245855945e-10	0.469454386640275	1.0620607255396	0.235	0.342	0.687134502923976	307	10477	0.598637602046821	1.10799171913659
NCF1	4.44987699452896e-11	6.28035896595799e-10	0.379317523222785	2.65836306328439	0.199	0.088	2.26136363636364	307	10477	0.259299052047365	0.886692635132609
ZBP1	4.57320800416908e-11	6.44874616806006e-10	0.17500086130997	4.89749977309497	0.104	0.009	11.5555555555556	307	10477	0.0395618947513471	0.421331715548197
ITGAV	4.83174441393977e-11	6.80732497264467e-10	0.127108944661268	-1.66915442368324	0.078	0.398	0.195979899497487	307	10477	0.814115245901825	0.309299989692294
PDLIM7	4.89748245164512e-11	6.89388377060809e-10	0.0498199089809874	-2.24733843748872	0.036	0.313	0.115015974440895	307	10477	0.54358546082057	0.110085858281816
A4GALT	4.93155918965305e-11	6.9357621480445e-10	0.00582018207135682	-4.8057221403892	0.003	0.212	0.0141509433962264	307	10477	0.270821292935372	0.0160894080440784
TAX1BP3	5.01639504533018e-11	7.04889235423127e-10	0.0625723248782104	-2.13880203770565	0.039	0.319	0.122257053291536	307	10477	0.486321046811034	0.15853145198644
TAP1	5.04384007280269e-11	7.08125112848035e-10	0.39087098786075	1.33400944852216	0.218	0.232	0.939655172413793	307	10477	0.359552875826633	0.83198941094742
RAB29	5.05574533649288e-11	7.09175546631587e-10	0.350126906502037	1.39499776981099	0.195	0.213	0.915492957746479	307	10477	0.316025865228239	0.770110128815265
SHC1	5.20914056399807e-11	7.30053764533051e-10	0.112255145361126	-1.66753444685286	0.075	0.386	0.194300518134715	307	10477	0.758292888484369	0.252495576043307
PHLDA3	5.22375763913751e-11	7.31462936491631e-10	0.011558987979583	-4.49580801207899	0.007	0.229	0.0305676855895196	307	10477	0.414929170570328	0.0315501077144054
PILRB	5.24928949699632e-11	7.34396671076282e-10	0.205948049075705	2.00836472998787	0.121	0.102	1.18627450980392	307	10477	0.175641880114864	0.528941758643742
BOD1L1	5.28002359190866e-11	7.3805246947752e-10	0.846762710256912	0.856873025261329	0.362	0.492	0.735772357723577	307	10477	1.12449205616487	1.823545053696
PLD3	5.30840648512586e-11	7.41373529407866e-10	0.163137197980155	-1.85617204684543	0.098	0.478	0.205020920502092	307	10477	1.39494199298667	0.393990730850844
NPDC1	5.31936665160959e-11	7.42257663405192e-10	0.0526004746899926	-2.75536975254542	0.036	0.321	0.11214953271028	307	10477	0.774984037555589	0.122038165252083
GAA	5.45563545001894e-11	7.60610462349162e-10	0.0315413772290458	-2.60677461501181	0.023	0.332	0.0692771084337349	307	10477	0.580837124076354	0.0691399513175324
CXCR3	5.4797846701759e-11	7.63313532727456e-10	0.163799586689526	4.31884061496581	0.104	0.011	9.45454545454546	307	10477	0.0355085999414208	0.367810624780459
GOLM1	5.49593082878897e-11	7.6489808140602e-10	0.018565122064639	-3.2276350627488	0.013	0.24	0.0541666666666667	307	10477	0.312057009248955	0.0437733127007129
TMEM59	5.50085763491145e-11	7.64919778495535e-10	0.784877628760336	-0.739681954468218	0.349	0.701	0.497860199714693	307	10477	2.46335256334251	1.65785564187689
BNC2	5.51765266424699e-11	7.66590339392305e-10	0.010281605693004	-4.45830611844333	0.007	0.233	0.0300429184549356	307	10477	0.427876121625739	0.0258959973117688
RPS11	5.56681768416932e-11	7.72751410651833e-10	10.2393065593297	-0.403785832820451	0.928	0.95	0.976842105263158	307	10477	18.3157051993232	13.7859670627296
SDPR	5.63153663364266e-11	7.81059055771563e-10	0.0377892496155654	-4.1613869154983	0.023	0.314	0.0732484076433121	307	10477	1.38169717279499	0.101609702975256
DZIP3	5.87244800508148e-11	8.13768010937523e-10	0.134391807994822	2.15255975865392	0.081	0.076	1.06578947368421	307	10477	0.109125079623774	0.319893173572698
ECE1	6.16200184950955e-11	8.53155230165688e-10	0.112675887876734	-2.10777308889364	0.068	0.37	0.183783783783784	307	10477	1.01734321909293	0.289343034165487
CCDC88B	6.48440507359735e-11	8.97018693226802e-10	0.166833361223492	2.47063774930101	0.104	0.065	1.6	307	10477	0.130755629867842	0.384713274594079
NUDT16L1	6.50036747450817e-11	8.98451652748185e-10	0.293713796209052	1.52025023556641	0.166	0.17	0.976470588235294	307	10477	0.229965919825048	0.657162297232062
EPHB4	6.55175929561628e-11	9.04774821590145e-10	0.0090103062081579	-4.36753118319628	0.007	0.226	0.0309734513274336	307	10477	0.397924653112123	0.0220375308245832
RNPEPL1	6.55987238147972e-11	9.05115610088334e-10	0.471050932551009	1.14641515224253	0.248	0.312	0.794871794871795	307	10477	0.527132161021928	1.02348587527891
LINC-PINT	6.73139819778295e-11	9.2798372575283e-10	0.272191668060622	2.02021430646087	0.16	0.116	1.37931034482759	307	10477	0.217534982974796	0.596094901272108
RGS14	6.76024328828348e-11	9.31159627500422e-10	0.175971739122446	1.99019032649227	0.107	0.089	1.20224719101124	307	10477	0.121021665451019	0.429340178376804
PTGIS	6.82080369153283e-11	9.38694811899965e-10	0	-144269503.052644	0	0.21	0	307	10477	0.418621260473062	0
IRF9	6.8532514866129e-11	9.42351467280142e-10	0.238435468639932	1.96173042442616	0.14	0.114	1.2280701754386	307	10477	0.205740069508876	0.551896427376031
ECM1	7.24417589061247e-11	9.95251688553468e-10	0.0192487292389185	-3.65662287271899	0.013	0.265	0.0490566037735849	307	10477	0.596778244931816	0.0438951609114735
CANX	7.48460138016574e-11	1.02740251650854e-09	0.587587598218513	-0.7537051756301	0.287	0.663	0.43288084464555	307	10477	2.18591718235989	1.27016506059462
CEP85L	7.50544316420293e-11	1.02938212362417e-09	0.253016243668005	1.64299078016575	0.143	0.154	0.928571428571428	307	10477	0.233722828134036	0.590110680938729
TAF7	7.6983407413119e-11	1.05493587269619e-09	0.603499158713925	1.06053152501565	0.29	0.359	0.807799442896936	307	10477	0.70552870372563	1.3127634768045
CALR	7.71910900217203e-11	1.05687851948612e-09	0.876229077615633	-0.840241046829574	0.375	0.68	0.551470588235294	307	10477	3.19276963694197	1.84455964187975
TCF25	8.04645355227008e-11	1.10075759218043e-09	1.30019011221102	0.665187362929965	0.466	0.622	0.7491961414791	307	10477	1.77474012230848	2.66379323840485
ERG	8.17703831746606e-11	1.11766799099687e-09	0.00443875672129068	-5.26884209861276	0.003	0.202	0.0148514851485149	307	10477	0.357650842211121	0.00942983054199192
PTK2	8.6546916699676e-11	1.18160288783511e-09	0.0289559686735856	-2.65219725549739	0.02	0.285	0.0701754385964912	307	10477	0.475504374868637	0.0669771474827888
GLTSCR2	8.65953591471503e-11	1.18160288783511e-09	1.55038607618857	0.775987309470506	0.541	0.622	0.869774919614148	307	10477	1.89841546944063	2.82767774445446
BDP1	8.68286209056354e-11	1.18377829845243e-09	0.485737740717766	1.07780157237125	0.244	0.328	0.74390243902439	307	10477	0.582236160404655	1.07672269489313
SLC9A3R2	8.69817527645649e-11	1.18485848944288e-09	0.0263460862700511	-4.06480551962787	0.016	0.279	0.0573476702508961	307	10477	0.824878301497745	0.066900192062915
GDI2	8.91780514692106e-11	1.21374507572653e-09	0.334706443660554	-0.967561734992236	0.192	0.572	0.335664335664336	307	10477	1.37168315186068	0.755231441169381
C1orf61	8.95080070117495e-11	NA	0.0271622792822523	8.42913721966533	0.016	0	Inf	307	10477	0.00227343433600185	0.0717467025780584
UBALD2	9.18203250496628e-11	1.24768077633788e-09	0.473596071911496	1.20748670394163	0.251	0.291	0.862542955326461	307	10477	0.527283148302503	1.03982375803712
PODXL	9.18270639355517e-11	1.24768077633788e-09	0.00987181139065152	-5.4164421005095	0.007	0.241	0.029045643153527	307	10477	0.778514089499017	0.0236232885050605
PPT1	9.31983364822303e-11	1.26524041390313e-09	0.0660002173853751	-2.10373081621843	0.046	0.361	0.127423822714681	307	10477	0.652407992369409	0.146242523338737
PPP1R35	9.48036545211862e-11	1.28594500248577e-09	0.350203474327478	1.36389706734164	0.186	0.223	0.834080717488789	307	10477	0.352806136232713	0.832106949568179
NIPAL3	9.50035630265717e-11	1.28756730854186e-09	0.195091163035408	1.92802855995368	0.111	0.095	1.16842105263158	307	10477	0.128826011442917	0.500343494436932
GGA2	9.70453827276422e-11	1.31412890310159e-09	0.314489425979029	1.53809495002684	0.179	0.188	0.952127659574468	307	10477	0.312667483518343	0.713589697642917
DDR2	1.00892238185668e-10	1.36506772559563e-09	0.0241716322587386	-3.22856760176766	0.02	0.282	0.0709219858156028	307	10477	0.654956240277322	0.0479361992600553
ASAP2	1.01997388102132e-10	1.37885676512772e-09	0.0119430281616131	-3.45193051982236	0.01	0.238	0.0420168067226891	307	10477	0.328307148807041	0.0235719846012898
COX7A1	1.02407480623768e-10	1.38219661785944e-09	0.0633108739424131	-2.3205213656888	0.036	0.326	0.110429447852761	307	10477	0.622841844388256	0.169905102268379
RBM33	1.0241686409387e-10	1.38219661785944e-09	0.467129590249239	1.19041704921576	0.238	0.302	0.788079470198676	307	10477	0.538212859805584	1.0368909008249
RPL9	1.04738287884354e-10	1.41233723267439e-09	21.4220620884434	0.36279189438576	0.98	0.956	1.02510460251046	307	10477	21.3739115060738	26.6995622423084
JAK3	1.06831073932784e-10	1.43934672971792e-09	0.222529628663384	2.29499618356647	0.134	0.084	1.5952380952381	307	10477	0.174416898112423	0.506104479634379
SLC44A1	1.08807835117957e-10	1.46474896762905e-09	0.0548077714630903	-2.30020555365388	0.033	0.346	0.0953757225433526	307	10477	0.625364606617855	0.159645060840654
GNA11	1.1187855595073e-10	1.50482289224669e-09	0.0235480895508191	-3.09081595523933	0.013	0.242	0.0537190082644628	307	10477	0.30463228576399	0.065163552175158
MEF2A	1.12250870622065e-10	1.50856513720333e-09	0.0901287157948967	-1.63477974734975	0.059	0.427	0.138173302107728	307	10477	0.840165510486043	0.213966139370342
WLS	1.14152301759181e-10	1.53283404866411e-09	0.0159955888289229	-3.40343264697015	0.01	0.235	0.0425531914893617	307	10477	0.312406174079453	0.0422548230976458
KIAA1462	1.14438725185132e-10	1.53539420995248e-09	0.015916651779184	-3.82305144740022	0.01	0.222	0.045045045045045	307	10477	0.36653115763949	0.0398032507858096
SPNS3	1.15275848705867e-10	1.54533251028526e-09	0.0609354212434776	3.76650089978443	0.046	0.012	3.83333333333333	307	10477	0.0213988328392986	0.144034672957311
AXL	1.15461059924004e-10	1.54652228384424e-09	0.0167656663497722	-3.09376844830304	0.01	0.286	0.034965034965035	307	10477	0.652780531463428	0.0439668330776078
AC245100.1	1.20366325456447e-10	1.6108792120561e-09	0.162733426246834	3.1362853165839	0.094	0.036	2.61111111111111	307	10477	0.0835730924798786	0.407353308397082
STK26	1.22679409836754e-10	1.64046620343009e-09	0.138541095024585	2.63976107751988	0.088	0.05	1.76	307	10477	0.0927904280616845	0.319685507325346
MRPS6	1.27571152861304e-10	1.70445691152108e-09	0.546178683294495	1.17771751316159	0.277	0.297	0.932659932659933	307	10477	0.568443831806016	1.17743933566368
CTNNB1	1.29183570051571e-10	1.72456301301985e-09	0.350405029323833	-1.01775063651289	0.186	0.587	0.316865417376491	307	10477	1.60424267456623	0.798429107360501
TACC1	1.33656612363897e-10	1.78146913523754e-09	0.437020333196635	-0.973927974694873	0.228	0.604	0.377483443708609	307	10477	1.73091833961127	1.03193702463481
ADGRL4	1.33668519284648e-10	1.78146913523754e-09	0.0234844563107801	-4.44233963316099	0.016	0.278	0.0575539568345324	307	10477	1.10456399524244	0.0540026863575599
COPZ2	1.34871101037974e-10	1.79600362370585e-09	0.0534761220280797	-2.7359941610825	0.039	0.3	0.13	307	10477	0.725871710447158	0.118903599082886
CDK4	1.3749972853794e-10	1.8294880893351e-09	0.0458600122512318	-2.38423684363997	0.029	0.291	0.0996563573883162	307	10477	0.411970695189846	0.109369437511653
TIE1	1.41373151086568e-10	1.87946578057293e-09	0.00408748203920206	-5.9351955958256	0.003	0.216	0.0138888888888889	307	10477	0.554474475493648	0.00813803815339784
HAPLN3	1.42139859903313e-10	1.88737108275526e-09	0.0318034234598932	-3.15480245632327	0.02	0.259	0.0772200772200772	307	10477	0.508249134494497	0.0794201380429893
HSP90AA1	1.42203222601406e-10	1.88737108275526e-09	5.66259941579415	0.479665406436895	0.811	0.869	0.933256616800921	307	10477	7.31799252255892	9.76190940716533
ANKZF1	1.45184807185257e-10	1.9253498871805e-09	0.196792326195141	1.981753035461	0.121	0.1	1.21	307	10477	0.169093802039671	0.432335183254923
COMMD6	1.46402112745827e-10	1.93988849062301e-09	1.71331888115106	0.613686570961399	0.554	0.689	0.804063860667634	307	10477	2.26762935009903	3.14037044585689
MYCT1	1.46786351949749e-10	1.94337372486402e-09	0	-144269502.756556	0	0.179	0	307	10477	0.322778615155105	0
NCK2	1.4766767289718e-10	1.95342887752515e-09	0.384749868617773	1.38247443033337	0.218	0.224	0.973214285714286	307	10477	0.396837960329866	0.802783199866483
RHOA	1.53459158899179e-10	2.0282379401862e-09	1.23645550267893	-0.569416776779767	0.472	0.761	0.62023653088042	307	10477	3.36164957231236	2.3513532266757
RICTOR	1.53575803616669e-10	2.0282379401862e-09	0.455346141592341	1.2367119478993	0.231	0.288	0.802083333333333	307	10477	0.534118692268283	1.09297669053434
GGT5	1.54445819716589e-10	2.03804924075397e-09	0.00782451643958915	-4.95806550102905	0.007	0.275	0.0254545454545455	307	10477	0.757401632019046	0.0150780757600168
CDH5	1.56424266987634e-10	2.06245910576705e-09	0.0268069870510756	-3.99604806153547	0.016	0.259	0.0617760617760618	307	10477	0.875427898447696	0.0749618623708879
SCML4	1.63244573321489e-10	2.15061647006034e-09	0.232930554240949	4.66305821473058	0.137	0.016	8.5625	307	10477	0.071442007543262	0.539147818527532
WSB1	1.64037916412238e-10	2.1592938537253e-09	0.641002820419525	-0.964053997028203	0.303	0.685	0.442335766423358	307	10477	2.7476483151377	1.407073298738
DUSP10	1.65006798937297e-10	2.1702657976716e-09	0.201792344820046	2.12984465833977	0.111	0.084	1.32142857142857	307	10477	0.148366061692367	0.5278359115698
UTY	1.65458201410376e-10	2.17441913378079e-09	0.217652903993828	1.88146503807773	0.137	0.114	1.20175438596491	307	10477	0.190152129139861	0.462415757008031
MAT2B	1.65759466177534e-10	2.17504311205919e-09	0.360483812706788	1.29071763759163	0.208	0.249	0.835341365461847	307	10477	0.396430262159448	0.759108545744929
ARHGEF12	1.65777002615626e-10	2.17504311205919e-09	0.0742200330850646	-1.87428040484225	0.049	0.347	0.141210374639769	307	10477	0.576050498801754	0.169860399329826
CTSK	1.72666756957896e-10	2.26358635675057e-09	0.0269370899392471	-4.45144371229412	0.02	0.291	0.0687285223367698	307	10477	1.30155044946378	0.058452521380123
SMAP2	1.77983950868177e-10	2.33138617995873e-09	1.08572297660142	1.39984285024931	0.44	0.336	1.30952380952381	307	10477	1.13024442126933	2.11740736733159
MPDZ	1.82754455552304e-10	2.39192015173068e-09	0	-144269502.101895	0	0.179	0	307	10477	0.245765639526293	0
PRDM2	1.84309609955183e-10	2.41030666917736e-09	0.431942750149062	1.20738538123069	0.228	0.285	0.8	307	10477	0.490877368385039	0.938652607524297
SAMD10	1.88393224755356e-10	2.46170217807874e-09	0.0647749615831925	3.4970293380475	0.042	0.013	3.23076923076923	307	10477	0.0224113234487595	0.15204881791904
TCF7L2	1.89968998600849e-10	2.48027113564122e-09	0.032957457658445	-2.67337875109742	0.023	0.29	0.0793103448275862	307	10477	0.460656510206942	0.0775139781331439
REL	1.97941037304288e-10	2.58225276737156e-09	1.07698193712099	1.29996213319901	0.417	0.37	1.12702702702703	307	10477	1.24500984829212	2.31666863282036
KDM4C	2.0136037553437e-10	2.62472430970939e-09	0.143201021483026	2.0703786776915	0.094	0.078	1.20512820512821	307	10477	0.11853843690958	0.317692361471492
BACE1	2.02026520737399e-10	2.63126824287791e-09	0.0147811062259087	-3.45418673092108	0.01	0.225	0.0444444444444444	307	10477	0.288486062010017	0.0344343860529474
LITAF	2.14211896756271e-10	2.78771050380948e-09	1.32163243683086	1.0843514340322	0.489	0.453	1.0794701986755	307	10477	1.4280022366553	2.59206648178654
RP11-51J9.5	2.1746944962273e-10	2.82780834209346e-09	0.122836363851084	2.68547203946902	0.075	0.04	1.875	307	10477	0.0698299910656195	0.299592600647501
DOCK4	2.19317193546837e-10	2.84867807563503e-09	0.0185139510363992	-3.41394344231574	0.013	0.261	0.0498084291187739	307	10477	0.482338752525283	0.0416276004986396
PSD4	2.19429765072617e-10	2.84867807563503e-09	0.129801024740482	3.14856842040693	0.078	0.032	2.4375	307	10477	0.0684315483296769	0.314201287781412
PLOD1	2.23988424630444e-10	2.90398984685245e-09	0.0215097364437693	-2.85103389111581	0.013	0.246	0.0528455284552845	307	10477	0.345178449920916	0.0590089378309704
SSH2	2.24052606533804e-10	2.90398984685245e-09	0.410709423325425	1.27749225442407	0.218	0.259	0.841698841698842	307	10477	0.47473339290261	0.898699700242047
KITLG	2.25495188792971e-10	2.92032662513546e-09	0.00424234770481569	-5.03108764146759	0.003	0.189	0.0158730158730159	307	10477	0.280991815159694	0.00869054611275024
SLAMF1	2.29083434002084e-10	2.9644024998833e-09	0.196475613128025	4.837430513801	0.117	0.011	10.6363636363636	307	10477	0.056468518218372	0.466281038067818
LY96	2.293114539765e-10	2.96496011419776e-09	0.0580057897004325	-2.44617769802535	0.036	0.36	0.1	307	10477	0.785733390263832	0.145577513554347
CDC42EP1	2.33298677770902e-10	3.0140835622086e-09	0.00582408869573237	-4.72275693920495	0.003	0.188	0.0159574468085106	307	10477	0.225689166423353	0.0161124906863415
DDX39B	2.35202855876669e-10	3.03623783274608e-09	0.326486563486348	1.41387462241597	0.189	0.207	0.91304347826087	307	10477	0.332527119238532	0.688472397687414
NME1	2.36880619754807e-10	3.05543602295158e-09	0.0591244089014267	-2.31112829504906	0.046	0.291	0.15807560137457	307	10477	0.563315767779659	0.127838714129172
DIXDC1	2.37160395827276e-10	3.05658571245878e-09	0.0188246816387145	-3.00565468984932	0.013	0.248	0.0524193548387097	307	10477	0.36896281979432	0.0439137370168275
YTHDC1	2.43464790127878e-10	3.1353180563215e-09	0.553550937852981	1.01946425012642	0.27	0.361	0.74792243767313	307	10477	0.669842259213173	1.1997019818536
PLTP	2.44443659035935e-10	3.14539742000253e-09	0.0343428462620572	-3.54734455422923	0.02	0.315	0.0634920634920635	307	10477	0.913351724401356	0.101022707061481
LDB2	2.50490099544801e-10	3.22061569045854e-09	0.0276445737481616	-3.17092628995571	0.02	0.281	0.0711743772241993	307	10477	0.57913374473093	0.0648530540694524
ITGB2	2.64056952436409e-10	3.39232781924114e-09	0.896887680787976	1.79632767754605	0.391	0.199	1.96482412060302	307	10477	0.704296701604648	1.81613362465345
PLAGL1	2.7543420209992e-10	3.53565777603524e-09	0.0554111194834497	-2.5929515061299	0.039	0.337	0.115727002967359	307	10477	0.837832217556593	0.12219148973737
TNFRSF1B	2.78187006194959e-10	3.56813781625903e-09	0.953567061280618	1.31499630532739	0.388	0.34	1.14117647058824	307	10477	1.00239691409564	2.06505172507524
CLEC14A	2.80417965212689e-10	3.59387788669468e-09	0.0333296833059813	-4.00572294304091	0.023	0.271	0.0848708487084871	307	10477	1.06714518539633	0.0791746421055015
ARGLU1	2.86909765784335e-10	3.67414079458486e-09	1.86550729576731	0.685979302212043	0.58	0.655	0.885496183206107	307	10477	2.32229197880662	3.37957497437431
REXO2	2.87959837748574e-10	3.68464491510207e-09	0.159834645942109	-1.50537609017636	0.101	0.404	0.25	307	10477	0.85415322075773	0.361670931069888
GNAQ	3.01338606323594e-10	3.8514891243334e-09	0.125140417788768	-1.42841666476671	0.078	0.468	0.166666666666667	307	10477	1.01686964421438	0.30176336764465
LINC00987	3.01479376974891e-10	3.8514891243334e-09	0.103240986384642	2.76827292706679	0.059	0.032	1.84375	307	10477	0.0450288177449951	0.27826253632669
NDUFS4	3.06043034882845e-10	3.90667832665339e-09	0.100439682899921	-1.56694895370858	0.068	0.39	0.174358974358974	307	10477	0.661146789373333	0.218171757650032
GTF3C1	3.12060597497473e-10	3.98032423204215e-09	0.242553682325198	1.37497873979999	0.14	0.194	0.721649484536083	307	10477	0.253092900273011	0.586750094619619
OTUD7A	3.24960883157634e-10	4.14157220959170e-09	0.0699819211360311	3.35557321750245	0.046	0.016	2.875	307	10477	0.0254635491485373	0.168381375944443
ZNRD1	3.27113601786019e-10	4.16281718112979e-09	0.385263124768965	1.17650576248568	0.205	0.267	0.767790262172285	307	10477	0.39176382543689	0.875365062869071
FAM49B	3.27147112095274e-10	4.16281718112979e-09	1.0701339383128	1.28744738857891	0.446	0.341	1.30791788856305	307	10477	1.04878012956726	2.02336687863544
HES4	3.45314457041379e-10	4.39050490859986e-09	0.0417026901926898	-3.22792450534561	0.029	0.293	0.0989761092150171	307	10477	0.885989233077144	0.0941065429927212
GOLGA8A	3.54028805760674e-10	4.49773680091988e-09	0.190778093485294	2.30486794064846	0.114	0.076	1.5	307	10477	0.154951059741221	0.484669084822745
COL5A1	3.75557562748881e-10	4.76746983654221e-09	0.0859021218488423	-3.08832769368068	0.052	0.324	0.160493827160494	307	10477	1.80646294944798	0.254068573187591
PLCL2	3.75904611871962e-10	4.76810019156896e-09	0.169313883464651	2.16637711412542	0.104	0.076	1.36842105263158	307	10477	0.124087858807755	0.395130354106177
EMSY	3.81731744987566e-10	4.83818582402027e-09	0.175055990265134	1.75311589547175	0.104	0.113	0.920353982300885	307	10477	0.138325560385824	0.425410366667381
MLLT4	3.90079590574524e-10	4.94008378805793e-09	0.0211656595247012	-3.26936595371169	0.013	0.235	0.0553191489361702	307	10477	0.374547718282228	0.0565107211232159
GIMAP2	3.92800372260897e-10	4.97061433974661e-09	0.205686680537774	1.91388180454289	0.124	0.101	1.22772277227723	307	10477	0.156938616194141	0.471590481205179
CD8B	3.96354639160347e-10	5.0116355912128e-09	0.273463731217865	5.04563020251604	0.137	0.013	10.5384615384615	307	10477	0.0782022466625442	0.754757539435737
DOCK1	4.09026409467469e-10	5.1677859913254e-09	0.0246189801739578	-2.7823851070851	0.016	0.256	0.0625	307	10477	0.334029591150259	0.0622234927625642
ODF2L	4.11091303749565e-10	5.18978493938329e-09	0.502093219717888	1.10657688891803	0.248	0.309	0.802588996763754	307	10477	0.545025918183014	1.15129910279644
UBE2B	4.16790849419139e-10	5.2575984962526e-09	1.0098162873293	0.708831234297588	0.427	0.555	0.769369369369369	307	10477	1.28606596446758	1.95994611999399
WDR54	4.20281951098555e-10	5.29746896380749e-09	0.211352643579628	1.65200296915186	0.124	0.126	0.984126984126984	307	10477	0.1554141630672	0.496141075348156
SPRED1	4.21148968747517e-10	5.30422734951213e-09	0.00800399499458049	-4.06842689335451	0.007	0.238	0.0294117647058824	307	10477	0.394710422259585	0.0159493005110544
NDN	4.29071944477138e-10	5.39977275180687e-09	0.0108216097366653	-4.13780923268428	0.007	0.223	0.031390134529148	307	10477	0.367690114650022	0.0274818240864247
MIATNB	4.29678935124362e-10	5.40317048380306e-09	0.075418842287716	2.88581332647845	0.055	0.025	2.2	307	10477	0.0342763428105367	0.154769448962333
THBD	4.39778139113405e-10	5.52583299718278e-09	0.0306570590393838	-4.14064313666903	0.02	0.319	0.0626959247648903	307	10477	1.25833234564588	0.0753456685854361
ARID3B	4.43589277106816e-10	5.56935542666686e-09	0.130969187683818	2.54438041529252	0.081	0.046	1.76086956521739	307	10477	0.0786534660164323	0.338245546417655
LRRC17	4.45047235504704e-10	5.58328820567051e-09	0	-144269502.908408	0	0.197	0	307	10477	0.382988200552952	0
UPP1	4.461277396678e-10	5.59246759194201e-09	0.62837913920246	1.15489265185954	0.293	0.303	0.966996699669967	307	10477	0.640425878511494	1.3978142810137
RPL37	4.55141829845386e-10	5.70100699836803e-09	16.1689822801672	0.345605687422958	0.961	0.948	1.01371308016878	307	10477	16.6319732245504	20.511358918482
SERPINF1	4.58565462853128e-10	5.73940676496815e-09	0.059135551787441	-4.01458902478885	0.042	0.322	0.130434782608696	307	10477	2.57986933934527	0.127014188443357
SLC40A1	4.63678849294348e-10	5.79887908793781e-09	0.0748451520305156	-3.64233980515478	0.049	0.365	0.134246575342466	307	10477	2.09994907757743	0.172926111716737
ANAPC16	4.73177449192516e-10	5.91305849018208e-09	0.877720306880365	0.771020465827029	0.394	0.502	0.784860557768924	307	10477	1.10567501274411	1.73460383542683
DGKA	4.84160352346591e-10	6.04559418159883e-09	0.20331253643055	1.99518259848995	0.111	0.102	1.08823529411765	307	10477	0.18396111248252	0.530782977494079
ATP6AP2	4.85123261623085e-10	6.05290369930189e-09	0.390029255610709	-0.93483326436483	0.208	0.595	0.349579831932773	307	10477	1.57621193780596	0.87083181978595
RPL36A	5.00476172854003e-10	6.23960690464093e-09	1.49778260839939	0.649779332251045	0.518	0.633	0.818325434439178	307	10477	1.92657067918495	2.88931764229975
PDLIM3	5.01710071250444e-10	6.25013020385266e-09	0.0374804056634792	-2.90393001488901	0.023	0.262	0.0877862595419847	307	10477	0.539726382658929	0.0931635367106614
ADGRG5	5.05713806725994e-10	6.29511604288654e-09	0.054548037865159	5.20641739843301	0.036	0.003	12	307	10477	0.00946688422812344	0.128296801572391
FAM133B	5.39812410055294e-10	6.71436180792593e-09	0.699355929606352	0.945504570346395	0.322	0.424	0.759433962264151	307	10477	0.934744068865995	1.52023573620304
BRD7	5.53179075139131e-10	6.87528690829898e-09	0.491640459172656	1.00688518965068	0.257	0.335	0.767164179104478	307	10477	0.538824668649406	1.04919096504361
CPQ	5.7601072729973e-10	7.15350890069448e-09	0.0256487504762424	-3.01450769539845	0.016	0.273	0.0586080586080586	307	10477	0.452741057435175	0.0641869412206702
PPP1R16B	5.99830897480127e-10	7.44356716664e-09	0.211518905248566	1.80600888004872	0.13	0.11	1.18181818181818	307	10477	0.17370596209563	0.473367924387792
A2M	6.01069422807483e-10	7.4531678699709e-09	0.135764152744737	-2.84713219219741	0.085	0.394	0.215736040609137	307	10477	2.66346844905538	0.347264453301107
PTPN14	6.04429574551563e-10	7.48904124326523e-09	0.0339299984102797	-2.62520788215097	0.023	0.257	0.0894941634241245	307	10477	0.410901443700403	0.081119782441988
PDGFRB	6.05152980327558e-10	7.49221446609401e-09	0.036486086718182	-3.93981878481062	0.023	0.29	0.0793103448275862	307	10477	1.15387055650831	0.0901636724048386
MEOX2	6.09614662372199e-10	7.54162953843632e-09	0.0195817469330153	-3.36450399160644	0.013	0.24	0.0541666666666667	307	10477	0.415422775153875	0.0453426498283051
LTK	6.23820818611158e-10	7.71142574000979e-09	0.0621541904478093	5.05005154073927	0.042	0.004	10.5	307	10477	0.0103878826836464	0.142260823684372
ALKBH7	6.26595316683101e-10	7.73975555653325e-09	0.202700345066473	-1.22473023954301	0.124	0.478	0.259414225941423	307	10477	1.00240839839838	0.469623303100742
MALL	6.35910627669041e-10	7.84877220432466e-09	0.00843858187230895	-4.480877088924	0.007	0.197	0.0355329949238579	307	10477	0.367326398506256	0.0171608718167166
SERF2	6.38045728805988e-10	7.86906705380492e-09	5.11346844684687	-0.425861762864866	0.834	0.901	0.925638179800222	307	10477	9.69436599767011	7.59662849044994
AP2M1	6.42062518694307e-10	7.91251987872853e-09	0.456802865562604	-0.900593332800027	0.241	0.596	0.404362416107383	307	10477	1.64397811572244	1.0295752021165
COMMD8	6.61675123189573e-10	8.14795487718773e-09	0.381681234143177	1.17724708810443	0.208	0.26	0.8	307	10477	0.380918616257584	0.83255136569796
HCFC1R1	6.74668672404113e-10	8.30158313480825e-09	0.0756020671723769	-2.13303909886444	0.046	0.356	0.129213483146067	307	10477	0.774208513892789	0.189268601642916
PALMD	6.94761458751713e-10	8.54226262896182e-09	0.0427202926977528	-3.25232674540942	0.026	0.288	0.0902777777777778	307	10477	0.888279965538196	0.113626253378733
PLAC8	6.990984231038e-10	8.58900001350438e-09	0.551276361695646	3.33438714924979	0.257	0.053	4.84905660377358	307	10477	0.271583716103683	1.26723428376407
CRIP1	7.04626885700223e-10	8.65029315346989e-09	1.78782204028021	0.826781257689834	0.511	0.565	0.904424778761062	307	10477	2.30571020885393	4.12645269439238
TCF7	7.10128174916688e-10	8.71115916483493e-09	0.410291872394076	2.87149428754256	0.212	0.089	2.38202247191011	307	10477	0.337572638599024	0.932093159295758
YAP1	7.20684643490605e-10	8.83389670419332e-09	0.0202685579740884	-2.79715688726276	0.013	0.25	0.052	307	10477	0.339863534118115	0.0486093491790351
SNRNP200	7.27549127476976e-10	8.91122624968553e-09	0.552544373319841	0.949311991716168	0.283	0.364	0.777472527472527	307	10477	0.629342052770524	1.20492851151392
CD44	7.32391573540925e-10	8.96369015158905e-09	3.50168468300176	0.914784907946421	0.733	0.578	1.2681660899654	307	10477	3.49275448423551	5.7634091852014
MFGE8	7.33154994689794e-10	8.96618919135124e-09	0.0563579306239881	-2.65412898607055	0.036	0.31	0.116129032258065	307	10477	0.764743710575571	0.137486871944572
ESAM	7.44742327237709e-10	9.10095558887361e-09	0.0338906052987196	-3.20556684452	0.023	0.253	0.0909090909090909	307	10477	0.608624005539862	0.0840039572186993
SNX9	7.64782889715647e-10	9.33873882011498e-09	0.13898840091172	-1.41968787402638	0.091	0.42	0.216666666666667	307	10477	0.798776279267217	0.320844734414748
LIMCH1	7.66104787864594e-10	9.34468036206912e-09	0	-144269502.531144	0	0.191	0	307	10477	0.329290791649219	0
TMEM181	7.66435144771465e-10	9.34468036206912e-09	0.257791304157515	1.38674773147086	0.143	0.186	0.768817204301075	307	10477	0.273301417946696	0.650741889789348
SIK3	7.80120300156298e-10	9.50430757781605e-09	0.225225861978329	1.54177745970411	0.143	0.158	0.90506329113924	307	10477	0.232082467126953	0.506226105178638
CIRBP	7.88611301585543e-10	9.60045937609795e-09	3.15490437193935	0.463076225196701	0.726	0.818	0.887530562347188	307	10477	4.01792063532856	5.20747504781894
FNBP4	7.97060859044736e-10	9.69596111765117e-09	0.513155159735295	1.00369081360768	0.267	0.35	0.762857142857143	307	10477	0.642988639539075	1.16035597233037
CREB5	8.07693172247465e-10	9.8178503644e-09	0.0111862698231611	-4.33528217702992	0.007	0.225	0.0311111111111111	307	10477	0.409753262946166	0.0297858456272719
PLIN3	8.17923125496909e-10	9.92879486142563e-09	0.0819936390248688	-1.8966324905752	0.052	0.339	0.153392330383481	307	10477	0.590350821562216	0.193363733298689
MED10	8.18058879307881e-10	9.92879486142563e-09	0.552003641553879	0.961022102784551	0.28	0.358	0.782122905027933	307	10477	0.60486519709779	1.15087646025321
SLC25A6	8.19739355726359e-10	9.94166497001567e-09	1.18396102356681	-0.567921293164967	0.453	0.762	0.594488188976378	307	10477	3.33597156565391	2.34705446039451
SSPN	8.20430096775466e-10	9.94252134663722e-09	0.00454533471562701	-5.55516392099091	0.003	0.229	0.0131004366812227	307	10477	0.507788214094749	0.00984989523620407
MZT2A	8.43087755496985e-10	1.02093851842018e-08	0.912283754353921	0.830442158893309	0.397	0.447	0.888143176733781	307	10477	0.994356164861659	1.80595295357435
RNF169	8.74720648778795e-10	1.05844499334871e-08	0.301304337598594	1.36617365175465	0.173	0.202	0.856435643564356	307	10477	0.303666652781686	0.675394292263233
SSR3	8.93955085224795e-10	1.080903610966e-08	0.376380677612178	-1.06323206372497	0.212	0.548	0.386861313868613	307	10477	1.52493093907092	0.803454917719777
PTPN2	9.04176507688109e-10	1.09243873005e-08	0.395210294243697	1.27812702573628	0.208	0.255	0.815686274509804	307	10477	0.448535503770718	0.898223754111844
TMEM47	9.10359403950339e-10	1.0990807472542e-08	0.0172972285526451	-3.10212853691234	0.013	0.234	0.0555555555555556	307	10477	0.348410829521447	0.0381077543070738
RAB8B	9.15307442797675e-10	1.10422304216517e-08	0.407713854287032	1.16919699183579	0.228	0.283	0.80565371024735	307	10477	0.46612133062867	0.858682140802655
PSD3	9.18258968092825e-10	1.10695082973175e-08	0	-144269502.511934	0	0.181	0	307	10477	0.299029067649226	0
PTPN12	9.69575597803725e-10	1.16793430199753e-08	0.202515034308891	-1.22101634957451	0.117	0.465	0.251612903225806	307	10477	0.933249492706068	0.482669612656781
VWF	9.91810734784432e-10	1.19382143474465e-08	0.150079574873651	-3.53349398143478	0.085	0.348	0.244252873563218	307	10477	3.79022855319001	0.39308105799835
ZNF394	1.02491091425925e-09	1.23273793610791e-08	0.203768633035599	1.59481546193896	0.124	0.145	0.855172413793103	307	10477	0.217748232738232	0.472842390291379
ZZEF1	1.03275515788216e-09	1.24124163765552e-08	0.311420193827814	1.33977749206293	0.176	0.212	0.830188679245283	307	10477	0.329168514294152	0.710178455374976
SESN3	1.03879077623638e-09	1.24756048804479e-08	0.0524548284331094	-2.51537877110211	0.033	0.335	0.0985074626865672	307	10477	0.755622023752025	0.154782965386465
MYL12B	1.04052808063083e-09	1.24871158059537e-08	4.91915112179255	0.435582317780811	0.814	0.84	0.969047619047619	307	10477	5.4553748320652	7.43078957596365
NUCKS1	1.12478458128806e-09	1.34881609512277e-08	1.36290286044639	-0.62419868993303	0.479	0.766	0.62532637075718	307	10477	3.95750663100751	2.74975366264441
ATL3	1.19446368242531e-09	1.43130315548019e-08	0.142883007347248	-1.34244984100039	0.085	0.418	0.203349282296651	307	10477	0.736992567780082	0.346144019779106
BMPR2	1.19543526565972e-09	1.43139758135343e-08	0.120301917091268	-1.48552119339595	0.075	0.404	0.185643564356436	307	10477	0.814453777530037	0.284308117704583
SPATA13	1.2857259519496e-09	1.53836150653791e-08	0.278591386925095	1.75086080434983	0.163	0.145	1.12413793103448	307	10477	0.273148069688145	0.632799505440804
DENND1C	1.28725296121094e-09	1.53904002439188e-08	0.125852067553235	3.53905690635239	0.075	0.022	3.40909090909091	307	10477	0.0555484268214647	0.319696717165505
SIRPG	1.29588149048981e-09	1.54820178368279e-08	0.0817066396031274	5.27925099022341	0.052	0.005	10.4	307	10477	0.0183665716522085	0.192984363049581
MSL2	1.3077967293651e-09	1.56127363826587e-08	0.197599658187935	1.72301091969722	0.121	0.117	1.03418803418803	307	10477	0.173286840068174	0.465647072337356
PAWR	1.33763841682183e-09	1.59571106673396e-08	0.00860866590596365	-4.15074941309686	0.007	0.202	0.0346534653465346	307	10477	0.348341970989598	0.0178246480268302
CLIP4	1.35559341011886e-09	1.61592781743017e-08	0.232333504193204	2.21214432833966	0.13	0.082	1.58536585365854	307	10477	0.156790387732189	0.548582366156433
SGCE	1.37895339559046e-09	1.64255273339538e-08	0.0255196535337294	-2.94309590525722	0.016	0.251	0.0637450199203187	307	10477	0.407238669308978	0.0636000565495926
ZBTB43	1.38220169075769e-09	1.64515891377928e-08	0.256312751851308	1.44527489090967	0.153	0.171	0.894736842105263	307	10477	0.237429235206543	0.581390249958942
RPS4Y1	1.38319354816595e-09	1.64515891377928e-08	3.40377932297931	0.483531684723085	0.743	0.786	0.94529262086514	307	10477	4.01787917544468	5.51586955119273
CXCL12	1.4265070254365e-09	1.69541787537609e-08	0.0297277563996179	-4.65316742305202	0.02	0.305	0.0655737704918033	307	10477	1.66474576458195	0.0694424255618515
CARD8	1.45177543142043e-09	1.72417151792324e-08	0.429642155302123	1.24195880265183	0.228	0.256	0.890625	307	10477	0.472729477380368	0.945260991282264
LAMP1	1.45663559243217e-09	1.72866309796188e-08	0.395954961387881	-0.913056035821648	0.208	0.596	0.348993288590604	307	10477	1.64151299256354	0.903316678774178
SNCG	1.48688208008904e-09	1.76325298743103e-08	0.0374883185173089	-3.08435589742311	0.023	0.279	0.0824372759856631	307	10477	0.702851202134296	0.101681020275926
SGK1	1.48874180769313e-09	1.76415354048366e-08	0.25264621490156	-2.10578456190785	0.134	0.467	0.286937901498929	307	10477	2.93459267333927	0.643880312590153
LINC01138	1.50034983220173e-09	1.77652122884689e-08	0.0604719055272731	3.62708144493189	0.039	0.011	3.54545454545455	307	10477	0.0200196576874422	0.160731296682647
BCL2L11	1.50139478892755e-09	1.77652122884689e-08	0.295480056092942	1.73053340906937	0.16	0.15	1.06666666666667	307	10477	0.29794008381482	0.739360010450348
TUBA1C	1.52080953339513e-09	1.79816661127759e-08	0.185634254952808	-1.77415897120407	0.107	0.388	0.275773195876289	307	10477	1.15500530960727	0.445028950514593
CD74	1.53341620855523e-09	1.8117363354286e-08	1.38762819967096	-1.8429445202433	0.479	0.515	0.930097087378641	307	10477	11.3817396440869	2.95907915840266
MAGED1	1.54543225774347e-09	1.82458876203248e-08	0.0500757660517668	-2.37390093686903	0.033	0.269	0.122676579925651	307	10477	0.429144871938501	0.116614445420405
FBXW4	1.60570652811991e-09	1.89435561187244e-08	0.180502861088218	1.73827602220351	0.111	0.108	1.02777777777778	307	10477	0.143487152208407	0.426372055088073
APBB2	1.62663277378043e-09	1.91763259279571e-08	0	-144269501.906301	0	0.164	0	307	10477	0.220809655641357	0
LYST	1.65965807502457e-09	1.95512842886619e-08	0.44511662989169	1.28909954223458	0.218	0.276	0.789855072463768	307	10477	0.573521308758586	1.12846257423692
TYMP	1.73046408150441e-09	2.03704336407931e-08	0.458684813368091	-1.50033388290338	0.235	0.57	0.412280701754386	307	10477	3.15368151601014	1.07214681193502
C1R	1.75327198498933e-09	2.06237782357549e-08	0.0418460705881845	-4.5008936641512	0.026	0.305	0.0852459016393443	307	10477	2.18830620163863	0.109879702388148
EXT1	1.76684422978494e-09	2.07681917420396e-08	0.0198511751823744	-2.88444962857796	0.016	0.227	0.0704845814977973	307	10477	0.297804644898783	0.0413851539295636
C9orf3	1.78532850432223e-09	2.09700893112076e-08	0.0256555465586967	-2.70027295767226	0.02	0.256	0.078125	307	10477	0.39672136725115	0.0618638995349836
RHOQ	1.8114493229199e-09	2.12613228362919e-08	0.0576931514550183	-2.07311584918836	0.039	0.325	0.12	307	10477	0.597348612798348	0.133953919365015
MYO10	1.81321587332676e-09	2.12664887322955e-08	0.00603907080512656	-4.77579147694386	0.003	0.171	0.0175438596491228	307	10477	0.234237355854368	0.0174259687652411
RPS6KA3	1.84634164259942e-09	2.16391780378629e-08	0.603685240749779	0.951912044739601	0.287	0.384	0.747395833333333	307	10477	0.775100683579078	1.33222136543272
CCND1	1.84991678082958e-09	2.16652415975461e-08	0.0909727018972695	-2.49897890900746	0.052	0.301	0.172757475083056	307	10477	0.991798292100534	0.235100235426547
STARD13	1.90384921447065e-09	2.22805944931445e-08	0	-144269501.87784	0	0.156	0	307	10477	0.190040009320467	0
AGTPBP1	1.92608336837398e-09	2.25079672579001e-08	0.196555856373382	1.76430973784487	0.117	0.112	1.04464285714286	307	10477	0.171323753255885	0.465476754257076
PTPRG	1.92608564073093e-09	2.25079672579001e-08	0.0107024079327853	-3.85805921580123	0.007	0.212	0.0330188679245283	307	10477	0.309938544664824	0.0276414031346962
ARID2	1.93872184017696e-09	2.26391312917387e-08	0.246604717228609	1.43883555025725	0.153	0.178	0.859550561797753	307	10477	0.271841189281316	0.537434120461804
SLC29A1	1.97986038615988e-09	2.31026940111363e-08	0.0149097096758761	-3.11675298753281	0.013	0.235	0.0553191489361702	307	10477	0.361032594072495	0.0287942854444227
MCOLN2	1.99355677889469e-09	2.32455969716498e-08	0.105419529554046	3.88073038047376	0.072	0.013	5.53846153846154	307	10477	0.0347151360442062	0.235756746625821
EVI2A	2.03713594957438e-09	2.37364830519812e-08	0.285000420935991	2.10672047671331	0.16	0.107	1.49532710280374	307	10477	0.238942155565199	0.65264265932742
RUNX1T1	2.04531277200958e-09	2.38144514695931e-08	0.00919207531472299	-4.11130513633458	0.007	0.229	0.0305676855895196	307	10477	0.39289568778488	0.0203081393701145
XRN1	2.08579087555892e-09	2.42681314280379e-08	0.422929811635022	1.13419494701057	0.228	0.296	0.77027027027027	307	10477	0.507695711930015	0.908170777705498
NT5DC2	2.13683714605201e-09	2.4844024628464e-08	0.0687232484839269	-2.16323874909899	0.046	0.285	0.16140350877193	307	10477	0.52294099855578	0.154503466040907
ANTXR1	2.18732797684917e-09	2.54126300382774e-08	0.00521901478896858	-5.4837432225748	0.003	0.212	0.0141509433962264	307	10477	0.459873407064017	0.0128452349700847
ZCCHC24	2.20005146018028e-09	2.55419442875239e-08	0.0324144576618872	-2.64889942390502	0.023	0.279	0.0824372759856631	307	10477	0.474143509465779	0.071961987299514
ZNF292	2.26065604379765e-09	2.62265545225816e-08	0.563497117331562	1.0310683128929	0.277	0.357	0.775910364145658	307	10477	0.71546826971922	1.2192676244087
CHURC1	2.34057043369021e-09	2.71340316437854e-08	0.97743839141159	0.725110358456162	0.384	0.558	0.688172043010753	307	10477	1.33422799080252	2.11981412150751
NAP1L4	2.34536708319295e-09	2.71699930959773e-08	0.604210325529505	0.934935702652196	0.303	0.356	0.851123595505618	307	10477	0.657875726463158	1.23773993461918
ATP1B3	2.36394104200856e-09	2.73653911382839e-08	0.432884562945743	-1.18553077950365	0.228	0.565	0.40353982300885	307	10477	2.25568088337152	0.960185685779747
JUND	2.37879167599619e-09	2.75174364655461e-08	7.08632628156838	0.515905368464073	0.818	0.868	0.942396313364055	307	10477	9.16321282892547	12.6774678564211
SEPN1	2.38610798146112e-09	2.75821696227585e-08	0.0839514181441148	-1.78343985409899	0.055	0.335	0.164179104477612	307	10477	0.55182054226067	0.199165121587244
GABPB1	2.39197599774402e-09	2.76300800949783e-08	0.469378605530472	1.07375376708245	0.248	0.319	0.777429467084639	307	10477	0.6011869780883	1.01937704167088
ESCO1	2.46286480489046e-09	2.84284459444267e-08	0.209609769196186	1.58720561158062	0.127	0.138	0.920289855072464	307	10477	0.202292019179053	0.484267753486444
UBE2E2	2.4877660493111e-09	2.86952180349676e-08	0.015445422279162	-2.89017246732591	0.013	0.233	0.055793991416309	307	10477	0.292813024339593	0.0332992806476479
SEC11C	2.50973212629848e-09	2.8927775112109e-08	0.452314674391755	1.24058459132894	0.235	0.251	0.936254980079681	307	10477	0.451522925161575	0.998942296772429
SESTD1	2.56548907195032e-09	2.95491999213933e-08	0.0299244562368748	-2.50302193018083	0.023	0.275	0.0836363636363636	307	10477	0.427894877729059	0.0638293658145209
ADAR	2.60409481097083e-09	2.9972327425912e-08	0.760463419717659	0.782329350655313	0.342	0.475	0.72	307	10477	1.0054557033736	1.63119397449993
CLEC11A	2.60971286461987e-09	3.00154421509688e-08	0.0336539127407081	-3.25161948299065	0.026	0.255	0.101960784313725	307	10477	0.693345334668819	0.0724581387222537
FGD5	2.65023208601232e-09	3.04596208136456e-08	0.00414717945189658	-4.62515326571202	0.003	0.181	0.0165745856353591	307	10477	0.241796069599899	0.008347935589687
SPRY1	2.69374749134038e-09	3.09375741609314e-08	0.104253953983686	-2.55049697953789	0.059	0.362	0.162983425414365	307	10477	1.55668305604601	0.288944929438745
PLAU	2.71969419740828e-09	3.12132119305991e-08	0.0156658915732928	-4.0555861266051	0.01	0.231	0.0432900432900433	307	10477	0.5048041746166	0.0384923610858201
RPL11	2.72792892993692e-09	3.1264328020753e-08	26.1908325724104	0.32293855325392	0.961	0.962	0.998960498960499	307	10477	26.9605666721825	33.0179194157298
POLR2J3	2.72804808214517e-09	3.1264328020753e-08	0.65955925168869	0.962242620527374	0.322	0.381	0.845144356955381	307	10477	0.826618129682277	1.37766386322394
ZNF207	2.74634551444423e-09	3.14515411664889e-08	0.795722188403314	0.755494218197225	0.358	0.479	0.747390396659708	307	10477	1.04720567634047	1.65271696572947
DCBLD2	2.863907882386e-09	3.27744718617378e-08	0.0124792493188368	-4.49938639588501	0.007	0.175	0.04	307	10477	0.314494503887122	0.0375306974811772
H2AFZ	2.90473811521524e-09	3.32180215415449e-08	0.770650479996102	-1.07165480682404	0.352	0.627	0.56140350877193	307	10477	2.98440806626318	1.59531968088079
SYTL2	2.95710141068937e-09	3.37927347951409e-08	0.405339450516478	2.08041722609597	0.208	0.115	1.80869565217391	307	10477	0.323029447540077	0.943563481288253
PRRX2	2.96622406594077e-09	3.38728422003051e-08	0.00798533483156816	-4.40457603712024	0.007	0.198	0.0353535353535354	307	10477	0.367195067024518	0.0165761934964208
ARID1A	3.01700926158169e-09	3.44282629828749e-08	0.552451567485199	0.912239018347961	0.267	0.385	0.693506493506494	307	10477	0.69734030669556	1.20915229642686
PRR13	3.10365081612842e-09	3.53917734957233e-08	0.659268508071124	0.866343657730051	0.306	0.417	0.733812949640288	307	10477	0.802594381989749	1.43490820493392
PTPRJ	3.17960362263885e-09	3.623211434383e-08	0.246292239568756	1.9069958639532	0.143	0.113	1.26548672566372	307	10477	0.20894733490611	0.581043402522956
PIGT	3.26756991372385e-09	3.72080599621694e-08	0.155985118843936	-1.35165002953612	0.094	0.413	0.227602905569007	307	10477	0.791723068404807	0.360123366638495
AKIRIN1	3.29635443430496e-09	3.75091913734644e-08	0.442288141293204	1.07235966140241	0.238	0.299	0.795986622073579	307	10477	0.486999015857692	0.947833798030152
FAM127B	3.4147792527074e-09	3.88291884813176e-08	0.0254598526133887	-2.64948971896534	0.016	0.243	0.065843621399177	307	10477	0.318883882669105	0.0624836491192307
TPPP3	3.57553149272777e-09	4.06282752820016e-08	0.022543372128689	-3.88316381099738	0.016	0.241	0.0663900414937759	307	10477	0.687030318218017	0.0534089484745846
IL10RA	3.58399704367607e-09	4.06844579536594e-08	0.489124373444791	1.98078784761066	0.248	0.149	1.66442953020134	307	10477	0.428033832929622	1.08239170407705
PAPOLA	3.5855509941072e-09	4.06844579536594e-08	0.861090800822588	0.683383128656755	0.362	0.528	0.685606060606061	307	10477	1.16182275008439	1.84323432019881
RBM4	3.67057493891348e-09	4.16197510577085e-08	0.223374339843072	1.50013555182472	0.14	0.154	0.909090909090909	307	10477	0.234980651952187	0.48063936417818
AHNAK2	3.6828248056222e-09	4.17291378858945e-08	0.00622201034294179	-4.14460853339157	0.003	0.208	0.0144230769230769	307	10477	0.346350985860478	0.0186133467649104
ARHGAP26	3.73882405740753e-09	4.23337331302365e-08	0.30036658119567	1.45035115021196	0.169	0.199	0.849246231155779	307	10477	0.357329098337538	0.696795157221757
NFIX	3.77249445029519e-09	4.26848295847443e-08	0.0483328090969262	-2.73667916622723	0.029	0.292	0.0993150684931507	307	10477	0.693832721147194	0.121376593277803
ZDHHC9	3.85697634940161e-09	4.36099448589253e-08	0	-144269501.735117	0	0.151	0	307	10477	0.157567074221899	0
TUBA1A	3.89090031519125e-09	4.39625121588875e-08	0.602076956326546	-0.982106830853879	0.27	0.607	0.444810543657331	307	10477	2.63388953170463	1.54352019019253
PSMA3-AS1	3.90130712105825e-09	4.40490542760049e-08	0.488088607552987	1.07916886784421	0.254	0.328	0.774390243902439	307	10477	0.60574948894164	1.06925754535782
FAM126B	3.95904995888897e-09	4.46695622736572e-08	0.236348459842277	1.49269759073614	0.143	0.162	0.882716049382716	307	10477	0.252429233214658	0.524602682289511
RPS3A	3.97100070615922e-09	4.47728933346348e-08	29.9488591384037	0.361702367674596	0.98	0.961	1.01977107180021	307	10477	29.2574773620634	36.6497782553378
PDIA6	4.04263622668247e-09	4.55485499806044e-08	0.496809623949342	-0.90538143328133	0.261	0.578	0.451557093425606	307	10477	1.68538792422793	1.07693589590514
ELN	4.16595382542055e-09	4.69050124178144e-08	0.0444268972481132	-3.73912606079163	0.029	0.3	0.0966666666666667	307	10477	1.38225395164508	0.103605862270613
LINC01588	4.17326213553454e-09	4.69543240835265e-08	0.104808384477846	3.33407169427875	0.065	0.021	3.0952380952381	307	10477	0.0458702854022235	0.25466632907614
ZNF503	4.17763783958932e-09	4.6970594307248e-08	0.0107395206500196	-3.82948589748055	0.01	0.237	0.0421940928270042	307	10477	0.463815792559673	0.0200359795470351
ZNF831	4.21821405419244e-09	4.7393571079795e-08	0.0944368732765009	6.11907559289561	0.065	0.003	21.6666666666667	307	10477	0.0190624833888469	0.208261787031855
GAS2L1	4.23085918071483e-09	4.75023566137261e-08	0.016332577712771	-3.21215961634884	0.01	0.209	0.0478468899521531	307	10477	0.245357563282275	0.0415775171495979
CXCL14	4.35776244247909e-09	4.88929357874509e-08	0.178808909930807	-4.72324183699421	0.104	0.279	0.372759856630824	307	10477	9.88897860052108	0.44987250301317
PHF3	4.47919116998955e-09	5.022019022968e-08	0.532610085284583	0.958977595343371	0.264	0.376	0.702127659574468	307	10477	0.719968575471691	1.16760509651855
GSTM3	4.63879716066853e-09	5.19733297533183e-08	0.022469524006828	-2.9471105100538	0.013	0.244	0.0532786885245902	307	10477	0.399007722865333	0.0618262132255084
NIPBL	4.72420676232419e-09	5.28888855122091e-08	0.544311881180153	0.919297525131755	0.277	0.381	0.727034120734908	307	10477	0.702206908718447	1.16325984194149
C1S	4.72711114195694e-09	5.28888855122091e-08	0.0687075695972845	-4.18026051666249	0.042	0.304	0.138157894736842	307	10477	2.52739537721552	0.167530618141395
BCAT1	4.89435695532594e-09	5.47219142710884e-08	0.0240046498176316	-2.93434908534015	0.02	0.228	0.087719298245614	307	10477	0.409286554758724	0.0558217539007317
ADGRA2	4.94457790100801e-09	5.52448902347466e-08	0.00564029108533304	-4.5004353325956	0.003	0.186	0.0161290322580645	307	10477	0.240272367117549	0.0150556840405141
AC006369.2	5.05754140469215e-09	NA	0.0228232274128728	7.11100675669671	0.016	0	Inf	307	10477	0.00188168346874497	0.0498166561996055
CEBPD	5.09080210411243e-09	5.68390182000241e-08	1.08610783969076	-1.1155896118004	0.397	0.663	0.598793363499246	307	10477	5.46422184242895	2.54041538574318
GIMAP1	5.09466518544541e-09	5.68425657051122e-08	0.449555229719974	1.42323612241988	0.235	0.203	1.1576354679803	307	10477	0.399760486531152	0.994359620236995
FNBP1L	5.24927823559743e-09	5.85268970454336e-08	0.00486864753897365	-4.61401348315256	0.003	0.175	0.0171428571428571	307	10477	0.229710064252715	0.0112109062067164
LMCD1	5.3613974428237e-09	5.97354309942963e-08	0.0173723377690225	-3.42356104917353	0.013	0.23	0.0565217391304348	307	10477	0.444854215504219	0.0383966008718799
CISH	5.49302044966313e-09	6.11594422704507e-08	0.071198418948232	2.82960681875674	0.049	0.025	1.96	307	10477	0.0357812897755797	0.16218824504318
CRTAM	5.51283170608256e-09	6.1337425915074e-08	0.113831610392978	4.09976061363755	0.065	0.013	5	307	10477	0.0389453798691791	0.307607420944336
RAB11FIP4	5.67824163435238e-09	6.31340139553202e-08	0.108789740981731	4.06000418728299	0.068	0.014	4.85714285714286	307	10477	0.0400337549410528	0.260144451499389
DENND1B	5.69290556606974e-09	6.3253191227163e-08	0.221950174406538	1.72542306796801	0.134	0.128	1.046875	307	10477	0.216549609684048	0.50598464929666
C11orf96	5.75199118258286e-09	6.38654256442874e-08	0.0677112419485222	-3.77828073309894	0.039	0.324	0.12037037037037	307	10477	2.4356445206445	0.206025900569339
PIK3CD	5.77926201364505e-09	6.41238116711219e-08	0.181572397462776	2.4516537949427	0.114	0.065	1.75384615384615	307	10477	0.145473428433138	0.403537911091466
ISLR	5.81101357119861e-09	6.44315218444172e-08	0.0259607280056742	-3.89921401801288	0.016	0.24	0.0666666666666667	307	10477	0.81753570834823	0.0643445027527436
CYSTM1	5.8457354073785e-09	6.47717178897716e-08	0.125285371529639	-1.36944517549065	0.078	0.408	0.191176470588235	307	10477	0.727052308755885	0.303762937216398
VAMP3	5.86590777059391e-09	6.49503448107266e-08	0.112473456555924	-1.39007317119101	0.072	0.394	0.182741116751269	307	10477	0.65449330137496	0.278747176079747
PKIG	6.15452795198258e-09	6.8099066013897e-08	0.0628140847186083	-2.12373198366679	0.039	0.286	0.136363636363636	307	10477	0.530018129094513	0.192978826233541
MXRA8	6.18547462997067e-09	6.8394286029186e-08	0.0660793139443339	-3.14141907932561	0.046	0.292	0.157534246575342	307	10477	1.24408737299539	0.150300622432125
PLXNB2	6.26103289412197e-09	6.91820402422175e-08	0.0178976476887645	-2.68575668102826	0.013	0.254	0.0511811023622047	307	10477	0.388934791323336	0.040346112479154
CCL4L2	6.36334635384683e-09	7.02641405586957e-08	1.1808102445194	2.25918683972777	0.3	0.167	1.79640718562874	307	10477	2.25826317390942	8.11043049885172
AGO2	6.42471099278774e-09	7.08929052631561e-08	0.465695839787128	1.02630583595171	0.241	0.324	0.743827160493827	307	10477	0.607771374197696	1.04320429927005
CLIC2	6.4688448358633e-09	7.13308041632712e-08	0	-144269501.866283	0	0.161	0	307	10477	0.206565835640887	0
PLAT	6.57348203584115e-09	7.23724440674806e-08	0.0194626231769224	-4.7521048413867	0.01	0.231	0.0432900432900433	307	10477	0.773351831110647	0.0624726248452508
TNFRSF14	6.57611115002472e-09	7.23724440674806e-08	0.433132911467711	1.29510386095361	0.225	0.269	0.836431226765799	307	10477	0.560686386825821	1.00650222092015
JMJD6	6.57685093284596e-09	7.23724440674806e-08	0.211168675983656	1.52724010517568	0.121	0.145	0.83448275862069	307	10477	0.231179136162201	0.507634298798204
PAPSS2	6.63161389314774e-09	7.29250106644978e-08	0.00979454556878889	-4.06663270420181	0.007	0.183	0.0382513661202186	307	10477	0.281979923047157	0.0245842827215428
IL18R1	6.78155544474583e-09	7.45227405384578e-08	0.149416247916113	3.41297751316016	0.094	0.029	3.24137931034483	307	10477	0.0873538809136917	0.364394359309409
ABL2	6.84624853146637e-09	7.51821251404111e-08	0.103682621803084	-1.72358358283759	0.059	0.34	0.173529411764706	307	10477	0.650608645577459	0.288713457553136
MCAM	6.92744197384197e-09	7.60216818388832e-08	0.0885949907203492	-2.94866110465544	0.055	0.306	0.179738562091503	307	10477	1.54648274483071	0.21817429057125
SOX18	7.08136163873464e-09	7.76576410080933e-08	0.00301977337932224	-5.59012415742145	0.003	0.186	0.0161290322580645	307	10477	0.433933920474437	0.00496275970493671
PPP6R2	7.15782108586039e-09	7.84424781063565e-08	0.311160589429045	1.29544742802686	0.179	0.217	0.824884792626728	307	10477	0.360187593909871	0.699743405807801
TMEM170A	7.29482006438779e-09	7.98892418663452e-08	0.240238508323998	1.31575935027907	0.143	0.195	0.733333333333333	307	10477	0.282820266392762	0.583604452460568
FBXO34	7.40740170028611e-09	8.1066806457807e-08	0.203383549591504	1.52450187978577	0.121	0.142	0.852112676056338	307	10477	0.190874694707739	0.495312410461911
CTDSPL	7.46469012107452e-09	8.16380468698416e-08	0.00904796362829785	-3.65383929213425	0.007	0.192	0.0364583333333333	307	10477	0.238682477609777	0.0222063106780771
GBP2	7.60586853952534e-09	8.312535125713e-08	0.327668799912582	1.38022733987465	0.179	0.199	0.899497487437186	307	10477	0.327746089386118	0.803312791794248
COLEC12	7.75776892993725e-09	8.47277310992397e-08	0.029848999828757	-3.37549071053836	0.02	0.279	0.0716845878136201	307	10477	0.728898837229625	0.0714397282253142
APOE	7.87601995558713e-09	8.59606725309248e-08	0.117525607554531	-4.43001553567997	0.068	0.3	0.226666666666667	307	10477	5.42461420465017	0.305362342119323
CXCL2	7.92066444028249e-09	8.63891244701015e-08	0.154715403406837	-3.16486020015319	0.091	0.359	0.253481894150418	307	10477	4.13493304751263	0.373808681005565
ZFYVE21	8.01486914729633e-09	8.73571699786554e-08	0.047729517211619	-1.99041067877605	0.033	0.296	0.111486486486486	307	10477	0.409972667936294	0.112746067366798
GNS	8.19533979559333e-09	8.92100387689275e-08	0.0953604276482978	-1.61411636669425	0.062	0.38	0.163157894736842	307	10477	0.692045979891476	0.224513216359496
SH3PXD2A	8.19599495457059e-09	8.92100387689275e-08	0.0548130788214349	-2.16727805006721	0.033	0.285	0.115789473684211	307	10477	0.478098855714022	0.155054085738301
JADE2	8.23339716181006e-09	8.95563478258485e-08	0.178650285617028	1.83241770836871	0.101	0.098	1.03061224489796	307	10477	0.155717244659136	0.466129912218916
TINAGL1	8.31367476523742e-09	9.0368235600713e-08	0.04349117692964	-3.10363149788898	0.029	0.284	0.102112676056338	307	10477	0.881980859631776	0.100599303416367
CTD-2020K17.1	8.40381262874881e-09	9.12861299977843e-08	0.167804959409164	2.95746459773201	0.104	0.041	2.53658536585366	307	10477	0.0993418189043379	0.37483688411301
CCR5	8.81398076639445e-09	9.56767458548424e-08	0.10164438027884	3.19824141362362	0.065	0.023	2.82608695652174	307	10477	0.0480423388471811	0.242281194473589
IRAK3	8.90669537438512e-09	9.66177584150992e-08	0.00951039185126112	-3.99419074645373	0.007	0.239	0.0292887029288703	307	10477	0.45033151605258	0.0218695500010328
HAUS3	8.96193821187958e-09	9.7151288269821e-08	0.145936328196417	1.82083337657328	0.091	0.088	1.03409090909091	307	10477	0.116599405692241	0.338420229522699
TAPBP	9.16005596440693e-09	9.92318765387407e-08	1.11742111466699	0.662300963490253	0.44	0.573	0.767888307155323	307	10477	1.53174648352309	2.22911306476052
RP11-138A9.1	9.27548934983119e-09	1.00414531226093e-07	0.261976425886345	1.87156106645331	0.156	0.121	1.28925619834711	307	10477	0.245717587663901	0.567099727983736
TAGLN	9.36718623335529e-09	1.013387968147e-07	0.182280256748139	-3.01701325024703	0.091	0.365	0.249315068493151	307	10477	5.00817052267828	0.570413413281403
EI24	9.5557079814452e-09	1.03308608271417e-07	0.10780252174645	-1.54991724826978	0.065	0.35	0.185714285714286	307	10477	0.535659903650728	0.262483628391022
BMP1	9.7104956263725e-09	1.04911304836678e-07	0.0556234897282788	-2.35356385426138	0.036	0.259	0.138996138996139	307	10477	0.463954988840526	0.140487884673597
SENP7	9.73935851662251e-09	1.05152279526605e-07	0.249810723925978	1.54383502390168	0.143	0.159	0.89937106918239	307	10477	0.275346383514533	0.577347053791738
RP4-728D4.2	9.76229710889864e-09	1.05329010462296e-07	0.0530619960011434	3.90351138674	0.036	0.008	4.5	307	10477	0.0144740863708886	0.119185488877816
CTCF	9.88637029021997e-09	1.06595948125822e-07	0.329711552146711	1.14747373727427	0.186	0.239	0.778242677824268	307	10477	0.330269789858745	0.722459757030277
ZNF101	9.98909847485065e-09	1.07631193445753e-07	0.117951396345857	2.41027261969845	0.072	0.048	1.5	307	10477	0.0879880752867138	0.291592430824163
ANPEP	1.00689948084867e-08	1.08419203334095e-07	0.0290687029682739	-3.27669726236049	0.02	0.284	0.0704225352112676	307	10477	0.731560072339105	0.0672422534573178
SYNPO	1.01126346758699e-08	1.08816021314243e-07	0.0305084401071638	-3.14550209900413	0.016	0.216	0.0740740740740741	307	10477	0.402177137004309	0.0902748745954508
RHOBTB3	1.02496565978785e-08	1.10216461592076e-07	0.0207830771770532	-3.19385550051753	0.016	0.239	0.0669456066945607	307	10477	0.479852745931655	0.0476142813098313
HNRNPA1	1.03418756991349e-08	1.11133574453237e-07	3.55635715498022	0.448729341095215	0.736	0.786	0.936386768447837	307	10477	4.31024775970635	5.71695417814698
YWHAH	1.03866947412416e-08	1.11540439910467e-07	0.287970742330004	-1.07156893106239	0.166	0.486	0.34156378600823	307	10477	1.20126475399155	0.656915065753706
AP000769.1	1.05126250843823e-08	1.12817214175303e-07	0.743032128275183	1.20411755020285	0.306	0.33	0.927272727272727	307	10477	0.995316179514183	1.90245691586037
LIMS2	1.07476518867909e-08	1.15262276054126e-07	0.0235183506252874	-2.91081866278783	0.016	0.244	0.0655737704918033	307	10477	0.433207938760777	0.052271982596805
MYO1G	1.08580461213785e-08	1.1636835124603e-07	0.408655863284516	1.95509116633659	0.221	0.134	1.64925373134328	307	10477	0.359096487869545	0.885999644219847
CTBP1-AS	1.09741464520194e-08	1.17534061499817e-07	0.0594803036147087	3.45214149831035	0.039	0.012	3.25	307	10477	0.0199540482948995	0.1632441176929
PRPF38A	1.11325310515352e-08	1.19150781274542e-07	0.331973040011128	1.15543224957118	0.186	0.242	0.768595041322314	307	10477	0.357705300029675	0.725459782483946
ADGRF5	1.11550377591895e-08	1.19312021609796e-07	0.0353372652946082	-3.24400791609963	0.023	0.262	0.0877862595419847	307	10477	0.809776806449719	0.0924153009617663
TTC39C-AS1	1.12583541030767e-08	1.20336794223086e-07	0.0445486669968385	5.81135227721172	0.026	0.002	13	307	10477	0.00673267122048614	0.123782468914319
CACNA2D1	1.1307454797856e-08	1.20781094453049e-07	0	-144269501.672966	0	0.145	0	307	10477	0.178948283651627	0
CNKSR3	1.14088567948682e-08	1.21783089874914e-07	0	-144269502.303421	0	0.151	0	307	10477	0.245744446588372	0
LY9	1.16046776545234e-08	1.23790949324667e-07	0.10700127782473	4.2676328862589	0.072	0.011	6.54545454545454	307	10477	0.0345938616929472	0.236647319996989
TUBB2A	1.17516209862393e-08	1.25275092601313e-07	0.0324648997476227	-2.80083657823349	0.023	0.216	0.106481481481481	307	10477	0.361564059914881	0.072228250133809
ASAH1	1.18245549829864e-08	1.25968830592838e-07	0.187151417328574	-1.71391885780642	0.111	0.47	0.236170212765957	307	10477	1.53773636210401	0.435041374329138
H3F3B	1.18724010157939e-08	1.26394558755792e-07	8.78143775539917	0.347368837216223	0.906	0.919	0.985854189336235	307	10477	10.2315258245265	12.6150402252905
FAM213A	1.19770472720818e-08	1.2742402051313e-07	0.0182066105886882	-3.25767580259593	0.013	0.222	0.0585585585585586	307	10477	0.386308421277483	0.0410116434892254
ANXA4	1.20877711086312e-08	1.2851673354422e-07	0.111488880121457	-1.44305810395893	0.072	0.395	0.182278481012658	307	10477	0.738779510540846	0.257114736462978
ADAMTS5	1.21761038971848e-08	1.29370095284005e-07	0.0217325629847287	-4.16601032155838	0.016	0.236	0.0677966101694915	307	10477	0.816106612445702	0.0503583530035595
DSE	1.24163455236138e-08	1.31835276675563e-07	0.0391255599037961	-2.39242923629944	0.029	0.322	0.0900621118012422	307	10477	0.751650513406494	0.0840931909952952
FBLN1	1.24825889043951e-08	1.32450925151666e-07	0.0276095421511799	-5.27612035712688	0.02	0.279	0.0716845878136201	307	10477	2.9348568999199	0.0594545787805487
AAMDC	1.26393361412208e-08	1.34025447322879e-07	0.0466822735677912	-1.99914825166331	0.029	0.288	0.100694444444444	307	10477	0.405350047400232	0.117954717362891
NTN4	1.27461118221664e-08	1.35014024819511e-07	0.0051718459677772	-4.6857756792259	0.003	0.172	0.0174418604651163	307	10477	0.239648159748345	0.012614924616746
CTBP2	1.27494064477477e-08	1.35014024819511e-07	0.043699533047556	-2.11390906299324	0.029	0.274	0.105839416058394	307	10477	0.392734899083767	0.101514405656275
FOXC1	1.28042315835553e-08	1.35505112197454e-07	0.0211344470388162	-3.32448500825196	0.013	0.234	0.0555555555555556	307	10477	0.491921378065845	0.0564906271592881
LOXL1	1.28378293865061e-08	1.35771054455048e-07	0.00538242573610614	-5.62635298182503	0.003	0.167	0.0179640718562874	307	10477	0.373347911353254	0.013669183049298
LINC00623	1.28571095029469e-08	1.35808853577646e-07	0.0667299613592285	4.31219008465362	0.046	0.008	5.75	307	10477	0.0201487674103577	0.158536300849972
VMP1	1.2858344647344e-08	1.35808853577646e-07	0.411107757335591	-1.10751923901078	0.208	0.563	0.369449378330373	307	10477	2.02917379548518	0.975407966281233
SNX21	1.29416179361067e-08	1.36598393923369e-07	0	-144269501.788593	0	0.15	0	307	10477	0.190095042570319	0
DDX18	1.32588078137894e-08	1.39854253735845e-07	0.642542483435923	0.859103947293446	0.306	0.421	0.726840855106888	307	10477	0.865642006391456	1.34572036079588
RCAN3	1.34589886415362e-08	1.41872429250329e-07	0.24879712564211	1.70407290795499	0.143	0.14	1.02142857142857	307	10477	0.289425196483626	0.607468383675994
POLR3GL	1.34778240471917e-08	1.41977630058229e-07	0.451206420026793	0.988435425754596	0.231	0.327	0.706422018348624	307	10477	0.544037178257525	1.04900521819324
PTGR1	1.35527540277336e-08	1.42599348002102e-07	0.0145429254834384	-3.15139811726741	0.01	0.203	0.0492610837438424	307	10477	0.236597849087809	0.0335714240980091
DDX46	1.35546314697938e-08	1.42599348002102e-07	1.02767671699039	0.655574910619094	0.427	0.537	0.795158286778398	307	10477	1.30731963193362	1.95772918551201
C14orf132	1.38603457010784e-08	1.45719949262551e-07	0	-144269501.827632	0	0.143	0	307	10477	0.171652713264625	0
NPAT	1.40624927563979e-08	1.47748326581473e-07	0.180767355507159	1.58617147306624	0.114	0.124	0.919354838709677	307	10477	0.169187018048717	0.409714993037674
RAP1B	1.42005576891673e-08	1.4910120591383e-07	0.789916215465997	0.724385722859878	0.358	0.484	0.739669421487603	307	10477	1.0190847865542	1.60492721515945
PEA15	1.43725165952357e-08	1.50807957180245e-07	0.0900355700617184	-1.54756959353085	0.062	0.354	0.175141242937853	307	10477	0.576850297946075	0.20451414886885
REST	1.44554289911805e-08	1.51578739709351e-07	0.392998142810042	0.985936981700166	0.215	0.313	0.686900958466454	307	10477	0.518368820242892	0.866504500605446
NET1	1.44655292241558e-08	1.51585509837183e-07	0.0173361259103215	-3.48404714627205	0.013	0.249	0.0522088353413655	307	10477	0.522754088654299	0.0378239039067392
RPL24	1.45929754480728e-08	1.52821146544057e-07	12.2564538777912	0.30031615213115	0.935	0.931	1.00429645542428	307	10477	13.6033757416136	16.3678744729096
RLTPR	1.46383866628557e-08	1.53196640578046e-07	0.0569891220780847	3.75263626573956	0.039	0.009	4.33333333333333	307	10477	0.017845912849128	0.125837375524334
SS18L2	1.47501418995404e-08	1.54265508855402e-07	0.33932566768233	1.15008098989365	0.189	0.239	0.790794979079498	307	10477	0.361668287779921	0.751945579660914
TNS2	1.47742334721232e-08	1.54416743975587e-07	0.0302560289440141	-2.26173249191367	0.02	0.275	0.0727272727272727	307	10477	0.435934529707684	0.0717204232059097
LTBP2	1.49616734998206e-08	1.56273948679233e-07	0.01441012969313	-3.8187346899125	0.01	0.189	0.0529100529100529	307	10477	0.367610966375139	0.0329249772867287
RP11-936I5.1	1.50491351249096e-08	1.57085145480258e-07	0.0370861859261349	4.55455732684691	0.029	0.004	7.25	307	10477	0.00940662356228751	0.0775922476584864
CEP78	1.53404755804153e-08	1.60022020156668e-07	0.162032181901871	1.71415154720941	0.094	0.098	0.959183673469388	307	10477	0.124650555910778	0.409056922789227
MAP1A	1.55724326586458e-08	1.62336029139186e-07	0.010021851494882	-4.24963961256374	0.007	0.179	0.0391061452513966	307	10477	0.321126509582611	0.0235950560389363
CRYBG3	1.57306495319231e-08	1.63878819977468e-07	0.0266296216186535	-2.71682273578262	0.016	0.244	0.0655737704918033	307	10477	0.362675600408947	0.0688487217514922
ACKR3	1.58426218641469e-08	1.64938153472641e-07	0.0126602321731939	-4.57993778194198	0.01	0.234	0.0427350427350427	307	10477	0.729967170317578	0.0274099546258071
VCL	1.58876203444468e-08	1.65299297198258e-07	0.169120107463231	-1.34345678164356	0.101	0.397	0.254408060453401	307	10477	0.860637593140597	0.39740687660954
HLA-DRB1	1.60911741424426e-08	1.67308557085462e-07	0.897766854226656	-2.07303527276111	0.339	0.451	0.751662971175166	307	10477	8.99068958898267	2.19884250473391
TNFAIP6	1.61514247888497e-08	1.67826178638773e-07	0	-144269503.619378	0	0.156	0	307	10477	0.450739266364936	0
SCPEP1	1.62028098071199e-08	1.68251068418105e-07	0.0600284961831881	-1.9342852855725	0.042	0.331	0.126888217522659	307	10477	0.560505759227443	0.134225213775292
CDKN1C	1.62814383784096e-08	1.68958123961839e-07	0.0200923896278891	-3.20428377139491	0.016	0.268	0.0597014925373134	307	10477	0.622108611679537	0.044573819667759
MANSC1	1.63910500895582e-08	1.69985579615709e-07	0	-144269501.781244	0	0.143	0	307	10477	0.172476509030019	0
PGLS	1.64028118983122e-08	1.69997597392139e-07	0.30738801502429	-0.884912322686819	0.176	0.542	0.324723247232472	307	10477	1.21556213571238	0.674620469397209
C12orf75	1.66029221908989e-08	1.71960369177443e-07	0.974697513525256	1.36808241641407	0.404	0.2	2.02	307	10477	0.610119907293434	2.04027109483666
SIRPA	1.67958199103948e-08	1.7384595262967e-07	0.0100304424546236	-3.81162210601129	0.007	0.213	0.0328638497652582	307	10477	0.330972428548896	0.0241816924085936
ESD	1.69626226384638e-08	1.75459179846768e-07	0.203184333282491	-1.08338264574792	0.13	0.48	0.270833333333333	307	10477	1.0150178814828	0.431367613632413
ZBTB44	1.73053624652799e-08	1.78889024117236e-07	0.371706426722123	1.1690936995798	0.205	0.264	0.776515151515151	307	10477	0.450770991986312	0.822947464171598
ADAMTS9	1.7358002387347e-08	1.79317559456401e-07	0.00288557109413667	-5.40630791536589	0.003	0.178	0.0168539325842697	307	10477	0.389492027282843	0.00463192981825893
AFAP1L1	1.74001641118824e-08	1.79637367164077e-07	0	-144269502.059843	0	0.135	0	307	10477	0.179330977227839	0
ADGRL2	1.74928390827186e-08	1.80477920857932e-07	0.0236712474934346	-2.89791945029022	0.016	0.222	0.0720720720720721	307	10477	0.357393839890349	0.0536793048532217
FCHO2	1.75344036280373e-08	1.80790413741687e-07	0.0251072872872258	-2.70919525969925	0.016	0.25	0.064	307	10477	0.383332328556567	0.0609373418502172
VAMP1	1.79536125143844e-08	1.84993746428743e-07	0.0879789661716892	2.50872422427476	0.055	0.035	1.57142857142857	307	10477	0.0503017027374831	0.229158346350929
PARVB	1.8031543826741e-08	1.85677419508117e-07	0.0573450169331668	-1.86475272396048	0.042	0.294	0.142857142857143	307	10477	0.436555812556205	0.123719371957715
PLEC	1.81496727704034e-08	1.86773879029447e-07	0.325384197102644	-0.970038472610814	0.186	0.52	0.357692307692308	307	10477	1.31895492672106	0.712803231330707
LRP6	1.81881675802288e-08	1.86935081452949e-07	0.0048023548175784	-4.42257384689472	0.003	0.176	0.0170454545454545	307	10477	0.222139068057412	0.0109208152758372
PDGFRA	1.81886563379654e-08	1.86935081452949e-07	0.00482555144519492	-6.1436332494684	0.003	0.207	0.0144927536231884	307	10477	0.685457775741206	0.0110216562065007
BCAP29	1.90097985286414e-08	1.95249263170857e-07	0.124113522489471	-1.31492613294404	0.081	0.388	0.208762886597938	307	10477	0.661524476107574	0.277381092066849
CXXC5	1.95309582274989e-08	2.00473657657804e-07	0.0615506197391218	-2.11060653817779	0.039	0.286	0.136363636363636	307	10477	0.494231781979919	0.150741877025478
THBS3	1.95506565691164e-08	2.00547457947948e-07	0.00853518355484484	-4.05615558756961	0.007	0.202	0.0346534653465346	307	10477	0.355261262715894	0.0181943750943251
LSP1	1.96435286476833e-08	2.01371288240605e-07	0.946636859356265	1.08131934335866	0.401	0.356	1.12640449438202	307	10477	1.0127175705715	1.86872823957679
BSG	1.97871591127019e-08	2.02714071599967e-07	0.471656927481661	-0.817896256911353	0.244	0.576	0.423611111111111	307	10477	1.51955183687181	1.06204331279665
PRICKLE1	1.98250011545836e-08	2.02972058436424e-07	0	-144269502.156214	0	0.156	0	307	10477	0.23470496743429	0
CLK1	1.98667766212195e-08	2.03269961434596e-07	0.700809248974653	0.916150079292705	0.319	0.446	0.7152466367713	307	10477	1.03873880822496	1.50233155422578
COL14A1	1.99551485475653e-08	2.04043939198415e-07	0.044253739301513	-4.07687033239677	0.026	0.294	0.0884353741496599	307	10477	2.45542959168582	0.117108040532331
BCAM	2.01240042008101e-08	2.05639362238106e-07	0.00712165761934758	-4.66156997170505	0.007	0.224	0.03125	307	10477	0.578726323666809	0.0131252334837938
VPS13A	2.02321054338278e-08	2.06612322560867e-07	0.202021832727342	1.6056837962775	0.127	0.127	1	307	10477	0.195141591692409	0.455261243743033
PTPRK	2.0524497746121e-08	2.0946484555287e-07	0.00940957251538421	-3.64590632761448	0.007	0.18	0.0388888888888889	307	10477	0.23019692511232	0.0211369053693597
REEP3	2.06753857983251e-08	2.10870521949457e-07	0.0981757640705416	-1.54742543034627	0.065	0.346	0.187861271676301	307	10477	0.567965901372303	0.238704585919404
P4HA2	2.07991593072685e-08	2.1192646749929e-07	0.0158564351516326	-3.94921906071007	0.01	0.172	0.0581395348837209	307	10477	0.322975509036772	0.0404232134825427
LTBP3	2.08053551951527e-08	2.1192646749929e-07	0.125980498802547	-1.58602514180511	0.085	0.403	0.210918114143921	307	10477	0.946159026524607	0.28033493866304
CNRIP1	2.10001987958925e-08	2.13775357012409e-07	0.0238563619847192	-2.4126423502888	0.016	0.24	0.0666666666666667	307	10477	0.325006558987342	0.0570001608174615
MIB2	2.11011207807072e-08	2.14666414642816e-07	0.174771707661299	1.62687097150901	0.101	0.114	0.885964912280702	307	10477	0.160944232246481	0.440625003349688
AMOTL2	2.1415910873713e-08	2.17730690575929e-07	0.00301977337932224	-4.53675085585211	0.003	0.164	0.0182926829268293	307	10477	0.221626846484427	0.00496275970493671
ZBTB25	2.14388912398752e-08	2.17819464336481e-07	0.151555242446259	1.84502310480229	0.098	0.088	1.11363636363636	307	10477	0.136907264337262	0.333532832461775
FAT4	2.14518140202897e-08	2.17819464336481e-07	0.00577113902325133	-4.5822243722438	0.003	0.177	0.0169491525423729	307	10477	0.257521864066664	0.0158019547567669
RAB37	2.15258772230216e-08	2.18433157921966e-07	0.132957476513698	4.05765425415857	0.078	0.016	4.875	307	10477	0.0515726456026526	0.323050421192502
SH3PXD2B	2.25844163411788e-08	2.29029694622466e-07	0.0278113420069264	-2.67892546442717	0.016	0.225	0.0711111111111111	307	10477	0.293432044200911	0.0724634829591642
RPS6KA2	2.28010048781549e-08	2.31018332191158e-07	0.0101681813054129	-3.75566835610559	0.007	0.181	0.0386740331491713	307	10477	0.255430106349979	0.0246161991142568
ERAP2	2.28093319939252e-08	2.31018332191158e-07	0.164464239453642	1.92000070714327	0.101	0.084	1.20238095238095	307	10477	0.136148545445669	0.38680568133476
ATG16L1	2.28412512036707e-08	2.31195568528063e-07	0.131371963627283	1.90139271676732	0.088	0.073	1.20547945205479	307	10477	0.0870656933532131	0.284796337457779
ARPIN	2.29618195696152e-08	2.32269307987155e-07	0.0111532280701263	-3.49187577547878	0.007	0.194	0.0360824742268041	307	10477	0.235701596035049	0.0330423907181182
RALGDS	2.35370659769948e-08	2.3793806986706e-07	0.346150373484399	1.26749264916231	0.195	0.227	0.859030837004405	307	10477	0.403599445245262	0.754258985417808
PPP1CA	2.3616479149534e-08	2.38590428610257e-07	0.916453651885852	0.684504634998209	0.401	0.498	0.805220883534137	307	10477	1.11979681282526	1.81323585054234
HNMT	2.37183650454207e-08	2.3946885816954e-07	0.0242973244760685	-3.17491134942439	0.016	0.266	0.0601503759398496	307	10477	0.535253487425321	0.0567282212833052
FAM53B	2.38627122033623e-08	2.40774615957525e-07	0.169747744288133	1.75968184843786	0.104	0.097	1.07216494845361	307	10477	0.136914311198708	0.376727336504165
VPS4B	2.39163973491474e-08	2.41164527483573e-07	0.405415279242181	0.997867690814297	0.235	0.313	0.750798722044728	307	10477	0.499903667095612	0.823080277906461
STAB1	2.41147430302285e-08	2.43011737902988e-07	0.0995983386515655	-2.24972426811139	0.065	0.391	0.166240409207161	307	10477	1.56089157064896	0.230252007349729
TNXB	2.42160266572552e-08	2.43879117710913e-07	0.0330194465901286	-4.14736351670734	0.023	0.283	0.0812720848056537	307	10477	1.41280565464454	0.0732623866686135
RNPEP	2.43234274175095e-08	2.44806975382881e-07	0.0253378925852952	-2.53109670821926	0.016	0.235	0.0680851063829787	307	10477	0.306056528049345	0.0620129756323703
LAP3	2.43545824688299e-08	2.44966763314147e-07	0.145001161530389	-1.37685257498331	0.094	0.396	0.237373737373737	307	10477	0.774243917141591	0.342018312900025
AGO4	2.50349821227999e-08	2.51652582053198e-07	0.214737171980324	1.44685895772543	0.124	0.157	0.789808917197452	307	10477	0.231624464704406	0.51706386669252
CCDC88A	2.50568969670545e-08	2.51715055810016e-07	0.105360987865263	-1.52910285396648	0.059	0.391	0.150895140664962	307	10477	0.825556485179021	0.302885161956318
RP11-357H14.17	2.51755867848437e-08	NA	0.0212278254399065	7.16177826443894	0.013	0	Inf	307	10477	0.00242858014450885	0.0536151871491858
CCNDBP1	2.52736899394415e-08	2.53733920350072e-07	0.36655768680556	1.13582535449422	0.212	0.254	0.834645669291339	307	10477	0.40623772715022	0.78857852731117
GK5	2.52943090235975e-08	2.53782012875682e-07	0.254338185759813	1.46862456660253	0.143	0.159	0.89937106918239	307	10477	0.260312028323556	0.598803957069209
FNIP2	2.5874862339646e-08	2.59444445210472e-07	0.0496549298348057	-2.17501279865242	0.029	0.293	0.0989761092150171	307	10477	0.504692474460782	0.162671675115956
SBF1	2.59413444789453e-08	2.59948485019331e-07	0.157220793380186	1.71170545840754	0.101	0.097	1.04123711340206	307	10477	0.126289135281577	0.366582167716992
ENTPD1	2.60373575950617e-08	2.60747629182776e-07	0.0252458391837371	-2.96842577232671	0.016	0.255	0.0627450980392157	307	10477	0.527276646126752	0.0714799691829368
MAX	2.63734254309247e-08	2.63948270870172e-07	0.384878107638895	1.0924183966373	0.208	0.269	0.773234200743494	307	10477	0.412568800581054	0.85759145981247
JAKMIP2	2.64919494514744e-08	2.64969073958508e-07	0.103168955633385	3.13615550487866	0.072	0.022	3.27272727272727	307	10477	0.046408089147123	0.22968408117795
AP3M2	2.67801052195038e-08	2.67684181411662e-07	0.214952293434165	1.56148248462339	0.124	0.122	1.01639344262295	307	10477	0.188564366812728	0.511409837197173
ZC3H18	2.68266221219353e-08	2.67982076312142e-07	0.270327008006304	1.24204315163456	0.16	0.197	0.812182741116751	307	10477	0.267415136822573	0.613160476430469
FGL2	2.70904176713018e-08	2.70448733825642e-07	0.098727360340835	-2.82770981346632	0.065	0.351	0.185185185185185	307	10477	1.70107118673747	0.236257642198815
RNF130	2.72522936154421e-08	2.71895472020151e-07	0.103812577246647	-1.67052898740038	0.068	0.403	0.168734491315136	307	10477	0.893807318073137	0.242716464238214
CMTR2	2.76431691563649e-08	2.75623713360695e-07	0.238293133599263	1.48424416929092	0.134	0.141	0.950354609929078	307	10477	0.198913438567022	0.603970842121883
GGH	2.79375241596814e-08	2.78385534401598e-07	0.00538128338222021	-4.69168597220539	0.003	0.141	0.0212765957446809	307	10477	0.176626395289861	0.0136632796830718
TMEM98	2.81880383275281e-08	2.80707340686496e-07	0.00803357683634598	-3.23628483072432	0.007	0.199	0.0351758793969849	307	10477	0.271295663884349	0.0160554427351474
GPRIN3	2.85781271823454e-08	2.84415340232492e-07	0.426541331411382	1.78141021606106	0.235	0.158	1.4873417721519	307	10477	0.427071324483665	0.912696526390471
PHC3	2.92725521030268e-08	2.91145674855973e-07	0.308770043003397	1.24464278961839	0.169	0.223	0.757847533632287	307	10477	0.366243084436678	0.734869592872494
ATN1	2.94871823388952e-08	2.93098570638256e-07	0.0840558994876359	-1.58214967807036	0.055	0.341	0.161290322580645	307	10477	0.559982118932126	0.198304718392101
SFRP2	2.98680793198002e-08	2.96700691285227e-07	0.111703273018939	-4.19833786523009	0.062	0.28	0.221428571428571	307	10477	5.95438632286647	0.378157371510566
TSPAN6	3.09426771328327e-08	3.07185103697032e-07	0	-144269501.577156	0	0.136	0	307	10477	0.148617646263326	0
UGDH	3.09685000398482e-08	3.07251213576043e-07	0.0247690735124753	-2.70406641519944	0.02	0.214	0.0934579439252337	307	10477	0.299916791573527	0.0539715358063789
CSRP1	3.11609056541449e-08	3.08968955072916e-07	0.148590559892271	-1.49650309313365	0.098	0.377	0.259946949602122	307	10477	0.872182041678798	0.327522279947367
PPM1F	3.13071552161498e-08	3.10160443018451e-07	0.0453146365366175	-2.23513491054925	0.029	0.268	0.108208955223881	307	10477	0.460261731873254	0.109352364978568
PIM2	3.13197628171192e-08	3.10160443018451e-07	0.210487922713725	3.14583713263685	0.121	0.041	2.95121951219512	307	10477	0.128802219585168	0.505691861031676
GUCY1A3	3.1662473098254e-08	3.13360759990312e-07	0.00956308696652552	-4.70120588667247	0.007	0.215	0.0325581395348837	307	10477	0.550331104019262	0.0216623481411665
ROBO4	3.17258484956658e-08	3.13674933688862e-07	0.00907657411933571	-3.91847327294107	0.003	0.187	0.0160427807486631	307	10477	0.404351362397891	0.0489303178302129
NSMCE3	3.17333463758083e-08	3.13674933688862e-07	0.269401695317376	1.25506602905978	0.16	0.199	0.804020100502512	307	10477	0.281894262626299	0.592307212486486
PLAUR	3.27113994104853e-08	3.23143479204135e-07	0.101051970247925	-2.3161476550976	0.065	0.379	0.171503957783641	307	10477	1.93078946900294	0.245293541746062
CERK	3.29589929695276e-08	3.25388875788446e-07	0.31374613336728	1.16382067983603	0.179	0.221	0.809954751131222	307	10477	0.324201314547049	0.709517704980603
MPHOSPH9	3.3431607084497e-08	3.29851665468148e-07	0.172107422543348	1.64142409307165	0.111	0.105	1.05714285714286	307	10477	0.1425962118997	0.379390155130966
PPIL2	3.37670140357757e-08	3.32956049222382e-07	0.209973847499121	1.46022620950067	0.121	0.147	0.82312925170068	307	10477	0.211941779318653	0.550354832324113
SUSD3	3.38668349674389e-08	3.33735073775628e-07	0.118460861783896	3.30220354536286	0.072	0.025	2.88	307	10477	0.0627356711967304	0.284283538557036
ELK3	3.42365084451733e-08	3.37170724755199e-07	0.305284313131425	-1.19582004102092	0.176	0.474	0.371308016877637	307	10477	1.41939460243067	0.664480727729038
SEMA6B	3.45577758912719e-08	3.40125734109738e-07	0.00563878899981662	-4.96121647820652	0.003	0.186	0.0161290322580645	307	10477	0.367123986010387	0.0150472884561958
UBE2I	3.49307531713174e-08	3.43585745764253e-07	0.911961170233147	0.661254649371183	0.401	0.512	0.783203125	307	10477	1.09869585256102	1.76441222551581
FBLIM1	3.53061903144348e-08	3.47065695469855e-07	0.00518617700596913	-4.62922508563934	0.003	0.153	0.0196078431372549	307	10477	0.20894321094696	0.0126845491028468
ADAMTS2	3.53315168485733e-08	3.47101844137976e-07	0.0152580063784595	-4.0084368660435	0.01	0.186	0.0537634408602151	307	10477	0.411624343955418	0.0414456465127578
LPGAT1	3.61023114149093e-08	3.54457047712946e-07	0.438615319652345	0.96087199060802	0.238	0.311	0.765273311897106	307	10477	0.491297650327857	0.930409699609987
PLXNA2	3.61597121062151e-08	3.54803344063003e-07	0.00706041202097119	-4.46083242545056	0.003	0.158	0.0189873417721519	307	10477	0.194709115808759	0.0249854542239447
DCK	3.63356502200452e-08	3.56311608549226e-07	0.282031823207572	1.2893175949002	0.16	0.19	0.842105263157895	307	10477	0.291306799624672	0.633965021646726
EDIL3	3.6401088965286e-08	3.56735121870679e-07	0.00413929144237679	-5.75677914342321	0.003	0.171	0.0175438596491228	307	10477	0.451209346298723	0.00831998174114304
HOXB-AS1	3.64752588380483e-08	3.57243631612968e-07	0.094364576102024	2.69298244236127	0.055	0.03	1.83333333333333	307	10477	0.054567316956045	0.241403667836849
MYH10	3.69474603157303e-08	3.6164751602082e-07	0.0234110259973903	-2.6976604782912	0.016	0.213	0.0751173708920188	307	10477	0.290746252739866	0.0521236797450195
LRRFIP1	3.76971923328725e-08	3.68760881435598e-07	1.58811826426886	0.617315307346618	0.508	0.618	0.822006472491909	307	10477	2.22103530237749	3.17726255449835
PDIA4	3.8715518726511e-08	3.78491409598873e-07	0.125886755003301	-1.34423354860578	0.085	0.377	0.225464190981432	307	10477	0.670859567621826	0.29052018623948
FAT1	3.90861988101594e-08	3.81841400124494e-07	0.0212587303920335	-3.30821781756513	0.013	0.2	0.065	307	10477	0.362785193434486	0.0532285093087035
PTPRS	3.91058179382785e-08	3.81841400124494e-07	0.00562740076390411	-4.80815622214404	0.003	0.188	0.0159574468085106	307	10477	0.327813314187334	0.0149837610367946
DDX17	3.92382906546316e-08	3.82901712760626e-07	2.17762660051254	0.549330461256213	0.603	0.743	0.81157469717362	307	10477	3.1256602731191	3.99676355516531
LOX	4.01637192742476e-08	3.9163237503579e-07	0.0370849643921418	-3.51168501537423	0.023	0.214	0.107476635514019	307	10477	0.6525306102023	0.0929742145723337
TPM2	4.01818285370096e-08	3.9163237503579e-07	0.130541117671001	-2.95441574251032	0.072	0.329	0.218844984802432	307	10477	2.57301769385523	0.356818199191063
CXCL8	4.04812093894964e-08	3.94310589393558e-07	0.574577722778278	-2.39814581698363	0.27	0.448	0.602678571428572	307	10477	7.37084461633817	1.30933620592443
RALA	4.09163828185325e-08	3.98307447316049e-07	0.201031738060742	-1.37517130839671	0.124	0.408	0.303921568627451	307	10477	0.975695448612276	0.450075241136067
MIER1	4.12374516685067e-08	4.01189358374495e-07	0.515291834622131	0.848446510515332	0.274	0.379	0.722955145118734	307	10477	0.663093982045037	1.06108109141202
HMGB1	4.14422974051103e-08	4.02937752756903e-07	8.30918606823204	0.370563762362253	0.909	0.903	1.00664451827243	307	10477	8.77239234340482	11.2871559732361
RAPGEF5	4.32137232778195e-08	4.19906439583806e-07	0.0196037172987282	-3.65176519475703	0.013	0.209	0.062200956937799	307	10477	0.483365847947265	0.0472035654725976
RTN3	4.34934502942548e-08	4.22368557581942e-07	0.177475823628812	-1.12508157116458	0.107	0.445	0.240449438202247	307	10477	0.8174779441478	0.415326302654348
COBLL1	4.36872810709036e-08	4.23994054122153e-07	0.0264068456223541	-2.79920641308421	0.016	0.229	0.0698689956331878	307	10477	0.377166953328196	0.0724016721223223
C1QTNF2	4.39392841968633e-08	4.26181817016521e-07	0	-144269501.909232	0	0.146	0	307	10477	0.19807648345326	0
CLEC3B	4.39727238590389e-08	4.26248296029003e-07	0.0153739688900241	-4.18469148859325	0.01	0.235	0.0425531914893617	307	10477	0.609497639220266	0.0372936948444262
GRINA	4.44600132336787e-08	4.30711415211825e-07	0.083187899309187	-1.76507533209191	0.052	0.353	0.147308781869688	307	10477	0.675242425031659	0.2085988504318
AK1	4.45944300428151e-08	4.31752715505105e-07	0.0870385967879079	-1.6988710735468	0.059	0.308	0.191558441558442	307	10477	0.537178193591785	0.198889065856817
TPBG	4.47373336886765e-08	4.32874876904376e-07	0.0163682825505931	-3.2023536641254	0.01	0.197	0.050761421319797	307	10477	0.27638893187538	0.0420659294326256
PLOD3	4.48001427131955e-08	4.3322116291958e-07	0.0374488046299721	-2.20657775375763	0.026	0.244	0.10655737704918	307	10477	0.323137436112542	0.0838609763138857
RPL32	4.51410204718897e-08	4.362543587859e-07	30.025617376559	0.327064735097607	0.974	0.967	1.00723888314374	307	10477	30.6716579166433	37.4266282870235
GADD45B	4.66203710305278e-08	4.50279764296658e-07	0.616644881989048	-1.41040739444138	0.283	0.54	0.524074074074074	307	10477	3.61619008591931	1.47189013203168
BRD2	4.670515060295e-08	4.50818486715025e-07	0.691492322051746	0.768861702100417	0.342	0.439	0.779043280182232	307	10477	0.88693799085903	1.38317174893647
SGMS2	4.67323847639476e-08	4.50818486715025e-07	0.0061872827607603	-3.55648471014418	0.007	0.183	0.0382513661202186	307	10477	0.24330389924232	0.0103094248127635
C1orf54	4.68887808620069e-08	4.52055215610678e-07	0.0145026389114444	-3.36395052800995	0.01	0.21	0.0476190476190476	307	10477	0.333373468148686	0.0341615324507473
RCAN1	4.75651579238017e-08	4.58300587134803e-07	0.099002120640973	-2.02308605460004	0.059	0.29	0.203448275862069	307	10477	0.724205899543036	0.243735356433492
MRAS	4.81468212769652e-08	4.63626417737887e-07	0.00867224880247508	-4.38867214074739	0.003	0.161	0.0186335403726708	307	10477	0.192427106003472	0.0428886493579401
AC133644.2	4.87531109336813e-08	4.69182849699707e-07	0.122925386325665	2.56213814761798	0.068	0.038	1.78947368421053	307	10477	0.0676880276851524	0.326976288226006
FBRS	4.88111268407064e-08	4.69459386105006e-07	0.231166599833726	1.30933245394412	0.137	0.175	0.782857142857143	307	10477	0.254339650418276	0.521042929744929
MRPL17	4.94711928990428e-08	4.75522563399493e-07	0.0483243009238872	-2.0228205929966	0.033	0.259	0.127413127413127	307	10477	0.36354336249522	0.110883208568342
GATAD2A	5.01009982897049e-08	4.81287780454667e-07	0.32973140317172	1.07489938817582	0.182	0.252	0.722222222222222	307	10477	0.368691845060856	0.755529531463144
NCKAP1L	5.0384265545688e-08	4.83719119457495e-07	0.466196413384029	1.73609170491324	0.248	0.168	1.47619047619048	307	10477	0.462569394571762	0.996015142023755
RP11-347P5.1	5.07946280902209e-08	4.87367009078702e-07	0.119681740281784	3.05530016122196	0.081	0.031	2.61290322580645	307	10477	0.074816986221078	0.260396608443629
SMTN	5.1852366328685e-08	4.97218295064478e-07	0.00777720863774811	-3.59427722887645	0.007	0.173	0.0404624277456647	307	10477	0.227343034295563	0.0149247011966781
MYL6B	5.2163308965987e-08	4.99900975882648e-07	0.0472263773742914	-1.82286142597974	0.036	0.288	0.125	307	10477	0.393977061440545	0.0991542974177976
SRPRA	5.23197538033544e-08	5.01100724449929e-07	0.405849440248331	0.990370742491929	0.215	0.299	0.719063545150502	307	10477	0.471946623700411	0.901743607347332
VWA1	5.28433232791703e-08	5.05813135602948e-07	0.0173861790878158	-3.58473040636461	0.01	0.181	0.0552486187845304	307	10477	0.304819826548347	0.0481475134132014
RP11-296O14.3	5.29783478556572e-08	5.06702429677043e-07	0.0595554530018221	2.9277583524929	0.039	0.019	2.05263157894737	307	10477	0.0272004809646483	0.150802412717599
PIK3CG	5.2999437071565e-08	5.06702429677043e-07	0.116413838150884	2.50672509941532	0.075	0.041	1.82926829268293	307	10477	0.0735876014964583	0.280203455550962
EIF4G2	5.45864681103882e-08	5.21564268899794e-07	1.02691750152547	-0.545188774990772	0.41	0.727	0.563961485557084	307	10477	2.89582133165954	2.11523616268259
TNFRSF12A	5.46985025560193e-08	5.22034319799097e-07	0.0150269759023691	-4.25566587519239	0.01	0.15	0.0666666666666667	307	10477	0.340051356649752	0.0353613371917846
RGS10	5.47007832135273e-08	5.22034319799097e-07	0.870467073252418	1.06342061406019	0.388	0.356	1.08988764044944	307	10477	0.991598178037616	1.73767166581994
ZNF800	5.52166179586529e-08	5.26643685741274e-07	0.274988951600148	1.22033611322787	0.163	0.204	0.799019607843137	307	10477	0.308229059029385	0.598498606705168
GLIS3	5.55343857007136e-08	5.29359575469406e-07	0.00465351366259048	-4.41265279425423	0.003	0.16	0.01875	307	10477	0.194654245613475	0.010290447413131
ZNF618	5.62589908395879e-08	5.35947950167031e-07	0.00326044802356584	-4.28103262680647	0.003	0.157	0.0191082802547771	307	10477	0.18017959235817	0.00559107256835186
ITSN1	5.6376965554436e-08	5.36752903048855e-07	0.022044272506391	-2.78147370828635	0.013	0.217	0.0599078341013825	307	10477	0.297921589527501	0.0623904070691222
ZNF75A	5.69962334702297e-08	5.42326772242251e-07	0.162772325951944	1.71728082749183	0.094	0.101	0.930693069306931	307	10477	0.157801101949484	0.400668776709898
CCDC78	5.7462144167249e-08	5.46435680565541e-07	0.0287312053905735	4.87524892851115	0.02	0.003	6.66666666666667	307	10477	0.00628196174947579	0.0724342544483406
TMED4	5.80522536653941e-08	5.5172008477609e-07	0.455469374758624	0.965079816556725	0.225	0.328	0.685975609756098	307	10477	0.561586601174139	1.05901234596572
TTC22	5.8840842757753e-08	5.58883431241145e-07	0.024936656209863	5.12020677110797	0.02	0.002	10	307	10477	0.00454296923156955	0.0510720817597184
LINC00657	6.14166911791634e-08	5.83004031779471e-07	0.434504570844265	-0.782857877905023	0.238	0.587	0.405451448040886	307	10477	1.50498240172104	0.916684570502103
NIN	6.22777055958614e-08	5.90827487466536e-07	0.366658541045697	1.03461710252856	0.205	0.269	0.762081784386617	307	10477	0.403259127712545	0.822912701567377
P3H3	6.25349952470706e-08	5.92917551032693e-07	0.00438558078273688	-4.54254099447031	0.003	0.151	0.0198675496688742	307	10477	0.191175980181743	0.00922528906128437
RP11-14N7.2	6.27644953499267e-08	5.94435612214632e-07	0.0030023195725104	-4.66503405036449	0.003	0.149	0.0201342281879195	307	10477	0.20208792185702	0.00491896316583285
ALDH1A3	6.27692566256703e-08	5.94435612214632e-07	0.00604672052304855	-4.66809929205065	0.003	0.156	0.0192307692307692	307	10477	0.218193670341944	0.0174743073665646
OSBPL1A	6.29393362005228e-08	5.95694437605067e-07	0.0197600672623666	-2.4354105155026	0.016	0.259	0.0617760617760618	307	10477	0.406902388932833	0.0397674672724425
DYNC1I2	6.30468485816948e-08	5.96355525484467e-07	0.159031826593329	-1.0928683303985	0.094	0.434	0.216589861751152	307	10477	0.793572546437903	0.395244519425207
FLNC	6.30835758262119e-08	5.96355525484467e-07	0.0200555364050867	-2.94726631304681	0.013	0.19	0.0684210526315789	307	10477	0.273053213205243	0.0488357406274186
PATL2	6.35490291260907e-08	6.0040164052953e-07	0.0808345481668977	3.71463740164614	0.049	0.014	3.5	307	10477	0.0350713989613659	0.209172431850117
FXYD6	6.47435595189867e-08	6.11327143561787e-07	0.0104857857126857	-3.94429385980275	0.007	0.199	0.0351758793969849	307	10477	0.34386659488226	0.0258540678406807
PHF12	6.71727793518116e-08	6.33891213271098e-07	0.203916477285113	1.39478276349806	0.121	0.157	0.770700636942675	307	10477	0.229927626006961	0.482404492540247
GLMP	6.74456907329246e-08	6.36092211482929e-07	0.0183300076592037	-2.51123936211396	0.016	0.228	0.0701754385964912	307	10477	0.281632732879391	0.03734665228583
FZD4	6.78185712116199e-08	6.38945273727482e-07	0.0310180205190498	-2.78626888431	0.016	0.223	0.0717488789237668	307	10477	0.351055223902768	0.115230785412918
GMCL1	6.78279084316207e-08	6.38945273727482e-07	0.245319407878411	1.27953627301765	0.137	0.181	0.756906077348066	307	10477	0.255939145940032	0.59158993522278
AMOTL1	6.85202760307677e-08	6.45088423723605e-07	0.0182283181342673	-2.74236842293721	0.013	0.204	0.0637254901960784	307	10477	0.250677259646013	0.0435897965083909
APEX1	6.86547464890534e-08	6.45975088297532e-07	0.127880307816159	-1.25038840189406	0.081	0.39	0.207692307692308	307	10477	0.646697151331046	0.296631153068315
CH507-9B2.9	6.87484448316291e-08	6.46477311428451e-07	0.0635263479663524	2.83888882608643	0.042	0.02	2.1	307	10477	0.0288688174549433	0.149642326624385
NAGK	6.88335497293204e-08	6.4689818453118e-07	0.0493404086457956	-1.88360340439476	0.033	0.29	0.113793103448276	307	10477	0.453959643113681	0.115608312018578
EMILIN1	6.88868237246115e-08	6.47019592722142e-07	0.0229806663864931	-3.46383283830628	0.013	0.191	0.0680628272251309	307	10477	0.387342146714884	0.0627138603110599
SNAI2	6.96266890600537e-08	6.53585893266886e-07	0.0103394361655873	-4.39132002422377	0.007	0.168	0.0416666666666667	307	10477	0.33598022995928	0.0268218323707957
PHF1	7.04160497762396e-08	6.60608850826477e-07	0.197033213263915	1.5037884031454	0.117	0.134	0.873134328358209	307	10477	0.19999945406466	0.455932782069131
PCYOX1	7.19750544695061e-08	6.74839794333094e-07	0.067731887917263	-1.77902258255432	0.046	0.318	0.144654088050314	307	10477	0.510011043819151	0.152753566056648
PTPRM	7.34375640701315e-08	6.88149891722044e-07	0.0382206163047116	-2.39276494425542	0.026	0.246	0.105691056910569	307	10477	0.429700267396342	0.0928655714691705
AKR1C1	7.39117619121095e-08	6.92188831037881e-07	0.00747924584830795	-4.58980609640896	0.007	0.222	0.0315315315315315	307	10477	0.558034100132303	0.0180286826847444
IRF3	7.43174199646562e-08	6.95581549499903e-07	0.282479577729708	1.17826526867868	0.16	0.213	0.751173708920188	307	10477	0.310053926366797	0.643572529229946
OAT	7.51989463153732e-08	7.03303951054903e-07	0.0822326599985808	-1.70350232014919	0.055	0.317	0.173501577287066	307	10477	0.543392004076344	0.192950914838683
ZFHX4	7.52302299045194e-08	7.03303951054903e-07	0	-144269502.782245	0	0.17	0	307	10477	0.375463465311096	0
TNRC6C	7.54768297496693e-08	7.05198141827767e-07	0.375956482910743	1.18666689549312	0.192	0.255	0.752941176470588	307	10477	0.47865257967848	0.913220679752775
CDC42	7.56619573786983e-08	7.06516111038247e-07	2.85334661025659	0.365893684203003	0.691	0.793	0.871374527112232	307	10477	3.72888332871544	4.7537640415156
RPN2	7.5882827023603e-08	7.0816610341643e-07	0.399831586170773	-0.855450634514061	0.208	0.542	0.383763837638376	307	10477	1.39349761291499	0.914260357028743
SMIM14	7.73937438044414e-08	7.21846360917166e-07	0.132372126382988	-1.35105893908898	0.088	0.397	0.221662468513854	307	10477	0.76626309555354	0.289084370439103
SYNGR1	7.83973738153276e-08	7.30782031616946e-07	0.178671962743892	1.7320520280502	0.104	0.101	1.02970297029703	307	10477	0.151875149239252	0.429155163052931
PTAR1	7.89424033133901e-08	7.35434951960246e-07	0.308233124470193	1.16413926685385	0.173	0.226	0.765486725663717	307	10477	0.35344052767362	0.734780907103533
MECP2	8.0170361077036e-08	7.46440998343855e-07	0.354863516444627	1.13492927497424	0.199	0.25	0.796	307	10477	0.407206831278401	0.75190225985296
SMAD5	8.04661377769309e-08	7.48760062087948e-07	0.120407866239773	-1.28609838645369	0.078	0.38	0.205263157894737	307	10477	0.655443424279195	0.2741189524052
KLF7	8.15821192300143e-08	7.58704244556159e-07	0.0375992911715981	-2.06739689631699	0.026	0.268	0.0970149253731343	307	10477	0.408594704853281	0.0878715506115573
EIF4G1	8.26525792202412e-08	7.68213798630798e-07	0.155457160350832	-1.21666144735118	0.098	0.397	0.246851385390428	307	10477	0.698841462794544	0.350424454332218
RP11-398K22.12	8.28671149407081e-08	7.69742495739888e-07	0.0630009434628409	3.02550126191788	0.039	0.017	2.29411764705882	307	10477	0.0260817691519094	0.163394562083779
FAM129B	8.29130724220537e-08	7.69742495739888e-07	0.0400917812512924	-2.065816092173	0.026	0.25	0.104	307	10477	0.361923630488169	0.101991261205931
CAPNS1	8.43354711964787e-08	7.82494565794643e-07	0.417060169703883	-0.753229724724798	0.221	0.573	0.385689354275742	307	10477	1.44094433313435	0.922244519353309
ZNF493	8.50037063269848e-08	7.88238532990484e-07	0.145735584162908	1.92570507431459	0.088	0.077	1.14285714285714	307	10477	0.125834067746088	0.368416960565641
RPL27A	8.58337892230705e-08	7.95475804978896e-07	14.9745311763991	0.292388857713459	0.951	0.943	1.0084835630965	307	10477	16.0079764357004	19.2632676758543
CDK11A	8.6824947055106e-08	8.04196635548535e-07	0.188702049464043	1.53354906759086	0.117	0.126	0.928571428571429	307	10477	0.198729322048588	0.424501472751065
RP13-580F15.2	8.91020232490431e-08	8.24811050087707e-07	0.0304120951914704	4.97201724217029	0.02	0.002	10	307	10477	0.00630499492293045	0.0767751641621074
MATN2	9.05215740728882e-08	8.37468203756848e-07	0.0106367647920662	-3.98995400229487	0.007	0.187	0.0374331550802139	307	10477	0.323210133352019	0.026558194115929
GNAI2	9.07079552565515e-08	8.38708562069372e-07	1.41495223934649	-0.515115630027587	0.508	0.757	0.67107001321004	307	10477	3.60771542984387	2.70435243291417
RP11-344P13.6	9.10817756559804e-08	NA	0.0228136538927688	5.90353086615565	0.016	0.001	16	307	10477	0.00256719072282333	0.049802765600117
ZHX2	9.14623344470271e-08	8.45196315959185e-07	0.115776314666904	2.02398355430619	0.072	0.063	1.14285714285714	307	10477	0.0922463864474661	0.288633313585961
PTBP3	9.2250628314735e-08	8.51989817839946e-07	0.654863611230523	0.770308981053572	0.3	0.443	0.677200902934537	307	10477	0.953892840241489	1.4309187253045
C8orf4	9.40439422218889e-08	8.68052116087245e-07	0.011075355466299	-4.89505350471719	0.007	0.216	0.0324074074074074	307	10477	0.661878894886022	0.0305660875799699
C19orf25	9.51448963366839e-08	8.77708931510963e-07	0.239484050397731	1.27602506962631	0.147	0.18	0.816666666666667	307	10477	0.253623567423579	0.53263124755922
DNAJB4	9.60502239466919e-08	8.85551029636177e-07	0.0492478766160789	-2.1143190674126	0.033	0.256	0.12890625	307	10477	0.417299351618897	0.119741140260626
CRNDE	9.77319526667204e-08	9.00538159256051e-07	0.0142406431612254	-2.71237418697019	0.01	0.198	0.0505050505050505	307	10477	0.287704206591186	0.032258167056151
MFAP2	9.7986418411719e-08	9.02364300054618e-07	0.0168234587547063	-3.38981336846452	0.01	0.18	0.0555555555555556	307	10477	0.277414811533172	0.0446812542449628
ADCY7	9.90670271444727e-08	9.11791989786069e-07	0.244680985737856	1.48882058616078	0.147	0.152	0.967105263157895	307	10477	0.259864266136311	0.555668425627401
JAM2	9.93138710230082e-08	9.13539468796266e-07	0.0050499375944939	-4.9917202947488	0.003	0.186	0.0161290322580645	307	10477	0.359780468310644	0.0120347803347406
DRAP1	9.96302930297036e-08	9.15924591826398e-07	1.10422574352882	0.626192328039218	0.427	0.554	0.770758122743682	307	10477	1.45714238731908	2.22173453150109
PPP4R3A	1.01092292994801e-07	9.28832512083468e-07	0.486180268986547	1.0120510357399	0.264	0.312	0.846153846153846	307	10477	0.579366820321716	1.03601689139564
SOD3	1.04870056302599e-07	9.62990614375465e-07	0.023918677207297	-4.31413740200341	0.016	0.258	0.062015503875969	307	10477	1.15097327440314	0.0589613442581291
CCDC59	1.06152005795848e-07	9.7420441266447e-07	0.43074960921633	0.94477260355275	0.225	0.317	0.709779179810726	307	10477	0.55148651053575	0.960929616950638
FLOT1	1.06884652704497e-07	9.80367069113959e-07	0.147171302995718	-1.13194418024982	0.091	0.423	0.215130023640662	307	10477	0.816978305903322	0.34603570506611
GCHFR	1.07715761669821e-07	9.87425275501568e-07	0.541856968707565	1.85066601539289	0.257	0.144	1.78472222222222	307	10477	0.471654968408766	1.32355442172458
AIP	1.09416185350323e-07	1.00243982841242e-06	0.426382411865219	0.986350023367201	0.231	0.306	0.754901960784314	307	10477	0.489701130547238	0.898852028320484
SPOCK1	1.10493423655214e-07	1.0117310459532e-06	0	-144269502.144944	0	0.131	0	307	10477	0.20320935114988	0
TWSG1	1.11546206622949e-07	1.02078786003752e-06	0.0213015051712702	-2.48310720219307	0.016	0.217	0.0737327188940092	307	10477	0.270137302580133	0.0494065936293422
SRGN	1.12537484224885e-07	1.02927181093986e-06	12.6697653321315	0.889102551217362	0.935	0.61	1.5327868852459	307	10477	10.5828287557203	17.7145568426498
FHL2	1.15137334234513e-07	1.05244976042301e-06	0.0141705180029199	-3.40064498952452	0.01	0.162	0.0617283950617284	307	10477	0.242428741302015	0.032048679336956
PDIA5	1.1695158488515e-07	1.06842436493653e-06	0.01240360235731	-2.98292427516454	0.01	0.187	0.053475935828877	307	10477	0.208691839876433	0.0257553203980715
CNNM3	1.17697613540296e-07	1.07462747032549e-06	0.0943765145351896	2.18495945684806	0.062	0.046	1.34782608695652	307	10477	0.0614157333183616	0.212406360108208
MANBAL	1.18061708064413e-07	1.07733828423263e-06	0.00717156454380596	-3.37124909906316	0.007	0.173	0.0404624277456647	307	10477	0.188240021703331	0.0132827414460797
JUNB	1.18189974908347e-07	1.07789526035582e-06	2.57203769286439	-0.776040212916569	0.56	0.791	0.707964601769911	307	10477	10.9239008988119	6.38490953693029
TMEM156	1.18836435184623e-07	1.08317485236786e-06	0.100973939672183	4.36937185717379	0.062	0.01	6.2	307	10477	0.0315541651625814	0.244448989270941
APOLD1	1.21019600074443e-07	1.10244729999633e-06	0.0497033453843918	-3.09910929776448	0.029	0.272	0.106617647058824	307	10477	1.00973993398823	0.133036820914956
EML1	1.22696967587747e-07	1.1166404477683e-06	0.0159131744015668	-3.23753502503837	0.01	0.176	0.0568181818181818	307	10477	0.231638904141073	0.044183169896013
KMT2E-AS1	1.22716925651329e-07	1.1166404477683e-06	0.115465371120428	2.03389946246306	0.072	0.062	1.16129032258065	307	10477	0.0950693244339275	0.272860543722806
USP9Y	1.23709412387315e-07	1.12503290346331e-06	0.168500610644291	1.81018255357031	0.101	0.087	1.16091954022989	307	10477	0.139313616672763	0.403343196957609
RNF4	1.25012652913167e-07	1.13572873104363e-06	0.263325547820987	1.17566104872184	0.153	0.204	0.75	307	10477	0.272335473655172	0.596537227418233
GRB10	1.25027207028753e-07	1.13572873104363e-06	0.0155909900751583	-3.09562910966079	0.01	0.178	0.0561797752808989	307	10477	0.235485348043743	0.038821596987154
FAM65A	1.26675444229886e-07	1.15004948886623e-06	0.0385768572332599	-2.08523724059117	0.026	0.247	0.105263157894737	307	10477	0.337443987162332	0.0878439168635788
NR3C1	1.28204297773579e-07	1.16327080147356e-06	0.74728496548489	0.721727565857034	0.322	0.517	0.622823984526112	307	10477	1.228315554145	1.6630355660025
HMOX1	1.28350679728029e-07	1.16394029868749e-06	0.10344355464301	-3.49593828589886	0.072	0.305	0.236065573770492	307	10477	2.69020733182826	0.229725757164057
AC002306.1	1.28576364610762e-07	NA	0.0216128158108664	5.6954010209202	0.016	0.001	16	307	10477	0.00331266915547936	0.0462665852760274
ICOS	1.2934799820856e-07	1.17232134272348e-06	0.172418010329326	4.6910979602477	0.094	0.011	8.54545454545455	307	10477	0.0550131801365678	0.447374864483368
RP11-147L13.15	1.29501864301613e-07	1.17305276290834e-06	0.078783093584649	2.6389313471338	0.052	0.031	1.67741935483871	307	10477	0.0522948188142931	0.205228186603774
ABAT	1.29767170930174e-07	1.17479223688508e-06	0.0697107949881539	2.82934449199753	0.046	0.023	2	307	10477	0.0380491915938678	0.169811273625956
WDR34	1.31967320956224e-07	1.1940361494871e-06	0.00844399455825284	-3.51429795096839	0.007	0.16	0.04375	307	10477	0.185488091251647	0.0177764908754545
SFXN1	1.32984326564103e-07	1.20255933886197e-06	0.239218673263278	1.27060616377023	0.143	0.17	0.841176470588235	307	10477	0.248540932916937	0.547835987199249
RP11-358B23.5	1.33340553106518e-07	1.20510095149764e-06	0.0298968947702474	4.837032569449	0.02	0.002	10	307	10477	0.00541196379507292	0.0735149639689171
SLTM	1.34516268504021e-07	1.21504187770421e-06	0.606264720156532	0.765115374981588	0.293	0.418	0.700956937799043	307	10477	0.835914105279517	1.30921647844974
RGCC	1.34834202801801e-07	1.21722791301873e-06	1.15919722136456	1.2295352322897	0.407	0.314	1.29617834394904	307	10477	1.34073943025318	2.76085964136052
AC137932.4	1.35539619852637e-07	1.22290755492252e-06	0.0685793439085287	2.81746530675347	0.046	0.021	2.19047619047619	307	10477	0.0372214781233852	0.160766444551496
C11orf74	1.35621656986265e-07	1.2229595199442e-06	0.00301977337932224	-4.1227602373565	0.003	0.157	0.0191082802547771	307	10477	0.172325190317703	0.00496275970493671
NES	1.35756981938755e-07	1.22349167589885e-06	0.0192183105050188	-3.2700043635034	0.013	0.164	0.0792682926829268	307	10477	0.280151054297794	0.0462538506699433
C10orf11	1.35968357060255e-07	1.22470824086914e-06	0.00556249189507163	-4.19920795790947	0.003	0.162	0.0185185185185185	307	10477	0.191244780910837	0.0146258507308715
PSMB10	1.3733699203294e-07	1.23634137746442e-06	0.226857803759314	1.38832710363526	0.13	0.153	0.849673202614379	307	10477	0.211771405712417	0.554823634386151
ERGIC3	1.37882778633508e-07	1.24055813121831e-06	0.166156289231289	-1.09603682832833	0.101	0.426	0.237089201877934	307	10477	0.75333556928059	0.39717558169904
TM4SF18	1.39111275948691e-07	1.2509091908499e-06	0	-144269502.484022	0	0.136	0	307	10477	0.25965696408746	0
YIF1A	1.40317331602745e-07	1.26104696053072e-06	0.134574216296173	-1.44493701129967	0.081	0.351	0.230769230769231	307	10477	0.647948453315951	0.312953923512886
ARHGAP6	1.40440385848185e-07	1.26144577383975e-06	0	-144269501.742756	0	0.143	0	307	10477	0.211598296395666	0
LPXN	1.4157828915089e-07	1.2709544848579e-06	0.206409749737744	1.84197090847066	0.127	0.109	1.1651376146789	307	10477	0.2145345906404	0.475172960024025
CCDC186	1.41919089989257e-07	1.27330093441397e-06	0.413046671661529	1.06665831115212	0.208	0.279	0.745519713261649	307	10477	0.49648595972749	0.972805006882008
WFS1	1.42097477123468e-07	1.27418839525759e-06	0.0107025886861178	-3.73347816669293	0.007	0.172	0.0406976744186047	307	10477	0.267329245032148	0.0270152802977517
SFMBT2	1.42244752771429e-07	1.27479604314384e-06	0.200711656923276	1.71861493181606	0.124	0.109	1.13761467889908	307	10477	0.189219820310508	0.456065208469008
RAP2C	1.42811930545725e-07	1.27916406840202e-06	0.232870115144648	1.25149659507398	0.13	0.185	0.702702702702703	307	10477	0.257781104074247	0.571280342863176
PDGFRL	1.43829187725609e-07	1.28755631870725e-06	0	-144269503.59075	0	0.193	0	307	10477	0.677338348787359	0
NCOA2	1.43992968357593e-07	1.28830315941813e-06	0.245683986939673	1.31617990799072	0.147	0.18	0.816666666666667	307	10477	0.272314834957464	0.537081442328985
GRAMD1B	1.44333347480199e-07	1.29062831017849e-06	0.0662021247025346	3.24189066282018	0.046	0.015	3.06666666666667	307	10477	0.0265872764620475	0.14677128659707
VSTM4	1.4557704128828e-07	1.30102380321906e-06	0	-144269501.791554	0	0.13	0	307	10477	0.175410569562019	0
EFNB2	1.46812327355344e-07	1.31133261531378e-06	0.015477618970871	-3.79713583571124	0.013	0.202	0.0643564356435643	307	10477	0.536937338376532	0.030735891971231
CD40LG	1.47111071156393e-07	1.31326937853588e-06	0.097967638387513	5.29415962986769	0.059	0.006	9.83333333333333	307	10477	0.0258925722924155	0.247405616432007
ASAP1	1.50636021645613e-07	1.34398850030279e-06	0.190040294832959	-1.11321656276768	0.117	0.43	0.272093023255814	307	10477	0.898370690054166	0.44282404440105
SELENBP1	1.51217364380677e-07	1.34786596767669e-06	0	-144269501.95543	0	0.155	0	307	10477	0.251628604604507	0
ST13	1.51238749819146e-07	1.34786596767669e-06	0.47031244459894	-0.681241655385322	0.251	0.603	0.416252072968491	307	10477	1.54937451834281	0.979271800932293
TFG	1.51497444635204e-07	1.34942140546457e-06	0.117346310472679	-1.37309776481093	0.072	0.351	0.205128205128205	307	10477	0.560646104933999	0.286912146057266
RPAP2	1.51588627943364e-07	1.34948388218543e-06	0.20172656858309	1.41942379379061	0.117	0.143	0.818181818181818	307	10477	0.203207034240159	0.49915592913877
CD302	1.58237114101086e-07	1.40788881819241e-06	0.0252491069047001	-2.53426807847778	0.023	0.279	0.0824372759856631	307	10477	0.515277955775841	0.0515918744402365
S100B	1.5928597216845e-07	1.41643482627663e-06	0.310963796857222	3.65338314774204	0.121	0.029	4.17241379310345	307	10477	0.207001717545231	1.46313588206486
LZTS2	1.60369929403948e-07	1.42528330273476e-06	0.00867659072298488	-3.31718095347288	0.007	0.175	0.04	307	10477	0.210500154292916	0.0200156228595541
TGM2	1.60779126180134e-07	1.428128382297e-06	0.0479701269434838	-3.08493854799481	0.029	0.237	0.122362869198312	307	10477	0.795884912062513	0.117494758635729
PTMA	1.64014010325165e-07	1.45605571846255e-06	26.646206401416	0.294182418464926	0.993	0.972	1.02160493827161	307	10477	26.5250485833531	32.3048862708196
CREB3L1	1.66897493999657e-07	1.48083426745794e-06	0	-144269502.185066	0	0.111	0	307	10477	0.161471053961092	0
IL17C	1.66940275621228e-07	NA	0.0172838055698723	6.75502066053951	0.013	0	Inf	307	10477	0.00243490930324479	0.0360853913666135
FMOD	1.70625779288508e-07	1.51307694653355e-06	0.00410700749784199	-5.40630744715241	0.003	0.189	0.0158730158730159	307	10477	0.454091604759843	0.00820627031796097
TNFAIP8L3	1.71524712979715e-07	1.52020769663005e-06	0	-144269501.613696	0	0.12	0	307	10477	0.133545346494786	0
BANP	1.71720102363987e-07	1.5204981556951e-06	0.16090516897788	1.60458023711906	0.098	0.106	0.924528301886792	307	10477	0.151210465115011	0.382797162389615
CD68	1.71747156487483e-07	1.5204981556951e-06	0.106155574262981	-2.64903515998682	0.068	0.333	0.204204204204204	307	10477	1.61208215247414	0.250043492634372
AGAP2	1.72880363203534e-07	1.52968590686659e-06	0.0715658127010472	3.24118102099604	0.042	0.017	2.47058823529412	307	10477	0.0344932577977442	0.180051475685111
PTGFRN	1.74150228518081e-07	1.54007204292906e-06	0.0239394007583353	-3.09697990060122	0.016	0.226	0.0707964601769911	307	10477	0.455832644787632	0.0593738096704415
EGFR	1.76970538437394e-07	1.56415029920989e-06	0	-144269502.09624	0	0.149	0	307	10477	0.247412513494433	0
KDELC2	1.78196586177338e-07	1.57411893453513e-06	0.0398701462049502	-2.02268242065448	0.029	0.247	0.117408906882591	307	10477	0.32709273692437	0.0837961215073229
SCCPDH	1.79579530900329e-07	1.58546179456221e-06	0.0304739223829609	-2.19078311041862	0.023	0.234	0.0982905982905983	307	10477	0.293826742617344	0.0678203554552127
PDLIM5	1.79885369723574e-07	1.58728791016954e-06	0.128029519969759	-1.32921796343002	0.078	0.372	0.209677419354839	307	10477	0.655345481581716	0.320328530618059
TRGV3	1.80651812454637e-07	NA	0.0171323815193094	8.81926946371553	0.01	0	Inf	307	10477	0.00155374884432822	0.0526837894297471
BNIP3L	1.874385129126e-07	1.65302622526277e-06	0.186869823328988	-1.2486365593498	0.111	0.459	0.241830065359477	307	10477	1.07365238521074	0.449454742452849
STK38	1.91428585870439e-07	1.68728670547595e-06	0.23974224445497	1.29049311442787	0.143	0.177	0.807909604519774	307	10477	0.264593222375603	0.558787692994513
TSPAN14	1.95914562892165e-07	1.7258781246429e-06	0.536424729832167	0.880909643173643	0.27	0.359	0.752089136490251	307	10477	0.698985206365265	1.14496265234508
NXN	1.96255893843934e-07	1.72793561010422e-06	0.00711669710471119	-3.46033996521072	0.007	0.167	0.0419161676646707	307	10477	0.207919182109575	0.0128442962473759
SEC61A1	1.97218733537985e-07	1.73545990933837e-06	0.168703927873413	-1.17347264965731	0.098	0.398	0.246231155778894	307	10477	0.7176172010135	0.454194776991124
RGS3	1.98101714153768e-07	1.74227360561018e-06	0.0586714499637273	-2.33731876494581	0.036	0.22	0.163636363636364	307	10477	0.435033685750815	0.150431145413523
NHSL1	1.98873733276467e-07	1.74810447676623e-06	0	-144269501.43855	0	0.125	0	307	10477	0.140887710726574	0
IDNK	1.99085493042658e-07	1.74900696435777e-06	0.114405874350773	2.07076832947743	0.068	0.052	1.30769230769231	307	10477	0.066859047195877	0.287424314604542
YWHAB	1.99410945925793e-07	1.75090673385993e-06	2.31630929567874	0.382492612797891	0.616	0.753	0.818061088977424	307	10477	3.1675038299356	4.24186796599079
GALNT10	1.99704768050015e-07	1.75252684518111e-06	0.227716767209286	1.29253504399404	0.134	0.168	0.797619047619048	307	10477	0.239351635123981	0.517048438724616
RPS2	2.0010396071389e-07	1.75506936658961e-06	23.8725516187135	0.289895988815302	0.98	0.957	1.02403343782654	307	10477	24.2901755629028	29.5225523245408
TUSC3	2.00437886290876e-07	1.75703697698284e-06	0.00543379933358401	-4.29215523365462	0.003	0.143	0.020979020979021	307	10477	0.158612850300904	0.0139368003921669
PDGFA	2.0638875957879e-07	1.80821365154466e-06	0.00279280905657586	-4.64299662609843	0.003	0.143	0.020979020979021	307	10477	0.216156051860692	0.00441104709204469
MYC	2.0870831873805e-07	1.82753712415465e-06	0.0881955874981595	-2.18850398946864	0.062	0.318	0.194968553459119	307	10477	0.979187263159415	0.190146635651579
INSR	2.08860614401447e-07	1.82787239666943e-06	0.0184271104758498	-2.69202683802176	0.013	0.228	0.0570175438596491	307	10477	0.384078771127342	0.0407741608871012
DTYMK	2.09475726464111e-07	1.83225549503496e-06	0.058652122365878	-2.17896727248316	0.033	0.224	0.147321428571429	307	10477	0.348312825011465	0.170199069242444
DIP2C	2.10785725957442e-07	1.84270858466503e-06	0	-144269501.425134	0	0.123	0	307	10477	0.141224598510975	0
SUPV3L1	2.13716571491237e-07	1.86731214753079e-06	0.146851387237532	1.70404916387944	0.088	0.087	1.01149425287356	307	10477	0.114050587114297	0.356818514161177
MXRA5	2.15008875950759e-07	1.87758023318002e-06	0.0287348196394757	-3.81203853486628	0.016	0.205	0.0780487804878049	307	10477	0.63462161699827	0.0908941492279238
RBM8A	2.1561750568817e-07	1.8818701517139e-06	1.12295627657287	0.606365499979079	0.433	0.56	0.773214285714286	307	10477	1.44270812524515	2.30323736753876
NCBP3	2.17006511561377e-07	1.8929626767484e-06	0.322176170182447	1.03612655970551	0.186	0.256	0.7265625	307	10477	0.399108479682571	0.751390245946945
CXorf36	2.18057269069511e-07	1.90109417889694e-06	0.0212508068450692	-3.31895405271344	0.013	0.19	0.0684210526315789	307	10477	0.379661013400745	0.0537652584692095
LINC01550	2.22501252424585e-07	1.93878401093661e-06	0.100276009379938	3.58215578296913	0.062	0.017	3.64705882352941	307	10477	0.0462694918401526	0.24350529154874
HOXD-AS2	2.2472138149917e-07	1.9570656760327e-06	0	-144269501.368988	0	0.121	0	307	10477	0.123802579228766	0
FYCO1	2.26356097525156e-07	1.97009355508661e-06	0.127726352385274	1.74681994988781	0.081	0.082	0.98780487804878	307	10477	0.106919435567502	0.301635839722524
TMEM138	2.26463071291999e-07	1.97009355508661e-06	0.181716491045609	1.46360740539906	0.111	0.128	0.8671875	307	10477	0.180693646406667	0.419765728530352
FAM46A	2.30223491177043e-07	2.00172084275571e-06	0.0430347866474539	-2.57022056434043	0.029	0.249	0.116465863453815	307	10477	0.605968518835728	0.104756111479439
CCL2	2.34062665314967e-07	2.0339982184254e-06	0.14886524198454	-2.71961565056967	0.091	0.329	0.276595744680851	307	10477	2.83154671773796	0.370317809171801
KCTD3	2.3477080132896e-07	2.03904672681865e-06	0.00764644284268834	-3.30375163841462	0.007	0.172	0.0406976744186047	307	10477	0.18984267728968	0.0145432196809062
MAPRE2	2.35650925308935e-07	2.04558272088693e-06	0.406341374639481	0.942477655970265	0.221	0.3	0.736666666666667	307	10477	0.497199704185071	0.888749465866223
BLOC1S4	2.36986879520142e-07	2.0560663632827e-06	0.280397682261696	1.17287166428584	0.16	0.197	0.812182741116751	307	10477	0.268018083417028	0.642476834092443
CRK	2.39925637265967e-07	2.08043685358856e-06	0.0969255666490403	-1.27509372738193	0.065	0.364	0.178571428571429	307	10477	0.579191627893366	0.223844365417206
USF3	2.43178904503804e-07	2.10750668968081e-06	0.226317430920787	1.3358007246597	0.127	0.167	0.760479041916168	307	10477	0.250578956692358	0.565296555206254
H1F0	2.43389028675312e-07	2.10818816680242e-06	0.0406069835296452	-2.35227126513187	0.02	0.245	0.0816326530612245	307	10477	0.401470129506077	0.135148453968319
TSPAN9	2.55156695524094e-07	2.2089240277202e-06	0.0168230319766427	-3.05267453108834	0.01	0.181	0.0552486187845304	307	10477	0.245141247499604	0.0595391359018606
ARNTL	2.55388338823209e-07	2.20973623116703e-06	0.125342361628252	1.66007153574346	0.088	0.091	0.967032967032967	307	10477	0.120810025905994	0.260940749074516
MITF	2.5693514599935e-07	2.22192081758769e-06	0	-144269501.768737	0	0.149	0	307	10477	0.231705074363864	0
SYF2	2.60325351476308e-07	2.25002499203215e-06	0.843312356208902	0.684573064808642	0.378	0.521	0.72552783109405	307	10477	1.19192945192154	1.66093656929588
SLC16A7	2.65439939553069e-07	2.2929949088655e-06	0.232650035170339	1.31086696840999	0.13	0.163	0.797546012269939	307	10477	0.246265582683484	0.549137129847452
RP11-415F23.4	2.66832001132511e-07	2.30377893061796e-06	0.030357894139744	4.64419742091738	0.02	0.003	6.66666666666667	307	10477	0.00659226842072628	0.0866245415735388
AK4	2.68078142930638e-07	2.31329217739877e-06	0.00345365407885723	-4.27134224528802	0.003	0.147	0.0204081632653061	307	10477	0.182952579163995	0.00612992332527396
CDKN2A	2.74022082930124e-07	2.3633114876916e-06	0.0584498076639772	3.18640123927625	0.036	0.013	2.76923076923077	307	10477	0.0208267177209296	0.144750048030004
CREG1	2.74446244374432e-07	2.36569711615874e-06	0.0699249081988049	-2.24327695933053	0.052	0.323	0.160990712074303	307	10477	0.871591538454037	0.145675883596075
CD248	2.75621391385956e-07	2.37426834549858e-06	0.0294218460955662	-3.58332131730346	0.02	0.217	0.0921658986175115	307	10477	0.692537486307999	0.0704034747178114
GRIPAP1	2.75859424284598e-07	2.37426834549858e-06	0.22619345020364	1.27390807820246	0.134	0.177	0.757062146892655	307	10477	0.268375296111317	0.521570800239566
RNF44	2.7588485795945e-07	2.37426834549858e-06	0.189197498804265	1.55520576513736	0.114	0.122	0.934426229508197	307	10477	0.190090618985178	0.456737774291384
CDK6	2.76060563460733e-07	2.37450590878001e-06	0.366708882641827	1.0663720556132	0.192	0.24	0.8	307	10477	0.389431311726983	0.863474368427838
ICAM1	2.77401143221169e-07	2.38475738834584e-06	0.0378260445089502	-2.98646421943561	0.026	0.263	0.0988593155893536	307	10477	0.752743807156641	0.092087264684182
THUMPD1	2.78693488932321e-07	2.39458344482953e-06	0.431395685073562	0.932247023448094	0.225	0.322	0.698757763975155	307	10477	0.554885799513464	0.988608730752837
FAM234A	2.81762932218319e-07	2.4196599315781e-06	0.0250739074108384	-2.40106519309625	0.016	0.213	0.0751173708920188	307	10477	0.260216528240855	0.0596840992534362
TMEM255B	2.84206495214602e-07	2.43899856811027e-06	0.00541711475279838	-4.42090218906252	0.003	0.144	0.0208333333333333	307	10477	0.203157414833714	0.0138494272015628
AHCYL1	2.84319112068739e-07	2.43899856811027e-06	0.144465419993977	-1.11935927496657	0.094	0.411	0.228710462287105	307	10477	0.701832358948334	0.327708949550327
CHSY1	2.86825410447512e-07	2.45918278379944e-06	0.0904288915409901	-1.47149096345837	0.062	0.328	0.189024390243902	307	10477	0.530743696557691	0.198720347424629
ERRFI1	2.87083723859214e-07	2.46008195865034e-06	0.0164205923677283	-3.45362191689391	0.01	0.175	0.0571428571428571	307	10477	0.289967815805268	0.0420351413356521
ZBED2	2.8800985116551e-07	NA	0.0179713200856684	6.72996971861308	0.013	0	Inf	307	10477	0.00188414531306775	0.0401944976468174
HSD3B7	2.89169888291736e-07	2.47663505287468e-06	0.0146870080981401	-3.39428140013161	0.01	0.175	0.0571428571428571	307	10477	0.276458096757764	0.0339729934158363
C1GALT1	2.93128858258555e-07	2.50920180697245e-06	0.201582130963648	1.3063684386976	0.127	0.161	0.788819875776398	307	10477	0.227151645508885	0.453073026070405
CHFR	2.941748646061e-07	2.51681195529861e-06	0.194152584375911	1.26989821942017	0.117	0.169	0.692307692307692	307	10477	0.243747070846662	0.432426634328456
INPP4A	2.94622941372284e-07	2.51930113014497e-06	0.177430423526121	1.5028051277719	0.107	0.133	0.804511278195489	307	10477	0.204247674876061	0.420476385780242
STRBP	2.96218914934045e-07	2.53159800806905e-06	0.112625098284246	2.03867246606552	0.068	0.057	1.19298245614035	307	10477	0.0879031221277682	0.279121304450241
OSMR	2.98154510651291e-07	2.54678277531814e-06	0.00438558078273688	-4.1791479576979	0.003	0.149	0.0201342281879195	307	10477	0.171610122421914	0.00922528906128437
ATP5H	3.00754040634087e-07	2.56694840439798e-06	0.389267711225187	-0.743942947930799	0.221	0.563	0.392539964476021	307	10477	1.33192939752987	0.822325338571808
NFE2L1	3.00835529960943e-07	2.56694840439798e-06	0.0950018048139742	-1.43630084649428	0.062	0.331	0.187311178247734	307	10477	0.517034434166754	0.22696238133124
LAX1	3.02109353366894e-07	2.57644641624011e-06	0.13360632563913	4.70613309793196	0.078	0.01	7.8	307	10477	0.0453794444911099	0.345675588695493
P3H4	3.07311453849668e-07	2.61941761806046e-06	0.0244626331641145	-2.83961031612473	0.013	0.178	0.0730337078651685	307	10477	0.225283327656332	0.0712079846883294
ITGA6	3.09607862711862e-07	2.63758919386784e-06	0.0786032453201497	-2.52558644409454	0.049	0.266	0.184210526315789	307	10477	0.956231264607155	0.199409412957968
FAM229B	3.10027615181789e-07	2.63976248232057e-06	0.0121919698414799	-3.3951314177216	0.007	0.164	0.0426829268292683	307	10477	0.189605863968078	0.0353975203788677
UGGT2	3.10970257325697e-07	2.64638329920536e-06	0.00344301064315089	-4.12839665404367	0.003	0.147	0.0204081632653061	307	10477	0.163416400441579	0.00609940527485028
THBS2	3.16253977103413e-07	2.68992043230717e-06	0.0104232418125618	-4.7911101275141	0.007	0.19	0.0368421052631579	307	10477	0.558782248042274	0.0264252410412056
CTD-2336O2.1	3.17522253825016e-07	2.69927587252199e-06	0.291515778279601	1.14282627073407	0.169	0.215	0.786046511627907	307	10477	0.311536063232453	0.63823082878995
BAG3	3.20324046665176e-07	2.72165100168668e-06	0.0234519243370608	-2.529750325225	0.013	0.202	0.0643564356435643	307	10477	0.259481909115571	0.0651033418460815
CTD-2260A17.1	3.2166340444588e-07	2.73158334930127e-06	0.0549526897256862	3.36771164153377	0.036	0.012	3	307	10477	0.0243810975304965	0.129336127722713
BMP2K	3.22911251919856e-07	2.7407284817528e-06	0.0368134322283076	-2.59009594458423	0.023	0.269	0.0855018587360595	307	10477	0.562442237219103	0.0896057424263686
PDCD10	3.25436114451231e-07	2.76069694338443e-06	0.534989137935483	0.793382935851045	0.283	0.378	0.748677248677249	307	10477	0.654698176880572	1.0851785207462
LMAN1	3.26103311772172e-07	2.7648939173153e-06	0.382198718613429	-0.923978953077677	0.221	0.507	0.435897435897436	307	10477	1.32409776351382	0.777626416280737
ANKRD36	3.26407868840465e-07	2.76601340439702e-06	0.149456338756312	1.69421932603016	0.088	0.088	1	307	10477	0.127163280317983	0.356104116032723
H2AFV	3.26685398784723e-07	2.76690279911012e-06	0.941278046547633	0.664400785066128	0.401	0.5	0.802	307	10477	1.1774902141018	1.89430374666091
ARHGEF40	3.28722635699704e-07	2.78268744359734e-06	0.0164814235392512	-2.96930832692454	0.01	0.185	0.0540540540540541	307	10477	0.255019568975729	0.0425875481287307
PHF20	3.30344084889889e-07	2.79493757944042e-06	0.402312200070604	0.959448822023494	0.221	0.3	0.736666666666667	307	10477	0.49898484741329	0.85882118369218
ROBO1	3.30716693556257e-07	2.79661431845331e-06	0	-144269501.634688	0	0.119	0	307	10477	0.14775111050868	0
PTGER2	3.32189915461657e-07	2.80759141518015e-06	0.174372402156552	1.85146421361397	0.098	0.093	1.05376344086022	307	10477	0.172106120748996	0.448687541719008
SPG20	3.32538807810912e-07	2.80905938126046e-06	0.049622021615245	-1.83211521971948	0.033	0.275	0.12	307	10477	0.387132143662759	0.12252369921555
RC3H1	3.38604684883448e-07	2.85879352961365e-06	0.313524922757653	1.0968322686974	0.176	0.251	0.701195219123506	307	10477	0.41226745135599	0.713719981810844
LRP11	3.40385379907784e-07	2.87231515582184e-06	0	-144269501.307913	0	0.12	0	307	10477	0.130406647384231	0
DDIT4	3.42106998223173e-07	2.8853243043199e-06	1.57592232082725	0.922913287159657	0.524	0.455	1.15164835164835	307	10477	1.73539602812464	3.13397355728474
MORF4L1	3.43079418105924e-07	2.892004369344e-06	1.17900236225848	-0.453807492107352	0.469	0.745	0.629530201342282	307	10477	2.87262925152369	2.20151693564765
JUP	3.47488728327221e-07	2.9276336212666e-06	0.0197874642641214	-3.13537577403595	0.013	0.182	0.0714285714285714	307	10477	0.3201477986383	0.0479386251054534
CARM1	3.48247737996996e-07	2.93248738619004e-06	0.0135275983789473	-2.5928808801866	0.013	0.194	0.0670103092783505	307	10477	0.238571899964018	0.0259715022499789
SLIT2	3.48800795464564e-07	2.93560270534559e-06	0	-144269501.758015	0	0.116	0	307	10477	0.150596467950343	0
IFITM1	3.49317510219814e-07	2.9384090458312e-06	0.6674921784513	1.21379682523499	0.309	0.288	1.07291666666667	307	10477	0.838987369651773	1.45491642824866
TCF7L1	3.51312220674584e-07	2.95363861251998e-06	0.0183559164801126	-2.78611930231215	0.013	0.204	0.0637254901960784	307	10477	0.29380979529668	0.0407422905273231
COPS7A	3.51757048614527e-07	2.95582849079492e-06	0.0256465750161121	-2.03533467637129	0.023	0.239	0.096234309623431	307	10477	0.311199208016686	0.0502502645637769
SSFA2	3.63593209787901e-07	3.05368775931347e-06	0.0902422347726279	-1.66533735336515	0.059	0.315	0.187301587301587	307	10477	0.602856527501269	0.206716542102994
MED30	3.65945684978682e-07	3.07183621322681e-06	0.347432567149053	1.043637950523	0.192	0.263	0.730038022813688	307	10477	0.412753305778516	0.752805039089835
ID1	3.66513993777285e-07	3.07499678819006e-06	0.0705321789284707	-2.37555087981145	0.039	0.269	0.144981412639405	307	10477	0.834744510340032	0.206780457445384
SAFB2	3.68266086211171e-07	3.08808062773207e-06	0.30527313441094	1.02946133483575	0.169	0.25	0.676	307	10477	0.370902470691851	0.74035978514964
CDC42EP2	3.7110916279479e-07	3.11029441039669e-06	0	-144269501.451256	0	0.121	0	307	10477	0.141572575836778	0
CWC25	3.74024455556307e-07	3.13308991428122e-06	0.309373758223277	1.10177775039289	0.169	0.232	0.728448275862069	307	10477	0.369734901458893	0.794585750516103
ZNF652	3.79193470105379e-07	3.17473049932091e-06	0.373657526942692	1.04036926530353	0.202	0.277	0.729241877256318	307	10477	0.459856020197277	0.841775218856957
ZNF358	3.80400012458102e-07	3.18316983285008e-06	0.0335893165351504	-2.10569860542019	0.023	0.242	0.0950413223140496	307	10477	0.317080166073809	0.0784572072328248
RBM26	3.8403238266946e-07	3.21188898870081e-06	0.440425958058085	0.915150458454763	0.235	0.332	0.707831325301205	307	10477	0.61191416513481	0.959305063080057
ARL17A	3.91574341688896e-07	3.2732593432211e-06	0.096168207419562	1.82722127723351	0.062	0.068	0.911764705882353	307	10477	0.0912401558595959	0.234074835558796
C16orf72	3.98965817131022e-07	3.33330846589978e-06	0.476958475433551	0.817819872786694	0.248	0.366	0.677595628415301	307	10477	0.652850843672775	1.03827688953338
HES1	4.02831673669893e-07	3.36385428330697e-06	0.0506509004097151	-2.8661672730931	0.029	0.248	0.116935483870968	307	10477	0.732934625303826	0.143535686687157
OSTC	4.10008366103046e-07	3.42200111073927e-06	0.674329541381502	-0.748833540351937	0.326	0.611	0.533551554828151	307	10477	1.98633814542731	1.40592046792094
HOXD8	4.13420928013688e-07	3.44806070128748e-06	0.0102112953673748	-3.33938336030708	0.007	0.164	0.0426829268292683	307	10477	0.188448818572792	0.0257739043549281
MYO1D	4.13560826331679e-07	3.44806070128748e-06	0.00982947200129014	-3.42104477496432	0.007	0.156	0.0448717948717949	307	10477	0.180678168603856	0.0227252881673819
DCLK1	4.14262373444997e-07	3.452114674347e-06	0.0234583900336489	-3.17859294299548	0.016	0.205	0.0780487804878049	307	10477	0.447723183841225	0.0537859442811183
TK1	4.17624755127294e-07	3.47832607737969e-06	0.0109209905773047	-4.1180101000133	0.007	0.125	0.056	307	10477	0.215318530312374	0.0280048802365232
C1QTNF1	4.21103610456569e-07	3.50547984758576e-06	0.0107458388943251	-3.8828108837214	0.007	0.194	0.0360824742268041	307	10477	0.365451788429015	0.0271711284189073
ATAD3A	4.23316701583768e-07	3.52207404073303e-06	0.00430161222962822	-4.21186321169637	0.003	0.134	0.0223880597014925	307	10477	0.148253163393532	0.00890897620345076
METTL23	4.2890955350527e-07	3.56675667601141e-06	0.289678900405464	1.05389979487418	0.169	0.239	0.707112970711297	307	10477	0.335815027179372	0.632979425358943
ORMDL3	4.31062385504823e-07	3.58280105069923e-06	0.117637078178038	1.92978754543997	0.072	0.059	1.22033898305085	307	10477	0.0730740412031566	0.287890648168798
WDFY3	4.31390272555466e-07	3.58366851807346e-06	0.0152248355342863	-2.90500418210366	0.01	0.197	0.050761421319797	307	10477	0.279085518385633	0.036231744050445
CCDC149	4.3627534171302e-07	3.62237315053592e-06	0	-144269501.2366	0	0.119	0	307	10477	0.136335863158097	0
PHRF1	4.37231348652059e-07	3.62843178723523e-06	0.189012858234368	1.34150329118109	0.111	0.145	0.76551724137931	307	10477	0.195558566068224	0.448722926944955
SEC24D	4.3923403407257e-07	3.64316568457605e-06	0.0727898340485527	-1.59562459314525	0.052	0.298	0.174496644295302	307	10477	0.456285030347896	0.15756609440369
RHBDF1	4.41821565103433e-07	3.66273275765426e-06	0	-144269501.270465	0	0.117	0	307	10477	0.126383192036142	0
DYRK2	4.479480904677e-07	3.71160296354968e-06	0.30241595409516	1.20094259962492	0.169	0.196	0.862244897959184	307	10477	0.310282548284167	0.683629738973252
MEX3C	4.54117116696003e-07	3.76077465495197e-06	0.202881720672621	1.30907577010098	0.127	0.153	0.830065359477124	307	10477	0.206919356724536	0.450646336286172
STYX	4.55553155891689e-07	3.77071953970648e-06	0.198585111284434	1.31002383126105	0.124	0.153	0.810457516339869	307	10477	0.19702613312829	0.44504517990676
IFNG	4.57666645188475e-07	3.78625868024088e-06	0.110864429391829	6.25599711871819	0.055	0.002	27.5	307	10477	0.0232099602889598	0.464904500958419
DUSP3	4.58655518239228e-07	3.79248268382132e-06	0.019069581514171	-2.42384100705176	0.016	0.209	0.076555023923445	307	10477	0.266940767103932	0.0436078831419912
SQSTM1	4.58969370736923e-07	3.79312160877582e-06	0.581865286947126	-0.742356427690205	0.283	0.623	0.454253611556982	307	10477	1.88022964296707	1.2438513121039
BICC1	4.59614386118757e-07	3.79649533881609e-06	0.00957647834319442	-4.35317904418929	0.007	0.18	0.0388888888888889	307	10477	0.407168640750477	0.0218013871416403
NUTM2B-AS1	4.61091098367232e-07	3.80673201860032e-06	0.229261903544901	1.20461898390307	0.137	0.184	0.744565217391304	307	10477	0.257919496503721	0.522992192266716
MATR3.1	4.63057893433898e-07	3.82060429140707e-06	0.111619632590592	1.8484836490289	0.075	0.07	1.07142857142857	307	10477	0.101162483597482	0.251172950991375
CSTB	4.63247972462755e-07	3.82060429140707e-06	0.571632104367694	-0.862655665709083	0.287	0.604	0.475165562913907	307	10477	2.18738380330034	1.19933953255068
STXBP1	4.64929139632469e-07	3.83249814690353e-06	0	-144269501.265292	0	0.117	0	307	10477	0.120688261625532	0
FMNL2	4.65264608478026e-07	3.83329263500935e-06	0.00455819640787558	-4.15578323714203	0.003	0.152	0.0197368421052632	307	10477	0.194360992516695	0.00990151650868656
KLF3	4.72224306327722e-07	3.88863497860933e-06	0.497117783335172	0.838524278567055	0.244	0.368	0.66304347826087	307	10477	0.697156222991518	1.10471891823216
CREBBP	4.7719834564728e-07	3.92757755429304e-06	0.402789725402384	0.935610415250459	0.205	0.314	0.652866242038217	307	10477	0.509768621716073	0.924547876678895
FABP4	4.81034970164799e-07	3.95712348725101e-06	0.199737629348341	-3.18290874288174	0.107	0.315	0.33968253968254	307	10477	6.69702773161411	0.696602812648508
DENND5A	4.83794308760343e-07	3.97778161659209e-06	0.0576631262048759	-1.62464536384797	0.042	0.294	0.142857142857143	307	10477	0.437005384141562	0.124666767867142
MFAP5	4.87552266176016e-07	4.00662505566379e-06	0.041666521052242	-4.82868063834802	0.029	0.227	0.127753303964758	307	10477	2.41331832575099	0.0994507264217111
PEAK1	4.91449598885011e-07	4.03658371871075e-06	0.06600872135419	-1.63048940929777	0.049	0.29	0.168965517241379	307	10477	0.462872911236463	0.143812812556855
SMS	5.08115626125923e-07	4.17133529630154e-06	0.142400538456744	-1.24296574360175	0.088	0.389	0.226221079691517	307	10477	0.80995054377731	0.334555211696787
CUL3	5.10598604340548e-07	4.18957391166428e-06	0.367856562681876	0.945869572822656	0.202	0.283	0.713780918727915	307	10477	0.433552178914831	0.82389597226568
ADI1	5.16200550507893e-07	4.23337259656934e-06	0.101854044413154	-1.34338381404417	0.068	0.347	0.195965417867435	307	10477	0.5633713292635	0.226934274451697
KRAS	5.17369773196384e-07	4.24079221557138e-06	0.592215121230021	0.766231043382192	0.296	0.388	0.762886597938144	307	10477	0.704298389224376	1.21189567263117
NRGN	5.19461697281221e-07	4.25576361395494e-06	0.0128682708344723	-3.26668383300949	0.01	0.16	0.0625	307	10477	0.244186228521743	0.0276433488489696
ARHGAP31	5.34648156487297e-07	4.37794376555711e-06	0.0132872595875901	-2.91500090348037	0.01	0.178	0.0561797752808989	307	10477	0.211569460084777	0.0290035622311952
ATP8B1	5.39830494188028e-07	4.41812267142249e-06	0.0217789016459782	-2.81875500979247	0.013	0.181	0.0718232044198895	307	10477	0.263994011067833	0.0552402930307815
IL33	5.42327756346818e-07	4.43629638648394e-06	0.0220618780876698	-3.1948095097874	0.016	0.216	0.0740740740740741	307	10477	0.479105940961728	0.0502211982666004
JOSD1	5.46567908831857e-07	4.46870131682874e-06	0.366394505926001	0.975558664923494	0.199	0.28	0.710714285714286	307	10477	0.47469280559673	0.833718214409242
MARCKSL1	5.49358180767056e-07	4.48922513365862e-06	0.129555057198451	-1.7339834079981	0.075	0.315	0.238095238095238	307	10477	0.87054202834933	0.33111757766466
MED17	5.54729361015751e-07	4.53080786814342e-06	0.193835178300991	1.37206002837578	0.121	0.139	0.870503597122302	307	10477	0.195399916680339	0.44013276741045
CD99	5.58107850011514e-07	4.55608103830682e-06	2.23849734815252	-0.480355101853179	0.596	0.789	0.755386565272497	307	10477	5.52884702443468	4.15682689785857
SGCB	5.7111003053436e-07	4.6598509514287e-06	0.022888830790557	-2.32889145476618	0.02	0.204	0.0980392156862745	307	10477	0.261458719299584	0.0433934675733125
CAB39	5.72697010210863e-07	4.67042276943579e-06	0.363965021153713	0.968233702613492	0.192	0.283	0.678445229681979	307	10477	0.448914632405759	0.878254018557548
ITGA2	5.73650156726517e-07	4.67319773681609e-06	0.0115309422948715	-3.84676429559645	0.007	0.154	0.0454545454545455	307	10477	0.250707824494189	0.0314668329980309
KLF12	5.73843792855256e-07	4.67319773681609e-06	0.20991176039021	1.37490900137959	0.124	0.145	0.855172413793103	307	10477	0.222267091291069	0.487726615290198
CNTLN	5.73911703598259e-07	4.67319773681609e-06	0.0211505477676306	-2.38951349866315	0.013	0.211	0.0616113744075829	307	10477	0.266830986555661	0.0522666475121004
KMT5C	5.74835517061881e-07	4.6763834651809e-06	0.095118599684175	2.1549028256832	0.059	0.043	1.37209302325581	307	10477	0.058326367856998	0.234445959563542
ZNF704	5.74886285153843e-07	4.6763834651809e-06	0.0133767415732067	-3.20918330241962	0.007	0.194	0.0360824742268041	307	10477	0.314006306532054	0.0496875721484408
RGS16	5.89385148243897e-07	4.7918925364069e-06	0.0175258574806159	-4.42374062641916	0.01	0.222	0.045045045045045	307	10477	0.914706895172301	0.0492617128377044
ISOC2	5.98698275806593e-07	4.86514417435738e-06	0.0904681456857894	-1.56468917760483	0.059	0.294	0.200680272108844	307	10477	0.460009677493627	0.211222095869498
MEG3	5.99016952278833e-07	4.86526788038831e-06	0.035954340059845	-3.61488625013641	0.023	0.222	0.103603603603604	307	10477	0.867873301858203	0.0886094070516139
WDR13	6.05651292799517e-07	4.91666186200236e-06	0.0686588557566969	-1.60944979951104	0.042	0.292	0.143835616438356	307	10477	0.420983235118203	0.193362812218068
NOSIP	6.07520999971601e-07	4.92934422699629e-06	0.369388053119229	0.918606042618379	0.192	0.299	0.642140468227425	307	10477	0.479279257732082	0.876910807489165
QSOX1	6.08839126172394e-07	4.93754057153363e-06	0.0761586619106047	-1.42712270411555	0.049	0.329	0.148936170212766	307	10477	0.517721440746307	0.193478188078256
ARMCX1	6.11879824737267e-07	4.9596912184088e-06	0.00459715294436647	-4.12484974830385	0.003	0.153	0.0196078431372549	307	10477	0.204001362871376	0.0100591108851371
SOGA1	6.12943600255279e-07	4.96580330616114e-06	0.0101021384300306	-3.2777680315403	0.007	0.163	0.0429447852760736	307	10477	0.191876296754513	0.0239687685912952
RP11-1336O20.2	6.13155495071605e-07	NA	0.0199426438836758	5.16393433923014	0.016	0.001	16	307	10477	0.00387760213254677	0.0395068873023308
SMAD9	6.17964249459146e-07	5.00394990483762e-06	0	-144269501.354414	0	0.115	0	307	10477	0.132399470052192	0
CHST15	6.25675019437228e-07	5.06383018002881e-06	0.00344301064315089	-4.38203719250362	0.003	0.157	0.0191082802547771	307	10477	0.257172943935426	0.00609940527485028
DAG1	6.28703689588252e-07	5.08577510351587e-06	0.0422676315102941	-1.99009287892949	0.026	0.236	0.110169491525424	307	10477	0.307412253412491	0.112916656543247
NFKBIZ	6.32331378924057e-07	5.1125410984818e-06	0.269143159796065	-1.21776344041721	0.15	0.505	0.297029702970297	307	10477	1.97655822456674	0.648108079626874
KIAA1217	6.36899560309045e-07	5.14545288900638e-06	0.00787449752269032	-3.38860884218625	0.007	0.162	0.0432098765432099	307	10477	0.209560132701944	0.015406297660852
CHD8	6.37043846109753e-07	5.14545288900638e-06	0.303522252370938	1.01955571353427	0.169	0.246	0.686991869918699	307	10477	0.356171053524109	0.706297769794266
RHEB	6.38833933488137e-07	5.15731342175997e-06	0.300025478305458	-0.874805405120539	0.176	0.498	0.353413654618474	307	10477	1.10021519274472	0.647490467842228
GCH1	6.39497900085004e-07	5.16007540617155e-06	0.114055349342718	2.26679304233165	0.075	0.046	1.6304347826087	307	10477	0.0798995117120949	0.25556621861804
[truncated: 20,011 more rows]
