# Supplementary material for: Single-Cell Transcriptome Analysis Reveals Mesenchymal Stem Cells in Cavernous Hemangioma
Source: Front Cell Dev Biol. 2022 Jul 5;10:916045. doi: 10.3389/fcell.2022.916045 (PMC9294370; doi:10.3389/fcell.2022.916045)
Supplement: Supplementary file 3 [file DataSheet2.ZIP › s2/CLEC9A+DC.csv]

	pvalue	padj	geometricMean_1	log2FoldChange	pct.1	pct.2	p1_p2	n_1	n_2	baseMean	arithmeticMean_1
WDFY4	2.53008375275658e-200	3.19296569597881e-196	5.81558718300821	7.12341841466769	0.936	0.041	22.8292682926829	47	10737	0.101885603339805	7.17039080865306
CLEC9A	3.48449899973092e-175	NA	2.40885920155167	11.1894354977153	0.787	0.001	787	47	10737	0.0168202950729178	3.54466407283802
SNX3	4.1116846516306e-146	2.59447301517891e-142	12.5571183143086	2.93054511317638	0.979	0.629	1.55643879173291	47	10737	1.91369562510926	15.5666918212995
XCR1	2.76215150572085e-143	NA	2.02817949781687	10.0735953240488	0.766	0.001	766	47	10737	0.0154263735909649	2.95274965200654
CST3	9.58164868266212e-112	4.03068021250653e-108	129.937883299185	3.43316210192887	1	0.821	1.21802679658953	47	10737	14.7035794235837	155.802644798935
CPNE3	3.54503646865746e-107	1.11845900586143e-103	6.0476777985704	3.34505933497779	0.957	0.409	2.3398533007335	47	10737	0.791682947865399	7.39377027498112
IRF8	1.0122710853905e-85	2.55497221952563e-82	8.27421808657339	5.01545483796604	0.915	0.147	6.22448979591837	47	10737	0.462569997611312	10.481182155472
CLNK	4.64480055659917e-82	NA	0.951263767314762	8.64775224988022	0.574	0.003	191.333333333333	47	10737	0.0134110293209654	1.51810992969639
CPVL	4.79204701508935e-82	1.00792722217379e-78	19.9083749273544	4.88002127438623	1	0.224	4.46428571428571	47	10737	1.01046814620704	23.3819952357551
TACSTD2	4.92423916702616e-71	8.87769975541002e-68	1.17397238324521	6.54690967167235	0.574	0.018	31.8888888888889	47	10737	0.0298832882137636	2.05684269463422
HLA-DPB1	2.19291380396851e-68	3.45932152576032e-65	115.67839003375	4.48683839878022	1	0.457	2.18818380743982	47	10737	6.53757666255419	135.778376849245
LGALS2	1.51115425867228e-65	2.11897408271602e-62	6.52830713469582	5.70563835068987	0.915	0.075	12.2	47	10737	0.269517831137654	9.67578504524802
FNBP1	3.66170352672526e-63	4.62106985072728e-60	4.55547625291273	3.15628355050562	0.957	0.362	2.64364640883978	47	10737	0.803901734028694	5.67633191880414
C1orf54	6.77561137548707e-62	7.77347414169516e-59	3.42688899271544	3.66748033991559	0.915	0.201	4.55223880597015	47	10737	0.333373468148686	4.38691845590728
BATF3	2.88446118489492e-61	3.03349167944783e-58	1.72687514850612	4.62075409020313	0.766	0.069	11.1014492753623	47	10737	0.0871194319503045	2.45066042061377
S100B	1.07995044536389e-59	1.04838266311479e-56	7.83346372252884	7.66598780187493	0.809	0.028	28.8928571428571	47	10737	0.207001717545231	14.5347172738797
RAB11FIP1	8.71843304953253e-59	7.85904464893575e-56	3.99132526224131	3.97764558187616	0.809	0.209	3.87081339712919	47	10737	0.539837326972292	6.32073630112555
RGS10	6.15629660191919e-51	5.17949754108134e-48	6.05185057546081	3.18466597782708	0.957	0.354	2.70338983050847	47	10737	0.991598178037616	7.47013018905355
NAP1L1	7.10020733465253e-51	5.60028853520718e-48	9.75003920932101	1.83378471598081	0.979	0.742	1.31940700808625	47	10737	3.42493390894457	11.8515944132489
TMSB4X	2.60202629142363e-50	1.93162187045684e-47	214.756526605886	1.6217529380782	1	0.995	1.00502512562814	47	10737	80.8336708770849	247.626816997076
HLA-DPA1	5.42010019415905e-50	3.8000924694604e-47	82.4333560460376	4.35962840237295	1	0.365	2.73972602739726	47	10737	4.96381367613646	94.0408352787134
SHTN1	1.30486159927488e-47	8.6670280962363e-45	2.28229411771099	3.82102608525189	0.809	0.143	5.65734265734266	47	10737	0.266771868554353	3.05659661319135
HDAC9	2.62604732994984e-43	1.65703586519835e-40	0.889836997399768	4.67475208922954	0.574	0.049	11.7142857142857	47	10737	0.0776796645661805	1.3611399547416
SLAMF7	4.26555420645486e-40	2.56339495645049e-37	1.62210683830342	6.3531104823395	0.766	0.019	40.3157894736842	47	10737	0.0613562117108276	2.2743564293711
BTLA	2.141400521573e-39	NA	0.590604152095211	7.39689085510594	0.468	0.004	117	47	10737	0.0160783009581114	0.991815330125929
ICAM3	4.15891012662717e-39	2.38570208172886e-36	1.78815094027922	3.41542576940429	0.723	0.168	4.30357142857143	47	10737	0.330105447105043	2.77773343413926
CADM1	1.49965764995515e-38	8.22855632279739e-36	1.57180379152841	4.79645387447674	0.702	0.05	14.04	47	10737	0.10082068707145	2.40672315173584
CD74	2.08890120579822e-38	1.0984138840489e-35	127.149955408443	3.69636072656991	1	0.512	1.953125	47	10737	11.3817396440869	141.738899722564
GSTP1	2.24712568007547e-38	1.1343490433021e-35	12.833773744578	1.65668377241397	0.979	0.769	1.27308192457737	47	10737	4.56439365568618	14.9297909458475
PSMB9	3.63797873258038e-38	1.76581890789094e-35	3.26470719118542	2.5083964491359	0.915	0.387	2.36434108527132	47	10737	0.824617677206162	4.11772250004816
NAAA	4.59064099316416e-37	2.14569960495302e-34	1.80229671383326	3.2374168097623	0.809	0.184	4.39673913043478	47	10737	0.305929302203581	2.49870697710168
SUB1	4.60645776835555e-36	2.0761963227374e-33	8.32858484194499	1.67756068443702	0.979	0.721	1.35783633841886	47	10737	2.9325699332049	9.31974165597064
TAP1	1.54686048903471e-35	6.73151012814414e-33	1.72037591357483	2.80004178605554	0.745	0.229	3.25327510917031	47	10737	0.359552875826633	2.39375579032987
LSM6	8.34348598628418e-35	3.50982643823021e-32	2.35726873957573	2.3471254412995	0.872	0.362	2.40883977900552	47	10737	0.641300605896959	3.09753879862644
PPT1	5.27335666704393e-34	2.14676648832563e-31	2.88178756236224	2.46264687956341	0.915	0.35	2.61428571428571	47	10737	0.652407992369409	3.69600555247537
TSPAN33	1.21343508169827e-33	4.78548460344757e-31	1.90919847159013	5.21463178901757	0.787	0.044	17.8863636363636	47	10737	0.112668040906859	2.85382754443379
RPS24	3.82910216519458e-32	1.46434149468956e-29	45.6558581285007	1.23365289035724	1	0.963	1.03842159916926	47	10737	22.4654235945857	51.8198974798536
HLA-DQB1	5.67958276697608e-32	2.09250094170218e-29	33.3087230340334	4.24913355381136	1	0.229	4.36681222707424	47	10737	2.27746107025237	37.9952692307174
EEF1B2	5.80329104275565e-32	2.09250094170218e-29	16.5506074548977	1.57338785875609	0.957	0.839	1.14064362336114	47	10737	6.93961796290053	19.6098043721852
RPS23	9.61228595626544e-32	3.3696402435575e-29	46.6015716013737	1.30912382468065	0.979	0.952	1.02836134453782	47	10737	23.3022261257088	56.5175484866599
MYCL	6.13355323509674e-31	2.09203896829516e-28	0.658522233842908	5.65889272442239	0.532	0.015	35.4666666666667	47	10737	0.0271451841616334	0.942900081832928
KIAA0226L	7.66018812822992e-31	2.54398879416478e-28	0.88427663182358	5.01934722782189	0.574	0.032	17.9375	47	10737	0.0633984543212831	1.29222899403311
DNASE1L3	2.35384067214815e-30	7.61678699551531e-28	2.49451509122854	4.45671983678168	0.745	0.07	10.6428571428571	47	10737	0.186447592024391	4.17095631469172
RAB32	4.37644780598817e-30	1.38076928278927e-27	2.72408379966848	2.40849729782355	0.894	0.324	2.75925925925926	47	10737	0.6126256100583	3.71792700779011
G3BP2	5.71373720829736e-30	1.75871618460275e-27	2.14023558710717	2.14531579761821	0.809	0.392	2.06377551020408	47	10737	0.779445653212127	3.4137616577057
TAP2	6.40300489667899e-30	1.9239505189545e-27	1.4622393966739	2.78036991732278	0.809	0.192	4.21354166666667	47	10737	0.272579709009652	1.82728224316399
FLT3	2.78012691785276e-29	8.15934923332601e-27	0.905604090521011	6.36078905662475	0.617	0.01	61.7	47	10737	0.0266100072796437	1.2977963907332
RPS11	4.56346283741539e-29	1.30888411382232e-26	35.1593060919842	1.22272877429002	0.979	0.95	1.03052631578947	47	10737	18.3157051993232	41.4441336906136
HLA-DQA2	7.00746267947248e-29	1.96520397810984e-26	1.52436915203826	4.71429141663761	0.745	0.049	15.2040816326531	47	10737	0.108952659315231	2.11374299539137
HLA-DRB1	1.38056640542897e-28	3.78755392098123e-26	92.7774571734796	3.55318871509599	1	0.446	2.24215246636771	47	10737	8.99068958898267	101.680082392244
ACTB	1.5535680208976e-28	4.17149540930377e-26	86.0840577381687	1.52496530070946	1	0.969	1.03199174406605	47	10737	32.885471997565	95.2436951039791
KCNK6	5.6067156207194e-28	1.47409898194748e-25	1.72316548150823	3.13749857038823	0.787	0.149	5.28187919463087	47	10737	0.265349364792385	2.28393612775896
AIM2	1.03758670521975e-27	NA	0.444829506629126	6.7410221814364	0.447	0.005	89.4	47	10737	0.00953558617106091	0.630092235516566
HLA-B	1.23465909775183e-27	3.17987710482207e-25	43.9266305866265	1.44671855969667	1	0.942	1.06157112526539	47	10737	18.1440002369518	48.3474394361059
GCSAM	7.30102900723612e-27	NA	0.355662149095775	6.96196579703092	0.383	0.003	127.666666666667	47	10737	0.00940349815159462	0.496182669222236
NRARP	1.00186035893347e-26	2.52869554594808e-24	0.813383509940311	3.47045232187051	0.511	0.09	5.67777777777778	47	10737	0.126040509999582	1.32734028944839
PTPRE	1.27166026076863e-26	3.14673578252944e-24	3.71800847893855	2.38893580489492	0.915	0.365	2.50684931506849	47	10737	0.969242875399592	4.6079672945201
ARL5A	1.81232294322995e-26	4.39836837376191e-24	2.37092404625172	1.92699683956437	0.787	0.432	1.82175925925926	47	10737	0.853741792804844	3.20286089614774
EGLN3	1.97155785771859e-26	4.69453965366199e-24	0.911609561177536	3.66344524653142	0.574	0.077	7.45454545454545	47	10737	0.110531359728854	1.36873300468379
C1orf162	2.0726507805994e-26	4.84386163910453e-24	5.19545058089335	3.56438948080137	0.936	0.195	4.8	47	10737	0.739442878863744	6.68990576344838
RAB7B	2.37230479074765e-26	5.44336117440644e-24	0.702046726226474	3.37775228235497	0.468	0.095	4.92631578947368	47	10737	0.112428523759745	1.13403587879769
ARF6	5.43619225722955e-26	1.22508475511137e-23	2.63355381538399	1.87963455853075	0.894	0.447	2	47	10737	0.940284602939109	3.24016471125896
HLA-C	6.74052061815953e-26	1.49237491581006e-23	22.6402733903347	1.37543699651937	1	0.904	1.10619469026549	47	10737	10.0654115400416	25.4008520869104
PPA1	7.50242307257567e-26	1.63242377889491e-23	2.54820546790107	2.15283937216921	0.787	0.357	2.20448179271709	47	10737	0.737261352858091	3.59015863209349
C3orf58	1.06805125803258e-25	2.284543538368e-23	0.959225818244577	3.1302327182363	0.596	0.131	4.54961832061069	47	10737	0.208069269175629	1.35848829507692
BASP1	5.7702702402727e-25	1.21368017387069e-22	6.05401082265512	2.65175405289584	0.915	0.328	2.78963414634146	47	10737	1.17743176042443	7.53489927393364
MYD88	8.24125472427551e-25	1.68361998451902e-22	1.21848685551046	2.6676963734279	0.723	0.198	3.65151515151515	47	10737	0.295582841165105	1.59043252416639
PARVG	8.27135016166237e-25	1.68361998451902e-22	1.33666593361618	3.60166577083786	0.723	0.11	6.57272727272727	47	10737	0.225847484793897	1.83713910436315
DAPP1	1.57665592081619e-24	3.15831709852386e-22	1.62921400508116	4.4062764871843	0.702	0.064	10.96875	47	10737	0.164528510194823	2.61446468536336
SEPT6	1.71089548869768e-24	3.37367204177574e-22	1.99002573387022	2.43990914092375	0.809	0.295	2.74237288135593	47	10737	0.612922215563538	2.65411632412909
IFITM3	1.77935081761162e-24	3.45467804896286e-22	0.37286735411909	-3.30103943368557	0.34	0.775	0.438709677419355	47	10737	7.1251003263679	0.687292741311518
HLA-DRA	3.52286111209016e-24	6.73613745978451e-22	145.314700657134	3.30897512211609	1	0.524	1.90839694656489	47	10737	16.7090239652814	161.140389486005
HLA-DOB	4.46725522095022e-24	NA	0.46499825650698	6.45325478374291	0.447	0.006	74.5	47	10737	0.0168763373776062	0.647929186127332
RPL27A	4.81920345620662e-24	9.07736531601903e-22	28.4965852943948	1.09166532342443	0.979	0.943	1.03817603393425	47	10737	16.0079764357004	33.0120687468995
EIF3L	9.35287329764824e-23	1.73578325024001e-20	3.25336591247064	1.56640809156323	0.894	0.548	1.63138686131387	47	10737	1.33781177379334	4.12243257755428
RPL4	1.26032029044498e-22	2.30510754571242e-20	9.17890866036559	1.15853826739775	0.957	0.813	1.17712177121771	47	10737	5.05034692606227	11.1523766099859
HPS5	3.66871918450803e-22	6.61417658692733e-20	0.891190194310656	2.97744322425413	0.617	0.119	5.18487394957983	47	10737	0.157179955567217	1.31692230380529
HLA-DQA1	3.86048394496919e-22	6.86187427964946e-20	27.4944562237249	4.14594293325844	1	0.181	5.52486187845304	47	10737	1.94396318509496	30.5447132898822
CCDC6	7.41909743055545e-22	1.30040291074458e-19	1.16620564310915	2.18621416894841	0.617	0.271	2.27675276752768	47	10737	0.405839871529036	1.7126350027038
CBFA2T3	9.62488613966546e-22	1.66391867236408e-19	0.538371652631696	4.29111028249958	0.468	0.037	12.6486486486486	47	10737	0.0643950145105268	0.787182260072638
RPL28	1.02979453458142e-21	1.7562171657321e-19	51.8406566482606	1.07859465342092	0.979	0.973	1.00616649537513	47	10737	29.9025157641342	61.828212767283
SLAMF8	1.35914072802432e-21	2.28698079835559e-19	0.715654000541433	4.35580979279071	0.511	0.04	12.775	47	10737	0.0734146945336093	1.15023329243925
LSP1	4.00535889909966e-21	6.65100385613653e-19	3.71062766534239	2.35046335956645	0.936	0.354	2.64406779661017	47	10737	1.0127175705715	4.72470916850268
SLC24A4	4.30358324765705e-21	7.05340527083533e-19	0.487232236505396	5.34639658980085	0.362	0.017	21.2941176470588	47	10737	0.0350013665637405	1.01760210688443
C20orf27	8.26214477193656e-21	1.33677265412615e-18	1.74810671988703	2.34862664590917	0.809	0.252	3.21031746031746	47	10737	0.441088433937697	2.40876816222568
SLC25A6	8.77433581851179e-21	1.40167238012176e-18	6.63616308215795	1.20344721942822	0.957	0.752	1.27260638297872	47	10737	3.33597156565391	8.05472409627625
RPL8	9.05373456403672e-21	1.42822662747679e-18	26.9273363471415	0.976901928761075	1	0.943	1.06044538706257	47	10737	15.5191102279601	30.3297029897837
RGCC	1.12392955183227e-20	1.75110999310164e-18	5.3010873112243	2.77694800387247	0.957	0.313	3.05750798722045	47	10737	1.34073943025318	7.94833798761705
RPS15	1.1898627877469e-20	1.83122785138608e-18	29.0705960433016	0.945494829999417	0.979	0.951	1.02944269190326	47	10737	18.2212778979585	34.2905238111105
RPS21	3.51902766138952e-20	5.35061796225732e-18	11.4236010532642	1.10601876689145	0.979	0.863	1.13441483198146	47	10737	6.28202850731216	12.8534687637525
ITM2B	6.3196950027486e-20	9.49458939698659e-18	2.71260981799626	-1.80816027093545	0.894	0.91	0.982417582417582	47	10737	11.6357023507956	3.63532736050376
FOXN2	7.08715858655602e-20	1.05223460426279e-17	1.01669093929674	2.56493947301537	0.617	0.187	3.29946524064171	47	10737	0.307077340922531	1.5513383819306
TMSB10	9.95104518816622e-20	1.46025802644951e-17	63.5088654135343	1.07074810092842	0.979	0.983	0.995930824008138	47	10737	36.6626907138931	77.325149968084
VAC14	1.82323071199291e-19	2.64473236613224e-17	0.658647758139269	3.02373440666004	0.553	0.097	5.70103092783505	47	10737	0.111012688334543	0.95707395347553
PLEK	2.4334003924813e-19	3.48971738103568e-17	2.29774685455591	3.25163485968455	0.745	0.159	4.68553459119497	47	10737	0.49628027962876	3.39055069087207
LCP1	5.4550249242058e-19	7.73510275769407e-17	6.06115604568738	2.95248093738865	0.915	0.279	3.27956989247312	47	10737	1.36973483805152	7.72194966781458
PYCARD	7.7316289844167e-19	1.08414619759265e-16	2.36181522368708	2.2407353649951	0.787	0.334	2.3562874251497	47	10737	0.790425291410948	3.37515228686699
ATG3	9.30942201589276e-19	1.29104292132491e-16	1.35230027655792	1.94890694741846	0.681	0.302	2.25496688741722	47	10737	0.488781721773669	1.92990649310688
UBA52	9.74066384510391e-19	1.33616497527404e-16	22.6389227419022	0.912431384445155	1	0.94	1.06382978723404	47	10737	13.4408603648603	24.7124514184659
CD63	1.41128238541459e-18	1.91509502192819e-16	2.65152094961621	-1.71617126603474	0.851	0.877	0.970353477765108	47	10737	12.2827098585266	3.874353429678
MARCKS	1.6082170069348e-18	2.15911687526779e-16	0.504635473071656	-3.03066134303605	0.383	0.718	0.533426183844011	47	10737	5.74469706034437	0.859484305429648
COTL1	2.0440012767222e-18	2.7152943276036e-16	7.44541310034114	1.95135616428447	0.936	0.519	1.80346820809249	47	10737	2.51652589166656	9.36870780432041
MZT2A	2.17459748538025e-18	2.85868961098946e-16	2.6350279965587	1.67442434218646	0.915	0.443	2.06546275395034	47	10737	0.994356164861659	3.21336392362637
ASAP1	2.78954947877152e-18	3.62929014660789e-16	2.52191659701088	1.72772835746183	0.872	0.419	2.08114558472554	47	10737	0.898370690054166	3.28505364833455
ATP5L	3.31682994447797e-18	4.27126468360326e-16	5.08452741833848	1.17163522222437	0.936	0.747	1.25301204819277	47	10737	3.08271949450378	6.98462379869644
SCARB1	3.49398125406514e-18	4.45394378043455e-16	0.811158996888661	3.29994215110651	0.596	0.087	6.85057471264368	47	10737	0.160828349376417	1.18714200114308
LAMP1	4.30147847243681e-18	5.42846583221526e-16	0.0949323352751081	-3.35608358438177	0.128	0.587	0.218057921635434	47	10737	1.64151299256354	0.134688791742275
CCDC88A	5.53188281253577e-18	6.91211495982192e-16	2.05276186047612	1.89845706638328	0.787	0.38	2.07105263157895	47	10737	0.825556485179021	2.8257222435596
RPS2	6.04157568322567e-18	7.47496912963804e-16	42.9701671827461	1.00580585990159	1	0.958	1.04384133611691	47	10737	24.2901755629028	48.3447120040966
FAU	6.63417495722781e-18	8.12847455924417e-16	23.6259735769529	0.896642865261317	0.979	0.944	1.03707627118644	47	10737	15.4506205263827	27.691356224898
DBI	7.43422781167852e-18	9.02114951763297e-16	5.13376423482413	1.42727291909163	0.957	0.643	1.48833592534992	47	10737	2.50077585381539	6.64847248071081
PSME1	1.98111112230432e-17	2.38110689176005e-15	2.95596133811417	1.44432058825841	0.851	0.583	1.45969125214408	47	10737	1.55292387571701	3.8695440842607
CD48	2.95201526786797e-17	3.5145691208013e-15	2.89186433457694	3.59236459826853	0.872	0.155	5.6258064516129	47	10737	0.613977668900564	3.88089835917988
SRSF7	3.80732721340853e-17	4.49051116198277e-15	3.51034209339447	1.5927935824465	0.894	0.565	1.58230088495575	47	10737	1.74737221789571	5.41121411673807
CBL	3.84515537078232e-17	4.49313525734008e-15	0.95024621432988	2.28358112771622	0.681	0.201	3.38805970149254	47	10737	0.31402794798563	1.26099295320934
BID	7.03049115024352e-17	8.13988975376819e-15	1.17187483685966	2.1035085780175	0.66	0.256	2.578125	47	10737	0.450435333877723	1.72296415423752
SAMHD1	9.13998329046595e-17	1.048605355688e-14	2.68397090039235	1.99073983102173	0.787	0.423	1.86052009456265	47	10737	1.16506097866474	3.97736693594018
PMP22	9.27864963128679e-17	1.05492394907062e-14	0.0668917756193956	-3.91379417781147	0.064	0.589	0.108658743633277	47	10737	2.31107725744405	0.117779784303695
RAB29	1.19857840973571e-16	1.35054102954149e-14	0.963345865410311	2.23234780268125	0.681	0.21	3.24285714285714	47	10737	0.316025865228239	1.27876821935164
GLIPR1	1.26038931130515e-16	1.40762062908593e-14	3.18389399401163	2.0491707920079	0.894	0.359	2.49025069637883	47	10737	0.982189494225754	3.96309403945645
NRP1	1.28813965186353e-16	1.42599319355419e-14	0.054462168086918	-3.94354500186658	0.085	0.535	0.158878504672897	47	10737	1.66477450713714	0.0785518063600167
SPINT2	1.39113445482702e-16	1.52661885390583e-14	2.04052092383621	3.18195051644895	0.851	0.137	6.21167883211679	47	10737	0.364625836296641	2.68305472867657
SELPLG	1.93607541001204e-16	2.10631652365103e-14	0.960888774559033	3.46919529483159	0.617	0.095	6.49473684210526	47	10737	0.225073744875145	1.32140194963301
SERPINF2	2.25190869341406e-16	2.42898185563124e-14	0.321182864249624	4.7373464324091	0.319	0.017	18.7647058823529	47	10737	0.0265346045199514	0.482743544906452
CTTN	3.0093289120949e-16	3.21845176869811e-14	0.011643788684508	-5.66092201103707	0.021	0.425	0.0494117647058824	47	10737	1.00024663604473	0.0153840620300073
PTRF	3.08305542633458e-16	3.26959323364222e-14	0.176743340134194	-3.63116374007228	0.191	0.605	0.315702479338843	47	10737	3.77961443814752	0.299072272976196
UCP2	3.37418140517631e-16	3.54851411111042e-14	3.53124324444041	2.60369730480698	0.872	0.266	3.2781954887218	47	10737	0.87798508519782	4.67333761794084
AGPAT1	3.56902312897463e-16	3.72240263534379e-14	0.892162958084291	2.23727008090096	0.574	0.194	2.95876288659794	47	10737	0.249057738138231	1.3096395090757
AC096772.6	3.9306208650286e-16	4.06593732103778e-14	0.392142772090478	3.64864859076808	0.362	0.044	8.22727272727273	47	10737	0.0523360630193245	0.593096877435613
FGL2	6.46002659994524e-16	6.62809233262674e-14	7.43132488523429	2.54024906474859	0.957	0.34	2.81470588235294	47	10737	1.70107118673747	8.93878401056428
CNN2	6.85033846473196e-16	6.97187672781592e-14	1.67561901387224	1.92533677530987	0.787	0.302	2.60596026490066	47	10737	0.566366355067341	2.26370843832281
DUSP4	8.19276314717058e-16	8.27141367338341e-14	0.881583526292077	3.8085698725936	0.426	0.073	5.83561643835616	47	10737	0.216084041211304	1.780562749601
LIMD2	1.00045292408675e-15	1.00204094460117e-13	1.7873497544742	2.67431690640421	0.787	0.234	3.36324786324786	47	10737	0.64415852588084	2.4724879040908
FNIP2	1.21714160053777e-15	1.20947456683359e-13	1.38108236336749	2.01274385119616	0.702	0.283	2.48056537102473	47	10737	0.504692474460782	2.22356075368844
RPS14	1.2356632394911e-15	1.21828672518576e-13	42.1290322936277	0.934039453963726	0.979	0.963	1.01661474558671	47	10737	26.9227570582186	50.2764479773536
EVI2B	1.26779687564992e-15	1.23622872621892e-13	2.20120368817008	3.11580194423679	0.872	0.163	5.34969325153374	47	10737	0.497240581847626	2.74764948498879
APOBR	1.27345272906862e-15	1.23622872621892e-13	0.676286817968799	3.62559795807359	0.532	0.062	8.58064516129032	47	10737	0.126482004405407	1.00308715116876
ARPC3	1.36039711238557e-15	1.31055050063403e-13	7.53451092117124	1.23548854672229	0.936	0.756	1.23809523809524	47	10737	3.99759759621963	9.41195666323549
PSTPIP1	1.44558946298198e-15	1.38207113809338e-13	0.702950377050931	3.78067476896846	0.532	0.064	8.3125	47	10737	0.137319034128926	1.08211665386255
RPL21	1.60306271695624e-15	1.52079363921443e-13	31.7950968724687	1.01741828009984	0.979	0.954	1.02620545073375	47	10737	19.3962592906213	37.5345464336681
PABPC1	1.61478880867459e-15	1.52079363921443e-13	9.00409047575814	1.24451325009269	1	0.801	1.24843945068664	47	10737	4.67433553743813	9.93027827559845
CAV1	1.68897244947862e-15	1.57887646758668e-13	0.200256863805917	-5.02774205159048	0.17	0.649	0.261941448382126	47	10737	8.50938371147637	0.401164613003366
SMCO4	1.7221367138623e-15	1.59804156830457e-13	0.908616763346704	2.38028094396413	0.617	0.166	3.71686746987952	47	10737	0.221984214759298	1.27331352485201
BRI3BP	1.77281914481177e-15	1.63306405894339e-13	0.59454427315169	2.85080968641184	0.511	0.097	5.2680412371134	47	10737	0.136883172570133	0.817671828906819
LDLRAD4	1.85247554257217e-15	1.69407545994643e-13	1.20435605637311	2.39363844704709	0.702	0.2	3.51	47	10737	0.350682553755037	1.65291174598813
RPL22	1.88809052049855e-15	1.71422319199221e-13	15.3343609574507	0.918799219540653	0.979	0.91	1.07582417582418	47	10737	9.96646946124959	18.196667246951
RPL14	1.94426296641474e-15	1.75261418829671e-13	24.5618465774897	0.955397808872552	0.957	0.937	1.0213447171825	47	10737	16.4719081334763	30.9928670234955
SMDT1	2.0901088095637e-15	1.87072150189319e-13	2.34790686979989	1.41128820765548	0.851	0.536	1.58768656716418	47	10737	1.28231822969341	3.07592438714932
SCARB2	2.54009603195515e-15	2.25746562839958e-13	0.0813188717868247	-3.92059841066615	0.064	0.472	0.135593220338983	47	10737	0.976177893014693	0.189188885987751
FBXO27	2.5556592990103e-15	NA	0.220285836749834	6.2660811962242	0.213	0.005	42.6	47	10737	0.0059076576805184	0.360524521475249
GPR157	3.16818527256439e-15	2.79597889089249e-13	0.409983153366382	3.54631653583023	0.34	0.046	7.39130434782609	47	10737	0.0605583320731905	0.725538274150534
TAPBP	3.73646144033939e-15	3.26619910402815e-13	3.32737496122372	1.38164674412413	0.936	0.568	1.64788732394366	47	10737	1.53174648352309	4.16935185306154
H3F3A	3.75276442221935e-15	3.26619910402815e-13	16.5509641773096	0.85992284386361	0.979	0.914	1.07111597374179	47	10737	10.2619504522734	18.4662491900048
RPL18A	4.35002784210276e-15	3.76009255940663e-13	33.9513133591522	0.960934265234475	0.979	0.954	1.02620545073375	47	10737	21.7863680166689	41.3133056756544
ATP5E	4.60520881161423e-15	3.95358742874637e-13	13.5292061143936	0.958596916653831	0.979	0.896	1.09263392857143	47	10737	8.36572289971095	15.9551203834546
CD99	4.67463867555136e-15	3.98607703280123e-13	1.11715362575982	-1.80939671419258	0.66	0.784	0.841836734693878	47	10737	5.52884702443468	1.56844356539672
SLC46A3	4.96459804390567e-15	4.20491458483823e-13	0.719773244502886	3.20377164150892	0.468	0.084	5.57142857142857	47	10737	0.137440669193387	1.24759702992069
COX7C	5.19666391395242e-15	4.37212657293864e-13	4.25916522764284	1.04329643693858	0.894	0.737	1.21302578018996	47	10737	2.8383915412477	5.46852762005473
SEPT3	6.01501226315683e-15	NA	0.168225211827486	8.99222026357657	0.213	0	Inf	47	10737	0.00197996080151878	0.232383976889932
ITGB7	6.57756634987921e-15	5.49727730698514e-13	0.600041673328674	3.94250254251196	0.553	0.043	12.8604651162791	47	10737	0.0923738418076361	0.786426230403416
ITGB1	6.96890448515988e-15	5.78602464491564e-13	0.888366845280414	-1.9191892058424	0.638	0.744	0.85752688172043	47	10737	4.40209734714946	1.19426424995004
UNC119	7.327842643314e-15	6.04427282082501e-13	0.639609296310354	2.54699421261284	0.489	0.128	3.8203125	47	10737	0.171390347712409	0.966521962593426
LRRK2	8.85305839016136e-15	7.25490888856081e-13	0.712332053539136	3.43831416293215	0.447	0.071	6.29577464788732	47	10737	0.128269040027249	1.59771096230296
RPL35	9.26314086209998e-15	7.54198952772269e-13	15.8852099984091	0.835671109547267	0.957	0.927	1.03236245954693	47	10737	11.1025741036513	19.1974785456123
PLEKHO1	9.63596651235854e-15	7.79524983243364e-13	1.73796781782844	1.76661825610881	0.766	0.352	2.17613636363636	47	10737	0.711397277594755	2.39216912827138
ARPC2	9.96085004595409e-15	8.00674697961405e-13	8.26354613847073	1.09741672253624	0.936	0.782	1.19693094629156	47	10737	4.54676350435715	10.0510344445184
RNH1	1.37768171204565e-14	1.1004014687352e-12	3.28285899656931	1.29031016003634	0.872	0.6	1.45333333333333	47	10737	1.66075207578019	4.44370166563102
STK17B	1.46785351803039e-14	1.16505103129205e-12	2.9059861647886	2.32824442860677	0.83	0.341	2.43401759530792	47	10737	1.23545952866725	4.10389700736632
CD81	1.66846214436696e-14	1.31599951636944e-12	1.09943272553592	-1.91578879091299	0.617	0.777	0.794079794079794	47	10737	6.06998065359523	1.61955273313516
CD9	1.70381896999275e-14	1.33554008703779e-12	0.50107827277046	-2.95643008817302	0.404	0.713	0.566619915848527	47	10737	6.08407485265967	0.857060111006697
GDI2	1.97667039058448e-14	1.53985063760346e-12	2.64058220912234	1.26807458164649	0.851	0.56	1.51964285714286	47	10737	1.37168315186068	3.47631825747832
TAGLN2	2.10924565095697e-14	1.63304785982067e-12	8.28814239817514	1.09446325629001	0.957	0.779	1.22849807445443	47	10737	4.5909004017962	10.2367985109692
CHN2	2.78675998100163e-14	2.14444579025857e-12	0.69011088399932	3.12092421170041	0.511	0.087	5.8735632183908	47	10737	0.155596412726466	1.08642749131488
PPY	3.06238944921025e-14	NA	0.168323096650905	9.66714353318923	0.17	0	Inf	47	10737	0.0014492215535209	0.29028268935274
ARPC1B	3.78121896872814e-14	2.89205959911207e-12	6.74813098567595	1.09130894296775	0.936	0.733	1.27694406548431	47	10737	3.72967183123944	8.31647610011413
SLC25A5	4.06337439465089e-14	3.08914366629483e-12	4.40318747178054	1.31368758351372	0.936	0.593	1.57841483979764	47	10737	1.96368511988455	5.36570522378254
FN1	4.84497496296113e-14	3.66129245704009e-12	0.271971209635549	-4.76644773198179	0.277	0.69	0.401449275362319	47	10737	12.8376021945437	0.438189236602765
CIITA	5.10280811172786e-14	3.83318085535747e-12	0.940932329640408	3.23191307953934	0.596	0.097	6.14432989690722	47	10737	0.232850848863964	1.46869215454941
H2AFY	5.274634512449e-14	3.91991918295467e-12	3.47090907065633	1.47583918765973	0.894	0.531	1.68361581920904	47	10737	1.63322680831512	4.27980763389213
AP1S2	5.28039826546984e-14	3.91991918295467e-12	2.94566654465504	1.71038295850708	0.872	0.441	1.97732426303855	47	10737	1.19054066269266	3.74853238318533
IGFBP4	5.34957184555982e-14	3.94804659011491e-12	0.0837008478317469	-4.82282650427035	0.085	0.59	0.144067796610169	47	10737	4.27790587512207	0.141876746388288
PIK3CB	5.73984633739571e-14	4.21144539406592e-12	0.531520908850295	2.62832493428934	0.468	0.113	4.14159292035398	47	10737	0.154804204813826	0.786007050827851
FKBP1B	5.89366058989272e-14	4.29930616441885e-12	0.46042499205349	2.88070820092785	0.404	0.085	4.75294117647059	47	10737	0.0837259440597312	0.707865904846584
TLR10	6.11855022699432e-14	NA	0.294738040604848	6.45586327708629	0.298	0.004	74.5	47	10737	0.011615759710582	0.492846821288896
SPARC	7.40982090967855e-14	5.37424941839904e-12	0.457200423061506	-4.60277752914857	0.426	0.7	0.608571428571429	47	10737	15.195311814337	0.667883836984307
SNRNP25	8.66209364300143e-14	6.24660695855303e-12	0.836582340512469	2.02620916059069	0.574	0.209	2.74641148325359	47	10737	0.275865844319669	1.24851814539956
CD151	8.8895143075128e-14	6.34990996357266e-12	0.2029218068949	-2.77291451984719	0.213	0.56	0.380357142857143	47	10737	1.81011379277264	0.302929137540665
S100A13	8.90597514700761e-14	6.34990996357266e-12	0.126532987167524	-3.51415839546628	0.149	0.511	0.291585127201566	47	10737	1.8653050073011	0.183626605417816
HLA-DMB	9.23100451345683e-14	6.54467848088906e-12	2.87082263434642	2.79112695040814	0.894	0.189	4.73015873015873	47	10737	0.667928510764099	3.61245822380735
ETV6	9.65909075583044e-14	6.80992878986482e-12	1.2053530159259	1.87315441739285	0.66	0.292	2.26027397260274	47	10737	0.527156819128179	1.79888591396579
LAMC1	1.03900180072097e-13	7.28455706949923e-12	0.0583971082496002	-3.32359853986574	0.085	0.471	0.180467091295117	47	10737	1.32460618201051	0.0886645957543725
DENND1B	1.21468159931072e-13	8.46921645486259e-12	0.718880306447341	2.66420611500739	0.511	0.127	4.02362204724409	47	10737	0.216549609684048	1.08305248516288
TMEM14A	1.35102487497536e-13	9.36809556164235e-12	0.854969471341349	2.09243559694322	0.553	0.198	2.79292929292929	47	10737	0.263432942677808	1.23445896587149
RP11-1143G9.4	1.45040388969027e-13	1.00022388458422e-11	1.38284340583513	3.66650230062015	0.638	0.076	8.39473684210526	47	10737	0.212814892885415	2.18799624908455
NACA	1.69943497243995e-13	1.16559072566262e-11	16.6429907087665	0.85661801153913	0.957	0.913	1.04819277108434	47	10737	11.6384398102304	20.619212822749
ID2	1.76873423604862e-13	1.20656357075316e-11	2.75340572655479	2.14852274070042	0.723	0.362	1.99723756906077	47	10737	1.24512643242685	4.5276261925275
PRSS23	1.77871969335841e-13	1.20685174893458e-11	0.0150935773620799	-6.63126622852845	0.021	0.446	0.047085201793722	47	10737	1.7910798359133	0.0217451371288983
FAM49B	1.87518693527487e-13	1.26550048786999e-11	3.05423537803599	2.13028654116684	0.894	0.342	2.6140350877193	47	10737	1.04878012956726	3.80201661008264
HAVCR2	2.02075568291732e-13	1.35648599566046e-11	0.946671777345184	3.08084136147731	0.574	0.11	5.21818181818182	47	10737	0.252038017938788	1.56278224524294
RPS3A	2.39942073229112e-13	1.60215289108539e-11	48.186649760544	0.968342414213188	1	0.962	1.03950103950104	47	10737	29.2574773620634	55.7343966419048
LYZ	2.48995365214183e-13	1.65385342579105e-11	33.9594552977511	3.21505301548722	1	0.274	3.64963503649635	47	10737	4.4615365294932	39.1476161085568
VDR	2.98437506655303e-13	1.97187504397378e-11	0.410712357018932	3.5603641844439	0.34	0.049	6.93877551020408	47	10737	0.0837299853208257	0.713769420024368
RPL26	3.08967594568968e-13	2.03081825180228e-11	29.4320214935004	0.889522287432755	0.979	0.945	1.03597883597884	47	10737	19.5021946071545	35.2475176410868
LY86	3.16437303615553e-13	2.06913925991102e-11	1.0786518892051	3.12917892372898	0.617	0.103	5.99029126213592	47	10737	0.232072602258071	1.75246650541575
TGFBR2	3.47337278050978e-13	2.25948270567183e-11	0.158485567783939	-2.93534978344646	0.191	0.6	0.318333333333333	47	10737	2.18486405280965	0.22782834228674
SNX22	4.06725911463215e-13	NA	0.16406045834102	6.13977797415733	0.191	0.004	47.75	47	10737	0.00726900197857992	0.243321520761528
ENSA	4.58625166829072e-13	2.96812800276046e-11	1.62936653318517	1.4755925107734	0.787	0.414	1.90096618357488	47	10737	0.752179453647825	2.05670050018571
SPTBN1	5.27067705146944e-13	3.38030303121684e-11	0.278467227640534	-2.8620120988876	0.234	0.577	0.405545927209705	47	10737	2.69573940557795	0.521899619540274
CKLF	5.27670124524341e-13	3.38030303121684e-11	1.46797505502707	1.70464302736336	0.787	0.351	2.24216524216524	47	10737	0.732285473259887	2.02789920858922
PPM1J	5.34532317399199e-13	NA	0.226285082516203	4.65272678191693	0.255	0.014	18.2142857142857	47	10737	0.0120019129849192	0.329214053079591
NUBPL	5.38386703889986e-13	3.43153545610688e-11	0.514822019977368	2.89267783459099	0.426	0.08	5.325	47	10737	0.0965599074138099	0.775799923354047
UBC	5.54221943877382e-13	3.51471403604651e-11	11.2464780571323	0.904645557247613	0.979	0.895	1.09385474860335	47	10737	8.15890672163867	15.1538086065243
TMEM97	5.67997074520863e-13	3.58406154022665e-11	0.388488690495992	3.20212486110111	0.404	0.052	7.76923076923077	47	10737	0.0601032740707421	0.518529665930439
MBP	5.91961600871386e-13	3.71669423034671e-11	1.67581002095004	2.68026950648498	0.766	0.203	3.77339901477832	47	10737	0.567432891120788	2.5252331331314
PKP2	6.10699325695906e-13	3.81535915360511e-11	0.529060772723924	4.61461848204685	0.447	0.023	19.4347826086957	47	10737	0.0554237870816793	0.779006805857902
RAB13	7.61025510029293e-13	4.73110440225107e-11	0.0981471265169027	-3.40717887001966	0.149	0.488	0.305327868852459	47	10737	1.46924774089229	0.133629472882999
RPS29	7.67124988429964e-13	4.74564576175792e-11	25.9594702281736	1.00715551631035	0.979	0.939	1.04259850905218	47	10737	16.0550800844771	30.4868103767587
NFIB	8.12391534724296e-13	5.00116154547347e-11	0.0797960736636849	-4.06767954672404	0.085	0.522	0.162835249042146	47	10737	2.49703137641666	0.134103256983342
RPL18	9.39823868364414e-13	5.75756175667908e-11	28.5988817368342	0.808398133494152	0.979	0.95	1.03052631578947	47	10737	19.1769011034541	32.9419621523503
UPK3A	9.74627099373438e-13	NA	0.320528132914047	5.15360741189076	0.34	0.011	30.9090909090909	47	10737	0.0206488826185471	0.475114541723099
RPL11	1.00674084944976e-12	6.13771474398841e-11	41.6713062652559	0.840573663372497	1	0.962	1.03950103950104	47	10737	26.9605666721825	47.4730187289384
RPS12	1.10012662436313e-12	6.67480673051092e-11	48.5835479807169	0.953525123354379	0.957	0.969	0.987616099071207	47	10737	33.6581427693568	63.7874859713325
RPS16	1.10721895795363e-12	6.6856953346291e-11	25.1297482531587	0.827595782458886	1	0.938	1.06609808102345	47	10737	16.2233456867153	28.0088884760558
COL18A1	1.26168595039059e-12	7.5755435655541e-11	0.0896038033361839	-5.09388697254639	0.085	0.534	0.159176029962547	47	10737	3.13806648898813	0.188921168800348
TCF4	1.26659246619011e-12	7.5755435655541e-11	0.245368955136847	-2.92456325612697	0.255	0.588	0.433673469387755	47	10737	2.63775717514827	0.400402508214926
HSPB1	1.28359663641763e-12	7.64103280735399e-11	0.139304046558727	-3.20083909510458	0.17	0.532	0.319548872180451	47	10737	1.94938193682782	0.209553447446832
HINT1	1.30166287887129e-12	7.71219977997919e-11	6.38872076240131	0.97759509445215	0.936	0.774	1.2093023255814	47	10737	3.92511069690792	7.83222565414352
HSPG2	1.58567914084097e-12	9.34625541391455e-11	0.133444444467506	-4.15490857426865	0.149	0.549	0.271402550091075	47	10737	3.19673287766206	0.212948735186978
SEPW1	1.59227013786975e-12	9.34625541391455e-11	0.57029007952504	-2.11889257035097	0.532	0.677	0.785819793205318	47	10737	3.29368180298257	0.753828148055246
HMGA1	1.75302848545361e-12	1.02422312437151e-10	1.70666479548871	1.96665281381422	0.809	0.245	3.30204081632653	47	10737	0.534709553580253	2.29285982174369
IL6ST	1.88867460403108e-12	1.09839048400333e-10	0.138395340936605	-2.93370623478638	0.17	0.541	0.314232902033272	47	10737	1.73268542593907	0.199132337964577
S100A10	2.01550636331076e-12	1.16677478463219e-10	40.2452611060306	1.19030889655023	1	0.892	1.12107623318386	47	10737	19.9771803721478	46.9353487020878
RPLP1	2.19316841469449e-12	1.26382581705226e-10	66.8833270782622	0.787086623235792	0.979	0.988	0.990890688259109	47	10737	47.1677378473417	80.0618725510851
PRKCDBP	2.35513612226284e-12	1.3509917210435e-10	0.0774980009618726	-3.97231121592264	0.085	0.471	0.180467091295117	47	10737	1.78689919771209	0.122592725668021
KIAA1958	2.59446307635443e-12	NA	0.301702441653057	5.00282924381526	0.277	0.011	25.1818181818182	47	10737	0.0225992077157694	0.611105211140313
IFI6	2.62969450341157e-12	1.50166265307937e-10	0.0178632608299101	-6.02833084464334	0.021	0.486	0.0432098765432099	47	10737	1.4977132547908	0.0276230572469886
RPL23A	2.90279021931635e-12	1.65014471026001e-10	20.4965897906814	0.882253496328045	1	0.922	1.08459869848156	47	10737	13.0532545366564	23.076318914554
PMAIP1	2.99880364120657e-12	1.69708080502363e-10	0.812837606548776	2.75705546202174	0.426	0.136	3.13235294117647	47	10737	0.346356726504488	1.96439856817734
TIMP2	3.12948826528968e-12	1.7631313351766e-10	0.534260551348626	-2.34701025948459	0.447	0.697	0.641319942611191	47	10737	3.9548315102749	0.929669284430142
PAK1	3.37410909805695e-12	1.88898965656812e-10	0.552625643872059	2.53445824145792	0.426	0.119	3.57983193277311	47	10737	0.182881670357378	0.844373459748819
CALU	3.3828182439334e-12	1.88898965656812e-10	0.157882582394715	-3.29850671712067	0.213	0.521	0.408829174664107	47	10737	1.87079372912728	0.218298767690748
WWTR1	3.5018464805816e-12	1.93893201359279e-10	0	-144269504.415502	0	0.384	0	47	10737	1.07484254791719	0
EDEM1	3.50298335260821e-12	1.93893201359279e-10	0.707022588978873	1.96753784237957	0.532	0.22	2.41818181818182	47	10737	0.375912859539392	1.02150147560918
NFIA	3.59955340977318e-12	1.9836840188357e-10	0.0289999803333834	-5.0724515425731	0.043	0.47	0.0914893617021277	47	10737	1.51129476566654	0.0417098932756872
ARHGDIB	3.64107384197206e-12	1.99784138633424e-10	3.74752243902104	1.65707044582867	0.915	0.483	1.8944099378882	47	10737	1.67798978480549	4.67817237803112
CD83	3.93419088366567e-12	2.14932852605458e-10	3.0035376109512	2.92625959932701	0.809	0.185	4.37297297297297	47	10737	0.800925170633742	4.49983078360817
RPL19	4.17845742784826e-12	2.27293675601056e-10	37.0245658482151	0.80598950800762	1	0.957	1.04493207941484	47	10737	24.5313544758679	42.1841794831924
CALD1	4.30448006410083e-12	2.33143941669324e-10	0.2076480139786	-3.85551333303716	0.191	0.613	0.311582381729201	47	10737	6.59896760487935	0.396341885788573
GNG7	4.37406626357778e-12	2.3590049677928e-10	0.324239272902404	4.07059815200449	0.34	0.024	14.1666666666667	47	10737	0.0388480453081477	0.463221408962735
FAM105A	4.88633784348885e-12	2.62406738658848e-10	0.805336935838433	2.86633735659677	0.638	0.108	5.90740740740741	47	10737	0.214775624522172	1.07910627667363
WBSCR22	4.92681867859297e-12	2.63459541202726e-10	1.06314263655864	1.64408643565256	0.723	0.299	2.4180602006689	47	10737	0.451314873747841	1.37817339234072
FERMT2	5.40798129570481e-12	2.87969299374661e-10	0	-144269503.584191	0	0.329	0	47	10737	0.56696174968619	0
LYRM4	5.83415745513116e-12	3.09357424721661e-10	0.890709376580732	1.83578583255767	0.617	0.232	2.65948275862069	47	10737	0.306271124472072	1.23501558099498
ACTR3	6.07212795724079e-12	3.20628681256815e-10	3.30120231931603	1.23135419538258	0.915	0.569	1.60808435852373	47	10737	1.6553923447161	4.17291426912038
EMP2	6.33102688547875e-12	3.32906497061424e-10	0.0111387313944513	-5.23148877554899	0.021	0.382	0.0549738219895288	47	10737	0.805533830729758	0.0145336429079791
KIF16B	6.42688982509777e-12	3.36545019056987e-10	0.557364771466954	2.53242897721568	0.468	0.107	4.37383177570093	47	10737	0.135375753803169	0.815638844394742
RPS7	6.47697399444969e-12	3.37766164503946e-10	27.520514347642	0.796674161778386	0.979	0.947	1.0337909186906	47	10737	19.1735986026338	32.7277337983499
HTRA1	6.76188609463214e-12	3.51172849852912e-10	0.0456018763254187	-5.04003077007838	0.043	0.513	0.0838206627680312	47	10737	2.70253667411188	0.0960623940111034
SERPINB1	6.86295575241077e-12	3.54961072112393e-10	1.88627327524986	1.53130194318244	0.723	0.461	1.56832971800434	47	10737	1.21721234758295	3.03536777759903
BCL6	7.40162132364111e-12	3.81259024915718e-10	0.852441300193912	2.28759484614862	0.617	0.164	3.76219512195122	47	10737	0.276641273089755	1.21120146580151
DNAJB9	7.50889548068383e-12	3.85212442952154e-10	0.717675238963502	2.07648422326152	0.511	0.195	2.62051282051282	47	10737	0.319877826164583	1.07461379297928
NDUFV2	8.60098024698593e-12	4.39450893590941e-10	2.47637253650158	1.20002904129455	0.851	0.541	1.57301293900185	47	10737	1.30410249313222	3.44185027853909
LAMA4	8.74785338004851e-12	4.45152861516985e-10	0.0888338457025801	-3.39657095317151	0.064	0.473	0.135306553911205	47	10737	1.66031229039325	0.189720222385818
ITGAV	9.33621869000453e-12	4.7318505971027e-10	0.0189340383010319	-4.44363819193939	0.043	0.391	0.10997442455243	47	10737	0.814115245901825	0.0248919997479247
COX4I1	1.03544724224845e-11	5.22693767887017e-10	7.6532044718717	0.81044608887896	0.957	0.847	1.12987012987013	47	10737	5.40770882326085	9.05358788584249
ENG	1.1111950037073e-11	5.58696452063194e-10	0.0837064628729918	-3.66193133840173	0.128	0.486	0.263374485596708	47	10737	1.58452415870454	0.11464877508785
S100A16	1.15754033885438e-11	5.79688852235807e-10	0.0254158948762266	-5.35387061544244	0.043	0.408	0.105392156862745	47	10737	1.44728528524517	0.034699456154193
EFHD2	1.16506870336415e-11	5.81152847290733e-10	3.10562909657707	1.52006271726431	0.915	0.467	1.9593147751606	47	10737	1.37196516977719	3.91545164090604
FMNL1	1.19640521741088e-11	5.9443440329627e-10	1.29692072995063	2.53993977959938	0.702	0.191	3.67539267015707	47	10737	0.496258866198289	1.80942541144277
EIF3H	1.2011716106295e-11	5.94462185338991e-10	2.19644836559515	1.1925559973134	0.851	0.532	1.59962406015038	47	10737	1.25062988152537	2.92014783977532
CRIP2	1.2640675914136e-11	6.23145820454675e-10	0.173903477920424	-3.480669448889	0.17	0.494	0.34412955465587	47	10737	1.89533981075637	0.371290799152679
BIN1	1.28802799667395e-11	6.32486899534057e-10	0.9586022827227	1.91148933506641	0.617	0.234	2.63675213675214	47	10737	0.390481178647916	1.3403327983369
P2RY14	1.29589122341614e-11	6.33881675950067e-10	0.762245461177804	4.14203954118899	0.511	0.035	14.6	47	10737	0.0886197777129959	1.10841204484324
SFT2D2	1.35654851065886e-11	6.60990046506361e-10	1.27737248784567	1.49714927835691	0.681	0.386	1.76424870466321	47	10737	0.708459664989616	1.75855445486996
ACTG1	1.53853261674055e-11	7.46780062433299e-10	28.490230538205	0.960984059981974	1	0.927	1.07874865156419	47	10737	15.9925381234423	32.4614021615262
RPL10	1.80906301204143e-11	8.74727019615433e-10	87.8961111571856	0.812393950951902	1	0.982	1.0183299389002	47	10737	59.3509641068073	103.253252792542
CCDC50	2.07804397201307e-11	1.00095095140477e-09	0.124556603127155	-2.94010152293062	0.128	0.487	0.262833675564682	47	10737	1.19465030566873	0.202080820713464
TFPI	2.31733871059978e-11	1.11197013413571e-09	0.0337300142787964	-4.70931036656915	0.043	0.41	0.104878048780488	47	10737	1.11962134506552	0.0509623759974948
TRABD	2.39937902660679e-11	1.1469758831734e-09	1.00641101265894	1.92419568282443	0.638	0.247	2.582995951417	47	10737	0.480208638560249	1.4983584937411
LAPTM4A	2.53030724612195e-11	1.20499914890789e-09	1.16948883198363	-1.62718318620284	0.702	0.773	0.908150064683053	47	10737	5.06116690292905	1.61726188841411
WBP5	2.74840845603031e-11	1.3039441622219e-09	0.0364849848178523	-3.83407556438449	0.043	0.395	0.108860759493671	47	10737	0.826845069506816	0.0562435361836662
DHTKD1	2.80104068621458e-11	1.32393758277258e-09	0.349175398293871	2.60588749691021	0.362	0.084	4.30952380952381	47	10737	0.093063607138988	0.485319071010862
EIF3F	2.8540277023636e-11	1.3439488658145e-09	3.02610964093008	1.03499420571208	0.936	0.615	1.5219512195122	47	10737	1.69319383535942	3.68638009236689
ASB2	2.8745168441248e-11	NA	0.178746061650637	5.74172980434942	0.213	0.004	53.25	47	10737	0.00858774538466216	0.26606334601941
ZNF366	3.38689239193611e-11	1.58894356826147e-09	0.378223383567675	3.05368048668203	0.34	0.054	6.2962962962963	47	10737	0.0580843808258596	0.581592990876721
UPF2	3.52299167801385e-11	1.64667240653832e-09	0.909988086261091	1.7276491436916	0.553	0.274	2.01824817518248	47	10737	0.468292062623516	1.5512445793736
APP	3.81645336871891e-11	1.77725614439973e-09	0.345548019907783	-2.35680385165746	0.34	0.596	0.570469798657718	47	10737	2.40537287450401	0.554884469580391
MTPN	4.20281721604041e-11	1.94998357597169e-09	2.11716227320394	1.09219953479451	0.745	0.57	1.30701754385965	47	10737	1.43971337518678	3.07069914690097
MOB3A	4.50002554440358e-11	2.08023158865836e-09	0.616498672475338	2.14434023693675	0.511	0.165	3.0969696969697	47	10737	0.254094643784504	0.985476206371841
HCLS1	4.73660097916727e-11	2.18160234879894e-09	2.00153980255052	2.24759372805255	0.83	0.266	3.1203007518797	47	10737	0.816787020324013	2.58491317571469
EIF3E	5.02696887601388e-11	2.30692171691983e-09	5.08881692582385	0.948135879828011	0.936	0.751	1.24633821571238	47	10737	3.32064845920152	6.1346481985959
C19orf38	5.12862443530737e-11	2.34504494107171e-09	0.372825500660926	4.05472580771574	0.319	0.026	12.2692307692308	47	10737	0.0438511319306456	0.592105650185643
RPL24	5.17485899783526e-11	2.35764334125202e-09	18.4544503803032	0.721352179828585	0.979	0.931	1.0515574650913	47	10737	13.6033757416136	21.9138134579248
IDO1	5.53196933932043e-11	NA	0.571524974354301	6.93264301502436	0.404	0.003	134.666666666667	47	10737	0.0134731770708377	1.0066444899615
GNG12	5.60854218055066e-11	2.54603605462408e-09	0.0364421405047395	-4.14383116538856	0.043	0.365	0.117808219178082	47	10737	0.702370032420829	0.05614582103735
BIK	5.95499566728362e-11	NA	0.166119440586548	5.62937973197064	0.213	0.005	42.6	47	10737	0.00789051427311445	0.238132369126252
RPL5	6.07715397250385e-11	2.74887753164869e-09	19.8977913604522	0.796557433817334	0.957	0.926	1.03347732181425	47	10737	14.5823772013908	24.6011651180816
CALM2	6.16424261137046e-11	2.7783122055534e-09	8.84856515117014	0.911750703400131	0.957	0.834	1.14748201438849	47	10737	5.87337260176455	11.2892193370481
NDUFS4	7.0697656814803e-11	3.17510472954738e-09	1.39254158104635	1.42707086172416	0.723	0.379	1.90765171503958	47	10737	0.661146789373333	1.92168012127901
CNN3	7.14073521610072e-11	3.1956056179855e-09	0.0964971918234279	-2.86811633314104	0.085	0.466	0.182403433476395	47	10737	1.34493062068566	0.197685246925894
OPTN	7.33558344045124e-11	3.27120364022949e-09	0.010168833439939	-4.91968340802948	0.021	0.346	0.0606936416184971	47	10737	0.656761518089836	0.0129543190252947
FBN1	7.39069042632981e-11	3.28417299930571e-09	0.028880561797205	-6.68117763347287	0.043	0.504	0.0853174603174603	47	10737	4.1688073871779	0.0415150871119691
RHOB	7.44986897185591e-11	3.29885426052006e-09	0.160169626680356	-3.14350212575911	0.149	0.578	0.257785467128028	47	10737	2.77805410424743	0.29725654496906
MAP4K1	7.56647473603584e-11	3.33877311778924e-09	0.389971364170256	4.64937775965208	0.404	0.02	20.2	47	10737	0.0487352404182789	0.557804543687865
RPL36A	7.98545965261464e-11	3.51137633505215e-09	3.21324186248389	1.11181968585368	0.936	0.628	1.49044585987261	47	10737	1.92657067918495	4.15697254819611
EMP1	8.42747688120634e-11	3.69287355002861e-09	0.337497081172266	-2.60766170319467	0.298	0.575	0.518260869565217	47	10737	3.01622890425773	0.558842107686629
APLP2	9.25715547130443e-11	4.0423979947357e-09	0.585294711564225	-1.70990412817096	0.489	0.684	0.714912280701754	47	10737	3.06093142592427	0.828522650602852
COL4A2	9.37321969300284e-11	4.0789666388171e-09	0.071973465060587	-5.0725826141731	0.085	0.491	0.173116089613035	47	10737	3.40761023928427	0.117722223777576
TIMP1	9.74211626243946e-11	4.22493151999952e-09	1.79195959447053	-2.61075112721567	0.766	0.826	0.927360774818402	47	10737	15.6110923442245	2.56448032700827
EHD2	9.95007465780548e-11	4.30034048566799e-09	0.0429799941406983	-3.54435469888149	0.043	0.388	0.110824742268041	47	10737	0.89895119234209	0.0733966125417215
ARHGAP5	1.01716555538503e-10	4.38110215322836e-09	0.95817386797865	1.75760325316339	0.553	0.263	2.10266159695817	47	10737	0.442269555418096	1.57247663790316
REPIN1	1.04580411790676e-10	4.48913196189908e-09	0.587951706852762	2.09716891554614	0.489	0.157	3.11464968152866	47	10737	0.196926633572881	0.844698440870204
TNFRSF1A	1.1024791012868e-10	4.71636822313199e-09	0.124003440616836	-2.49438155018007	0.17	0.48	0.354166666666667	47	10737	0.995979113158201	0.173366912402093
LGALS9	1.21739289647469e-10	5.1903710653752e-09	1.30072343692379	1.86337403242599	0.66	0.266	2.4812030075188	47	10737	0.528444194962721	2.05228916677968
SASH1	1.22876852361937e-10	5.22123190844325e-09	0.0581805179176205	-4.13583612679763	0.043	0.377	0.114058355437666	47	10737	0.727178324922064	0.173602775300243
RPS5	1.2944808934784e-10	5.48199626701254e-09	17.9272089675087	0.835559748518943	0.936	0.91	1.02857142857143	47	10737	13.2385029174892	23.1019908868519
IFT20	1.30484620122274e-10	5.50741105666587e-09	1.31177036105066	1.52903543073732	0.766	0.322	2.37888198757764	47	10737	0.52213374023744	1.82657058723319
CAMK2D	1.37501885586141e-10	5.78424598699034e-09	1.24455726944625	1.54801397647888	0.638	0.331	1.92749244712991	47	10737	0.587255324919488	1.94291472869679
CTSB	1.38404612599256e-10	5.80287777741733e-09	0.2582957005158	-3.88747558184931	0.298	0.653	0.45635528330781	47	10737	6.35624111691114	0.364214230043934
COL1A2	1.42074911118602e-10	5.93703767654554e-09	0.80278423500203	-4.48303442318299	0.532	0.757	0.702774108322325	47	10737	35.4412723167436	1.55505734162552
NET1	1.44291335527426e-10	6.00975793516871e-09	1.42835764760378	1.99180651814038	0.745	0.24	3.10416666666667	47	10737	0.522754088654299	1.90738398276353
ELOVL5	1.5201272464301e-10	6.31052824011441e-09	1.13725328183228	1.64177750020992	0.66	0.281	2.34875444839858	47	10737	0.441328129662232	1.81168551910601
NDRG2	1.58226289831327e-10	6.54693697597162e-09	0.809376340475667	2.59966976579206	0.574	0.124	4.62903225806452	47	10737	0.249174025873588	1.1656640841062
RBM3	1.61333348137563e-10	6.65368252776487e-09	7.72531718288744	0.798918874311004	0.979	0.825	1.18666666666667	47	10737	4.83145238440463	8.84615883245881
AK1	1.63175783554684e-10	6.70774719368116e-09	0	-144269503.45697	0	0.302	0	47	10737	0.537178193591785	0
CD37	1.72011859819025e-10	7.04801841206527e-09	2.10266570758832	2.84216265154176	0.745	0.194	3.84020618556701	47	10737	0.759229725260351	3.03019315080703
RPL10A	1.79055951176091e-10	7.30923037233875e-09	16.2528164866711	0.815166375773138	0.979	0.905	1.0817679558011	47	10737	11.443608881251	19.7876833359011
HLA-DRB5	1.79545278559827e-10	7.30923037233875e-09	0.816350973152933	2.82094055779867	0.596	0.103	5.78640776699029	47	10737	0.208051001413189	1.14228445773816
HIGD2A	1.81411727583169e-10	7.36146624469323e-09	1.79732468954554	1.24936216755289	0.787	0.48	1.63958333333333	47	10737	1.04034937680735	2.41040462238675
NCKAP1	2.13274459438045e-10	8.62667845547478e-09	0.0111387313944513	-4.78977787249298	0.021	0.327	0.0642201834862385	47	10737	0.545830507729988	0.0145336429079791
IFI27	2.20751046696916e-10	8.90056935883411e-09	0.171109716211241	-5.29236637406343	0.128	0.526	0.243346007604563	47	10737	5.16043149704518	0.449837212407313
FNDC3B	2.60030461661914e-10	1.04457804218544e-08	0.0356560904873391	-3.2256249405356	0.064	0.403	0.158808933002481	47	10737	0.80694320027784	0.0502573899029556
CAV2	2.60730652367997e-10	1.04457804218544e-08	0.0482409456556645	-4.44569092344655	0.064	0.403	0.158808933002481	47	10737	1.28502593285177	0.0701084630810611
HLA-DMA	2.77599456706761e-10	1.10864086824029e-08	6.76406074387494	2.38757514657047	0.915	0.296	3.09121621621622	47	10737	1.81773148275423	8.65563152841278
ITGB2	2.91250594494402e-10	1.15948974842882e-08	2.28721892926392	2.4979498865177	0.83	0.202	4.10891089108911	47	10737	0.704296701604648	2.98121420087019
GNG11	3.29285932353892e-10	1.30678882588243e-08	0.114748405387233	-4.42655889369075	0.128	0.523	0.244741873804971	47	10737	3.18039229345543	0.181407699184835
PPM1M	3.35468526771178e-10	1.32715135042391e-08	0.450025224356437	2.62691971485495	0.468	0.088	5.31818181818182	47	10737	0.130592929001968	0.644723977864789
TNS1	3.38826536594846e-10	1.33624715369592e-08	0.011643788684508	-4.93812120713363	0.021	0.354	0.0593220338983051	47	10737	0.692864749027573	0.0153840620300073
SUSD6	3.44860720927433e-10	1.35580756950287e-08	0.776306430824352	1.77137918205449	0.532	0.238	2.23529411764706	47	10737	0.384957345443885	1.3453401374077
KIF2A	3.86997832530308e-10	1.51674305792934e-08	0.681107350086439	1.87015671720947	0.489	0.2	2.445	47	10737	0.314269059494101	1.02358425069324
FAM198B	3.97437431173667e-10	1.55283603139681e-08	0.0171802306266007	-5.34779324534693	0.021	0.373	0.0563002680965147	47	10737	0.866197750284833	0.0261043748462473
PTPN2	4.13945406306419e-10	1.61234290974908e-08	0.806328527501904	1.77234029990576	0.553	0.252	2.19444444444444	47	10737	0.448535503770718	1.14521125387701
RASSF5	4.21932121110355e-10	1.63839488258852e-08	0.880204068266722	2.70010936331433	0.553	0.141	3.92198581560284	47	10737	0.358473926449885	1.28673427796139
RILPL2	4.30618894428465e-10	1.6649141165706e-08	1.2393776223658	1.81049536076077	0.638	0.307	2.07817589576547	47	10737	0.716005632427258	1.95006659388779
MCOLN2	4.32246826554936e-10	1.6649141165706e-08	0.406775783084341	4.91219054795454	0.383	0.013	29.4615384615385	47	10737	0.0347151360442062	0.668959448706711
CDH13	4.32719358347984e-10	1.6649141165706e-08	0	-144269503.873687	0	0.297	0	47	10737	0.649070028650291	0
CDC42EP5	4.63115643060045e-10	1.77644967033975e-08	0	-144269503.485937	0	0.296	0	47	10737	0.53224343210091	0
COL3A1	4.67772708661014e-10	1.78887623736424e-08	0.758805621979323	-4.57663171996591	0.468	0.701	0.667617689015692	47	10737	37.8446448861629	1.96693620741193
EIF3K	4.83357774733996e-10	1.84289278463536e-08	4.03037447634056	0.811978539431144	0.872	0.754	1.15649867374005	47	10737	3.16413904093656	5.31075415157749
COL1A1	4.94205582060117e-10	1.87857664024057e-08	0.773862475912673	-4.94325169565424	0.532	0.709	0.750352609308886	47	10737	43.0877597064912	1.5541129171341
FSTL1	5.12569013707491e-10	1.94252881471127e-08	0.154937252909906	-4.23299453528703	0.17	0.516	0.329457364341085	47	10737	3.51435046470588	0.243336672762448
RPS9	5.90012119097122e-10	2.22932722844481e-08	22.4143628035993	0.621043007032361	0.957	0.949	1.00842992623815	47	10737	17.535579022954	26.7774978867919
DAB2	6.00782140812897e-10	2.26324496031605e-08	0.149922827588692	-3.40727800296639	0.149	0.5	0.298	47	10737	1.65200227506608	0.311919136683001
HOMER3	6.18743170264835e-10	2.32396988355423e-08	0	-144269503.439896	0	0.298	0	47	10737	0.535491772316723	0
ACSL5	6.33580012515318e-10	2.37263494300989e-08	0.527919436025295	2.3849694873678	0.468	0.106	4.41509433962264	47	10737	0.144914369678069	0.822702944877739
TJP1	6.4886046208843e-10	2.42266835253136e-08	0.0205641911688064	-4.99265709570026	0.021	0.327	0.0642201834862385	47	10737	0.624743871639183	0.0341090809573927
DOCK2	6.60797402608812e-10	2.4546356410909e-08	0.933597773343628	2.74824734907888	0.66	0.12	5.5	47	10737	0.29127241170226	1.27064804840412
ASPH	6.61312296331939e-10	2.4546356410909e-08	0.117979597519705	-2.50722538432652	0.17	0.455	0.373626373626374	47	10737	1.02983599712876	0.164739870305438
DOCK10	7.03914947129836e-10	2.60510458439253e-08	0.860595530393786	2.46227962766223	0.553	0.151	3.66225165562914	47	10737	0.33925611694625	1.37043043103388
STK4	7.18974933285371e-10	2.65305954914076e-08	2.07815696575649	1.92469115769197	0.787	0.373	2.10991957104558	47	10737	1.21251182566012	2.71898501232086
NBEAL2	7.87094700480552e-10	2.89595776095177e-08	0.489555354358298	2.45886706998697	0.468	0.109	4.29357798165138	47	10737	0.20201694347566	0.776384015989532
MARCH1	8.32668380760134e-10	3.05473109453282e-08	1.22164909130193	2.61965159612488	0.66	0.141	4.68085106382979	47	10737	0.380426393199868	1.86486195994218
MXRA7	8.40498343439645e-10	3.0745185780314e-08	0.0282946074254593	-4.23798262515772	0.043	0.354	0.121468926553672	47	10737	0.752269370082781	0.0405741565183978
SERPINB9	9.03177664341744e-10	3.29424916878405e-08	1.43965270312621	2.0494333985352	0.681	0.256	2.66015625	47	10737	0.677057851942773	2.43735306715737
HLA-DOA	9.18298787753008e-10	3.33974948168385e-08	0.650391202130075	3.25025850241414	0.511	0.059	8.66101694915254	47	10737	0.125799938921873	1.00118221335833
N4BP2	9.43526900890458e-10	3.41419162275059e-08	0.488337745477246	2.00495379797391	0.404	0.16	2.525	47	10737	0.242635962774367	0.7096687951835
BLOC1S6	9.45845934480414e-10	3.41419162275059e-08	1.05496434991748	1.37133036302144	0.617	0.364	1.69505494505495	47	10737	0.629492119109485	1.53541848413731
PFDN2	9.46883572078216e-10	3.41419162275059e-08	1.98259759490483	1.28254086239503	0.851	0.439	1.93849658314351	47	10737	0.90290646688815	2.58908859270103
RPS4X	9.61969031327492e-10	3.45870346876152e-08	27.9951350834856	0.748774900175472	1	0.943	1.06044538706257	47	10737	19.2839520145571	31.6695166319235
MAP1B	9.70214718743798e-10	3.47844027004168e-08	0.0111387313944513	-6.35820107573514	0.021	0.379	0.0554089709762533	47	10737	1.57593097059591	0.0145336429079791
NFE2L1	9.90410217001165e-10	3.54078666814581e-08	0.0111387313944513	-4.63268609967414	0.021	0.325	0.0646153846153846	47	10737	0.517034434166754	0.0145336429079791
H3F3B	1.01150757108127e-09	3.60599591724454e-08	14.9282064291191	0.749350796998181	1	0.918	1.08932461873638	47	10737	10.2315258245265	16.7108016129788
CXCL16	1.111691496876e-09	3.9495179692054e-08	2.52880016245671	2.226060106199	0.787	0.255	3.08627450980392	47	10737	0.867576576795668	3.5875989416042
DPYSL3	1.11488602583771e-09	3.9495179692054e-08	0.0566531776718227	-3.5397902284714	0.085	0.375	0.226666666666667	47	10737	0.885407292366976	0.083878575363983
SERPINH1	1.11725666799234e-09	3.9495179692054e-08	0.11336677090169	-3.52165375923	0.128	0.409	0.312958435207824	47	10737	1.2043782305237	0.245235589497864
TMEM120B	1.20595292106437e-09	4.25115247593083e-08	0.349155238275239	2.64774624124061	0.277	0.078	3.55128205128205	47	10737	0.125768172216814	0.587966002940521
RPSA	1.24271859494219e-09	4.36855394656559e-08	13.8966947228852	0.75318957944925	0.957	0.903	1.05980066445183	47	10737	10.3650771286406	16.904307085273
TMEM106B	1.31370740797172e-09	4.60527430238976e-08	0	-144269502.866723	0	0.293	0	47	10737	0.445654329976097	0
VAV3	1.3532401120646e-09	4.73071751087405e-08	0.538691655131631	2.76449606669346	0.489	0.082	5.96341463414634	47	10737	0.141725992140695	0.839561878540809
FAM60A	1.37829587533497e-09	4.80499832782521e-08	0.694774097179902	1.91151652306327	0.489	0.177	2.76271186440678	47	10737	0.261943928228039	1.10985114647219
MAP3K13	1.47322546799456e-09	5.11073606088901e-08	0.788007630787928	1.70064790653452	0.596	0.233	2.55793991416309	47	10737	0.31738476108871	1.04365693487016
FKBP9	1.47409502865579e-09	5.11073606088901e-08	0.070789566365919	-3.23099297947558	0.085	0.382	0.222513089005236	47	10737	0.774890217107858	0.134251809410047
RPS8	1.59034729627913e-09	5.49868024083358e-08	40.0964968005957	0.778940788693882	0.979	0.958	1.02192066805846	47	10737	28.6395936722831	48.3972893308001
PPIC	1.74251480389836e-09	6.00834339486264e-08	0.0658438063137483	-3.82868783462419	0.085	0.417	0.203836930455636	47	10737	1.37581781797457	0.0968858687860556
IER5	1.76349452158251e-09	6.06411467639545e-08	1.2131053760126	1.95752157630291	0.638	0.245	2.60408163265306	47	10737	0.541029960291875	2.09115400373589
ARID5B	1.89542402673041e-09	6.50006826558091e-08	0.0752719655406577	-3.27785783967537	0.085	0.456	0.18640350877193	47	10737	1.34352660876433	0.138428206262685
CCSER1	2.03656847170369e-09	NA	0.265577282872425	4.3603924946635	0.277	0.015	18.4666666666667	47	10737	0.023750996125585	0.490889889032178
CRTAP	2.19762084145672e-09	7.5159823900227e-08	0.170009483432822	-2.02910050988376	0.213	0.516	0.412790697674419	47	10737	1.20263729561617	0.249083868405655
RNASE6	2.21385930673937e-09	7.55105525704078e-08	1.5675892624812	2.71865073527158	0.617	0.152	4.05921052631579	47	10737	0.493967848872345	2.72063367446974
CLIC4	2.2272279852213e-09	7.57617713571233e-08	0.0939303725679455	-2.73633400752002	0.128	0.414	0.309178743961353	47	10737	0.905957006423081	0.134838818411501
ENAH	2.33232921276161e-09	7.91236415727191e-08	0.0392221264291694	-3.53615255733725	0.064	0.379	0.168865435356201	47	10737	0.884309797816353	0.0554470789451405
PPP3CA	2.36340545251366e-09	7.996294051132e-08	0.184478407783254	-2.09968961728668	0.234	0.52	0.45	47	10737	1.38060813780022	0.263307811962276
PVRL2	2.43764539164546e-09	8.2254237546967e-08	0.0140246046594128	-4.80540929236069	0.021	0.32	0.065625	47	10737	0.570939739516482	0.0196665599830289
NRP2	2.60535313515168e-09	8.76788175083044e-08	0	-144269503.561045	0	0.297	0	47	10737	0.624835402508861	0
EPAS1	2.83340103820809e-09	9.50997901653886e-08	0.0192140822684905	-4.58954352131414	0.021	0.379	0.0554089709762533	47	10737	1.06210843798849	0.0307681240600145
MARVELD1	3.13124815718299e-09	1.04817909134348e-07	0	-144269503.048608	0	0.271	0	47	10737	0.419469219173668	0
CTSD	3.20891856374798e-09	1.07133736175924e-07	0.379513459763258	-3.47467269868803	0.362	0.692	0.523121387283237	47	10737	6.71112658316024	0.545297086495366
CORO1A	3.40364148233927e-09	1.13334974952827e-07	2.17382601120382	2.43113575002063	0.787	0.235	3.34893617021277	47	10737	0.950521857468848	3.0507444772476
PPFIBP1	3.51245889754713e-09	1.16650608650118e-07	0.0250908198763056	-4.01123788086203	0.043	0.325	0.132307692307692	47	10737	0.605944946851058	0.0336836770936704
ID3	3.55554783728368e-09	1.17771689518425e-07	0.0868015603890759	-4.34172411101118	0.085	0.465	0.182795698924731	47	10737	2.47205874309022	0.157673805181488
CTSA	3.56944527271844e-09	1.17922511365724e-07	0.0961013050291593	-2.81140320409062	0.128	0.429	0.298368298368298	47	10737	0.906230847904101	0.142942962599573
PXDN	3.61034494469978e-09	1.18962279901074e-07	0.011643788684508	-5.55065562127468	0.021	0.305	0.0688524590163934	47	10737	0.754951383115121	0.0153840620300073
COL4A1	3.84921046397853e-09	1.26502698060961e-07	0.0801411162733328	-4.68783527255369	0.106	0.47	0.225531914893617	47	10737	3.54468109173578	0.123775411241832
CAP1	3.94596722291904e-09	1.29345730787632e-07	2.98829360419765	1.03199926272619	0.894	0.59	1.51525423728814	47	10737	1.7347532715279	3.73582326022426
TOP1MT	4.1284021959262e-09	1.34975222053338e-07	0.25882750785453	3.09331455237461	0.277	0.041	6.75609756097561	47	10737	0.0476867417488439	0.406272217856101
CFL1	4.16998781335002e-09	1.35982548331983e-07	12.9184195087476	0.818203861130124	1	0.861	1.16144018583043	47	10737	7.80765204415947	14.4687121931794
ADAM9	4.44743316933426e-09	1.44656202569583e-07	0.0257265802278477	-3.93197468528039	0.043	0.347	0.123919308357349	47	10737	0.640741956818889	0.0351903264466829
RPL15	4.55538468722391e-09	1.47786516073948e-07	23.2246181304557	0.571225139786146	0.957	0.955	1.0020942408377	47	10737	20.5157170655741	30.1940082783841
RBFOX2	4.95412843325033e-09	1.60310514942613e-07	0.0176949342694201	-4.65148764201446	0.021	0.302	0.0695364238410596	47	10737	0.475621603890805	0.0272444264516997
CSK	5.23042075416145e-09	1.6881818393227e-07	1.02069527827426	1.77501672673054	0.681	0.241	2.82572614107884	47	10737	0.447560526902633	1.38844391686949
SDC2	5.25558333509875e-09	1.69197606349353e-07	0.0414174198214892	-5.28801407638949	0.043	0.406	0.105911330049261	47	10737	1.63058532011113	0.0688288778344067
DUSP6	5.43506878888488e-09	1.74530707673606e-07	0.0476851922081174	-4.74715338869873	0.064	0.423	0.151300236406619	47	10737	1.77160350379663	0.0700043097327483
HSPA1A	5.54361493762899e-09	1.77564519068218e-07	2.36064430932774	2.07018051221328	0.617	0.43	1.43488372093023	47	10737	3.17985337791907	12.1609367298305
P4HB	5.87395694882369e-09	1.87669206820645e-07	0.591243231987028	-1.72641538238879	0.511	0.625	0.8176	47	10737	2.50299611357773	0.803608447497896
CLCN4	5.88361119749164e-09	NA	0.21297615642692	3.78030488471985	0.255	0.021	12.1428571428571	47	10737	0.022544537683319	0.300830281219702
RCN1	5.90410781094061e-09	1.8788849010589e-07	0.129833096359031	-3.09534893446429	0.106	0.377	0.281167108753316	47	10737	0.780910591294035	0.314350693381515
RPL37	5.91059671727722e-09	1.8788849010589e-07	21.6298837442274	0.690764962920176	0.979	0.948	1.03270042194093	47	10737	16.6319732245504	26.1926355456929
DSE	5.98697554228201e-09	1.89838269707535e-07	1.68280741393363	1.71875116743305	0.787	0.311	2.53054662379421	47	10737	0.751650513406494	2.31722072572929
RPL41	6.03363135576757e-09	1.90838164686182e-07	25.3448845586182	0.626421114684216	0.957	0.958	0.998956158663883	47	10737	21.252584710529	32.238258193967
PLCB2	6.240524675685e-09	1.96477310477361e-07	0.51263131352141	3.06539366242095	0.447	0.067	6.67164179104478	47	10737	0.145779234304686	0.805828984013741
SH3D19	6.2430587560556e-09	1.96477310477361e-07	0	-144269503.052243	0	0.272	0	47	10737	0.44131840125973	0
RAB7A	6.2668299784985e-09	1.96734811762814e-07	1.73504331545846	1.09095678021256	0.809	0.495	1.63434343434343	47	10737	1.00819164309132	2.28124703646325
DLC1	6.34018398326808e-09	1.98543726721695e-07	0.0285428300579904	-3.9949004719681	0.043	0.335	0.128358208955224	47	10737	0.678845699531311	0.0407084416050052
BGN	6.55764116544437e-09	2.04845127494822e-07	0.10879945024804	-4.47555441044182	0.085	0.503	0.168986083499006	47	10737	5.09110268540408	0.281236085012594
MGST3	6.67831269841086e-09	2.07767528820359e-07	0.831707417402734	-1.47820682462042	0.574	0.687	0.83551673944687	47	10737	3.2123917534374	1.23008118856477
MSRB3	6.68412176712091e-09	2.07767528820359e-07	0.01353348534856	-4.7490908021525	0.021	0.295	0.0711864406779661	47	10737	0.496310462735448	0.0187448632176501
COL6A1	7.16705779258035e-09	2.22231620005809e-07	0.254800156239868	-4.45971033116728	0.191	0.544	0.351102941176471	47	10737	7.15263432951937	0.526243149703331
COL6A2	7.18501333206371e-09	2.22242324143735e-07	0.333589506086148	-3.8194853764683	0.255	0.586	0.435153583617747	47	10737	9.58373801671435	0.768163441189941
C14orf2	7.33736139187655e-09	2.26399757372817e-07	2.77528497659239	0.968158759909068	0.936	0.605	1.54710743801653	47	10737	1.72798249351389	3.55935253755287
RPLP2	7.36976953688535e-09	2.26845101354861e-07	21.5646090004669	0.660316479799404	0.957	0.951	1.00630914826498	47	10737	16.7401863283621	25.5464145839978
SH3BP1	7.84083951508053e-09	2.40757651290307e-07	0.495538917391582	2.69927016190232	0.468	0.088	5.31818181818182	47	10737	0.173190111786143	0.677723658487351
RNASET2	7.86336802948265e-09	2.40863360514735e-07	2.7219252578534	1.9193537365984	0.894	0.325	2.75076923076923	47	10737	1.08446320536927	3.90301214681565
RP5-1171I10.5	8.08871061376545e-09	2.47165927229346e-07	0.494492978433073	3.5666906026034	0.447	0.048	9.3125	47	10737	0.12074494135069	0.746544605584679
LINC01420	8.41741601892315e-09	2.56588865117899e-07	1.21340245538256	1.29782634831404	0.66	0.376	1.75531914893617	47	10737	0.642085895786077	1.78248151069561
ADIRF	8.63808106213738e-09	2.62680922901624e-07	0.211558791002835	-3.16911342201907	0.128	0.586	0.218430034129693	47	10737	5.484004130946	0.609243775821943
NUP210	8.70850373812742e-09	2.64185858594154e-07	0.357367959257055	3.59707149510889	0.383	0.038	10.0789473684211	47	10737	0.0851058604350155	0.487422566170756
FIS1	8.95396754244406e-09	2.70437054804729e-07	0.467762848611394	-1.42442058461535	0.468	0.603	0.776119402985075	47	10737	1.68939416500639	0.65415543144103
LAMB1	8.95742384376996e-09	2.70437054804729e-07	0.0573913984823955	-3.23724300815573	0.106	0.368	0.28804347826087	47	10737	0.925368946733868	0.0737814386028955
GPX8	9.28262760268846e-09	2.7958654020508e-07	0	-144269503.635405	0	0.27	0	47	10737	0.512524948289622	0
RHOF	9.4303803109296e-09	2.8336047505698e-07	0.444952078384528	3.21150548213169	0.426	0.055	7.74545454545455	47	10737	0.115669114115213	0.649537063039749
RPS28	9.47596108893355e-09	2.84053750456868e-07	28.6543849991919	0.674479756617542	0.979	0.97	1.00927835051546	47	10737	21.8716768552074	34.0259474104782
LAMB2	9.70051150579009e-09	2.90095865410121e-07	0.120665297858473	-2.86565990210065	0.128	0.43	0.297674418604651	47	10737	1.06133447149802	0.208981272572276
IL16	1.01107317224187e-08	3.01648780938354e-07	0.585149018705783	2.62938183574474	0.511	0.105	4.86666666666667	47	10737	0.215030388733444	0.846031576199657
VCAN	1.03098343714941e-08	3.06863466434564e-07	0.0573530738284673	-5.73100408940162	0.064	0.478	0.133891213389121	47	10737	4.68445200094149	0.0965143843025653
MIF4GD	1.04305364530161e-08	3.09725576557796e-07	0.563546279519526	1.98596765558726	0.468	0.158	2.9620253164557	47	10737	0.212247079133774	0.828865430056847
RASSF2	1.05335960270631e-08	3.12051600613934e-07	0.832201329598943	2.05968102711441	0.596	0.185	3.22162162162162	47	10737	0.378204711950105	1.1193999146099
RPL35A	1.06038351681346e-08	3.13396720894283e-07	17.1233899182371	0.693205209308079	0.979	0.924	1.05952380952381	47	10737	13.0742114183195	20.5050158566501
PDK4	1.08462265947095e-08	3.19811634638396e-07	0.072262201454572	-4.77707327023379	0.064	0.491	0.130346232179226	47	10737	2.61248845661186	0.129239336186228
MAT2A	1.16675885963335e-08	3.43228363836196e-07	1.45524821124833	1.47700636296267	0.66	0.401	1.64588528678304	47	10737	1.0397288424665	2.42367407219886
HSP90AA1	1.25869094296061e-08	3.69411155817741e-07	8.13749616482013	0.838252381742073	0.936	0.867	1.07958477508651	47	10737	7.31799252255892	12.8073154295739
SERTAD2	1.3490865225039e-08	3.95022550208799e-07	0.592599512954456	1.74191401893659	0.468	0.203	2.30541871921182	47	10737	0.287460644673888	0.879782671737967
CLIC2	1.45603007901744e-08	4.25349527712966e-07	0.547281986019544	1.95252346830646	0.447	0.155	2.88387096774194	47	10737	0.206565835640887	0.783444794654342
MMP14	1.49143467117492e-08	4.34686040420959e-07	0.111656107150036	-3.28876089815811	0.085	0.393	0.216284987277354	47	10737	0.985146745451382	0.244677123480457
BCL11A	1.54187782522563e-08	4.48352492035656e-07	0.456716333597659	4.10304357719734	0.426	0.027	15.7777777777778	47	10737	0.0755795854597119	0.654424860833665
CKAP4	1.54702671582658e-08	4.48815566752448e-07	0.0301826351134638	-4.07506096474029	0.043	0.337	0.127596439169139	47	10737	0.816478283522166	0.0440617355185293
RP6-159A1.4	1.61508571312245e-08	4.67485818798288e-07	0.360650469117206	4.18130599183929	0.34	0.022	15.4545454545455	47	10737	0.0489678858699924	0.540979708663067
PLS3	1.63300535528814e-08	4.715910202228e-07	0.0931182604649112	-2.8939943209278	0.128	0.394	0.3248730964467	47	10737	1.00771928072503	0.130359538754347
NUCB2	1.64034855209392e-08	4.72630107932084e-07	0.0644852586546265	-2.77662591493201	0.106	0.389	0.272493573264781	47	10737	0.832012458337869	0.089851299845259
SCARA3	1.67008129917585e-08	4.80100819945312e-07	0	-144269503.254308	0	0.265	0	47	10737	0.460801103228734	0
TPM3	1.68346760162788e-08	4.82849116648724e-07	5.68601799363107	0.908353556414908	0.894	0.732	1.22131147540984	47	10737	3.92276653490906	7.65019433573496
PGLS	1.69436672729398e-08	4.8487319951134e-07	1.9517324657135	1.03007014890591	0.787	0.53	1.48490566037736	47	10737	1.21556213571238	2.67160031180806
RPL6	1.74577722745013e-08	4.98171477786925e-07	19.1599929777242	0.66299090955016	0.979	0.933	1.04930332261522	47	10737	14.5388651310102	22.6863582588472
MDK	1.74873189112209e-08	4.98171477786925e-07	0.0150935773620799	-5.39709476425282	0.021	0.325	0.0646153846153846	47	10737	0.823044325208667	0.0217451371288983
ATP5G2	1.85454372164029e-08	5.27124814574336e-07	5.75732015966488	0.704033232495843	0.957	0.811	1.18002466091245	47	10737	4.20938425635	6.87339378776546
CASP4	1.86704123138517e-08	5.29484502024287e-07	0.0104748991648629	-4.44678089486552	0.021	0.315	0.0666666666666667	47	10737	0.512306995587612	0.0134451893177846
RIN2	1.91375501734721e-08	5.41515433159683e-07	0	-144269502.984017	0	0.275	0	47	10737	0.437730536729022	0
RPL17	1.93980904095382e-08	5.47659733710005e-07	2.36101675162615	0.98949189236206	0.851	0.586	1.45221843003413	47	10737	1.64230594733837	3.09967899544307
MAGED2	2.00698611816363e-08	5.65360821679129e-07	0.0741065379755717	-2.69167675353246	0.106	0.4	0.265	47	10737	0.849345523504161	0.104734280545784
TAB2	2.02738797025794e-08	5.69835995203901e-07	0.582544507244905	1.62548322755901	0.447	0.235	1.90212765957447	47	10737	0.365383011611096	0.88510695351841
CTHRC1	2.12152894580958e-08	5.94971006580376e-07	0.0784533706690995	-4.48124609446292	0.085	0.407	0.208845208845209	47	10737	2.10211524983043	0.132313148978911
SPN	2.21018128438806e-08	6.18458709733422e-07	0.4908219792412	3.53717462468612	0.404	0.052	7.76923076923077	47	10737	0.148185565971921	0.753559441473629
BSG	2.28390415686703e-08	6.3767412521376e-07	0.398885038950797	-1.57247234613152	0.383	0.567	0.675485008818342	47	10737	1.51955183687181	0.605646493262636
CNPPD1	2.50309220803973e-08	6.97329440738663e-07	0.634390412124776	1.85829692414158	0.511	0.169	3.02366863905325	47	10737	0.222042899496382	0.988277862181777
CYBA	2.52182448632148e-08	7.00195449159273e-07	8.3966863991999	1.37450148318459	0.957	0.655	1.46106870229008	47	10737	4.31072680342974	10.3954656943359
OXSR1	2.52447646091497e-08	7.00195449159273e-07	0.503546599723101	1.8747710851711	0.383	0.163	2.34969325153374	47	10737	0.218927600245256	0.857261795859089
INPP5D	2.58711363841206e-08	7.1599504642018e-07	0.566630812394993	2.27972657324256	0.489	0.137	3.56934306569343	47	10737	0.276447326862722	0.777978028044922
OTUD1	2.60254408237914e-08	7.1868941618435e-07	1.03200570000879	2.16554324833797	0.638	0.181	3.52486187845304	47	10737	0.418562627680868	1.54298627818158
ARHGAP29	2.68663479876449e-08	7.4029107337135e-07	0.0273510460054391	-5.06499063739594	0.021	0.37	0.0567567567567568	47	10737	1.41682484653098	0.0543525007354162
ATP2B1	2.73004635422517e-08	7.50614052076725e-07	2.39545950780408	1.21997858495736	0.787	0.517	1.52224371373308	47	10737	1.5804963062661	3.56829081358773
NT5E	2.93542935164975e-08	8.0389639606182e-07	0.00906104261946528	-4.92624534259766	0.021	0.278	0.0755395683453237	47	10737	0.518199270149809	0.0112337655673414
GUK1	2.93657875265055e-08	8.0389639606182e-07	1.47622693073051	-1.07646905113786	0.745	0.767	0.971316818774446	47	10737	4.00045404330437	1.98086092104638
GNG5	2.94732277572059e-08	8.0509119977476e-07	3.39018770321137	0.94590277582146	0.936	0.614	1.52442996742671	47	10737	1.94157813595732	4.15974572312097
M6PR	3.13961720433279e-08	8.55766071677749e-07	1.13460320805357	1.38430251149029	0.745	0.347	2.14697406340058	47	10737	0.656546112715362	1.42964340169233
PDLIM4	3.24422548444706e-08	8.82373396847453e-07	0.0176644889413937	-4.91558930414161	0.021	0.281	0.0747330960854092	47	10737	0.495760032263834	0.0271762503677081
CD109	3.30888198387119e-08	8.98023454547407e-07	0.0707784545550367	-2.71587369657644	0.106	0.385	0.275324675324675	47	10737	0.78380934672166	0.105165649095251
PRDX1	3.4475490134419e-08	9.33649539691776e-07	1.12772695378759	-1.29479107979432	0.702	0.726	0.966942148760331	47	10737	3.65756299634597	1.62069200569852
RABAC1	3.57466127164985e-08	9.66000540647134e-07	0.649124566240826	-1.54199646164388	0.532	0.654	0.813455657492355	47	10737	2.61045680567615	0.906327699871815
CTNNBL1	3.60792688391157e-08	9.72906779379572e-07	0.683843919960462	1.56823910614556	0.532	0.234	2.27350427350427	47	10737	0.344171601630037	1.04008591660541
SPI1	3.71451718070044e-08	9.99514004700204e-07	1.71720015723215	2.29502094094346	0.809	0.18	4.49444444444444	47	10737	0.563835856902972	2.23014723898521
TRIM22	3.74095498907511e-08	1.00448621196017e-06	1.20054214297987	1.5196288993384	0.702	0.338	2.07692307692308	47	10737	0.733866254325088	1.54995934610559
PLEKHA2	3.77139988953253e-08	1.01051096827814e-06	0.780712421485524	2.2116302349063	0.596	0.165	3.61212121212121	47	10737	0.356287481986928	1.09554839531476
SNRK	4.05649223679486e-08	1.08459601754981e-06	0.0104456022584845	-4.79729920991198	0.021	0.325	0.0646153846153846	47	10737	0.677643693899956	0.0133979061506896
DNAJB4	4.07377810147241e-08	1.08691500297213e-06	0	-144269503.025477	0	0.251	0	47	10737	0.417299351618897	0
FARP2	4.1329067309748e-08	1.10036461909076e-06	0.367301522547083	2.21360329021991	0.383	0.1	3.83	47	10737	0.120539539207478	0.524867508548339
CECR1	4.20630353631661e-08	1.11754843428033e-06	1.69527329992137	2.15678382727808	0.787	0.208	3.78365384615385	47	10737	0.607255581905279	2.34095056462504
GRASP	4.28671966335907e-08	1.13652105360486e-06	1.31637314623703	1.62424870536444	0.596	0.329	1.81155015197568	47	10737	0.878165514924178	2.16477703979509
CD226	4.35684615239865e-08	1.15269179126354e-06	0.580852170767625	4.10769608922358	0.511	0.036	14.1944444444444	47	10737	0.111225504067669	0.813406395284674
HSPA1B	4.5776928511787e-08	1.20858752681747e-06	1.73336161673579	2.15268372081686	0.553	0.309	1.78964401294498	47	10737	1.62476061291447	6.40052455361992
PPP1R3G	4.76420787371556e-08	NA	0.166782028482253	4.22368822960623	0.149	0.013	11.4615384615385	47	10737	0.0180961206183057	0.29149342655322
PFKFB3	4.81111991624733e-08	1.2675643704184e-06	0.738716381505093	1.92245069452325	0.511	0.211	2.4218009478673	47	10737	0.462920945432215	1.19631924642642
GNB2L1	4.83649903471067e-08	1.27159620454268e-06	14.5573310629346	0.613530265652493	1	0.908	1.10132158590308	47	10737	10.5185538805825	16.1260907972142
PSMB8	4.93139783187361e-08	1.29385115672027e-06	1.63963198519883	1.10312397601507	0.787	0.479	1.64300626304802	47	10737	1.02667108579536	2.20340704388443
PGRMC1	4.95686500869932e-08	1.297834780286e-06	0.072770967999982	-2.43738009760194	0.106	0.394	0.269035532994924	47	10737	0.729596671398376	0.102354986158782
TEAD1	5.03549258717297e-08	1.31469022133219e-06	0	-144269502.796338	0	0.243	0	47	10737	0.358143201639263	0
SPHK1	5.04207660162268e-08	1.31469022133219e-06	0.0236497712173702	-5.13790174597179	0.021	0.279	0.0752688172043011	47	10737	0.607961762027074	0.0425523463150619
FOXP1	5.15834160677677e-08	1.34223239335099e-06	0.42412952340184	-1.59766539534635	0.362	0.602	0.601328903654485	47	10737	1.99669206971012	0.615767433622373
RPS10	5.35887829637024e-08	1.39154411728791e-06	9.20522937288209	0.664461437107267	0.957	0.875	1.09371428571429	47	10737	7.37052677120657	11.1979085156669
SPARCL1	5.42473940868158e-08	1.40456341139175e-06	0.195780645433164	-3.84255276279405	0.128	0.547	0.23400365630713	47	10737	7.90901166719643	0.572812989933777
NID1	5.43127531504891e-08	1.40456341139175e-06	0.0414832492366437	-3.20205326266823	0.043	0.378	0.113756613756614	47	10737	0.946546098053747	0.0775258229502571
IDH3A	5.45784286396894e-08	1.40854758575231e-06	0.428045813508542	2.00189586778909	0.404	0.123	3.28455284552846	47	10737	0.142083556761285	0.59883674970542
EBF1	5.57305573517097e-08	1.43534619138485e-06	0.0305668341643215	-4.130105740085	0.043	0.381	0.112860892388451	47	10737	1.13842555836116	0.0453017669679936
PERP	5.60710955852658e-08	1.44117561361722e-06	0	-144269503.401685	0	0.27	0	47	10737	0.56690576830659	0
B2M	5.76942394120422e-08	1.47988069386173e-06	104.144555667344	0.689680915638434	1	0.993	1.00704934541793	47	10737	71.988429915148	115.166538125284
IGFBP7	5.86579989942625e-08	1.50154958885921e-06	0.97683277491211	-2.39292038636802	0.574	0.681	0.84287812041116	47	10737	13.1116642196449	2.24038524152866
ABRACL	6.0194638270676e-08	1.53776586027516e-06	1.25855165910875	1.31897957111492	0.681	0.343	1.98542274052478	47	10737	0.651373010994959	1.90349814070008
ROCK2	6.40710001414126e-08	1.63348691269622e-06	0.0740861194274265	-2.51075206052573	0.128	0.378	0.338624338624339	47	10737	0.69198897612942	0.0999149305337255
PTRHD1	6.54147542212035e-08	1.66438346425723e-06	0.735545163950647	1.444707606318	0.532	0.272	1.95588235294118	47	10737	0.394775934418373	1.13645889058681
CAMP	6.80102643907375e-08	NA	0.090048011135875	6.7221721975548	0.085	0.001	85	47	10737	0.00247384749088251	0.153118941472805
RPS15A	6.9687006459282e-08	1.76951714590772e-06	26.1674051177383	0.740294355908164	0.957	0.942	1.01592356687898	47	10737	20.9093063955038	33.6929448313868
LIMS1	6.99168666909224e-08	1.77178887076193e-06	0.579152901277463	-1.39527890819696	0.447	0.618	0.723300970873786	47	10737	2.10335101941127	0.952768316133708
UACA	7.06373973706666e-08	1.78646083129822e-06	0.0481087238769489	-4.04067142205758	0.064	0.351	0.182336182336182	47	10737	0.966021582943876	0.0714322854272035
CFP	7.27167010289271e-08	1.83536953397012e-06	0.590239485466434	3.29157161925494	0.426	0.057	7.47368421052632	47	10737	0.147422837260564	0.961059616150301
CSF2RA	7.42146287139759e-08	1.86943835203668e-06	0.643002502594035	2.69486038706624	0.468	0.095	4.92631578947368	47	10737	0.228490668173698	0.967161430123706
PLIN2	7.63227351390489e-08	1.91871099094581e-06	0.0949107807356093	-3.76100441796941	0.085	0.424	0.200471698113208	47	10737	1.272700626343	0.254379990420339
CNRIP1	7.65660577174695e-08	1.9210012890546e-06	0	-144269502.582966	0	0.235	0	47	10737	0.325006558987342	0
NGFRAP1	7.68831782688203e-08	1.92513037649308e-06	0.0588951234154711	-2.62108787873757	0.064	0.367	0.174386920980926	47	10737	0.725330576021041	0.0927641161813319
ZEB2	7.798156422278e-08	1.94876701087422e-06	0.199595143016187	-2.72283286420811	0.17	0.546	0.311355311355311	47	10737	2.60512488547266	0.415987929518515
LARP6	7.83420011369834e-08	1.95390524574848e-06	0	-144269502.799953	0	0.231	0	47	10737	0.327712555201245	0
SNX30	8.14320826131465e-08	2.02696821021284e-06	0.431226701291194	2.25998066715403	0.362	0.101	3.58415841584158	47	10737	0.150063366673022	0.706593431387409
CLEC7A	8.2055816075174e-08	2.03847322611948e-06	2.36148031389595	2.41333920048142	0.83	0.188	4.41489361702128	47	10737	0.736652923350838	3.30322056889001
FAM114A1	8.30888017885335e-08	2.06007991860765e-06	0.055355443431824	-3.31271823538492	0.085	0.33	0.257575757575758	47	10737	0.686600775658702	0.077915516685872
RRAS	8.48023184732129e-08	2.09844168457245e-06	0.0337719012103601	-3.32199402853379	0.043	0.323	0.13312693498452	47	10737	0.591170986564925	0.0509286531768889
ITSN2	8.59163055301983e-08	2.12184691935636e-06	0.812644524320385	1.53287632394028	0.553	0.283	1.95406360424028	47	10737	0.520101087890323	1.18952081379145
ITGA5	8.61973316134091e-08	2.12462954093989e-06	0.098021090412499	-2.81555611704137	0.149	0.386	0.386010362694301	47	10737	1.02274264989609	0.139547535781918
HTT	8.77955496627528e-08	2.15980474998819e-06	0.576446349817547	1.6267074456014	0.489	0.209	2.33971291866029	47	10737	0.303628067353891	0.856845056761058
PLA2G16	9.03903902367662e-08	2.21931269414006e-06	0.0206401214938656	-4.62549787034676	0.021	0.301	0.0697674418604651	47	10737	0.550061364620365	0.0343030862682979
SLC12A9	9.09340357833194e-08	2.2283253040495e-06	0.432355417209761	1.89524067800035	0.447	0.145	3.08275862068966	47	10737	0.1987410238554	0.580436873014866
F2R	9.13106269395195e-08	2.23216126096884e-06	0.0117324872883977	-4.89875236014101	0.021	0.274	0.0766423357664234	47	10737	0.543539643443128	0.0155354402300625
RAI14	9.14443242409581e-08	2.23216126096884e-06	0	-144269503.343971	0	0.228	0	47	10737	0.408071775920828	0
TOX	9.38169471068741e-08	2.27789746072091e-06	0.304727297998268	3.11360210147255	0.34	0.04	8.5	47	10737	0.067515940061111	0.417228257804231
RPL31	9.38313062574278e-08	2.27789746072091e-06	4.95916462495697	0.837167791233801	0.915	0.78	1.17307692307692	47	10737	4.15973129531183	6.59429461277143
CD276	9.39344305845804e-08	2.27789746072091e-06	0.0330246866338721	-3.94552572088342	0.043	0.293	0.146757679180887	47	10737	0.534768043082397	0.0489213874966064
FGFR1	9.40399823324559e-08	2.27789746072091e-06	0.0563871298421565	-2.9740994464945	0.064	0.364	0.175824175824176	47	10737	0.797425808932852	0.0898631367825797
DOCK8	9.55784656146411e-08	2.30697040333665e-06	0.815235599271073	2.12547732316341	0.553	0.191	2.89528795811518	47	10737	0.478619546303346	1.1393815456843
ADCY7	9.56058257484206e-08	2.30697040333665e-06	0.520247586429037	2.00980645612262	0.468	0.151	3.09933774834437	47	10737	0.259864266136311	0.738541316949463
SEPT10	9.62388533661117e-08	2.31781360587849e-06	0.0192140822684905	-3.5622358511405	0.021	0.296	0.070945945945946	47	10737	0.454472132775487	0.0307681240600145
SLC4A3	9.96542081458198e-08	NA	0.121860688185102	5.65570905833972	0.128	0.004	32	47	10737	0.00419254092851032	0.199176355788598
PSME2	1.00105803496162e-07	2.40635283832679e-06	1.65499099533133	1.14469028611409	0.745	0.451	1.65188470066519	47	10737	1.03446011949578	2.39272273785467
ATN1	1.05546157575334e-07	2.53230514943103e-06	0.0339946900182739	-3.03500289948776	0.064	0.334	0.191616766467066	47	10737	0.559982118932126	0.0439541880179592
KLF2	1.07815485430678e-07	2.58184331334944e-06	0.259390722296284	-2.71145505985393	0.213	0.598	0.3561872909699	47	10737	3.97641702711002	0.48322976972249
RPL39	1.08431038653429e-07	2.59166611326946e-06	28.0938676376994	0.702447009485283	0.979	0.954	1.02620545073375	47	10737	21.8268835403342	34.2739127852108
FHL1	1.09202597525408e-07	2.60517349862126e-06	0.0359280186520377	-3.69379859952007	0.043	0.38	0.113157894736842	47	10737	1.1333237613033	0.0589849907539444
TGFB1I1	1.12998414329508e-07	2.69064148837432e-06	0.029513959202355	-3.98913200980867	0.043	0.296	0.14527027027027	47	10737	0.566954752265598	0.0425603123977154
EIF3M	1.13776569974925e-07	2.69917017624094e-06	1.64934164569487	0.997608868756809	0.787	0.505	1.55841584158416	47	10737	1.10260710041078	2.10126533900783
ITPR2	1.13784352912851e-07	2.69917017624094e-06	0.0132922589375886	-4.56014733594614	0.021	0.302	0.0695364238410596	47	10737	0.559814400131833	0.0182996150636631
FTL	1.16269407991236e-07	2.75294545750356e-06	27.9176293885106	-1.89696716404366	1	0.993	1.00704934541793	47	10737	116.69829926679	31.9641019635617
NFIC	1.18508782362072e-07	2.80071317117856e-06	0.297719667002803	-1.41764564922751	0.277	0.555	0.499099099099099	47	10737	1.54853237523954	0.459810960973298
LRP1	1.21648016788426e-07	2.86952891938305e-06	0.0863096869750493	-3.83366285182056	0.106	0.445	0.238202247191011	47	10737	2.27026326664438	0.130505469384969
DNAJC15	1.28100624432132e-07	3.01610052301028e-06	1.72676311571307	1.03821692259431	0.809	0.483	1.67494824016563	47	10737	1.05871319721801	2.25571317554125
WLS	1.33322366202759e-07	3.13319974204622e-06	0	-144269502.575328	0	0.229	0	47	10737	0.312406174079453	0
LY75	1.43283561817981e-07	3.36103819729167e-06	0.23128566226599	2.87171142130911	0.277	0.046	6.02173913043478	47	10737	0.0758535871033066	0.318591588580533
RGS18	1.44553122658152e-07	3.38452765852668e-06	0.387620080071551	3.1308018925967	0.404	0.047	8.59574468085106	47	10737	0.0931441372232765	0.542533946042773
TPP1	1.55599363586838e-07	3.63641475641832e-06	1.32713110820879	1.44466219778571	0.702	0.36	1.95	47	10737	0.807842241211807	1.94689942787357
FAM127A	1.5776430500607e-07	3.68019506317302e-06	0.0524382045206637	-2.65971892082942	0.106	0.35	0.302857142857143	47	10737	0.601096808665155	0.0669776810839343
SLC9A7	1.6207921301596e-07	3.77387392668158e-06	0.224220155636385	3.47968960991427	0.234	0.027	8.66666666666667	47	10737	0.042071597573958	0.370079863038719
VAMP5	1.6274205547873e-07	3.78232917153143e-06	0.287296506360742	-1.9268634083901	0.298	0.522	0.57088122605364	47	10737	1.57256978664641	0.444472951444227
FKBP10	1.70460920358041e-07	3.9544426744825e-06	0.0327777851997622	-3.62858408170337	0.043	0.309	0.13915857605178	47	10737	0.633519379786483	0.048733845798987
TPMT	1.78119429187817e-07	4.12452696578027e-06	0.65689112857669	1.78295559672762	0.511	0.166	3.07831325301205	47	10737	0.205225631587754	0.970072061825647
NFE2L3	1.85028683002054e-07	4.27667029209877e-06	0.222179358044014	2.72140068191083	0.234	0.049	4.77551020408163	47	10737	0.0664873850135244	0.358191498630236
GNAO1	1.92351549443493e-07	NA	0.12473032893567	4.1496555913078	0.128	0.011	11.6363636363636	47	10737	0.0168811312863697	0.207994956384423
CYLD	1.95475576447567e-07	4.50987527379944e-06	0.891310567214295	1.62665236374789	0.638	0.261	2.44444444444444	47	10737	0.522635038789217	1.19415085358547
MTUS1	1.96849998485479e-07	4.53329741037727e-06	0.0192140822684905	-4.65170905634328	0.021	0.337	0.0623145400593472	47	10737	1.06605693171529	0.0307681240600145
TSPAN4	1.99836692174591e-07	4.59369591119005e-06	0.20711003499732	-1.73418950253068	0.234	0.481	0.486486486486487	47	10737	1.11770760780794	0.317588349429846
TMEM47	2.01454669303873e-07	4.62177468711003e-06	0	-144269502.686265	0	0.229	0	47	10737	0.348410829521447	0
MCM5	2.01790638082221e-07	4.62177468711003e-06	0.52817317290414	1.71076017662551	0.468	0.161	2.90683229813665	47	10737	0.236782925104935	0.775912267455817
NNMT	2.06053317925401e-07	4.71085665256985e-06	0.110612112777922	-3.22711630647224	0.085	0.45	0.188888888888889	47	10737	2.30606691370617	0.227121789858002
VGLL4	2.06981147634274e-07	4.72351190442049e-06	0.142606759833647	-2.19971722197993	0.213	0.434	0.490783410138249	47	10737	1.01764405002526	0.189746107735505
PLOD2	2.13107959695051e-07	4.85455316128438e-06	0	-144269503.145997	0	0.214	0	47	10737	0.335053746792712	0
MAFB	2.14708764328069e-07	4.88220649697338e-06	0.0378329777520285	-5.00669534125263	0.064	0.419	0.152744630071599	47	10737	2.17805179660165	0.0537480579186798
FAM117B	2.16799214621019e-07	4.92087425992313e-06	0.270307293185628	2.69596971427399	0.298	0.057	5.2280701754386	47	10737	0.0910525409635384	0.383294797102948
CASP2	2.21055370316066e-07	5.00847176550942e-06	0.522759624742604	1.77847139851405	0.426	0.162	2.62962962962963	47	10737	0.23800802733066	0.804520752635945
KANK2	2.28250408970405e-07	5.16222251112279e-06	0.0297150455487378	-3.80151772434645	0.043	0.305	0.140983606557377	47	10737	0.579670550517633	0.0430071192769959
BCAR1	2.28781813164616e-07	5.16498476232102e-06	0.01353348534856	-4.51751989345373	0.021	0.254	0.0826771653543307	47	10737	0.42803671250407	0.0187448632176501
ADAM28	2.30285793180711e-07	5.18965483917959e-06	0.520566145123861	3.49404921820452	0.383	0.046	8.32608695652174	47	10737	0.129279587376115	1.051171595036
CCT8	2.34758243202442e-07	5.28101431232588e-06	1.41249514932278	1.12890211430122	0.766	0.414	1.85024154589372	47	10737	0.804191383232302	1.80023582535908
RAMP2	2.36528973965034e-07	5.31138016270236e-06	0.0258976694093818	-5.50518204814409	0.043	0.368	0.116847826086957	47	10737	1.90400802026248	0.0352994084019605
NDUFB5	2.40855948519454e-07	5.39893795793164e-06	1.25431973445053	1.15507059070645	0.723	0.393	1.83969465648855	47	10737	0.680005700096593	1.73602952991649
HMHA1	2.55210010219703e-07	5.71055022867492e-06	0.62986178522041	2.62731062117333	0.489	0.118	4.14406779661017	47	10737	0.309543869887501	0.974528180154765
RHOJ	2.65393993889193e-07	5.9279154033303e-06	0	-144269503.192634	0	0.238	0	47	10737	0.453714275306788	0
LOXL2	2.66973654967473e-07	5.95266347294966e-06	0.011643788684508	-5.50481232343988	0.021	0.261	0.0804597701149425	47	10737	0.681080670036578	0.0153840620300073
RNF213	2.69760650636503e-07	6.00419649212111e-06	0.0683926686593461	-2.45846803584338	0.106	0.465	0.227956989247312	47	10737	1.19688810617523	0.105471435269369
RPS6	2.72011710209951e-07	6.04364046276335e-06	27.5908336501544	0.686215669643337	0.957	0.952	1.00525210084034	47	10737	21.418405394129	33.4097205294829
TMEM173	2.83914627021652e-07	6.29701685942575e-06	0.0412546863343815	-3.02466620231315	0.043	0.339	0.126843657817109	47	10737	0.580321560763114	0.0730973639530663
CTSL	2.88397221360005e-07	6.385215672918e-06	0.289323263641973	-3.07168362568447	0.255	0.591	0.431472081218274	47	10737	4.1250569852163	0.546210268260347
ALOX15	3.0504217623225e-07	NA	0.106005084702724	8.59550497157563	0.106	0	Inf	47	10737	0.00114511958599622	0.177557298667279
EVI2A	3.1868092346219e-07	7.0371131593134e-06	0.798038105453234	2.53240644178067	0.574	0.107	5.36448598130841	47	10737	0.238942155565199	1.28494127710626
COX5A	3.1895631752197e-07	7.0371131593134e-06	1.68636023897126	1.06674469877079	0.787	0.454	1.73348017621145	47	10737	0.972666216858709	2.31267649151121
RPS19	3.31967947732951e-07	7.31140575984265e-06	30.4995205952251	0.647025511563415	1	0.956	1.04602510460251	47	10737	21.9063731109134	33.7573611561661
APBB1IP	3.42284599884802e-07	7.52549068039409e-06	0.696869920003594	2.06021765903747	0.553	0.163	3.39263803680982	47	10737	0.348298469933547	0.983569770279511
RPL30	3.53549554468099e-07	7.75964413458679e-06	30.9557736095414	0.682507763307916	0.957	0.952	1.00525210084034	47	10737	24.6956299888341	38.2254873443838
ACAA1	3.60674618189176e-07	7.89110682249838e-06	0.543848886321893	1.42627188420698	0.447	0.252	1.77380952380952	47	10737	0.36547176057302	0.83544378845208
ECM1	3.60789907811535e-07	7.89110682249838e-06	0	-144269503.560307	0	0.259	0	47	10737	0.596778244931816	0
IFNGR1	3.64229291358626e-07	7.94906619165469e-06	1.69177799424161	1.28211865818462	0.766	0.447	1.71364653243848	47	10737	1.07745401180674	2.33989044058205
SH3PXD2B	3.64699629553729e-07	7.94906619165469e-06	0	-144269502.591434	0	0.22	0	47	10737	0.293432044200911	0
ARF4	3.72349886054808e-07	8.10181993450289e-06	0.296407156432284	-1.8168136662787	0.277	0.506	0.547430830039526	47	10737	1.35056215786513	0.493151554360575
PARVA	3.78942394063089e-07	8.23107231166296e-06	0.0162806848023156	-4.26445092252916	0.021	0.254	0.0826771653543307	47	10737	0.353192290940558	0.0241745363610913
LHFPL2	3.98570363629243e-07	8.64253950000179e-06	0.0176644889413937	-4.61834502371127	0.021	0.292	0.0719178082191781	47	10737	0.541397581819794	0.0271762503677081
ITM2A	4.04968906313974e-07	8.76622229448088e-06	0.104563737975862	-3.57458793677839	0.106	0.441	0.240362811791383	47	10737	2.15537178009593	0.196273660670658
ARHGAP30	4.06346020676277e-07	8.78097051529899e-06	0.765023877709635	2.28303470844635	0.553	0.153	3.61437908496732	47	10737	0.391729389743537	1.06679368409126
GJA1	4.09410562810465e-07	8.82458246044984e-06	0.0256099292526992	-4.10271883151103	0.043	0.289	0.14878892733564	47	10737	0.647863768786802	0.0346213979209969
BACE2	4.09762703789509e-07	8.82458246044984e-06	0.0608854102599978	-3.63896177309498	0.064	0.31	0.206451612903226	47	10737	0.695139353544363	0.103661395010252
BNIP3	4.29388045895417e-07	9.23147723884185e-06	0	-144269502.562645	0	0.216	0	47	10737	0.306425756014084	0
PTPN14	4.44370895203634e-07	9.53734812494874e-06	0.0107456166709885	-4.37971990876751	0.021	0.252	0.0833333333333333	47	10737	0.410901443700403	0.0138851048799177
DKK3	4.45581904957421e-07	9.54710295511487e-06	0.108993480883436	-3.37541332571924	0.085	0.347	0.244956772334294	47	10737	1.01702161993257	0.288840447745233
VAT1	4.60794455245991e-07	9.85631529695662e-06	0.0391926327110061	-2.7423317925369	0.064	0.331	0.193353474320242	47	10737	0.540916114975679	0.0546849819208868
MAP2K6	4.63282124668975e-07	9.89275873658624e-06	0.236427024408262	2.4625162047758	0.277	0.061	4.54098360655738	47	10737	0.074596762995285	0.331714956290444
MKL1	4.65705273002616e-07	9.91522050861607e-06	0.346397334233691	2.04161329000181	0.34	0.111	3.06306306306306	47	10737	0.144693398452475	0.515291810864544
MRPL23	4.65905369382673e-07	9.91522050861607e-06	0.714126182899486	1.44560230525375	0.574	0.245	2.34285714285714	47	10737	0.366564367070312	0.982602934973213
ABLIM1	4.9544090002812e-07	1.05260339366244e-05	0.0203007025338087	-4.06340234162317	0.043	0.332	0.129518072289157	47	10737	0.816073968520937	0.0257674084753205
AC093673.5	5.07717942056089e-07	1.07687402163829e-05	0.301321262191766	2.26498443592227	0.277	0.078	3.55128205128205	47	10737	0.0897433229696914	0.473286465955355
STAB1	5.1518131041952e-07	1.0900465099041e-05	0.0226029305012645	-5.8085769315635	0.021	0.384	0.0546875	47	10737	1.56089157064896	0.0395554877500284
TUBB	5.15869668703984e-07	1.0900465099041e-05	0.993779024603721	-1.42125508554553	0.66	0.674	0.979228486646884	47	10737	3.61715649246574	1.44156761528456
KIAA1462	5.16519661586888e-07	1.0900465099041e-05	0	-144269502.994477	0	0.217	0	47	10737	0.36653115763949	0
CFL2	5.21124952637537e-07	1.09792936599094e-05	0.0132922589375886	-4.32347531738669	0.021	0.251	0.0836653386454183	47	10737	0.365779485359459	0.0182996150636631
ELK3	5.26266353312507e-07	1.10691356313397e-05	0.236489006122484	-2.14775507480433	0.277	0.466	0.594420600858369	47	10737	1.41939460243067	0.354996301064042
SORBS3	5.29154491570442e-07	1.11113638662545e-05	0.133220250457284	-2.14604669104775	0.17	0.398	0.42713567839196	47	10737	0.768676332595256	0.187255225733312
CTSZ	5.31668464208109e-07	1.11456080038311e-05	7.05128329572904	1.21281554197526	0.979	0.616	1.58928571428571	47	10737	3.35371654724562	8.27190784968494
S1PR1	5.38915199880217e-07	1.12787890920205e-05	0	-144269503.323209	0	0.244	0	47	10737	0.537385084567488	0
BTF3	5.49459214069927e-07	1.14804226515935e-05	6.47736033678323	0.611597700052519	0.936	0.824	1.13592233009709	47	10737	5.08932823193647	7.91178435934801
MACF1	5.64239239602851e-07	1.17697507500628e-05	0.421235643826764	-1.40481683412154	0.426	0.561	0.759358288770053	47	10737	1.59993866077423	0.640519210715643
NPDC1	5.70170595408859e-07	1.1873849693168e-05	0.0260033871401788	-4.15602138690851	0.043	0.315	0.136507936507936	47	10737	0.774984037555589	0.0355035156612086
TPM1	5.74038228918351e-07	1.19346992569186e-05	0.148055664696904	-3.13731003880512	0.17	0.454	0.374449339207048	47	10737	2.31750934471022	0.241670214460593
PBX1	5.79612688586105e-07	1.2030776529534e-05	0	-144269502.85886	0	0.241	0	47	10737	0.406708594605933	0
TCTN3	5.91749058250164e-07	1.22625174304057e-05	0.42916664910252	1.67916462844556	0.34	0.169	2.01183431952663	47	10737	0.202758170853438	0.764629945953353
TM4SF1	6.00605884421585e-07	1.24256496088531e-05	0.133369536713774	-4.35676704869205	0.128	0.404	0.316831683168317	47	10737	2.5778210858178	0.254648811023612
MYH10	6.31083902709204e-07	1.3034826271997e-05	0	-144269502.606589	0	0.209	0	47	10737	0.290746252739866	0
PLAC9	6.33445584386626e-07	1.30622275734628e-05	0.115755089384592	-3.72228365455111	0.106	0.444	0.238738738738739	47	10737	2.88500743680076	0.19797328980795
CLU	6.41238644183765e-07	1.32013567530165e-05	0.10970398701288	-4.33336518078172	0.106	0.477	0.222222222222222	47	10737	6.28944843833936	0.227290785290569
STAT3	6.43097089522429e-07	1.32180541852981e-05	0.238888863156104	-1.69775910464907	0.277	0.528	0.524621212121212	47	10737	1.31226142608874	0.342150116663181
TSPAN5	6.4638078750878e-07	1.32519875428931e-05	0	-144269502.939892	0	0.204	0	47	10737	0.339003451148756	0
TCEAL4	6.46848203361501e-07	1.32519875428931e-05	0.279316988611932	-1.63226502036054	0.277	0.479	0.578288100208768	47	10737	1.06562903499331	0.473487555033482
TNS2	6.62522525291616e-07	1.3551109026224e-05	0.011643788684508	-4.20654331489972	0.021	0.269	0.0780669144981413	47	10737	0.435934529707684	0.0153840620300073
SERTAD3	6.69013839380325e-07	1.36438138082977e-05	0.420017805953783	1.81728246935812	0.34	0.143	2.37762237762238	47	10737	0.182098263088637	0.695062698685086
PALMD	6.69217174907789e-07	1.36438138082977e-05	0	-144269504.010357	0	0.281	0	47	10737	0.888279965538196	0
STOM	6.75964364233261e-07	1.37591456074577e-05	0.255538220732663	-1.76766816470852	0.255	0.509	0.50098231827112	47	10737	1.39424464179795	0.379899408393923
POSTN	6.8882210943868e-07	1.3998285058158e-05	0.0723497857688491	-7.01979118579686	0.043	0.397	0.10831234256927	47	10737	5.33796195480855	0.22946170495571
COL5A2	6.95006513505582e-07	1.41012575569782e-05	0.0815467135892076	-4.89964422577054	0.064	0.392	0.163265306122449	47	10737	2.89803409172769	0.163686169102644
ITPRIPL1	7.00152965440092e-07	1.41828738745649e-05	0.192651366327564	3.45733636413312	0.17	0.022	7.72727272727273	47	10737	0.0295145703927307	0.398525429820272
DNAJC4	7.01866529483386e-07	1.41948006443595e-05	0.727866604805976	1.6092032973143	0.489	0.217	2.25345622119816	47	10737	0.32889926250449	1.28362645226112
VMO1	7.15610977445061e-07	1.44496168565707e-05	0.607868959853033	2.90279007038857	0.34	0.09	3.77777777777778	47	10737	0.298952231715607	1.61989104015169
JAG1	7.21447565582761e-07	1.45441985266046e-05	0.0437987204653147	-3.33252366550701	0.043	0.35	0.122857142857143	47	10737	1.00129369212443	0.0752194719059799
NUPR1	7.24026455979357e-07	1.4572908890685e-05	0.0885983428217678	-3.29200721235274	0.085	0.395	0.215189873417722	47	10737	1.30828645645753	0.154285033427445
TRPV2	7.30641506521609e-07	1.46730238393926e-05	0.417858786502866	1.83982299127224	0.383	0.135	2.83703703703704	47	10737	0.176969320717002	0.595206709939165
DBNL	7.31325831614733e-07	1.46730238393926e-05	1.04561143699052	1.23307375998695	0.681	0.331	2.05740181268882	47	10737	0.573687432044936	1.50188598442912
ARHGAP21	7.60375020668521e-07	1.52089181695956e-05	0.102215727043935	-2.32570289305856	0.149	0.377	0.395225464190981	47	10737	0.74369796334899	0.139633174622279
MBNL2	7.60445908479781e-07	1.52089181695956e-05	0.0920263295654382	-2.21130732678006	0.128	0.382	0.335078534031414	47	10737	0.733154712427276	0.151654184693552
ANKRD44	7.63645926909443e-07	1.52487525278436e-05	0.921604713088523	2.23932479194039	0.617	0.164	3.76219512195122	47	10737	0.422319896829058	1.53725637003299
TOMM7	7.72282212345346e-07	1.53968428432832e-05	3.74378110982031	0.70384731776471	0.915	0.761	1.20236530880421	47	10737	3.20328354038411	4.99119736552031
RPL7A	7.7693746593734e-07	1.54652221137685e-05	22.9043703937268	0.559295594651777	0.957	0.944	1.01377118644068	47	10737	19.1378179883976	27.899741010685
CDH11	7.95028682432481e-07	1.58004125547999e-05	0	-144269503.412026	0	0.234	0	47	10737	0.501297119336572	0
ITGB2-AS1	7.96812080106826e-07	1.58109566838807e-05	0.2816811861475	4.82973749649284	0.255	0.013	19.6153846153846	47	10737	0.0363254949391641	0.450587038673556
APH1A	8.2301080755167e-07	1.63051748686061e-05	1.06371897535362	1.01027530949457	0.638	0.443	1.44018058690745	47	10737	0.808325399107523	1.46721579804556
GNS	8.27142806298504e-07	1.63613514349328e-05	0.0657434751781341	-2.55367254536728	0.085	0.372	0.228494623655914	47	10737	0.692045979891476	0.0963433968382684
METRNL	8.42932189673854e-07	1.66475809603819e-05	2.22015066533603	1.22939506829686	0.809	0.469	1.72494669509595	47	10737	1.42645689337359	2.94135172427166
RBM39	8.6249438691081e-07	1.70073111918975e-05	2.736935944627	0.798610618256921	0.851	0.688	1.23691860465116	47	10737	2.30932629387391	3.55523649983335
FGD2	8.75364819451585e-07	1.72273365751897e-05	0.679767411004225	2.69965645135379	0.532	0.083	6.40963855421687	47	10737	0.189858572957045	1.0027241981169
EPN2	8.76382732271933e-07	1.72273365751897e-05	0	-144269502.318449	0	0.207	0	47	10737	0.284853812611016	0
NTAN1	8.83951624117868e-07	1.73490971949728e-05	0.0592220722819015	-2.60724321248203	0.085	0.332	0.256024096385542	47	10737	0.521565770877981	0.0830608139587173
MORF4L2	9.01788357087726e-07	1.76716910969676e-05	0.187434887429393	-1.72895270135274	0.213	0.46	0.46304347826087	47	10737	1.00221285894001	0.273347290496787
AGTRAP	9.06728597546388e-07	1.77409533349386e-05	0.0196308552920956	-3.26645935657555	0.043	0.283	0.151943462897526	47	10737	0.413677747801373	0.024678954885126
AIM1	9.13603424687436e-07	1.78477944575162e-05	0.606268605210444	1.88911235093066	0.426	0.186	2.29032258064516	47	10737	0.41100921154899	1.06401285042266
DPYSL2	9.17911403384462e-07	1.79042378836351e-05	1.96854224782613	0.874285728318975	0.766	0.56	1.36785714285714	47	10737	1.46109607406489	2.63674913288919
COPZ2	9.31837647214659e-07	1.81478257837176e-05	0.0289999803333834	-4.25084849362498	0.043	0.293	0.146757679180887	47	10737	0.725871710447158	0.0417098932756872
HACD4	9.53794555485865e-07	1.85468217106805e-05	0.390906060415992	2.24856359838234	0.34	0.095	3.57894736842105	47	10737	0.150605587940886	0.573259465951205
TRMT6	9.55693113174313e-07	1.85551493665536e-05	0.291262025123196	2.02562568855737	0.34	0.099	3.43434343434343	47	10737	0.130491715205374	0.401772729440349
LHFP	9.57171834359465e-07	1.85553126722219e-05	0.0919345147222108	-3.13978462749338	0.085	0.43	0.197674418604651	47	10737	1.65644482371428	0.158111227540323
RPS27	9.65865748713531e-07	1.86951315165104e-05	34.8926868433735	0.739325651974703	0.979	0.959	1.02085505735141	47	10737	27.2415231101255	43.5903873604397
PROS1	1.0089679473159e-06	1.94995030553242e-05	0.0176644889413937	-4.4670449757162	0.021	0.285	0.0736842105263158	47	10737	0.512547337296451	0.0271762503677081
EPHB4	1.01998038967674e-06	1.96821903940681e-05	0	-144269502.950874	0	0.221	0	47	10737	0.397924653112123	0
RP11-382A20.3	1.03604238741815e-06	1.99616105789573e-05	0.058452351510373	-2.75310080682139	0.064	0.314	0.203821656050955	47	10737	0.554807990154212	0.0926403761683259
SGCB	1.06794445852519e-06	2.05449071137011e-05	0	-144269502.49593	0	0.199	0	47	10737	0.261458719299584	0
STK10	1.07621088515299e-06	2.06724221775201e-05	0.509510115330635	1.73951898859968	0.404	0.182	2.21978021978022	47	10737	0.331254836713764	0.765730842064729
BNC2	1.0921770027875e-06	2.09472245823378e-05	0	-144269503.043469	0	0.228	0	47	10737	0.427876121625739	0
VHL	1.09492499631062e-06	2.09680629035509e-05	0.511956002119422	1.81099677381253	0.447	0.142	3.14788732394366	47	10737	0.197922907172217	0.833182646866874
ITSN1	1.09747825200209e-06	2.0985114454949e-05	0	-144269502.370712	0	0.212	0	47	10737	0.297921589527501	0
PTPN22	1.12464979520344e-06	2.14721337601625e-05	0.422542120362197	3.23806410561424	0.426	0.054	7.88888888888889	47	10737	0.147949596954017	0.58491432580533
PHLDA3	1.148286897456e-06	2.18903030904754e-05	0	-144269503.08175	0	0.224	0	47	10737	0.414929170570328	0
ATP5J2	1.17864036082234e-06	2.24350548319425e-05	2.02044994554627	0.914665326079492	0.872	0.534	1.63295880149813	47	10737	1.344691003219	2.60444223465987
ZNF521	1.18399490234335e-06	2.24781985093697e-05	0.0176644889413937	-4.49488753791419	0.021	0.262	0.0801526717557252	47	10737	0.457243278073092	0.0271762503677081
ZMYND11	1.18446925584238e-06	2.24781985093697e-05	0.0262813152097499	-3.21786583941863	0.043	0.286	0.15034965034965	47	10737	0.436794553732362	0.0360839738731593
HAPLN3	1.19116369333884e-06	2.25713000149191e-05	0.0145963531577675	-4.68224901876567	0.021	0.253	0.08300395256917	47	10737	0.508249134494497	0.0207657654939814
ZFAS1	1.20464137526734e-06	2.27924650013101e-05	3.30157046681623	0.780723658407197	0.851	0.707	1.2036775106082	47	10737	2.67147383169567	4.37384608981436
PRKAR2B	1.20985172781226e-06	2.28567796481897e-05	0.304098934584341	2.04277282539414	0.319	0.097	3.28865979381443	47	10737	0.128998045766821	0.432801518535012
SEC61A1	1.22901383754568e-06	2.31840876380068e-05	0.129265485565835	-2.02439593963416	0.17	0.39	0.435897435897436	47	10737	0.7176172010135	0.182294562203449
PRELID2	1.24189026604137e-06	2.33920226230479e-05	0.240544539617723	2.49704925837752	0.234	0.058	4.03448275862069	47	10737	0.0624936388712466	0.396056765650685
TRMT112	1.27327045885033e-06	2.39473519980494e-05	1.95007312715223	0.840619709711345	0.787	0.586	1.34300341296928	47	10737	1.50591273890238	2.70961004588352
PROCR	1.29346151183365e-06	2.42851616600742e-05	0.0111387313944513	-4.46900502168408	0.021	0.255	0.0823529411764706	47	10737	0.43197884326535	0.0145336429079791
RAB8B	1.29508033258558e-06	2.42851616600742e-05	0.645068124246178	1.3679456689788	0.553	0.281	1.96797153024911	47	10737	0.46612133062867	0.926433304458479
SELM	1.31041822662285e-06	2.45363175370628e-05	0.194539303598905	-2.47998571126158	0.17	0.493	0.344827586206897	47	10737	2.45116676495703	0.462253019056146
MGP	1.31355195817841e-06	2.45585566106837e-05	0.521123990257264	-2.81919399180253	0.362	0.627	0.577352472089314	47	10737	14.0277406532523	2.00120912403426
GOLM1	1.31577610262729e-06	2.45637491348467e-05	0.00514692725748245	-4.20223926149131	0.021	0.235	0.0893617021276596	47	10737	0.312057009248955	0.00580604205699022
A4GALT	1.32551692443661e-06	2.47090451793057e-05	0	-144269502.391431	0	0.207	0	47	10737	0.270821292935372	0
TIFAB	1.34093645482849e-06	NA	0.130225856607705	5.24171094365737	0.149	0.004	37.25	47	10737	0.00674009608900588	0.204512354568972
PPP1CB	1.36741019525832e-06	2.5452384460413e-05	2.65511957358769	0.819101292072171	0.851	0.654	1.30122324159021	47	10737	2.08969759898339	3.37349724991412
MYADM	1.41457096361588e-06	2.62914367611669e-05	2.81123392959652	0.974811563366314	0.83	0.57	1.45614035087719	47	10737	2.06062249701962	4.21104858848762
FZD4	1.43248763007516e-06	2.65852851346301e-05	0	-144269502.698386	0	0.218	0	47	10737	0.351055223902768	0
MYL12A	1.44946708443989e-06	2.68253696498746e-05	7.82691908244746	0.747075940113615	0.979	0.809	1.21013597033375	47	10737	5.25521502092672	9.2330454952448
RNASE1	1.44967528535772e-06	2.68253696498746e-05	0.242363998280005	-4.21364261293069	0.234	0.469	0.498933901918977	47	10737	4.88628659444446	0.464991956950168
CDV3	1.45530689922162e-06	2.68901509050905e-05	1.99998577096377	0.878390714890257	0.809	0.556	1.45503597122302	47	10737	1.46233957656795	2.61912368817339
GSN	1.53506117515231e-06	2.83223275298569e-05	1.0414558041118	-2.28363806253574	0.553	0.702	0.787749287749288	47	10737	10.5800072056334	1.9379169875552
SEPT7	1.54800932302576e-06	2.85195294256716e-05	1.08953005481275	-1.00063009236013	0.638	0.744	0.85752688172043	47	10737	3.25032759472677	1.53948642629409
LMAN1	1.5923321384549e-06	2.92933405062695e-05	0.302380027524177	-1.63488997565708	0.34	0.499	0.681362725450902	47	10737	1.32409776351382	0.415224123982528
PCGF2	1.59764537185309e-06	2.93483036285095e-05	0	-144269502.312168	0	0.196	0	47	10737	0.247512451081961	0
OLFML2B	1.61233989751846e-06	2.95751882364577e-05	0.0192140822684905	-4.7551300916668	0.021	0.325	0.0646153846153846	47	10737	1.12142687259871	0.0307681240600145
CRNDE	1.61570420490428e-06	2.95938854367083e-05	0	-144269502.613133	0	0.194	0	47	10737	0.287704206591186	0
EFEMP1	1.66444834201598e-06	3.04274678468541e-05	0.03599177072076	-5.2949383239299	0.043	0.358	0.120111731843575	47	10737	2.33184627748971	0.0551716606622054
PXDC1	1.66603647243868e-06	3.04274678468541e-05	0.0360749225059576	-3.01847152200164	0.064	0.292	0.219178082191781	47	10737	0.472951140563526	0.0519116472113428
CCDC126	1.67408792058653e-06	3.04990842812421e-05	0.262140246718322	2.15597683612059	0.234	0.085	2.75294117647059	47	10737	0.102753433056454	0.446705018170384
CXCR4	1.67479123667993e-06	3.04990842812421e-05	5.86038053164898	2.12504656674946	0.851	0.327	2.60244648318043	47	10737	3.15626244613025	8.97463070558975
NHSL2	1.70370231931638e-06	3.09808692648021e-05	0	-144269502.449254	0	0.207	0	47	10737	0.294733028454729	0
TAF10	1.75554766140323e-06	3.1877714369653e-05	1.09729040252507	1.10196176832074	0.66	0.402	1.64179104477612	47	10737	0.757923741969764	1.59923865417946
DOCK9	1.76288281470937e-06	3.1964915404644e-05	0	-144269502.789764	0	0.222	0	47	10737	0.405693986920009	0
SDCBP	1.76982413299006e-06	3.20447353778115e-05	0.938960889951091	-1.09669967913189	0.553	0.719	0.769123783031989	47	10737	3.0497752546639	1.4866844206607
SMPDL3B	1.79222714965344e-06	NA	0.103693182644926	4.71912082411542	0.149	0.005	29.8	47	10737	0.00599856870990763	0.148853605057388
RPL3	1.80911768473837e-06	3.27092624375334e-05	26.6037750869063	0.61599690545204	0.957	0.95	1.00736842105263	47	10737	21.447474809122	32.1424297715905
ACVRL1	1.81519312924864e-06	3.27721563535306e-05	0.0325242393914709	-3.68612904516083	0.043	0.27	0.159259259259259	47	10737	0.492466356129879	0.0496871482983052
NDN	1.8186054352104e-06	3.27868579890789e-05	0	-144269502.724136	0	0.218	0	47	10737	0.367690114650022	0
CD59	1.83638038705264e-06	3.30600862833157e-05	0.993927794318265	-1.37867013824634	0.638	0.644	0.990683229813665	47	10737	3.25423792220779	1.41778895211519
ID1	1.84314659088864e-06	3.31108524810176e-05	0	-144269504.055595	0	0.264	0	47	10737	0.834744510340032	0
LDB2	1.84444764612959e-06	3.31108524810176e-05	0.0150473942150298	-4.69166100729739	0.021	0.274	0.0766423357664234	47	10737	0.57913374473093	0.0216532385448936
MYL9	1.90620152161926e-06	3.40795398804375e-05	0.0618947464893294	-4.3677109817265	0.085	0.371	0.22911051212938	47	10737	1.82253375108208	0.0886208797104158
FAM3C	1.90892593291885e-06	3.40795398804375e-05	0.0820916388747304	-2.30919262397337	0.106	0.35	0.302857142857143	47	10737	0.595172527707831	0.130609659404435
GPNMB	1.90907439136191e-06	3.40795398804375e-05	0.0603189347233071	-4.27042937590459	0.085	0.408	0.208333333333333	47	10737	2.29929355862905	0.0952383688193796
MSL3	1.90921035621785e-06	3.40795398804375e-05	0.705185881156113	1.46016184436496	0.553	0.224	2.46875	47	10737	0.3686663234283	1.1496709343911
APBA1	1.92328345575724e-06	3.42740243991702e-05	0.198426022672558	3.25858528486897	0.213	0.026	8.19230769230769	47	10737	0.0305594846608532	0.300294538939266
CREB3L2	1.92553750388365e-06	3.42740243991702e-05	0.0755740207923863	-2.3835378038213	0.085	0.341	0.249266862170088	47	10737	0.561949240106442	0.115414989139215
PLSCR4	1.98336365759164e-06	3.52535906462063e-05	0.0111387313944513	-4.56375743743861	0.021	0.281	0.0747330960854092	47	10737	0.563865418272398	0.0145336429079791
SULF1	2.03310734212481e-06	3.6086940446716e-05	0.0137165131481496	-5.22275806911631	0.021	0.263	0.0798479087452472	47	10737	0.695416837757453	0.0190859576909345
PHLDB2	2.04132586153027e-06	3.61819274894831e-05	0.011643788684508	-4.28677272396012	0.021	0.247	0.0850202429149798	47	10737	0.41877645461404	0.0153840620300073
C12orf45	2.05117928023657e-06	3.63055855772588e-05	0.442620129635607	1.73170198475712	0.426	0.148	2.87837837837838	47	10737	0.197169269846284	0.758465438203187
CLEC4C	2.05250005844125e-06	NA	0.202353507257767	5.84131144129108	0.234	0.003	78	47	10737	0.00664998901705968	0.291135517836423
KDM2B	2.10740980911514e-06	3.72486159538278e-05	0.329687927602165	1.92895372855491	0.362	0.118	3.06779661016949	47	10737	0.178991611006054	0.462725224090717
KDELR3	2.12678909052068e-06	3.75385710802391e-05	0	-144269503.223221	0	0.195	0	47	10737	0.356889517519893	0
TSHZ2	2.17754011347938e-06	3.8380665128645e-05	0.0456018763254187	-3.36889068400988	0.043	0.34	0.126470588235294	47	10737	0.946867127795437	0.0960623940111034
COL15A1	2.18925591102113e-06	3.85333467183915e-05	0.0111387313944513	-6.02348839070849	0.021	0.304	0.0690789473684211	47	10737	1.28576149378296	0.0145336429079791
TCF7L2	2.24019621187399e-06	3.93587303859753e-05	0.024579049233971	-3.42299267414404	0.043	0.284	0.151408450704225	47	10737	0.460656510206942	0.0328332579716422
ST8SIA4	2.24238725416135e-06	3.93587303859753e-05	0.786383003265888	1.92936349265019	0.574	0.168	3.41666666666667	47	10737	0.347795262833431	1.27632608947945
RP11-850A17.1	2.26176204173996e-06	NA	0.0667770044213083	4.96032917228631	0.043	0.006	7.16666666666667	47	10737	0.00885409373536979	0.231847689266244
EZR	2.31622850040109e-06	4.05983384375858e-05	1.41760566573217	1.28853118853307	0.702	0.362	1.93922651933702	47	10737	0.931753320344802	1.96035707012989
MYOF	2.32426479382047e-06	4.06826930624332e-05	0.0951026856497901	-2.32774153833711	0.128	0.338	0.378698224852071	47	10737	0.626690222722324	0.140064124105491
EIF1B	2.34474315556192e-06	4.09842917218719e-05	1.34703213674058	0.952682014111644	0.745	0.498	1.49598393574297	47	10737	1.06599302168217	1.7837843113602
CTNNA1	2.37534852087979e-06	4.1461823421166e-05	0.233262023728986	-1.47142074231055	0.255	0.479	0.532359081419624	47	10737	0.986190844107731	0.362897872885451
RPL32	2.48564846458378e-06	4.33271873246509e-05	36.4118368101837	0.634162111429819	0.957	0.967	0.989658738366081	47	10737	30.6716579166433	46.4681215465839
PRKAR1A	2.49024714612834e-06	4.33474744608824e-05	1.68406256083916	0.8579093174808	0.766	0.553	1.38517179023508	47	10737	1.31551350773145	2.25211055434603
PTPRG	2.49721773986088e-06	4.3408936469758e-05	0	-144269502.444742	0	0.207	0	47	10737	0.309938544664824	0
RPL23	2.55429863887459e-06	4.43400946665712e-05	14.5504732867944	0.588683389698863	0.957	0.917	1.04362050163577	47	10737	12.1133573574359	17.577796063683
THAP9-AS1	2.60938555240072e-06	4.52341286693641e-05	0.398762894801334	1.76008940843713	0.319	0.147	2.17006802721088	47	10737	0.215902044580608	0.700076021204917
PCYOX1	2.69761954315895e-06	4.66995317347956e-05	0.0524924450909359	-2.93230741311397	0.064	0.311	0.205787781350482	47	10737	0.510011043819151	0.079480773549441
N4BP2L2	2.80004470924254e-06	4.84062523707409e-05	0.451345342958498	-1.42521667637821	0.362	0.643	0.56298600311042	47	10737	2.05368164827044	0.755702004550525
SPRY1	2.86214944636809e-06	4.94122106883246e-05	0.0305668341643215	-4.55204725344638	0.043	0.354	0.121468926553672	47	10737	1.55668305604601	0.0453017669679936
SNCG	2.92767026582566e-06	5.04743152386883e-05	0.00514692725748245	-5.06348469491746	0.021	0.273	0.0769230769230769	47	10737	0.702851202134296	0.00580604205699022
BRD2	2.93168506689239e-06	5.04745778228948e-05	0.935647162897106	1.00662957483364	0.574	0.436	1.31651376146789	47	10737	0.88693799085903	1.43238729784383
TMCO3	3.01699327591267e-06	5.18725546893977e-05	0.0552651282062984	-2.82264326609657	0.064	0.287	0.222996515679443	47	10737	0.422673248975364	0.0931463451249945
LTBP1	3.04973483154921e-06	5.23641545226544e-05	0.0508330396710077	-3.31087685995195	0.043	0.33	0.13030303030303	47	10737	1.01649028594443	0.123238644378812
NCKAP1L	3.06317069313815e-06	5.2523388787233e-05	1.11994035406619	2.12276760677214	0.745	0.168	4.43452380952381	47	10737	0.462569394571762	1.65312936312393
PEAK1	3.13199820191237e-06	5.35711783647109e-05	0.0316929568083324	-2.91396661229887	0.064	0.284	0.225352112676056	47	10737	0.462872911236463	0.0419558695809789
AKNA	3.13276779977469e-06	5.35711783647109e-05	0.848161434348171	2.13255021636113	0.638	0.166	3.8433734939759	47	10737	0.427520522911011	1.18670178704943
CBX6	3.2033143525021e-06	5.47034196597788e-05	0.912043008417122	1.21332246322097	0.574	0.339	1.69321533923304	47	10737	0.598948329353676	1.36222273668847
PRDX4	3.26202749490518e-06	5.56307932239234e-05	0.269970532607144	-1.98625679745846	0.298	0.434	0.686635944700461	47	10737	1.15499232613041	0.429651388446127
RPS25	3.26975560732537e-06	5.56873357145023e-05	14.2610944806781	0.602555724851679	0.979	0.924	1.05952380952381	47	10737	11.7125106298001	16.9316070060357
PALLD	3.27762178237795e-06	5.5746073980606e-05	0.0898020501441017	-3.17926267971097	0.085	0.335	0.253731343283582	47	10737	0.930547012214815	0.166112468759197
FAM127B	3.30431855786175e-06	5.61244955588362e-05	0.0178632608299101	-3.90984712530064	0.021	0.237	0.0886075949367089	47	10737	0.318883882669105	0.0276230572469886
ERG	3.34608511424221e-06	5.67575190077105e-05	0	-144269502.852833	0	0.198	0	47	10737	0.357650842211121	0
EMCN	3.38448747663416e-06	5.73318549733197e-05	0.0172123746457	-5.71441086803752	0.021	0.294	0.0714285714285714	47	10737	1.12009239416068	0.0261747986970261
VAMP8	3.4378138655279e-06	5.815711928011e-05	3.35130982328207	1.76939881184651	0.915	0.308	2.97077922077922	47	10737	1.41745411126237	4.13845724499074
FAM129A	3.4723007979174e-06	5.86618956756594e-05	1.07896594491706	1.27936385745164	0.596	0.331	1.80060422960725	47	10737	0.73048441366235	1.61177162990903
SEPP1	3.5329419538103e-06	5.96065875094732e-05	0.109960687479633	-3.83964299214697	0.128	0.468	0.273504273504273	47	10737	3.26840180767554	0.186523730811092
SGCE	3.55639563206272e-06	5.99221800756095e-05	0.0173307733445387	-4.20413652873471	0.021	0.245	0.0857142857142857	47	10737	0.407238669308978	0.0264350813661422
MMRN2	3.57180893580928e-06	6.01016383598841e-05	0	-144269503.699292	0	0.239	0	47	10737	0.679142676530388	0
RB1	3.6455163901775e-06	6.12602088469242e-05	0.038840289728177	-3.33089998214078	0.064	0.33	0.193939393939394	47	10737	0.714086078816347	0.0529694038145524
LEPROT	3.67839512707591e-06	6.16588279887481e-05	0.582311459692706	-1.15414523646768	0.447	0.61	0.732786885245902	47	10737	1.73337822001501	0.968361259593112
RBMS3	3.67900930867887e-06	6.16588279887481e-05	0.0305668341643215	-3.24723954889922	0.043	0.312	0.137820512820513	47	10737	0.645788118187335	0.0453017669679936
FARP1	3.71964583660884e-06	6.22572021989438e-05	0.0147009062992056	-4.01955455247129	0.021	0.234	0.0897435897435897	47	10737	0.342679156894485	0.0209698727532295
HNRNPA1	3.76093477546323e-06	6.28648965117165e-05	5.34760189781723	0.674969489830237	0.936	0.784	1.19387755102041	47	10737	4.31024775970635	6.62252850071175
NT5DC2	3.82690156603513e-06	6.3824179421767e-05	0.0438283356854459	-2.9430027968865	0.085	0.279	0.304659498207885	47	10737	0.52294099855578	0.0576153714083588
PLCD1	3.82843928861154e-06	6.3824179421767e-05	0.281990411864445	2.43008265553973	0.255	0.06	4.25	47	10737	0.0711600595856529	0.446112179124803
OAF	3.84638309110534e-06	6.40387263980863e-05	0.0433053019601597	-3.04114346543475	0.064	0.292	0.219178082191781	47	10737	0.506748793065917	0.0629815606096328
MTSS1	3.89057778700409e-06	6.46891853385924e-05	0	-144269502.859933	0	0.247	0	47	10737	0.499024836149082	0
ANGPTL2	3.89728698345353e-06	6.47154759620836e-05	0.0476853176519674	-3.97548853105412	0.064	0.316	0.20253164556962	47	10737	0.970555025181129	0.0700045886949803
SEC23A	3.91706119047261e-06	6.49400887605389e-05	0.106549015439508	-2.41395837668977	0.106	0.318	0.333333333333333	47	10737	0.510725871183984	0.271183854304774
CYP2S1	3.92110520091368e-06	6.49400887605389e-05	0.2087423045546	3.49273404784819	0.234	0.024	9.75	47	10737	0.0434943828367127	0.308953645722852
APOL6	3.97973483691346e-06	6.57847589390115e-05	0.0194328712822527	-4.29577584828613	0.021	0.278	0.0755395683453237	47	10737	0.522031321201185	0.0312958160144659
NBL1	3.98253215763905e-06	6.57847589390115e-05	0.0844562356104883	-3.62569837098696	0.064	0.34	0.188235294117647	47	10737	1.04651269479132	0.172856884795759
IGFLR1	4.00667668813767e-06	6.60970716396045e-05	0.2321098004324	3.14356164884029	0.255	0.032	7.96875	47	10737	0.0563200927959387	0.35923540372179
PQLC2	4.04539000615918e-06	6.6648592529672e-05	0.234360530473945	2.21609631484483	0.255	0.071	3.59154929577465	47	10737	0.0834220940376029	0.349857401935912
C1orf21	4.07060096629778e-06	6.69765113359557e-05	0.746267261365575	1.36685399342711	0.532	0.249	2.13654618473896	47	10737	0.388638543781847	1.10367838591979
SH3BGRL	4.21896504093608e-06	6.92588176708338e-05	2.50531225658756	0.894558650176584	0.851	0.614	1.38599348534202	47	10737	1.78458480605129	3.30617340470186
SIGLEC10	4.22028770117838e-06	6.92588176708338e-05	0.260211111660965	3.33606248857817	0.213	0.032	6.65625	47	10737	0.0659429500083092	0.475768341799151
DGAT2	4.22680539129503e-06	NA	0.158329437914755	4.54637404093597	0.17	0.009	18.8888888888889	47	10737	0.0197749354374767	0.261681526150909
DAG1	4.28970815325442e-06	7.0306645316975e-05	0.0184517115094376	-3.93015509594906	0.021	0.231	0.0909090909090909	47	10737	0.307412253412491	0.0289695706696419
ITGAL	4.44773705936499e-06	7.28021292985554e-05	0.477308316455722	3.38030767451356	0.383	0.05	7.66	47	10737	0.14704482021104	0.789124658347382
GPAT3	4.45908146252952e-06	7.28932746853919e-05	0.304319502169983	2.87463091876115	0.319	0.046	6.93478260869565	47	10737	0.0846863839750143	0.433187382500353
CCDC88B	4.51834574402045e-06	7.37665243072937e-05	0.294501514312106	2.56827162830972	0.319	0.065	4.90769230769231	47	10737	0.130755629867842	0.429196765760763
PSMB5	4.59820951384037e-06	7.49733902644258e-05	0.17751147827933	-1.89285948693408	0.213	0.395	0.539240506329114	47	10737	0.783780174119588	0.264627636467674
PREX1	4.65319688227601e-06	7.57720576184816e-05	0.638504629503587	1.95460542317725	0.511	0.176	2.90340909090909	47	10737	0.446435220367973	0.906124994863493
SRSF3	4.76991059748295e-06	7.75725151291686e-05	2.95166027322105	0.732802975355431	0.851	0.697	1.22094691535151	47	10737	2.45092082665467	3.84919880374222
B3GNT7	4.83654025997234e-06	7.85548752649304e-05	0.192220157175481	2.87370856624374	0.234	0.035	6.68571428571429	47	10737	0.0507684865818223	0.277324632098909
PTBP3	5.07332749108271e-06	8.22948495340151e-05	1.10296466735254	1.01259584590264	0.617	0.438	1.40867579908676	47	10737	0.953892840241489	1.59382611584593
MLLT4	5.08595844544084e-06	8.23938325821096e-05	0.0206401214938656	-4.20502694207157	0.021	0.23	0.091304347826087	47	10737	0.374547718282228	0.0343030862682979
ECSCR.1	5.09379608994994e-06	8.2415008532267e-05	0.0176949342694201	-5.56004450591689	0.021	0.253	0.08300395256917	47	10737	0.848913691887967	0.0272444264516997
COX7A2L	5.10369226218539e-06	8.24693935323683e-05	1.88365889978215	0.835642821517186	0.872	0.546	1.5970695970696	47	10737	1.30943575543028	2.43934071240742
PECAM1	5.11665076229008e-06	8.25730596164972e-05	0.22479758991241	-3.00523869919507	0.277	0.434	0.638248847926267	47	10737	2.77888836226324	0.334975857419272
GPX4	5.17470929811584e-06	8.34033605903217e-05	1.26035966540727	-0.888515730291993	0.66	0.755	0.874172185430464	47	10737	3.80561196134109	1.95465964472201
DYNC1LI1	5.18940841308555e-06	8.35335895065556e-05	0.681363628915087	1.20429357235866	0.553	0.292	1.89383561643836	47	10737	0.437281067869418	0.976848902863915
NREP	5.19742969692405e-06	8.3556130923798e-05	0.131218766186581	-2.59745438076669	0.128	0.335	0.382089552238806	47	10737	0.721687558806531	0.233024062783354
CRIM1	5.28605758315305e-06	8.48728329508798e-05	0.0514764481231553	-3.37651508928485	0.064	0.317	0.201892744479495	47	10737	0.899210529275917	0.0770985082026487
HACD2	5.39096882452312e-06	8.64473018621115e-05	0.362416813477541	1.62669394547154	0.362	0.154	2.35064935064935	47	10737	0.199521403431615	0.54956719074037
ANXA6	5.4593608417833e-06	8.74329109432808e-05	0.968983376667339	1.17058500672232	0.553	0.336	1.64583333333333	47	10737	0.633886895494748	1.49244194226059
EPHX1	5.72477830185606e-06	9.15674298725266e-05	0.0326250792373499	-3.72217457558123	0.043	0.304	0.141447368421053	47	10737	0.628847816654782	0.0481461231209376
PLAU	5.7449607153216e-06	9.17739294017198e-05	0	-144269503.226533	0	0.226	0	47	10737	0.5048041746166	0
GPSM3	5.8372091309194e-06	9.31296829737077e-05	1.08189576192292	1.70198587368787	0.66	0.25	2.64	47	10737	0.638726415211682	1.51188728393343
ATF3	5.85456808724948e-06	9.32886985619803e-05	0.136508336218922	-3.01776155124424	0.17	0.425	0.4	47	10737	1.87262199778058	0.201643220059547
RSL24D1	5.86341348791032e-06	9.33118262514858e-05	1.6581251821318	0.849193656862074	0.83	0.563	1.47424511545293	47	10737	1.4050772669305	2.27154954241875
RGS1	5.99298811274309e-06	9.51928296441878e-05	3.38122977727351	2.23046049024697	0.745	0.236	3.15677966101695	47	10737	1.74221610299969	6.14604327313539
NFIX	5.99669568677729e-06	9.51928296441878e-05	0.0159478508358133	-4.03960312912867	0.043	0.286	0.15034965034965	47	10737	0.693832721147194	0.0196911469369079
SP140	6.04860808757982e-06	9.58962739513283e-05	0.259846322622097	3.85878435891603	0.298	0.024	12.4166666666667	47	10737	0.0632670987030527	0.382779164660533
OSBPL1A	6.08742060146914e-06	9.63905244548815e-05	0.0140246046594128	-4.17015541736149	0.021	0.253	0.08300395256917	47	10737	0.406902388932833	0.0196665599830289
SLC9A3R2	6.11943469048932e-06	9.67760222982145e-05	0.00514692725748245	-5.36303569114256	0.021	0.273	0.0769230769230769	47	10737	0.824878301497745	0.00580604205699022
DDR2	6.29788863904592e-06	9.94735351999494e-05	0.0587090722773502	-3.95617858747559	0.043	0.275	0.156363636363636	47	10737	0.654956240277322	0.174453194422271
KRT10	6.32314946679436e-06	9.9747682838681e-05	0.455344341997928	-1.30364289287267	0.404	0.546	0.73992673992674	47	10737	1.43000304044224	0.705194964938979
EGR1	6.3406559449975e-06	9.97886994438806e-05	0.474903449238318	-2.74823218062622	0.277	0.573	0.483420593368237	47	10737	6.77646176467679	1.20210292093989
LPAR5	6.34156394247165e-06	9.97886994438806e-05	0.151700097786562	3.98997965693535	0.17	0.014	12.1428571428571	47	10737	0.025242233270468	0.242330453604515
COL12A1	6.41085022581086e-06	0.000100753337297301	0.0531281260504957	-3.97736236531469	0.064	0.316	0.20253164556962	47	10737	1.22681787540354	0.0880361778290866
SNX10	6.50281167971475e-06	0.000102071496763682	0.577426936961709	2.15752341754263	0.511	0.115	4.44347826086956	47	10737	0.240723502842816	0.78977014120692
RND3	6.52523409943708e-06	0.000102296216565088	0.0248454217662286	-3.72237291743778	0.021	0.284	0.073943661971831	47	10737	0.776879947220276	0.0461521860900218
SYAP1	6.56174051342572e-06	0.000102740899850413	0.865944550339339	1.26490939235463	0.574	0.326	1.76073619631902	47	10737	0.677062494934857	1.45101062148198
APRT	6.57996564825907e-06	0.00010289859539161	2.16717109197067	0.766553165705295	0.83	0.612	1.3562091503268	47	10737	1.74743715133559	2.82291395068827
RPS13	6.60375683763308e-06	0.000103142835756101	18.0065815234327	0.58000153520728	0.936	0.937	0.998932764140875	47	10737	16.1812034589468	23.204119937161
GRB10	6.64287524912586e-06	0.000103625569399219	0	-144269502.268008	0	0.174	0	47	10737	0.235485348043743	0
MEOX2	6.69087192470625e-06	0.000104245436654065	0.0111387313944513	-4.31067740011137	0.021	0.235	0.0893617021276596	47	10737	0.415422775153875	0.0145336429079791
MKL2	6.75495094418078e-06	0.000105114033188115	0	-144269502.665216	0	0.212	0	47	10737	0.391126270385362	0
RAB33A	6.76492699075349e-06	NA	0.0999324219322024	3.61880734765712	0.106	0.015	7.06666666666667	47	10737	0.024503441553625	0.187559541947285
IL6R	6.81268968716764e-06	0.000105881950556719	0.574465622054838	1.95461759911422	0.532	0.138	3.85507246376812	47	10737	0.259125636508455	0.782956422885482
RPL12	6.8508772435898e-06	0.000106344490546253	28.5224135809615	0.540850098321272	0.957	0.954	1.00314465408805	47	10737	24.8269213282199	35.5467723338502
FRMD4B	6.86059487685376e-06	0.000106364505338937	0.0328267732527745	-3.73051505834272	0.043	0.286	0.15034965034965	47	10737	0.644519190943416	0.0485929300002181
DUSP10	6.91336735127532e-06	0.000107051160703183	0.348730166048729	2.20612221377775	0.34	0.083	4.09638554216868	47	10737	0.148366061692367	0.587325966032623
AHNAK2	6.95372916560057e-06	0.000107544193713087	0	-144269502.729399	0	0.203	0	47	10737	0.346350985860478	0
RCAN1	6.96577019232676e-06	0.000107598555480005	0.0580982128780243	-3.39674630172263	0.085	0.284	0.299295774647887	47	10737	0.724205899543036	0.0821432606941729
EGFL7	7.10246971831131e-06	0.000109575999810622	0.0782082845471532	-4.05136003619725	0.085	0.359	0.236768802228412	47	10737	1.89299306403409	0.133945346237202
SEPN1	7.21038819404268e-06	0.000111105126994895	0.0811972780104093	-2.24381355664133	0.128	0.328	0.390243902439024	47	10737	0.55182054226067	0.112124327985107
RPL36	7.38163430063059e-06	0.000113605152285315	16.4191690391708	0.519614926236336	1	0.94	1.06382978723404	47	10737	13.7335568697628	19.4288417393816
CTGF	7.40971674022774e-06	0.00011389844733456	0.0989762205487064	-3.71834609272045	0.085	0.392	0.216836734693878	47	10737	2.59757760870919	0.180392102938716
PTPRK	7.50038104476258e-06	0.000115151835504749	0	-144269502.231347	0	0.176	0	47	10737	0.23019692511232	0
ANXA1	7.53719596077331e-06	0.00011557644352972	2.33160625807509	-1.05428819223533	0.787	0.811	0.970406905055487	47	10737	7.5764579632301	3.68443588338312
GBP1	7.54956842238407e-06	0.000115625671711756	0	-144269502.438563	0	0.195	0	47	10737	0.29937268427765	0
FAP	7.59190861344544e-06	0.000116133196002038	0.0176644889413937	-5.03367631094966	0.021	0.242	0.0867768595041322	47	10737	0.62171255479291	0.0271762503677081
THY1	7.60970169091354e-06	0.000116264449563352	0.118845413201751	-3.90889087853989	0.128	0.383	0.33420365535248	47	10737	2.76246795056452	0.190196139493354
LPAR6	7.69427341593334e-06	0.000117414426250398	0	-144269502.85926	0	0.247	0	47	10737	0.523083817737123	0
GIMAP4	7.74031229556645e-06	0.0001179743250846	0.0104748991648629	-4.79807925993171	0.021	0.284	0.073943661971831	47	10737	0.716766627913894	0.0134451893177846
ANP32A	7.78497842173013e-06	0.000118463620547546	1.07354209046384	1.00297078665104	0.681	0.407	1.67321867321867	47	10737	0.776641661303568	1.47141541085759
CCDC80	7.8047053690284e-06	0.000118463620547546	0.159325113046732	-3.36363023970378	0.106	0.457	0.231947483588621	47	10737	4.81749144884352	0.397772315668085
PIK3C2A	7.80486664195361e-06	0.000118463620547546	0.0381026599233845	-2.55971365821023	0.085	0.306	0.277777777777778	47	10737	0.525579313134878	0.0479593098844014
MPEG1	7.80996293942618e-06	0.000118463620547546	2.69148165732144	2.13910762850002	0.809	0.2	4.045	47	10737	0.998451242828779	3.84092956546867
ZBTB38	8.01875775790553e-06	0.000121484661350261	0.119666834889775	-1.92876129081782	0.149	0.371	0.401617250673854	47	10737	0.670713429830823	0.181007282412386
CLNS1A	8.0893468116622e-06	0.000122407142401891	0.76395472642141	1.17319797554986	0.553	0.304	1.81907894736842	47	10737	0.44837692665156	1.11425124123374
FOXO1	8.40343134649652e-06	0.000127007549212918	0.0273841910511847	-3.37329248261282	0.043	0.267	0.161048689138577	47	10737	0.471821967024486	0.0395281820244026
SIRPA	8.44752344261625e-06	0.000127521227088298	0	-144269502.398109	0	0.208	0	47	10737	0.330972428548896	0
SNTB2	8.59228034282541e-06	0.000129551467056698	0.1586148859656	-1.95872194133017	0.191	0.393	0.486005089058524	47	10737	0.891446139852022	0.238295735004789
EIF3D	8.6210272517745e-06	0.000129829789877559	1.36892411261462	0.89449528074814	0.723	0.477	1.51572327044025	47	10737	0.975986418171202	1.99263290427053
ARID1A	8.6354487267608e-06	0.000129891970121241	0.77994059958602	1.04233416515855	0.532	0.381	1.39632545931759	47	10737	0.69734030669556	1.1300613721973
R3HDM4	8.9499606835795e-06	0.000134462504555682	0.50295692646148	1.44687222893082	0.468	0.198	2.36363636363636	47	10737	0.299474947902632	0.726950950476326
FAM95B1	9.00160890721049e-06	NA	0.153480229451215	5.38100496109384	0.17	0.005	34	47	10737	0.0171925477563828	0.233920366533059
LINC00877	9.09108799200032e-06	NA	0.132327690753873	4.06182691443451	0.149	0.011	13.5454545454545	47	10737	0.0194000518985352	0.216713263255856
RRM2B	9.17089599118099e-06	0.000137617963625094	0.404826068204992	1.67065235760397	0.34	0.15	2.26666666666667	47	10737	0.210490567257338	0.632798777534992
ETS1	9.32526461081115e-06	0.000139768217800994	0.0808722565631261	-2.79386653239062	0.106	0.382	0.277486910994764	47	10737	1.16971924763728	0.11961418416237
TMEM238	9.43886404826869e-06	0.000141303041861389	0.236054621946403	2.788693604059	0.234	0.048	4.875	47	10737	0.0957722526375766	0.392605936723313
TSPAN14	9.46009795194552e-06	0.000141453123404683	0.0845842168501112	-2.2135276794348	0.106	0.358	0.29608938547486	47	10737	0.698985206365265	0.124347217848244
TIE1	9.47418493385642e-06	0.000141496111083157	0	-144269503.517219	0	0.211	0	47	10737	0.554474475493648	0
PLPP3	9.70029825114328e-06	0.000144701848616345	0.0574129592944663	-3.56335294294833	0.064	0.354	0.180790960451977	47	10737	1.29415915167946	0.0917470518448748
LINC00998	9.71677872316866e-06	0.000144776561377082	0.0228750758255565	-3.05300963517498	0.021	0.26	0.0807692307692308	47	10737	0.360062152572326	0.0403210582337488
TINAGL1	9.78678774730321e-06	0.000145647713880857	0.011643788684508	-5.21773554093646	0.021	0.278	0.0755395683453237	47	10737	0.881980859631776	0.0153840620300073
SYNGR1	9.95092732613375e-06	0.000147916022209432	0.366240197608437	2.01384574433486	0.404	0.1	4.04	47	10737	0.151875149239252	0.496241302747692
COL6A3	9.98398675564811e-06	0.000148232838654446	0.171497107437023	-4.33296130650397	0.128	0.428	0.299065420560748	47	10737	8.05930004569159	0.453369038710887
NSMAF	1.00160463343992e-05	0.000148534083125873	0.333140347911603	1.66287349257298	0.277	0.139	1.99280575539568	47	10737	0.190808182138691	0.594140435910237
HLA-F	1.00942887790043e-05	0.000149518690599806	1.35380543347142	1.28586943152452	0.745	0.38	1.96052631578947	47	10737	0.905093118263276	1.88722773287985
FAM26F	1.0217009723265e-05	0.000151159041861201	0.506447177531333	2.30588569852888	0.447	0.097	4.60824742268041	47	10737	0.197185236934778	0.737979980615906
CD34	1.02473578096972e-05	0.00015143051002152	0.0429259364908936	-4.2024652386411	0.064	0.321	0.199376947040498	47	10737	1.24020366713486	0.0604547564933372
PLXND1	1.03107339473437e-05	0.00015196721079528	0.190097829981019	-1.907265527243	0.234	0.433	0.540415704387991	47	10737	1.14441444678423	0.278586746340212
LTBP2	1.03147602429527e-05	0.00015196721079528	0	-144269502.989105	0	0.185	0	47	10737	0.367610966375139	0
PRRX1	1.03220974987531e-05	0.00015196721079528	0.0679844903278981	-4.26983191534094	0.064	0.351	0.182336182336182	47	10737	2.7218049861672	0.116929365181667
PTMA	1.03318436499485e-05	0.00015196721079528	36.3359299463368	0.55396384489957	1	0.972	1.02880658436214	47	10737	26.5250485833531	38.4042016161002
THBS1	1.03735561142637e-05	0.000152403117767181	0.0882673769580384	-4.25672831882431	0.064	0.423	0.151300236406619	47	10737	4.01018759091749	0.209973623879121
AKR1C3	1.04482508568633e-05	0.000153322006760018	0.0207502501097094	-3.63623567406085	0.043	0.275	0.156363636363636	47	10737	0.545029817314136	0.0263995083430793
RAP1A	1.04903429134181e-05	0.000153760891483549	1.10413730566128	0.968472120898601	0.702	0.43	1.63255813953488	47	10737	0.835453931465757	1.50759846030433
PHLDA1	1.08201323922204e-05	0.000158410754976592	0.0685346028346165	-3.12017328101449	0.085	0.383	0.221932114882507	47	10737	1.43027015250038	0.106031698353312
ADGRA2	1.10981176406788e-05	0.000162292288094283	0	-144269502.086607	0	0.181	0	47	10737	0.240272367117549	0
SLC12A3	1.11578354887866e-05	NA	0.085543977935931	6.68983739055054	0.064	0.001	64	47	10737	0.00284750691519219	0.180798694373093
CSGALNACT1	1.1236850377592e-05	0.000164130846950476	0.0374406319635112	-3.42610364059795	0.043	0.256	0.16796875	47	10737	0.465766321127196	0.058472066382174
AKT3	1.12773022290791e-05	0.000164531276451998	0.0342883385410024	-2.66920126927326	0.064	0.273	0.234432234432234	47	10737	0.40895368380458	0.0446518402396474
HDAC7	1.1339781482773e-05	0.000165251780961426	0.0865818261227367	-1.93171973369464	0.149	0.368	0.404891304347826	47	10737	0.714889490227329	0.117959349357166
OSTF1	1.13643122433791e-05	0.000165418247418044	1.04130843900528	1.03888575530285	0.66	0.391	1.68797953964194	47	10737	0.750424901738493	1.48201901544248
ELN	1.14503449899647e-05	0.000166478518172068	0	-144269504.6441	0	0.294	0	47	10737	1.38225395164508	0
UNC93B1	1.15996583845881e-05	0.000168417290931085	0.913331110680781	1.65047965829069	0.638	0.214	2.98130841121495	47	10737	0.450670260375856	1.48227312963771
IER3	1.16103837646628e-05	0.000168417290931085	0.340916685196138	-2.77329877945667	0.298	0.542	0.549815498154982	47	10737	6.15390450773704	0.782251388240747
NUCB1	1.18023792380194e-05	0.000171005770360281	0.323400221988219	-1.26676089989004	0.362	0.501	0.722554890219561	47	10737	1.10279484377187	0.445645607401688
EFEMP2	1.18450222939804e-05	0.000171426813474808	0.0391003082309151	-3.52793144117358	0.043	0.245	0.175510204081633	47	10737	0.436327978688788	0.0642974834439602
MTMR14	1.19591873668918e-05	0.000172880807067783	0.453679100371717	1.58981487177329	0.426	0.162	2.62962962962963	47	10737	0.219874047697696	0.71745088764107
DCBLD2	1.21012760173063e-05	0.000174734672011906	0	-144269503.084672	0	0.171	0	47	10737	0.314494503887122	0
OXCT2	1.21085720969195e-05	NA	0.131564852184892	3.56228719752879	0.17	0.015	11.3333333333333	47	10737	0.0190556360246435	0.189112117470348
RAPH1	1.22488335344371e-05	0.000176663176233824	0	-144269502.110044	0	0.181	0	47	10737	0.256833579517874	0
VKORC1	1.23328306462693e-05	0.000177671601319542	0.348872151336546	-1.56945984532443	0.362	0.475	0.762105263157895	47	10737	1.19550883050036	0.509537324530517
DSTN	1.23584522017863e-05	0.000177837704431634	1.70003615119442	-1.14659553128078	0.745	0.72	1.03472222222222	47	10737	5.11309740911126	2.41585437928373
AKAP12	1.24015442793142e-05	0.000178254543058024	0.0898848200927225	-3.27620119124355	0.064	0.302	0.211920529801325	47	10737	0.884764521987307	0.22746953817428
TULP3	1.25241031360624e-05	0.000179811355605355	0	-144269502.031763	0	0.171	0	47	10737	0.199420371271125	0
DIXDC1	1.25446008588858e-05	0.000179900980499022	0.0192140822684905	-3.26885300766687	0.021	0.243	0.0864197530864198	47	10737	0.36896281979432	0.0307681240600145
AP1G2	1.26766715325446e-05	0.000181588643292523	0.247657134672614	2.346973950598	0.255	0.064	3.984375	47	10737	0.107183711327383	0.408496447732375
GLUL	1.26994225904243e-05	0.00018170829148657	0.25561727615521	-2.33867742441769	0.234	0.553	0.423146473779385	47	10737	3.33160759848108	0.46089447250895
MFAP2	1.27378838069299e-05	0.000182052201181716	0	-144269502.562973	0	0.176	0	47	10737	0.277414811533172	0
TIMP3	1.27852854946942e-05	0.000182459599649909	0.126159662391475	-3.07522248599228	0.106	0.436	0.243119266055046	47	10737	2.82310796704931	0.247202589679558
AQP1	1.27953047298074e-05	0.000182459599649909	0.065493169000763	-4.18138388689892	0.085	0.326	0.260736196319018	47	10737	1.52543178669326	0.0994610492755509
RRBP1	1.28628688194248e-05	0.00018321603216833	0.500033262344595	-1.33064063499101	0.426	0.556	0.766187050359712	47	10737	1.82450559912898	0.818582574966172
PTGIS	1.29578422050664e-05	0.000184360731260358	0	-144269503.043791	0	0.205	0	47	10737	0.418621260473062	0
YES1	1.31125542249464e-05	0.000186351840449125	0.0278350909749063	-3.17653319336923	0.043	0.24	0.179166666666667	47	10737	0.348407839288632	0.0395495641640319
KIF1B	1.32096583888715e-05	0.000187520684890392	0.0632409158960001	-2.70587610896628	0.064	0.278	0.230215827338129	47	10737	0.416312497046087	0.111981905181966
HIF1A	1.32572406039919e-05	0.000187984692609414	0.359932080985911	-1.4921596943165	0.34	0.555	0.612612612612613	47	10737	1.94409024479618	0.545246590227721
RPL13A	1.33616438388179e-05	0.000189252463800092	21.5666961675535	0.551363073236256	1	0.95	1.05263157894737	47	10737	17.3607479119569	24.5371510565829
BMP1	1.3533842628594e-05	0.000191476562749838	0.0415147569881786	-3.16625916942227	0.043	0.254	0.169291338582677	47	10737	0.463954988840526	0.0686227735659865
SYNE1	1.36846627930795e-05	0.000193393554813733	0.0461112205916687	-2.41181427777861	0.064	0.33	0.193939393939394	47	10737	0.649091748872205	0.072551694433101
NES	1.37530557687866e-05	0.000194142688816652	0	-144269502.855467	0	0.161	0	47	10737	0.280151054297794	0
PAM	1.37818637542978e-05	0.000194331978300825	0.0842021140136813	-2.43366658725129	0.106	0.319	0.332288401253918	47	10737	0.586500947108135	0.132273078875877
SNX7	1.38821680800494e-05	0.00019552785844891	0.0111387313944513	-3.87667904162934	0.021	0.211	0.0995260663507109	47	10737	0.251852645372211	0.0145336429079791
DOCK1	1.39667526441749e-05	0.000196499908996084	0.0218515195747644	-3.04342056728568	0.021	0.25	0.084	47	10737	0.334029591150259	0.0374897264353001
PHF20L1	1.4021143701939e-05	0.000197045471624132	0.121515487450052	-1.82367663812409	0.149	0.37	0.402702702702703	47	10737	0.67603185594491	0.177289199988441
YPEL5	1.40560009399243e-05	0.000197121212190141	0.977665178474215	1.128754931386	0.574	0.403	1.424317617866	47	10737	0.908412176220203	1.58715645510106
NUAK1	1.40577726601527e-05	0.000197121212190141	0	-144269502.966964	0	0.202	0	47	10737	0.416848299191004	0
ACP2	1.4336504613906e-05	0.000200806535213645	0	-144269502.09483	0	0.181	0	47	10737	0.254314907003593	0
ACPP	1.44868437945438e-05	NA	0.114421131635982	4.394600638842	0.128	0.007	18.2857142857143	47	10737	0.0114810853035022	0.19531752311565
AFF3	1.44957892807387e-05	0.000202812484171754	0.261010972265909	2.68874627380491	0.277	0.049	5.6530612244898	47	10737	0.0891337587399486	0.380694144203676
TRERF1	1.45864602256122e-05	0.000203855069819741	0.288148183731894	1.85728995964045	0.298	0.106	2.81132075471698	47	10737	0.144736057594155	0.45845580117875
ADGRL2	1.47178926695306e-05	0.000205464386603403	0.0104456022584845	-4.167973333973	0.021	0.217	0.0967741935483871	47	10737	0.357393839890349	0.0133979061506896
TOB2	1.47643584446149e-05	0.000205885307813304	0.515114262451566	1.4009385112625	0.426	0.212	2.00943396226415	47	10737	0.293471921508921	0.834694178398719
GCNT1	1.48078884591462e-05	0.000206264406572213	0.24860501967795	2.10022277496395	0.234	0.082	2.85365853658537	47	10737	0.121986415456305	0.416403723873689
MNDA	1.49435732063444e-05	0.000207924910544726	1.41841859688912	2.15608453161596	0.638	0.168	3.79761904761905	47	10737	0.662531537963473	2.22506811333974
HDLBP	1.51139654347853e-05	0.000209924789928863	0.443193762501812	-1.43036222987605	0.426	0.489	0.871165644171779	47	10737	1.26832914427564	0.621028249536194
IFI44L	1.51205732207081e-05	0.000209924789928863	0	-144269503.304361	0	0.256	0	47	10737	0.671965094208004	0
IMPA2	1.51904117766683e-05	0.000210662633650059	0.332301459997161	1.75684091358498	0.34	0.123	2.76422764227642	47	10737	0.164083211590961	0.48237650969613
P2RY6	1.52236501293876e-05	0.000210891838235863	0.223035632909331	2.68368066923913	0.255	0.037	6.89189189189189	47	10737	0.0492028435697801	0.337402168300337
PKIG	1.52444140594051e-05	0.000210947922620276	0.101481059936575	-2.73530734153949	0.085	0.28	0.303571428571429	47	10737	0.530018129094513	0.240548848958866
SRGAP1	1.53608659490652e-05	0.000212122360947895	0.0173307733445387	-3.9210819034392	0.021	0.216	0.0972222222222222	47	10737	0.300320200369271	0.0264350813661422
RAPGEF5	1.53629031621534e-05	0.000212122360947895	0	-144269503.237328	0	0.204	0	47	10737	0.483365847947265	0
MPDZ	1.54455649402351e-05	0.000213030633383352	0	-144269502.09389	0	0.175	0	47	10737	0.245765639526293	0
CYTIP	1.55037525497405e-05	0.000213599734910181	1.07044037262495	2.26078984204146	0.66	0.165	4	47	10737	0.577264697951458	1.48564032769749
SHC1	1.60705725324432e-05	0.000221167530381061	0.151199662806504	-1.7535372701806	0.191	0.378	0.505291005291005	47	10737	0.758292888484369	0.216044483716723
TPM4	1.66745061765929e-05	0.000229229050052944	1.33793830799044	-1.01909819020095	0.596	0.717	0.831241283124128	47	10737	4.36233593951526	2.06415425770932
PFN1	1.7078021865495e-05	0.00023452082257078	7.73125662012524	0.71612409537957	0.957	0.814	1.17567567567568	47	10737	5.90509628383457	9.84782035811005
CLTC	1.72086864003433e-05	0.000235892893922567	0.411393482341702	-1.13535736805326	0.404	0.535	0.755140186915888	47	10737	1.3003872589807	0.575283509977445
YAP1	1.72153213393569e-05	0.000235892893922567	0.0220040406032056	-3.06833277106424	0.043	0.244	0.176229508196721	47	10737	0.339863534118115	0.0284187477878968
NFKBIA	1.72507282934228e-05	0.000236121682280907	1.0441815993769	-1.72246533825689	0.532	0.734	0.724795640326976	47	10737	6.67441833334762	1.8848524463412
VOPP1	1.75311474178069e-05	0.000239609593158627	0.832367925984888	1.14660390576768	0.66	0.305	2.16393442622951	47	10737	0.518364521448478	1.0597936098809
MYCT1	1.75435233025809e-05	0.000239609593158627	0	-144269502.747434	0	0.174	0	47	10737	0.322778615155105	0
RAB4A	1.76101741608461e-05	0.0002402598896323	0.84297433639569	1.10109934337295	0.596	0.322	1.85093167701863	47	10737	0.482792248074266	1.22237550998391
SYNPO	1.77384479509124e-05	0.000241748610302932	0.0178655563390262	-4.40780934799312	0.021	0.211	0.0995260663507109	47	10737	0.402177137004309	0.02762824065917
IFI44	1.77684830500743e-05	0.000241896716388282	0.010168833439939	-4.00665288067842	0.021	0.243	0.0864197530864198	47	10737	0.426295913502804	0.0129543190252947
ATP6V0E1	1.79765366644288e-05	0.000244465401621865	3.24153562758964	0.639977154448751	0.894	0.703	1.27169274537696	47	10737	2.53218146186566	4.19902938573992
RP6-91H8.3	1.80337432714402e-05	0.000244869791462127	0.219658713514218	3.20436268079943	0.191	0.033	5.78787878787879	47	10737	0.0690348745402104	0.399613666649658
CYBRD1	1.80450797194753e-05	0.000244869791462127	0.0487923752589929	-3.487475379497	0.043	0.35	0.122857142857143	47	10737	1.27662582001287	0.0903550719063511
NOP10	1.82723604578118e-05	0.000247687635851326	0.473023634095011	-1.19964160963701	0.447	0.552	0.809782608695652	47	10737	1.50499087892261	0.674656753151858
TPD52L2	1.84330650616835e-05	0.000249597941071294	0.0677535534071263	-2.14982671650988	0.106	0.31	0.341935483870968	47	10737	0.473017924728408	0.0929725013962456
PHYH	1.86314503615414e-05	0.000252013830185051	0	-144269501.870688	0	0.171	0	47	10737	0.213461708684775	0
TMX4	1.87047565026672e-05	0.000252734504350813	0.130664284729518	-1.79820497693279	0.191	0.379	0.503957783641161	47	10737	0.710480092522994	0.178697484901392
PPP1R15A	1.87529869663089e-05	0.00025311518236879	2.70979818308605	1.00653521204522	0.851	0.564	1.50886524822695	47	10737	2.11087811929549	4.20229824501775
SERPINB8	1.88096727263116e-05	0.000253609048938091	0.311485750437668	1.72409434753654	0.298	0.126	2.36507936507937	47	10737	0.157073081666224	0.473384847623034
ROBO4	1.953718988986e-05	0.000263136965218819	0	-144269503.090104	0	0.182	0	47	10737	0.404351362397891	0
BORCS5	1.99288992866953e-05	0.000268126555435069	0.32388424372718	1.8681573769989	0.298	0.104	2.86538461538462	47	10737	0.146620041518195	0.542002678900809
PTGES2	2.03311512413786e-05	0.000273247208377207	0.537061385923978	1.42504416532756	0.426	0.191	2.2303664921466	47	10737	0.244345766044029	0.848078689594482
TXN2	2.04814324392935e-05	0.000274974124876472	0.976675579338872	1.04611691364667	0.681	0.357	1.90756302521008	47	10737	0.565871915152306	1.41409108745747
ACVR1	2.07139520017957e-05	0.000277800291458726	0	-144269501.895277	0	0.168	0	47	10737	0.192482482337759	0
DAD1	2.09976105029401e-05	0.00028130556745977	1.12062301625151	-0.929448161590336	0.638	0.675	0.945185185185185	47	10737	2.46400242773564	1.73526100417128
CDH5	2.11078638074508e-05	0.000282262366255743	0.028978280186426	-4.54392379945246	0.043	0.253	0.1699604743083	47	10737	0.875427898447696	0.0485331469156455
SOCS2	2.11137617864834e-05	0.000282262366255743	0	-144269502.443309	0	0.182	0	47	10737	0.306851881682079	0
MRC2	2.11844737183066e-05	0.000282907998227544	0.0215195987958738	-4.23473224643186	0.021	0.263	0.0798479087452472	47	10737	0.800478483388945	0.0365992301273262
RALGAPA2	2.12427831433141e-05	0.000283386811066198	0	-144269502.613111	0	0.198	0	47	10737	0.384608244896686	0
LRP6	2.1429517452937e-05	0.000285576040397112	0	-144269502.008197	0	0.171	0	47	10737	0.222139068057412	0
FRMD6	2.15993869996618e-05	0.000287536143392122	0.0364849848178523	-3.30504435810451	0.043	0.261	0.164750957854406	47	10737	0.568221305937871	0.0562435361836662
MXRA8	2.16418499822166e-05	0.000287797836433691	0.0289999803333834	-4.88365309590821	0.043	0.286	0.15034965034965	47	10737	1.24408737299539	0.0417098932756872
HEG1	2.21004173503052e-05	0.000293586596800897	0.0496757002971138	-2.57743210691226	0.064	0.287	0.222996515679443	47	10737	0.492425771408713	0.0823313329611799
ANTXR1	2.21480979477167e-05	0.000293910616298828	0	-144269503.068197	0	0.207	0	47	10737	0.459873407064017	0
FBLN2	2.22120030432559e-05	0.000294293863141167	0.169876332538219	-3.43149789808206	0.191	0.369	0.517615176151762	47	10737	2.11528260806029	0.298658990880006
SEH1L	2.22236173988535e-05	0.000294293863141167	0.305686332421836	1.66496977605815	0.319	0.127	2.51181102362205	47	10737	0.160196320540957	0.449984866744797
RP11-347P5.1	2.23582893504627e-05	0.000295766888472578	0.280624245892138	3.38206047762157	0.234	0.032	7.3125	47	10737	0.074816986221078	0.634982510795948
TPK1	2.25920060585962e-05	0.000298545671685324	0.228356557333706	2.13510781635872	0.234	0.072	3.25	47	10737	0.0978789836481333	0.364200312306147
ARPC4	2.26255601670387e-05	0.000298676327728064	1.84505255420858	0.801285326747134	0.766	0.551	1.39019963702359	47	10737	1.41426199939256	2.45934059340169
SYNE2	2.30311819868035e-05	0.000303713183566834	0.0342579182764635	-3.27874309614611	0.043	0.326	0.131901840490798	47	10737	0.994819144465925	0.0542470191058913
MTDH	2.32423754908786e-05	0.000306178265861052	3.32154610767811	0.60167092508706	0.851	0.723	1.17704011065007	47	10737	2.74695421822037	4.32531324130606
LMCD1	2.33993391518717e-05	0.000307924567358312	0.0104748991648629	-4.3683107804897	0.021	0.225	0.0933333333333333	47	10737	0.444854215504219	0.0134451893177846
MAP1LC3A	2.35379950799745e-05	0.000309426560322165	0.0448604652623745	-2.69162636408227	0.064	0.275	0.232727272727273	47	10737	0.456091107836005	0.0689045714910462
PMEPA1	2.37494455028672e-05	0.000311881375906539	0.0530599604606361	-4.08216806259011	0.043	0.273	0.157509157509157	47	10737	0.754710414557147	0.134356457207554
RHOC	2.38561376081114e-05	0.000312956815607449	0.630536617139217	-1.46097109951913	0.511	0.514	0.994163424124514	47	10737	1.70501719915409	0.939032832493986
UQCRH	2.40875045331846e-05	0.000315663870414112	3.06880706699985	0.676928568007601	0.894	0.666	1.34234234234234	47	10737	2.29317825855649	3.73821192350713
ROGDI	2.44309203998599e-05	0.000319832173699411	0.278252237004027	1.94296426898736	0.298	0.09	3.31111111111111	47	10737	0.109036342692941	0.423422192175002
IL1R1	2.4483834735027e-05	0.000320192740265327	0.107966418038347	-2.21903153904042	0.149	0.37	0.402702702702703	47	10737	0.835418402422837	0.152707958586435
RPS18	2.45731248777973e-05	0.000321027780494619	53.5751924531778	0.543014215795262	1	0.978	1.02249488752556	47	10737	41.9471105951791	60.4926687757411
ZYX	2.51837811560514e-05	0.00032843060543654	1.17106046736469	1.01530643466989	0.681	0.384	1.7734375	47	10737	0.777566886752285	1.60985961995985
NCKAP5	2.51918245691419e-05	0.00032843060543654	0.319723979961275	3.0790780893559	0.298	0.034	8.76470588235294	47	10737	0.0698303549574985	0.507774012272758
SYF2	2.54949157711729e-05	0.000331940290341889	1.48305831478308	0.910633371398177	0.723	0.516	1.40116279069767	47	10737	1.19192945192154	2.07223253921048
ZNF704	2.55392457146397e-05	0.000331940290341889	0	-144269502.383452	0	0.19	0	47	10737	0.314006306532054	0
NTN4	2.55399383456398e-05	0.000331940290341889	0	-144269502.271029	0	0.168	0	47	10737	0.239648159748345	0
TWF1	2.56558233670553e-05	0.000333103385691603	0.0455595575575842	-2.5784030451403	0.064	0.263	0.243346007604563	47	10737	0.36403518199434	0.0648465045668212
C19orf43	2.57086358786299e-05	0.000333446027531665	2.10428974274151	0.700823209863315	0.809	0.613	1.31973898858075	47	10737	1.6924928644639	2.76216496251617
UVRAG	2.57855512822388e-05	0.000334100264047078	0.505395647390779	1.36848496288522	0.468	0.207	2.26086956521739	47	10737	0.289049196890714	0.720362249279263
MCUR1	2.61824682495692e-05	0.000338895127496988	0.536293374207788	1.27809676767559	0.426	0.23	1.85217391304348	47	10737	0.302324840055975	0.83270893925212
GIMAP1	2.63918045465873e-05	0.000341254685838045	0	-144269502.596893	0	0.205	0	47	10737	0.399760486531152	0
TMEM30A	2.66267622586041e-05	0.000343940368171529	0.168173778536547	-1.55542819579502	0.213	0.408	0.522058823529412	47	10737	0.734194110835069	0.249268610322616
SYK	2.67401871665529e-05	0.000345052312926275	0.638023398038161	1.99126515622322	0.489	0.143	3.41958041958042	47	10737	0.35583649984839	0.91107996867701
YIPF3	2.7456029469062e-05	0.000353927570888215	0.151044649503956	-1.654515820862	0.191	0.383	0.498694516971279	47	10737	0.637735222423867	0.222031122636364
KANK3	2.75038782209666e-05	0.000354173930899648	0	-144269502.702463	0	0.184	0	47	10737	0.369701788798573	0
TRIOBP	2.75312699059076e-05	0.000354173930899648	0.0898549388165379	-1.71446951828785	0.128	0.362	0.353591160220995	47	10737	0.628011429938679	0.128321743325938
CAMSAP2	2.82428929244349e-05	0.000362958562837443	0.0294996077714693	-2.95749393870102	0.043	0.24	0.179166666666667	47	10737	0.317911926769969	0.0428280593650402
TRADD	2.83037619384765e-05	0.000363370778904957	0.442416832857406	1.40794197125497	0.404	0.19	2.12631578947368	47	10737	0.244208758822342	0.6542864675079
COX6A1	2.8637690716529e-05	0.000367049481999125	2.57202754362375	0.659884719773384	0.83	0.668	1.24251497005988	47	10737	2.16432100217914	3.4455849790532
ADORA2B	2.86459691089333e-05	NA	0.129224012540427	3.18781265301355	0.17	0.021	8.09523809523809	47	10737	0.0166828566338002	0.182390617169191
PPIA	2.86484738327368e-05	0.000367049481999125	8.78002636555733	0.521023907097606	0.936	0.879	1.06484641638225	47	10737	7.55690329722917	11.0922884589071
FAT4	2.87022060095469e-05	0.000367364949128278	0	-144269502.168199	0	0.173	0	47	10737	0.257521864066664	0
THEM4	2.87528167583972e-05	0.000367639865745666	0.334583944808547	1.81966119744527	0.319	0.106	3.00943396226415	47	10737	0.173069285362649	0.540342563449837
CLEC14A	2.90416741412376e-05	0.000370957416662367	0.0338936150050573	-4.74034887843878	0.043	0.265	0.162264150943396	47	10737	1.06714518539633	0.0506096177272335
ILDR2	2.90426710555955e-05	NA	0.0744490105438513	6.03354685057643	0.106	0.001	106	47	10737	0.00329713593130336	0.111849336018897
RPS3	2.90766219192022e-05	0.000371028279696999	23.2829763288493	0.561095928773817	0.957	0.944	1.01377118644068	47	10737	19.421078579382	28.0703028990029
GBP3	2.91521124418037e-05	0.000371470779367937	0	-144269501.854823	0	0.165	0	47	10737	0.208114372923283	0
PRAF2	2.91701697586074e-05	0.000371470779367937	0	-144269502.014265	0	0.157	0	47	10737	0.178272045997484	0
IL33	2.92616754142193e-05	0.000372260427144604	0	-144269503.100608	0	0.211	0	47	10737	0.479105940961728	0
STARD7	2.93722686307099e-05	0.000373291067592708	0.726632630585011	1.10334328315496	0.617	0.304	2.02960526315789	47	10737	0.492756535347666	0.920396708229528
CDC42SE2	2.94613872644368e-05	0.000374046989212467	0.84614440123003	1.27640680325931	0.617	0.318	1.94025157232704	47	10737	0.702817659853754	1.15643184878389
HSBP1	2.98179168233254e-05	0.00037819307568881	0.416995115280918	-1.13920157200834	0.362	0.535	0.676635514018691	47	10737	1.26918784213491	0.687551178415744
HNMT	2.98847707490389e-05	0.00037866044864746	0.0206401214938656	-4.43239400370735	0.021	0.26	0.0807692307692308	47	10737	0.535253487425321	0.0343030862682979
PTPRM	2.99266566581316e-05	0.000378810839544254	0.0346966501360753	-3.3254986321886	0.043	0.241	0.178423236514523	47	10737	0.429700267396342	0.0529862657684163
FAM101B	3.08598208117306e-05	0.000390231401446934	0.0236497712173702	-4.12816828743265	0.021	0.204	0.102941176470588	47	10737	0.354036201551478	0.0425523463150619
PLCB1	3.0906208651764e-05	0.000390379446160498	0	-144269502.261035	0	0.169	0	47	10737	0.263147208108603	0
NID2	3.0933395099881e-05	0.000390379446160498	0.01353348534856	-4.32043336087248	0.021	0.188	0.111702127659574	47	10737	0.322827718295533	0.0187448632176501
NRGN	3.10039920327985e-05	0.000390879499953963	0	-144269502.435786	0	0.156	0	47	10737	0.244186228521743	0
RNF5	3.1254696179195e-05	0.000393646971837765	0.499291983900211	1.35477153664029	0.489	0.204	2.39705882352941	47	10737	0.266574293020503	0.687621903009229
FANCF	3.18190167933149e-05	0.000400192386323028	0.187893237425006	2.28944007388807	0.255	0.052	4.90384615384615	47	10737	0.0646327102082365	0.258709946949891
KATNA1	3.18378094982821e-05	0.000400192386323028	0.406949614027996	1.60671152686224	0.34	0.14	2.42857142857143	47	10737	0.166843677730476	0.766950944461402
COL5A1	3.19580266900506e-05	0.000401303777938745	0.0997970729174746	-4.00109557033797	0.128	0.317	0.403785488958991	47	10737	1.80646294944798	0.144622261411813
PODXL	3.20104062838048e-05	0.000401561955568208	0.0104456022584845	-5.36003378813592	0.021	0.235	0.0893617021276596	47	10737	0.778514089499017	0.0133979061506896
FKBP1A	3.22282904918338e-05	0.000403893769619605	1.47727341535708	-1.07003718261916	0.745	0.715	1.04195804195804	47	10737	3.88040673124113	1.9692737309527
ARPC1A	3.23838968491454e-05	0.000405441248250214	0.113201825807244	-1.72164480913161	0.149	0.361	0.412742382271468	47	10737	0.614172633487356	0.160442987061676
MICAL1	3.24677950621429e-05	0.000406088774711837	0.370907027639849	1.88114630898502	0.34	0.11	3.09090909090909	47	10737	0.176126125407327	0.586729519739803
PTPN6	3.25906475326905e-05	0.00040722175431936	0.615111418501948	1.98818612943663	0.511	0.146	3.5	47	10737	0.356210162366785	0.882339761420066
DOCK4	3.27225021021681e-05	0.000408464863035966	0.0832343717810611	-3.32907940029736	0.043	0.255	0.168627450980392	47	10737	0.482338752525283	0.245353016178172
CEBPB	3.28864055898391e-05	0.00041010517642665	0.470900668760614	-2.18270709721465	0.426	0.531	0.80225988700565	47	10737	3.01158019675146	0.724948855796438
CCDC12	3.31605214960533e-05	0.000413115282606311	0.675845663117286	1.08742748106073	0.489	0.3	1.63	47	10737	0.48281229871007	1.02588647833505
FZD3	3.32655323950331e-05	0.000414014811464811	0.16755055534331	2.99303874494598	0.191	0.026	7.34615384615385	47	10737	0.0339619760175966	0.247274875098427
COLGALT1	3.37153710009384e-05	0.000419199982297382	0.0837063280115373	-1.99257739103411	0.128	0.323	0.396284829721362	47	10737	0.576514218671709	0.119870482937618
AFTPH	3.3768855468268e-05	0.000419451728355849	0.425410676273138	1.44318990482553	0.447	0.187	2.3903743315508	47	10737	0.283003408521689	0.559129828273768
BCAP29	3.40394427637517e-05	0.000422397018366318	0.16367827119777	-1.61410884412129	0.191	0.38	0.502631578947368	47	10737	0.661524476107574	0.242738001320003
MFSD2A	3.49267594781609e-05	NA	0.125861545482061	3.68492803901953	0.106	0.013	8.15384615384615	47	10737	0.0145612327225056	0.306575296383248
WAS	3.50502723419208e-05	0.000434513199366445	0.678016343914537	2.06771684402227	0.511	0.133	3.84210526315789	47	10737	0.31466079917995	0.980889145455729
EXT1	3.51243744482505e-05	0.000434646272682678	0.029513959202355	-3.13861939684045	0.043	0.222	0.193693693693694	47	10737	0.297804644898783	0.0425603123977154
PLXNA2	3.51298889173004e-05	0.000434646272682678	0	-144269502.047682	0	0.155	0	47	10737	0.194709115808759	0
CNIH4	3.52541414232887e-05	0.000435756380765822	0.142825050433957	-1.68526477413361	0.191	0.373	0.512064343163539	47	10737	0.656533625662917	0.196450282804014
AHNAK	3.52896559294769e-05	0.00043576854973581	7.55922722080736	0.627008605087911	0.957	0.796	1.20226130653266	47	10737	5.81340946789363	9.21953881937441
RBPMS	3.54321245089239e-05	0.000437100108800214	0.0587090722773502	-3.01224728025237	0.043	0.233	0.184549356223176	47	10737	0.340138378853941	0.174453194422271
SKI	3.62824310825793e-05	0.000447152617443507	0.0422616911323337	-2.32840530272196	0.064	0.301	0.212624584717608	47	10737	0.494915371127084	0.0587463111715602
TRAM2	3.63616200477468e-05	0.000447691360978112	0.0107456166709885	-3.72916212195088	0.021	0.204	0.102941176470588	47	10737	0.262345436346788	0.0138851048799177
ADAMTS1	3.66255659526106e-05	0.000450501600703651	0.0782302007380176	-3.65639176096722	0.064	0.342	0.187134502923977	47	10737	1.8512777387335	0.150778884168363
VCL	3.67671143708494e-05	0.000451802320701188	0.20000885543086	-1.68232372953444	0.234	0.389	0.601542416452442	47	10737	0.860637593140597	0.287911674101654
IL13RA1	3.70533870684025e-05	0.000454877183660738	0.111090266486174	-1.86535776141078	0.128	0.376	0.340425531914894	47	10737	0.680724412145311	0.187220532209715
RNF130	3.70900486656599e-05	0.000454884756229959	0.0838114487433126	-2.0842086583289	0.085	0.395	0.215189873417722	47	10737	0.893807318073137	0.155420737926932
FUT11	3.73239083525014e-05	0.000457308469328707	0	-144269501.763691	0	0.158	0	47	10737	0.179262878089818	0
FAM107B	3.7865106657871e-05	0.000463489472378596	0.0984370153232144	-2.37058060892446	0.106	0.411	0.257907542579075	47	10737	1.18543924267166	0.153920807275557
RPL37A	3.79169220890437e-05	0.000463673989112143	16.5485853019445	0.448538768674287	0.957	0.948	1.00949367088608	47	10737	14.743496475745	19.4613107707375
PLTP	3.84176213531997e-05	0.000469187788480029	0.0505139398602257	-3.70009815849906	0.064	0.307	0.208469055374593	47	10737	0.913351724401356	0.0763596150905178
GIMAP7	3.84421690402813e-05	0.000469187788480029	0	-144269503.327119	0	0.252	0	47	10737	0.740685908722539	0
MSRB2	3.87529623347196e-05	0.00047252404315378	0.0638648847132843	-2.14261682266713	0.085	0.301	0.282392026578073	47	10737	0.442833994827774	0.0927102333995483
PAN3	3.88954795733153e-05	0.000473804007929768	0.60864982726316	1.33348146310769	0.511	0.234	2.18376068376068	47	10737	0.364736829541229	0.985669377938622
GRK5	4.03343910025946e-05	0.000490720275119588	0	-144269501.871389	0	0.156	0	47	10737	0.200607735361456	0
SLC44A1	4.03619370502482e-05	0.000490720275119588	0.0595464521690272	-2.14923796196065	0.106	0.338	0.313609467455621	47	10737	0.625364606617855	0.077649007658459
IFITM1	4.08766494673378e-05	0.000496499823174017	0.00906104261946528	-4.82946988886131	0.021	0.29	0.0724137931034483	47	10737	0.838987369651773	0.0112337655673414
NR2F2	4.13720881986018e-05	0.000502034377948418	0.160665396648471	-2.15521283083961	0.128	0.448	0.285714285714286	47	10737	2.45608225166271	0.447234610343272
TMOD3	4.18053813759922e-05	0.000506804911589838	0.242646990127589	-1.29196837932524	0.255	0.46	0.554347826086957	47	10737	0.958982029986579	0.352350386106717
SERPING1	4.20888507890988e-05	0.00050975172452824	0.058588392370889	-3.70058684860137	0.043	0.373	0.115281501340483	47	10737	2.38798197967429	0.119670819751945
GLIS3	4.23088296034308e-05	0.000511924668835375	0	-144269501.997996	0	0.156	0	47	10737	0.194654245613475	0
INIP	4.27337405209984e-05	0.00051657069480364	0.39512349173625	1.50509954247143	0.383	0.159	2.40880503144654	47	10737	0.20763338348453	0.554095813943778
NFKBID	4.34637648758578e-05	0.000524892548070168	0.482406679071509	2.17350134640087	0.34	0.104	3.26923076923077	47	10737	0.233188027562633	0.938007171281072
FAM162A	4.3510243472969e-05	0.000524951503469282	0.844185543945819	1.11353019765931	0.596	0.312	1.91025641025641	47	10737	0.51464370474834	1.20007727418694
ZDHHC18	4.40460308219149e-05	0.00053090822251439	0.298279362840775	1.83338711309484	0.298	0.099	3.01010101010101	47	10737	0.140845804231981	0.465731877056956
CERCAM	4.44793547060261e-05	0.000535619710295848	0.0289999803333834	-3.9491646709611	0.043	0.223	0.192825112107623	47	10737	0.538632448478893	0.0417098932756872
RCN3	4.45992232122069e-05	0.000536541782462109	0.0909106835654774	-3.26800604342414	0.085	0.284	0.299295774647887	47	10737	0.875896047358346	0.162084602610548
TTYH3	4.46409565439948e-05	0.000536541782462109	0.0293956031992302	-3.32006125183017	0.043	0.255	0.168627450980392	47	10737	0.474794881369061	0.0428546755495596
MALL	4.54046784935899e-05	0.000545201753177073	0.0171802306266007	-4.41559379966838	0.021	0.192	0.109375	47	10737	0.367326398506256	0.0261043748462473
PRKD2	4.59332551837672e-05	0.000551024411044811	0	-144269501.840731	0	0.155	0	47	10737	0.205507367214595	0
GSTM3	4.60019509499423e-05	0.000551324426389622	0.0184938121364895	-3.21929863230933	0.021	0.239	0.0878661087866109	47	10737	0.399007722865333	0.0290672858159581
NUCKS1	4.63275197585957e-05	0.0005546995250033	1.65411953962179	-0.798726524258083	0.745	0.757	0.984147952443857	47	10737	3.95750663100751	2.18224966046273
IGFBP5	4.64938905014837e-05	0.000555816602407519	0.0871784038371552	-5.34733488470872	0.064	0.365	0.175342465753425	47	10737	6.23915764279552	0.186128348693511
SURF4	4.65317731533549e-05	0.000555816602407519	0.16357999884614	-1.59416550112116	0.17	0.396	0.429292929292929	47	10737	0.75071368190011	0.258509296349265
STARD13	4.65529436406297e-05	0.000555816602407519	0	-144269501.869879	0	0.152	0	47	10737	0.190040009320467	0
EFNB2	4.71074664123495e-05	0.000561905695769235	0	-144269503.378471	0	0.198	0	47	10737	0.536937338376532	0
FLRT2	4.73119638823614e-05	0.000563812071950331	0.0477950263118303	-3.1193118539529	0.064	0.264	0.242424242424242	47	10737	0.570998028338394	0.0702491481746145
SGK1	4.73611872882835e-05	0.000563866210922771	4.12388971809268	1.37435290068094	0.851	0.456	1.86622807017544	47	10737	2.93459267333927	7.01137649797544
APOLD1	4.74448103030528e-05	0.000564329411898705	0.01353348534856	-5.50076337863784	0.021	0.266	0.0789473684210526	47	10737	1.00973993398823	0.0187448632176501
CCDC34	4.79231400067542e-05	0.000569482134543539	0	-144269502.283596	0	0.146	0	47	10737	0.202641413162023	0
GADD45GIP1	4.82053927144439e-05	0.000572297324606098	0.422753564446356	-1.23534282000559	0.383	0.498	0.769076305220884	47	10737	1.14863086785699	0.637736248837009
DSEL	4.96303719997786e-05	0.000588660991200382	0	-144269502.139821	0	0.16	0	47	10737	0.238163472663149	0
VAPA	5.00324259834128e-05	0.000592872503202507	0.895977666260733	-0.842037817281041	0.617	0.647	0.953632148377125	47	10737	1.98895950686754	1.26771267912929
CASP7	5.05718747358822e-05	0.000598702682145247	0	-144269501.733825	0	0.152	0	47	10737	0.169626868752876	0
DNMT3A	5.08237779664058e-05	0.00060112097276105	0	-144269501.752912	0	0.156	0	47	10737	0.203164904746424	0
TLR6	5.08875445917676e-05	0.000601311622423322	0.175888612007924	2.78916171791673	0.191	0.034	5.61764705882353	47	10737	0.0561376246815421	0.283901908301321
ADAM8	5.09746819258465e-05	0.000601777816561443	0.388616724834892	2.60054836172536	0.362	0.067	5.40298507462686	47	10737	0.160587584976906	0.563100657686444
TSC22D1	5.12328025948606e-05	0.000604259783875832	0.208694619099404	-1.98017763911427	0.17	0.456	0.37280701754386	47	10737	1.6465795770081	0.448197664291839
FAM195A	5.1336730245831e-05	0.000604920201402789	0.263056220491066	1.84651639032692	0.277	0.092	3.01086956521739	47	10737	0.12931677507461	0.422475792344546
RGL1	5.2007170720989e-05	0.000611715968125763	0	-144269502.449903	0	0.197	0	47	10737	0.358709373532369	0
PARVB	5.20103988747182e-05	0.000611715968125763	0.0774953880729374	-2.17029070182546	0.106	0.288	0.368055555555556	47	10737	0.436555812556205	0.111133949875627
NMI	5.20741341251559e-05	0.000611895319049783	0.497308920133138	1.3507843660011	0.404	0.2	2.02	47	10737	0.267667422354575	0.781696376108808
C1orf122	5.32270688915786e-05	0.000624445563994863	0.185067230196869	-1.6196467388492	0.213	0.387	0.550387596899225	47	10737	0.7160939984594	0.277044146752887
FUCA2	5.32411590220659e-05	0.000624445563994863	0.0584143706463709	-2.29848300047029	0.085	0.276	0.307971014492754	47	10737	0.377607635504366	0.08190626388945
ADRBK1	5.34987166974446e-05	0.000626883755544801	0.803906701574775	1.28258620040399	0.596	0.304	1.96052631578947	47	10737	0.648302321445436	1.10864071543175
UBXN1	5.38601640790191e-05	0.000630533646268294	1.58779258477218	0.755618241879367	0.766	0.561	1.36541889483066	47	10737	1.35156548011692	2.3913804892624
AAMDC	5.45012944084138e-05	0.000637447947575701	0.0667098293259449	-2.25150087800259	0.085	0.282	0.301418439716312	47	10737	0.405350047400232	0.0982990051520414
PKIB	5.4667402536483e-05	0.000638798722231866	0.31487265492899	3.40427626050703	0.319	0.026	12.2692307692308	47	10737	0.0668010367357184	0.560593058016846
SEMA6B	5.47459029852669e-05	0.000639124232815974	0	-144269502.546665	0	0.182	0	47	10737	0.367123986010387	0
P3H3	5.489254169253e-05	0.00064024387815132	0	-144269502.127236	0	0.148	0	47	10737	0.191175980181743	0
PCOLCE	5.62313617413943e-05	0.00065525372592465	0.105428141440062	-3.76029189760866	0.128	0.331	0.386706948640483	47	10737	2.21284706621761	0.153717778863653
ZNF516	5.62940407229397e-05	0.00065537896118404	0.267351167386419	1.96057363099407	0.255	0.088	2.89772727272727	47	10737	0.119895454244115	0.422594775404979
MTMR1	5.64250619290825e-05	0.000656298877000019	0.185818553535257	2.29930628733176	0.191	0.051	3.74509803921569	47	10737	0.0715334799972814	0.481239540395998
CAT	5.66423438263495e-05	0.000658219501923141	0.629215392804734	1.17952926636765	0.532	0.283	1.87985865724382	47	10737	0.449936443343117	0.864871674561634
YIPF5	5.67011149352808e-05	0.000658296292992865	0.127169102926312	-1.87147301664869	0.106	0.331	0.3202416918429	47	10737	0.533054610365146	0.409881210072791
SLC2A3	5.68029650534407e-05	0.000658872627733843	1.68169975697778	1.24489522295874	0.596	0.441	1.35147392290249	47	10737	1.64607322208374	5.3721155153321
ARHGEF6	5.76550206480133e-05	0.000668141745250622	0.433036623795998	1.5847632255806	0.426	0.171	2.49122807017544	47	10737	0.299291994470962	0.600126591789878
PLPP1	5.79234146962419e-05	0.000670636232538141	0.137149824017675	-2.21985127041925	0.17	0.344	0.494186046511628	47	10737	0.91088565953949	0.213085692271995
EVA1B	5.81958552369833e-05	0.000673172954253648	0.258464836956039	-1.63954511496396	0.213	0.399	0.533834586466165	47	10737	0.820723928776152	0.4861096130366
CASC4	5.84527141354643e-05	0.000675106317910379	0.136261128909231	-1.768937225786	0.17	0.372	0.456989247311828	47	10737	0.665888169365692	0.197457991979822
GNA13	5.84699845860574e-05	0.000675106317910379	0.846140833082839	1.31441778805633	0.596	0.293	2.03412969283276	47	10737	0.640195593403821	1.27717496040056
JUN	5.87445323476776e-05	0.000677656305509773	1.47898677903475	-1.58869698683254	0.617	0.701	0.880171184022825	47	10737	9.25766072067266	3.34507628566779
FLNC	5.89717633485491e-05	0.000679656304528484	0.0350788073862809	-3.87705512272509	0.021	0.185	0.113513513513514	47	10737	0.273053213205243	0.0862838837859079
SUN1	5.91913477984705e-05	0.000681564606949541	0.0872249306125226	-1.95459934554928	0.128	0.324	0.395061728395062	47	10737	0.568946576312814	0.122313630006314
GGCX	5.9504602207618e-05	0.000684547019015624	0.367006535513568	1.33335875988181	0.319	0.211	1.51184834123223	47	10737	0.31457647531064	0.695546799513542
CHD6	5.96229463580425e-05	0.000685283773259104	0.61416140447071	1.29907912745786	0.426	0.242	1.7603305785124	47	10737	0.389577922063748	1.06073743359605
RUNX1T1	5.96892267436253e-05	0.000685421329849455	0.011643788684508	-4.05537337827867	0.021	0.224	0.09375	47	10737	0.39289568778488	0.0153840620300073
JDP2	5.99079809706381e-05	0.000687307927135867	0.0613468144173783	-2.53100412463229	0.085	0.288	0.295138888888889	47	10737	0.51260382479169	0.0877273297070857
TWIST1	6.02176748815057e-05	0.000690233475935152	0	-144269502.828311	0	0.161	0	47	10737	0.30972833525957	0
TACC1	6.05013341186985e-05	0.000692855568582554	0.645229432674957	-1.0287245039686	0.553	0.594	0.930976430976431	47	10737	1.73091833961127	0.915810225504125
HES1	6.06944411918618e-05	0.000694436852077331	0.0140246046594128	-5.12326698972336	0.021	0.242	0.0867768595041322	47	10737	0.732934625303826	0.0196665599830289
MCAM	6.10524437498255e-05	0.000697900217502534	0.0493449872437306	-3.9571504151977	0.043	0.3	0.143333333333333	47	10737	1.54648274483071	0.0894586631798089
P2RY10	6.17396686536335e-05	0.000705117301727471	0.207975921096361	4.00015789016606	0.213	0.019	11.2105263157895	47	10737	0.0546182197833794	0.32547168362988
ALDH1A3	6.2139132437877e-05	0.000709037840294763	0	-144269502.253674	0	0.152	0	47	10737	0.218193670341944	0
C1QTNF6	6.2909036433641e-05	0.00071717438102308	0	-144269502.047717	0	0.15	0	47	10737	0.199025297750214	0
SMAD1	6.37654874001867e-05	0.000726281995478661	0.0111387313944513	-4.06834839469671	0.021	0.189	0.111111111111111	47	10737	0.309626772812199	0.0145336429079791
TTF2	6.40552595213946e-05	0.00072892459437331	0.220521371507125	1.74786972650276	0.255	0.095	2.68421052631579	47	10737	0.125217978081858	0.323484072304761
LOX	6.43119543367307e-05	0.000731186363720308	0.0142833769618527	-5.25878896681849	0.021	0.21	0.1	47	10737	0.6525306102023	0.0201605291168744
PRKACB	6.44101511366274e-05	0.000731643660975911	0.518331615636024	1.4779914989532	0.447	0.197	2.26903553299492	47	10737	0.355056997040535	0.771854405173748
ARL2	6.50517276295221e-05	0.000738266908889001	0.308636576728278	-1.25380996850761	0.319	0.459	0.694989106753813	47	10737	0.972393377052713	0.444600303989539
ARHGAP24	6.57455729954552e-05	0.000745470917522591	0	-144269501.91246	0	0.146	0	47	10737	0.186385236691864	0
LOXL1	6.68824804258026e-05	0.0007576812414485	0	-144269503.21	0	0.163	0	47	10737	0.373347911353254	0
TMED9	6.71925170177021e-05	0.000760510820415606	0.436431955188759	-1.264870403661	0.404	0.496	0.814516129032258	47	10737	1.24227387532165	0.614907349502945
PCBP2	6.75378849803367e-05	0.000763734864204165	3.18861293005615	0.508750911728805	0.851	0.756	1.12566137566138	47	10737	3.0412895802383	4.17421455008573
PDGFRB	6.79501320991021e-05	0.0007677087440382	0.0248454217662286	-4.10943810988084	0.021	0.284	0.073943661971831	47	10737	1.15387055650831	0.0461521860900218
BACE1	6.81433277758818e-05	0.000769202859151725	0.0289999803333834	-2.97776160446272	0.043	0.22	0.195454545454545	47	10737	0.288486062010017	0.0417098932756872
LIMS2	6.82389642566367e-05	0.000769594038354563	0.0245974556830766	-3.17840301246912	0.043	0.239	0.179916317991632	47	10737	0.433207938760777	0.0331148481421691
RORA	6.83323898783853e-05	0.000769959607379663	0.0228802017184742	-3.13551622192237	0.021	0.289	0.0726643598615917	47	10737	0.710212020570022	0.0403355679533538
REXO2	6.86720255510924e-05	0.000773096309058685	0.231805977693224	-1.52317548626085	0.298	0.395	0.754430379746835	47	10737	0.85415322075773	0.313358505630657
RFPL4A	6.87310088033925e-05	NA	0.0562422348841694	10.4030273647866	0.043	0	Inf	47	10737	0.000728621931724153	0.139942267930776
MIIP	6.87825226186085e-05	0.000773338189556303	0.302033794735296	1.72717335730675	0.34	0.109	3.11926605504587	47	10737	0.151346307044904	0.420942442636607
VWF	6.88160686903113e-05	0.000773338189556303	0.0685885212659691	-5.01802606996495	0.106	0.342	0.309941520467836	47	10737	3.79022855319001	0.0947657084979458
AAK1	6.99940623196111e-05	0.00078587639365969	0.139906389268508	-1.62162474609847	0.17	0.409	0.415647921760391	47	10737	0.927212591762889	0.200086228857254
LYST	7.09900599546434e-05	0.000796350717002311	0.0289999803333834	-3.32667115921338	0.043	0.275	0.156363636363636	47	10737	0.573521308758586	0.0417098932756872
CORO7	7.14169392168851e-05	0.000799957648355223	0.419396394739661	1.60030151251999	0.404	0.151	2.67549668874172	47	10737	0.245439515284076	0.600188178393993
ITGA6	7.14383731930536e-05	0.000799957648355223	0.0351933719151103	-3.97756872006563	0.064	0.261	0.245210727969349	47	10737	0.956231264607155	0.0465331739693019
LRRC32	7.20263272091727e-05	0.000805826462216099	0.0104748991648629	-3.846522072044	0.021	0.195	0.107692307692308	47	10737	0.283608446322596	0.0134451893177846
PIK3CG	7.22296866550922e-05	0.000806793179170187	0.189406996815373	2.65112581459364	0.234	0.041	5.70731707317073	47	10737	0.0735876014964583	0.285152475031822
PTMS	7.2240593697489e-05	0.000806793179170187	1.7491596757	-0.848796808160563	0.787	0.71	1.10845070422535	47	10737	4.02447193533848	2.3913825114581
SLC40A1	7.26302077067541e-05	0.000810427251334427	0.0756100111178588	-4.16686938673883	0.106	0.357	0.296918767507003	47	10737	2.09994907757743	0.117538666256668
RNF144B	7.27549538994861e-05	0.000811102047890031	0.697468564066898	1.71602950394202	0.489	0.171	2.85964912280702	47	10737	0.380474654664004	1.12313468965833
HYAL2	7.28479824438846e-05	0.000811422364026322	0.178256392106266	-2.58475194628545	0.191	0.326	0.585889570552147	47	10737	1.14472322106082	0.362198841464491
RHOBTB3	7.3341443396711e-05	0.000815847630855224	0.0163429888921616	-3.48188905991281	0.043	0.234	0.183760683760684	47	10737	0.479852745931655	0.0203396849649693
SLC25A33	7.33745690190712e-05	0.000815847630855224	0.258666258416454	1.85727404502938	0.319	0.086	3.7093023255814	47	10737	0.101491855980688	0.379243143013752
JUND	7.35582921253138e-05	0.000817170463575229	12.2862861354106	0.708014714673201	0.979	0.866	1.13048498845266	47	10737	9.16321282892547	14.7517537456886
WWC2	7.43865580801906e-05	0.000825644998216363	0	-144269501.709957	0	0.144	0	47	10737	0.156535374735094	0
ADD1	7.47550640345978e-05	0.000829006070401252	0.220338345409696	-1.34925430668241	0.277	0.424	0.653301886792453	47	10737	0.792613893363509	0.301790320189614
NPC2	7.48986890011018e-05	0.000829869583137757	1.37510920758513	-1.22314552851493	0.766	0.697	1.09899569583931	47	10737	4.04487871174858	1.78679207012969
BORCS7	7.51181123688046e-05	0.000831570682538872	0.17857211696674	-1.47694373455313	0.213	0.418	0.509569377990431	47	10737	0.772736517230611	0.259720369577266
KDELR1	7.57337255443688e-05	0.000837650846949987	0.526044985923821	-1.08157879813088	0.447	0.554	0.806859205776173	47	10737	1.49955044843461	0.756558173951744
MAF	7.7490626645627e-05	0.000856332494104915	0.0368417039880011	-3.8154716638029	0.064	0.319	0.200626959247649	47	10737	1.1095158632174	0.0489897804646663
C9orf3	7.82845339153282e-05	0.000864348922144743	0.037217978153635	-2.63506028975326	0.043	0.25	0.172	47	10737	0.39672136725115	0.0579443744277226
MAGEH1	7.86757816458787e-05	0.000867909409415201	0.0235062888453985	-2.88015651949339	0.043	0.225	0.191111111111111	47	10737	0.295665403342001	0.0343452969559176
NSMCE1	7.90527894781635e-05	0.000871306727698186	0.505470151889946	1.28199620082223	0.468	0.217	2.15668202764977	47	10737	0.309985159266716	0.711394410616829
MORF4L1	7.99318548857452e-05	0.000880226883645815	1.63858099191227	-0.663657826790955	0.787	0.737	1.06784260515604	47	10737	2.87262925152369	2.17497762493696
GALNT7	8.0201707447335e-05	0.000882416272581538	0.30658831645965	1.5120503056285	0.298	0.142	2.09859154929577	47	10737	0.173461695680955	0.483824574385919
MAPK3	8.02705135438673e-05	0.000882416272581538	0.0461477665204304	-2.06592605890574	0.085	0.286	0.297202797202797	47	10737	0.432283032227342	0.0602314224359194
UBL7	8.08006687703385e-05	0.000887471227051063	0.289677594278349	1.80832446935124	0.277	0.096	2.88541666666667	47	10737	0.112962091390013	0.451847841216851
DCXR	8.13591502378305e-05	0.000892828240001235	0.414457707832291	1.3321761066488	0.404	0.187	2.16042780748663	47	10737	0.2656332268799	0.574590582881094
TUSC3	8.16925802579056e-05	0.000895697024627364	0	-144269501.878621	0	0.139	0	47	10737	0.158612850300904	0
ICOSLG	8.17625176205011e-05	0.000895697024627364	0.206106507974616	2.20446049832318	0.191	0.068	2.80882352941176	47	10737	0.106189960228152	0.419483881811721
COPRS	8.27285200792162e-05	0.000905493428794196	0.080278094125809	-1.76316938462728	0.106	0.326	0.325153374233129	47	10737	0.490372907984223	0.125351593923631
NINJ1	8.29230850221504e-05	0.000906389164398066	0.0278052907409196	-3.30118652184852	0.043	0.261	0.164750957854406	47	10737	0.51143579709681	0.0395022809969369
MTR	8.29540003866692e-05	0.000906389164398066	0.0343128734921254	-2.80552751219238	0.043	0.23	0.18695652173913	47	10737	0.325658524509977	0.0520615815084473
UGGT2	8.37615230044931e-05	0.000914420778820677	0	-144269501.711929	0	0.144	0	47	10737	0.163416400441579	0
A2M	8.4013874098906e-05	0.000916382965538629	0.129566050522326	-3.35623045503708	0.128	0.387	0.330749354005168	47	10737	2.66346844905538	0.231969283480639
DISC1	8.47300844170209e-05	0.000923396947619001	0.185176181514812	2.35047144944601	0.213	0.047	4.53191489361702	47	10737	0.0611139565500472	0.273192326571049
CYR61	8.5201601398058e-05	0.000927734434550037	0.0860977828550864	-3.13343710903452	0.085	0.326	0.260736196319018	47	10737	1.81462318595091	0.192324333495437
GMFG	8.55331769676874e-05	0.00093054197701053	1.89198098429011	1.21640120011285	0.83	0.403	2.05955334987593	47	10737	1.35949794176715	2.38066830469079
ANXA5	8.59837761357025e-05	0.000934638462388084	1.77706317274046	-0.763549167500747	0.745	0.752	0.990691489361702	47	10737	4.35260027933005	2.59064797249402
ADGRL4	8.63495669392137e-05	0.000937806828548087	0.0758140716482789	-4.08826831805159	0.043	0.271	0.158671586715867	47	10737	1.10456399524244	0.21565852323085
TWF2	8.68691531951152e-05	0.000942638618505893	0.934351484878653	0.96317339896331	0.617	0.361	1.70914127423823	47	10737	0.604281148397399	1.31210209069767
OLFML3	8.70573681291071e-05	0.000943869403599082	0	-144269503.048458	0	0.178	0	47	10737	0.40560108916396	0
DNASE2	8.7485389552811e-05	0.0009472717889288	0.0342961683801102	-2.60361184287155	0.064	0.262	0.244274809160305	47	10737	0.402615683651159	0.0475159353326774
GTF2B	8.75213079152917e-05	0.0009472717889288	0.444980371508702	1.27860756733208	0.404	0.228	1.7719298245614	47	10737	0.368279396348262	0.657656047882638
CRIP3	8.81817596556225e-05	NA	0.0606650844345573	6.50854103326675	0.064	0.001	64	47	10737	0.00213175848486842	0.0978666245880402
BMPR2	8.89645281705422e-05	0.000962067134115032	0.192358585675767	-1.55259233464012	0.191	0.396	0.482323232323232	47	10737	0.814453777530037	0.356274343899742
PFN2	8.91673125760195e-05	0.000963434490333361	0	-144269502.202614	0	0.14	0	47	10737	0.197247505807754	0
C16orf54	9.03141940135023e-05	0.000974991555560649	0.319574374773713	3.23986362609797	0.298	0.043	6.93023255813953	47	10737	0.128962370571821	0.558985732321935
HRH1	9.05404555095171e-05	0.000976598759427441	0	-144269501.931163	0	0.143	0	47	10737	0.191806345179145	0
LDLR	9.07373426963934e-05	0.000977886648017494	0	-144269502.267993	0	0.158	0	47	10737	0.261316262135065	0
ITGA2	9.17227166757509e-05	0.00098765153207747	0	-144269502.433918	0	0.15	0	47	10737	0.250707824494189	0
ICAM2	9.17999403428583e-05	0.00098765153207747	0.0407917554118884	-3.42284698845583	0.064	0.24	0.266666666666667	47	10737	0.62494294268866	0.0570047003966176
CTSF	9.3137189560464e-05	0.00100054594854662	0.0111387313944513	-4.02001977640017	0.021	0.228	0.0921052631578947	47	10737	0.42136067891761	0.0145336429079791
FAM65B	9.31570118496262e-05	0.00100054594854662	0.740758176466435	2.5132049090061	0.553	0.118	4.6864406779661	47	10737	0.42599482298374	1.41632675740393
SETD5	9.58566916527093e-05	0.00102866619783775	0.0814942169802533	-1.86884167225122	0.106	0.308	0.344155844155844	47	10737	0.502880188178504	0.121172506210391
MCC	9.66999530878012e-05	0.00103683382155314	0	-144269501.643532	0	0.144	0	47	10737	0.162007570885355	0
RIT1	9.68310660864992e-05	0.00103735828014569	0.0111387313944513	-3.59085864811581	0.021	0.205	0.102439024390244	47	10737	0.300452878988438	0.0145336429079791
RPL29	9.71356022362787e-05	0.00103973816812709	19.2819397361984	0.4913272623356	0.957	0.934	1.02462526766595	47	10737	17.2770151821388	23.8465232266472
SLC3A2	9.80067671436857e-05	0.00104817406894349	0.140837884747598	-1.71788108174715	0.17	0.366	0.46448087431694	47	10737	0.688412806165508	0.22285855784384
RCC2	9.83005705621317e-05	0.00105042608001194	0.60593052047591	1.13294597452169	0.532	0.256	2.078125	47	10737	0.390913490753838	0.805221531406638
HMGN1	9.8551140498245e-05	0.00105221268450749	2.53830006792909	0.681180388751419	0.851	0.626	1.3594249201278	47	10737	2.02208496353395	3.41392925103731
FMNL3	9.91499019276197e-05	0.00105771070357275	0.0538252836198412	-2.52158963501532	0.064	0.244	0.262295081967213	47	10737	0.361484468266323	0.084126778891453
PHACTR2	0.000101537749868501	0.00108226892174027	0.291975815983229	-1.21632895084555	0.319	0.474	0.672995780590717	47	10737	1.14158008262454	0.41647800589615
BCL9L	0.000102424236884048	0.00109004044429814	0.0154532856537701	-2.87704429783301	0.021	0.229	0.091703056768559	47	10737	0.359204862140479	0.0224675311346829
CHP1	0.000102439617031505	0.00109004044429814	0.70148808257031	1.09889714655676	0.596	0.283	2.10600706713781	47	10737	0.413729704576935	0.98266450755493
JAM2	0.000102940119593742	0.00109444339450129	0	-144269502.5769	0	0.182	0	47	10737	0.359780468310644	0
NFKBIZ	0.000103300372008098	0.00109734906964831	0.384618732387971	-1.81633358553229	0.255	0.496	0.514112903225806	47	10737	1.97655822456674	0.912811903978695
SOCS3	0.000105910973519448	0.00112322470850165	0.725088428624044	-1.64795283630765	0.489	0.566	0.863957597173145	47	10737	3.23395430071916	1.11767375532676
CDK2AP2	0.00010591421577789	0.00112322470850165	0.411524222708656	1.33168000150397	0.362	0.182	1.98901098901099	47	10737	0.238982138852465	0.606604363305401
MT2A	0.000106382349617864	0.00112724202533791	0.889666364964533	-1.76061996384129	0.489	0.711	0.687763713080169	47	10737	14.056031483661	3.88266496235533
AP2S1	0.000108073791360241	0.00114323838197594	4.04858486966835	0.710531852819317	0.957	0.645	1.48372093023256	47	10737	2.59595280629154	4.85669941478345
SCARF2	0.000108235919482357	0.00114323838197594	0	-144269502.365661	0	0.143	0	47	10737	0.227244853201852	0
TRPS1	0.000108250382726	0.00114323838197594	0.655754352930544	1.3775286552862	0.532	0.213	2.49765258215962	47	10737	0.398047186098437	0.927702227406229
BST1	0.00010825434758013	0.00114323838197594	0	-144269501.648429	0	0.143	0	47	10737	0.174904341542897	0
IFITM2	0.000108468375680764	0.00114454088720003	0.893316744392254	-1.01472995479301	0.553	0.703	0.786628733997155	47	10737	3.29319508124531	1.56079547511468
ECE1	0.00010868990658649	0.00114592031839725	0.185177259307274	-1.92894567796785	0.213	0.362	0.588397790055249	47	10737	1.01734321909293	0.272675837203234
SDC3	0.000109613113813173	0.0011546890620386	0	-144269502.20338	0	0.173	0	47	10737	0.303832350813403	0
CD52	0.000109758706841763	0.00115525844899337	2.50304355140106	1.60784218234633	0.851	0.337	2.52522255192878	47	10737	1.67130859079236	3.86246060113458
PLAT	0.000111089969910331	0.00116829618355698	0.00514692725748245	-5.3142241377928	0.021	0.225	0.0933333333333333	47	10737	0.773351831110647	0.00580604205699022
SNX21	0.00011146471850953	0.00117126123862637	0	-144269501.780777	0	0.146	0	47	10737	0.190095042570319	0
CXCL12	0.000111632094988415	0.00117204412541913	0.022282881359289	-5.18288131506581	0.043	0.298	0.144295302013423	47	10737	1.66474576458195	0.0288724796522401
ICMT	0.000111890026191308	0.00117377566960458	0.00930946694985924	-2.84182635457967	0.021	0.208	0.100961538461538	47	10737	0.258459914559809	0.0116120841139804
PDIA5	0.00011220686729911	0.00117612181504548	0.00514692725748245	-3.54597666693331	0.021	0.182	0.115384615384615	47	10737	0.208691839876433	0.00580604205699022
OAZ1	0.000112575907021036	0.00117901074407093	9.89330030869166	0.618311342100889	1	0.849	1.17785630153121	47	10737	6.94387676912276	10.9009378527366
P3H4	0.000112862476227083	0.00118103188224361	0.0111387313944513	-3.78986886032332	0.021	0.174	0.120689655172414	47	10737	0.225283327656332	0.0145336429079791
CPD	0.000113659496636331	0.00118838678338898	0.0878766060767719	-2.01989452718645	0.128	0.315	0.406349206349206	47	10737	0.571563576458809	0.123623781833684
GSTK1	0.000114661897612671	0.00119787512241052	1.3588774917488	0.842725356376478	0.745	0.483	1.54244306418219	47	10737	1.0339843912558	1.88995855845798
AC090498.1	0.000114772035148715	0.00119803398145309	0.899991496165792	0.942452543117622	0.617	0.386	1.59844559585492	47	10737	0.709150543172116	1.41441791113158
SYNGR2	0.000115156092442424	0.00120104949307718	0.952979237442319	1.3315865992156	0.553	0.294	1.88095238095238	47	10737	0.746314962131775	1.53239635487508
LPGAT1	0.000115712633122036	0.00120585749793567	0.625880224847751	1.02183070087163	0.511	0.308	1.65909090909091	47	10737	0.491297650327857	0.8642485928327
ATP6V0A1	0.000116242600280807	0.00121038087091071	0.0284052991068844	-3.67167970166931	0.021	0.21	0.1	47	10737	0.33914014761496	0.0580875806876769
FER	0.000117105476481055	0.00121836035712359	0	-144269501.606484	0	0.142	0	47	10737	0.185009341419069	0
PDPK1	0.000117702366232398	0.00122356166544716	0.437532457316816	1.27275468000844	0.404	0.208	1.94230769230769	47	10737	0.287181109480238	0.622465450204223
SAP30	0.00011826933418182	0.00122844361923833	0.0273413420951645	-2.78753707398822	0.043	0.249	0.172690763052209	47	10737	0.459952550618467	0.0392403247731504
S100A4	0.000118512363613807	0.00122995561579461	3.92931644136763	-1.35980338920311	0.851	0.789	1.07858048162231	47	10737	16.8045195417918	7.01928259589847
TMTC3	0.000118812626992878	0.0012320586299508	0.0178632608299101	-3.55893463126543	0.021	0.187	0.112299465240642	47	10737	0.220075888249125	0.0276230572469886
SLC9A9	0.000119320295895902	0.00123630717094112	0.211533710190794	2.11570599459227	0.234	0.072	3.25	47	10737	0.116860919661553	0.34288548931487
GSTA4	0.000119482342437308	0.00123697060013029	0	-144269501.58825	0	0.141	0	47	10737	0.165057553957066	0
LONRF1	0.000121358684237759	0.00125536606154141	0.279014340304988	1.6981162795444	0.34	0.11	3.09090909090909	47	10737	0.153034712941374	0.376744269943983
EDIL3	0.000123053233248172	0.00127185241899421	0	-144269503.339518	0	0.167	0	47	10737	0.451209346298723	0
ZBTB20	0.000125316202937845	0.00129418206307333	0.0602790410666563	-2.21680675479433	0.106	0.308	0.344155844155844	47	10737	0.560376967071549	0.0813374170255578
FKBP15	0.000125645679945373	0.0012965236965745	0.41948381880385	1.36781783319569	0.426	0.18	2.36666666666667	47	10737	0.243565638799991	0.603200336175088
MZT2B	0.000127389183457977	0.0013131902890437	3.23830516706949	0.652513310636695	0.915	0.675	1.35555555555556	47	10737	2.4868575705699	4.10147972933831
COBLL1	0.000127468946440454	0.0013131902890437	0.0225145250452983	-3.0703817350561	0.043	0.223	0.192825112107623	47	10737	0.377166953328196	0.029269166909925
BCL6B	0.000128541487527491	0.00132315952087841	0	-144269502.226777	0	0.138	0	47	10737	0.214194979000115	0
ENOX1	0.000128880188282938	NA	0.110631974862076	3.14247703301323	0.128	0.019	6.73684210526316	47	10737	0.0186543148887542	0.176078957987695
ADAMTS6	0.000130519527861331	0.00134242578778321	0	-144269502.271333	0	0.136	0	47	10737	0.21807925303412	0
ADGRF5	0.000131373561288013	0.00135010940020743	0.0403451195850921	-3.59457047119811	0.043	0.257	0.167315175097276	47	10737	0.809776806449719	0.0653085957543828
LRCH4	0.000131580818944996	0.0013511390846915	0.455417008797838	1.65801769849836	0.447	0.138	3.23913043478261	47	10737	0.238789194704339	0.676184018999584
SYMPK	0.000131873922456844	0.00135304788732144	0.404751705745405	1.27943890789845	0.404	0.199	2.03015075376884	47	10737	0.281773615749264	0.574109803266764
SHE	0.000132308479669461	0.00135640374770804	0	-144269502.022524	0	0.146	0	47	10737	0.226064778178026	0
ENHO	0.000132842069750323	0.00136076860409828	0.250149822176522	3.7635111505632	0.234	0.016	14.625	47	10737	0.0391010866771542	0.415942578438023
FOXO3	0.000135355511885084	0.0013853905596024	0.073891760048685	-2.11251746349859	0.085	0.339	0.250737463126844	47	10737	0.653895882966164	0.115574102630299
KIFC3	0.000136885320279419	0.00139991308097753	0.0171802306266007	-3.51480910046911	0.021	0.182	0.115384615384615	47	10737	0.233426516621048	0.0261043748462473
RPS20	0.000137287026288745	0.00140288443057811	10.013758001907	0.525836782921126	0.979	0.886	1.10496613995485	47	10737	9.1502148195316	12.5514354961585
PTPRC	0.000138003081137462	0.00140906058572393	4.57417120125704	1.72571265734819	0.936	0.332	2.81927710843373	47	10737	2.56956354575735	6.47569619011759
SAR1A	0.000138405939025392	0.00141203148787425	0.204913426063101	-1.3750194233058	0.277	0.408	0.678921568627451	47	10737	0.763751263579155	0.275411922815014
PPM1H	0.000139181558371166	NA	0.105938572512875	3.11128638245936	0.128	0.018	7.11111111111111	47	10737	0.0248429593548992	0.156889896362844
VWA1	0.000139279825633939	0.00141979919184193	0.0107456166709885	-4.11797715767756	0.021	0.176	0.119318181818182	47	10737	0.304819826548347	0.0138851048799177
BAZ1A	0.000140804817044333	0.00143418627207383	0.794198133639023	0.987888320500766	0.596	0.332	1.79518072289157	47	10737	0.633960905509325	1.09231578664798
CD320	0.00014166669162126	0.00144180132924218	0.0809259239260516	-2.29384424025894	0.106	0.262	0.404580152671756	47	10737	0.479516754659876	0.116833344418057
AFAP1L1	0.000144018770414075	0.0014638499225698	0	-144269502.051577	0	0.132	0	47	10737	0.179330977227839	0
RBPJ	0.000144065103314714	0.0014638499225698	1.57646962995803	0.969123123572501	0.766	0.476	1.60924369747899	47	10737	1.24785153901102	2.42628891936981
FAM210B	0.000144784740050181	0.00146997861579508	0.0604088912439766	-2.20119510703741	0.085	0.274	0.31021897810219	47	10737	0.397026904429655	0.0968343184075529
CD38	0.000145802979635049	0.0014791266905099	0.259322516971441	3.20168720018298	0.255	0.029	8.79310344827586	47	10737	0.0702921627646278	0.405233419726551
HCK	0.000146252385116884	0.00148249405636552	0.456043151987521	2.04451060340212	0.383	0.102	3.75490196078431	47	10737	0.225163180338469	0.68778230742576
P3H1	0.000146856937479692	0.00148742740850218	0.0512912687578801	-2.35583728229067	0.085	0.245	0.346938775510204	47	10737	0.361173853392709	0.0712382919038219
ST5	0.000149070670082975	0.00150863821687823	0	-144269501.665429	0	0.141	0	47	10737	0.18990908737804	0
POLR1D	0.000149259206140673	0.00150918823262924	1.10042480231049	0.826274043494137	0.617	0.443	1.39277652370203	47	10737	0.839605609553261	1.69243277709717
LINC01116	0.000149364191961483	0.00150918823262924	0.026410098694009	-2.80705586485449	0.043	0.214	0.200934579439252	47	10737	0.273951079065195	0.0361498275239887
CD72	0.000150103739078805	0.00151544734973961	0.177635611939247	2.71972174457092	0.213	0.037	5.75675675675676	47	10737	0.0687527176931717	0.264317888921346
PTPN18	0.000150321051672607	0.00151642819513054	0.492192857159077	1.24069256618227	0.468	0.229	2.04366812227074	47	10737	0.360372529205033	0.684895746884049
FAM171A1	0.0001514302929666	0.00152639800098921	0	-144269501.682786	0	0.136	0	47	10737	0.159817348648091	0
RAB4B	0.000152343395071088	0.00153437641324592	0.305180984884896	1.63714682255501	0.319	0.119	2.68067226890756	47	10737	0.159576286656569	0.446717575039564
TMEM206	0.00015571609483346	0.0015651049961727	0.196803714226564	2.07926358434037	0.234	0.061	3.83606557377049	47	10737	0.0723591480593606	0.281180038677495
ADAMTS2	0.00015582785705858	0.0015651049961727	0.0176644889413937	-4.52911193659945	0.021	0.181	0.116022099447514	47	10737	0.411624343955418	0.0271762503677081
CXorf36	0.000155860862658908	0.0015651049961727	0.0107456166709885	-4.26685144015359	0.021	0.185	0.113513513513514	47	10737	0.379661013400745	0.0138851048799177
FNDC3A	0.000155985750994384	0.0015651049961727	0.0582018030049847	-1.98009147678954	0.085	0.301	0.282392026578073	47	10737	0.461068704431438	0.0821336940501361
TMCC3	0.000156014428303111	0.0015651049961727	0	-144269501.995622	0	0.154	0	47	10737	0.239732869316416	0
DCLK1	0.000157544565250933	0.00157919969298393	0.0176644889413937	-4.43731166048489	0.021	0.2	0.105	47	10737	0.447723183841225	0.0271762503677081
MIR181A1HG	0.000158160612128614	0.00158396817390253	0.260850860096162	1.97723548492248	0.255	0.082	3.10975609756098	47	10737	0.133138476967456	0.409724388161987
WBP1L	0.000158327794686466	0.00158396817390253	0.0271450039609389	-2.40416875228526	0.064	0.254	0.251968503937008	47	10737	0.359818956659837	0.034029983681169
UQCRB	0.000158396817390253	0.00158396817390253	2.70890741087638	0.617958104203599	0.851	0.695	1.22446043165468	47	10737	2.50627144010525	3.51810905709043
DYNLRB1	0.000159002739526022	0.00158876846620617	0.477615951900203	-0.961050496001853	0.511	0.544	0.939338235294118	47	10737	1.28606271041102	0.627469602738048
NAGA	0.000164231765594178	0.00163971905205579	0.349320943408371	1.41597854349145	0.404	0.161	2.50931677018634	47	10737	0.225155132588987	0.474092491117092
KDM1B	0.000164586822790708	0.00164196498309781	0.168754618266608	1.9779775290628	0.17	0.067	2.53731343283582	47	10737	0.0753852621637247	0.264377376795735
ACTR10	0.00016723990134667	0.0016671149723499	0.0911311257010627	-1.69827675292841	0.128	0.326	0.392638036809816	47	10737	0.487102664067207	0.126553887915056
LIFR	0.00016768493918943	0.0016691238946677	0	-144269502.528304	0	0.176	0	47	10737	0.355373430079102	0
TNFSF12	0.000167705950747912	0.0016691238946677	0.048593774715276	-2.48276492892462	0.064	0.265	0.241509433962264	47	10737	0.413904579740326	0.082766535572803
RPLP0	0.000168063773027019	0.00167136707297162	16.1937369770936	0.459281368701727	0.957	0.927	1.03236245954693	47	10737	14.1736631048449	19.4835086963902
NDFIP2	0.000170433290581441	0.0016935969505022	0	-144269501.62782	0	0.134	0	47	10737	0.162623525676117	0
TSR2	0.000172551859881688	0.00171330013509591	0.0107456166709885	-3.39687606210413	0.021	0.186	0.112903225806452	47	10737	0.240083471894572	0.0138851048799177
EML1	0.000173070732717551	0.00171710113749646	0.0110213857098214	-3.7690767226719	0.021	0.171	0.12280701754386	47	10737	0.231638904141073	0.014338836744261
SLIT3	0.000173735143424163	0.00172233897094496	0	-144269503.543628	0	0.213	0	47	10737	0.70129734560973	0
ATF6	0.000174053485577056	0.00172414049292185	0.121810015836815	-1.96914004895659	0.106	0.293	0.361774744027304	47	10737	0.449522402155097	0.29740848775585
NAB1	0.000174469040530051	0.0017269014050896	0.0110213857098214	-3.45525162274548	0.021	0.187	0.112299465240642	47	10737	0.250519123392293	0.014338836744261
TSPAN6	0.000175791966656062	0.00173863214670808	0	-144269501.569208	0	0.133	0	47	10737	0.148617646263326	0
GPRIN3	0.00017605611272926	0.00173988108272769	0.72995138961306	1.8305747451247	0.553	0.158	3.5	47	10737	0.427071324483665	1.04582752159682
COLEC12	0.000176408375544738	0.00174199819982362	0.0326387471071277	-3.3367457795679	0.043	0.272	0.158088235294118	47	10737	0.728898837229625	0.0601585427924065
LINC01374	0.000176560723419129	NA	0.093470331939228	4.58678025702661	0.106	0.005	21.2	47	10737	0.00820522239808068	0.146445055700312
LRIG3	0.000177438605937497	0.0017508015691409	0	-144269501.763324	0	0.143	0	47	10737	0.192410198220175	0
TANC1	0.000179120627032895	0.00176601743215245	0	-144269501.670994	0	0.134	0	47	10737	0.177524203073431	0
NDEL1	0.000179398594842271	0.00176737725754056	0.410555412758765	1.20898513268782	0.383	0.21	1.82380952380952	47	10737	0.298661083848677	0.598535655211488
GRN	0.000180514224843696	0.00177698090290752	5.35500989576396	0.783953706940476	0.957	0.675	1.41777777777778	47	10737	3.34721774894657	6.55007714538666
DCN	0.000181593162240815	0.00178620865742719	0.26368068293194	-3.6509027230511	0.191	0.416	0.459134615384615	47	10737	16.6326273572161	1.09080833325069
MYO10	0.00018215623665632	0.0017903517964196	0.011643788684508	-3.71932702088096	0.021	0.167	0.125748502994012	47	10737	0.234237355854368	0.0153840620300073
KDM2A	0.0001839645171672	0.0018067176705448	0.743825294768871	0.979989883827937	0.532	0.336	1.58333333333333	47	10737	0.571951386616852	1.12175327544665
POLR2M	0.000184309282974749	0.00180869607398237	0.00906104261946528	-3.47396913558571	0.021	0.19	0.110526315789474	47	10737	0.254050006835557	0.0112337655673414
QPRT	0.00018451491146357	0.00180930705724184	0.193239704376953	2.78175826625687	0.191	0.031	6.16129032258065	47	10737	0.0536440111119913	0.296307957744328
SSBP3	0.000184819583323355	0.00181088753225213	0.0365398589722561	-2.36991535865557	0.064	0.245	0.261224489795918	47	10737	0.344970116187886	0.0483551246008594
PTPRB	0.000185139655187051	0.00181261632929448	0.0142833769618527	-4.31346985572494	0.021	0.199	0.105527638190955	47	10737	0.437942149119365	0.0201605291168744
ATP8B2	0.000186205578587834	0.0018216390711461	0.0104456022584845	-3.45785536332896	0.021	0.181	0.116022099447514	47	10737	0.237388087821579	0.0133979061506896
PLK3	0.000186833279151506	0.00182636404561736	0.479504211247413	1.32771241715414	0.404	0.201	2.00995024875622	47	10737	0.351899685795518	0.794139446746153
ABI3BP	0.000187228267244523	0.0018288086165835	0.0679190745204332	-3.68506572330214	0.064	0.286	0.223776223776224	47	10737	1.36617094101836	0.129917573844094
PGF	0.00018808043682645	0.00183571161078871	0.0350788073862809	-4.9234240454231	0.021	0.168	0.125	47	10737	0.443613140098209	0.0862838837859079
SMARCC1	0.000191145349225428	0.00186418416323408	0.569278349697258	1.05189020281621	0.468	0.271	1.72693726937269	47	10737	0.415452754426612	0.796595755170348
CLEC11A	0.00019211267927865	0.00187217143822128	0.0809746336470234	-3.15340864286726	0.085	0.249	0.34136546184739	47	10737	0.693345334668819	0.13336302940311
FHL2	0.000192577490107169	0.00187525302866703	0.0111387313944513	-3.93068091282469	0.021	0.158	0.132911392405063	47	10737	0.242428741302015	0.0145336429079791
ARL4C	0.000194799590968149	0.00189542855668314	3.98427457186763	1.39324885979323	0.872	0.405	2.15308641975309	47	10737	2.64665041871559	5.96424588618219
B4GALT2	0.000195291732274059	0.00189875320593115	0.0111387313944513	-3.58986461602923	0.021	0.169	0.124260355029586	47	10737	0.193029910309346	0.0145336429079791
C3orf38	0.000196238774222475	0.00190649217143005	0.31026438872721	1.5243541319976	0.362	0.133	2.7218045112782	47	10737	0.181783770352168	0.419726341111867
RHOXF1-AS1	0.000196314424340896	NA	0.0538152728670853	7.11660782420641	0.085	0	Inf	47	10737	0.00101763472498566	0.0747185084710854
MFNG	0.000197444517949322	0.00191673062809265	0.372292342398123	1.61547826824415	0.404	0.13	3.10769230769231	47	10737	0.223490149733535	0.511690731401144
NUP214	0.00019837636272925	0.00192429646244668	0.0299102417054384	-2.86588798875102	0.043	0.236	0.182203389830508	47	10737	0.378737853686479	0.0425109026228797
AXL	0.000199911729375902	0.00193770047981865	0.0692355682668886	-2.45746918698238	0.106	0.279	0.379928315412186	47	10737	0.652780531463428	0.0968027480734942
ARHGEF15	0.000200860815392673	0.00194540559497739	0	-144269501.931024	0	0.132	0	47	10737	0.204325628084383	0
PCAT19	0.000201965880629632	0.00195460844597082	0.0194328712822527	-4.04956903687376	0.021	0.181	0.116022099447514	47	10737	0.340964780252283	0.0312958160144659
HABP4	0.000203189445318161	0.00196494314169746	0	-144269501.566688	0	0.129	0	47	10737	0.15996086646266	0
CTD-2020K17.1	0.000203798935987744	0.00196932815632873	0.238408478738797	2.88834179384223	0.255	0.042	6.07142857142857	47	10737	0.0993418189043379	0.350237021210001
GLS	0.000204288500999615	0.00197254849473232	0.238793371130542	-1.36219320274824	0.255	0.441	0.578231292517007	47	10737	1.02409729308345	0.348042535956062
IRF5	0.00020460418249065	0.00197382677110918	0.255563497804058	2.61901786390321	0.255	0.041	6.21951219512195	47	10737	0.0755600363164724	0.475680946263099
CDC5L	0.000204733695989058	0.00197382677110918	0.118757749552765	-1.6956589142529	0.128	0.322	0.397515527950311	47	10737	0.518253675583833	0.202780073832469
RGS19	0.000205023443776686	0.00197396072166609	0.433129619837595	1.4737868991952	0.362	0.157	2.30573248407643	47	10737	0.240608238221097	0.737957816971598
C1QTNF2	0.000205060420452	0.00197396072166609	0	-144269501.901259	0	0.142	0	47	10737	0.19807648345326	0
CTSK	0.000206641381597986	0.00198766328945624	0.0876439616481446	-3.64629707503047	0.064	0.284	0.225352112676056	47	10737	1.30155044946378	0.25286099872954
SEPT2	0.000211449004573467	0.00203235829224459	0.683746103082613	-0.790040097813124	0.532	0.613	0.867862969004894	47	10737	1.64481258974555	0.993810238034386
HLA-DQB2	0.000212823087886821	NA	0.0680502784930388	4.89067992717898	0.064	0.004	16	47	10737	0.00526307589970416	0.121257253148327
SCNM1	0.000213150798684969	0.00204715607260602	0.324540425581759	1.4137128729698	0.319	0.154	2.07142857142857	47	10737	0.204155015749153	0.507314722744183
GGT5	0.000214940671070058	0.00206141871923411	0.0311115739786167	-3.3429580595873	0.064	0.269	0.237918215613383	47	10737	0.757401632019046	0.0408566640700264
KLHDC10	0.000215019130626441	0.00206141871923411	0.0107456166709885	-3.38252592642971	0.021	0.181	0.116022099447514	47	10737	0.227792319327947	0.0138851048799177
PKD2	0.000215125867926413	0.00206141871923411	0.029513959202355	-2.78028189295969	0.043	0.216	0.199074074074074	47	10737	0.307472381715006	0.0425603123977154
TNKS1BP1	0.000216221810195369	0.00207034844056567	0.0206401214938656	-3.4409937931263	0.021	0.181	0.116022099447514	47	10737	0.209079850346409	0.0343030862682979
ADAMTS5	0.000216974239686131	0.00207463214858504	0.0280129496271793	-4.42292478072685	0.043	0.231	0.186147186147186	47	10737	0.816106612445702	0.0401305693930028
BCAM	0.000216997974336945	0.00207463214858504	0.0145963531577675	-4.59714358331102	0.021	0.218	0.0963302752293578	47	10737	0.578726323666809	0.0207657654939814
INO80C	0.000217990449570804	0.00208254312913213	0.00906104261946528	-3.51574167503367	0.021	0.175	0.12	47	10737	0.240873318517492	0.0112337655673414
ISLR	0.000219044480709363	0.00209102976289876	0.0320318956137393	-3.84319008203445	0.043	0.235	0.182978723404255	47	10737	0.81753570834823	0.0473669008796212
MAST4	0.000220881217247969	0.00210696973671154	0.0335262682544035	-3.06620774940685	0.043	0.206	0.20873786407767	47	10737	0.355613336943838	0.0500395535859594
TSPAN18	0.00022180769759545	0.00211420932300195	0.0206401214938656	-3.87860997985825	0.021	0.176	0.119318181818182	47	10737	0.285439989078482	0.0343030862682979
RPL7L1	0.000223419960095204	0.00212796973313319	0.121965456411476	-1.55299012125106	0.17	0.342	0.497076023391813	47	10737	0.572799765580334	0.175990348248037
NRN1	0.000224356247474668	0.00213527589979661	0.0145963531577675	-4.3093977821599	0.021	0.2	0.105	47	10737	0.428328797622105	0.0207657654939814
LUM	0.000224713704745496	0.0021370662802473	0.175104821326567	-3.82762208378718	0.149	0.385	0.387012987012987	47	10737	9.39026355148763	0.742712585663123
GSTO1	0.000225914594783301	0.00214552298649305	0.592800976675168	-1.05490176166264	0.511	0.544	0.939338235294118	47	10737	1.59950386853005	0.837415565220181
TTC28	0.00022594295158869	0.00214552298649305	0.0111387313944513	-3.46714242825178	0.021	0.182	0.115384615384615	47	10737	0.240945047210449	0.0145336429079791
COX7A1	0.000228169778222807	0.00216503954975325	0.117213770971389	-1.88160857357675	0.085	0.318	0.267295597484277	47	10737	0.622841844388256	0.54159512183572
ASCL4	0.000228928688500357	NA	0.0520883887211829	5.97709579597989	0.064	0.001	64	47	10737	0.00269614683439746	0.0865970657968316
LAPTM4B	0.000229262316544946	0.00217377192697011	0.0453065028071149	-2.17783363813938	0.085	0.242	0.351239669421488	47	10737	0.319796390812539	0.0613658317748289
PPFIA1	0.000231497298830552	0.00219331524867985	0.0475266751556753	-1.92998885171089	0.085	0.276	0.307971014492754	47	10737	0.410526981939499	0.0654888584706045
RPL27	0.000231750361015421	0.00219406568343182	10.0580121676674	0.443582954837027	0.979	0.895	1.09385474860335	47	10737	8.82015503338216	11.6593326988232
TP53BP2	0.000233483954328855	0.00220882121711405	0.261922993277084	1.42171883497005	0.298	0.147	2.02721088435374	47	10737	0.200493106594945	0.40250890952088
RPL7	0.000234638441782885	0.00221808025116105	13.2270495810593	0.451510068465176	0.957	0.919	1.04134929270947	47	10737	11.5812946333494	15.2051237832932
WTIP	0.000235202522288227	0.00222115953397309	0	-144269501.578411	0	0.133	0	47	10737	0.185034409646391	0
HBEGF	0.000235316188345644	0.00222115953397309	0.0226029305012645	-5.21907727515307	0.021	0.249	0.0843373493975904	47	10737	0.922396397866263	0.0395554877500284
EEF1A1	0.000235579924686259	0.00222198703254155	47.8199994062127	0.404986069849478	1	0.984	1.01626016260163	47	10737	40.5720054016701	53.2836687446504
CDC42BPB	0.000236380070651375	0.00222786892578069	0.101504769951748	-1.74684099336268	0.149	0.301	0.495016611295681	47	10737	0.460393684382319	0.138533910832238
SLC38A1	0.000237468429825305	0.00223645640626518	0.567966073609657	1.50127405518718	0.489	0.182	2.68681318681319	47	10737	0.433316251995391	0.814809382395928
AFAP1	0.000238909839986847	0.0022483536022625	0.0111387313944513	-3.47751972506854	0.021	0.171	0.12280701754386	47	10737	0.193332702524385	0.0145336429079791
PLCL2	0.000239164128480043	0.00224906952415659	0.244449752194078	2.00527820546918	0.277	0.076	3.64473684210526	47	10737	0.124087858807755	0.374928926144393
FAM135A	0.000239463580180173	0.00225020877280252	0.225159216251142	1.85403949123071	0.234	0.08	2.925	47	10737	0.112246312850096	0.348698077500547
SLC35E3	0.000240594136813093	0.0022591503025158	0.0104456022584845	-3.41676077100643	0.021	0.181	0.116022099447514	47	10737	0.24347935945642	0.0133979061506896
RP11-242D8.1	0.000243674110711845	0.002286369722813	0.146898920694771	1.93686487123673	0.17	0.067	2.53731343283582	47	10737	0.0840024702844208	0.239387303973219
CDKN1C	0.000247448487320248	0.00232005936848554	0.0364849848178523	-3.13615432518636	0.043	0.262	0.16412213740458	47	10737	0.622108611679537	0.0562435361836662
SERPINE1	0.000249448602586184	0.00233707599453425	0.05767429279173	-3.87056063236003	0.085	0.228	0.37280701754386	47	10737	0.918667471746877	0.0870714230827058
NAGLU	0.000249664413279014	0.00233736268218186	0.0311705289896644	-2.68168733093001	0.043	0.218	0.197247706422018	47	10737	0.296887030579384	0.0467541431824139
TAF15	0.00024986960617468	0.00233754961447328	0.628331522590529	1.02953591742971	0.532	0.292	1.82191780821918	47	10737	0.493296137583944	0.873545057639821
ARHGAP10	0.00025094994082968	0.00234591722464486	0.0361438640207812	-2.79177366629488	0.043	0.22	0.195454545454545	47	10737	0.333111123228214	0.0554706668247692
RCBTB2	0.00025160528546556	0.0023503025185606	0	-144269501.802691	0	0.157	0	47	10737	0.248693839719284	0
SOX18	0.0002533261333377	0.00236462707301906	0.0150935773620799	-4.52520406306346	0.021	0.181	0.116022099447514	47	10737	0.433933920474437	0.0217451371288983
TACC2	0.000256776397028478	0.00239506144161079	0	-144269501.505161	0	0.126	0	47	10737	0.133383947143344	0
PREX2	0.000258033496583683	0.00240500939947273	0	-144269502.198198	0	0.152	0	47	10737	0.273137728524636	0
TSTD1	0.000258918435041162	0.00241147649462691	0.378685312826178	2.80385510167178	0.404	0.062	6.51612903225806	47	10737	0.187890504383605	0.529596718350421
PLEKHG1	0.000260095433962095	0.00241992452474788	0	-144269501.781364	0	0.131	0	47	10737	0.181122110729013	0
INPP1	0.000260209000006567	0.00241992452474788	0.0333439782206193	-2.75222155606901	0.043	0.205	0.209756097560976	47	10737	0.280960968104523	0.0626246267165048
SPG21	0.000265475919962233	0.00246586317482533	0.653491581642648	0.97713829470628	0.468	0.324	1.44444444444444	47	10737	0.491155148366136	0.997910541887221
EPS8	0.000265539465498227	0.00246586317482533	0.187752569626858	-1.78651652290831	0.149	0.374	0.398395721925134	47	10737	0.958303303528429	0.391537664124058
GNAI2	0.000267326996000723	0.00248063727171259	4.23402299877164	0.548313310381662	0.894	0.749	1.1935914552737	47	10737	3.60771542984387	5.33176329017634
C1QBP	0.000271005741936053	0.00251292613022262	1.36523487900643	0.848973494060607	0.745	0.431	1.72853828306265	47	10737	0.891326977568373	1.79063521551049
MAGED1	0.000273196490038826	0.00253138010593978	0.119083997297951	-2.05511285865612	0.128	0.263	0.486692015209125	47	10737	0.429144871938501	0.257677783963001
CYTH4	0.000275881141055687	0.00255261749459477	0.427967040449226	1.99537754610929	0.404	0.115	3.51304347826087	47	10737	0.293104415767604	0.609372139153226
GNA15	0.000275893047751764	0.00255261749459477	0.31954985072926	2.09765596472505	0.34	0.085	4	47	10737	0.17288275888489	0.459718700409713
DHRS4-AS1	0.000276423135367421	0.0025556483284519	0	-144269501.455763	0	0.128	0	47	10737	0.14674106010255	0
COPS8	0.000278112708000821	0.0025693868045171	0.084807281358666	-1.9766387893688	0.106	0.268	0.395522388059701	47	10737	0.385857921241561	0.124153724574114
RTN3	0.000279959824069931	0.00258455960480068	0.233650900745787	-1.1841910742493	0.234	0.436	0.536697247706422	47	10737	0.8174779441478	0.35375755837614
SRSF9	0.000280407751802458	0.00258680250566302	1.87853674902899	0.668790954660209	0.809	0.574	1.40940766550523	47	10737	1.43570405524297	2.52354583970781
SMIM10	0.00028097182672338	0.00259011282194964	0	-144269501.54148	0	0.128	0	47	10737	0.151037327673128	0
NAA40	0.000282026978015955	0.00259794194347544	0.158184411448573	1.73579094121711	0.213	0.081	2.62962962962963	47	10737	0.0940237901037984	0.21611774898418
SMTN	0.000283988675192702	0.00261410436245945	0.0150473942150298	-3.53002580244989	0.021	0.169	0.124260355029586	47	10737	0.227343034295563	0.0216532385448936
SURF6	0.000284790241355195	0.00261957204511848	0	-144269501.362937	0	0.125	0	47	10737	0.147427468938471	0
FAT1	0.000287146442449392	0.00263932127000097	0.0289999803333834	-3.24828802548572	0.043	0.196	0.219387755102041	47	10737	0.362785193434486	0.0417098932756872
HSDL2	0.000288847623161017	0.00265302547619507	0.285414562500661	1.3856590477681	0.277	0.155	1.78709677419355	47	10737	0.215641157513557	0.448010074989857
SH3PXD2A	0.000289342213925521	0.00265563544708369	0.0652896240223499	-1.99477245078817	0.085	0.279	0.304659498207885	47	10737	0.478098855714022	0.100816398391004
AEBP1	0.000291544241897911	0.00267390140461601	0.171122746508434	-2.64702206341491	0.149	0.349	0.426934097421203	47	10737	1.62595812773031	0.296225184017914
AP3D1	0.000292705162618691	0.00268259923910521	0.538265678137508	0.991778471540889	0.468	0.29	1.61379310344828	47	10737	0.423032609380134	0.764310328831418
DAPK3	0.000293003007673595	0.00268338022992799	0.0550270203255683	-2.72739520905113	0.043	0.202	0.212871287128713	47	10737	0.26890419802032	0.137717258395197
PRDX6	0.000294476890098599	0.00269492266355643	0.476502849602309	-0.932687585144076	0.447	0.549	0.814207650273224	47	10737	1.43247736413444	0.708679907742665
TARBP1	0.000302014484226841	0.00276190057314691	0.327249275878065	1.5110410837037	0.34	0.128	2.65625	47	10737	0.186288736683429	0.467237308669388
MBOAT7	0.000304710026428037	0.00278453333346982	0.0349030245326047	-2.39811974431722	0.064	0.235	0.272340425531915	47	10737	0.379735467268334	0.0458551634883384
ZDHHC17	0.000305078463789649	0.00278588293272458	0.36612295565036	1.30321918457991	0.34	0.188	1.80851063829787	47	10737	0.283243774759681	0.548324167863584
RPL13	0.000305375515363626	0.00278657917851696	49.9202510239303	0.460874133787676	1	0.982	1.0183299389002	47	10737	41.5773906297052	56.175796520045
STX18	0.000306030681887171	0.00279053988830643	0.344012746983178	1.40341023451707	0.362	0.147	2.46258503401361	47	10737	0.168574270532257	0.487022451784537
CHMP3	0.000308803373764681	0.0028137895862168	0.270170796601492	-1.1208770480137	0.319	0.457	0.698030634573304	47	10737	0.906453289815977	0.375583979526646
PIK3C2B	0.000310196468835786	0.00282444403802858	0	-144269501.685744	0	0.136	0	47	10737	0.192979647883852	0
ETS2	0.000312853198683557	0.002846580654208	0.277763821059853	-1.66344617326549	0.234	0.424	0.55188679245283	47	10737	1.3287066135033	0.502414020424409
BANK1	0.000314412035957144	0.00285870309350084	0.219619289898852	3.90238461245875	0.234	0.015	15.6	47	10737	0.0390633216822479	0.333984742836984
MBD2	0.000315179386325473	0.00286361688655686	0.822268898268652	0.825125727035782	0.574	0.395	1.45316455696203	47	10737	0.728181525940905	1.13731830757411
PLBD1	0.000315882758305777	0.00286794274087691	0.325908005699223	1.6057615518158	0.319	0.127	2.51181102362205	47	10737	0.187259570522028	0.492528410540281
SEMA4A	0.000317247145820377	0.00287825951132506	0.345284233145836	1.79366844391945	0.34	0.111	3.06306306306306	47	10737	0.220739854703396	0.521006225853382
RPL34	0.000317827221305124	0.00288145081384386	26.8343532488203	0.492175456852092	1	0.96	1.04166666666667	47	10737	22.7168710199617	30.7380358289246
ATP1B1	0.000319828739449705	0.00289569979037046	0.503315562711137	1.3983113513917	0.404	0.175	2.30857142857143	47	10737	0.316085195746372	0.795287953632868
ADAMTS18	0.000319857805687513	0.00289569979037046	0	-144269502.923538	0	0.149	0	47	10737	0.358120923797108	0
RFTN1	0.000321823867536416	0.00291141018516815	0.328204362388254	1.44368533519871	0.34	0.145	2.3448275862069	47	10737	0.208634363406701	0.474462848663428
KLF6	0.000326675557026572	0.0029531844768448	9.60170434394567	0.689663252818287	0.936	0.836	1.11961722488038	47	10737	9.42934623095206	15.1286881745865
VEGFC	0.00032802795136941	0.00296328757786826	0	-144269502.112448	0	0.123	0	47	10737	0.188300330451918	0
TPM2	0.000330978820428381	0.00298780594692859	0.082103360431435	-3.73116521119854	0.085	0.322	0.263975155279503	47	10737	2.57301769385523	0.156251929007404
ARHGAP6	0.000331588948082106	0.00299117407061914	0	-144269501.735302	0	0.14	0	47	10737	0.211598296395666	0
TMEM191B	0.000332371051511542	0.00299608762148262	0.124671352851374	3.19235241158791	0.106	0.016	6.625	47	10737	0.0268667058877715	0.313824714962413
ZNF296	0.000332822674589395	NA	0.0616733068653128	4.24828355798101	0.085	0.005	17	47	10737	0.00810304385715432	0.0950299056800266
HSPA12B	0.000333447703896477	0.00300364741125877	0	-144269501.598081	0	0.124	0	47	10737	0.156658551361286	0
KLHDC8B	0.000336253583770266	0.00302676193094205	0	-144269501.560746	0	0.134	0	47	10737	0.183596092968957	0
GIMAP6	0.000340171668426071	0.00305984779439559	0.00906104261946528	-3.82852146137419	0.021	0.185	0.113513513513514	47	10737	0.329765465841947	0.0112337655673414
TGFBR3	0.000340587090215947	0.00306140247758209	0.042093244157078	-2.85418393662413	0.043	0.279	0.154121863799283	47	10737	0.707313691813475	0.0707771790916453
CERS6	0.000341423464987415	0.00306673603426418	0.33032721217571	1.44594715351371	0.319	0.149	2.14093959731544	47	10737	0.226009133235645	0.50209486603329
SPSB1	0.000342037956214112	0.00306983840994502	0	-144269501.607046	0	0.127	0	47	10737	0.153040644601461	0
YPEL3	0.000342255359967721	0.00306983840994502	0.0943286606244735	-1.78649971048508	0.128	0.385	0.332467532467532	47	10737	0.871593661834972	0.136049923888838
ZNF672	0.000342836997209854	0.00307287138124173	0.198726329252471	1.72071217661501	0.234	0.086	2.72093023255814	47	10737	0.109627199427932	0.288071756062118
SARAF	0.0003432456302507	0.00307435049947753	2.65855803907685	0.808743443038323	0.915	0.63	1.45238095238095	47	10737	2.29987517260882	3.33601370867092
SBDS	0.000343891075584427	0.00307794707367054	0.303434096335508	-1.12056928646964	0.34	0.461	0.737527114967462	47	10737	0.997913265933415	0.422106918383398
CD99L2	0.000349088189785539	0.00312224872791885	0	-144269501.321127	0	0.124	0	47	10737	0.152308556061876	0
NUDT4	0.000350669664897434	0.00313417221742607	0.26014427258384	-1.69979238339146	0.277	0.416	0.665865384615385	47	10737	1.26936665683189	0.48311839302094
HTR3A	0.000350708088055333	NA	0.0430004253336802	6.15959113683637	0.064	0.001	64	47	10737	0.00183056469412734	0.061518157595167
PLEKHA1	0.00035199116625975	0.00314156802892556	0.0589308131172503	-1.85131532782243	0.085	0.282	0.301418439716312	47	10737	0.471611085919555	0.0865683931042776
S100A11	0.00035199502320925	0.00314156802892556	5.24448132981442	-0.809212457521638	0.957	0.856	1.11799065420561	47	10737	11.3965096810465	7.20257726644606
SDHA	0.000354712944929152	0.00316358824382042	0.569505937288681	1.08839435372663	0.468	0.253	1.8498023715415	47	10737	0.358066688925604	0.971182009964855
SGTB	0.000357136802464457	0.00318295653043888	0	-144269501.39592	0	0.126	0	47	10737	0.168438616680818	0
ANGPTL4	0.000359109096037065	0.0031937119600462	0.0176644889413937	-4.59457262993918	0.021	0.205	0.102439024390244	47	10737	0.549942703588291	0.0271762503677081
AMOTL1	0.000359343977364883	0.0031937119600462	0.028114042340301	-2.6796152033715	0.043	0.199	0.21608040201005	47	10737	0.250677259646013	0.0395585983910985
SIRT1	0.000359620035632569	0.0031937119600462	0.307198440840805	1.54911828947461	0.298	0.131	2.27480916030534	47	10737	0.201872267288714	0.460310553264535
KLF11	0.000359707635735233	0.0031937119600462	0.0233406305695152	-3.47386809685542	0.021	0.189	0.111111111111111	47	10737	0.280910581205286	0.0416526274666986
RASIP1	0.000359774890240893	0.0031937119600462	0.0132922589375886	-3.70637674964846	0.021	0.164	0.128048780487805	47	10737	0.262582662881617	0.0182996150636631
SNAI2	0.000359861997399818	0.0031937119600462	0.011643788684508	-4.33439328131833	0.021	0.164	0.128048780487805	47	10737	0.33598022995928	0.0153840620300073
PRR13	0.000360195643659034	0.00319442657974491	1.09415845644063	0.855185388338888	0.702	0.412	1.70388349514563	47	10737	0.802594381989749	1.49519993105655
CNTRL	0.00036076951909787	0.0031972691931286	0.308643497046365	1.46292492317215	0.362	0.136	2.66176470588235	47	10737	0.197624858021587	0.41492203704518
CCDC109B	0.000362124103827924	0.00320702188793572	0.139252048906267	-1.5588811598321	0.149	0.342	0.435672514619883	47	10737	0.605546402941652	0.256430699818737
LATS2	0.000362578465333767	0.003208793991944	0.0297329655982392	-2.28908329173041	0.064	0.227	0.281938325991189	47	10737	0.295055616129402	0.0384444938649143
VSTM4	0.0003637547243588	0.00321694787765105	0	-144269501.783519	0	0.127	0	47	10737	0.175410569562019	0
SERTAD4-AS1	0.000364984042309283	0.00322546946171084	0	-144269501.551384	0	0.123	0	47	10737	0.14803935080322	0
MARK2	0.000365229465989287	0.00322546946171084	0.372566282765695	1.29390311024021	0.404	0.178	2.26966292134831	47	10737	0.257417884283706	0.522586704557774
CLMP	0.000366443925865861	0.00323196575004811	0	-144269502.153573	0	0.124	0	47	10737	0.189376052597671	0
MFGE8	0.000366556337962493	0.00323196575004811	0.13046908849587	-2.21982919301196	0.128	0.303	0.422442244224422	47	10737	0.764743710575571	0.219199609356266
EIF6	0.000366733356106885	0.00323196575004811	1.06547979404115	0.888161873706923	0.702	0.371	1.8921832884097	47	10737	0.643196131147832	1.4154812220504
MT1E	0.0003685309576591	0.00324554130192452	0.167287417525895	-2.64841881934254	0.128	0.362	0.353591160220995	47	10737	1.8828167693128	0.37898537869361
CHD3	0.00036998631282245	0.00325608596082239	0.0724908082913185	-1.83700260381406	0.106	0.289	0.366782006920415	47	10737	0.483982969040642	0.101985351071662
TCEAL8	0.00037103286736806	0.00326242710695908	0.154479571483206	-1.40339535416874	0.213	0.359	0.593314763231198	47	10737	0.583289698003003	0.221632911141364
CAPN1	0.000371223876829893	0.00326242710695908	0.0956102101049023	-1.73987552046355	0.128	0.297	0.430976430976431	47	10737	0.418818270835273	0.139102424781634
CRABP2	0.000372625971711592	0.00327226849191633	0	-144269503.824494	0	0.172	0	47	10737	0.63105352757487	0
PITPNM1	0.000372862289332463	0.00327226849191633	0.176172887935364	2.03402431977284	0.234	0.057	4.10526315789474	47	10737	0.0827284570599025	0.247750984441129
CCDC57	0.000375120282543222	0.00328979705746731	0.25462383395949	1.73871870046387	0.319	0.099	3.22222222222222	47	10737	0.174476316246906	0.341783451075823
ADAMTS9	0.000375883527952039	0.00329420147413523	0.0150935773620799	-4.34067814131209	0.021	0.174	0.120689655172414	47	10737	0.389492027282843	0.0217451371288983
PNRC2	0.000387751962672082	0.00339585688335994	0.760142650400733	0.880599432286756	0.532	0.38	1.4	47	10737	0.688318622143342	1.1028716716941
AKR1C1	0.000394677486466455	0.00345411226019879	0.0226029305012645	-4.51627045367454	0.021	0.217	0.0967741935483871	47	10737	0.558034100132303	0.0395554877500284
TLR4	0.000395773556935185	0.00346074126101828	0	-144269501.864339	0	0.15	0	47	10737	0.247130246865084	0
S100A3	0.000395983389929508	0.00346074126101828	0	-144269502.216318	0	0.104	0	47	10737	0.149120684102698	0
PHLDB1	0.000396876555942445	0.00346614680691602	0.0719949119545162	-1.97422643447469	0.064	0.279	0.229390681003584	47	10737	0.524764121919452	0.128799382244731
PSD3	0.000397716805421335	0.00347052523288425	0.011643788684508	-3.86219268232995	0.021	0.177	0.11864406779661	47	10737	0.299029067649226	0.0153840620300073
TM4SF18	0.000398137431573394	0.00347052523288425	0	-144269502.475637	0	0.133	0	47	10737	0.25965696408746	0
YWHAH	0.00039844988332641	0.00347052523288425	0.498724606374523	-1.11657541722478	0.404	0.478	0.845188284518829	47	10737	1.20126475399155	0.824560782818875
WDR60	0.000398477897182985	0.00347052523288425	0.0454272031485403	-2.30840154753219	0.064	0.232	0.275862068965517	47	10737	0.344987976002073	0.065946686388365
PTGR1	0.00040440222456062	0.00351969384410692	0.0229122171135296	-2.68425317928237	0.043	0.198	0.217171717171717	47	10737	0.236597849087809	0.0299177049379863
CDK2AP1	0.000404726257746855	0.00352008640438684	1.06486248450467	0.930277295160566	0.702	0.331	2.12084592145015	47	10737	0.563440162369874	1.38768758016891
DDX60	0.000406019987966609	0.00352890650698251	0	-144269501.477554	0	0.132	0	47	10737	0.187002625729902	0
TMEM91	0.000406600048624892	0.00353151590753348	0	-144269501.372202	0	0.126	0	47	10737	0.173715540657243	0
FAM98A	0.000411038935802754	0.00356761442216695	0.0142833769618527	-3.39158230620415	0.021	0.163	0.128834355828221	47	10737	0.18156197405674	0.0201605291168744
NDUFB9	0.000415612044443734	0.00360374599979366	0.280908167248963	-1.05819215998974	0.319	0.462	0.69047619047619	47	10737	0.936949573715213	0.429971686240212
WFS1	0.000415773735414079	0.00360374599979366	0.0104456022584845	-3.68185310338836	0.021	0.168	0.125	47	10737	0.267329245032148	0.0133979061506896
NFATC2	0.0004160584724009	0.00360374599979366	0.478656883895855	1.28602463681131	0.468	0.184	2.54347826086957	47	10737	0.307286837598433	0.643639619158903
DCAF8	0.000421647658572574	0.00364965257282983	0.0117324872883977	-3.29156187893508	0.021	0.18	0.116666666666667	47	10737	0.260320599640117	0.0155354402300625
DIAPH1	0.00042239040440331	0.00365357567071266	0.816842600851084	0.904367972251284	0.553	0.342	1.61695906432749	47	10737	0.627530021697986	1.14215021968361
IFT22	0.000424857294325119	0.0036723966125911	0.00514692725748245	-3.3509238895399	0.021	0.162	0.12962962962963	47	10737	0.172010540621065	0.00580604205699022
DIP2C	0.000425772459116338	0.00367778811365379	0	-144269501.417202	0	0.12	0	47	10737	0.141224598510975	0
P4HA2	0.000429063631955228	0.0037034511174356	0.0290565805833412	-3.47096530059568	0.043	0.167	0.25748502994012	47	10737	0.322975509036772	0.0415588607270334
C11orf96	0.00042933034744915	0.0037034511174356	0.0799221151692426	-3.90625164882708	0.085	0.317	0.26813880126183	47	10737	2.4356445206445	0.130695822829049
PLD3	0.00043086151912898	0.00371412047227304	0.362143861106165	-1.54900523442252	0.34	0.467	0.728051391862955	47	10737	1.39494199298667	0.536566789982021
PDGFRA	0.000432137840944532	0.00372257989946758	0.0162806848023156	-5.07755356116228	0.021	0.202	0.103960396039604	47	10737	0.685457775741206	0.0241745363610913
MAP4K4	0.000434675157596638	0.00374144749552864	0.252078169004463	-1.17997625802724	0.277	0.429	0.645687645687646	47	10737	0.993999242782592	0.373094004755005
SELL	0.000434921036128409	0.00374144749552864	0.65195687745017	2.95891290494012	0.532	0.068	7.82352941176471	47	10737	0.304181108704572	0.891191072070562
CXCL2	0.00043534609183688	0.00374255291483748	0.150758973783841	-3.84299870197022	0.149	0.353	0.422096317280453	47	10737	4.13493304751263	0.252846245159682
ERO1A	0.000438394900956323	0.00376619717499578	0.501634521431632	1.0801864045431	0.447	0.239	1.87029288702929	47	10737	0.355731668455469	0.768265528008453
MTMR10	0.000439625048491349	0.00377419599453117	0.295726117026861	1.58006614191513	0.298	0.113	2.63716814159292	47	10737	0.145069312271855	0.460878706707294
MIR22HG	0.000440097184553924	0.00377568080834162	0.0395364199297412	-2.41910482841158	0.064	0.234	0.273504273504273	47	10737	0.369180333416622	0.0540488133354147
MYO1F	0.000444463925406495	0.0038105534909171	0.658137419364613	1.75828878404183	0.489	0.164	2.98170731707317	47	10737	0.426529948406378	0.974275681181085
HOXD-AS2	0.000444966676264073	0.00381227389983204	0	-144269501.360698	0	0.118	0	47	10737	0.123802579228766	0
TNC	0.000445402749392984	0.00381342109724522	0	-144269503.663495	0	0.163	0	47	10737	0.56819489227679	0
SEC31A	0.000447528227548981	0.0038290211740123	0.450094540063122	-1.01753055824303	0.426	0.509	0.836935166994106	47	10737	1.26307478670952	0.665130992663951
FRAT2	0.000448717654554621	0.00383590439645996	0.243280594470554	1.86166761234175	0.234	0.075	3.12	47	10737	0.10144322274472	0.440033877664944
FAM46A	0.000448940633405021	0.00383590439645996	0.0638701498583472	-2.810948945597	0.064	0.244	0.262295081967213	47	10737	0.605968518835728	0.105658986611335
PLXDC2	0.000450110923897282	0.0038433016641297	0.260471435749708	-1.719090555733	0.255	0.402	0.634328358208955	47	10737	1.06058589146689	0.40827610502195
OTUB1	0.0004577082522831	0.00390552950900116	0.56197272310387	1.02948939391301	0.468	0.27	1.73333333333333	47	10737	0.408950830522783	0.854634167287879
DHX32	0.000458913493613941	0.00391316776311347	0	-144269501.29373	0	0.119	0	47	10737	0.126389374480614	0
MAN2B1	0.000460213253390816	0.00392160111937346	0.183995041135957	2.09493434374306	0.213	0.056	3.80357142857143	47	10737	0.086655816653231	0.310715083241425
SPPL3	0.000460791183507789	0.00392387633999211	0.594168129528866	1.00965865836506	0.511	0.291	1.75601374570447	47	10737	0.427069026583127	0.878161687554069
RRAGA	0.000462004597820782	0.003931556321307	0.154743232050057	-1.54935528531706	0.17	0.323	0.526315789473684	47	10737	0.483004728805073	0.251996719465505
SPOPL	0.000463436945579543	0.00393916440061189	0.369503839901559	1.3358805480068	0.404	0.17	2.37647058823529	47	10737	0.243414751430507	0.503574292795251
TMX2	0.000463522910848547	0.00393916440061189	0.016850645675351	-2.56643058216356	0.043	0.2	0.215	47	10737	0.247597753135904	0.0211901040869975
TCN2	0.000463891436940734	0.00393964329353437	0.0207326779370727	-3.72248208844442	0.021	0.187	0.112299465240642	47	10737	0.313367396139823	0.0345404716943683
PLXDC1	0.000469638975136559	0.00398577260674067	0	-144269502.365816	0	0.153	0	47	10737	0.312337375200986	0
CD248	0.000471345563222394	0.00399756788163079	0.0203007025338087	-4.12157209465595	0.043	0.212	0.202830188679245	47	10737	0.692537486307999	0.0257674084753205
MTMR2	0.000472237203744687	0.00400244023590191	0.0132922589375886	-3.31192064128805	0.021	0.166	0.126506024096386	47	10737	0.179965920047334	0.0182996150636631
KIF1C	0.000473334923120823	0.00400905149649985	0.0325461201425088	-2.68654027706839	0.043	0.194	0.221649484536082	47	10737	0.259673519506465	0.0482058148819562
KDELR2	0.000476978591731887	0.00403720310372663	0.636476892722857	-1.04255901271858	0.511	0.542	0.94280442804428	47	10737	1.63848063236297	1.05561632639021
RP11-476B1.1	0.000479660153325619	NA	0.0481220024324178	7.45539832178755	0.064	0	Inf	47	10737	0.0006979535129586	0.0719228119471738
CHMP7	0.000480110623111827	0.00406098931881451	0	-144269501.317023	0	0.122	0	47	10737	0.179376607594617	0
C6orf48	0.000482015477618913	0.00407437061456844	0.846291823095279	0.953948027311989	0.617	0.371	1.66307277628032	47	10737	0.748084568253033	1.16883285804697
MCL1	0.000484788436620447	0.0040950669813588	4.11530837414835	0.736304489773256	0.851	0.704	1.20880681818182	47	10737	3.86221596114258	5.80461254633011
KRT18	0.000487912984610063	0.00411870358914983	0	-144269502.678232	0	0.122	0	47	10737	0.250643741178373	0
WRB	0.000490567324230506	0.00413834199985894	0.0198111267754402	-3.24472368172921	0.021	0.169	0.124260355029586	47	10737	0.198339845511294	0.0322205002744348
CUL4A	0.000491779713725303	0.00414379296483751	0.0476645613142299	-1.96980861196252	0.085	0.251	0.338645418326693	47	10737	0.359591899059184	0.063690365589573
ITGB4	0.000491870195033802	0.00414379296483751	0	-144269502.226313	0	0.144	0	47	10737	0.271577125198316	0
VEGFA	0.00049343785249934	0.00415422661677229	0.0547819092552762	-3.42492683802595	0.064	0.314	0.203821656050955	47	10737	1.23255131716406	0.0871784527046207
TMEM59	0.000497794805043371	0.00418811362643156	1.0667557382077	-0.678968902066253	0.681	0.691	0.985528219971057	47	10737	2.46335256334251	1.4505519470441
C8orf4	0.000501677446924135	0.00421744956045837	0.0176644889413937	-4.82978061739685	0.021	0.21	0.1	47	10737	0.661878894886022	0.0271762503677081
LY6E	0.000501950019002256	0.00421744956045837	0.757244606132371	-1.03576194297808	0.574	0.569	1.00878734622144	47	10737	1.84376340921755	1.10093072638149
ZBED3	0.000503740111500039	0.00422967412317398	0.280176290355019	1.46723301662507	0.277	0.13	2.13076923076923	47	10737	0.164888412416246	0.429283393127302
PLEC	0.000506895082653267	0.00425091241774578	0.437794240258509	-0.990542226965664	0.404	0.511	0.790606653620352	47	10737	1.31895492672106	0.627568250227969
EPHA2	0.000506943200373011	0.00425091241774578	0	-144269501.739809	0	0.117	0	47	10737	0.161512984852811	0
RAB11FIP5	0.00050792991021196	0.00425635821173634	0	-144269501.339174	0	0.117	0	47	10737	0.122614929598298	0
SCPEP1	0.000511966916763726	0.00428734073626956	0.110249166983625	-1.75368526410038	0.149	0.323	0.461300309597523	47	10737	0.560505759227443	0.155908962813867
DOCK6	0.000517286922634758	0.00432901920666488	0.0111387313944513	-3.46240141408234	0.021	0.162	0.12962962962963	47	10737	0.239421944662322	0.0145336429079791
TLE1	0.000517732827946129	0.00432987958163032	0.0110213857098214	-3.37498526688485	0.021	0.163	0.128834355828221	47	10737	0.218484763861437	0.014338836744261
UHRF2	0.000520426097248443	0.00434952142203665	0.0239675327196609	-2.7189317480381	0.021	0.206	0.101941747572816	47	10737	0.33813622705621	0.0434902742577966
TFG	0.000522594531881819	0.00436475380036304	0.154117371423705	-1.40506510081904	0.191	0.344	0.555232558139535	47	10737	0.560646104933999	0.232811424700089
ACTN4	0.000523966879522155	0.00437332144151428	0.563858027610244	-0.976130155972894	0.489	0.548	0.892335766423358	47	10737	1.61357746015679	0.819448339497195
NXN	0.000525851167468888	0.00438614787406303	0.0178632608299101	-3.3923134373349	0.021	0.163	0.128834355828221	47	10737	0.207919182109575	0.0276230572469886
TMEM263	0.00052911534190665	0.00441045945499467	0.0926253429569204	-1.86210221866195	0.128	0.267	0.47940074906367	47	10737	0.43643542465481	0.138559972964457
PLAGL1	0.000531568132182794	0.00442798008458539	0.100415724303761	-1.96810565881155	0.106	0.329	0.322188449848024	47	10737	0.837832217556593	0.169529216534107
LPP	0.000533442795822525	0.00444066496258593	0.526281103072091	-1.09919349097857	0.426	0.525	0.811428571428571	47	10737	1.53235745345389	0.843700780921389
SHROOM4	0.00053559150103125	0.00445561288267263	0	-144269501.631114	0	0.115	0	47	10737	0.151249164300576	0
PLOD1	0.000536909198214179	0.00446363246473185	0.0818248708537779	-2.03476478242984	0.085	0.24	0.354166666666667	47	10737	0.345178449920916	0.137972668594477
ERLEC1	0.00053827891149791	0.0044720736425962	0.133364506057861	-1.53195013864805	0.149	0.327	0.45565749235474	47	10737	0.530753666904101	0.217958019657377
ACSF2	0.000540964180901094	0.00448913786049234	0.178674459760415	2.22893433102827	0.191	0.043	4.44186046511628	47	10737	0.0562685996386603	0.307947132988577
AMOTL2	0.000541044269873919	0.00448913786049234	0.011643788684508	-3.47756977910626	0.021	0.16	0.13125	47	10737	0.221626846484427	0.0153840620300073
LPCAT2	0.000546419206013031	0.00453075583435246	0.466703984064587	1.40106655688839	0.404	0.169	2.3905325443787	47	10737	0.294880652652279	0.706108681128824
RASSF8-AS1	0.000548019967679611	0.00454104530014228	0	-144269501.312962	0	0.115	0	47	10737	0.126272534992084	0
SPINT1	0.000553515795140787	0.00458357567892174	0.141820452459502	2.7284460529706	0.191	0.027	7.07407407407407	47	10737	0.0444838482085088	0.199090848252935
WDR49	0.000555086460236039	NA	0.0616269155888032	5.11995059594795	0.064	0.003	21.3333333333333	47	10737	0.00508379704066707	0.104983396991738
NAA38	0.000555115345897372	0.00459380699359005	0.396334341349339	-1.01765696075313	0.34	0.486	0.699588477366255	47	10737	1.17720481900904	0.65305363370736
RPL9	0.000555649813118103	0.00459521667205141	22.5528663424619	0.436365596441411	0.957	0.957	1	47	10737	21.3739115060738	27.7295967542319
SMURF2	0.00055874983023085	0.00461782767355162	0.0681069933889562	-2.07883965378843	0.085	0.249	0.34136546184739	47	10737	0.400976124228907	0.109483224048483
RAB39B	0.000560605495801731	NA	0.0895346893441127	4.92791481581745	0.128	0.005	25.6	47	10737	0.0133878489841867	0.123739271647619
GNA11	0.000564281250205962	0.004660490430366	0.054607174615483	-2.03361890147029	0.085	0.236	0.360169491525424	47	10737	0.30463228576399	0.0753759997014211
RSL1D1	0.000564866169299238	0.00466227014817291	0.915660517604663	0.794545489281567	0.66	0.41	1.60975609756098	47	10737	0.7960203220168	1.2502971521375
SYCE1L	0.000568990613041755	0.00469165500421868	0	-144269501.443083	0	0.12	0	47	10737	0.164943007321461	0
PTPRS	0.000569169874125102	0.00469165500421868	0.011643788684508	-3.7525908937914	0.021	0.183	0.114754098360656	47	10737	0.327813314187334	0.0153840620300073
DCUN1D1	0.000569569455150385	0.0046918841540456	0.44070572696751	1.09316193714631	0.447	0.238	1.8781512605042	47	10737	0.345517389710524	0.606871594784179
MAGI1	0.00057288433594808	0.00471378386769686	0	-144269501.673401	0	0.121	0	47	10737	0.180248096854145	0
CFD	0.000572974996279476	0.00471378386769686	0.34655345830398	-2.92248572300562	0.255	0.455	0.56043956043956	47	10737	15.5275676429954	1.68220897128598
PLB1	0.000575294188538178	0.00472978023410542	0.10159084921505	3.14836533598194	0.128	0.016	8	47	10737	0.0277921967252199	0.14991032536984
SLC25A3	0.000576410195340452	0.00473117600458816	4.06995947400684	0.490754756546313	0.872	0.776	1.12371134020619	47	10737	3.77517259764197	5.55457935956222
RGMB	0.000576411537938969	0.00473117600458816	0	-144269501.597606	0	0.109	0	47	10737	0.11515082044514	0
HOXB7	0.000576588644616211	0.00473117600458816	0	-144269501.556788	0	0.115	0	47	10737	0.160379552664411	0
TGFB1	0.00058060506035079	0.00475574206178272	0.318316842069173	-1.21095252672461	0.319	0.446	0.7152466367713	47	10737	1.08427126718039	0.481544785606628
FAM127C	0.000580790690857024	0.00475574206178272	0	-144269501.272966	0	0.114	0	47	10737	0.110751671701932	0
CD82	0.000580983867374875	0.00475574206178272	0.0176644889413937	-3.65629512059651	0.021	0.17	0.123529411764706	47	10737	0.296932533505665	0.0271762503677081
HSPA8	0.000581089877913546	0.00475574206178272	3.42673288830756	0.613620082920528	0.894	0.689	1.29753265602322	47	10737	2.97215971261466	4.84033516161241
RP11-138A9.1	0.000581938560320852	0.00475960118681086	0.271467276122876	1.7444248913845	0.277	0.121	2.28925619834711	47	10737	0.245717587663901	0.517245824816707
FAM213A	0.000582345214750738	0.00475984236408958	0.0248454217662286	-2.61863602405498	0.021	0.217	0.0967741935483871	47	10737	0.386308421277483	0.0461521860900218
LAMP2	0.000583526686382814	0.00476380112014855	0.307455863119768	-1.12673438433624	0.298	0.47	0.634042553191489	47	10737	0.97779632846248	0.485613530321222
TNFRSF10D	0.000583754550297034	0.00476380112014855	0	-144269501.515965	0	0.11	0	47	10737	0.13901800959997	0
PAPSS2	0.000583961991511078	0.00476380112014855	0.0293801312520272	-3.00376472247974	0.043	0.178	0.241573033707865	47	10737	0.281979923047157	0.0426332532013221
CADPS2	0.000587452766916431	0.0047891821178846	0	-144269501.440546	0	0.115	0	47	10737	0.1343077265898	0
TBC1D9	0.000588311637453597	0.00479308771121007	0.481691887777014	1.21825603252585	0.426	0.199	2.14070351758794	47	10737	0.295376777430758	0.731224091943057
BZRAP1	0.000589582780891648	0.00480034496442103	0.0673796782652836	3.50707147426796	0.085	0.013	6.53846153846154	47	10737	0.028248335819383	0.114231856876245
TRIM36	0.000592148029560416	NA	0.0722626140860667	4.28666171991215	0.085	0.005	17	47	10737	0.00591084026389979	0.116511925548758
MVB12B	0.000597334083995567	0.00486031988396135	0.221345930914607	1.87514895889172	0.213	0.069	3.08695652173913	47	10737	0.0912969290255625	0.43847051300768
RHBDF1	0.000597840384563273	0.00486130518891012	0	-144269501.262444	0	0.114	0	47	10737	0.126383192036142	0
SPIRE1	0.000599496100377045	0.00487162961156362	0	-144269501.276287	0	0.115	0	47	10737	0.128210580364528	0
RGS3	0.000601770310797762	0.00488696352784283	0.0835655660579679	-2.39659931515301	0.085	0.215	0.395348837209302	47	10737	0.435033685750815	0.137367800577542
KAT6B	0.000602404934662489	0.00488897123822547	0.433598791583085	1.09928360065848	0.404	0.246	1.64227642276423	47	10737	0.400160636039552	0.658665271301133
TAGLN	0.000607588823828644	0.00492787336549967	0.126606982229144	-3.52958221102575	0.128	0.358	0.357541899441341	47	10737	5.00817052267828	0.301209153238779
KMT2A	0.000608109610340204	0.00492892953275105	0.223916721513007	-1.16777690961007	0.234	0.441	0.530612244897959	47	10737	0.94708922986827	0.383999446429179
RPS6KA3	0.000608542754784948	0.00492927443221184	0.897199662414208	0.895813568592874	0.553	0.38	1.45526315789474	47	10737	0.775100683579078	1.35879212895218
ITIH5	0.000609436265070791	0.00493334551968786	0	-144269502.925589	0	0.189	0	47	10737	0.528906699199395	0
RALA	0.00061050258452413	0.00493880936967598	0.315225633480895	-1.42769916246924	0.319	0.4	0.7975	47	10737	0.975695448612276	0.455186961697335
MYLPF	0.000611157301401824	NA	0.10798073130556	3.94372224273044	0.128	0.01	12.8	47	10737	0.023614528861086	0.165404614628545
RDX	0.000611481729953423	0.00494356145548507	0.329223970934583	-1.14841652959704	0.362	0.428	0.845794392523365	47	10737	0.964538772078902	0.528830081488891
CEP126	0.000615773147937966	0.00497506858321199	0	-144269501.798063	0	0.136	0	47	10737	0.218480156199723	0
RPS6KA1	0.000616353425064951	0.00497657084089551	0.235246612069991	2.08191207032683	0.213	0.07	3.04285714285714	47	10737	0.132937696811348	0.405563717554379
PRKCH	0.000620277263929475	0.00500505055677108	0.0175363693122939	-2.87960713669214	0.021	0.195	0.107692307692308	47	10737	0.347536001721123	0.0268903786355692
RASA3	0.000622415725107431	0.00501909677370976	0.0176644889413937	-3.21866811287717	0.021	0.171	0.12280701754386	47	10737	0.253771416625329	0.0271762503677081
FOXB1	0.00062251725265839	NA	0.0285999214392352	7.19834830792828	0.043	0	Inf	47	10737	0.0015542340778917	0.0410613552476258
RPL38	0.00062503993255919	0.00503703955868261	9.18346937528739	0.420062195635866	0.957	0.906	1.05629139072848	47	10737	8.3460085721541	10.5268793865185
NBPF12	0.000625775906227465	0.00503975235264238	0.189982136715464	1.67713513643132	0.277	0.09	3.07777777777778	47	10737	0.132471682949587	0.253031750779738
PLEKHF2	0.000632392750980335	0.00508979369730346	0.303997101058585	1.54071760963472	0.34	0.115	2.95652173913044	47	10737	0.1677732957095	0.445542871363955
ANAPC11	0.00063549876721669	0.00511153246798893	0.515723256671286	-0.893793324029903	0.489	0.536	0.912313432835821	47	10737	1.35297955105208	0.710870986884391
TMEM176B	0.000638819260086602	0.00513296318362644	0.0111387313944513	-4.78639438544374	0.021	0.225	0.0933333333333333	47	10737	0.711937796255307	0.0145336429079791
GPR183	0.00063934036545881	0.00513296318362644	2.82504635329016	1.70736509770566	0.681	0.263	2.5893536121673	47	10737	2.18770840794024	5.95214901949996
HIBADH	0.0006395458911718	0.00513296318362644	0.00514692725748245	-3.20708405414955	0.021	0.164	0.128048780487805	47	10737	0.19577436962357	0.00580604205699022
DEXI	0.000639790102047892	0.00513296318362644	0.0271377907096144	-3.23442616269188	0.021	0.164	0.128048780487805	47	10737	0.201409621814594	0.0536181631005919
SERINC5	0.000640767005586101	0.00513753469535997	0.0295118390770555	-2.75185453028284	0.043	0.216	0.199074074074074	47	10737	0.379160512374089	0.041735638247211
PTPN12	0.00064795358910454	0.00519185669492019	0.321446398775866	-1.06050923275775	0.319	0.456	0.699561403508772	47	10737	0.933249492706068	0.465582463870692
SDPR	0.000649120845977534	0.00519790931233279	0.156032833699623	-2.72624329299457	0.17	0.306	0.555555555555556	47	10737	1.38169717279499	0.304137296382373
MOB1A	0.000657032988891288	0.00525624183441363	1.50535576233611	0.724306683044967	0.766	0.518	1.47876447876448	47	10737	1.24316667044047	2.02594563159693
HACD3	0.000657238479770579	0.00525624183441363	0.09508834191045	-1.56884816909183	0.128	0.298	0.429530201342282	47	10737	0.464358477617563	0.140259080118655
SFRP2	0.000659649318528662	0.00527218138051407	0.061745789871027	-6.53273861845884	0.064	0.274	0.233576642335766	47	10737	5.95438632286647	0.101973880710708
CCP110	0.000661064608293086	0.0052801489599106	0	-144269501.267215	0	0.114	0	47	10737	0.14381144512121	0
RRAS2	0.000664521268938584	0.00530440127388041	0	-144269501.360608	0	0.109	0	47	10737	0.126910253847359	0
SWI5	0.00067086690985399	0.00535166902803878	0.0763569129595885	-2.0022816491113	0.085	0.241	0.352697095435685	47	10737	0.323101000302351	0.141908873402903
TMEM87B	0.000672049939928871	0.00535771967271153	0.0675042712540845	-2.20703339699754	0.064	0.222	0.288288288288288	47	10737	0.308001022614669	0.153442414898489
C1QTNF1	0.000675833745565452	0.00538448350317929	0.011643788684508	-3.8281470700666	0.021	0.189	0.111111111111111	47	10737	0.365451788429015	0.0153840620300073
PLPPR2	0.000677202550593426	0.0053919849769647	0	-144269501.247671	0	0.113	0	47	10737	0.131865299413994	0
PRTFDC1	0.000681721704973187	0.00542270104933007	0	-144269501.416367	0	0.111	0	47	10737	0.125362298906402	0
TNFRSF12A	0.000681919696140002	0.00542270104933007	0.0417320212808996	-3.765086643718	0.043	0.146	0.294520547945205	47	10737	0.340051356649752	0.06972859668277
OSBPL10	0.000682804749809019	0.00542631986309183	0	-144269501.287705	0	0.114	0	47	10737	0.138451069177342	0
SPPL2A	0.000688441459642898	0.00546767225971893	0.302231832328285	-1.0203636562538	0.319	0.464	0.6875	47	10737	0.90722892385258	0.435436511325935
MAP1A	0.000689003018033546	0.0054686906211216	0.0192140822684905	-3.1944336862125	0.021	0.175	0.12	47	10737	0.321126509582611	0.0307681240600145
RABGGTB	0.000693302030216125	0.00549935362748428	0.48977816584594	1.05950070911308	0.468	0.245	1.91020408163265	47	10737	0.381103580742734	0.719105543012079
TRIM26	0.000693940699855263	0.00550096208051094	0.297915645718575	1.35885957089331	0.298	0.141	2.11347517730496	47	10737	0.184501119159459	0.453962439719978
PTGER4	0.000695889376695564	0.00551294660006153	0.681179715312985	1.44944455499543	0.532	0.209	2.54545454545455	47	10737	0.534620551246535	0.952778459040663
ATP5A1	0.000707420502548779	0.00560062688714226	1.56821682504386	0.635694876913553	0.723	0.546	1.32417582417582	47	10737	1.32609271348461	2.21435667392577
PPARG	0.000707844681853559	0.00560062688714226	0	-144269501.683956	0	0.128	0	47	10737	0.194500346687539	0
PPP1R9B	0.000708759597204622	0.0056043522034601	0.367651061434291	1.24635043683405	0.362	0.177	2.04519774011299	47	10737	0.235332841694639	0.526433257624654
LTBP4	0.000710477593705749	0.00561441905608425	0.0284182509119988	-3.11524257916287	0.021	0.278	0.0755395683453237	47	10737	0.899718509302373	0.0581345716319162
ST14	0.000711337444705273	0.00561769621538207	0.412818643323953	1.99825644969697	0.404	0.09	4.48888888888889	47	10737	0.199758494743442	0.572546677683872
EIF2A	0.00071187099816514	0.00561839399427396	0.735995114786451	0.887041661951698	0.596	0.333	1.78978978978979	47	10737	0.541722980603691	1.01960017814821
SNHG18	0.000712897387101302	0.00562297814076152	0	-144269501.666166	0	0.117	0	47	10737	0.169138600646225	0
NDUFC2	0.000714178305841829	0.00562956291050836	2.15552436584559	0.612625517057732	0.894	0.593	1.50758853288364	47	10737	1.59895600814333	2.75796907857333
BRD3	0.000714751603129315	0.00563056506335328	0.0463450502025733	-1.94313333882721	0.064	0.246	0.260162601626016	47	10737	0.337458469649174	0.0674854280708636
OXA1L	0.000721029959047487	0.00567648040123474	0.701813445701983	0.891723899339358	0.574	0.326	1.76073619631902	47	10737	0.509288667353282	0.981252200769827
CSRP2	0.000722514426710696	0.00568462098821009	0	-144269501.745313	0	0.119	0	47	10737	0.185680441312907	0
DYNLT1	0.000726353596277994	0.00571126628350672	0.431586915742221	-0.977296510788881	0.362	0.508	0.71259842519685	47	10737	1.24647946203809	0.654660926316677
CNTNAP3B	0.000731351230844236	0.00574698165208858	0	-144269502.069127	0	0.134	0	47	10737	0.251713798496516	0
CLCN1	0.000731543687138461	NA	0.0452257627232524	5.34003309325728	0.064	0.002	32	47	10737	0.00264336960523793	0.0657721651373815
ARAP3	0.000731807995816853	0.00574699247492762	0	-144269501.370447	0	0.113	0	47	10737	0.148138877917995	0
COMMD6	0.000736260737268304	0.00577836474149626	2.4979310982622	0.5848055222716	0.894	0.684	1.30701754385965	47	10737	2.26762935009903	3.18174511049621
ERCC4	0.000740277561914754	0.00580627895050603	0	-144269501.194472	0	0.111	0	47	10737	0.136034582704552	0
EHBP1L1	0.000755372496716904	0.00592099435314741	0.702577504342425	1.05614736527112	0.553	0.296	1.86824324324324	47	10737	0.582227995966864	1.01139964812159
TMEM243	0.000766803801701335	0.00600686777000053	0.545115453059448	1.03418018289029	0.447	0.267	1.67415730337079	47	10737	0.449050726241072	0.876394352029272
ARL2BP	0.000776233270653713	0.00607696270201604	0.256940650738383	-1.17124309319238	0.255	0.398	0.64070351758794	47	10737	0.706392926012353	0.386974659547076
CCAR2	0.000779308065989676	0.00609725219639784	0	-144269501.115431	0	0.11	0	47	10737	0.134946013371824	0
GBA	0.000784456298291428	0.00612870486560861	0.0140246046594128	-3.18805434783899	0.021	0.164	0.128048780487805	47	10737	0.208886590311308	0.0196665599830289
EPB41L3	0.000784729598994582	0.00612870486560861	0.0865805039604268	-1.91966875892726	0.128	0.29	0.441379310344828	47	10737	0.530062115665799	0.12353708918025
SPECC1	0.000785155394582724	0.00612870486560861	0.339884088920747	1.44848358988425	0.383	0.134	2.85820895522388	47	10737	0.216441924188555	0.453816569787471
VCPIP1	0.000785270663049851	0.00612870486560861	0.257771585435822	1.29647274879965	0.298	0.161	1.85093167701863	47	10737	0.220799770039229	0.399078437964937
LHX6	0.000787154064444462	0.00613960710339253	0	-144269501.750683	0	0.112	0	47	10737	0.16556228250149	0
PDE6G	0.000787900317084201	NA	0.0611386076163147	3.74188804630368	0.085	0.007	12.1428571428571	47	10737	0.00881701375856867	0.088337425155246
LDLRAD2	0.000788134994158623	0.00614346116509069	0.0855927906860894	2.49683700001026	0.106	0.027	3.92592592592593	47	10737	0.0297492832016348	0.12823579316357
DDT	0.000789977501730048	0.00615402226656371	1.20854603831231	0.716986542956292	0.66	0.47	1.40425531914894	47	10737	0.994561432563818	1.82097073378921
INPP5F	0.000790847189344163	0.00615699662524573	0.300889993320618	1.6036824809804	0.298	0.098	3.04081632653061	47	10737	0.116898946371131	0.46060417426603
TFF3	0.00079226617096341	0.00616424110823566	0	-144269503.841922	0	0.172	0	47	10737	0.721295562785506	0
FBXL7	0.00079476342569857	0.00617986101806282	0	-144269501.223279	0	0.11	0	47	10737	0.123269979346809	0
THBS2	0.000797021277960292	0.00619360131025793	0.0207326779370727	-4.72428170575449	0.021	0.186	0.112903225806452	47	10737	0.558782248042274	0.0345404716943683
TANC2	0.000802353659191468	0.00623120195630543	0.303194713715591	1.43355742291393	0.277	0.133	2.08270676691729	47	10737	0.199849982694932	0.558713778019988
PLEKHB2	0.000803266835968701	0.00623445723857626	0.740486117211991	0.963324418683298	0.596	0.316	1.88607594936709	47	10737	0.597650148146907	0.988001362976275
RBBP8	0.000810409663947529	0.00628602947696239	0.206144787454461	1.45981307466578	0.213	0.11	1.93636363636364	47	10737	0.12465194902265	0.309492583114587
ASPHD2	0.000810766564989865	NA	0.114890408577623	2.79829412971945	0.128	0.021	6.09523809523809	47	10737	0.0228618676696624	0.17988100786544
BDH2	0.000812497206916536	0.00629666127884954	0.0250908198763056	-2.61012004970064	0.043	0.206	0.20873786407767	47	10737	0.300686830361183	0.0336836770936704
STXBP6	0.000812778226881609	0.00629666127884954	0	-144269501.644639	0	0.12	0	47	10737	0.173595200966872	0
FBLN7	0.00081356883599532	0.00629891945414781	0	-144269501.349434	0	0.11	0	47	10737	0.131091651204674	0
HOMER2	0.000822014247835024	0.00636040454180135	0.143860669668048	2.64987694472204	0.191	0.027	7.07407407407407	47	10737	0.0431632977015868	0.200226180496146
CSNK1G2	0.000824741115546302	0.00637759367536417	0.474899276394236	0.998788275661035	0.468	0.266	1.7593984962406	47	10737	0.453583225967875	0.657594266351059
HES4	0.000826181788103434	0.00638181368159083	0.119264555573633	-2.30479987819835	0.085	0.286	0.297202797202797	47	10737	0.885989233077144	0.267419097864675
CYP1B1	0.000826298221530857	0.00638181368159083	0.00514692725748245	-5.57349502668611	0.021	0.223	0.094170403587444	47	10737	1.05169369391178	0.00580604205699022
CRY1	0.000827113488162511	0.00638420319303418	0	-144269501.179604	0	0.109	0	47	10737	0.113083097634998	0
BICC1	0.000828989104366885	0.00639234203048352	0.0176644889413937	-4.28918661467423	0.021	0.176	0.119318181818182	47	10737	0.407168640750477	0.0271762503677081
PRDM2	0.000829180974952578	0.00639234203048352	0.586829976394722	1.02250598858827	0.404	0.283	1.42756183745583	47	10737	0.490877368385039	1.16489855171
KIAA1217	0.000831144163396976	0.00640356492189856	0.0110213857098214	-3.3332555600427	0.021	0.158	0.132911392405063	47	10737	0.209560132701944	0.014338836744261
TBRG1	0.000831911959218976	0.00640489333520519	0.0603267574830939	-1.92281784557729	0.085	0.249	0.34136546184739	47	10737	0.368405717251085	0.0867737203463607
MYDGF	0.000832331622007648	0.00640489333520519	0.620908686566783	-1.05321645193865	0.511	0.527	0.969639468690702	47	10737	1.60072482975757	0.849807381233006
UBE2H	0.000836067032288373	0.00642971721357664	0.168702476332812	-1.27027894669734	0.213	0.373	0.571045576407507	47	10737	0.636083671374774	0.242319394565033
HSPB6	0.000838381432584426	0.00644358932960747	0	-144269501.847848	0	0.126	0	47	10737	0.202377057714563	0
CASKIN2	0.000839062488383166	0.00644489872391696	0	-144269501.406168	0	0.112	0	47	10737	0.149583154096408	0
KIAA0930	0.000841200179310912	0.00645738823777598	0.597832179035083	1.05166221663709	0.489	0.263	1.85931558935361	47	10737	0.431548508943819	0.853280759316055
UTRN	0.000847231025947053	0.00649723401518649	0.396732752784195	-1.0558246389534	0.362	0.516	0.701550387596899	47	10737	1.46653135477826	0.619250409236495
DCTPP1	0.000847420537955386	0.00649723401518649	0.569649762354934	1.06953718959392	0.511	0.225	2.27111111111111	47	10737	0.296811705626214	0.78870465727426
RP11-14N7.2	0.000851264188940649	0.00652238745475906	0.0178655563390262	-3.59603450412912	0.021	0.146	0.143835616438356	47	10737	0.20208792185702	0.02762824065917
SYNM	0.000851734906928917	0.00652238745475906	0	-144269501.663352	0	0.117	0	47	10737	0.173767616319069	0
TOM1L2	0.000853748724664051	0.00653384409051566	0	-144269501.088525	0	0.11	0	47	10737	0.128960380110369	0
CENPB	0.000856788228590862	0.00655313178473738	0.0513044336155752	-2.19200351220852	0.064	0.213	0.300469483568075	47	10737	0.294550675568751	0.105535115160683
PCDH17	0.000868660693701603	0.00663991396396986	0	-144269502.290633	0	0.123	0	47	10737	0.232337743904858	0
RCOR1	0.000869652032964477	0.00664346770945018	0.323590314477649	1.20349626750374	0.362	0.178	2.03370786516854	47	10737	0.244029266454101	0.442956121400747
MEDAG	0.000871581791978367	0.00665418161812885	0.0176644889413937	-3.98908464761291	0.021	0.166	0.126506024096386	47	10737	0.314222367868557	0.0271762503677081
SMIM14	0.000875404734133818	0.0066793275361359	1.09341153521687	0.871940685435373	0.66	0.387	1.70542635658915	47	10737	0.76626309555354	1.54543624655744
DOLK	0.000880348903819114	0.00671299284966599	0	-144269501.158554	0	0.108	0	47	10737	0.108532080772481	0
EPHB2	0.000885093890516702	0.00674089859602643	0	-144269501.561242	0	0.116	0	47	10737	0.157594918134152	0
SORBS2	0.000885290755328173	0.00674089859602643	0	-144269502.388564	0	0.137	0	47	10737	0.304713892851296	0
SLC29A1	0.000885610924897926	0.00674089859602643	0.0341553376868964	-2.11239758338022	0.064	0.23	0.278260869565217	47	10737	0.361032594072495	0.044676550247699
SNX9	0.000887311423505804	0.00674600235037368	0.22709218942708	-1.16089878000079	0.234	0.411	0.569343065693431	47	10737	0.798776279267217	0.336786609629359
YWHAZ	0.000887350546879581	0.00674600235037368	3.2942433250067	0.499032448913288	0.851	0.753	1.13014608233732	47	10737	3.30679723530154	4.38675076641189
MYO1B	0.000889637062476162	0.00675931350297963	0.0778256477370873	-1.92513269953127	0.085	0.261	0.325670498084291	47	10737	0.517706410532147	0.129348931223996
ARRDC3	0.000890569901049344	0.00676232981422547	0.143114957434264	-1.94846313964175	0.191	0.353	0.541076487252125	47	10737	0.921981759272502	0.213365552139254
TMEM191C	0.000892945476206363	0.00677344134809989	0.0968341953690062	2.75099161949124	0.106	0.021	5.04761904761905	47	10737	0.0272469190480727	0.156618606689094
CD14	0.000893145420517285	0.00677344134809989	0.130878006342158	-4.15450526490506	0.106	0.307	0.345276872964169	47	10737	2.33582577427982	0.320893505921732
COMTD1	0.000893643410823005	0.00677344134809989	0.277535368493551	1.30603350782934	0.298	0.148	2.01351351351351	47	10737	0.184899777897063	0.425675081020636
KCND3	0.000900843686176391	NA	0.0991912259995269	3.19567486339824	0.128	0.013	9.84615384615385	47	10737	0.0163204118124625	0.151355601937756
PGM3	0.000907705900862278	0.00687589944110561	0.0464868101625471	-2.66736782974911	0.043	0.178	0.241573033707865	47	10737	0.217464931210015	0.100622720530169
FOXC1	0.00091503546667824	0.00692726310106742	0.0712079878732454	-2.56965032866023	0.085	0.228	0.37280701754386	47	10737	0.491921378065845	0.108888783924106
FMOD	0.000918041475042929	0.00694585336633199	0.0111387313944513	-4.34953762599611	0.021	0.184	0.114130434782609	47	10737	0.454091604759843	0.0145336429079791
MOCS2	0.000919800833741318	0.00695499492020098	0.0812192640551266	-1.75405221452022	0.106	0.267	0.397003745318352	47	10737	0.395269666327459	0.11755508563658
ATP8B1	0.000922425772643539	0.00697066661722243	0.0316922403867061	-2.75532669437947	0.043	0.177	0.242937853107345	47	10737	0.263994011067833	0.0465940315207242
NLN	0.000927077732015523	0.00700162835310347	0	-144269501.198257	0	0.107	0	47	10737	0.107417141117621	0
BICD2	0.000927748908032641	0.00700250671015067	0.440979382427246	1.09276029945918	0.447	0.221	2.02262443438914	47	10737	0.29317516812273	0.633304286362253
SERPINE2	0.000929678814779593	0.00701287904513955	0	-144269502.36096	0	0.134	0	47	10737	0.273670838221622	0
LGR4	0.00093648863871336	0.00706002784979845	0	-144269501.947452	0	0.12	0	47	10737	0.191350538825219	0
CMTM3	0.000937575837731687	0.00706379061728222	0.132522831453002	-1.73509986764747	0.106	0.292	0.363013698630137	47	10737	0.475352172734418	0.324994612682588
SCCPDH	0.000938107216685024	0.00706379061728222	0.0473510238228796	-1.98387042975271	0.064	0.229	0.279475982532751	47	10737	0.293826742617344	0.0732503881199768
WSB1	0.000941887430755394	0.00708802586531489	1.02553358384395	-0.867660672952373	0.638	0.674	0.946587537091988	47	10737	2.7476483151377	1.50449196832548
DDX21	0.000942775406026584	0.00709048010968742	1.20273397526861	0.782132167978865	0.638	0.442	1.44343891402715	47	10737	1.07893282123142	1.66269177749209
PTGFRN	0.000945993139375768	0.00711044277481965	0.0327777851997622	-2.77806450455184	0.043	0.221	0.194570135746606	47	10737	0.455832644787632	0.048733845798987
SHKBP1	0.000952458399187578	0.00715477678437336	0.465700248127378	1.08731631483293	0.447	0.216	2.06944444444444	47	10737	0.310111733831619	0.695646317193931
JAM3	0.00095343573483107	0.00715539287680661	0.0140246046594128	-3.23911725010448	0.021	0.155	0.135483870967742	47	10737	0.194389995767054	0.0196665599830289
CYB5B	0.000953674391346174	0.00715539287680661	0.101139678738414	-1.5469443847573	0.149	0.29	0.513793103448276	47	10737	0.440866907742453	0.136775088574473
SUN2	0.000956710165239143	0.00717390510119904	0.119186676165823	-1.62329231468087	0.149	0.307	0.485342019543974	47	10737	0.565846858145823	0.200432726760854
MRPL18	0.000960088664163387	0.00719496374212705	0.620191265773959	0.893063110508574	0.468	0.308	1.51948051948052	47	10737	0.478322079013032	0.940570398637423
RWDD2B	0.000961136305804688	0.00719854016573007	0	-144269501.097989	0	0.107	0	47	10737	0.119932293223138	0
HMCN1	0.000962246267790519	0.00720257882533591	0.0147009062992056	-3.93203446820946	0.021	0.162	0.12962962962963	47	10737	0.313892395717288	0.0209698727532295
PRPSAP1	0.000964162385626379	0.00721264333527261	0.0640552152076266	-1.82674211469488	0.106	0.246	0.430894308943089	47	10737	0.333357858760039	0.0899785845220158
IL18	0.000968597805471326	0.00724153098640292	0.321830693470991	1.96698071883247	0.319	0.082	3.89024390243902	47	10737	0.166196306742097	0.518577985923007
NDST1	0.000972840088896554	0.0072689413391797	0	-144269501.173195	0	0.106	0	47	10737	0.112266766917203	0
KIAA1671	0.00097648365111458	0.00729184832962485	0	-144269501.386333	0	0.111	0	47	10737	0.142226837840296	0
RPS4Y1	0.000978371199982252	0.00730162303002721	1.71583096462483	-0.593607342445192	0.681	0.786	0.866412213740458	47	10737	4.01787917544468	2.68053045081566
RP11-532F12.5	0.000979324486586848	NA	0.0496186787103732	4.57949432628311	0.043	0.004	10.75	47	10737	0.00566985519404956	0.0963763822964313
ATP5F1	0.000980487682673478	0.00731309370882937	1.28234025962616	0.672267817046506	0.681	0.491	1.38696537678208	47	10737	1.0327457400047	1.79015772639776
GXYLT2	0.000985652374466993	0.00734727286814734	0	-144269502.230012	0	0.126	0	47	10737	0.229695416101441	0
ECM2	0.000986430489853833	0.00734873245688039	0.0140246046594128	-4.02541133696105	0.021	0.192	0.109375	47	10737	0.417459366402416	0.0196665599830289
APOL2	0.000991164601096977	0.00737620731019229	0.310873118418579	1.32513532220754	0.298	0.148	2.01351351351351	47	10737	0.196497958940799	0.563396491241464
SH3GLB1	0.000991811758878814	0.00737620731019229	0.445351508015931	-0.824424843732951	0.404	0.527	0.766603415559772	47	10737	1.22265333331256	0.754710843754757
MTX3	0.000991871933866586	0.00737620731019229	0	-144269501.159898	0	0.109	0	47	10737	0.138532532767035	0
GLMP	0.000994007360526224	0.00738773432852824	0.0646194021631115	-2.15870154812317	0.064	0.223	0.286995515695067	47	10737	0.281632732879391	0.114754993004584
APBB2	0.000997890395178246	0.00741222883293082	0.0181586124702164	-3.24676971371196	0.021	0.16	0.13125	47	10737	0.220809655641357	0.0282944164570611
CLECL1	0.000999806835619466	NA	0.116333011214973	3.45002145347671	0.128	0.013	9.84615384615385	47	10737	0.0238854174366494	0.183208075804397
NOP2	0.00100065470990205	0.00742838966997876	0.129424642825142	1.85256115215631	0.17	0.058	2.93103448275862	47	10737	0.0674926558738715	0.186204954389736
ANXA7	0.00100464199811197	0.00745360494777961	0.295724299632491	-0.990670781250434	0.319	0.451	0.707317073170732	47	10737	0.869170946996846	0.43822582606947
PACS1	0.00100868337382804	0.0074791916437778	0.55018468130837	1.06443299428542	0.447	0.242	1.84710743801653	47	10737	0.376977340640423	0.854610009060912
TUBB2A	0.00101192880447697	0.00749884997797965	0.0787731947590466	-2.21121904602343	0.085	0.211	0.402843601895735	47	10737	0.361564059914881	0.123248633588327
ZBTB46	0.00101277953954344	0.00750074987619612	0.199076833779561	1.76666126274072	0.234	0.073	3.20547945205479	47	10737	0.0913792719869875	0.298835316092498
CFAP36	0.00101348949982387	0.0075016055646787	0.0725679377815418	-1.93497444351563	0.085	0.239	0.355648535564854	47	10737	0.34325052134332	0.109712481507454
SYDE1	0.00101591631326532	0.00751516053540933	0	-144269501.227411	0	0.104	0	47	10737	0.106594502499167	0
CASP10	0.00101792573104318	0.00752561378193614	0	-144269501.312806	0	0.115	0	47	10737	0.168147945416816	0
LGALS3	0.00101896618493558	0.00752889534770901	1.67495149004594	-0.785209938951919	0.66	0.72	0.916666666666667	47	10737	4.47279318698799	2.80331882485417
ITGA1	0.00102341362751669	0.00755733176083129	0	-144269502.587461	0	0.155	0	47	10737	0.378159384438509	0
OSBPL5	0.00102670133132902	0.00757717590723521	0	-144269501.075311	0	0.106	0	47	10737	0.116824059489823	0
SLC39A14	0.00103232479550499	0.00761422496743014	0.0111387313944513	-3.26667850452856	0.021	0.148	0.141891891891892	47	10737	0.168673299644266	0.0145336429079791
FTCDNL1	0.00103690190911837	NA	0.083187246535037	3.72254624873473	0.085	0.009	9.44444444444445	47	10737	0.0143631283966404	0.145346724501097
LRRC59	0.0010479247308927	0.00772477225693102	0.168158636455827	-1.64008385538485	0.191	0.283	0.674911660777385	47	10737	0.492331101462122	0.268953905249133
TNFSF10	0.00104902025676527	0.00772833370716736	0.155229550513211	-1.78501012895982	0.191	0.323	0.591331269349845	47	10737	0.777672973047876	0.230292870193716
SPON2	0.00105145781420171	0.00773730547083375	0.0456420161490687	-3.68231199881547	0.064	0.219	0.292237442922374	47	10737	0.804366921717774	0.0669492708339769
NPM1	0.00105146425376227	0.00773730547083375	6.69460359149572	0.503504734235687	1	0.815	1.22699386503067	47	10737	5.2695178182264	7.53091457657617
SHISA5	0.00105259405445287	0.00774110545873847	0.196397379479331	-1.25884285456903	0.234	0.357	0.65546218487395	47	10737	0.590875678387714	0.28513633637013
ASAH1	0.00105364687124604	0.00774433518644439	0.296630651436332	-1.56388035105581	0.319	0.46	0.693478260869565	47	10737	1.53773636210401	0.441848866385391
SHANK3	0.00105470626109779	0.00774760943833181	0.0423917316152689	-2.8742050391419	0.064	0.215	0.297674418604651	47	10737	0.531550541505074	0.0633148676255594
OTUD7B	0.00105813171857748	0.007764486389887	0	-144269501.126424	0	0.105	0	47	10737	0.12606473442036	0
ARL4A	0.00105823427817794	0.007764486389887	0.325046805541155	-1.48608488512624	0.255	0.459	0.555555555555556	47	10737	1.67192697812036	0.747026174948501
PABPC1L	0.0010686884035156	NA	0.0739382432516944	3.11546079860606	0.106	0.013	8.15384615384615	47	10737	0.0195272482724572	0.107026519019999
DDIT4	0.00106936192579687	0.00784157321531467	1.57665291824924	0.996568391981237	0.617	0.456	1.3530701754386	47	10737	1.73539602812464	2.83565794414754
IDH2	0.00107716496048706	0.0078942054595509	0.509458118207753	1.07676967421341	0.404	0.223	1.81165919282511	47	10737	0.330653844507759	0.812480518805102
PRRX2	0.00108206205581602	0.00792549224863505	0.0387944333547023	-2.74854831628981	0.043	0.193	0.22279792746114	47	10737	0.367195067024518	0.0688861436433953
ARHGAP28	0.00108406244780026	0.00793450016895418	0	-144269501.324356	0	0.107	0	47	10737	0.122377644626122	0
SLC38A6	0.0010845493495599	0.00793450016895418	0	-144269501.241564	0	0.11	0	47	10737	0.135000614185986	0
HSBP1L1	0.00108607741309188	0.00794107587092674	0	-144269501.18113	0	0.111	0	47	10737	0.14866996149358	0
ADH5	0.00108718462515591	0.00794456859841783	0.184516626291556	-1.15483717753027	0.191	0.39	0.48974358974359	47	10737	0.692444027832679	0.289758772118037
FAM69B	0.00109334482578869	0.00798496047537807	0	-144269501.564801	0	0.104	0	47	10737	0.146659812765559	0
PARP10	0.00109922067526559	0.00802240431177957	0.300280717255619	1.63404359073839	0.255	0.103	2.47572815533981	47	10737	0.165780860827699	0.543933956848985
RPS6KA2	0.0011003745838056	0.00802240431177957	0.0264293793254124	-2.70070567444055	0.043	0.177	0.242937853107345	47	10737	0.255430106349979	0.0374085642643676
CDC42BPA	0.00110061998651131	0.00802240431177957	0.0560498392431801	-1.67405252928749	0.085	0.26	0.326923076923077	47	10737	0.388201047368276	0.0899740541579045
MED31	0.001101014601268	0.00802240431177957	0.0522617287318194	-2.11996134809916	0.064	0.215	0.297674418604651	47	10737	0.302251154758354	0.086256614908516
RAB2A	0.00110803314128324	0.00806888531044117	0.661500947202924	-0.780713121057218	0.532	0.578	0.920415224913495	47	10737	1.52321065593485	0.91601452987809
LINC00493	0.0011088482873961	0.00807016458300971	0.96524738168446	0.775944903748676	0.638	0.426	1.49765258215962	47	10737	0.812674331659143	1.43661548695802
ZFAND6	0.00111394611292818	0.00810033423002369	0.959918004094891	0.831199139111566	0.638	0.374	1.70588235294118	47	10737	0.66404244716171	1.43811286061288
LPAR1	0.00111427735525524	0.00810033423002369	0	-144269501.740161	0	0.119	0	47	10737	0.179862532544369	0
MSX1	0.00111624547541654	0.00810997000561701	0.0176644889413937	-3.98932420199427	0.021	0.172	0.122093023255814	47	10737	0.346384807445976	0.0271762503677081
MMP2	0.00111815490511808	0.00811916852853286	0.192415559893186	-3.0230065491764	0.149	0.354	0.42090395480226	47	10737	4.27904169267807	0.468905258782228
ADSL	0.00112336084416585	0.00815227938664347	0.427538209963113	1.06839437945406	0.404	0.22	1.83636363636364	47	10737	0.285130544217298	0.674126209891519
IRAK2	0.00112427579778512	0.00815423021152199	0.13258569042339	2.16059901160622	0.191	0.04	4.775	47	10737	0.0457779003633345	0.181104802943479
TEK	0.00113299192913143	0.00821272725194639	0.0348414517539446	-3.37360012193631	0.043	0.192	0.223958333333333	47	10737	0.449458401757407	0.0526098800631684
FILIP1L	0.00113575288174914	0.00822801456238472	0.33461436811115	-1.35347630763453	0.298	0.432	0.689814814814815	47	10737	1.37338942910897	0.57492915208268
LRRC8C	0.00114746304362676	0.00830808009785981	0.0507258989350681	-1.89681462673421	0.064	0.253	0.25296442687747	47	10737	0.42537295895787	0.0778146292049463
GPR65	0.00115001648358406	0.0083176230180517	0.422200373557403	2.05757811869566	0.383	0.102	3.75490196078431	47	10737	0.288456974338859	0.620682432627754
RNF152	0.0011501919158759	0.0083176230180517	0	-144269501.459262	0	0.111	0	47	10737	0.152503893672166	0
COL8A1	0.00115075830344836	0.0083176230180517	0	-144269502.329662	0	0.123	0	47	10737	0.247367147861433	0
RGS14	0.0011599101763445	0.00837897334027911	0.208545474172343	1.61871584738414	0.255	0.089	2.86516853932584	47	10737	0.121021665451019	0.292528257222302
COL5A3	0.00116261015818219	0.00839270205546356	0.0412363103677518	-3.92494202909743	0.043	0.166	0.259036144578313	47	10737	0.505837878223512	0.0686567211613092
CNKSR3	0.00116314072068191	0.00839270205546356	0.010168833439939	-3.6576668975895	0.021	0.147	0.142857142857143	47	10737	0.245744446588372	0.0129543190252947
ECI1	0.00116402988904086	0.00839431839982612	0.449498485628965	1.01052111443247	0.383	0.251	1.52589641434263	47	10737	0.336561823231036	0.688760372820771
GIMAP8	0.00116524575614063	0.00839828751713009	0	-144269501.505816	0	0.116	0	47	10737	0.168685124426653	0
NEXN	0.00116916651616644	0.00842173597832217	0	-144269501.814345	0	0.117	0	47	10737	0.198794592332318	0
USP42	0.00117184668199272	0.00843575324003699	0	-144269501.083607	0	0.105	0	47	10737	0.131155258915866	0
EFNA1	0.00117244938058834	0.00843575324003699	0	-144269501.596477	0	0.114	0	47	10737	0.17159717274894	0
LYSMD2	0.00117313243930103	0.00843585833844955	0.0274918968989262	-2.54303710187586	0.043	0.189	0.227513227513228	47	10737	0.2737184434097	0.0397730204662688
CCDC112	0.00117440689355027	0.00844021355159703	0.373516179687482	1.32221228466484	0.362	0.151	2.39735099337748	47	10737	0.208181185986587	0.618928074070635
MEG3	0.00117717777766239	0.00845531221064276	0.0364849848178523	-3.77857968586333	0.043	0.217	0.19815668202765	47	10737	0.867873301858203	0.0562435361836662
POLR3E	0.00118336886550475	0.00849494600834469	0.232138897051963	1.56006133585694	0.234	0.099	2.36363636363636	47	10737	0.145461282810344	0.371304439656273
LGALS3BP	0.00118494357357935	0.00850141438236009	0.0560536746938118	-2.48298235527083	0.064	0.259	0.247104247104247	47	10737	0.662613545805988	0.0862704912421148
PKDCC	0.00119657632501059	0.00857999614865547	0	-144269501.621207	0	0.117	0	47	10737	0.173413111667277	0
KLF10	0.00120502919427704	0.00863489366710417	0.0768248449491069	-1.8300064288794	0.085	0.305	0.278688524590164	47	10737	0.657755935246769	0.125854310638378
ATP5B	0.00120560084322009	0.00863489366710417	1.97045344650286	0.593324418627782	0.809	0.591	1.36886632825719	47	10737	1.61493324496771	2.60475001037002
COX17	0.00121395363942927	0.00868978725445118	0.904498082552571	0.85248744403007	0.638	0.364	1.75274725274725	47	10737	0.703091813623541	1.34664379655734
MYO5C	0.00122869952386051	0.00879035600403605	0	-144269501.479724	0	0.108	0	47	10737	0.152763084833312	0
MYNN	0.00123301072263806	0.00881620131427326	0	-144269501.02687	0	0.104	0	47	10737	0.133682325091053	0
PAK2	0.0012501541678244	0.00893371777913023	1.44708179514959	0.616975069751714	0.766	0.547	1.40036563071298	47	10737	1.3732215055343	1.82904666582554
COX8A	0.00125297312641836	0.00894535649262098	2.81176624563302	0.554976081551033	0.872	0.658	1.32522796352584	47	10737	2.32617082188335	3.55170377440486
PLCG1	0.00125320049753993	0.00894535649262098	0	-144269501.099473	0	0.104	0	47	10737	0.142346541004728	0
RALBP1	0.00125401831818623	0.00894613407321101	0.2034202989603	-1.05779400586274	0.255	0.404	0.631188118811881	47	10737	0.731057206504258	0.287400793860227
DDX1	0.00126357540719306	0.00900567367387975	0.099702580651819	-1.48223220432208	0.149	0.292	0.51027397260274	47	10737	0.427770267481105	0.142674758082694
ZNF385D	0.00126379144821244	0.00900567367387975	0	-144269501.730669	0	0.112	0	47	10737	0.16741345396797	0
ELL2	0.00127096732375286	0.00905169730573422	0.0250192308067172	-3.74930829164064	0.043	0.252	0.170634920634921	47	10737	0.850774506036549	0.0339241917785242
METTL9	0.00127306776011674	0.00905777971368516	0.197671774038693	-1.07777172622624	0.234	0.399	0.586466165413534	47	10737	0.675232755977767	0.288283494615849
TRAK1	0.0012732568313849	0.00905777971368516	0.299556119440055	1.21310737182083	0.298	0.169	1.76331360946746	47	10737	0.229180586154012	0.452838368746099
AIP	0.0012887187528254	0.0091626088229051	0.51463837707218	0.937341702325444	0.447	0.303	1.47524752475248	47	10737	0.489701130547238	0.7765118883712
ZNF532	0.00128968059502027	0.00916428440830848	0.0205641911688064	-3.12976807051372	0.021	0.156	0.134615384615385	47	10737	0.200461105593381	0.0341090809573927
ITGBL1	0.00129414283941269	0.0091908174639213	0	-144269502.342057	0	0.128	0	47	10737	0.269216260875191	0
GPRC5B	0.0012968906330354	0.00920515173729289	0	-144269501.380261	0	0.109	0	47	10737	0.149008268507195	0
TMEM54	0.00130097436120863	0.00922894684567337	0	-144269501.174252	0	0.101	0	47	10737	0.102273207793318	0
ERRFI1	0.00130241143207902	0.00923179572095148	0.028114042340301	-2.97871314981581	0.043	0.171	0.251461988304094	47	10737	0.289967815805268	0.0395585983910985
CALCOCO1	0.00130283899992192	0.00923179572095148	0.0414751876090691	-2.22927343519509	0.064	0.233	0.274678111587983	47	10737	0.371314836444297	0.0582621536731956
SEC63	0.00130548148051849	0.00924218758939604	0.19627936864489	-1.11913698583952	0.234	0.39	0.6	47	10737	0.679529695957195	0.285889543917429
FAM13A	0.00130577024341467	0.00924218758939604	0.0206401214938656	-3.53818432264404	0.021	0.181	0.116022099447514	47	10737	0.316422551148852	0.0343030862682979
COL14A1	0.00131077716721618	0.00927242592503823	0.07659548083894	-3.690778192549	0.064	0.287	0.222996515679443	47	10737	2.45542959168582	0.167689992224777
C11orf24	0.00132158186228128	0.00934317890758549	0.0203181901643001	-2.6945194466552	0.043	0.165	0.260606060606061	47	10737	0.209793409681436	0.0275511791858885
TMEM167A	0.00132225970910837	0.00934317890758549	0.417646068704308	-0.935871691900172	0.404	0.492	0.821138211382114	47	10737	1.13139039954709	0.588410819586421
EFNA5	0.00132561961267699	0.00936167851817773	0	-144269501.42313	0	0.108	0	47	10737	0.138501503966359	0
KCTD15	0.00132735210048642	0.00936867086584934	0	-144269501.044312	0	0.1	0	47	10737	0.10744662873489	0
HADHA	0.00133152576121357	0.00938897455970291	1.50380197369498	0.594041609138603	0.787	0.539	1.46011131725417	47	10737	1.24045364031319	1.90694569461624
ZMYM6	0.00133171667685168	0.00938897455970291	0.21185072922816	1.54698883626547	0.213	0.096	2.21875	47	10737	0.127347856808889	0.398125769467924
HSD3B7	0.00133265431771535	0.00939033919015506	0.0285103279952963	-2.91870509363912	0.043	0.171	0.251461988304094	47	10737	0.276458096757764	0.0406380177542263
NAV2	0.00133544997905731	0.00940478724090582	0	-144269501.364222	0	0.098	0	47	10737	0.115032626305941	0
FBXL20	0.00134085436672514	0.00943594840922257	0.296276588914438	1.24787663046047	0.319	0.163	1.95705521472393	47	10737	0.233344352906863	0.429188014079644
BLOC1S2	0.00134137016213513	0.00943594840922257	0.609270793897916	0.93546705004854	0.511	0.293	1.74402730375427	47	10737	0.477288662330212	0.896592643489078
CFH	0.0013446370354254	0.00945365982566491	0.12079501985492	-2.24193567441313	0.064	0.407	0.157248157248157	47	10737	3.16312029337885	0.485539100752066
ABHD6	0.00134943088939777	0.00948208119387521	0.178741907373043	1.75455427377483	0.213	0.071	3	47	10737	0.0883671196245747	0.26430172204154
SMPD3	0.0013537472635256	NA	0.162065311716197	4.18246566442691	0.17	0.008	21.25	47	10737	0.0212952227562242	0.256150216002757
ATP6V1B2	0.00135830640839119	0.00953913571168438	0.0769600103196599	-1.92593032396941	0.106	0.277	0.382671480144404	47	10737	0.494226140336563	0.112321774437964
ALDH7A1	0.00136200565979384	0.00955979500923153	0.010168833439939	-3.15423808246244	0.021	0.149	0.140939597315436	47	10737	0.154131276335453	0.0129543190252947
DOK5	0.00136318565919767	0.00956275876546672	0.0176644889413937	-3.34866872538587	0.021	0.138	0.152173913043478	47	10737	0.15906446207654	0.0271762503677081
KLHL6	0.00136600041881294	0.00957718071412181	0.238598080947124	1.9102152837081	0.277	0.077	3.5974025974026	47	10737	0.148563038274638	0.352715084569242
SPTAN1	0.0013716765270088	0.00960949374285023	0.397597657966714	-1.00327860050061	0.362	0.462	0.783549783549783	47	10737	1.10079568692777	0.677580373036398
FLNA	0.00137213214933567	0.00960949374285023	1.00475333186789	-0.793663351819425	0.617	0.63	0.979365079365079	47	10737	2.53745007111159	1.38598733421797
ANKH	0.00137418697111299	0.00961854663086298	0.097903331498177	-1.65031303003166	0.106	0.303	0.34983498349835	47	10737	0.55226329084348	0.183941484982372
CMBL	0.00138663178319227	0.00970027333918316	0	-144269501.151472	0	0.105	0	47	10737	0.121117723319119	0
ADAM12	0.00139273751220534	0.0097337441983033	0	-144269502.480478	0	0.1	0	47	10737	0.203647720273516	0
ADD3	0.00139295895579523	0.0097337441983033	0.295129844375784	-1.1339890971018	0.319	0.455	0.701098901098901	47	10737	1.20702390242469	0.431205859174076
PEPD	0.00140109269895124	0.00977991078453564	0.071860375833356	-1.59805307245664	0.106	0.281	0.377224199288256	47	10737	0.429834312839869	0.111540820819217
TNFAIP6	0.00140111558624726	0.00977991078453564	0.0296042246217523	-3.96110165659674	0.043	0.152	0.282894736842105	47	10737	0.450739266364936	0.0427116905977706
RP5-862P8.2	0.0014014841058267	NA	0.0644247575513988	3.88244155488384	0.085	0.006	14.1666666666667	47	10737	0.0094623670927931	0.0979153539058961
HERC3	0.00140565836957037	0.00980619603315535	0.267954282982536	1.37035727000512	0.277	0.131	2.11450381679389	47	10737	0.181392255568447	0.39953937094297
SEMA6A	0.00141036954101329	0.00983362630253465	0.011643788684508	-4.02375754122381	0.021	0.169	0.124260355029586	47	10737	0.366571214825845	0.0153840620300073
FXYD6	0.00141171319567667	0.00983518197762958	0.0355689328403703	-2.87822889799478	0.043	0.194	0.221649484536082	47	10737	0.34386659488226	0.0579364083450691
COL16A1	0.00141215132674048	0.00983518197762958	0.0111387313944513	-4.03311915590098	0.021	0.16	0.13125	47	10737	0.357726728623827	0.0145336429079791
MAP4	0.00142618799991773	0.00992746418034294	0.417195306190975	-1.035685450267	0.404	0.431	0.937354988399072	47	10737	0.928664233081951	0.662124369819667
CHMP1B	0.00142865040786545	0.00993912246265822	1.39978329817442	0.975649308926102	0.681	0.42	1.62142857142857	47	10737	1.27482822133225	2.22713770387484
SOX7	0.00143098980708477	0.00994939368371637	0.0162806848023156	-3.72233457554581	0.021	0.142	0.147887323943662	47	10737	0.240914133817781	0.0241745363610913
PDGFA	0.00143214496097551	0.00994939368371637	0.0350788073862809	-3.56415649214277	0.021	0.139	0.151079136690647	47	10737	0.216156051860692	0.0862838837859079
DNAL1	0.00143249194321019	0.00994939368371637	0	-144269501.055159	0	0.099	0	47	10737	0.100331077860335	0
TPRG1L	0.00143467622155404	0.00995908356216284	0.00906104261946528	-3.0509231464066	0.021	0.154	0.136363636363636	47	10737	0.192196063189576	0.0112337655673414
HOXD9	0.00143562744247379	0.00996020798461746	0	-144269501.177424	0	0.102	0	47	10737	0.120203450735496	0
PSMB10	0.00143993325307419	0.00998459211747048	0.341781524805629	1.30932616685067	0.319	0.151	2.11258278145695	47	10737	0.211771405712417	0.510041380538608
TSPAN9	0.00144494585105566	0.0100138476882606	0.0300138362011313	-2.57440622484084	0.043	0.177	0.242937853107345	47	10737	0.245141247499604	0.0436784784870684
SNRPD2	0.00145022445175615	0.0100449136010771	1.7586402034205	0.589581877838993	0.809	0.59	1.37118644067797	47	10737	1.65506944188718	2.70405816618304
ZNF250	0.00145320454424862	0.0100578128161011	0.107066032211254	2.36817710001729	0.128	0.031	4.12903225806452	47	10737	0.036490115772115	0.179365532014308
EEF1D	0.00145368071129703	0.0100578128161011	7.76301899014324	0.406730006911928	0.957	0.891	1.07407407407407	47	10737	7.33195065790875	9.44886773372689
USP10	0.0014572837608966	0.0100772170205562	0.341290726840007	1.11051636272616	0.362	0.195	1.85641025641026	47	10737	0.267680538199184	0.491330674498857
DPT	0.00147350030430291	0.0101837753780409	0	-144269504.957168	0	0.202	0	47	10737	1.61271345832267	0
RHOG	0.00147750441036889	0.0102058596928601	0.826011460935834	0.877875376904066	0.596	0.338	1.76331360946746	47	10737	0.640457667481497	1.09858474368427
MPZL1	0.00149201745186615	0.0103004705922051	0.158170407658476	-1.40915337283335	0.191	0.309	0.618122977346278	47	10737	0.483412367079259	0.249093109384536
KLF9	0.00149788987195208	0.0103353582198115	0.487428005589938	-1.06073690862026	0.447	0.517	0.864603481624758	47	10737	1.52664180859528	0.678031287162457
GLCE	0.00150025446283368	0.0103460171152792	0.0465235729406728	-3.1006518461034	0.021	0.152	0.138157894736842	47	10737	0.169174451632015	0.159069132392264
PLEKHA5	0.00150179881965963	0.0103510109798496	0.409614148356312	1.25512256974006	0.362	0.168	2.1547619047619	47	10737	0.247065680838701	0.63369672261826
ZDHHC8	0.00150311376241068	0.0103544190401871	0.0171802306266007	-3.0115930503917	0.021	0.154	0.136363636363636	47	10737	0.185908740289116	0.0261043748462473
CYGB	0.00150805697318593	0.0103828036015311	0.0111387313944513	-4.42105000547389	0.021	0.163	0.128834355828221	47	10737	0.425639844888534	0.0145336429079791
ARNTL2	0.00152100814915602	0.0104662610917933	0	-144269501.215277	0	0.095	0	47	10737	0.094628119471548	0
AZI2	0.00153250746102565	0.0105396425929938	0.0535110505872876	-1.89314524295628	0.085	0.242	0.351239669421488	47	10737	0.366625795206545	0.0737776004210016
ETFDH	0.00154350051081358	0.0106094642954616	0	-144269501.055893	0	0.105	0	47	10737	0.144121183839162	0
BCL2L2	0.00155999629942824	0.0107117326669122	0	-144269501.019196	0	0.1	0	47	10737	0.111714224182801	0
DENND3	0.00156007643754236	0.0107117326669122	0	-144269501.406924	0	0.121	0	47	10737	0.203470424383814	0
ZCRB1	0.00156290894455299	0.0107253457750183	0.84815757789945	0.763507958201765	0.574	0.387	1.48320413436692	47	10737	0.728214006576807	1.29246563158382
CMTM6	0.00156846117299335	0.0107452785948336	1.65661720076571	0.721738702398354	0.809	0.521	1.55278310940499	47	10737	1.38364129656269	2.21065882975945
KIF1BP	0.00156878799138636	0.0107452785948336	0.0132922589375886	-3.08114760465015	0.021	0.149	0.140939597315436	47	10737	0.157154765008346	0.0182996150636631
ARHGAP4	0.00156990238935146	0.0107452785948336	0.508159182742495	1.58109497103516	0.489	0.164	2.98170731707317	47	10737	0.408195958470087	0.688890394585109
RPS6KA4	0.00156994611594484	0.0107452785948336	0.293364084127836	1.26999737817194	0.362	0.144	2.51388888888889	47	10737	0.185389406362979	0.388447731881425
SLC25A26	0.0015700708184527	0.0107452785948336	0.310092946314634	1.23964788325147	0.362	0.155	2.33548387096774	47	10737	0.196341434764721	0.425010523283044
ARHGAP27	0.00157128605089786	0.0107477669172526	0.350456002737814	1.33328295664107	0.319	0.149	2.14093959731544	47	10737	0.233222852730771	0.553826188179823
GSK3B	0.00157419290526865	0.010751241023573	0.0563705443680451	-1.83354820801199	0.085	0.234	0.363247863247863	47	10737	0.310310327007173	0.0801055582966858
TMEM131	0.00157447164557406	0.010751241023573	0.401490187882892	1.07746246787028	0.404	0.213	1.89671361502347	47	10737	0.299762787366793	0.559262810653362
EIF4G2	0.00157479424447938	0.010751241023573	1.6249197568742	-0.581556633399593	0.809	0.718	1.12674094707521	47	10737	2.89582133165954	2.19073997527158
MGAT4A	0.00157520163649655	0.010751241023573	0.0655851825499691	-1.9500646975041	0.106	0.28	0.378571428571429	47	10737	0.623713677194958	0.0924509364342945
SMARCA1	0.00157687776018181	0.0107568634235105	0.0766705056394337	-1.97536883684819	0.043	0.222	0.193693693693694	47	10737	0.302692790584318	0.241073419351364
MTHFS	0.0015795046276121	0.010768961858706	0.15717056045328	1.72499243896391	0.213	0.069	3.08695652173913	47	10737	0.0935881008708486	0.213893878995303
WDR77	0.00158178794571166	0.0107787061959401	0.245425762462909	1.34885742694545	0.255	0.128	1.9921875	47	10737	0.143631988809771	0.370674224704412
DOCK5	0.00158560432396505	0.0107988810407118	0.355879443899606	1.76199683374173	0.319	0.092	3.46739130434783	47	10737	0.168705000856397	0.690483985927454
ACAT1	0.00159007470472192	0.0108234858541482	0.0717588791968793	-1.70278851768575	0.106	0.254	0.417322834645669	47	10737	0.345837759252676	0.098873459844915
CBR4	0.00160044367394464	0.0108881936200439	0.0171802306266007	-3.04696545488178	0.021	0.153	0.137254901960784	47	10737	0.194709089852397	0.0261043748462473
CRIP1	0.00160215978797434	0.0108909553412418	3.06488797729209	0.784827327280251	0.894	0.562	1.59074733096085	47	10737	2.30571020885393	4.07518758778478
ANGPTL1	0.00160301396790923	0.0108909553412418	0	-144269503.130561	0	0.17	0	47	10737	0.547891809164869	0
GAS2L1	0.00160413826585794	0.0108909553412418	0.0556807912856181	-2.12436729601154	0.043	0.204	0.21078431372549	47	10737	0.245357563282275	0.136940926869335
YBEY	0.00160430158315123	0.0108909553412418	0.52893206573984	0.963298818884992	0.489	0.267	1.8314606741573	47	10737	0.39306639632573	0.76382929732551
C19orf33	0.00160694098331508	0.0109030081771163	0.135472354147099	2.66869240129379	0.149	0.024	6.20833333333333	47	10737	0.0410030950338037	0.216356046151486
TNXB	0.00160951612981152	0.0109146123364972	0.0938535990475828	-3.27134141231805	0.064	0.276	0.231884057971014	47	10737	1.41280565464454	0.242211039556359
MATN2	0.00161666737361486	0.0109572192561867	0.0342327637203581	-2.92040100380709	0.043	0.183	0.234972677595628	47	10737	0.323210133352019	0.0513507867287994
EDNRB	0.00162377298855112	0.010999471344882	0	-144269502.175198	0	0.135	0	47	10737	0.275317744642944	0
ZFYVE21	0.00162498637682397	0.0110017854482395	0.0625940036788153	-1.46833372015787	0.085	0.289	0.294117647058824	47	10737	0.409972667936294	0.0990601568352719
DEF6	0.00163282845772614	0.0110489518158198	0.267457136044164	2.24613086840671	0.298	0.07	4.25714285714286	47	10737	0.168544779714223	0.386580684491515
CDR2L	0.00163388484316038	0.0110501750914705	0	-144269501.17168	0	0.095	0	47	10737	0.0815060681837951	0
MAP3K2	0.00163832370208892	0.0110726816454448	1.09338100665426	0.793166837594186	0.702	0.425	1.65176470588235	47	10737	0.920699134928998	1.46929300900561
LAMA2	0.00163896745750325	0.0110726816454448	0	-144269501.57787	0	0.109	0	47	10737	0.16496141560377	0
KITLG	0.0016485545671928	0.0111314920481397	0.0419923897656755	-2.37128187192651	0.043	0.185	0.232432432432432	47	10737	0.280991815159694	0.0704827274574952
NFE2L2	0.00165324662196031	0.0111572044754754	1.03606510087341	0.685896934209141	0.574	0.51	1.12549019607843	47	10737	1.17009411829272	1.66853241411169
MMP16	0.00165769264907913	0.0111812299472895	0.0111387313944513	-3.25713240036127	0.021	0.142	0.147887323943662	47	10737	0.185608087443077	0.0145336429079791
TMEM63B	0.00166488261889403	0.0112237279115613	0	-144269500.93481	0	0.099	0	47	10737	0.107293715147413	0
TXNIP	0.00166874270103632	0.0112437442002554	2.36543350515542	-1.08574868246766	0.787	0.771	1.02075226977951	47	10737	9.1906033325696	3.86662846007275
ZDHHC9	0.00167021956902812	0.0112476899472438	0.0111387313944513	-3.08773231562246	0.021	0.148	0.141891891891892	47	10737	0.157567074221899	0.0145336429079791
FUT8	0.00167252052511995	0.0112571781477407	0.27937291635139	1.31579538926345	0.298	0.137	2.17518248175182	47	10737	0.176790718448266	0.392992391369275
ITGA10	0.00167406696304888	0.0112615805296785	0	-144269502.067749	0	0.123	0	47	10737	0.245609364574276	0
ATP1A1	0.00168313873145728	0.0113165747421369	1.23423023485471	0.669688017612454	0.702	0.482	1.45643153526971	47	10737	1.10087449902188	1.79757597383278
CD86	0.00170199567092199	0.0114372659036398	0.765334645921459	1.70804595049528	0.574	0.142	4.04225352112676	47	10737	0.41081232907005	1.10890132802458
PRICKLE1	0.00170634302989917	0.0114580094676931	0.0176644889413937	-3.49717476785038	0.021	0.152	0.138157894736842	47	10737	0.23470496743429	0.0271762503677081
ZNF827	0.00170689839930769	0.0114580094676931	0	-144269501.109641	0	0.101	0	47	10737	0.1293643741307	0
EXOSC5	0.00171048333196861	0.0114759700422349	0.191218349251726	1.56751184477019	0.213	0.088	2.42045454545455	47	10737	0.0984209271531941	0.282714172689496
SLC39A13	0.00171594394452447	0.0115064891497869	0.0383183935170497	-2.13839840029103	0.064	0.196	0.326530612244898	47	10737	0.257054436840021	0.0583158488323133
MPP1	0.00171873597608004	0.0115190908221615	0.0542825122795272	-2.09362662280883	0.085	0.259	0.328185328185328	47	10737	0.517894657332437	0.0760196494292598
REL	0.00172911786550742	0.0115825198846622	1.29771389357222	1.09489568983925	0.66	0.37	1.78378378378378	47	10737	1.24500984829212	1.9542514311992
YWHAQ	0.001735483772965	0.0116189948089222	0.700874733770413	-0.749070845525103	0.553	0.583	0.948542024013722	47	10737	1.61973206133263	1.0032362487256
CD36	0.0017428255081154	0.0116619607170818	0.061996871663504	-3.78615994977903	0.085	0.273	0.311355311355311	47	10737	1.75110669501673	0.0883669476800734
SBF2	0.00174398381788397	0.0116635271763093	0.0522975042494969	-1.88771843331288	0.085	0.24	0.354166666666667	47	10737	0.358447368148742	0.0731112426241203
COL27A1	0.00174548006602919	0.0116673508650892	0	-144269501.293716	0	0.094	0	47	10737	0.118268571374814	0
RLTPR	0.00175710504589896	NA	0.0672199049254962	3.45617277216308	0.085	0.009	9.44444444444445	47	10737	0.017845912849128	0.102295921258972
UBE2D2	0.00175893734054113	0.0117510795328899	1.35408688040213	0.634092133563591	0.723	0.5	1.446	47	10737	1.09822314950524	1.8623931212316
SGK3	0.00176272677127777	0.0117701650018653	0.292099887549413	1.38621012019122	0.319	0.137	2.32846715328467	47	10737	0.210977916340827	0.452391533746509
ATAD2B	0.00176684620656995	0.0117914326424711	0.2986584910813	1.32416430257445	0.298	0.142	2.09859154929577	47	10737	0.214259746445906	0.532034462502602
DYNLT3	0.0017709339826085	0.0118124666281814	0.0874747973303809	-1.76252415174815	0.106	0.243	0.436213991769547	47	10737	0.36388128938649	0.136621687088816
RASSF8	0.00177501716346355	0.0118334477564236	0.054319589897476	-1.83197091577399	0.064	0.225	0.284444444444444	47	10737	0.312472766858423	0.0863126193217077
PFDN5	0.00177646471980494	0.0118368451763138	8.84271886112978	0.416462085902629	0.936	0.9	1.04	47	10737	8.43353816444584	10.896235202695
AKTIP	0.00178250135782338	0.0118659056815516	0.01353348534856	-3.02375241751077	0.021	0.149	0.140939597315436	47	10737	0.186385948990318	0.0187448632176501
TMEM204	0.00178270659050886	0.0118659056815516	0.0176644889413937	-3.14774575536417	0.021	0.151	0.139072847682119	47	10737	0.202980573569796	0.0271762503677081
PRKCE	0.00178583450087121	0.0118804593574036	0	-144269501.019512	0	0.098	0	47	10737	0.119360868681019	0
MYO6	0.0017877894423311	0.0118871985048569	0.0269131124718853	-2.45256246739818	0.043	0.175	0.245714285714286	47	10737	0.226220729911709	0.0371291991589055
CBX5	0.00178937675040508	0.0118914874092217	0.180910456118284	-1.1454728722883	0.213	0.365	0.583561643835616	47	10737	0.67492742701384	0.257363689154587
FAM160B1	0.00180352250282721	0.0119791863082523	0.0317044541329423	-2.04715436259198	0.043	0.208	0.206730769230769	47	10737	0.291356583125552	0.0465150729774855
LGALS8	0.00180596664727173	0.0119891105147655	0.0420265724776487	-2.08981456737362	0.064	0.219	0.292237442922374	47	10737	0.33045968035362	0.060952176425867
FAM43A	0.00180852371286435	0.011999773531203	0.0410141277987295	-2.52552264661317	0.064	0.186	0.344086021505376	47	10737	0.337966314965897	0.0602752572110775
COPE	0.00182235789707433	0.0120852110673032	1.94724588483095	0.581712070902493	0.766	0.588	1.30272108843537	47	10737	1.61564173500958	2.68476971336816
SEMA3F	0.0018244689787548	0.0120928563612844	0	-144269501.370479	0	0.096	0	47	10737	0.132218457802366	0
SOGA1	0.00182725487336318	0.0121049640429624	0.360844867022376	1.21865309519745	0.404	0.157	2.57324840764331	47	10737	0.191876296754513	0.481229737056579
TCEAL1	0.00182850646250239	0.0121069000822561	0.0162806848023156	-3.05200889810669	0.021	0.152	0.138157894736842	47	10737	0.189787805252007	0.0241745363610913
C1orf50	0.00185561412472756	0.0122799424510025	0.188570150770797	1.51210490882808	0.191	0.097	1.96907216494845	47	10737	0.104589139008085	0.30735000676562
C5AR1	0.00186637351793108	0.0123446718009907	0	-144269504.556469	0	0.224	0	47	10737	1.60643426356109	0
ENDOD1	0.00186895878632119	0.0123552959053816	0.046017051279069	-2.20122034292521	0.064	0.203	0.315270935960591	47	10737	0.304004008064783	0.0673635435540228
RAB30	0.00187660778685782	0.0123993666335842	0.29495950771797	1.42628196169265	0.298	0.123	2.42276422764228	47	10737	0.181690629580603	0.506180387329197
TSPAN12	0.00188038043135148	0.0124177922782081	0	-144269501.504964	0	0.109	0	47	10737	0.164173456911898	0
SUGP2	0.00188192046259842	0.0124200243211485	0.544621727931982	0.919318301151191	0.468	0.288	1.625	47	10737	0.494484543100109	0.765681085314043
ATP13A2	0.00188343855873671	0.0124200243211485	0	-144269500.95519	0	0.096	0	47	10737	0.102374354881557	0
PIK3R1	0.00188367088357197	0.0124200243211485	0.207947027122069	-1.33739527212357	0.255	0.442	0.576923076923077	47	10737	1.25630229504796	0.30840131484107
TCEA2	0.00189057627777759	0.012459045757469	0.0502897492521739	-1.8236588126622	0.085	0.233	0.36480686695279	47	10737	0.310470664948779	0.0673082405588134
IQCB1	0.00189232827533558	0.012464082899131	0.205396261434059	1.49526930706536	0.191	0.101	1.89108910891089	47	10737	0.132514919573148	0.354194735440685
TWIST2	0.00189556932744103	0.0124789175338059	0	-144269501.565887	0	0.104	0	47	10737	0.148330476626301	0
LRP5	0.00190346345735997	0.0125223378185354	0	-144269501.283415	0	0.11	0	47	10737	0.159883679099875	0
NBPF1	0.00190414946701819	0.0125223378185354	0	-144269500.948604	0	0.097	0	47	10737	0.105202743386201	0
ARMCX2	0.00191253824875059	0.0125709545308502	0	-144269501.14491	0	0.096	0	47	10737	0.11504245425479	0
CCL2	0.00191373681660336	0.0125722845525947	0.127008398495655	-3.007593378722	0.106	0.323	0.328173374613003	47	10737	2.83154671773796	0.367718226777201
IQCK	0.00191901448454204	0.0125960325068388	0	-144269500.997057	0	0.097	0	47	10737	0.114809298393239	0
OSMR	0.00191934790100245	0.0125960325068388	0.0147009062992056	-3.11612218784994	0.021	0.145	0.144827586206897	47	10737	0.171610122421914	0.0209698727532295
KDR	0.00192631337661662	0.0126351740191797	0	-144269502.216425	0	0.11	0	47	10737	0.229041156915391	0
GTF3C2-AS1	0.00194218582717587	NA	0.0520480634137344	6.01686058639383	0.043	0.001	43	47	10737	0.00238174902028083	0.0984712121262132
MXRA5	0.001957332279967	0.0128319653886668	0.0284182509119988	-3.08761447510898	0.021	0.2	0.105	47	10737	0.63462161699827	0.0581345716319162
IDH3G	0.00195955932837859	0.0128398954953986	0.772966784853229	0.80893188617278	0.574	0.352	1.63068181818182	47	10737	0.607390459013743	1.05625176224379
TP53I11	0.00196955249695568	0.012898678002896	0.0307334249240099	-2.56897476495134	0.043	0.17	0.252941176470588	47	10737	0.238805426109424	0.0444744137606893
CDR1-AS	0.00197159574355609	0.0129053621803309	0	-144269501.579699	0	0.108	0	47	10737	0.16600400221678	0
SFXN1	0.0019735457266577	0.0129061948197014	0.3739342876718	1.15147136862352	0.34	0.168	2.02380952380952	47	10737	0.248540932916937	0.656561187335509
DUSP18	0.00197391192524185	0.0129061948197014	0.221987888346743	1.50231363732666	0.213	0.098	2.1734693877551	47	10737	0.121057014821329	0.556386598774324
GALNT1	0.00197479098231723	0.0129061948197014	0.412523415933794	-1.03286673613184	0.362	0.449	0.806236080178174	47	10737	1.08993809888546	0.63387318170275
IQSEC1	0.0019758376048427	0.0129063512283203	0.435835181897621	1.01067338098639	0.383	0.257	1.49027237354086	47	10737	0.420126683103122	0.645184158552005
[truncated: 20,011 more rows]
