# Supplementary material for: Single-Cell Transcriptome Analysis Reveals Mesenchymal Stem Cells in Cavernous Hemangioma
Source: Front Cell Dev Biol. 2022 Jul 5;10:916045. doi: 10.3389/fcell.2022.916045 (PMC9294370; doi:10.3389/fcell.2022.916045)
Supplement: Supplementary file 3 [file DataSheet2.ZIP › s2/EC1.csv]

	pvalue	padj	geometricMean_1	log2FoldChange	pct.1	pct.2	p1_p2	n_1	n_2	baseMean	arithmeticMean_1
ACKR1	0	0	2.91184043962149	5.95551807994196	0.589	0.042	14.0238095238095	1032	9752	0.811550731576002	7.3304985629019
SELP	0	0	0.520860032463766	4.4293447147017	0.365	0.029	12.5862068965517	1032	9752	0.128678894190921	0.923731850214048
RBP7	0	0	2.82279349353048	4.10205698742207	0.731	0.136	5.375	1032	9752	1.05219131732711	7.19718584487341
PLVAP	0	0	2.6276597145879	4.04174193514057	0.746	0.098	7.61224489795918	1032	9752	0.636201554909794	4.29100008491304
TSPAN7	0	0	1.05792612490904	3.70767361234451	0.595	0.078	7.62820512820513	1032	9752	0.28067385660567	1.69161244159301
PIK3R3	0	0	0.60143561915589	3.57907724194017	0.431	0.064	6.734375	1032	9752	0.179341597920839	1.06835534787206
NRN1	0	0	1.49519693919249	3.34047289478864	0.659	0.151	4.36423841059603	1032	9752	0.428328797622105	2.50074388176461
CYYR1	0	0	0.848422277794141	3.18538330327657	0.565	0.091	6.20879120879121	1032	9752	0.236119718724547	1.31844902061929
PREX2	0	0	0.905843883669636	3.17327247765004	0.59	0.105	5.61904761904762	1032	9752	0.273137728524636	1.40934858015264
LIFR	0	0	1.04664886248176	3.14693640653235	0.566	0.134	4.22388059701492	1032	9752	0.355373430079102	1.85472617696881
A2M	0	0	8.94796696757709	3.09263520011953	0.926	0.328	2.82317073170732	1032	9752	2.66346844905538	13.0248615499004
JAM2	0	0	1.17394890559224	3.09246918621005	0.651	0.131	4.96946564885496	1032	9752	0.359780468310644	1.7833471207009
BCAM	0	0	1.86505228304301	2.96161248314457	0.757	0.16	4.73125	1032	9752	0.578726323666809	2.7132539699941
PTPRB	0	0	1.46751783629132	2.91058612039727	0.702	0.145	4.84137931034483	1032	9752	0.437942149119365	2.26226120247293
ADGRL4	0	0	4.00743640678554	2.82799186395861	0.879	0.206	4.26699029126214	1032	9752	1.10456399524244	5.52897326193398
COL15A1	0	0	3.57552498291615	2.67241592966379	0.778	0.252	3.08730158730159	1032	9752	1.28576149378296	6.18878252780778
SPRY1	0	0	3.72707984032648	2.64915368047131	0.798	0.306	2.6078431372549	1032	9752	1.55668305604601	6.78253278991289
NPDC1	0	0	2.43102436699244	2.64013038110938	0.806	0.261	3.08812260536398	1032	9752	0.774984037555589	3.46062497575736
LMCD1	0	0	1.28596465936777	2.55529777799129	0.652	0.179	3.64245810055866	1032	9752	0.444854215504219	2.03292503153912
DACH1	2.20136788318498e-298	2.18727912873259e-295	0.427557566637359	4.01504292408402	0.359	0.029	12.3793103448276	1032	9752	0.101910423881947	0.73959354430194
C4orf32	1.82360916565387e-295	1.66766971413547e-292	1.17546143967377	2.43654158595336	0.639	0.186	3.43548387096774	1032	9752	0.4790877289451	1.84628774020618
FAM84B	1.84625270284723e-295	1.66766971413547e-292	0.573904772506237	3.45022001287263	0.443	0.06	7.38333333333333	1032	9752	0.176847006585522	0.945901659537645
NOSTRIN	6.97989331244042e-293	6.03062782194852e-290	0.609001124519843	3.34255810713117	0.466	0.068	6.85294117647059	1032	9752	0.186258410182496	1.00666807833401
AQP1	9.63847404433636e-284	7.9806565087105e-281	4.66241602704717	2.55671204696275	0.864	0.267	3.23595505617978	1032	9752	1.52543178669326	6.97226851481884
SH3BGRL2	1.23008231739766e-279	9.77767832453048e-277	0.392576964428007	3.83715777071509	0.354	0.038	9.31578947368421	1032	9752	0.101708457814508	0.668650795833533
PCDH19	7.36613040751252e-271	5.62999013300342e-268	0.254108509629533	5.57553627448609	0.256	0.007	36.5714285714286	1032	9752	0.0511786394133808	0.455327304353912
CXorf36	3.89169481585007e-269	2.86428738446565e-266	1.17101489821101	2.54814389463381	0.652	0.135	4.82962962962963	1032	9752	0.379661013400745	1.74967456642826
APLNR	1.71169326771362e-268	1.21481316485732e-265	1.90958073463064	3.25020376223978	0.658	0.092	7.15217391304348	1032	9752	0.567751463514567	3.31312376862015
RAPGEF3	5.83142833663515e-267	3.9959359967453e-264	0.460387896631338	3.71857705336723	0.391	0.042	9.30952380952381	1032	9752	0.125457731265526	0.819164114003206
SRP14	2.58376272677426e-265	1.71148443021527e-262	8.00587174956032	0.927493811345268	0.925	0.853	1.08440797186401	1032	9752	6.19651142488523	10.8444486103162
PECAM1	4.54053176594189e-265	2.91062733073539e-262	8.90620244589417	2.29617713892866	0.953	0.379	2.51451187335092	1032	9752	2.77888836226324	10.8332864171671
THSD7A	1.10996414994254e-263	6.89287737114316e-261	0.49849513054453	3.3791242522984	0.397	0.057	6.96491228070175	1032	9752	0.15614659277392	0.890653380403091
HLA-E	1.05794864791175e-262	6.37077440342494e-260	13.5094437807135	1.22923016893145	0.977	0.869	1.12428078250863	1032	9752	8.06861222968819	16.2533261553555
ZNF385D	2.1765164904312e-262	1.27210987346614e-259	0.561676351156581	3.05358728465423	0.442	0.076	5.81578947368421	1032	9752	0.16741345396797	0.891720842039838
FTH1	5.62423034875293e-262	3.19327729972624e-259	11.3682778397738	-2.37634042694865	0.976	0.984	0.991869918699187	1032	9752	67.7759535485355	14.2628926049461
KDR	2.82553733250534e-258	1.55969660754295e-255	0.746614189121649	3.09104509861192	0.486	0.07	6.94285714285714	1032	9752	0.229041156915391	1.36734473283855
CD300LG	9.29798449739284e-258	4.99377156573488e-255	0.328120150915014	5.54216559512529	0.235	0.006	39.1666666666667	1032	9752	0.0782604710179617	0.715112101605659
MEOX1	1.60560768595267e-257	8.39648314085564e-255	0.497210153427776	3.29379922006115	0.413	0.053	7.79245283018868	1032	9752	0.132423300338592	0.85585545142334
C1orf115	2.25676679980528e-256	1.14990948322386e-253	0.472402185524904	3.17231664232134	0.418	0.065	6.43076923076923	1032	9752	0.138553822325703	0.740634740805952
ADCY4	1.34370159707498e-254	6.67550953426851e-252	0.700320275309533	2.78832672530225	0.524	0.104	5.03846153846154	1032	9752	0.25373209766353	1.13016350103361
CLDN5	2.3477660968706e-251	1.13792214334177e-248	3.56977307710282	3.48544579935604	0.694	0.129	5.37984496124031	1032	9752	1.32440196722601	8.67438043657155
FTL	1.49342666595679e-250	7.06604159664129e-248	13.4409719372388	-2.87043451910712	0.988	0.993	0.99496475327291	1032	9752	116.69829926679	17.9416849202956
BST2	2.35276636976777e-247	1.08730635581454e-244	2.29961761469719	2.20294741536427	0.756	0.341	2.21700879765396	1032	9752	1.17777811946333	3.74176256827539
PTPRM	2.56476618392163e-245	1.15834167288388e-242	1.04347067641473	2.1505320642361	0.627	0.199	3.15075376884422	1032	9752	0.429700267396342	1.56736149216976
SEPW1	1.16509102152058e-241	5.14504195103488e-239	5.85140145363241	1.32388262780029	0.917	0.65	1.41076923076923	1032	9752	3.29368180298257	7.6270446345937
FLT1	1.28194658205894e-241	5.53800923449461e-239	0.805451822981725	2.70075239191295	0.533	0.108	4.93518518518519	1032	9752	0.284415473925343	1.33504682551295
EMP3	1.50496182345765e-240	6.36310667143625e-238	0.403577653848484	-2.66388104934187	0.332	0.727	0.456671251719395	1032	9752	4.19805027544988	0.772247531817006
GIMAP1	6.54619318396106e-240	2.71012397815988e-237	0.837178371658335	2.41856197793214	0.557	0.167	3.33532934131737	1032	9752	0.399760486531152	1.27756910507149
BTNL9	1.43177774433112e-238	5.80658925211185e-236	0.522279629018237	5.69603673305516	0.266	0.011	24.1818181818182	1032	9752	0.184756902596061	1.61205768158518
GFOD1	5.57513937818335e-238	2.21578339446519e-235	0.667008213780619	2.58199703298379	0.501	0.119	4.21008403361345	1032	9752	0.252515469305208	1.05697314822735
S100A4	2.31855876274313e-237	9.03419602612383e-235	1.00452024523223	-3.00719593123007	0.489	0.821	0.595615103532278	1032	9752	16.8045195417918	2.32518708739004
MECOM	1.12756088878344e-231	4.3090173042124e-229	0.460633719431902	3.17856518689946	0.395	0.056	7.05357142857143	1032	9752	0.126201865634475	0.809614068882239
SELE	4.81016404071408e-231	1.80353924183151e-228	0.720789836817361	4.78840382921427	0.287	0.026	11.0384615384615	1032	9752	0.326033898380444	2.65138353994975
GPIHBP1	5.97892609685771e-230	2.20024480364364e-227	0.247450032781393	5.837619187648	0.203	0.006	33.8333333333333	1032	9752	0.0596152290743355	0.53242095006952
CD44	8.75096051190474e-230	3.16180158713765e-227	0.093009730384324	-4.29987938579243	0.102	0.633	0.161137440758294	1032	9752	3.49275448423551	0.194799109667311
TMEM88	8.59339560939951e-229	3.04942781339263e-226	0.530436803109287	3.06399436553477	0.414	0.071	5.83098591549296	1032	9752	0.200618474856834	0.928481099312715
PRCP	2.02037324682385e-228	7.04365915103219e-226	3.05650408064361	1.86010858315284	0.771	0.395	1.95189873417722	1032	9752	1.51246673781568	4.64025679271769
GIMAP6	2.09127226854862e-223	7.16513146906866e-221	0.769063181392302	2.39233287435156	0.541	0.146	3.70547945205479	1032	9752	0.329765465841947	1.20369577638458
SLC9A3R2	7.74080874119028e-221	2.60720934415141e-218	1.56084575405771	2.30650093446029	0.636	0.233	2.72961373390558	1032	9752	0.824878301497745	3.35690708756704
OAZ1	5.99927599979389e-220	1.98696021113174e-217	1.92602163171537	-1.48071285858839	0.762	0.858	0.888111888111888	1032	9752	6.94387676912276	2.74096128287221
TCF4	8.40453771261707e-220	2.73795038401847e-217	4.99252072073636	1.46761353546217	0.906	0.553	1.63833634719711	1032	9752	2.63775717514827	6.72534717106754
SPARCL1	2.22521046412726e-219	7.13215844244143e-217	20.8270691144256	2.25657218306979	0.967	0.501	1.93013972055888	1032	9752	7.90901166719643	27.8970694001457
MKL2	8.07959982477447e-215	2.54853663044315e-212	0.831089737291988	2.24730485019001	0.531	0.178	2.98314606741573	1032	9752	0.391126270385362	1.39942785274835
TSPAN12	1.34304194792301e-214	4.17014524830095e-212	0.471929802833213	2.91507194061414	0.394	0.078	5.05128205128205	1032	9752	0.164173456911898	0.778769169168501
RAMP2	2.03295657587236e-214	6.215217396267e-212	5.11064220568595	2.20276983245752	0.883	0.312	2.83012820512821	1032	9752	1.90400802026248	6.97180136768603
PCAT19	2.48752096307026e-213	7.48969948153517e-211	0.959570663984417	2.33982419246113	0.619	0.134	4.61940298507463	1032	9752	0.340964780252283	1.42159580224578
IFI27	8.32641666297495e-212	2.46959032726326e-209	12.7636257582676	2.04382476839112	0.943	0.48	1.96458333333333	1032	9752	5.16043149704518	17.5059970606607
CDC42EP3	1.35591564821488e-211	3.96246408254796e-209	0.912142303910287	2.1169828656318	0.566	0.188	3.01063829787234	1032	9752	0.432280845173573	1.43659439543282
NEDD9	4.83924405730568e-211	1.39370228850404e-208	1.24710282414444	1.98445410411895	0.627	0.245	2.55918367346939	1032	9752	0.620303584884642	2.02434775629439
DUSP23	1.56411229537107e-208	4.44029136194484e-206	1.00759848632188	1.75532061137442	0.54	0.31	1.74193548387097	1032	9752	0.61090618830042	1.73298482198182
ZEB2	3.54343936330275e-207	9.91763760951439e-205	0.110795175554072	-3.7942285815366	0.115	0.59	0.194915254237288	1032	9752	2.60512488547266	0.224757208412093
JAG2	4.29912465447249e-207	1.18655840463441e-204	0.356471824369663	3.58058498121186	0.314	0.038	8.26315789473684	1032	9752	0.125853713236212	0.677562814663955
COL3A1	3.84776785325394e-205	1.04743620246387e-202	0.73467547647014	-4.89960798277751	0.464	0.725	0.64	1032	9752	37.8446448861629	1.63947120474645
PALMD	2.12876460998729e-204	5.71659599049559e-202	2.21094778506522	2.19488498471089	0.778	0.227	3.4273127753304	1032	9752	0.888279965538196	3.32146833940307
C21orf91	5.23322525192679e-204	1.38659536275052e-201	0.50260854787184	2.58699262028704	0.418	0.109	3.8348623853211	1032	9752	0.226998838439068	0.801101407132704
TGFBR2	3.3447741281146e-203	8.74570414130176e-201	3.71203353376114	1.37654411401348	0.865	0.57	1.51754385964912	1032	9752	2.18486405280965	4.99568162686933
CD34	2.65107666973332e-201	6.84184358194033e-199	3.13074661453882	2.21801202114403	0.848	0.264	3.21212121212121	1032	9752	1.24020366713486	4.56552201202812
ITGA6	2.78329354042236e-200	7.09097554298373e-198	2.58776824868561	2.29305441239244	0.797	0.203	3.92610837438424	1032	9752	0.956231264607155	3.95712411376379
LIMS2	7.88640864389857e-200	1.9837811717918e-197	0.903580898489083	2.03370003620289	0.599	0.2	2.995	1032	9752	0.433207938760777	1.37926887203542
SOCS2	1.63150150082248e-198	4.05264972804303e-196	0.669650212712012	2.27689747067038	0.469	0.151	3.10596026490066	1032	9752	0.306851881682079	1.16352722917099
CYBA	5.11760752774401e-198	1.2555197134732e-195	0.289939017178426	-3.15923979699026	0.285	0.695	0.410071942446043	1032	9752	4.31072680342974	0.514661590505334
ADAM15	1.7960192358464e-197	4.3524992993585e-195	1.96231300098258	1.87880381393443	0.765	0.278	2.75179856115108	1032	9752	0.862233854996978	2.85684138807199
KCNB1	7.67493703888648e-197	1.83754637152713e-194	0.181399325490703	5.20493184398606	0.201	0.007	28.7142857142857	1032	9752	0.0413660821491168	0.334662115758115
EGLN1	1.11559358045521e-193	2.63917567033404e-191	0.755345342554618	1.94192715824833	0.519	0.215	2.41395348837209	1032	9752	0.386538199656129	1.22990375359967
FAM110D	2.90013386023288e-192	6.78017177300563e-190	0.32646845126045	3.41417743017519	0.323	0.037	8.72972972972973	1032	9752	0.0876438666232712	0.54755488924815
MGST2	6.33885857860745e-191	1.46471857760567e-188	1.85110994076583	1.70143482720065	0.775	0.34	2.27941176470588	1032	9752	0.894766726789527	2.61841765789079
PKP4	8.23857494516837e-191	1.88180415299294e-188	0.578384490252263	2.29955686344009	0.458	0.133	3.44360902255639	1032	9752	0.247060291459929	0.950738263210735
SNHG7	7.12166907578339e-190	1.60820236220418e-187	1.48474302657052	1.46733461542737	0.701	0.4	1.7525	1032	9752	0.918411684038491	2.19833477746106
TNFSF10	3.20801734273949e-188	7.16288995897969e-186	1.56128206986949	1.89439171753343	0.696	0.283	2.45936395759717	1032	9752	0.777672973047876	2.47187469897557
GIMAP7	5.98518436013797e-188	1.32152870671846e-185	1.42429982325914	2.39527805808342	0.677	0.206	3.28640776699029	1032	9752	0.740685908722539	2.27818763564145
COL1A2	3.33896413272114e-187	7.29141705993786e-185	1.20470833926206	-4.34445288285548	0.633	0.769	0.823146944083225	1032	9752	35.4412723167436	2.5445802486079
GIMAP4	5.13492279684563e-186	1.10914332411866e-183	1.36382828876224	2.08159648436795	0.677	0.241	2.80912863070539	1032	9752	0.716766627913894	2.07178299595975
MGLL	9.98734466556564e-186	2.13407003434538e-183	1.37712557069263	1.78682426018943	0.626	0.297	2.10774410774411	1032	9752	0.783451644431876	2.50517254635089
NPR1	4.94371139082828e-184	1.04512162509085e-181	0.419683745425787	2.78837023866932	0.391	0.071	5.50704225352113	1032	9752	0.141002744664684	0.674904728669885
IL3RA	8.16632132658409e-184	1.70822249896715e-181	0.596142786155922	2.58622838739921	0.473	0.096	4.92708333333333	1032	9752	0.236412202029572	0.938593298540307
CD320	1.5880532266823e-183	3.28727017923236e-181	1.0382215595392	1.83030771870666	0.594	0.226	2.6283185840708	1032	9752	0.479516754659876	1.66308932571467
SPNS2	2.36194832156544e-183	4.8388285614586e-181	0.464660714103116	2.81460045503217	0.398	0.069	5.76811594202899	1032	9752	0.149846782766037	0.760035721374185
CPLX1	1.21037804518727e-181	2.45435025652667e-179	0.420464636202316	2.81906299922014	0.391	0.067	5.83582089552239	1032	9752	0.14622182298099	0.688035263712362
MCTP1	2.40845221334014e-181	4.83442044277729e-179	1.01385013659093	2.15511355987186	0.612	0.162	3.77777777777778	1032	9752	0.41396535527115	1.57367233280409
COL1A1	2.19261544941146e-180	4.35716542107044e-178	0.880182745685206	-4.75141865324227	0.54	0.726	0.743801652892562	1032	9752	43.0877597064912	2.00921370246225
ACTB	2.3355567674414e-180	4.59526575075204e-178	10.4503361329748	-1.21648992451634	0.955	0.97	0.984536082474227	1032	9752	32.885471997565	15.0074387444979
RAMP3	3.78342699199789e-180	7.37100599852766e-178	1.46894548334266	2.78943600274105	0.642	0.115	5.58260869565217	1032	9752	0.556957110173555	2.41363031283853
S1PR1	1.69577806308127e-179	3.27169919121855e-177	1.20030691718421	1.9677718956877	0.663	0.198	3.34848484848485	1032	9752	0.537385084567488	1.7923541190996
FABP4	3.59765386200017e-178	6.87428630246801e-176	10.546720986555	3.39647777130451	0.817	0.256	3.19140625	1032	9752	6.69702773161411	35.8721389322842
MAGI1	4.17309984151488e-178	7.89788952862703e-176	0.501037982537086	2.57201096451142	0.408	0.09	4.53333333333333	1032	9752	0.180248096854145	0.859258384119431
NOTCH4	2.81769251665048e-177	5.28237600857342e-175	0.53992243653496	2.61541185797517	0.373	0.098	3.80612244897959	1032	9752	0.229306446488775	1.10623085357797
ELK3	3.29751606115636e-177	6.12413450161674e-175	2.65597390587692	1.48367979291936	0.815	0.429	1.8997668997669	1032	9752	1.41939460243067	3.68788269997781
SEMA6A	1.24658335156229e-176	2.29371336687462e-174	0.895872623748538	2.4341904917817	0.547	0.128	4.2734375	1032	9752	0.366571214825845	1.4420816567916
C10orf128	3.0337316686153e-176	5.53085465309388e-174	0.485566712607198	2.56751516686842	0.413	0.094	4.3936170212766	1032	9752	0.192728186833052	0.779745251927084
MYO5C	2.39792975412274e-174	4.33196909762974e-172	0.45733996299142	2.68318408774665	0.401	0.076	5.27631578947368	1032	9752	0.152763084833312	0.782190053153881
SYNE2	3.30252260527764e-173	5.91240803712408e-171	1.77179797161375	1.94493821956552	0.728	0.282	2.58156028368794	1032	9752	0.994819144465925	2.74492139855113
COL6A2	1.01344662545298e-172	1.79814386973229e-170	0.381911934651203	-3.96186431908845	0.306	0.614	0.498371335504886	1032	9752	9.58373801671435	0.766553419538031
ITGB4	7.07106827832116e-172	1.24350680377697e-169	0.699625578768951	2.4735648393361	0.508	0.104	4.88461538461539	1032	9752	0.271577125198316	1.10257461652712
PGM5	7.49880953743062e-172	1.30716090463001e-169	0.456211487122942	2.66801406214775	0.407	0.081	5.02469135802469	1032	9752	0.181227693315135	0.723289931268106
IL33	6.41986510754148e-171	1.10935269058317e-168	1.0676480252993	2.22038601288583	0.587	0.17	3.45294117647059	1032	9752	0.479105940961728	1.70793211021178
TJP1	1.1556735037179e-170	1.97978826430019e-168	1.25306416604262	1.58947030607261	0.679	0.289	2.34948096885813	1032	9752	0.624743871639183	1.81144762208224
LMO2	4.04898000212952e-170	6.87703680361691e-168	1.08727817401254	1.79344180439572	0.619	0.252	2.45634920634921	1032	9752	0.566823843448888	1.66398147304632
MYCT1	2.16273949279482e-169	3.64219993227277e-167	0.934999247439045	2.16984385354005	0.613	0.127	4.82677165354331	1032	9752	0.322778615155105	1.39457577126507
SDC2	6.20767167045984e-167	1.03662900365864e-164	0.0424143538140955	-4.34049262975231	0.062	0.44	0.140909090909091	1032	9752	1.63058532011113	0.0684497905478924
RASA4	3.54605632364421e-164	5.87226927195481e-162	0.513594416231884	2.36224574050181	0.403	0.115	3.50434782608696	1032	9752	0.229859798102918	0.868313830480386
DOCK9	7.44890657202688e-164	1.2233443917299e-161	0.832141276052474	1.95447727613698	0.564	0.184	3.06521739130435	1032	9752	0.405693986920009	1.33910136164854
TIMP1	7.596751789909e-163	1.23739878335305e-160	2.31156145425246	-2.27338558560285	0.787	0.83	0.948192771084337	1032	9752	15.6110923442245	3.47449078986509
EPAS1	7.75467389488839e-163	1.25285267999367e-160	1.88407213321083	1.6156983954392	0.74	0.339	2.18289085545723	1032	9752	1.06210843798849	2.81508244208942
EHD4	1.97618573793532e-162	3.16699701485892e-160	0.894693022853447	1.74544405642307	0.556	0.231	2.40692640692641	1032	9752	0.469565776261928	1.42519712973261
APOLD1	4.59540902128196e-162	7.3055974456732e-160	1.88384179349283	2.25202783548359	0.665	0.223	2.98206278026906	1032	9752	1.00973993398823	3.54508040671868
GBP4	2.1734658935236e-161	3.42786620921437e-159	0.582230975654222	2.51832980379416	0.452	0.107	4.22429906542056	1032	9752	0.265708133535054	0.969790451438642
SSFA2	8.78330924317294e-161	1.37434583685301e-158	1.11161488110565	1.6777797046254	0.632	0.273	2.31501831501831	1032	9752	0.602856527501269	1.75107630407219
LHX6	1.22770545206391e-160	1.90601271432922e-158	0.452291533509782	2.49322762151447	0.391	0.082	4.76829268292683	1032	9752	0.16556228250149	0.723936713307211
FZD4	2.30204650119706e-160	3.54622233114636e-158	0.712576540373216	1.92827084026476	0.511	0.186	2.74731182795699	1032	9752	0.351055223902768	1.13258103496746
SOX17	3.05551121143246e-160	4.67070144566045e-158	0.30328600034923	3.23512875108111	0.254	0.038	6.68421052631579	1032	9752	0.100937399995622	0.626286344439967
LRP1	4.64545083993209e-159	7.04690069397942e-157	0.0717211001446725	-4.15717217435269	0.077	0.482	0.159751037344398	1032	9752	2.27026326664438	0.13316815831495
ANKRD29	7.97124989817323e-159	1.2000354392159e-156	0.503276124525947	2.64775209789598	0.408	0.088	4.63636363636364	1032	9752	0.219905950594257	0.87778716466384
PDE2A	8.48838178646924e-159	1.26827911925351e-156	0.347949952895879	2.84876479274392	0.337	0.058	5.81034482758621	1032	9752	0.120676220883492	0.578086260773159
RAB31	8.72507210790938e-159	1.29391517110728e-156	0.0711992004479158	-3.43421059822506	0.095	0.429	0.221445221445221	1032	9752	1.13187402017645	0.118607005193411
EMCN	2.05662379668321e-157	3.02735022871769e-155	2.77024136111942	2.03787923656615	0.824	0.236	3.49152542372881	1032	9752	1.12009239416068	3.87896539699696
ENG	5.25618520502323e-156	7.68021414663394e-154	2.57753048902117	1.38815258121446	0.789	0.453	1.74172185430464	1032	9752	1.58452415870454	3.84135421637772
F8	8.68163874296331e-156	1.25928120511071e-153	0.253219199381999	3.53968942531169	0.24	0.03	8	1032	9752	0.0761399103523857	0.485973693187044
ERG	2.6571355934986e-155	3.82627525463799e-153	0.885772303648104	1.97009106198466	0.586	0.156	3.75641025641026	1032	9752	0.357650842211121	1.34132569014037
LDB2	1.43204550839504e-154	2.04730995272132e-152	1.14846974480265	1.81842024326815	0.645	0.234	2.75641025641026	1032	9752	0.57913374473093	1.72635820292222
AIF1L	2.68700868231192e-153	3.81401689535018e-151	0.307403786873305	2.94515764627051	0.285	0.052	5.48076923076923	1032	9752	0.112613097344972	0.544105027227807
CDH5	2.97733040819101e-151	4.19613545188452e-149	2.43734992737328	2.03619778567828	0.807	0.193	4.18134715025907	1032	9752	0.875427898447696	3.48777906130981
KIAA0355	9.78146039421543e-150	1.36885338699894e-147	0.920034135215611	1.68013826840507	0.588	0.238	2.47058823529412	1032	9752	0.502317668300836	1.44515646156643
PLCB1	1.44515459974295e-149	2.0082595948316e-147	0.53277466588932	2.070358216555	0.422	0.141	2.99290780141844	1032	9752	0.263147208108603	0.936780511364838
ACACB	2.24663623329529e-149	3.1003580019475e-147	0.446277498946664	2.63850518886837	0.375	0.083	4.51807228915663	1032	9752	0.195200241963476	0.786208507547867
MTUS1	2.51459276469309e-149	3.44620602896422e-147	2.19244285694147	1.76142513470959	0.768	0.29	2.64827586206897	1032	9752	1.06605693171529	3.26740274518837
GNG11	1.4589232103355e-148	1.98573438601281e-146	6.9207400402423	1.64054069225088	0.922	0.479	1.92484342379958	1032	9752	3.18039229345543	9.32235155845719
KIAA1462	2.94527992538936e-148	3.98153759709778e-146	0.802127595609883	1.82855781396254	0.535	0.183	2.92349726775956	1032	9752	0.36653115763949	1.30616465810915
NR5A2	3.53619829357522e-148	4.74806300607614e-146	0.166520426767734	4.3233064700326	0.203	0.012	16.9166666666667	1032	9752	0.0388588753061839	0.292768700194824
CEBPB	6.79979250201526e-148	9.06882393288908e-146	0.135802939389624	-3.40907614232011	0.143	0.571	0.250437828371278	1032	9752	3.01158019675146	0.27482967679061
BGN	1.08238524763316e-147	1.43394397606442e-145	0.226367838699127	-3.69426329167631	0.199	0.533	0.373358348968105	1032	9752	5.09110268540408	0.471405409670458
TACR1	2.3259053305095e-147	3.06095302833673e-145	0.125971632640845	6.03061286410852	0.15	0.003	50	1032	9752	0.0225241111763363	0.214414584925707
NUAK1	4.46023438679746e-147	5.83116958779205e-145	0.897809285193073	2.02717959941228	0.55	0.164	3.35365853658537	1032	9752	0.416848299191004	1.46575061455847
HEG1	1.1650470279608e-146	1.51319049278673e-144	0.899015231957048	1.61579283665421	0.576	0.256	2.25	1032	9752	0.492425771408713	1.4151730461162
SDPR	1.91518699117557e-145	2.4713373953663e-143	2.70450930945395	2.05978056416054	0.765	0.257	2.97665369649805	1032	9752	1.38169717279499	4.29756753929366
RNF165	1.86442966226761e-144	2.39031911281174e-142	0.167965534677481	4.41402073205135	0.198	0.01	19.8	1032	9752	0.0422807945762466	0.282373975150695
COL6A1	2.32797676971175e-144	2.9654842543405e-142	0.380407332100836	-3.72160762830519	0.356	0.563	0.632326820603908	1032	9752	7.15263432951937	0.675045880615418
SHANK3	5.71248608847348e-144	7.2304792070156e-142	1.11354155138139	2.01651108689649	0.639	0.17	3.75882352941176	1032	9752	0.531550541505074	1.81762038747438
RALGAPA2	2.30862449979624e-141	2.90360671265512e-139	0.759811796676443	2.00301200423845	0.539	0.161	3.34782608695652	1032	9752	0.384608244896686	1.22340607356414
MMP15	3.51119644553799e-141	4.3883330670271e-139	0.271004014703328	2.92350405612601	0.294	0.043	6.83720930232558	1032	9752	0.0904755390342455	0.449862463035855
SPINK5	7.21516232751909e-141	8.96123161077871e-139	0.128999840342714	5.62315187404587	0.136	0.003	45.3333333333333	1032	9752	0.0277374749087858	0.250259623642871
CLDN15	1.61024347474905e-140	1.98750051740454e-138	0.240314628027495	3.10953294991855	0.254	0.041	6.19512195121951	1032	9752	0.0933653554255684	0.412260708311325
CCDC69	2.50390399098623e-138	3.07145556227644e-136	0.734202328312656	1.82750058547272	0.524	0.202	2.59405940594059	1032	9752	0.448243826740502	1.13847575761518
GLIPR1	3.51871761104943e-136	4.28981327403523e-134	0.0550035842069534	-3.57356705780163	0.07	0.392	0.178571428571429	1032	9752	0.982189494225754	0.0979224805911407
SOX7	3.56414018762223e-136	4.31869474441639e-134	0.583504217228159	2.16634797099869	0.458	0.108	4.24074074074074	1032	9752	0.240914133817781	0.979745102965641
HSPG2	4.63381762838997e-135	5.58080144917367e-133	5.86941977045428	1.40312365584228	0.922	0.507	1.81854043392505	1032	9752	3.19673287766206	8.02898800937192
GIMAP8	1.62054381179368e-132	1.93996666433518e-130	0.413807410126653	2.38243483100427	0.385	0.087	4.42528735632184	1032	9752	0.168685124426653	0.664222708482791
IFI44L	1.96458250384891e-132	2.33773553990931e-130	1.1916129228836	2.03953360793823	0.618	0.216	2.86111111111111	1032	9752	0.671965094208004	2.03701284172504
LAMA5	4.2115119153998e-132	4.98161695135862e-130	0.515464493317456	2.01028737365136	0.423	0.132	3.20454545454545	1032	9752	0.269507297979797	0.897273179296521
ADAMTS9	7.8280244844323e-132	9.20464512157625e-130	0.821050340390636	2.05364252150861	0.496	0.139	3.56834532374101	1032	9752	0.389492027282843	1.48370758590962
CORO2A	1.42588430452046e-131	1.66677487643709e-129	0.158245422038639	3.91885813135591	0.183	0.017	10.7647058823529	1032	9752	0.0523406429694727	0.254992535193686
CRYBG3	4.2365492949134e-131	4.92331623324673e-129	0.613704067440312	1.7052449529449	0.475	0.212	2.24056603773585	1032	9752	0.362675600408947	1.02548555348563
SNCG	4.80950750566761e-131	5.55665890422248e-129	1.28679165864453	1.80980454588461	0.637	0.233	2.73390557939914	1032	9752	0.702851202134296	2.08963125785745
LSP1	5.31086410872345e-131	6.10043303864465e-129	0.036933305359796	-4.03993292919688	0.048	0.39	0.123076923076923	1032	9752	1.0127175705715	0.0650234230656292
LGALS1	1.03313149366517e-130	1.17990741621346e-128	4.44353629144363	-1.42640262674388	0.811	0.897	0.9041248606466	1032	9752	23.877437589171	9.52487532922634
SLCO2A1	2.55067503516262e-130	2.89640081707152e-128	0.460103593330077	2.72365903554449	0.344	0.06	5.73333333333333	1032	9752	0.172975285702462	0.829922477462022
CD63	4.10403582315556e-130	4.63382953850837e-128	5.31654117271158	-0.933474713658728	0.902	0.874	1.03203661327231	1032	9752	12.2827098585266	6.86647023491856
NHSL2	4.56552717139085e-130	5.12577152259203e-128	0.580683211059264	1.78395782988742	0.484	0.176	2.75	1032	9752	0.294733028454729	0.89215326571017
VWA1	1.78473750912444e-129	1.9924889764787e-127	0.679290046695401	1.92506037779337	0.489	0.143	3.41958041958042	1032	9752	0.304819826548347	1.11059813345838
PPP2R5A	1.9074264067411e-128	2.11756299188598e-126	0.651234521602148	1.56660449635438	0.504	0.238	2.11764705882353	1032	9752	0.428268423522715	1.00960589989292
SEMA3G	6.20519315683072e-128	6.85053324514112e-126	0.147673099919412	5.43843305653981	0.109	0.006	18.1666666666667	1032	9752	0.0435430994512024	0.359305474090306
AVPR2	2.33861229205698e-127	2.56756372750035e-125	0.131995473808323	5.17976064079418	0.152	0.005	30.4	1032	9752	0.0278969300276698	0.233470539371591
RDX	3.32920789057671e-126	3.63505600008464e-124	1.37694294708719	1.22208989160127	0.653	0.404	1.61633663366337	1032	9752	0.964538772078902	2.30689407772953
VAMP5	6.88659402305018e-126	7.47816373912859e-124	2.27874366538548	1.17326231656645	0.767	0.495	1.54949494949495	1032	9752	1.57256978664641	3.39231035168405
SOX18	8.15902337062567e-126	8.81174524027572e-124	1.03646367529015	2.01101371161235	0.597	0.136	4.38970588235294	1032	9752	0.433933920474437	1.71217077545445
STARD9	4.1016001739139e-125	4.40578371113606e-123	0.544457461869419	1.98342836754765	0.425	0.148	2.87162162162162	1032	9752	0.293588745957229	0.954168962169996
S100A11	8.56893249457144e-125	9.15493691032923e-123	3.613018465642	-1.22692990125048	0.849	0.857	0.990665110851809	1032	9752	11.3965096810465	5.2697263442881
RGS10	1.16503200888818e-124	1.23804898826877e-122	0.0405100391581994	-3.84907005113211	0.044	0.39	0.112820512820513	1032	9752	0.991598178037616	0.0909734356887185
AXL	3.94835188264081e-124	4.1734919474382e-122	0.0233465614135684	-4.51065747734657	0.027	0.304	0.0888157894736842	1032	9752	0.652780531463428	0.0535831769848483
BASP1	5.16961503992349e-124	5.43548095626241e-122	0.0346956842267983	-4.49144359926203	0.038	0.362	0.104972375690608	1032	9752	1.17743176042443	0.0733818628264399
CNTNAP3B	3.16933802654991e-123	3.3147939612421e-121	0.564741408302858	2.24697764770181	0.441	0.101	4.36633663366337	1032	9752	0.251713798496516	0.95609267488667
ESAM	5.27390734090694e-123	5.48707260096873e-121	1.29027162887521	1.73150242298433	0.66	0.203	3.2512315270936	1032	9752	0.608624005539862	1.98354475839284
MMRN2	5.43061567103698e-123	5.62068721952327e-121	1.57713737300142	1.87977575131961	0.729	0.186	3.91935483870968	1032	9752	0.679142676530388	2.27225353159157
CFI	2.56986325381996e-122	2.64602707667928e-120	0.520672409533564	2.06410703647161	0.444	0.116	3.82758620689655	1032	9752	0.238658186727287	0.85554698507787
C2CD4B	3.50898837205988e-122	3.59436169740071e-120	0.534796913787217	2.80301668014915	0.271	0.069	3.92753623188406	1032	9752	0.302648603401336	1.53722256219631
ARL4A	1.1185504642737e-121	1.13988896543831e-119	2.39897192933975	1.4731946475103	0.744	0.428	1.73831775700935	1032	9752	1.67192697812036	3.92625202846426
GSTP1	1.23899849769062e-120	1.25619276255653e-118	1.71441176889929	-1.00002162431079	0.723	0.775	0.932903225806452	1032	9752	4.56439365568618	2.49913234925097
CRIP2	4.15795880237322e-120	4.19426179293202e-118	3.15321838468749	1.23380820367104	0.833	0.456	1.82675438596491	1032	9752	1.89533981075637	4.42548303665854
MEOX2	7.29009789496049e-120	7.31660734185126e-118	0.708535852888692	1.65005362798434	0.501	0.206	2.43203883495146	1032	9752	0.415422775153875	1.12558736688914
NOTCH2	4.04605625955665e-119	4.04036331607587e-117	0.012819880474761	-4.5959372669805	0.019	0.287	0.0662020905923345	1032	9752	0.504127635304784	0.0209559658872531
OLFML2B	7.73959459998799e-119	7.69006119454807e-117	0.0305286698341054	-4.35579394203662	0.039	0.354	0.110169491525424	1032	9752	1.12142687259871	0.0540741135463927
FBXO31	1.22256441575934e-118	1.20869652089401e-116	0.311019958223194	2.41255759534429	0.306	0.075	4.08	1032	9752	0.144216189633254	0.567195335174357
FAM107A	1.49680811377637e-118	1.4725035067804e-116	0.379771380628019	2.40685831490783	0.317	0.072	4.40277777777778	1032	9752	0.153966374666641	0.755414122559247
PSAP	8.82074613053316e-118	8.63477177861847e-116	2.18687556039538	-1.67990210852009	0.816	0.813	1.00369003690037	1032	9752	8.52115798289415	3.08743958311194
EGFL7	9.40824135906007e-118	9.1647339356491e-116	4.24704008699155	1.82225452892392	0.895	0.301	2.9734219269103	1032	9752	1.89299306403409	5.94641921581543
GPNMB	1.09972617922618e-117	1.06603700651623e-115	0.0595358900207339	-4.06431012995943	0.064	0.442	0.144796380090498	1032	9752	2.29929355862905	0.131247233138338
CCDC80	2.36330405046602e-117	2.27978534421654e-115	0.178824109721911	-3.96119384562331	0.168	0.486	0.345679012345679	1032	9752	4.81749144884352	0.367337938246122
FILIP1	3.31681467383661e-117	3.18414208688314e-115	0.350421521243248	2.83171305708408	0.292	0.055	5.30909090909091	1032	9752	0.154277275713636	0.682163701963234
CTSB	1.33911047082751e-116	1.27936554212906e-114	0.762224147646398	-2.43290906957778	0.532	0.664	0.801204819277108	1032	9752	6.35624111691114	1.234754361121
RHOQ	1.61771486106176e-116	1.5381449626325e-114	0.0523179661401101	-2.90861241517892	0.078	0.343	0.227405247813411	1032	9752	0.597348612798348	0.0860073530502846
CALCRL	2.80860119725052e-116	2.65773919008392e-114	2.43027733733999	1.76950034967252	0.77	0.269	2.86245353159851	1032	9752	1.26966137489135	3.85041162576542
CEP68	4.77457383580006e-116	4.4966981642189e-114	0.784147050538467	1.60860622774982	0.554	0.241	2.29875518672199	1032	9752	0.497709505881225	1.21984597282795
CTNND1	2.02981136161549e-115	1.90266091405769e-113	0.849897166406257	1.30037603868291	0.571	0.312	1.83012820512821	1032	9752	0.571979940331383	1.2956100359643
SHE	1.15811326679237e-114	1.08047074355389e-112	0.481282514758145	1.99350286051486	0.434	0.115	3.77391304347826	1032	9752	0.226064778178026	0.753107009822975
EPHA4	2.21606459014662e-114	2.05783343623335e-112	0.302033670244604	2.59461057398054	0.297	0.058	5.12068965517241	1032	9752	0.119237109495466	0.534135875472883
SLC44A2	3.0097457577394e-114	2.78184500919987e-112	0.542890532840804	1.68976603261535	0.463	0.187	2.47593582887701	1032	9752	0.358345774073942	0.857234554738667
CCDC178	6.22125185619078e-114	5.72355170769551e-112	0.122954291408329	5.18714547866983	0.135	0.004	33.75	1032	9752	0.0284048757673153	0.247313288970253
FGD5	5.16335765765915e-113	4.72839831211993e-111	0.507441519382449	1.80026238690858	0.442	0.148	2.98648648648649	1032	9752	0.241796069599899	0.814387536545275
CLEC14A	6.35073381000725e-112	5.7890725813057e-110	2.49025828241856	1.87073468960191	0.799	0.208	3.84134615384615	1032	9752	1.06714518539633	3.61000196898022
ANXA5	7.26579591638908e-112	6.59296330824127e-110	1.66064009217126	-0.994337655792689	0.719	0.755	0.952317880794702	1032	9752	4.35260027933005	2.39290774988891
RUNX1	1.49163619340314e-111	1.34735429251396e-109	0.0263293739628114	-3.8344067816635	0.036	0.312	0.115384615384615	1032	9752	0.63088442495324	0.0473929385677716
COL5A2	4.85051376014501e-111	4.36151173943899e-109	0.131608790592464	-3.91216517204078	0.156	0.415	0.375903614457831	1032	9752	2.89803409172769	0.231754621092446
CCDC85B	1.18950290084904e-110	1.06476583989514e-108	2.55581074391344	1.09861902783686	0.809	0.498	1.62449799196787	1032	9752	1.69132841507777	3.57288247696175
KIAA1671	3.19141147683441e-110	2.84393402993962e-108	0.33264300586742	2.20581601348284	0.345	0.086	4.01162790697674	1032	9752	0.142226837840296	0.523382864662657
TGFBI	3.70191301126897e-110	3.28412568571147e-108	0.0817643863486892	-4.333415053442	0.083	0.416	0.199519230769231	1032	9752	2.41684075969724	0.194545759687795
TSPAN13	1.32690871228386e-109	1.17192577468911e-107	0.238598052969091	2.98838794338472	0.24	0.032	7.5	1032	9752	0.0807549335488717	0.440297946775541
GLIPR2	2.09047696041775e-109	1.83813974147883e-107	0.0643700628630459	-2.72988729313826	0.08	0.356	0.224719101123596	1032	9752	0.667960815639524	0.110031228125345
DOC2B	2.15287744933844e-109	1.8846687521257e-107	0.237127635324387	2.6206052060215	0.264	0.051	5.17647058823529	1032	9752	0.0868486602643373	0.407260537948511
MCF2L	2.68083960190944e-109	2.33656335829581e-107	0.175569350228541	3.29324551607132	0.194	0.025	7.76	1032	9752	0.058227971023078	0.306026541180111
AKR1C3	3.77414601050164e-109	3.27510172579426e-107	0.862400236658665	1.59052936625175	0.544	0.246	2.21138211382114	1032	9752	0.545029817314136	1.41181268498271
RASGRF2	7.75421271703326e-109	6.69963978751674e-107	0.178459230675272	3.19257034626668	0.203	0.027	7.51851851851852	1032	9752	0.0591391246446665	0.307102596894795
CLEC11A	1.08446619279248e-108	9.32922605332126e-107	0.0172416093508951	-5.09403932480449	0.022	0.272	0.0808823529411765	1032	9752	0.693345334668819	0.0304193549311099
DKK3	8.68405070866222e-108	7.43833860700585e-106	0.120805931652351	-2.72908419306915	0.126	0.37	0.340540540540541	1032	9752	1.01702161993257	0.227542117975465
THY1	4.03514285443583e-107	3.44147462675317e-105	0.109976482509552	-4.01251208506559	0.117	0.409	0.286063569682152	1032	9752	2.76246795056452	0.219840966230315
INHBB	1.14268041030489e-106	9.70399363828153e-105	0.225186523687215	3.14459654364011	0.219	0.026	8.42307692307692	1032	9752	0.0719400252157386	0.423752098110591
SPTBN1	1.14979052044483e-106	9.72282434990624e-105	4.04919119585373	1.05308456437188	0.879	0.543	1.61878453038674	1032	9752	2.69573940557795	5.42339101934471
ICA1	1.17216916744272e-106	9.87006173534816e-105	0.315292917743142	2.20203344840575	0.333	0.082	4.0609756097561	1032	9752	0.142820356042009	0.493338817098961
COL6A3	8.90469029503924e-106	7.4664137359924e-104	0.194603831336281	-4.63067709436514	0.186	0.452	0.411504424778761	1032	9752	8.05930004569159	0.399588278160189
DSE	3.32233742687631e-105	2.77401215743218e-103	0.0395366407069446	-3.56137313693459	0.048	0.341	0.140762463343108	1032	9752	0.751650513406494	0.0762691620833126
CIB1	8.61672581881561e-105	7.16450106575329e-103	0.398354654469472	-1.3721978201628	0.389	0.592	0.657094594594595	1032	9752	1.66500953942161	0.614841695833792
PRRX1	9.48060602232916e-105	7.84994178648854e-103	0.0720609272939923	-4.36082744162839	0.078	0.379	0.205804749340369	1032	9752	2.7218049861672	0.135896540356102
SHROOM4	1.09009794855644e-104	8.98855868618822e-103	0.363858788376217	2.08685546700968	0.362	0.088	4.11363636363636	1032	9752	0.151249164300576	0.59262186199632
CLIC5	3.25560895970022e-104	2.67336616723813e-102	0.104132120195886	5.43018229389837	0.103	0.003	34.3333333333333	1032	9752	0.0295921926626584	0.2203807150063
SMAD1	8.06997673459207e-104	6.59944764073307e-102	0.671117428576925	1.71771148942955	0.491	0.156	3.1474358974359	1032	9752	0.309626772812199	1.09225585538924
MRC2	1.75735489248272e-103	1.43123591899248e-101	0.0274469275548899	-4.4706151874831	0.033	0.287	0.114982578397213	1032	9752	0.800478483388945	0.0521747500351539
TMED3	2.7960314662355e-103	2.26786682845028e-101	0.0509037399347574	-2.83124781263562	0.069	0.293	0.235494880546075	1032	9752	0.461518595875547	0.0908362066896789
HOXB3	3.41701303831073e-103	2.76027980070369e-101	0.238486091144751	2.66008722899474	0.261	0.046	5.67391304347826	1032	9752	0.0936781762556758	0.412577044864353
ABLIM3	3.61327478636382e-103	2.907003909094e-101	0.287962706628772	2.28036732362183	0.287	0.075	3.82666666666667	1032	9752	0.122988887433964	0.546431465527516
TPO	5.11340835856034e-103	4.09732463311738e-101	0.0975037678708262	6.04442681091633	0.115	0.002	57.5	1032	9752	0.0200580193214971	0.170953526161
CCM2L	1.99593685750088e-102	1.59290189687781e-100	0.22524572943308	2.6060920854103	0.252	0.047	5.36170212765957	1032	9752	0.0858366308894278	0.381815652992892
RASIP1	6.06584550389821e-102	4.82161927413861e-100	0.562966384212146	1.78517567917279	0.472	0.131	3.6030534351145	1032	9752	0.262582662881617	0.892339328102957
SOCS3	9.18852314435407e-102	7.27467457866949e-100	3.54177550514062	1.31964978940549	0.712	0.551	1.29219600725953	1032	9752	3.23395430071916	7.00801767075843
AEBP1	5.83287096940655e-100	4.59963539301773e-98	0.0801726194360459	-3.80877942832306	0.101	0.375	0.269333333333333	1032	9752	1.62595812773031	0.144215702781943
EPHB4	1.11039572578834e-99	8.72165370073747e-98	0.735085047162558	1.5871462109486	0.539	0.186	2.89784946236559	1032	9752	0.397924653112123	1.13669353702065
C1QTNF9	1.98705490176396e-99	1.55459665385249e-97	0.0823462110683775	5.72432231821945	0.107	0.002	53.5	1032	9752	0.0149395617149703	0.139737014115565
MLPH	4.75048436593254e-99	3.70202452234555e-97	0.217510201343287	2.86961505081232	0.226	0.032	7.0625	1032	9752	0.0725602240125765	0.372577948024253
CRHBP	6.57548229594275e-99	5.10421813222556e-97	0.17738472588667	3.08541658134528	0.185	0.031	5.96774193548387	1032	9752	0.0640789765169524	0.330646451320485
TPD52L1	1.165206969158e-98	9.00972486035326e-97	0.23769435380094	2.41714936068089	0.252	0.062	4.06451612903226	1032	9752	0.105317356684863	0.387835558140762
CST3	4.47294268186825e-98	3.44520608426689e-96	4.11017394290206	-1.4347241632787	0.865	0.817	1.05875152998776	1032	9752	14.7035794235837	5.90034212446819
DSG2	5.81799430009058e-98	4.46390666916602e-96	0.257938600318867	2.70375631145203	0.244	0.041	5.95121951219512	1032	9752	0.0933159118648099	0.483528410245209
ADGRG1	1.40698894279366e-97	1.07537247196906e-95	0.391050960122552	1.96398837982452	0.378	0.094	4.02127659574468	1032	9752	0.170691024279513	0.629352918528112
SPTLC2	1.48290838206378e-97	1.12890001793051e-95	0.655300452566244	1.35948201738172	0.503	0.251	2.00398406374502	1032	9752	0.432237968499533	0.999995476139474
USHBP1	1.48838468547602e-97	1.12890001793051e-95	0.18007163679936	3.23538135875444	0.2	0.024	8.33333333333333	1032	9752	0.0576975992631807	0.320339914980447
BCAT1	2.64536513837869e-97	1.99880973497571e-95	0.0247904544837174	-3.64150780746791	0.033	0.242	0.136363636363636	1032	9752	0.409286554758724	0.0515398956764634
PCOLCE	1.336053617109e-96	1.00568399542386e-94	0.0639666953994062	-4.3341862368889	0.076	0.358	0.212290502793296	1032	9752	2.21284706621761	0.117904008428795
HIF3A	1.41603979775343e-96	1.06186954192287e-94	0.234845705844979	2.97251039432166	0.221	0.036	6.13888888888889	1032	9752	0.0975157212838706	0.46052034762872
PCDH1	1.7237743155199e-96	1.28777606007562e-94	0.320441519667168	2.13302077211786	0.331	0.077	4.2987012987013	1032	9752	0.123014878952371	0.511391205053657
C4orf48	2.63514988355217e-96	1.9612621155786e-94	0.126706656424965	-1.95611230526255	0.14	0.399	0.350877192982456	1032	9752	0.894231511152063	0.235293847398816
CLEC1A	3.36010384398603e-96	2.49149192491382e-94	0.166865121497817	3.1230857713171	0.205	0.026	7.88461538461538	1032	9752	0.0488415693086673	0.274589834144265
OLFM1	4.19266021903721e-96	3.09726928894824e-94	0.266322120760944	2.29373520213704	0.269	0.071	3.7887323943662	1032	9752	0.118985181492671	0.454153954569645
PLCB4	4.21098211772458e-96	3.09928283864529e-94	0.264788591687922	2.8567191951757	0.24	0.042	5.71428571428571	1032	9752	0.108389533934229	0.49108244395149
SGCE	4.4808463493884e-96	3.2857335297065e-94	0.0318480739277633	-3.24741918030176	0.037	0.266	0.139097744360902	1032	9752	0.407238669308978	0.0675667587414616
CCDC50	6.10468546685193e-96	4.460011382253e-94	1.62093945053123	1.02113127745039	0.734	0.459	1.59912854030501	1032	9752	1.19465030566873	2.32448967474003
MXRA8	7.75663712126411e-96	5.64614992211577e-94	0.0334511913913038	-4.56962327496067	0.039	0.311	0.12540192926045	1032	9752	1.24408737299539	0.0651984554738914
PFN1	1.04894323579593e-95	7.60751824150972e-94	2.14425931509277	-0.977785853449497	0.766	0.82	0.934146341463415	1032	9752	5.90509628383457	3.15160653450659
CFD	1.86146709462167e-95	1.34512996742988e-93	0.236939593349751	-4.81367832046863	0.182	0.483	0.376811594202899	1032	9752	15.5275676429954	0.660239380576675
ZNF462	1.99481701711099e-95	1.43626825231991e-93	0.375706445084162	1.89091588109346	0.351	0.12	2.925	1032	9752	0.206587622051014	0.659726988485033
UTRN	2.35088698012431e-95	1.6865280169325e-93	1.86972639968152	1.05053135299738	0.75	0.49	1.53061224489796	1032	9752	1.46653135477826	2.79915719605616
EFEMP1	3.02344452063678e-95	2.16121904726957e-93	0.111195186596017	-3.77579962173887	0.108	0.383	0.281984334203655	1032	9752	2.33184627748971	0.240307883363304
TYMP	3.08279639232762e-95	2.19574659169658e-93	0.449031641990026	-2.20980506959414	0.389	0.578	0.673010380622837	1032	9752	3.15368151601014	0.763456079288183
ANTXR2	3.56916934594074e-95	2.53309047294766e-93	0.032438183403648	-2.99614654099091	0.053	0.289	0.183391003460208	1032	9752	0.458835347467292	0.0487782493673412
RPS6KA2	4.27189469844467e-95	3.02103528282891e-93	0.480043401889798	1.66412079055416	0.432	0.149	2.8993288590604	1032	9752	0.255430106349979	0.741198913667537
CASKIN2	5.34393897866643e-95	3.76577146751983e-93	0.306334459448719	2.04915372745402	0.309	0.091	3.3956043956044	1032	9752	0.149583154096408	0.513951762278076
RAB34	6.85242187208006e-95	4.81170768346201e-93	0.146006751497565	-1.98700272137822	0.177	0.394	0.449238578680203	1032	9752	0.764769326643276	0.259599462817058
HOXB7	4.61189096298941e-94	3.22702454987766e-92	0.338914808574635	1.9993925919235	0.347	0.09	3.85555555555556	1032	9752	0.160379552664411	0.558778713345895
GUK1	6.30166543224572e-94	4.39391913928375e-92	4.58074345937983	0.696575198568201	0.868	0.757	1.14663143989432	1032	9752	4.00045404330437	6.22261867815858
MAP1LC3B	6.88680091838236e-94	4.7851226521012e-92	1.48452315717007	0.92292778036967	0.698	0.513	1.36062378167641	1032	9752	1.26211378446324	2.23910977953427
PLTP	1.05992343010514e-93	7.33895414740393e-92	0.0388776645468967	-3.75411722351715	0.054	0.333	0.162162162162162	1032	9752	0.913351724401356	0.0758339921078012
MLLT4	1.99689230291267e-93	1.37785568900974e-91	0.697938803567574	1.49239124806279	0.514	0.199	2.58291457286432	1032	9752	0.374547718282228	1.12240214336913
KANK3	1.49665014202242e-92	1.02911528104739e-90	0.674346243553015	1.7231433018962	0.505	0.149	3.38926174496644	1032	9752	0.369701788798573	1.08468915767561
YWHAZ	1.90310105515749e-92	1.30408359200309e-90	1.30009647415022	-0.851397987131844	0.685	0.76	0.901315789473684	1032	9752	3.30679723530154	1.86753764369091
COL5A1	2.37870254797831e-92	1.6243840904957e-90	0.0874881886166814	-4.03062673098386	0.099	0.339	0.292035398230089	1032	9752	1.80646294944798	0.170595040028739
TMEM178A	3.0778364228946e-92	2.09461525327951e-90	0.0932140720280221	5.83687778769682	0.078	0.003	26	1032	9752	0.0279075589739857	0.212510933456438
FAT1	4.20874286739885e-92	2.85447570856485e-90	0.0124113045447773	-4.51233318571848	0.018	0.214	0.0841121495327103	1032	9752	0.362785193434486	0.0214273089623719
SH3BGRL3	1.12429876576949e-91	7.59934186169095e-90	3.22712478221662	-1.02434665437561	0.81	0.84	0.964285714285714	1032	9752	9.7203508338693	4.89469923597639
GPR146	1.57754468204989e-91	1.06267687870154e-89	0.245811080277301	2.56410575088185	0.257	0.047	5.46808510638298	1032	9752	0.0970196322060777	0.41971556535556
ADM5	3.69289859791708e-91	2.47923246411514e-89	0.113903003909424	4.04851332928101	0.122	0.011	11.0909090909091	1032	9752	0.028828410905712	0.215650453433402
ARHGEF15	4.55051938772981e-91	3.04471115397194e-89	0.435589479207871	1.87197973040493	0.395	0.104	3.79807692307692	1032	9752	0.204325628084383	0.7306837434152
XAF1	1.60445807913413e-90	1.06992587075683e-88	0.74174955645596	1.60128182176977	0.501	0.229	2.18777292576419	1032	9752	0.534358099698855	1.30620196808374
RCN3	2.15677472250236e-90	1.43342566172464e-88	0.0808159495711624	-3.32787929462289	0.094	0.303	0.31023102310231	1032	9752	0.875896047358346	0.156040206405697
MAP1A	4.07298981487482e-90	2.69794845337308e-88	0.004835858886999	-5.45799609552933	0.009	0.192	0.046875	1032	9752	0.321126509582611	0.00704168329713935
FOXC1	4.11126392831594e-90	2.71425371373736e-88	0.752926948042294	1.59183752115724	0.494	0.199	2.48241206030151	1032	9752	0.491921378065845	1.31686256005056
LGMN	1.55101164233101e-89	1.02058620385437e-87	0.225593749681361	-2.9936824794039	0.232	0.489	0.474437627811861	1032	9752	3.09924659689912	0.417846622862389
WNK1	2.55326161913765e-89	1.67453514506612e-87	1.39960591881235	0.921864331864769	0.681	0.502	1.35657370517928	1032	9752	1.20823513224612	2.10563442507326
RNF125	3.01873150063331e-89	1.97142431592787e-87	0.534801764698997	2.04166083179397	0.446	0.14	3.18571428571429	1032	9752	0.395792009835002	0.873124411364502
ROBO4	3.02578711935386e-89	1.97142431592787e-87	0.875447585096985	1.69879435112654	0.554	0.142	3.90140845070423	1032	9752	0.404351362397891	1.44868731660761
RUNDC3B	3.10434266571627e-89	2.01599664879456e-87	0.0831494049130168	5.03819780684378	0.105	0.004	26.25	1032	9752	0.017881738158082	0.1464095869888
ANPEP	4.13369409724116e-89	2.67572537786242e-87	0.0195145942920405	-3.95347725635193	0.03	0.302	0.0993377483443709	1032	9752	0.731560072339105	0.0311990936369427
ALDOA	4.21670188647299e-89	2.72059415220751e-87	1.11763506516115	-1.03922943548507	0.636	0.715	0.88951048951049	1032	9752	3.13420313574592	1.66978983102431
CTSD	4.78302746692369e-89	3.07599746999054e-87	1.12386547118653	-2.11378054499766	0.646	0.696	0.92816091954023	1032	9752	6.71112658316024	1.77694397232488
ARPC2	5.69271044772729e-89	3.64921103281409e-87	1.77803469927214	-0.842598652444828	0.721	0.789	0.913814955640051	1032	9752	4.54676350435715	2.56460471378047
GPRC5B	1.00980401274314e-88	6.45235541518702e-87	0.306909454097238	2.06350161936622	0.298	0.089	3.34831460674157	1032	9752	0.149008268507195	0.528185869928228
DCN	2.45158911336093e-88	1.56147368143296e-86	0.246195703568835	-4.72931680342167	0.201	0.438	0.458904109589041	1032	9752	16.6326273572161	0.678647788846897
GIPC2	3.75544226255648e-88	2.38428589909017e-86	0.175492060308718	2.73558484901691	0.207	0.037	5.59459459459459	1032	9752	0.0609785974619838	0.280921698345839
NOVA2	3.85617218188558e-88	2.44044119740224e-86	0.240000023807204	2.29636813213399	0.278	0.058	4.79310344827586	1032	9752	0.0931698814758117	0.397449407123749
HNMT	6.026489491439e-88	3.8018539420278e-86	0.022431379849527	-3.8450886062347	0.034	0.283	0.120141342756184	1032	9752	0.535253487425321	0.0361158188064414
DCLK1	8.85882516081575e-88	5.57096751885223e-86	0.00642861158096952	-5.1719530070252	0.014	0.219	0.0639269406392694	1032	9752	0.447723183841225	0.00896948040571747
PRRX2	9.74686703288927e-88	6.11008648825159e-86	0.00973130974013348	-4.48661177097859	0.019	0.211	0.0900473933649289	1032	9752	0.367195067024518	0.0135298507345586
PMP22	1.28546747828734e-87	8.03295903412771e-86	0.622766353667522	-1.33273268058796	0.48	0.598	0.802675585284281	1032	9752	2.31107725744405	0.981118765887979
TUBA1C	2.03705463296808e-87	1.26897647856871e-85	0.200194563911409	-2.14337709426187	0.223	0.396	0.563131313131313	1032	9752	1.15500530960727	0.342848775426023
CCL23	2.43013207143066e-87	1.50911201635844e-85	0.131958443237159	3.8650600886167	0.122	0.015	8.13333333333333	1032	9752	0.0448582421256747	0.286757539875484
KIF26A	4.07997348273605e-87	2.52577049996669e-85	0.143310985523516	3.1016308911379	0.179	0.023	7.78260869565217	1032	9752	0.0457872072295156	0.245680295238574
FRY	4.9270434108701e-87	3.04068964785126e-85	0.466909853510837	1.69539939040371	0.421	0.145	2.90344827586207	1032	9752	0.271354992207614	0.749402538770795
FLI1	7.32428862212789e-87	4.50613818882122e-85	0.751462524749178	1.38437515777253	0.536	0.244	2.19672131147541	1032	9752	0.520406983550974	1.1821759517144
DDR2	1.83627008049914e-86	1.12624564937281e-84	0.0544251538219764	-2.94808242696626	0.069	0.296	0.233108108108108	1032	9752	0.654956240277322	0.0935502084540254
ABI3BP	2.76584739608305e-86	1.69116675246038e-84	0.0453490247161006	-4.29568905767728	0.048	0.31	0.154838709677419	1032	9752	1.36617094101836	0.0943945303549844
CMTM8	3.14961330323495e-86	1.91991152030322e-84	0.257256034170411	2.1609791469598	0.28	0.072	3.88888888888889	1032	9752	0.134365363563727	0.43599073533704
ITPKC	7.17920072475939e-86	4.36284638539506e-84	0.216627269352459	2.30139148635533	0.205	0.068	3.01470588235294	1032	9752	0.114179760651428	0.432287471704549
CHCHD10	2.12538824610059e-85	1.2876742447107e-83	0.103275047594134	-2.22918136862863	0.136	0.37	0.367567567567568	1032	9752	0.802804033734804	0.183195679959736
TXNIP	2.24261577720853e-85	1.35456719527927e-83	11.020707042455	1.17468209676997	0.929	0.754	1.23209549071618	1032	9752	9.1906033325696	16.5853549086722
TMEM98	6.70189557959647e-85	4.03575966538609e-83	0.0116201710514039	-3.78146752076367	0.02	0.211	0.0947867298578199	1032	9752	0.271295663884349	0.0168207942427137
TM4SF18	8.59524543315967e-85	5.16026336095918e-83	0.561819688992845	1.89496057883111	0.419	0.102	4.1078431372549	1032	9752	0.25965696408746	0.995738001381086
RAB11A	9.53170084473234e-85	5.70523973453376e-83	1.7866317323033	0.980595526497526	0.738	0.48	1.5375	1032	9752	1.36493099366434	2.57938827788745
CPNE2	1.04245344889874e-84	6.22091139234709e-83	0.393476721338517	1.53391358125034	0.382	0.162	2.35802469135802	1032	9752	0.243640818096363	0.625440413735699
ZFHX3	1.31041705336203e-84	7.79658912706893e-83	0.136745224669051	-1.89644773522058	0.159	0.415	0.383132530120482	1032	9752	0.849531009458781	0.231111570423134
LUM	1.9658613642736e-84	1.16613722480134e-82	0.188236740840387	-4.77926216798509	0.168	0.407	0.412776412776413	1032	9752	9.39026355148763	0.417589059110221
PDGFRB	2.07219552043108e-84	1.22555563636924e-82	0.0384598208249904	-3.94998549679602	0.043	0.308	0.13961038961039	1032	9752	1.15387055650831	0.0755248005576974
CAV1	3.80223404447657e-84	2.24207700094476e-82	14.3034574065836	1.20154023337396	0.962	0.614	1.56677524429967	1032	9752	8.50938371147637	18.9186429734866
ARHGAP31	3.94322413876202e-84	2.31833580134553e-82	0.378361146728974	1.58487953916192	0.376	0.152	2.47368421052632	1032	9752	0.211569460084777	0.586136921641128
NT5DC2	4.2196699832231e-84	2.47354813883804e-82	0.0848449740306638	-2.2733088164086	0.123	0.295	0.416949152542373	1032	9752	0.52294099855578	0.137919932595656
RASAL2	4.81379361731875e-84	2.8081872880112e-82	0.553243327785559	1.40503939664631	0.463	0.202	2.29207920792079	1032	9752	0.323725477067491	0.861013452492492
STOM	4.81879964377929e-84	2.8081872880112e-82	1.84554134835053	0.983050838052099	0.75	0.482	1.55601659751037	1032	9752	1.39424464179795	2.69288471317313
CTSK	6.08967371157264e-84	3.53842093556642e-82	0.0423876320267045	-4.23051212235587	0.053	0.307	0.172638436482085	1032	9752	1.30155044946378	0.0751210765783467
ARPC5	6.34288485461537e-84	3.67480489302964e-82	1.10784669192717	-0.921074165027732	0.644	0.706	0.912181303116147	1032	9752	2.94619995419221	1.65929035623119
TGFBR3	1.21972622806617e-83	7.04604639654971e-82	1.02238965647037	1.58149534360811	0.573	0.246	2.32926829268293	1032	9752	0.707313691813475	1.68473341906012
TIMP2	2.50530440750322e-83	1.44305533872186e-81	1.31039264960856	-1.19177526956335	0.676	0.699	0.967095851216023	1032	9752	3.9548315102749	1.95818993172747
SYT15	2.81877777166444e-83	1.61892346469699e-81	0.12768412839156	3.48313865840401	0.148	0.017	8.70588235294118	1032	9752	0.0407424987168321	0.212946503729496
SERPINF1	3.31141434782346e-83	1.89638115043077e-81	0.0407802833165645	-5.06466309590384	0.047	0.343	0.137026239067055	1032	9752	2.57986933934527	0.0743091651041734
TMCC3	4.25730514040356e-83	2.43106803879597e-81	0.380052175822638	1.75073830263513	0.367	0.131	2.80152671755725	1032	9752	0.239732869316416	0.604250393263363
CADPS2	6.16998107330923e-83	3.51317661572496e-81	0.286135617329692	1.91176483919098	0.305	0.094	3.24468085106383	1032	9752	0.1343077265898	0.456589235129255
CDC37	9.26478255000426e-83	5.2499383170624e-81	1.42768846151471	0.894255821986926	0.715	0.476	1.50210084033613	1032	9752	1.15940207432679	2.02964296352624
COLEC12	9.27298887524609e-83	5.2499383170624e-81	0.0298784351613881	-3.68375831081325	0.038	0.296	0.128378378378378	1032	9752	0.728898837229625	0.0543673937831955
PIK3C2B	2.95728624249565e-82	1.66952250599073e-80	0.344807921614526	1.83282726166785	0.343	0.113	3.0353982300885	1032	9752	0.192979647883852	0.565136525330234
IFITM3	3.4086548279795e-82	1.918889199479e-80	9.48405844453553	0.802817162617199	0.95	0.755	1.25827814569536	1032	9752	7.1251003263679	11.9409697401774
LRRC8C	3.82331818223804e-82	2.1462423423004e-80	0.607733390504592	1.35153898626432	0.477	0.229	2.08296943231441	1032	9752	0.42537295895787	0.990570576009097
KCTD12	4.76597814739866e-82	2.66787373929876e-80	1.82677795181035	1.1261620661224	0.688	0.487	1.41273100616016	1032	9752	1.61166032892189	3.11276247896618
IFI27L2	7.40031015355355e-82	4.13086975762405e-80	0.150021243857761	-1.7901387309896	0.187	0.401	0.466334164588529	1032	9752	0.779532524339384	0.248047272356049
ECM1	1.05303121864961e-81	5.86157881708826e-80	0.0449824059313113	-2.97203098994372	0.07	0.278	0.251798561151079	1032	9752	0.596778244931816	0.0678948734507384
MMP14	1.70927816268886e-81	9.48792615892542e-80	0.233901221944944	-1.78936642024239	0.257	0.406	0.633004926108374	1032	9752	0.985146745451382	0.413573525895181
ITGB5	1.84270570956844e-81	1.02000690419343e-79	0.0418734349447232	-3.01668554384697	0.054	0.256	0.2109375	1032	9752	0.424231600546219	0.0875687432373338
PTGFRN	1.86116562803829e-81	1.02736342667714e-79	0.0221721821591685	-3.99119894462539	0.027	0.24	0.1125	1032	9752	0.455832644787632	0.0395983951999736
CTSL	2.21446583100673e-81	1.21899903029822e-79	0.628657550154545	-2.1060735349686	0.484	0.601	0.805324459234609	1032	9752	4.1250569852163	1.03877408737313
THBS1	2.3916024180785e-81	1.31287080806784e-79	0.214903248834088	-3.42310971762041	0.226	0.442	0.51131221719457	1032	9752	4.01018759091749	0.411432263517723
DAAM1	3.57961387551482e-81	1.95961671995126e-79	0.805365988398653	1.25076270530267	0.519	0.283	1.8339222614841	1032	9752	0.584793193017677	1.35202989750039
CD36	3.95249213132559e-81	2.15780009982698e-79	2.28888074178574	2.07635335787438	0.601	0.238	2.52521008403361	1032	9752	1.75110669501673	5.63345093017158
EMILIN1	6.15053612269494e-81	3.3485877761697e-79	0.0146005995393936	-4.12835918239248	0.022	0.203	0.108374384236453	1032	9752	0.387342146714884	0.0230166734753742
MAST4	6.43916252723073e-81	3.49614857216199e-79	0.620674362647632	1.50451542197913	0.465	0.177	2.6271186440678	1032	9752	0.355613336943838	1.0762268888968
HLA-A	7.58025615539061e-81	4.1044918343303e-79	12.5027474426897	0.664786786080831	0.98	0.9	1.08888888888889	1032	9752	10.1289194657525	14.7387403980433
ADARB1	1.8787492473601e-80	1.01452459357446e-78	0.273393830881183	2.0130668478795	0.297	0.084	3.53571428571429	1032	9752	0.149568214824268	0.445675440521372
PML	2.25694494755789e-80	1.21544742541654e-78	0.479781676993472	1.39316334371962	0.423	0.205	2.06341463414634	1032	9752	0.315314589970506	0.759013732266486
MALL	4.02125080110873e-80	2.15973772755764e-78	0.676724141327994	1.52984545842452	0.487	0.16	3.04375	1032	9752	0.367326398506256	1.06305670872927
CERCAM	4.84060464709085e-80	2.59278963738516e-78	0.0465572717939826	-3.34736041885655	0.066	0.239	0.276150627615063	1032	9752	0.538632448478893	0.0817257452314517
HDAC7	6.17720213142867e-80	3.29982152569222e-78	0.91524718866432	1.09602505955094	0.592	0.343	1.72594752186589	1032	9752	0.714889490227329	1.42973070061721
PTPN5	9.7080925651851e-80	5.17209692909808e-78	0.0887433085892699	4.7434072897063	0.106	0.004	26.5	1032	9752	0.0205115566151557	0.155053218429035
MMP28	1.05207767895749e-79	5.59007690808644e-78	0.249561492597097	2.15689828402954	0.256	0.07	3.65714285714286	1032	9752	0.103655598238255	0.423683407954454
ENO1	1.43270636108984e-79	7.59219754868726e-78	1.02778033399301	-1.14037929263463	0.601	0.678	0.886430678466077	1032	9752	3.14224381658013	1.57543897218441
P4HA2	1.64063319372136e-79	8.67092096426354e-78	0.0164337947146236	-4.28363827161441	0.026	0.182	0.142857142857143	1032	9752	0.322975509036772	0.0266747993310423
COL12A1	5.20628440525597e-79	2.74427808226118e-77	0.108086142235007	-2.83874979169737	0.102	0.337	0.302670623145401	1032	9752	1.22681787540354	0.267996064990852
ARPC3	8.6761726001403e-79	4.56118788121662e-77	1.55829328052554	-0.900576390732551	0.723	0.761	0.950065703022339	1032	9752	3.99759759621963	2.25411016814056
TPM1	1.06641813730368e-78	5.59152011200495e-77	0.40013835527148	-2.15810127351976	0.356	0.463	0.76889848812095	1032	9752	2.31750934471022	0.709130774416879
CARD10	1.09498564550464e-78	5.72619861775482e-77	0.246455789643036	2.10878994621777	0.278	0.067	4.14925373134328	1032	9752	0.0997365532428703	0.406682095102003
CHPF	1.41971358444332e-78	7.40486833334849e-77	0.00537799945721451	-5.03318571955566	0.009	0.181	0.0497237569060773	1032	9752	0.334226890067651	0.00811473359516021
CTSZ	1.6769974815944e-78	8.72389894090157e-77	0.802955364051344	-1.53337886179121	0.548	0.624	0.878205128205128	1032	9752	3.35371654724562	1.26222357173424
PTRF	1.93578537390868e-78	1.00438451567398e-76	5.66770161759968	0.945656627101214	0.912	0.571	1.59719789842382	1032	9752	3.77961443814752	7.26614333576645
HLA-B	1.94450141546644e-78	1.00627948250388e-76	23.5415155288837	0.641841149157015	0.99	0.937	1.05656350053362	1032	9752	18.1440002369518	26.4157707600467
SCARF1	2.4852741192843e-78	1.28278876099786e-76	0.445513581866658	1.65398187939361	0.403	0.132	3.0530303030303	1032	9752	0.249786772313114	0.736667184291794
ADAMTS2	2.77540408115477e-78	1.42882979017377e-76	0.0148117234746639	-4.30575514917073	0.019	0.198	0.095959595959596	1032	9752	0.411624343955418	0.0359885753423233
TSPAN9	2.91231020237381e-78	1.49543742484683e-76	0.438905356904307	1.54206248992574	0.407	0.152	2.67763157894737	1032	9752	0.245141247499604	0.685152946152163
ASS1	3.20813326866735e-78	1.64309341017932e-76	0.215119304093536	2.34744950998035	0.221	0.053	4.16981132075472	1032	9752	0.0924037404451842	0.389753394478042
ITPR1	3.3580470213799e-78	1.71545270973937e-76	0.392905987834615	1.67172478970245	0.373	0.141	2.64539007092199	1032	9752	0.264823052686854	0.619505650742137
DRAP1	4.52237430328004e-78	2.30432364499438e-76	0.462380773132969	-1.13134662881746	0.421	0.564	0.74645390070922	1032	9752	1.45714238731908	0.719014750420102
ARHGEF3	5.79169482246587e-78	2.94354372153559e-76	0.387613973977805	1.68522919154539	0.369	0.136	2.71323529411765	1032	9752	0.259307490549942	0.629825388540672
ANTXR1	9.11192015956232e-78	4.61918564823526e-76	0.0177668509970308	-4.18908081430208	0.026	0.226	0.115044247787611	1032	9752	0.459873407064017	0.03122445732156
FAM46A	1.33828179201149e-77	6.7670065574688e-76	0.042730285263598	-3.25122113182816	0.057	0.263	0.216730038022814	1032	9752	0.605968518835728	0.0754040974723904
GAS7	4.31700853075745e-77	2.17735008942163e-75	0.0272543426513181	-3.52440193051574	0.032	0.265	0.120754716981132	1032	9752	0.506788714665623	0.0514010171907953
EMP2	4.43487737426791e-77	2.23113628307473e-75	1.10810601400736	1.0765891459535	0.633	0.354	1.78813559322034	1032	9752	0.805533830729758	1.67591866952469
IL6	5.9652071096585e-77	2.99344938593772e-75	0.749470888652962	2.17272215534523	0.348	0.139	2.50359712230216	1032	9752	0.642195476444271	2.15205769624516
FAM155A	2.09224980492848e-76	1.04728433560551e-74	0.176029540045495	2.50405828454436	0.201	0.041	4.90243902439024	1032	9752	0.0683887839608447	0.286025584097015
PDLIM1	2.91046530747943e-76	1.45318509020682e-74	2.06150415506843	1.01587020446245	0.736	0.432	1.7037037037037	1032	9752	1.47461214579231	3.00114831409798
RNASET2	8.88387397645491e-76	4.42457001654416e-74	0.0522439379450017	-3.20908487716618	0.075	0.354	0.211864406779661	1032	9752	1.08446320536927	0.0874373859172914
SCARB1	2.71621799460119e-75	1.34941709971787e-73	0.287534223070842	2.26775134696552	0.262	0.071	3.69014084507042	1032	9752	0.160828349376417	0.550061672396652
LCN6	5.22551545858414e-75	2.58956217438863e-73	0.162259049380896	2.79337721071032	0.168	0.029	5.79310344827586	1032	9752	0.0598724422781383	0.318274804759042
CD248	5.40538054843189e-75	2.67203289200096e-73	0.019297666915455	-4.87960340149788	0.022	0.231	0.0952380952380952	1032	9752	0.692537486307999	0.0392085028538361
STOX2	8.49594016093341e-75	4.18936285057242e-73	0.218012925200978	2.19952721510058	0.246	0.059	4.16949152542373	1032	9752	0.102573595450996	0.35422432616239
P4HB	1.06401240562374e-74	5.23367686251361e-73	0.925127359997325	-1.06580256670213	0.59	0.628	0.939490445859873	1032	9752	2.50299611357773	1.40438034678549
GFOD2	1.95931294623319e-74	9.61369552285085e-73	0.288778787784	1.68754966520497	0.322	0.117	2.75213675213675	1032	9752	0.15208369731595	0.442315465640403
FAP	2.06810497922489e-74	1.0122507918019e-72	0.0619365473034621	-2.99117545135816	0.086	0.258	0.333333333333333	1032	9752	0.62171255479291	0.105133526524681
ISLR	2.45276923092282e-74	1.19757813653313e-72	0.0359359441872646	-3.85827758439714	0.044	0.254	0.173228346456693	1032	9752	0.81753570834823	0.0649511014228875
RND3	2.49425049754883e-74	1.21484671292378e-72	0.093758489333633	-2.55674979518767	0.107	0.302	0.354304635761589	1032	9752	0.776879947220276	0.1812394203272
ATP6V0B	2.74354846259432e-74	1.33300232392847e-72	0.641204285442629	-1.2226221238506	0.512	0.612	0.836601307189543	1032	9752	2.22337765986241	1.00856689473386
SEMA3F	5.4918824209316e-74	2.66182164557934e-72	0.272238797601446	1.95937670560964	0.284	0.076	3.73684210526316	1032	9752	0.132218457802366	0.456093069478137
MARCKS	6.36660837129588e-74	3.07827838331853e-72	1.85442743133946	-1.02347743269199	0.687	0.72	0.954166666666667	1032	9752	5.74469706034437	3.07206518937579
TWIST1	7.68631532491695e-74	3.7073412169114e-72	0.0096654072305089	-4.59088847070075	0.015	0.176	0.0852272727272727	1032	9752	0.30972833525957	0.0167079524807144
ARL4C	1.26683739857797e-73	6.09554304710447e-72	0.162337805876326	-3.00647989804848	0.188	0.43	0.437209302325581	1032	9752	2.64665041871559	0.289284419015953
CD93	1.27677080434483e-73	6.12849986085519e-72	2.39353319271076	1.28333315927597	0.772	0.349	2.21203438395415	1032	9752	1.57469599340441	3.50554643695691
SLC25A25	1.36694365212508e-73	6.54551909759748e-72	0.234212505664297	1.89943200698051	0.234	0.092	2.54347826086957	1032	9752	0.134508920158567	0.436906993365152
IER3	2.05527729389283e-73	9.81790153467268e-72	0.591350087405292	-2.35791121608736	0.384	0.557	0.689407540394973	1032	9752	6.15390450773704	1.34024676553355
FKBP1A	2.37681966993712e-73	1.1326657189686e-71	4.81444427426611	0.800216237617842	0.877	0.699	1.25464949928469	1032	9752	3.88040673124113	6.55107944025345
CNN2	2.664684290777e-73	1.26680876139523e-71	0.0826588248084994	-1.97021538336439	0.123	0.323	0.380804953560371	1032	9752	0.566366355067341	0.133895465792771
FRMD6	2.97149895639686e-73	1.4092989799885e-71	0.0755638033970831	-2.51246499642726	0.104	0.277	0.375451263537906	1032	9752	0.568221305937871	0.120724667644787
TMTC1	3.1952218390651e-73	1.51179639014052e-71	0.290491389008035	2.04440420022143	0.291	0.08	3.6375	1032	9752	0.157196781905963	0.503867770803824
FN1	3.79582905535501e-73	1.79170344389584e-71	2.2923409249072	-1.71022749300936	0.686	0.689	0.995645863570392	1032	9752	12.8376021945437	4.60184565740157
CRNDE	5.36207201346908e-73	2.52500225240895e-71	0.0303762259894735	-2.94962608296044	0.044	0.208	0.211538461538462	1032	9752	0.287704206591186	0.0775948794473438
TRPS1	1.06950590190557e-72	5.02440219448404e-71	0.0189646995651074	-3.33259054863098	0.032	0.233	0.137339055793991	1032	9752	0.398047186098437	0.029320048249921
PDE4DIP	1.1625368662872e-72	5.4485690110517e-71	0.0368671567924621	-2.67713765200042	0.055	0.242	0.227272727272727	1032	9752	0.363686225009333	0.0645507188097735
EDIL3	1.43310083106875e-72	6.70084228588191e-71	0.0101252837097574	-5.17160020872828	0.015	0.182	0.0824175824175824	1032	9752	0.451209346298723	0.0180693307595835
LRRC1	1.50470080362934e-72	7.01911135439489e-71	0.240097491671999	2.04994192206931	0.249	0.075	3.32	1032	9752	0.119013202892334	0.407275930508423
GPX4	2.5497047414506e-72	1.1865979536793e-70	1.58547057890509	-0.769437380243421	0.7	0.76	0.921052631578947	1032	9752	3.80561196134109	2.38855052086684
LOXL1	2.70879417385117e-72	1.25769060333576e-70	0.0122351474093272	-4.53574197681101	0.015	0.178	0.0842696629213483	1032	9752	0.373347911353254	0.0245665086784115
MAP3K11	3.52303153092172e-72	1.63192733292486e-70	0.695318138457213	1.21276236722778	0.524	0.257	2.03891050583658	1032	9752	0.499067365260221	1.15782860539059
STK17B	4.15723474158268e-72	1.92122252987747e-70	0.0641325875326579	-3.28019228521996	0.078	0.371	0.210242587601078	1032	9752	1.23545952866725	0.117470341880522
CMIP	4.70722832254857e-72	2.17034898435464e-70	0.919353533557561	1.05909273191474	0.581	0.343	1.69387755102041	1032	9752	0.742190714372486	1.39688824570068
PPIB	5.07344413697823e-72	2.33378430300999e-70	2.14179078642691	-0.898331768301067	0.771	0.777	0.992277992277992	1032	9752	5.15750787295484	3.0847846718194
BICC1	7.24206762841145e-72	3.32365745754717e-70	0.00393908195145665	-5.33093918234295	0.007	0.193	0.0362694300518135	1032	9752	0.407168640750477	0.00568845499789774
IL1R1	7.6370026953787e-72	3.49683220190243e-70	0.994572341198809	1.17669729190402	0.529	0.353	1.4985835694051	1032	9752	0.835418402422837	1.76205238310614
ANXA1	7.84514982810661e-72	3.58388085940539e-70	2.84018220754435	-0.914407959256839	0.813	0.81	1.0037037037037	1032	9752	7.5764579632301	4.21217605644991
CPXM2	1.22407474823473e-71	5.57908564149556e-70	0.2718364729249	1.9660630721526	0.266	0.083	3.20481927710843	1032	9752	0.146792410559837	0.467109803585955
MARVELD1	1.5067956326373e-71	6.8519548768349e-70	0.0758139455944651	-2.02512859317257	0.109	0.287	0.379790940766551	1032	9752	0.419469219173668	0.121923031856959
EDNRB	1.84042061833811e-71	8.34996313415864e-70	0.319409665001277	1.91838296835974	0.231	0.124	1.86290322580645	1032	9752	0.275317744642944	0.828335147786392
UCP2	2.00838630072295e-71	9.09126482186026e-70	0.0316578392468492	-3.95303781738974	0.047	0.292	0.160958904109589	1032	9752	0.87798508519782	0.0503910159046904
COL14A1	3.42334624456371e-71	1.54610764936296e-69	0.0339901982014226	-5.22727497154833	0.035	0.313	0.111821086261981	1032	9752	2.45542959168582	0.0661476001430207
SLC16A14	3.50066721637077e-71	1.57744351300952e-69	0.0759940586565644	4.3442177924438	0.106	0.006	17.6666666666667	1032	9752	0.019898029617215	0.125944319706431
SWAP70	5.40245249951934e-71	2.42890353100562e-69	0.825156420680947	1.09052551722995	0.558	0.317	1.7602523659306	1032	9752	0.62611082038013	1.28786178828097
LAPTM5	5.66350818088456e-71	2.54052448240492e-69	0.169240607709032	-3.19447569296116	0.183	0.427	0.428571428571429	1032	9752	3.01714969987851	0.310560623966133
RHOBTB3	1.5340280916505e-70	6.86581221560332e-69	0.0404970230317394	-2.85016553682241	0.064	0.251	0.254980079681275	1032	9752	0.479852745931655	0.0733056615501305
PTPRS	1.60492998278974e-70	7.16700418381971e-69	0.013764388299591	-4.14797350618587	0.018	0.2	0.09	1032	9752	0.327813314187334	0.024968574011322
OAT	2.19765750762708e-70	9.7918946169429e-69	0.123959422579464	-1.87620117182536	0.164	0.324	0.506172839506173	1032	9752	0.543392004076344	0.202365924480017
SH3BP5	2.5619431556351e-70	1.13894707804879e-68	1.40908608058776	0.944469562548008	0.676	0.444	1.52252252252252	1032	9752	1.16718366121224	2.13650595014199
TMOD3	2.91171382870208e-70	1.29155306258857e-68	1.17483193990793	0.877635285993059	0.65	0.439	1.48063781321185	1032	9752	0.958982029986579	1.75147216464579
SSR2	5.5179516114443e-70	2.44215444148377e-68	0.999765989010005	-0.870456176818174	0.625	0.682	0.916422287390029	1032	9752	2.39001459463624	1.45514277463282
LPCAT4	5.9392345620517e-70	2.62276598260203e-68	0.270414000700717	1.81198508920535	0.279	0.097	2.87628865979381	1032	9752	0.152997131590755	0.460296072474809
SPON2	7.07978753320696e-70	3.11303359084606e-68	0.0206776412444656	-4.64209763430237	0.025	0.239	0.104602510460251	1032	9752	0.804366921717774	0.0382888445041762
MAF	7.0807728616265e-70	3.11303359084606e-68	0.0706971687853235	-3.09630782649594	0.078	0.343	0.227405247813411	1032	9752	1.1095158632174	0.153469282671404
LRRC17	8.66016602012728e-70	3.7990026302863e-68	0.0182602427495104	-3.73650464462079	0.029	0.208	0.139423076923077	1032	9752	0.382988200552952	0.0340294069395798
HIP1	9.18546983246442e-70	4.02056512138178e-68	0.472469374686207	1.27879586187985	0.43	0.213	2.018779342723	1032	9752	0.342432826385548	0.73996128463688
ITM2C	1.9352550665922e-69	8.45217333699344e-68	0.00419318720743367	-5.51540030978086	0.007	0.184	0.0380434782608696	1032	9752	0.339720010466881	0.00696210022939136
SCN11A	2.41567021292001e-69	1.05272365068304e-67	0.0794293024732131	4.62052768393867	0.095	0.005	19	1032	9752	0.0183645836038054	0.153202578193809
OLFML3	2.64899173016615e-69	1.15187666656153e-67	0.0165088329284235	-4.42476593631127	0.022	0.193	0.113989637305699	1032	9752	0.40560108916396	0.0285222557527173
IGF2	3.07259195658669e-69	1.33315605592338e-67	1.0600772503753	2.07838891190388	0.494	0.149	3.31543624161074	1032	9752	0.70019551290371	2.53186130355432
ARL15	3.64910348678289e-69	1.57984715663071e-67	0.204231702071503	2.02827432442392	0.206	0.078	2.64102564102564	1032	9752	0.125361550346363	0.405338130427884
HYAL2	3.90904970166557e-69	1.68870947111953e-67	1.88092061131703	1.31737554697725	0.728	0.283	2.57243816254417	1032	9752	1.14472322106082	2.9042488273056
HN1	3.92732927323873e-69	1.69292597218655e-67	0.193462712205123	-1.71902895477203	0.222	0.385	0.576623376623377	1032	9752	0.944536818653137	0.318542373270996
SSUH2	7.51182582556148e-69	3.23106066678696e-67	0.0555626921250985	6.48491967688971	0.049	0.001	49	1032	9752	0.0129755356781806	0.123424441880131
ELOVL7	1.3422727701446e-68	5.76104632576966e-67	0.0581198072524127	5.41423381887869	0.082	0.002	41	1032	9752	0.012088178448129	0.0963350411069108
SORBS2	1.77245204569766e-68	7.59098427847065e-67	0.604609040626221	1.82414913039367	0.468	0.102	4.58823529411765	1032	9752	0.304713892851296	1.03643930824266
CSF3	1.98939450764397e-68	8.50177368944109e-67	0.0743861440975051	4.34173373473294	0.07	0.006	11.6666666666667	1032	9752	0.025517230359072	0.178554177796072
FAM107B	2.04461072493049e-68	8.71899234459629e-67	0.161248608200349	-1.97582924797373	0.185	0.434	0.426267281105991	1032	9752	1.18543924267166	0.280973231288042
LINC00987	2.46441095880021e-68	1.04866754974899e-66	0.10688973098932	3.00620854115951	0.149	0.02	7.45	1032	9752	0.0450288177449951	0.166766452432624
TPI1	2.60591056327752e-68	1.10650971609938e-66	1.004924343399	-0.9267436432845	0.599	0.676	0.886094674556213	1032	9752	2.61925246103443	1.52945373748976
FNBP1L	3.40344103507026e-68	1.44207207353766e-66	0.417730667887562	1.4893022645802	0.39	0.147	2.6530612244898	1032	9752	0.229710064252715	0.682840999259661
THBS2	3.65491278924471e-68	1.54532823293342e-66	0.0108887389263008	-5.28785588929349	0.012	0.203	0.0591133004926108	1032	9752	0.558782248042274	0.0231886659881157
MTHFD2	5.15365942598532e-68	2.17438471577877e-66	0.0254811746967316	-2.90036585911783	0.045	0.216	0.208333333333333	1032	9752	0.339650074730155	0.038249224275649
LIMS1	6.55801539138889e-68	2.76103563257797e-66	2.29511471641015	0.725504833023336	0.763	0.602	1.26744186046512	1032	9752	2.10335101941127	3.4255099311896
MAP1B	6.76046319692889e-68	2.84025210675203e-66	0.261332449383089	-1.92714820265986	0.236	0.393	0.600508905852417	1032	9752	1.57593097059591	0.53341010929385
PPARG	1.0051180632963e-67	4.21364889109824e-66	0.309760031794843	1.7614716779857	0.307	0.108	2.84259259259259	1032	9752	0.194500346687539	0.545045602606491
KIAA0930	1.0071876123549e-67	4.21364889109824e-66	0.0560734529655305	-2.20850299897783	0.083	0.283	0.293286219081272	1032	9752	0.431548508943819	0.0928905207206088
NBPF14	1.58707768434838e-67	6.6257159124729e-66	0.00735563882909229	-4.2651571812945	0.012	0.173	0.069364161849711	1032	9752	0.235747676374983	0.0119663997327954
LAPTM4A	2.02506752428831e-67	8.43650772382753e-66	2.22316742934165	-0.841469595806379	0.798	0.77	1.03636363636364	1032	9752	5.06116690292905	3.11345816453454
EBF3	2.57939874249568e-67	1.07233915922331e-65	0.328514330008763	1.68636796416083	0.324	0.119	2.72268907563025	1032	9752	0.203366702363608	0.534521385135492
CTB-171A8.1	2.79235693519382e-67	1.15844920701819e-65	0.129489485080832	2.77347601241933	0.167	0.027	6.18518518518519	1032	9752	0.045525142167347	0.227030844829261
KIAA1211L	3.14918222352811e-67	1.30376144054064e-65	0.142013341451116	2.36141371328216	0.19	0.041	4.63414634146341	1032	9752	0.0621195553128305	0.224779454939155
TXN	6.70192926997154e-67	2.76883032126558e-65	1.41477197418592	-0.927407141703231	0.706	0.702	1.00569800569801	1032	9752	3.5906246541467	2.06685171965941
SELM	6.8974232682373e-67	2.84368454743592e-65	0.532420953475468	-1.68176695258865	0.426	0.499	0.853707414829659	1032	9752	2.45116676495703	0.89642927953541
PSMB9	8.58180671389941e-67	3.53080047657576e-65	0.94962653185113	1.05533045092892	0.604	0.367	1.64577656675749	1032	9752	0.824617677206162	1.42749825561085
PLAUR	1.14149068036051e-66	4.6867154545711e-65	0.157465625102851	-2.69831263362299	0.164	0.392	0.418367346938776	1032	9752	1.93078946900294	0.303732093443699
MYRIP	1.15215255745711e-66	4.7207372416057e-65	0.297109417853983	2.08955055652629	0.297	0.068	4.36764705882353	1032	9752	0.152649389189082	0.477949319391304
TUBA1B	1.30657673464901e-66	5.34244709278707e-65	1.42835201125155	-1.21174974914739	0.651	0.707	0.920792079207921	1032	9752	5.02674584052492	2.44311130893042
ZNF503	2.69267287806545e-66	1.09874323270876e-64	0.0328507557167301	-2.88822833979887	0.049	0.25	0.196	1032	9752	0.463815792559673	0.0544868749403603
FAM69B	3.6688655482889e-66	1.49401016753273e-64	0.330479003780851	1.83883186100516	0.327	0.08	4.0875	1032	9752	0.146659812765559	0.545861475530647
GNAQ	3.77251516037496e-66	1.53307609952906e-64	1.12072716607928	0.930016344686368	0.63	0.439	1.43507972665148	1032	9752	1.01686964421438	1.70282097669825
TNFAIP6	3.79903094607636e-66	1.54070087674346e-64	0.0113379637204021	-4.9876546061707	0.016	0.166	0.0963855421686747	1032	9752	0.450739266364936	0.0177302099073486
SUN1	3.82765391865936e-66	1.54914742712014e-64	0.74893494577471	1.08188570133725	0.536	0.301	1.78073089700997	1032	9752	0.568946576312814	1.23216261102779
ICAM1	4.44724768352523e-66	1.79625418632141e-64	0.695250357139259	1.53038786137288	0.416	0.24	1.73333333333333	1032	9752	0.752743807156641	1.4948755560412
COL5A3	4.46640412338836e-66	1.80033230709885e-64	0.0139730210570652	-4.57491212298853	0.02	0.181	0.110497237569061	1032	9752	0.505837878223512	0.0228885555719114
NDFIP1	4.50175412094241e-66	1.81090805448112e-64	0.399746809398435	-1.15302177037613	0.398	0.545	0.730275229357798	1032	9752	1.37303422120677	0.614109205085372
BIN1	6.60026496845172e-66	2.64970637278934e-64	0.0415511406106417	-2.4748780326203	0.067	0.253	0.264822134387352	1032	9752	0.390481178647916	0.0667169935573474
NT5C	6.83424301777466e-66	2.73810639615359e-64	0.139099880734775	-1.56099031619837	0.182	0.379	0.480211081794195	1032	9752	0.681539828808214	0.22200278029863
BMPR2	1.64724063149623e-65	6.58631103201069e-64	1.02274952283517	0.972309301721902	0.606	0.373	1.62466487935657	1032	9752	0.814453777530037	1.57570041081255
ASAH1	2.03121893793833e-65	8.10529773789368e-64	0.260595724769737	-1.80360123129607	0.287	0.478	0.600418410041841	1032	9752	1.53773636210401	0.42582222832159
PLXND1	3.18717720381581e-65	1.26925020830116e-63	1.42619486528238	1.0034299783448	0.688	0.405	1.69876543209877	1032	9752	1.14441444678423	2.22966714986016
CARD8	4.01779630989625e-65	1.59683296540517e-63	0.56206480375138	1.26024694543699	0.476	0.231	2.06060606060606	1032	9752	0.472729477380368	0.891738912039231
PLIN3	5.93278625121316e-65	2.35322012742731e-63	0.15737878168466	-1.6468228822077	0.198	0.345	0.573913043478261	1032	9752	0.590350821562216	0.253623505234412
PRKCH	1.09875957430428e-64	4.34951200409853e-63	0.448024499747189	1.38878863868627	0.424	0.17	2.49411764705882	1032	9752	0.347536001721123	0.679516530399011
CD68	1.13426953160692e-64	4.48115390300055e-63	0.0962218498376481	-3.15971848668142	0.114	0.348	0.327586206896552	1032	9752	1.61208215247414	0.172501404526507
RASSF9	1.20893573648581e-64	4.76666090385833e-63	0.33613847854497	1.81315697344141	0.328	0.096	3.41666666666667	1032	9752	0.189960956180704	0.550260207161326
ADGRL2	1.22607212183247e-64	4.82465449605048e-63	0.535886278548081	1.31513751481521	0.447	0.191	2.34031413612565	1032	9752	0.357393839890349	0.839959832781777
PIK3C2A	1.62662532374778e-64	6.38820127144582e-63	0.654657876452374	1.10092447005063	0.499	0.285	1.75087719298246	1032	9752	0.525579313134878	1.02828042290781
IGFBP6	2.14978930900465e-64	8.42615643955434e-63	0.148750176726202	-3.37744438188518	0.151	0.36	0.419444444444444	1032	9752	3.12855438686357	0.333988169798393
SNTB2	2.3885794379488e-64	9.34367137616506e-63	1.12395304903875	0.996269455142388	0.618	0.368	1.67934782608696	1032	9752	0.891446139852022	1.74554582655386
FAM20C	3.05672634153463e-64	1.19338439801525e-62	0.0130981812370223	-3.59065561547337	0.02	0.201	0.099502487562189	1032	9752	0.317472996781827	0.0204335582936485
LRCH1	3.43186668071416e-64	1.33721675841474e-62	0.281184315042938	1.58629370854983	0.294	0.12	2.45	1032	9752	0.187904400179333	0.475540608031967
PLAGL1	3.50133274071213e-64	1.36161417266989e-62	0.133362466457988	-2.08769379283854	0.168	0.345	0.486956521739131	1032	9752	0.837832217556593	0.215169285294781
LCP1	3.51222063577632e-64	1.36318063426068e-62	0.0316761122464846	-4.53282037399184	0.038	0.308	0.123376623376623	1032	9752	1.36973483805152	0.0664351781875373
FAM13C	3.85340346708627e-64	1.49268681672394e-62	0.274797638246691	2.00267113021221	0.266	0.079	3.36708860759494	1032	9752	0.161700461841462	0.51641270389513
SMAP2	3.942775309359e-64	1.52433523244323e-62	0.0704469478463174	-2.78864319767302	0.099	0.364	0.271978021978022	1032	9752	1.13024442126933	0.118496468248811
PAPSS2	7.5065640517725e-64	2.89651341430725e-62	0.0276569777271785	-2.97168027248129	0.04	0.192	0.208333333333333	1032	9752	0.281979923047157	0.0487055098528911
NUDT1	9.49657885808238e-64	3.65728711371731e-62	0.0883144748574911	-1.83424630477048	0.127	0.299	0.424749163879599	1032	9752	0.469689890725475	0.139024140953932
C7orf73	1.05665680158889e-63	4.06148625941478e-62	0.339303011865163	-1.17223039849057	0.352	0.484	0.727272727272727	1032	9752	1.08662659560618	0.527437123108634
APP	1.08075003014403e-63	4.14607424691547e-62	3.07430716884505	0.822314203733154	0.827	0.57	1.45087719298246	1032	9752	2.40537287450401	4.22555562402034
NQO1	1.29623059337941e-63	4.96313956678914e-62	0.332977084656666	1.5396740495806	0.321	0.126	2.54761904761905	1032	9752	0.187858578532363	0.602753500416221
IFIT3	1.50367178840867e-63	5.74633957293405e-62	0.477244912226126	1.67648241436958	0.348	0.164	2.12195121951219	1032	9752	0.423559723809743	1.02398986478499
ITPKB	1.6467302344818e-63	6.28096414963961e-62	0.325548538953797	1.59130540923143	0.322	0.13	2.47692307692308	1032	9752	0.2477219214039	0.544055000930369
CKAP4	1.87762070633208e-63	7.14790779238144e-62	0.228938621410889	-1.71665639410328	0.25	0.345	0.72463768115942	1032	9752	0.816478283522166	0.395242595143722
KLF2	2.06476134653772e-63	7.84530353315441e-62	4.39379143441253	1.12363267667193	0.837	0.571	1.46584938704028	1032	9752	3.97641702711002	7.18306687851419
C1S	2.43350858385465e-63	9.22875621724418e-62	0.0819509820044733	-4.11216987306802	0.083	0.319	0.260188087774295	1032	9752	2.52739537721552	0.174646530680072
GSTM3	2.87204420882972e-63	1.08710976224503e-61	0.0581673918814356	-2.31585820969996	0.08	0.255	0.313725490196078	1032	9752	0.399007722865333	0.103066868220033
NEBL	3.37685820871717e-63	1.27575905558227e-61	0.0710598066553765	4.41473187916389	0.074	0.006	12.3333333333333	1032	9752	0.0178901052657736	0.148551689976604
EFNB2	3.54918469608753e-63	1.33831875295354e-61	0.797874128767871	1.54203914682016	0.475	0.168	2.82738095238095	1032	9752	0.536937338376532	1.50640745693474
DNM3	3.80421922099996e-63	1.43176977953999e-61	0.130457242393148	2.67268596263159	0.162	0.028	5.78571428571429	1032	9752	0.0469978287294046	0.220711960740116
MFSD6	4.12114501137837e-63	1.54811708253518e-61	0.270955380079325	1.72709479493057	0.292	0.103	2.83495145631068	1032	9752	0.173617891171201	0.446045827786341
MET	4.21777752913787e-63	1.58142783130241e-61	0.206154261314475	2.17622317819261	0.231	0.051	4.52941176470588	1032	9752	0.079256080196654	0.351762780641479
COTL1	7.01484651960138e-63	2.62521713818302e-61	0.5301668554412	-1.45886937406493	0.399	0.534	0.747191011235955	1032	9752	2.51652589166656	0.915669067148092
FAM171A1	9.31736894004309e-63	3.48035254843113e-61	0.286895433190377	1.59654806509819	0.295	0.119	2.47899159663866	1032	9752	0.159817348648091	0.460739210336052
DGKE	9.99768330892871e-63	3.72746646744899e-61	0.245788980613594	1.9608547526133	0.258	0.075	3.44	1032	9752	0.142512664666127	0.419119877762781
C1R	1.23005852397955e-62	4.57747621507895e-61	0.0819194641027343	-3.86501282477014	0.102	0.318	0.320754716981132	1032	9752	2.18830620163863	0.144565458517632
HOXD9	1.57409265562028e-62	5.8467979911189e-61	0.225851417839905	1.80671307364741	0.266	0.084	3.16666666666667	1032	9752	0.120203450735496	0.35341539871545
VEGFB	1.60662615192533e-62	5.95650650952613e-61	0.185025227064044	-1.55887726902247	0.223	0.39	0.571794871794872	1032	9752	0.780283767504914	0.307124776305176
EPB41L2	3.60652189073296e-62	1.33461458124107e-60	0.18679268158086	-1.5807785789556	0.206	0.371	0.555256064690027	1032	9752	0.745526663410264	0.339001006078101
PRNP	4.96573707767019e-62	1.8341845205848e-60	0.157940602184711	-1.61291955432954	0.19	0.397	0.478589420654912	1032	9752	0.789774131520684	0.272119961979041
PPP1R16B	5.23406728264638e-62	1.92971029760202e-60	0.283428098767848	1.79205693000062	0.301	0.09	3.34444444444444	1032	9752	0.17370596209563	0.476136832318339
PDGFRA	6.3327005509955e-62	2.33043380276635e-60	0.0265298679092714	-4.14078345823049	0.035	0.219	0.159817351598174	1032	9752	0.685457775741206	0.0519875710658779
RNF24	2.48486450509836e-61	9.12739878841305e-60	0.0277917348978893	-3.0052463536528	0.044	0.204	0.215686274509804	1032	9752	0.32366967418988	0.0429522968151784
ADAM9	3.25515064138396e-61	1.19347515766757e-59	0.158398675811777	-1.51526240693717	0.202	0.361	0.559556786703601	1032	9752	0.640741956818889	0.257584335926649
PIK3R1	3.38860636923444e-61	1.2401176016469e-59	0.207943545973967	-1.60546000835991	0.249	0.462	0.538961038961039	1032	9752	1.25630229504796	0.326572802713484
ECM2	3.56947678754053e-61	1.30390887356628e-59	0.0142715939131648	-3.99926767840871	0.019	0.209	0.0909090909090909	1032	9752	0.417459366402416	0.0336951321908725
CD276	3.78518315030882e-61	1.38016806537499e-59	0.117789833385901	-1.68869024276228	0.157	0.306	0.513071895424837	1032	9752	0.534768043082397	0.20052660937272
EFEMP2	3.88689127057311e-61	1.41465757012507e-59	0.0882641928368562	-2.13352525663296	0.109	0.259	0.420849420849421	1032	9752	0.436327978688788	0.153414065511886
KDELR3	5.95493970470547e-61	2.16337407334382e-59	0.0550251287331063	-2.55734985656563	0.083	0.206	0.402912621359223	1032	9752	0.356889517519893	0.0858988302492828
CD40	1.07176648917102e-60	3.88652256803037e-59	0.373487856026592	1.40627637047456	0.359	0.158	2.27215189873418	1032	9752	0.242327276868331	0.617734958730175
FMOD	1.11050795728118e-60	4.01967470438826e-59	0.0183781613152558	-4.20599245529035	0.024	0.2	0.12	1032	9752	0.454091604759843	0.0333218668472773
TPM2	1.18830939772782e-60	4.29346988211768e-59	0.150343543482027	-3.40911268834731	0.149	0.34	0.438235294117647	1032	9752	2.57301769385523	0.325956318382864
HID1	2.30435816379487e-60	8.31074508728344e-59	0.137407043040253	2.63031462130611	0.168	0.029	5.79310344827586	1032	9752	0.0477230061049683	0.236684269500854
DLL1	2.73132033095836e-60	9.83275319145008e-59	0.31903818606361	1.9530750634487	0.305	0.08	3.8125	1032	9752	0.183120241980447	0.549612483349921
PKM	3.60325855262901e-60	1.2948273771762e-58	0.865831015658269	-0.971835745884462	0.549	0.627	0.875598086124402	1032	9752	2.5027114836835	1.38654062357468
CFH	3.6507396707036e-60	1.30952163783794e-58	0.293024236508156	-2.64036075441095	0.259	0.421	0.61520190023753	1032	9752	3.16312029337885	0.55528377681479
ECSCR.1	4.81705850235852e-60	1.72476732538502e-58	1.62529413945233	1.377069084195	0.714	0.203	3.51724137931034	1032	9752	0.848913691887967	2.36979703080297
LGALS3BP	6.73729700131409e-60	2.4079778059373e-58	0.0699889404838212	-2.65106430621961	0.078	0.277	0.28158844765343	1032	9752	0.662613545805988	0.148307178940318
LRRC59	1.29775243427419e-59	4.62997062367983e-58	0.12542434228783	-1.73427878250591	0.176	0.293	0.600682593856655	1032	9752	0.492331101462122	0.196536791665899
ANK2	1.32373676336787e-59	4.71421092502623e-58	0.0169912771599188	-4.27707856834826	0.022	0.206	0.106796116504854	1032	9752	0.521785620974905	0.0319197772839616
CALU	1.34105091311189e-59	4.76732804031474e-58	0.648159693219008	-1.17114913282516	0.49	0.523	0.936902485659656	1032	9752	1.87079372912728	1.02805375966951
HOXB4	1.45685492723876e-59	5.16975377037296e-58	0.135021329761382	2.53757867918447	0.165	0.032	5.15625	1032	9752	0.0497761461146123	0.223621145961803
CAPG	1.62128654520952e-59	5.74299576228229e-58	0.207276411486571	-1.69165096290715	0.239	0.399	0.598997493734336	1032	9752	1.06235610762506	0.345152982199771
C12orf75	1.65098558559038e-59	5.8377910243509e-58	0.0533808056729466	-3.15277816978597	0.072	0.22	0.327272727272727	1032	9752	0.610119907293434	0.0912978078160598
CRYAB	1.81452863014747e-59	6.40467370129493e-58	0.0150661796147009	-4.16533822951371	0.021	0.192	0.109375	1032	9752	0.421164362868132	0.0243305578585798
UQCR10	2.22182601248699e-59	7.82839122697543e-58	0.558153641552724	-0.900276552515861	0.453	0.58	0.781034482758621	1032	9752	1.57855281461468	0.88277677969228
SOD3	2.50812315053558e-59	8.82149084025542e-58	0.029384682493373	-3.89720516610294	0.034	0.275	0.123636363636364	1032	9752	1.15097327440314	0.054781594780128
RPS28	2.65586953052074e-59	9.32463592058447e-58	23.7441306066537	0.44824439897488	0.986	0.968	1.01859504132231	1032	9752	21.8716768552074	28.0911284473708
ARHGAP29	2.75582744850974e-59	9.65851905763414e-58	2.26247614827717	1.18283297638791	0.793	0.324	2.44753086419753	1032	9752	1.41682484653098	3.23995212421562
CXCL8	3.16038273450087e-59	1.1056888327465e-57	0.422883663029762	-3.37205341510719	0.33	0.455	0.725274725274725	1032	9752	7.37084461633817	0.917848214579627
TYROBP	4.35355570132882e-59	1.52045446215828e-57	0.0864564870257927	-4.3948834600914	0.081	0.327	0.247706422018349	1032	9752	4.02877395914478	0.194554271294238
PTPRC	4.79408994350145e-59	1.67137114661861e-57	0.058721197891098	-4.04136003716011	0.066	0.363	0.181818181818182	1032	9752	2.56956354575735	0.118658345997594
CLMP	5.84291559624328e-59	2.03345742081517e-57	0.00575573463020373	-4.64947467971056	0.011	0.135	0.0814814814814815	1032	9752	0.189376052597671	0.00919166800260443
CRABP2	5.94835162571321e-59	2.0665322291289e-57	0.0197603336753889	-4.81144805655106	0.021	0.187	0.112299465240642	1032	9752	0.63105352757487	0.0394504547392226
SNRK	7.25649503174758e-59	2.51659806755476e-57	0.765681432776279	1.10326017585382	0.544	0.3	1.81333333333333	1032	9752	0.677643693899956	1.18197544271678
GPX1	1.10985252703786e-58	3.83594640856438e-57	1.32480694607758	-1.16301795830079	0.659	0.671	0.982116244411326	1032	9752	4.38736925111395	2.04242049718899
TUBA1A	1.10993819692256e-58	3.83594640856438e-57	0.866719959621362	-1.07702890315056	0.541	0.604	0.895695364238411	1032	9752	2.63388953170463	1.48594494665667
SRPX	1.54184527583267e-58	5.3193662016227e-57	0.00682814119024311	-4.67086528715937	0.013	0.177	0.0734463276836158	1032	9752	0.352958021699187	0.00948073715198444
ZFHX4	1.78373899041601e-58	6.1432341798175e-57	0.010356117637857	-4.2773990124616	0.014	0.182	0.0769230769230769	1032	9752	0.375463465311096	0.0192591196756018
ZNF366	2.02802168696599e-58	6.97246487255851e-57	0.14551767172021	2.26550830692612	0.186	0.042	4.42857142857143	1032	9752	0.0580843808258596	0.232152024654121
CBR1	3.07288295823139e-58	1.05465164328107e-56	0.0736298555887323	-1.95214121780045	0.108	0.262	0.412213740458015	1032	9752	0.382880816696395	0.118597917133965
GPC1	3.6842023897526e-58	1.26228396360627e-56	0.0107132593767543	-3.83475036437473	0.019	0.142	0.133802816901408	1032	9752	0.189750675145047	0.0151095043973404
RP11-286H15.1	4.68939669225627e-58	1.60391895126534e-56	0.0824993858815473	3.45472991583001	0.11	0.011	10	1032	9752	0.0260125202543982	0.14684562272817
PSMB8	5.28340379319012e-58	1.80398282093254e-56	1.12487036658184	0.79294840258493	0.645	0.463	1.39308855291577	1032	9752	1.02667108579536	1.63389914068197
TNFRSF12A	6.33564274187357e-58	2.15955218810483e-56	0.0356103159240495	-3.35818128564191	0.054	0.156	0.346153846153846	1032	9752	0.340051356649752	0.0567154441781623
SUB1	8.58839723719919e-58	2.92240804619216e-56	1.26635319028605	-0.711434263120225	0.671	0.728	0.921703296703297	1032	9752	2.9325699332049	1.84539217483609
MAFB	1.13495784337489e-57	3.85536448949502e-56	0.280812829655833	-2.07682668253768	0.242	0.436	0.555045871559633	1032	9752	2.17805179660165	0.559714383449252
SH3KBP1	1.42053787985121e-57	4.817223335905e-56	0.140779816051476	-1.49523739173962	0.19	0.376	0.50531914893617	1032	9752	0.68832257877755	0.221744746015252
PPP1R13B	1.43571604483085e-57	4.86040021173401e-56	0.223008482947843	1.82526275965804	0.254	0.075	3.38666666666667	1032	9752	0.116714121138833	0.383351844068344
SSPN	1.70575765560988e-57	5.76476464834685e-56	0.0491838066590595	-2.81887493524804	0.059	0.24	0.245833333333333	1032	9752	0.507788214094749	0.08739337069083
FBLN1	2.51274823753846e-57	8.47764566661533e-56	0.057109399373046	-4.82955599600399	0.056	0.294	0.19047619047619	1032	9752	2.9348568999199	0.128369088296495
DPYSL2	2.52050642674075e-57	8.48940740884612e-56	1.66686553098297	0.694372178959827	0.743	0.541	1.37338262476895	1032	9752	1.46109607406489	2.37932253003158
ARAP3	2.81751150642942e-57	9.4737036642581e-56	0.251910438924531	1.66361888011873	0.29	0.093	3.11827956989247	1032	9752	0.148138877917995	0.388973377683191
ICAM2	3.18343411585001e-57	1.06860139780695e-55	1.00487883703645	1.32420081324134	0.572	0.204	2.80392156862745	1032	9752	0.62494294268866	1.6797837348226
ATP1B1	3.40892189257856e-57	1.14236249324319e-55	0.0220106659667838	-3.20417879384443	0.033	0.191	0.172774869109948	1032	9752	0.316085195746372	0.0385738388805327
REEP5	6.01973970868041e-57	2.01387655708581e-55	0.565057764218582	-0.905489430654815	0.479	0.566	0.846289752650177	1032	9752	1.42341180763512	0.858825562178264
KLHL3	9.1197717492023e-57	3.04585049075879e-55	0.262725595186406	1.96743436817846	0.263	0.073	3.6027397260274	1032	9752	0.154294185853985	0.454242465402076
ATP5G3	1.04648102456318e-56	3.48920653022139e-55	0.948993685864836	-0.772373383962148	0.595	0.664	0.896084337349398	1032	9752	2.29661103315997	1.46296760921844
VWF	1.0486860518508e-56	3.49070171229129e-55	6.59400099729318	1.71252808498461	0.896	0.282	3.17730496453901	1032	9752	3.79022855319001	10.4204858745378
VEGFA	1.1111583453598e-56	3.69246465534949e-55	0.076628683932459	-2.93971130771258	0.091	0.336	0.270833333333333	1032	9752	1.23255131716406	0.141070552478442
SMS	1.43009571849025e-56	4.74438432685112e-55	0.204696074500167	-1.36626546778536	0.235	0.395	0.594936708860759	1032	9752	0.80995054377731	0.336617238536176
PCDH18	1.55278437097046e-56	5.14282183665416e-55	0.00717840667156033	-4.25996989802427	0.012	0.154	0.0779220779220779	1032	9752	0.234987496592871	0.0110343127442085
BAIAP2L1	1.95569450636797e-56	6.46648273386762e-55	0.0684288488531051	3.97358688005895	0.096	0.006	16	1032	9752	0.0173705520062587	0.118750934891719
LOX	2.17844198364551e-56	7.19102975066504e-55	0.0696775431326606	-2.93245832259909	0.083	0.222	0.373873873873874	1032	9752	0.6525306102023	0.132346961235971
KDELR2	2.9260835952162e-56	9.64297399736919e-55	0.616261067927628	-1.02988043491089	0.485	0.548	0.885036496350365	1032	9752	1.63848063236297	0.968535579978283
MXRA5	3.40237113429733e-56	1.11940263544299e-54	0.04636801953729	-3.39032253420068	0.06	0.214	0.280373831775701	1032	9752	0.63462161699827	0.0841627215393679
CPXM1	3.83993808024075e-56	1.26127685174453e-54	0.021973015607559	-3.82009020438377	0.029	0.208	0.139423076923077	1032	9752	0.499982310561065	0.044933371481224
HERPUD1	4.91649303556284e-56	1.61222029047368e-54	0.467747793843793	-1.33915467123021	0.41	0.554	0.740072202166065	1032	9752	1.92483254108588	0.819351494744342
TPPP3	5.20662967584661e-56	1.70350726366439e-54	0.0730539139751236	-2.70054188492599	0.095	0.249	0.381526104417671	1032	9752	0.687030318218017	0.13062583131982
SSC5D	5.21201900315996e-56	1.70350726366439e-54	0.0142946400893822	-3.73908728134568	0.025	0.168	0.148809523809524	1032	9752	0.292334673962034	0.0222575161973714
ARGLU1	5.29501019598967e-56	1.7277905191249e-54	2.2948445134326	0.721209079540693	0.792	0.638	1.24137931034483	1032	9752	2.32229197880662	3.46513830952794
RP11-536O18.1	7.8931239748691e-56	2.57134687915736e-54	0.207108129050277	1.8502524654245	0.227	0.068	3.33823529411765	1032	9752	0.104866225537785	0.36045808511061
SLFN5	8.34452936167257e-56	2.71395233183564e-54	0.633792632518387	1.14459205455163	0.477	0.276	1.72826086956522	1032	9752	0.609647738490273	1.02772184765129
PDE9A	1.13393587874558e-55	3.68195650039741e-54	0.13222081122352	2.33781343895387	0.173	0.037	4.67567567567568	1032	9752	0.0657182175451168	0.213329653242633
CALM2	1.17187312235519e-55	3.79893355423202e-54	2.85215649571678	-0.612239917184128	0.828	0.836	0.990430622009569	1032	9752	5.87337260176455	4.03016498092978
PDXK	1.30684541000072e-55	4.22958175692742e-54	0.110205684628074	-1.60674151154135	0.147	0.309	0.475728155339806	1032	9752	0.504201813578985	0.187188874641727
CALD1	1.52056535674279e-55	4.91328045027525e-54	1.94847854366086	-1.35854319308221	0.761	0.595	1.27899159663866	1032	9752	6.59896760487935	2.95675892103535
TMEM176B	1.5881642135258e-55	5.12337650181571e-54	0.026487889020937	-3.71729849514164	0.034	0.244	0.139344262295082	1032	9752	0.711937796255307	0.0439158724104526
P3H3	1.7709927270738e-55	5.70391693231939e-54	0.0204217009732386	-3.14243719331054	0.028	0.159	0.176100628930818	1032	9752	0.191175980181743	0.033528644634495
LOXL2	2.11250929152527e-55	6.79284541119581e-54	0.17155535607041	-1.9785070507081	0.211	0.265	0.79622641509434	1032	9752	0.681080670036578	0.285991486034546
VAMP8	2.59817140167686e-55	8.34101164686957e-54	0.104407557835624	-2.90698857738444	0.119	0.331	0.359516616314199	1032	9752	1.41745411126237	0.195652453188879
LPAR6	2.69659223779148e-55	8.64301305635359e-54	0.640406133901283	1.34523995347591	0.487	0.22	2.21363636363636	1032	9752	0.523083817737123	1.08300820687019
AQP7	2.84144113250401e-55	9.09261162401284e-54	0.100391967861069	3.99218023457122	0.098	0.008	12.25	1032	9752	0.0374009216633755	0.199146644069055
RND1	3.49178153615693e-55	1.115573676632e-53	0.0975461117057888	2.76304694054642	0.109	0.023	4.73913043478261	1032	9752	0.0422416924790352	0.174690092173536
TMEM176A	7.08067966124933e-55	2.25854359917089e-53	0.020475820953213	-3.85568381048406	0.03	0.223	0.134529147982063	1032	9752	0.592752657806284	0.0316378035299989
SEC24D	8.69849501291376e-55	2.77013610411254e-53	0.111208626308964	-1.57191629005224	0.159	0.305	0.521311475409836	1032	9752	0.456285030347896	0.173933203408401
RAPGEF5	9.32064346495472e-55	2.96351723096928e-53	0.749783041819601	1.37781152934607	0.506	0.171	2.95906432748538	1032	9752	0.483365847947265	1.24614917328867
ARHGEF12	1.24361687068064e-54	3.94778825146416e-53	0.733389002350885	0.934637929246898	0.544	0.317	1.71608832807571	1032	9752	0.576050498801754	1.11442128652389
AKAP12	1.28201374362604e-54	4.06318614247794e-53	0.129049125427487	-1.92304075737382	0.135	0.318	0.424528301886792	1032	9752	0.884764521987307	0.254252790890263
HDLBP	1.8628060693858e-54	5.89453538389085e-53	0.461172195531245	-1.02195728052108	0.428	0.495	0.864646464646465	1032	9752	1.26832914427564	0.686041852004321
CD164	1.89673370607917e-54	5.99235170225839e-53	0.443059914372324	-0.910757369604253	0.425	0.555	0.765765765765766	1032	9752	1.26927064758054	0.693700709742442
ATP6V0D1	2.02074223766579e-54	6.37399837252294e-53	0.232169442339281	-1.247643323497	0.276	0.426	0.647887323943662	1032	9752	0.85509816237382	0.382579980220574
CTTNBP2NL	2.5307137996832e-54	7.96994368103084e-53	0.527817524357161	1.09822093337427	0.445	0.237	1.87763713080169	1032	9752	0.36270430769053	0.849303714245757
RNF149	3.06273444823863e-54	9.63016755623388e-53	0.133837898879405	-1.78395766256297	0.176	0.381	0.461942257217848	1032	9752	0.885866426006224	0.218264759261586
NCS1	3.76493221274416e-54	1.18193890887286e-52	0.00506426593529308	-4.58005661394135	0.008	0.119	0.0672268907563025	1032	9752	0.136945556960436	0.0079238361920189
EMILIN2	3.93202909239685e-54	1.23244924485978e-52	0.047924238618928	-2.50709578601103	0.073	0.249	0.293172690763052	1032	9752	0.486409253958152	0.0763158960057203
VCAN	3.95220180246478e-54	1.23682132627685e-52	0.619639155849319	-1.95766136475417	0.357	0.489	0.730061349693252	1032	9752	4.68445200094149	1.3642820395767
ABLIM1	5.760510114229e-54	1.79988768852136e-52	1.01429685540122	1.12480034279559	0.609	0.301	2.02325581395349	1032	9752	0.816073968520937	1.58367181612792
ENPP1	8.12704144279605e-54	2.53533073078875e-52	0.00845216234738411	-5.37776592507062	0.01	0.128	0.078125	1032	9752	0.279419772680416	0.0185712506185813
EEF2K	9.30524401038426e-54	2.89833556386138e-52	0.358707967822076	1.28062552323498	0.349	0.174	2.00574712643678	1032	9752	0.274936017339589	0.602745808981219
FCER1G	9.93965736960988e-54	3.09109344677445e-52	0.0650536871274427	-4.36624271862699	0.061	0.306	0.199346405228758	1032	9752	3.09522909528751	0.151761951967806
SNHG18	1.02589889682926e-53	3.18541607465486e-52	0.00509528764670142	-4.74464523527607	0.008	0.128	0.0625	1032	9752	0.169138600646225	0.007881124094206
FEZ1	1.0666930413411e-53	3.30691483892828e-52	0.00583156353423031	-4.09507281605863	0.01	0.135	0.0740740740740741	1032	9752	0.156881672740781	0.00831529750948672
ARF4	1.597964592346e-53	4.94622311200929e-52	0.510732626457415	-1.04627660409389	0.444	0.512	0.8671875	1032	9752	1.35056215786513	0.842907675670035
DCBLD2	1.6798622634362e-53	5.19163653172694e-52	0.0525143844741973	-2.62096260051564	0.08	0.179	0.446927374301676	1032	9752	0.314494503887122	0.0831308269884248
PPP1R14B	1.71751448186287e-53	5.29975897260542e-52	0.768117045681054	-1.13402305577241	0.536	0.542	0.988929889298893	1032	9752	2.17612695996812	1.22584325154884
AP2S1	1.77566413554748e-53	5.47069731807744e-52	1.03389902129422	-0.786430485969188	0.603	0.651	0.926267281105991	1032	9752	2.59595280629154	1.56644915827978
MEG3	1.93139927284884e-53	5.94129510062726e-52	0.0539007644229414	-3.45735141483216	0.055	0.233	0.236051502145923	1032	9752	0.867873301858203	0.123945323488635
MAPK11	2.13311286687348e-53	6.55165670641573e-52	0.196274380604643	1.79742057973881	0.243	0.069	3.52173913043478	1032	9752	0.0974100019471875	0.312690772663592
TSPAN18	2.80990576911724e-53	8.61704435862621e-52	0.447398999390056	1.33641279153627	0.405	0.151	2.68211920529801	1032	9752	0.285439989078482	0.70010513580444
ARL6IP5	3.74806224317999e-53	1.14763471335089e-51	1.05925327750088	-0.743159107347016	0.633	0.679	0.932253313696613	1032	9752	2.47777683358694	1.58085498330715
BMP1	5.14299716298273e-53	1.57233291727373e-51	0.115008180233293	-1.81806612425301	0.156	0.263	0.593155893536122	1032	9752	0.463954988840526	0.190379783968787
TRIM25	6.32139156416824e-53	1.92962662308988e-51	0.36841243241877	1.27781927470638	0.354	0.178	1.98876404494382	1032	9752	0.27981672937859	0.606774778092168
TUBB2A	7.33339573021971e-53	2.23511104219212e-51	0.0776919415493269	-2.06882428280606	0.107	0.221	0.484162895927602	1032	9752	0.361564059914881	0.135048905247099
HTRA3	8.38946943647173e-53	2.55307100523072e-51	0.0309023908995738	-4.35529429469053	0.035	0.225	0.155555555555556	1032	9752	1.01241433360753	0.0638909216992004
CPQ	1.00564506882722e-52	3.05568483298693e-51	0.0807457186027736	-1.87407495974982	0.113	0.282	0.400709219858156	1032	9752	0.452741057435175	0.124870445083014
SYBU	1.07769032008716e-52	3.26959725813314e-51	0.135536806675212	2.2363052523838	0.164	0.04	4.1	1032	9752	0.0671793842525441	0.252751663318792
COL16A1	1.17615635954342e-52	3.56289316720226e-51	0.0213597716412468	-3.57960081410558	0.031	0.173	0.179190751445087	1032	9752	0.357726728623827	0.0418685338159444
EXOC3L2	1.59416842057752e-52	4.82181352415776e-51	0.0714229819063279	3.074903965193	0.111	0.014	7.92857142857143	1032	9752	0.0249047955173935	0.1065603675997
GPC6	1.69432926538744e-52	5.11697738020961e-51	0.00119475332462371	-5.68938587954793	0.004	0.115	0.0347826086956522	1032	9752	0.150331438578292	0.00143561896547043
ACE	1.7090140345643e-52	5.15349421773321e-51	0.308481227370851	1.57939705148094	0.263	0.118	2.22881355932203	1032	9752	0.20103550207739	0.640360946270169
MFAP2	1.92656437477359e-52	5.80071019022738e-51	0.0377220254380741	-2.53725544023724	0.052	0.188	0.276595744680851	1032	9752	0.277414811533172	0.0684102003930475
NFE2L1	2.01986627660444e-52	6.07243307846951e-51	0.635947506437891	0.941920252976095	0.495	0.305	1.62295081967213	1032	9752	0.517034434166754	1.00411479366698
FAM114A1	2.25051194569949e-52	6.75561531494565e-51	0.202841227037871	-1.4199439506224	0.248	0.338	0.733727810650888	1032	9752	0.686600775658702	0.311763776352368
IAH1	2.2709112829301e-52	6.80656847879139e-51	0.203217068047053	-1.23468151311165	0.242	0.394	0.614213197969543	1032	9752	0.677056759634372	0.321325229379134
EMP1	2.34278818772207e-52	7.0114287449417e-51	3.60209811213864	0.81136424196796	0.831	0.546	1.52197802197802	1032	9752	3.01622890425773	5.46600448740616
HIP1R	2.48794201148766e-52	7.43464415823802e-51	0.205386464890787	1.89857431391367	0.229	0.064	3.578125	1032	9752	0.12182467433085	0.38053664071509
YIF1A	2.7136363549236e-52	8.09690415090718e-51	0.198082887377215	-1.38522777728491	0.235	0.355	0.661971830985915	1032	9752	0.647948453315951	0.318094404453011
EVA1C	2.82560145926307e-52	8.41834365794238e-51	0.182339778401267	1.79721824917966	0.226	0.07	3.22857142857143	1032	9752	0.0987552782334774	0.284443050605427
ABCD4	2.90320992893773e-52	8.63661492632494e-51	0.382313903952125	1.24443912765327	0.369	0.186	1.98387096774194	1032	9752	0.30047274304213	0.625805156612467
SFRP2	3.31073418112563e-52	9.83421668868888e-51	0.0721447249289047	-4.75990075654582	0.078	0.294	0.26530612244898	1032	9752	5.95438632286647	0.201727329837961
EIF5A	3.65749974218063e-52	1.0848035056211e-50	0.632387598473114	-1.00139888835999	0.486	0.556	0.87410071942446	1032	9752	1.71932698070217	1.00252881295379
SGCD	3.84690592602848e-52	1.1392803958575e-50	0.00868879028867475	-4.13753409872604	0.011	0.137	0.0802919708029197	1032	9752	0.180553472847694	0.0188991714515669
GXYLT2	3.95147045156143e-52	1.16850626210459e-50	0.0073981739383171	-4.84919616507133	0.01	0.138	0.072463768115942	1032	9752	0.229695416101441	0.0129886428609508
MEF2C	4.24461017617619e-52	1.25332679674552e-50	1.84900537508305	0.953405715555621	0.741	0.445	1.66516853932584	1032	9752	1.60001116343054	2.8254973468912
IDS	4.81576920075898e-52	1.41986595782615e-50	0.356613149908092	-1.11306162933391	0.363	0.528	0.6875	1032	9752	1.32438335315442	0.558894083662565
CELF2	5.1966763951754e-52	1.52990153073964e-50	0.430162719133092	-1.14141662906496	0.375	0.554	0.676895306859206	1032	9752	1.67286935844351	0.724482119212796
TNC	5.87987480780296e-52	1.72847444054231e-50	0.0220264775293242	-4.04448922461792	0.036	0.176	0.204545454545455	1032	9752	0.56819489227679	0.0326557859762128
RBMS2	6.12942013116736e-52	1.79917041132286e-50	0.362510029319903	1.23880469697523	0.355	0.179	1.98324022346369	1032	9752	0.262510278118622	0.589996892814733
CADM3	7.01000005570056e-52	2.05461240570622e-50	0.257093933558467	2.0810274726536	0.22	0.066	3.33333333333333	1032	9752	0.152505767830747	0.486814737936231
SOBP	7.72343870928925e-52	2.26038547910156e-50	0.00339212944700562	-4.38649388977482	0.008	0.127	0.062992125984252	1032	9752	0.145997082970906	0.00449149292441287
PDK4	7.85500480224654e-52	2.29550963868005e-50	2.75089006426431	1.14448935327294	0.745	0.462	1.61255411255411	1032	9752	2.61248845661186	5.01369487536184
ID4	7.95954397871113e-52	2.32264402268646e-50	0.0124179795959325	-4.51446724722126	0.016	0.187	0.0855614973262032	1032	9752	0.566373658156582	0.0209432733108457
IFI16	8.10004652560567e-52	2.36017777942575e-50	1.85047827023788	0.662041049159514	0.752	0.592	1.27027027027027	1032	9752	1.77934264512157	2.68403602053591
FKBP10	8.77395041099033e-52	2.55279564520058e-50	0.183604817714895	-1.52961599934753	0.227	0.317	0.71608832807571	1032	9752	0.633519379786483	0.28685079080589
FAM124B	9.90352519728636e-52	2.87723468889583e-50	0.116207562022855	2.50993331832882	0.147	0.028	5.25	1032	9752	0.0420861491347547	0.194409239450744
TANC1	1.06245678311279e-51	3.08221039328721e-50	0.311615090773572	1.49033435126183	0.316	0.114	2.7719298245614	1032	9752	0.177524203073431	0.534569334488336
YES1	1.20760449386106e-51	3.49818024810598e-50	0.517966893260853	1.09775801061219	0.448	0.217	2.06451612903226	1032	9752	0.348407839288632	0.827448619698855
PGAM1	2.57364325134959e-51	7.44445978032301e-50	0.510011592163571	-1.02974644955895	0.43	0.514	0.836575875486381	1032	9752	1.40963808957809	0.815359523866038
LAP3	2.72631696944953e-51	7.87461785129377e-50	0.900481235419119	0.884652391336368	0.552	0.37	1.49189189189189	1032	9752	0.774243917141591	1.43343426819955
IGF1	2.82824376039353e-51	8.15716400675474e-50	0.0197889036039895	-4.73749601477914	0.022	0.234	0.094017094017094	1032	9752	1.1760183247439	0.0361667345218042
AFAP1L1	2.88692969806134e-51	8.31435753041665e-50	0.335425387368012	1.44990182707276	0.355	0.108	3.28703703703704	1032	9752	0.179330977227839	0.531757093848589
RAB3C	3.05038445205678e-51	8.7723936079989e-50	0.147650313781893	2.31387210667736	0.167	0.034	4.91176470588235	1032	9752	0.0598225494708529	0.241768908084562
EFCAB14	3.2650043404332e-51	9.37603558570645e-50	0.676886378467293	0.915893424025698	0.497	0.359	1.38440111420613	1032	9752	0.679470395418932	1.10798923582075
PLD3	3.32304129015539e-51	9.52892879047157e-50	0.373826503575266	-1.37049351830842	0.362	0.478	0.757322175732218	1032	9752	1.39494199298667	0.598576452615802
PHGDH	3.38693273871591e-51	9.69814515616177e-50	0.00217164201753239	-5.62400577206757	0.004	0.107	0.0373831775700935	1032	9752	0.123297279291309	0.0030473500564417
ADAM12	3.96804121001753e-51	1.13457431547436e-49	0.0108311468364028	-5.37533365414187	0.009	0.109	0.0825688073394495	1032	9752	0.203647720273516	0.0288044416681304
SGMS2	4.79791030234489e-51	1.36988611391089e-49	0.0283153842588857	-2.42492593367723	0.044	0.192	0.229166666666667	1032	9752	0.24330389924232	0.0449707500041079
SHTN1	4.84698716520872e-51	1.38191289737486e-49	0.00929470515333963	-4.26882768263332	0.01	0.16	0.0625	1032	9752	0.266771868554353	0.0228014602374546
SMIM3	5.01709352272347e-51	1.42836221323153e-49	0.0191866216401602	-3.06929725347644	0.032	0.18	0.177777777777778	1032	9752	0.292122320746987	0.0285186379243917
NFIX	5.38358767726897e-51	1.5305100761472e-49	0.134528306193173	-1.98253965039281	0.158	0.298	0.530201342281879	1032	9752	0.693832721147194	0.23770239399189
C19orf33	6.02703883446434e-51	1.71099022454965e-49	0.0984900341908352	3.03677242378285	0.114	0.015	7.6	1032	9752	0.0410030950338037	0.184334768564562
HMOX1	6.13598855100835e-51	1.7394345861004e-49	0.134798623471524	-3.6392343361156	0.144	0.314	0.45859872611465	1032	9752	2.69020733182826	0.276813882607351
ADAMTS5	6.51514802168243e-51	1.84428805536856e-49	0.0557952911577155	-2.81178100846446	0.065	0.247	0.263157894736842	1032	9752	0.816106612445702	0.102145629066292
UBE2S	7.89676240822076e-51	2.23221141644613e-49	0.14881144234454	-1.83669443564025	0.186	0.294	0.63265306122449	1032	9752	0.687052976657515	0.24979272355204
FXYD1	9.42662937323581e-51	2.66088038217247e-49	0.0163122962120079	-3.80557132431749	0.025	0.213	0.117370892018779	1032	9752	0.518147333418484	0.0255185399368163
CD109	1.20647244420854e-50	3.40071211507973e-49	1.00946810528453	0.880658719866615	0.612	0.36	1.7	1032	9752	0.78380934672166	1.52487157954844
HOXD8	1.29119539703357e-50	3.63436755380328e-49	0.317936101521957	1.3433042072003	0.334	0.141	2.36879432624114	1032	9752	0.188448818572792	0.487366143883007
AIF1	1.62074529517847e-50	4.55550926531635e-49	0.103252486882652	-4.00987205015458	0.087	0.303	0.287128712871287	1032	9752	2.90758802090353	0.254106240895874
ADCY7	1.81898873249649e-50	5.10550057799015e-49	0.00945068862315446	-3.61317348128494	0.016	0.167	0.0958083832335329	1032	9752	0.259864266136311	0.0142305040725012
OSTC	2.00451697326075e-50	5.61830201588683e-49	0.857451804431428	-0.866119340521171	0.582	0.605	0.96198347107438	1032	9752	1.98633814542731	1.27383211693511
METRNL	2.05227877580118e-50	5.74406814545366e-49	0.347708655575627	-1.3117524382661	0.334	0.484	0.690082644628099	1032	9752	1.42645689337359	0.568068361337297
ROBO1	3.08228249784084e-50	8.61478450029439e-49	0.00588372386565528	-4.00807967413507	0.012	0.127	0.094488188976378	1032	9752	0.14775111050868	0.00833088632892571
COPE	3.4269875309961e-50	9.56476070448798e-49	0.677294032641665	-0.767151896281426	0.516	0.596	0.865771812080537	1032	9752	1.61564173500958	1.02873433490186
PLEKHG1	3.58086694223053e-50	9.98022270350704e-49	0.298754754623842	1.48031726492183	0.31	0.111	2.79279279279279	1032	9752	0.181122110729013	0.502552339288623
RAP2B	4.10054658885465e-50	1.14126136994005e-48	0.176679260635195	-1.49208459549133	0.213	0.376	0.566489361702128	1032	9752	0.802786149250589	0.290620722833326
ST6GALNAC1	4.18789372921005e-50	1.16394159701905e-48	0.0489811428846372	4.77357426545829	0.065	0.003	21.6666666666667	1032	9752	0.0152754269411714	0.0952304307225568
VASN	4.24849081674128e-50	1.17913421103747e-48	0.00356849502156353	-5.24364584218773	0.006	0.116	0.0517241379310345	1032	9752	0.161875329516697	0.00527015916165829
SEC61G	4.43966782993595e-50	1.23047530148518e-48	1.04097148972502	-0.809134882739471	0.622	0.657	0.946727549467275	1032	9752	2.42914318266436	1.58184658850294
ENPP2	5.38507360857228e-50	1.49042037255638e-48	0.433330283313426	1.69148917187144	0.339	0.121	2.80165289256198	1032	9752	0.318689724338294	0.950998519696663
SMAGP	5.88620420992388e-50	1.62685187843682e-48	0.206370761825463	1.56663083228258	0.25	0.092	2.71739130434783	1032	9752	0.123099834269177	0.323509832928825
FGF7	6.37075110388449e-50	1.75732507271499e-48	0.0179723835986925	-4.31145373238428	0.023	0.191	0.120418848167539	1032	9752	0.544946601730433	0.0331486930592023
ITM2A	6.37596305066179e-50	1.75732507271499e-48	2.66777510074717	1.11881122891265	0.776	0.404	1.92079207920792	1032	9752	2.15537178009593	4.07889868888791
MBNL2	6.48813444175412e-50	1.78576464856701e-48	0.838040933600515	0.857845592088289	0.579	0.36	1.60833333333333	1032	9752	0.733154712427276	1.26576257375901
PODN	7.16244428569097e-50	1.96863198956087e-48	0.024979607111326	-4.04128420664766	0.03	0.196	0.153061224489796	1032	9752	0.537022184885266	0.0528739543619716
CXCR4	8.71687117202814e-50	2.39256441893016e-48	0.0800523384754188	-3.77546642167595	0.081	0.355	0.228169014084507	1032	9752	3.15626244613025	0.153495259057926
BLVRB	1.03640660119189e-49	2.84075475570831e-48	0.339325383878477	-1.34222095535365	0.339	0.462	0.733766233766234	1032	9752	1.29783521650935	0.556692409052988
SLIT3	1.04026739159693e-49	2.84740958757771e-48	0.0485406649593878	-3.30942231793457	0.055	0.229	0.240174672489083	1032	9752	0.70129734560973	0.0994619028191061
LITAF	1.27087781412158e-49	3.4738492327681e-48	0.245766756317079	-1.47051727197016	0.248	0.475	0.522105263157895	1032	9752	1.4280022366553	0.446541796397146
EFNB1	1.61966184531745e-49	4.42114288326212e-48	0.258655516640498	1.46897125921569	0.254	0.111	2.28828828828829	1032	9752	0.167274872978962	0.465504703450302
PHLDA2	1.76319306849804e-49	4.80633369783168e-48	0.0384690576630593	-3.21530419193274	0.046	0.167	0.275449101796407	1032	9752	0.401127643765415	0.0783396719537458
GPR183	2.00519736952426e-49	5.45853179824466e-48	0.0465490075502462	-4.19828006579589	0.052	0.288	0.180555555555556	1032	9752	2.18770840794024	0.0871265150715783
SARAF	2.31717926565487e-49	6.29917734159968e-48	0.609872812612211	-1.01037487226157	0.485	0.646	0.75077399380805	1032	9752	2.29987517260882	0.975610994713626
PLA2G16	2.34007111391662e-49	6.35271764696052e-48	0.667148004755501	1.01636076780789	0.518	0.277	1.87003610108303	1032	9752	0.550061364620365	0.988146085404143
LYZ	2.40309918080925e-49	6.51492318158819e-48	0.0927999059050995	-4.50003879038177	0.083	0.297	0.279461279461279	1032	9752	4.4615365294932	0.204395578360597
EPHB2	2.44878740524008e-49	6.6297415963121e-48	0.00356158636917758	-4.32881680939255	0.01	0.127	0.078740157480315	1032	9752	0.157594918134152	0.00463432396740687
TSHZ2	2.51851054026933e-49	6.8092301300996e-48	1.18589416896712	1.07745035957392	0.638	0.307	2.07817589576547	1032	9752	0.946867127795437	1.85399456513554
MRGPRF	3.15953943932648e-49	8.53075648618151e-48	0.0104411853324775	-4.03173751353168	0.012	0.149	0.0805369127516779	1032	9752	0.260619404462699	0.0208751203441519
CYBRD1	3.47805465157397e-49	9.37800570367408e-48	0.222074071405969	-1.95833248142405	0.243	0.36	0.675	1032	9752	1.27662582001287	0.37674482523036
PLEKHO1	3.61508660262211e-49	9.73428197388977e-48	0.164404850299825	-1.2983248381041	0.212	0.369	0.574525745257453	1032	9752	0.711397277594755	0.25430951888823
STIM2	4.41623897198423e-49	1.18754398986834e-47	0.365269276140545	1.20082474214589	0.371	0.187	1.98395721925134	1032	9752	0.324391649992534	0.575716709218105
NEURL1B	5.79481112606149e-49	1.55614171212289e-47	0.454037391334889	1.57721619379919	0.379	0.124	3.05645161290323	1032	9752	0.330147885623398	0.754608594646844
LPAR1	5.9333198544541e-49	1.59118666866008e-47	0.00558937073252075	-4.50185844660459	0.009	0.13	0.0692307692307692	1032	9752	0.179862532544369	0.0094739538296812
TRIM56	5.98457432502832e-49	1.6027690159968e-47	0.635775289681039	1.05612406972388	0.482	0.283	1.70318021201413	1032	9752	0.59783387590669	1.04694793579744
TAF1C	6.84086919188726e-49	1.82963327834702e-47	0.265728431479892	1.54878124953232	0.275	0.11	2.5	1032	9752	0.197685384904401	0.481851864824364
HSD17B11	7.6176003815582e-49	2.03463648900974e-47	0.729959493050418	0.958815337491629	0.526	0.34	1.54705882352941	1032	9752	0.64807276233188	1.16601975617927
ACTR3	7.8660989016217e-49	2.09818949493995e-47	0.632002487067821	-0.833137754826501	0.497	0.578	0.859861591695502	1032	9752	1.6553923447161	0.960493573378126
SEC14L1	8.63604810468545e-49	2.30047651389154e-47	0.893612754077534	0.897289986842263	0.578	0.366	1.5792349726776	1032	9752	0.865225406202348	1.41964668584287
SCN1B	8.70762565653951e-49	2.31643824694449e-47	0.231702760323299	1.52126600524643	0.258	0.105	2.45714285714286	1032	9752	0.155927602679196	0.401187045237234
XBP1	9.03136222970609e-49	2.39934799771015e-47	0.223741448493654	-1.20976315489342	0.252	0.406	0.620689655172414	1032	9752	0.820556890315667	0.385464738043924
CTSS	9.48684829614894e-49	2.51699131296491e-47	0.258027553360516	-2.39107700648813	0.268	0.386	0.694300518134715	1032	9752	2.41856418818513	0.453472973648737
ELL2	9.83322542470169e-49	2.60541140852896e-47	0.0465506754830769	-3.10421352860835	0.061	0.271	0.225092250922509	1032	9752	0.850774506036549	0.10006251939484
SCARA3	1.1717974625303e-48	3.1006603429297e-47	0.114831998739816	-1.65029783350357	0.136	0.277	0.490974729241877	1032	9752	0.460801103228734	0.197581967703613
CX3CL1	1.20566834298928e-48	3.18604272764402e-47	0.149232837358553	2.49115000819106	0.141	0.035	4.02857142857143	1032	9752	0.083202657602425	0.324579901711186
SPOCK1	1.68081776691321e-48	4.43575174822037e-47	0.0140348573500422	-3.44865603700283	0.018	0.139	0.129496402877698	1032	9752	0.20320935114988	0.0233308626828256
CD47	1.85074383595808e-48	4.87771638039245e-47	0.460670314992159	-0.937584045974786	0.425	0.546	0.778388278388278	1032	9752	1.29747015169704	0.71940578187228
LGR4	1.90564377233847e-48	5.01575537005432e-47	0.00739280859563962	-4.21966580999051	0.013	0.131	0.099236641221374	1032	9752	0.191350538825219	0.0108197414467917
TGFB3	1.96402213060886e-48	5.16257245760044e-47	0.0191007156942034	-3.49500900585997	0.028	0.146	0.191780821917808	1032	9752	0.244073132680876	0.0312070240060597
SPON1	2.23714393820152e-48	5.87272448347961e-47	0.010642487924317	-4.02009303467083	0.016	0.157	0.101910828025478	1032	9752	0.305137855647528	0.0256334824961698
RALGDS	2.27558846078875e-48	5.96576436580397e-47	0.4267896628352	1.20520436526112	0.372	0.211	1.76303317535545	1032	9752	0.403599445245262	0.727278014794038
PDGFRL	2.41109280512574e-48	6.31267934432921e-47	0.0303674681620065	-3.87735066847116	0.039	0.203	0.192118226600985	1032	9752	0.677338348787359	0.0576934389098764
ITGAV	2.66657848396389e-48	6.97240100438559e-47	0.284667304920214	-1.16447411187257	0.298	0.399	0.746867167919799	1032	9752	0.814115245901825	0.482779850240957
ZBTB18	2.74903080485685e-48	7.17854666939754e-47	0.20435037714184	1.67085617815112	0.239	0.084	2.84523809523809	1032	9752	0.138015101661989	0.339346371587179
NDN	3.23366916245883e-48	8.43300178430208e-47	0.0569062233194253	-2.0450196196452	0.078	0.231	0.337662337662338	1032	9752	0.367690114650022	0.0958803636612829
SSR3	3.54135663400318e-48	9.22330786774722e-47	0.628274695107726	-0.913440965028913	0.504	0.542	0.929889298892989	1032	9752	1.52493093907092	0.956492343786084
TAOK2	4.5205233291783e-48	1.17580941881454e-46	0.382109604183853	1.21969174799635	0.371	0.169	2.19526627218935	1032	9752	0.264697916308415	0.624703999567581
VDAC1	4.92856782912764e-48	1.28026797255457e-46	0.430476115110741	-0.943951746592977	0.395	0.497	0.79476861167002	1032	9752	1.20466661819627	0.713741451419723
CCDC107	7.76571955837661e-48	2.01462635853864e-46	0.13392535284857	-1.35481974856843	0.177	0.349	0.507163323782235	1032	9752	0.599506639207201	0.223431587982577
MEDAG	8.02928704164322e-48	2.08028672870318e-46	0.0309994977744648	-2.92663355535288	0.042	0.179	0.23463687150838	1032	9752	0.314222367868557	0.0599708063295993
HSPB6	8.73591738852626e-48	2.26041862428117e-46	0.0104682177775883	-4.01669890091478	0.015	0.138	0.108695652173913	1032	9752	0.202377057714563	0.0199420428455258
ACTG1	8.9456484684633e-48	2.31167654571265e-46	8.31766357615731	-0.563654529608192	0.928	0.928	1	1032	9752	15.9925381234423	11.2833601189694
MMP2	1.40624785186982e-47	3.62921523537105e-46	0.356726583618685	-2.81900039988878	0.264	0.362	0.729281767955801	1032	9752	4.27904169267807	0.777197069153085
TMEM167A	1.46768116392931e-47	3.78284826064894e-46	0.430973332480646	-0.923112950333084	0.417	0.5	0.834	1032	9752	1.13139039954709	0.655379184975851
HIPK3	1.54400285144806e-47	3.97440733989323e-46	0.664950458390749	0.929913180053739	0.507	0.333	1.52252252252252	1032	9752	0.625043478144057	1.07455381511429
NOTCH3	1.72227477334082e-47	4.42756071097397e-46	0.0365199014943034	-3.4634694578656	0.039	0.234	0.166666666666667	1032	9752	0.899065446255259	0.0711935822571287
FAM49B	2.77498501544103e-47	7.12461269080673e-46	0.157615647080775	-1.93223527163897	0.188	0.361	0.520775623268698	1032	9752	1.04878012956726	0.270798087916355
ARHGAP10	3.13302781646318e-47	8.03348758306534e-46	0.0545210046140989	-1.93114995222395	0.075	0.234	0.32051282051282	1032	9752	0.333111123228214	0.0929704424332439
PYCR1	3.19276266566656e-47	8.1761056304286e-46	0.00609882638305237	-4.179627382669	0.012	0.104	0.115384615384615	1032	9752	0.107531378847673	0.00927096650838737
APOE	3.2028032270729e-47	8.19126199850614e-46	0.135825302596452	-3.89804510174779	0.119	0.312	0.381410256410256	1032	9752	5.42461420465017	0.383921125345281
MFAP5	3.63660150861434e-47	9.28875902046068e-46	0.0431133501124064	-4.70417279948845	0.044	0.241	0.182572614107884	1032	9752	2.41331832575099	0.0940691240302124
CDR1-AS	3.88357662249055e-47	9.90685938923392e-46	0.00266554603267588	-5.08063798857513	0.005	0.118	0.0423728813559322	1032	9752	0.16600400221678	0.00373531203119951
ITGBL1	3.97131554068501e-47	1.01176900544221e-45	0.0109643894553242	-4.33242247244423	0.015	0.139	0.107913669064748	1032	9752	0.269216260875191	0.0184950847878243
ELMO1	4.95106629457263e-47	1.25976426895963e-45	0.37797026750962	1.18761423306052	0.372	0.193	1.92746113989637	1032	9752	0.341404441958424	0.588180117878617
CRISPLD2	5.16365111846047e-47	1.31217487245584e-45	0.0167609753605895	-4.27087994763546	0.022	0.191	0.115183246073298	1032	9752	0.63205204040831	0.028178642664803
FUOM	5.65602558596376e-47	1.43546028664459e-45	0.043902959501547	-2.17287152007677	0.062	0.205	0.302439024390244	1032	9752	0.280928621524174	0.0734269097691706
FHL2	5.74936298218285e-47	1.45728751507573e-45	0.037182088236573	-2.34622443645465	0.067	0.167	0.401197604790419	1032	9752	0.242428741302015	0.05291775751259
CRACR2B	6.01047993091363e-47	1.52153193868937e-45	0.140095873852733	2.09226517591545	0.171	0.043	3.97674418604651	1032	9752	0.0735950772648909	0.246051920628479
CXCL14	6.79676283235796e-47	1.71838767181447e-45	0.149206171855587	-4.71373056520401	0.13	0.29	0.448275862068966	1032	9752	9.88897860052108	0.44275242108212
PTP4A2	7.91812806464823e-47	1.99935248920826e-45	0.748651358347855	-0.697726024481475	0.518	0.634	0.817034700315457	1032	9752	1.9221970942625	1.18170653317
GAS1	8.10178132698554e-47	2.04312942296772e-45	0.0443105764583449	-3.46277120944074	0.071	0.213	0.333333333333333	1032	9752	0.798447837816987	0.0682783837885516
SEPT10	8.8827404180605e-47	2.237234696929e-45	0.595257511818132	0.926120512480127	0.48	0.275	1.74545454545455	1032	9752	0.454472132775487	0.925144005867747
IFITM1	8.96248036587418e-47	2.2544608839323e-45	0.889164611400284	1.3085379266586	0.553	0.261	2.11877394636015	1032	9752	0.838987369651773	1.4768606540223
KLF8	9.72334950259791e-47	2.44276107857934e-45	0.133578482532044	2.17764856445313	0.159	0.04	3.975	1032	9752	0.0699414149613178	0.234642522148577
GEM	1.01004411610801e-46	2.53429250950738e-45	0.0116178177222555	-3.85829150120834	0.014	0.153	0.0915032679738562	1032	9752	0.271657098344564	0.0228534868098796
IL6ST	1.09359271116548e-46	2.74046334883739e-45	1.85401683576485	0.735044179010473	0.74	0.518	1.42857142857143	1032	9752	1.73268542593907	2.89302619356907
CREB3L1	1.13679203498933e-46	2.8451298890816e-45	0.0141545673684438	-3.49179068624796	0.021	0.117	0.179487179487179	1032	9752	0.161471053961092	0.0279443259477995
HSPA12B	1.22803890397949e-46	3.06963384904157e-45	0.272683248406953	1.47028390469921	0.289	0.106	2.72641509433962	1032	9752	0.156658551361286	0.457095124549075
TMEM70	1.36360990557151e-46	3.40422814617049e-45	0.367671518949053	1.05936677383045	0.316	0.242	1.30578512396694	1032	9752	0.382947547778908	0.706147610675757
MDH1	1.44309640881916e-46	3.59814452146229e-45	0.171908611008575	-1.21269009405016	0.218	0.361	0.60387811634349	1032	9752	0.585550338953707	0.266304898650997
CHPT1	1.47511863934828e-46	3.67337814550488e-45	0.0709675076507117	-1.67851940784805	0.111	0.261	0.425287356321839	1032	9752	0.369645420938331	0.108169389303656
NPNT	1.49000709469623e-46	3.70580988558241e-45	0.182156747334258	2.18486801542065	0.196	0.043	4.55813953488372	1032	9752	0.104007758786986	0.354217120405008
HLA-F	1.81527978755561e-46	4.50915499228813e-45	0.894875048147934	1.02810514030045	0.584	0.36	1.62222222222222	1032	9752	0.905093118263276	1.39421855648791
OGN	2.00916473883602e-46	4.98453454308982e-45	0.0221612915089102	-4.60944790499722	0.025	0.203	0.123152709359606	1032	9752	0.951523732158503	0.0412435725689113
CREG1	2.18314490260876e-46	5.40940841703756e-45	0.145299834790995	-1.95841776590425	0.174	0.331	0.525679758308157	1032	9752	0.871591538454037	0.247779455571903
KANK2	2.52291343745927e-46	6.24350383925164e-45	0.146126516298684	-1.43834774645716	0.176	0.318	0.553459119496855	1032	9752	0.579670550517633	0.248714352968378
ATP5J2	2.62949101712246e-46	6.49915988709672e-45	0.513355122740805	-0.803611001237703	0.44	0.546	0.805860805860806	1032	9752	1.344691003219	0.819018286594485
ATP6AP2	2.63503320455558e-46	6.50476768210293e-45	0.658930363642111	-0.774877320321139	0.511	0.592	0.863175675675676	1032	9752	1.57621193780596	1.02040329688094
SNAI2	2.65978398637579e-46	6.55772051827043e-45	0.0474259800651498	-2.64709681651348	0.071	0.173	0.410404624277457	1032	9752	0.33598022995928	0.0792098273266746
FBXO17	3.09617338682853e-46	7.62418309083724e-45	0.00939845978539666	-3.73650665025967	0.013	0.128	0.1015625	1032	9752	0.154585570705741	0.0201152374932269
FGD4	3.16455513938501e-46	7.78292570914096e-45	0.371312443145505	1.34960288654773	0.341	0.158	2.15822784810127	1032	9752	0.308041388409397	0.644884296503578
TIE1	3.22050166676767e-46	7.91073042299222e-45	0.989872252866483	1.28636592353912	0.604	0.169	3.57396449704142	1032	9752	0.554474475493648	1.5389495124399
CPNE8	3.60682771870357e-46	8.84875066988609e-45	0.250132354431946	1.43355763553885	0.275	0.115	2.39130434782609	1032	9752	0.165271741342009	0.40671487861132
SCN4A	4.00014012988653e-46	9.80157640704132e-45	0.0478272140127849	3.93040338791345	0.061	0.005	12.2	1032	9752	0.0173302103363473	0.0929315648244838
PLEKHA7	4.66751730172835e-46	1.14227714063973e-44	0.0829127847968676	2.92738098164869	0.109	0.016	6.8125	1032	9752	0.0371572342622982	0.13370438719236
UCHL1	5.45313242692189e-46	1.33289849431478e-44	0.0103592903155816	-4.24772439559	0.016	0.105	0.152380952380952	1032	9752	0.174361286028915	0.0161301372043716
TM4SF1	8.5468962105392e-46	2.086534662111e-44	3.85927813403347	1.1761427998058	0.843	0.356	2.36797752808989	1032	9752	2.5778210858178	5.91196701591448
CAP1	1.03261370898972e-45	2.51780363497469e-44	0.699139063122705	-0.752622357532663	0.512	0.6	0.853333333333333	1032	9752	1.7347532715279	1.079955535229
LRRC8A	1.12361618820497e-45	2.73633589362857e-44	0.392590302713729	1.11420990296711	0.38	0.187	2.03208556149733	1032	9752	0.271639998516924	0.641174585336365
AGRN	1.13069351708844e-45	2.75020092675417e-44	0.376834925827705	1.30307398548993	0.346	0.154	2.24675324675325	1032	9752	0.266386011624273	0.657790133981972
FRYL	1.25240625456522e-45	3.04252042673839e-44	0.496499271552594	1.00144438622172	0.44	0.255	1.72549019607843	1032	9752	0.444376121947048	0.773516494355408
CAV2	1.32452684841862e-45	3.21379701242672e-44	1.82041494302209	0.912145528139611	0.741	0.365	2.03013698630137	1032	9752	1.28502593285177	2.74124676324471
CH17-189H20.1	1.34529927054653e-45	3.26021793954885e-44	0.00813000654797613	-3.7411539569876	0.013	0.153	0.0849673202614379	1032	9752	0.259665997253786	0.0156012019239644
PKDCC	1.35047897801698e-45	3.2687841962428e-44	0.00693691614570846	-4.11412654518177	0.012	0.128	0.09375	1032	9752	0.173413111667277	0.0105342637725964
LINC00152	1.55982847440825e-45	3.7709138009052e-44	0.198157170242329	-1.25994289035889	0.232	0.352	0.659090909090909	1032	9752	0.690521497747779	0.326223019304963
ADGRE5	1.57539203201824e-45	3.80391135604696e-44	0.0639046386916924	-2.44199713638027	0.081	0.295	0.274576271186441	1032	9752	0.76094445474902	0.11207455357414
DIXDC1	1.61320675097644e-45	3.8904908441024e-44	0.451727141659997	1.05030545528173	0.37	0.228	1.62280701754386	1032	9752	0.36896281979432	0.757011453734643
MFGE8	2.13097927404413e-45	5.13294789500667e-44	0.157141349895191	-1.66800594427961	0.189	0.314	0.601910828025478	1032	9752	0.764743710575571	0.265186426654401
NOS3	2.14673838595232e-45	5.16464711932742e-44	0.148802187920714	1.91656956958589	0.185	0.051	3.62745098039216	1032	9752	0.0693068043608977	0.247280079026712
PRND	2.18757640766247e-45	5.25653184680394e-44	0.0312734888505402	7.10833303371363	0.026	0	Inf	1032	9752	0.00776424682722912	0.0792240765909338
PBX1	2.286933463462e-45	5.4886403123088e-44	0.501751579523238	1.12157198042336	0.422	0.221	1.90950226244344	1032	9752	0.406708594605933	0.814118516368531
PCGF2	2.75907475984905e-45	6.61379175243913e-44	0.351433372966051	1.14303625733894	0.359	0.178	2.01685393258427	1032	9752	0.247512451081961	0.543092550655903
HES4	3.17032993622313e-45	7.59045740875012e-44	0.141885944437043	-1.89574572397064	0.125	0.303	0.412541254125413	1032	9752	0.885989233077144	0.30061087121337
APBB1IP	3.24258746397577e-45	7.75411529291534e-44	0.0103514489287995	-3.80257323494333	0.015	0.181	0.0828729281767956	1032	9752	0.348298469933547	0.0188898838393542
GJA5	3.546188095993e-45	8.46993387542944e-44	0.0618437059927814	4.87453914217307	0.044	0.004	11	1032	9752	0.0238325352462349	0.177388337880724
ZNF608	3.74408082406047e-45	8.9318576393433e-44	0.183869350782436	1.65083125718475	0.227	0.078	2.91025641025641	1032	9752	0.112126018670053	0.297471815328689
ZYX	3.99760723082877e-45	9.52523391978768e-44	0.241393659699908	-1.09699915334837	0.271	0.397	0.682619647355164	1032	9752	0.777566886752285	0.396117264729144
VEGFC	4.1145326411824e-45	9.79209492761396e-44	0.324661037799047	1.449005318562	0.301	0.104	2.89423076923077	1032	9752	0.188300330451918	0.566359165525656
TP53I13	4.23140643881038e-45	1.0058194826799e-43	0.0739678755442277	-1.62088118513038	0.113	0.264	0.428030303030303	1032	9752	0.386650992951381	0.112432796056823
CD53	4.43127645811051e-45	1.05207079779656e-43	0.0243139290343437	-3.8429661686236	0.033	0.243	0.135802469135802	1032	9752	0.754497503170752	0.0428718509739118
TMTC2	4.81331234051776e-45	1.14140981898292e-43	0.109415582634205	2.24416952962896	0.141	0.034	4.14705882352941	1032	9752	0.0559023181914759	0.183665693666396
DPT	5.71582310000763e-45	1.35381211732243e-43	0.035243530792286	-4.76985846120186	0.031	0.219	0.141552511415525	1032	9752	1.61271345832267	0.0797088311501562
FAM167B	6.22658898313173e-45	1.47303305086659e-43	0.164379589838485	1.78776173091363	0.202	0.059	3.42372881355932	1032	9752	0.0784929410475838	0.259724718687324
SERF2	6.50320004509876e-45	1.5366419892533e-43	5.53892661194548	-0.458036879313586	0.901	0.899	1.00222469410456	1032	9752	9.69436599767011	7.29536975509894
RAB32	6.56237575393505e-45	1.54878302829213e-43	0.179869873572342	-1.31350817887057	0.241	0.336	0.717261904761905	1032	9752	0.6126256100583	0.27903871234092
ATP10A	7.32801660785477e-45	1.72742996478398e-43	0.00388411625514418	-4.68252373266365	0.005	0.104	0.0480769230769231	1032	9752	0.11413917364283	0.0064347061838518
HCST	7.91511992608242e-45	1.86361686221694e-43	0.0353008028159665	-3.93588985710749	0.04	0.279	0.14336917562724	1032	9752	1.25204792071856	0.0711660055606395
COL8A1	7.96416561924218e-45	1.87294555249208e-43	0.012072768913709	-3.94154303117758	0.016	0.134	0.119402985074627	1032	9752	0.247367147861433	0.0201967907989962
EIF4EBP1	9.00111086309509e-45	2.11430348784191e-43	0.165940800908669	-1.32591804804631	0.212	0.319	0.664576802507837	1032	9752	0.574462471241606	0.264787712865444
ARHGAP6	1.26914918804342e-44	2.9776307750648e-43	0.012083331244249	-3.11030001488308	0.02	0.152	0.131578947368421	1032	9752	0.211598296395666	0.0192593620719305
TESC	1.32912583448379e-44	3.11466846496013e-43	0.189982653157936	2.17703515091999	0.22	0.053	4.15094339622642	1032	9752	0.146222817041169	0.315225732965893
NXN	1.77757563025591e-44	4.1606575882739e-43	0.331236872981267	1.25997483330219	0.336	0.144	2.33333333333333	1032	9752	0.207919182109575	0.565617468314779
PDGFC	1.97549106268439e-44	4.61846569384286e-43	0.0105394843113378	-4.04380709029942	0.011	0.121	0.0909090909090909	1032	9752	0.1631744488175	0.0259186927926033
ENTPD1	2.14067660236148e-44	4.99876914713599e-43	0.634200782309665	1.16486346603472	0.466	0.225	2.07111111111111	1032	9752	0.527276646126752	1.05361208249022
SCARF2	2.26758449768239e-44	5.28890130727049e-43	0.0335461257387359	-2.69834407216481	0.047	0.152	0.309210526315789	1032	9752	0.227244853201852	0.0664688244132681
TAP1	2.38305836055771e-44	5.55171579613162e-43	0.429891682275967	1.07619291501724	0.4	0.214	1.86915887850467	1032	9752	0.359552875826633	0.702388026442393
C1orf54	2.38942851282166e-44	5.56003786964777e-43	0.396136969234269	1.18986776385503	0.364	0.188	1.93617021276596	1032	9752	0.333373468148686	0.643423062549101
ALS2CL	2.53083515333704e-44	5.88219370375598e-43	0.107542527804433	2.37976619783244	0.133	0.028	4.75	1032	9752	0.0540377522627941	0.183551688285617
CXCL16	3.10735326292089e-44	7.21370607952849e-43	0.0768978850364939	-2.63964603077455	0.094	0.274	0.343065693430657	1032	9752	0.867576576795668	0.144013139075542
APOBEC3C	3.1154515031496e-44	7.22406677603136e-43	0.0171506456678396	-2.80393945602488	0.027	0.165	0.163636363636364	1032	9752	0.230780343626185	0.0261375411088233
CD14	3.11991032728115e-44	7.22597412863998e-43	0.146465838984679	-2.98995697489878	0.16	0.322	0.496894409937888	1032	9752	2.33582577427982	0.289225879233038
CFL1	3.7418578637574e-44	8.65636780775168e-43	3.94613349159727	-0.522198081503684	0.851	0.862	0.987238979118329	1032	9752	7.80765204415947	5.48959684860796
PNRC1	4.0939078577496e-44	9.45978336618605e-43	1.90562903658605	-0.916495427810281	0.751	0.768	0.977864583333333	1032	9752	5.28833168428383	2.81498795205344
MS4A7	4.3671467177509e-44	1.00794354907254e-42	0.0645645484250874	-3.79103326729012	0.063	0.265	0.237735849056604	1032	9752	2.01058335612322	0.144421326463333
PABPC4	4.84425188210277e-44	1.1167630324959e-42	0.25252593469986	-1.080544035398	0.291	0.417	0.697841726618705	1032	9752	0.841133903937922	0.397460572845239
GARS	5.95198876288601e-44	1.3705436928861e-42	0.11565150611774	-1.47651911580238	0.172	0.269	0.639405204460966	1032	9752	0.382322293809285	0.175472245172524
PLXDC1	6.87210182352095e-44	1.58058341940982e-42	0.0209744877104725	-3.22238973837838	0.027	0.166	0.162650602409639	1032	9752	0.312337375200986	0.0473940538358837
TMED10	7.22428398922503e-44	1.65966440964023e-42	0.630671252389005	-0.721087358985883	0.499	0.581	0.858864027538726	1032	9752	1.48267619461913	0.97303267615937
PRTFDC1	7.68176167404868e-44	1.76272480354152e-42	0.00607377666019704	-3.49682340079932	0.014	0.121	0.115702479338843	1032	9752	0.125362298906402	0.00804584243238587
FLNB	7.75893984907299e-44	1.7783812304588e-42	1.13904200602483	0.955900360940614	0.643	0.299	2.1505016722408	1032	9752	0.811770692977304	1.75002886185337
FERMT3	7.97066320065362e-44	1.82480436778098e-42	0.0186960410856174	-3.69226793939959	0.022	0.193	0.113989637305699	1032	9752	0.418521167695409	0.0364309712857963
ATP5L	8.56568670629732e-44	1.95877245371163e-42	1.39154269914978	-0.547162281269822	0.689	0.754	0.913793103448276	1032	9752	3.08271949450378	2.0190552985951
CORO1A	8.6609924137863e-44	1.97829012927312e-42	0.0249812461249712	-3.99375884380959	0.034	0.259	0.131274131274131	1032	9752	0.950521857468848	0.0501212987091842
ANO1	8.75981252746428e-44	1.99856480534753e-42	0.0123988348201722	-3.51417145396909	0.016	0.119	0.134453781512605	1032	9752	0.156492085681315	0.0229963312192998
ITGB2	1.06933181598373e-43	2.43689929440696e-42	0.0217406820494621	-3.70000581549335	0.028	0.223	0.125560538116592	1032	9752	0.704296701604648	0.0384788041918497
PHPT1	1.07506960539621e-43	2.44716875125239e-42	0.581628758487343	-0.816055720131401	0.486	0.539	0.901669758812616	1032	9752	1.42933565780939	0.887044699726212
SFRP4	1.11656218785943e-43	2.5387098166067e-42	0.0700525011900446	-4.97372439677053	0.072	0.251	0.286852589641434	1032	9752	4.24246673163017	0.152764703116262
TLN1	1.28986238724175e-43	2.92938804105921e-42	0.651630579016138	-0.756384516806344	0.508	0.573	0.886561954624782	1032	9752	1.52846422650848	0.987977278756992
MYDGF	1.40640664821749e-43	3.19042384855914e-42	0.672155087242772	-0.949323719897002	0.531	0.527	1.00759013282732	1032	9752	1.60072482975757	1.00192183968307
PMM1	1.6332611244439e-43	3.70081699714358e-42	0.0379261556790937	-2.11811046432285	0.065	0.186	0.349462365591398	1032	9752	0.232736369471038	0.0601688273524773
VIMP	1.72803303804936e-43	3.91110165513861e-42	0.398689615883351	-0.94280634142029	0.39	0.47	0.829787234042553	1032	9752	1.04284369955513	0.619579129467455
SRGN	1.8052586212663e-43	4.08123996835084e-42	2.02625952266076	-1.55255786220546	0.725	0.608	1.19243421052632	1032	9752	10.5828287557203	3.55227396500185
VCAM1	1.94204421797155e-43	4.38548894312848e-42	0.331373899509998	1.48486969436871	0.271	0.121	2.2396694214876	1032	9752	0.265440317737953	0.670574646002125
HSP90AA1	2.10746220943007e-43	4.75363099044203e-42	3.59678142470042	-0.566406958678141	0.859	0.868	0.98963133640553	1032	9752	7.31799252255892	5.11258801135984
ABCC9	2.23723347170457e-43	5.04062398522825e-42	0.0199153357978334	-4.22660872857997	0.02	0.196	0.102040816326531	1032	9752	0.607505934114127	0.0415001568019165
DNM1	2.31838463035447e-43	5.21754692801858e-42	0.0190529558999839	-3.08581707465702	0.028	0.15	0.186666666666667	1032	9752	0.230349097967067	0.0321650373749113
ANGPTL4	2.76317772642021e-43	6.21152350445955e-42	0.0528753565827813	-2.54545375567872	0.07	0.218	0.321100917431193	1032	9752	0.549942703588291	0.0907977935806714
VMP1	3.71645947936425e-43	8.34502630213857e-42	0.661650868249669	-0.987093087527316	0.485	0.56	0.866071428571428	1032	9752	2.02917379548518	1.14935253854386
APOL1	3.86884300877227e-43	8.67738693795966e-42	0.229050183953668	1.49685267361245	0.261	0.098	2.66326530612245	1032	9752	0.149959114532786	0.375405228604666
MFAP4	4.12887698184729e-43	9.25017400036858e-42	0.0128661936271699	-5.05161075279452	0.016	0.191	0.0837696335078534	1032	9752	0.837965285241355	0.023945258602446
PCDH12	4.39687746601667e-43	9.83949876178866e-42	0.196090738402747	1.65787519808431	0.223	0.07	3.18571428571429	1032	9752	0.109958275441248	0.342429573397365
HLA-C	4.61703246127268e-43	1.03205477019585e-41	10.902839549485	0.472594030343367	0.964	0.898	1.07349665924276	1032	9752	10.0654115400416	13.0448422843753
SH2D3C	4.89068376882996e-43	1.09199626802459e-41	0.287646598327126	1.40032509152516	0.309	0.111	2.78378378378378	1032	9752	0.194892669251864	0.462698285723819
ASB9	5.26830605061211e-43	1.1749918949244e-41	0.140649124146187	1.902855812418	0.181	0.05	3.62	1032	9752	0.068664814581973	0.230909884380228
OLFML1	6.02300644002666e-43	1.34180699524899e-41	0.00890014112933346	-3.92003615359925	0.014	0.134	0.104477611940299	1032	9752	0.198443901206947	0.0144947300068051
ANGPTL1	6.30982979339235e-43	1.40413144069757e-41	0.0207452386194302	-4.03653798013639	0.029	0.184	0.157608695652174	1032	9752	0.547891809164869	0.0350674125617899
NAMPT	6.32816935241097e-43	1.40663737551578e-41	0.840521166310478	-1.4289388725808	0.543	0.566	0.959363957597173	1032	9752	3.94666056268141	1.43617010370067
EPDR1	6.51812638546721e-43	1.44724254225703e-41	0.00563688697836207	-3.96114491997172	0.011	0.111	0.0990990990990991	1032	9752	0.121377101318986	0.00794570230632408
SASH1	8.07187595514228e-43	1.79022677433691e-41	0.852445756788814	0.811951605109246	0.566	0.356	1.58988764044944	1032	9752	0.727178324922064	1.28550613147691
ASPN	9.23333554773782e-43	2.04553895211422e-41	0.0314809835642929	-5.53779260544396	0.036	0.222	0.162162162162162	1032	9752	2.31245795179737	0.0681380388867635
PMEPA1	1.13221802296669e-42	2.50550518400824e-41	0.129568040407736	-1.88607886188855	0.151	0.285	0.529824561403509	1032	9752	0.754710414557147	0.222081372423202
CYR61	1.30429659595214e-42	2.88021332070199e-41	0.311391141506429	-1.93785146708871	0.239	0.334	0.715568862275449	1032	9752	1.81462318595091	0.715794595487889
TWIST2	1.30444443872373e-42	2.88021332070199e-41	0.0038619928685637	-4.19147724018925	0.007	0.114	0.0614035087719298	1032	9752	0.148330476626301	0.00541985679910144
NOTCH1	1.32443082856203e-42	2.92109760545889e-41	0.480836320042765	1.08855241203459	0.416	0.197	2.11167512690355	1032	9752	0.373233216208804	0.835809462219354
MYADM	1.5869658512959e-42	3.49625115265545e-41	0.685031123792156	-0.831704970480354	0.468	0.582	0.804123711340206	1032	9752	2.06062249701962	1.14890866310135
SEMA3C	1.75557069890707e-42	3.8612774092308e-41	0.0176990202019915	-5.01712590444685	0.019	0.164	0.115853658536585	1032	9752	0.620521104666537	0.0371292344281175
HSPA5	1.75653924010902e-42	3.8612774092308e-41	0.633087670108342	-0.853830204121965	0.471	0.55	0.856363636363636	1032	9752	1.64956304388729	1.03494752393334
GLT8D2	1.80146354416254e-42	3.95565564083956e-41	0.0154052402064508	-3.18187165312047	0.025	0.147	0.170068027210884	1032	9752	0.220097543028445	0.0254461066403167
TNFRSF10A	1.82370576606936e-42	4.00007516372299e-41	0.145560463287748	1.79140479895884	0.193	0.058	3.32758620689655	1032	9752	0.0805127095118991	0.235217791194192
DLL4	1.92226891423986e-42	4.21161277439631e-41	0.116058993535473	2.26708841623467	0.136	0.031	4.38709677419355	1032	9752	0.0493816230086794	0.212913958699482
CASP10	2.20402194386008e-42	4.82060856458e-41	0.23527950210544	1.49509659107884	0.261	0.099	2.63636363636364	1032	9752	0.168147945416816	0.395038462887393
PRKD2	2.20507909883415e-42	4.82060856458e-41	0.274157967468002	1.25405005409379	0.299	0.139	2.15107913669065	1032	9752	0.205507367214595	0.436239470353429
PRKCA	2.34929040880653e-42	5.13023065975861e-41	0.0104018255629057	-2.96364028158662	0.019	0.134	0.141791044776119	1032	9752	0.166924400049939	0.0153957124649898
NEXN	2.38187369431149e-42	5.19567442956727e-41	0.0105604309313541	-3.64189987543982	0.015	0.127	0.118110236220472	1032	9752	0.198794592332318	0.01808307427889
IRS2	2.4655640291915e-42	5.37233425308042e-41	0.0237854990053297	-3.13607590258755	0.035	0.219	0.159817351598174	1032	9752	0.501292901236293	0.0400028942441731
LFNG	2.72675726508442e-42	5.93495294323742e-41	0.317749488834713	1.44251585168319	0.31	0.134	2.3134328358209	1032	9752	0.283231210945307	0.551904627757673
FZD6	3.32251059658338e-42	7.22373419861105e-41	0.56264235381522	1.21613102060452	0.472	0.171	2.76023391812865	1032	9752	0.396125486594118	0.884943797658502
PPP1CB	3.42482802555637e-42	7.43805273484768e-41	0.847555583558609	-0.679731653131701	0.579	0.663	0.873303167420814	1032	9752	2.08969759898339	1.24586270293436
CYCS	3.4503199732633e-42	7.48523564505331e-41	0.352528095165369	-1.0065424064856	0.358	0.454	0.788546255506608	1032	9752	1.08794565883537	0.553424061407815
CNN3	3.52410981864917e-42	7.63698040525587e-41	1.54838292803468	0.72757459031328	0.704	0.439	1.60364464692483	1032	9752	1.34493062068566	2.28738325843289
RNH1	3.53651540940424e-42	7.65551570976917e-41	0.769582746046807	-0.712163011756128	0.568	0.605	0.938842975206612	1032	9752	1.66075207578019	1.13469508398198
FOXP1	4.63723858779624e-42	1.00273346264077e-40	1.8928541677416	0.623846115207325	0.745	0.586	1.27133105802048	1032	9752	1.99669206971012	2.75620235115872
SULT1C4	4.81058845882216e-42	1.03908710710559e-40	0.105619853981121	2.57425428442067	0.126	0.022	5.72727272727273	1032	9752	0.0439066918882192	0.172375332100908
MBP	5.17883777641937e-42	1.11741437886e-40	0.0174758009080211	-3.61848522685579	0.025	0.225	0.111111111111111	1032	9752	0.567432891120788	0.029757130953078
KL	5.20519970693425e-42	1.12188425787633e-40	0.0722494756666139	2.96225426891228	0.099	0.013	7.61538461538462	1032	9752	0.0275155732397552	0.119306032943017
CASZ1	5.50845385865683e-42	1.18595877658969e-40	0.0909677976445666	2.52630033655026	0.119	0.023	5.17391304347826	1032	9752	0.048021267337679	0.153059152612007
HSPA2	6.08539364312681e-42	1.30875478870364e-40	0.321159981201827	1.40638582459228	0.306	0.119	2.57142857142857	1032	9752	0.224350736662185	0.557080996255528
CALR	7.48762989832504e-42	1.60858574421097e-40	1.42280979870641	-0.707111070740897	0.663	0.672	0.986607142857143	1032	9752	3.19276963694197	2.25537179069168
C1orf162	7.92014667458436e-42	1.69966689759547e-40	0.027146514605477	-3.85093248589056	0.034	0.216	0.157407407407407	1032	9752	0.739442878863744	0.0495270405776943
PHLDB1	8.07642033846175e-42	1.73133360265277e-40	0.137166569908076	-1.4214227285779	0.16	0.291	0.549828178694158	1032	9752	0.524764121919452	0.25306606287227
PRELP	8.45306980659426e-42	1.81012287927415e-40	0.0120711245450609	-4.95928449746229	0.018	0.176	0.102272727272727	1032	9752	0.644998226951801	0.0206603252492667
ADAP2	9.02552109773681e-42	1.93062599843085e-40	0.0149811741517849	-4.18803804000326	0.021	0.191	0.109947643979058	1032	9752	0.566224668258025	0.0276919903648504
CYSLTR1	9.39356433378776e-42	2.00719258538742e-40	0.214916259057926	1.82910689361712	0.226	0.078	2.8974358974359	1032	9752	0.171188696677777	0.376120617276857
CSGALNACT2	1.020112127748e-41	2.17740797020498e-40	0.0895865086352554	-1.47672604855942	0.132	0.28	0.471428571428571	1032	9752	0.440497607955427	0.141720982165312
AKR1B1	1.04904924666015e-41	2.23677109759983e-40	0.0946556933215748	-1.4153224968357	0.137	0.274	0.5	1032	9752	0.384671812810771	0.151586114633798
EDNRA	1.07882641034731e-41	2.29779618718347e-40	0.00964578531072768	-4.05115232537832	0.018	0.143	0.125874125874126	1032	9752	0.339053207472377	0.0132986785568478
SPI1	1.2049019788439e-41	2.56357731515909e-40	0.0209454236788542	-3.63706752485512	0.03	0.199	0.150753768844221	1032	9752	0.563835856902972	0.0353474712200624
ZNF703	1.24896197757641e-41	2.65447833351854e-40	0.0114624991523906	-3.29583862141616	0.016	0.146	0.10958904109589	1032	9752	0.220325514904092	0.0188490171854597
ITGA11	1.36102354024319e-41	2.88955767005478e-40	0.00696752846916859	-4.44271654050518	0.011	0.124	0.0887096774193548	1032	9752	0.212848714100489	0.0119959780104968
COX8A	1.37069322643928e-41	2.90698140830323e-40	1.01790763216205	-0.632067482491305	0.607	0.664	0.914156626506024	1032	9752	2.32617082188335	1.55317017608686
RBPJ	1.39835600930071e-41	2.96248727258248e-40	0.356407180993523	-1.10404036833823	0.361	0.489	0.738241308793456	1032	9752	1.24785153901102	0.565178382482855
MMP19	1.6736139524366e-41	3.54185904822366e-40	0.0351220129177547	-3.33735481381335	0.041	0.216	0.189814814814815	1032	9752	0.675037586626546	0.0687552963400155
MX1	1.69263183175612e-41	3.5782957192189e-40	0.421910311001089	1.36723400254311	0.364	0.159	2.28930817610063	1032	9752	0.372784259030738	0.750285640576209
SEPT11	1.76315143201159e-41	3.72341607406316e-40	0.299943792777271	-1.06232390298628	0.327	0.404	0.809405940594059	1032	9752	0.876520477225812	0.483117843007078
ARHGAP23	2.02625658841006e-41	4.27449797504084e-40	0.291188601740565	1.24993352992644	0.31	0.134	2.3134328358209	1032	9752	0.182479029203843	0.491443693778232
RP11-382A20.3	2.04304038831199e-41	4.30533389146721e-40	0.688412954504244	0.868981067760301	0.513	0.292	1.75684931506849	1032	9752	0.554807990154212	1.10328739789907
CALCOCO2	2.150065989344e-41	4.52607111655126e-40	0.689391218751136	0.824452452955226	0.516	0.348	1.48275862068966	1032	9752	0.651005507416372	1.0967361877128
EFNA1	2.30744419283983e-41	4.85222550265748e-40	0.292893047615095	1.51262146441028	0.292	0.095	3.07368421052632	1032	9752	0.17159717274894	0.503508133998628
TNS2	2.6126633164002e-41	5.48825004476794e-40	0.521627928899503	0.97360883000138	0.453	0.248	1.82661290322581	1032	9752	0.435934529707684	0.821712541372953
PKN3	4.06538216094777e-41	8.53086317870688e-40	0.22387136733362	1.48777161791132	0.252	0.091	2.76923076923077	1032	9752	0.129988473247902	0.384689282830576
ANKS1A	4.30798739049172e-41	9.03041407424595e-40	0.240314109018736	1.33471851369585	0.263	0.127	2.07086614173228	1032	9752	0.200493070378053	0.411006286284823
CTA-243E7.1	4.62987472380438e-41	9.69492839951956e-40	0.135756206350611	2.11626028094638	0.155	0.039	3.97435897435897	1032	9752	0.071763883820224	0.260169686913063
UGDH	4.66198517811284e-41	9.75189152204826e-40	0.0858047097788446	-1.72224217810134	0.124	0.217	0.571428571428571	1032	9752	0.299916791573527	0.137017187474273
TMBIM6	4.74450679583105e-41	9.91407350649365e-40	1.48635917266464	-0.547412889809422	0.73	0.732	0.997267759562842	1032	9752	2.88417783333047	2.1236503988045
PLAC9	4.82494452813626e-41	1.00715648805802e-39	0.649858020133034	-1.5610609952866	0.45	0.441	1.02040816326531	1032	9752	2.88500743680076	1.1244962870196
GIPC3	5.10834223683484e-41	1.06519388174588e-39	0.0686782098102114	2.9192513223914	0.096	0.014	6.85714285714286	1032	9752	0.0253670935445248	0.115206258201705
FGL2	6.37135428444716e-41	1.32716511887352e-39	0.224960975529331	-2.09092186190679	0.215	0.356	0.603932584269663	1032	9752	1.70107118673747	0.430691873027318
INPP1	6.42333223493797e-41	1.33659118505432e-39	0.358423531219346	1.07850571866265	0.366	0.187	1.9572192513369	1032	9752	0.280960968104523	0.567472926736924
APOL3	7.07359710648683e-41	1.47036110564965e-39	0.258419595925851	1.27851395592675	0.301	0.13	2.31538461538462	1032	9752	0.184837327991974	0.397211579196717
H2AFJ	7.75520413965855e-41	1.61035963075543e-39	0.48484265372753	-0.785504350551507	0.429	0.538	0.797397769516729	1032	9752	1.28343784576778	0.747235479241112
ECE1	7.8661969030222e-41	1.63170213838056e-39	1.41003823270774	0.917242274644654	0.693	0.326	2.12576687116564	1032	9752	1.01734321909293	2.07442443646494
RPS16	7.90429791653955e-41	1.63789581019264e-39	9.54020141843922	-0.416236443443197	0.934	0.939	0.994675186368477	1032	9752	16.2233456867153	12.0662542555893
SULT1C2	9.13127993158868e-41	1.89017494583886e-39	0.117824740953531	2.5155080654005	0.136	0.024	5.66666666666667	1032	9752	0.0562202381951169	0.210484296403256
BAALC	9.85364379150461e-41	2.03758178381664e-39	0.123824515818931	2.01778387771511	0.153	0.039	3.92307692307692	1032	9752	0.0511936965756209	0.205687820781715
CHRDL1	1.03701927027972e-40	2.14216704147595e-39	0.0206110658141396	-3.98618102705006	0.027	0.182	0.148351648351648	1032	9752	0.56505090593136	0.0387990754170766
SHOX2	1.13450051250214e-40	2.34110012299508e-39	0.00735297152863068	-4.0034674962958	0.011	0.109	0.100917431192661	1032	9752	0.136710843658331	0.0130346503320842
FAM213A	1.57370137824642e-40	3.24404499880838e-39	0.470836058330866	1.11044137965541	0.401	0.196	2.04591836734694	1032	9752	0.386308421277483	0.787436484837793
MGP	1.95319576625627e-40	4.02216645254348e-39	2.36341246951298	-1.43540641769203	0.698	0.619	1.12762520193861	1032	9752	14.0277406532523	5.65962431527603
TNFAIP3	2.48492469358079e-40	5.11184508393763e-39	0.477861300312187	-1.81363899007791	0.338	0.515	0.65631067961165	1032	9752	4.55901247660837	1.05194855848939
SLC16A3	2.49905208058756e-40	5.13559079063454e-39	0.0718676186551352	-1.95589278061388	0.106	0.231	0.458874458874459	1032	9752	0.466937031882335	0.118647632908836
FOXC2	2.56256051315394e-40	5.26066141708626e-39	0.0280857647473043	-2.85474504395364	0.036	0.16	0.225	1032	9752	0.322232049968195	0.0522258669267495
RAN	2.65073269887909e-40	5.43605368339786e-39	0.762150270750374	-0.835884048258055	0.53	0.579	0.915371329879102	1032	9752	1.90454302937193	1.18937116069375
SLC39A6	2.82840824583225e-40	5.79444625372975e-39	0.0544446455755252	-1.91111041585553	0.077	0.196	0.392857142857143	1032	9752	0.254082738058548	0.0931175070164755
IGFBP5	3.62780052316999e-40	7.42447497388609e-39	0.269990104411967	-2.50623706949071	0.156	0.386	0.404145077720207	1032	9752	6.23915764279552	1.18784930438851
WIPI1	4.48094636425276e-40	9.16104590025008e-39	0.033497450266444	-2.1522186900903	0.051	0.169	0.301775147928994	1032	9752	0.194179478327015	0.0559676353630218
RASGRP3	4.74185360359936e-40	9.68449278630283e-39	0.311919076775342	1.32079115118412	0.307	0.123	2.49593495934959	1032	9752	0.228481956265234	0.537630112995155
TNFAIP1	5.12156245697859e-40	1.04492493988787e-38	0.374773739199292	1.08834328954298	0.359	0.175	2.05142857142857	1032	9752	0.260554367548092	0.631776032241737
CAPZA1	5.33125985037755e-40	1.08659277688926e-38	0.493928510704929	-0.762827505643854	0.441	0.543	0.812154696132597	1032	9752	1.31189677365703	0.768092430749908
DAB2	6.09501336613802e-40	1.24098468864646e-38	0.560918934714929	-1.05659040277082	0.456	0.503	0.906560636182903	1032	9752	1.65200227506608	0.897861306997217
ARRB2	6.17885184459658e-40	1.25676708143115e-38	0.0613301741918284	-2.52285694084826	0.08	0.258	0.310077519379845	1032	9752	0.690390392571296	0.111321912759337
ABCB1	6.21661199098224e-40	1.2631545346094e-38	0.0666724399794325	3.41032521279965	0.086	0.01	8.6	1032	9752	0.0345692522645319	0.113476603947159
CSPG4	6.40503778700436e-40	1.30011144947243e-38	0.00356015725272885	-5.43804739291804	0.004	0.083	0.0481927710843373	1032	9752	0.110983271690509	0.00706846142225511
THEMIS2	6.43822032709784e-40	1.30551341163355e-38	0.021749402613116	-3.06421156788234	0.032	0.181	0.176795580110497	1032	9752	0.354204192985148	0.0418351749461195
C11orf24	6.63273413274673e-40	1.34358504267016e-38	0.0491001119782699	-2.05165791739745	0.065	0.175	0.371428571428571	1032	9752	0.209793409681436	0.08675010437078
LYST	7.13931729623375e-40	1.44473027811362e-38	0.560607918930068	1.09453929594677	0.422	0.259	1.62934362934363	1032	9752	0.573521308758586	0.982358264248169
PPM1F	7.55640960668494e-40	1.52757855243177e-38	0.534037131520664	0.967982301704837	0.446	0.242	1.84297520661157	1032	9752	0.460261731873254	0.878105710996562
IRF1	8.90750676292682e-40	1.7988818535862e-38	0.880562387560069	1.14427536263844	0.449	0.324	1.3858024691358	1032	9752	1.12262612694289	1.99127602347438
ADCY3	8.95419843533826e-40	1.80647544474154e-38	0.0311984947717887	-2.27218563170914	0.05	0.185	0.27027027027027	1032	9752	0.279136110893702	0.0498269245919056
TGFBR1	9.64328538068923e-40	1.94352299274905e-38	0.0645387860428841	-1.74250801892694	0.091	0.224	0.40625	1032	9752	0.308945182316871	0.115959255339252
CCL14	1.06659712697865e-39	2.14745877480443e-38	0.233515979098888	2.07719934649198	0.216	0.053	4.07547169811321	1032	9752	0.139723552621401	0.423900306818572
RHOU	1.2453945129139e-39	2.50490685836286e-38	0.324788870534873	1.3766263064971	0.291	0.145	2.00689655172414	1032	9752	0.292889548571187	0.558893620773033
LST1	1.33655217806609e-39	2.68553739964907e-38	0.0425194840633096	-3.52869721117041	0.05	0.23	0.217391304347826	1032	9752	0.920314446284244	0.078698729275316
WIPF1	1.70850524780266e-39	3.42943598831661e-38	0.194293090230969	-1.27276704860631	0.237	0.406	0.583743842364532	1032	9752	0.886059169632608	0.31211925808331
THSD1	1.87239479801992e-39	3.75461447288111e-38	0.188064057336285	1.54956049863003	0.231	0.079	2.92405063291139	1032	9752	0.105845510650805	0.295030852796146
ALDH1L2	1.89573509403658e-39	3.79758546257004e-38	0.00413213225439257	-4.47096880973424	0.006	0.089	0.0674157303370786	1032	9752	0.0882595234964099	0.0072336488159843
UGP2	1.91682944191865e-39	3.83597529403902e-38	0.312952249307333	-1.00308959686087	0.337	0.432	0.780092592592593	1032	9752	0.94400128355926	0.485400272711954
PTN	2.04223355673383e-39	4.08282346472985e-38	0.0109558810756138	-4.69176959996178	0.015	0.147	0.102040816326531	1032	9752	0.491352203932062	0.0186782766661567
CHCHD2	2.30253190060397e-39	4.59858431445248e-38	2.35238570550398	-0.472509340191739	0.798	0.804	0.992537313432836	1032	9752	4.28815831515915	3.24792468448785
PLEKHH2	3.30557091371395e-39	6.59521136519314e-38	0.00404015067238817	-4.39300143818675	0.007	0.115	0.0608695652173913	1032	9752	0.174951579374936	0.00638002309396785
NRP1	3.7525878456333e-39	7.47958131077482e-38	1.83692816616312	0.663832260651505	0.735	0.511	1.43835616438356	1032	9752	1.66477450713714	2.86818216406224
ZNF467	3.83030139446805e-39	7.62103583870491e-38	0.186773273571998	1.63948003406786	0.219	0.075	2.92	1032	9752	0.12343332003929	0.327337663707097
ANGPTL2	3.83122725587067e-39	7.62103583870491e-38	0.229293642860575	-1.57838377349044	0.238	0.323	0.736842105263158	1032	9752	0.970555025181129	0.419614294956159
FZD7	5.05372432503254e-39	1.00427609787047e-37	0.00290964719452358	-5.02148990722517	0.005	0.103	0.0485436893203884	1032	9752	0.141136435555134	0.00479120956784979
SETBP1	5.7034623338247e-39	1.13225977520244e-37	0.0338497193927634	-2.37834673686615	0.048	0.181	0.265193370165746	1032	9752	0.290423359700234	0.0578309637474544
MS4A6A	6.05361332131076e-39	1.20057289342403e-37	0.0794358409468185	-3.77749988806511	0.065	0.256	0.25390625	1032	9752	2.3916514053172	0.212708950432536
PLAU	6.31246233844345e-39	1.2506605342926e-37	0.0879416140938147	-1.87886147719816	0.117	0.236	0.495762711864407	1032	9752	0.5048041746166	0.154365762053375
TALDO1	6.39840935190141e-39	1.26642620160343e-37	0.384711588785251	-0.854853837670166	0.378	0.478	0.790794979079498	1032	9752	1.04395108012796	0.603391846837546
CALM3	6.64948698649e-39	1.31481199398537e-37	0.489333218119985	-0.800446230448096	0.434	0.518	0.837837837837838	1032	9752	1.28823379166189	0.754395607754914
RGS2	7.10089660047001e-39	1.40267412767932e-37	0.100317579904393	-2.45344569541654	0.112	0.293	0.382252559726962	1032	9752	1.14616617077417	0.19717802189796
ID1	7.86804695029556e-39	1.55266960274353e-37	0.901865933066863	1.15948050212456	0.481	0.24	2.00416666666667	1032	9752	0.834744510340032	1.87727508460653
RP11-14N7.2	9.27666104146655e-39	1.82882746246055e-37	0.0334602356023868	-2.2448822659826	0.059	0.154	0.383116883116883	1032	9752	0.20208792185702	0.0487979629549535
CSF1R	1.03623242509509e-38	2.04083357299203e-37	0.0233779438838735	-3.8630962400739	0.027	0.204	0.132352941176471	1032	9752	0.719542106563054	0.0457591510034848
C1QTNF3	1.13597111674323e-38	2.23505129028926e-37	0.0083434323383389	-5.4475557648052	0.014	0.141	0.099290780141844	1032	9752	0.600633893751235	0.0124710825786537
TNFRSF21	1.18459313042498e-38	2.32841094834868e-37	0.0112020168817792	-3.69754776825771	0.016	0.145	0.110344827586207	1032	9752	0.263282921620168	0.0286725827069917
FYB	1.20511580151423e-38	2.36640921024612e-37	0.0321760484918718	-3.40407205523833	0.038	0.253	0.150197628458498	1032	9752	0.985718882823872	0.0617135051898718
BNIP3L	1.21945413544806e-38	2.39220064951864e-37	0.311203383425704	-1.03114404858067	0.32	0.463	0.691144708423326	1032	9752	1.07365238521074	0.513045665527872
GFPT2	1.2903549286071e-38	2.52879025061936e-37	0.00376006894548619	-4.22067121922752	0.008	0.098	0.0816326530612245	1032	9752	0.125487703588632	0.00575672945174375
MPEG1	1.30110547811631e-38	2.54734660700761e-37	0.0388999776621093	-3.69377986414741	0.044	0.219	0.200913242009132	1032	9752	0.998451242828779	0.0832269506986644
SLIT2	1.569277545424e-38	3.06935860065608e-37	0.0129228408817379	-2.9158923693306	0.022	0.122	0.180327868852459	1032	9752	0.150596467950343	0.0186463949861996
TMC7	1.80512936290004e-38	3.52719082591441e-37	0.0672802784733215	3.13089903073358	0.083	0.011	7.54545454545455	1032	9752	0.0200251769974388	0.118222149514533
ETS1	2.11388121324389e-38	4.12642902451695e-37	1.03766844662024	0.940339070569349	0.58	0.359	1.61559888579387	1032	9752	1.16971924763728	1.72702024962209
RGL2	2.1235033536398e-38	4.14114412595977e-37	0.325082786521814	1.09303084015708	0.33	0.178	1.85393258426966	1032	9752	0.27315211222844	0.556860169119968
FBLIM1	2.25594209633809e-38	4.39510601357161e-37	0.0376082643604909	-2.14483522757489	0.047	0.159	0.29559748427673	1032	9752	0.20894321094696	0.0676057780210871
COX6B1	2.26695569270508e-38	4.41223736781934e-37	0.987956389355598	-0.553475745917122	0.609	0.677	0.899556868537666	1032	9752	2.16725591173447	1.44566960121909
RGS1	2.27517392226609e-38	4.42389982223794e-37	0.0561244745911598	-3.91502019664481	0.062	0.257	0.24124513618677	1032	9752	1.74221610299969	0.12364574668516
MYO6	2.40786791006727e-38	4.6773363742773e-37	0.315051514822545	1.13721279103208	0.324	0.158	2.0506329113924	1032	9752	0.226220729911709	0.506901998467978
RAB7B	2.47278856278506e-38	4.79875530465476e-37	0.00793064560076417	-3.8107057540735	0.01	0.105	0.0952380952380952	1032	9752	0.112428523759745	0.0141689282564966
PDIA5	2.50256254382955e-38	4.85179735326641e-37	0.337178373210838	1.11972402836452	0.34	0.165	2.06060606060606	1032	9752	0.208691839876433	0.54654551373172
CCDC102B	2.68321979197065e-38	5.19697307076421e-37	0.0209137212398427	-2.91412386072867	0.035	0.15	0.233333333333333	1032	9752	0.287352444574368	0.0358135177159733
DOCK10	2.82479248690572e-38	5.46584968839244e-37	0.016388517233763	-3.60686461465569	0.019	0.167	0.11377245508982	1032	9752	0.33925611694625	0.037486895189465
MRPL41	2.95093541571924e-38	5.70437632112575e-37	0.384178203656648	-0.849244764753798	0.378	0.468	0.807692307692308	1032	9752	1.00281183237935	0.619520481401799
TNFSF13B	3.20191436968809e-38	6.18352209469793e-37	0.0152545414444338	-3.55196792184549	0.021	0.18	0.116666666666667	1032	9752	0.439150801537316	0.0267921969010858
LAMA2	3.27263858284899e-38	6.31396834158983e-37	0.0114709601893226	-3.47662840474067	0.013	0.119	0.109243697478992	1032	9752	0.16496141560377	0.0227873985780958
VSTM4	3.49159219966509e-38	6.72986616796747e-37	0.0185759780713177	-2.68502348424445	0.029	0.137	0.211678832116788	1032	9752	0.175410569562019	0.0305580346907235
COL17A1	3.71713704836023e-38	7.15764994428435e-37	0.0638459656549712	2.67551174690455	0.092	0.016	5.75	1032	9752	0.0224792339507596	0.101069292840632
SOX13	3.99548984498532e-38	7.68619304932704e-37	0.157643312666962	1.61296422894357	0.194	0.071	2.73239436619718	1032	9752	0.111261323891848	0.258933579191646
INHBA	4.62142561981151e-38	8.88171856062809e-37	0.00886825210986752	-4.79767809171318	0.009	0.086	0.104651162790698	1032	9752	0.172710355137265	0.0184941481313152
CTSA	8.63110391130115e-38	1.65717195096982e-36	0.329388621862328	-0.940598872439823	0.347	0.436	0.795871559633027	1032	9752	0.906230847904101	0.503571469282226
KIAA1715	9.19589731531934e-38	1.7639080255794e-36	0.0518661507180622	-1.81932691146921	0.074	0.203	0.364532019704433	1032	9752	0.270730686039867	0.0910825832121948
CYBB	9.56139074467588e-38	1.83224645012728e-36	0.0320451954265331	-3.99125618214815	0.037	0.206	0.179611650485437	1032	9752	0.88917360031712	0.0742390795800353
SLC6A6	9.70880070969206e-38	1.85870219367053e-36	0.390668191872197	1.19693696422065	0.267	0.236	1.13135593220339	1032	9752	0.53374942680463	1.05873606837426
SAMD5	1.02954519401953e-37	1.96911665982253e-36	0.0984160843408064	2.3495732814583	0.122	0.026	4.69230769230769	1032	9752	0.044477588248634	0.163026788182672
TAL1	1.05062085787356e-37	2.00749400842918e-36	0.130447082590524	1.91623198857944	0.159	0.044	3.61363636363636	1032	9752	0.067480280849513	0.231253828980422
COPZ2	1.85583575651436e-37	3.54210769411715e-36	0.20089600341652	-1.44099190892754	0.24	0.298	0.805369127516779	1032	9752	0.725871710447158	0.32169673110481
BCL6B	1.85732498856183e-37	3.54210769411715e-36	0.367532840067783	1.27763108642225	0.327	0.117	2.79487179487179	1032	9752	0.214194979000115	0.675725404313674
ABCA8	1.87462520404391e-37	3.57167325548999e-36	0.0140765258209228	-4.37523699260365	0.016	0.185	0.0864864864864865	1032	9752	0.687916918904285	0.0245478908527865
CDH24	1.87957156463191e-37	3.57766725405798e-36	0.076936087242778	2.53994086076178	0.107	0.019	5.63157894736842	1032	9752	0.0307594130224622	0.128892829339926
P4HA1	1.91326251561567e-37	3.63831126414494e-36	0.0829586819585544	-1.51727067687488	0.128	0.236	0.542372881355932	1032	9752	0.334580757666449	0.127617831186717
PIEZO2	1.91707735769066e-37	3.64208042562417e-36	0.00194825255346465	-5.52496322956871	0.003	0.103	0.029126213592233	1032	9752	0.188208385758391	0.00344791179595075
PLCG2	2.01216909927698e-37	3.81908541937271e-36	0.158562274387425	1.7320584350442	0.191	0.065	2.93846153846154	1032	9752	0.122868794077641	0.268272438023996
CDKN1A	2.05990787043433e-37	3.90596271004495e-36	1.37103680994972	0.957156871689213	0.552	0.418	1.32057416267943	1032	9752	1.70158288859073	2.85151096676296
TSPAN6	2.08949685398283e-37	3.9582918476975e-36	0.224688250986342	1.28665768384727	0.253	0.119	2.12605042016807	1032	9752	0.148617646263326	0.363679391838013
FSTL3	2.28057782809157e-37	4.31615643807959e-36	0.0187767513255344	-2.93426358667293	0.029	0.123	0.235772357723577	1032	9752	0.186156986555123	0.0363341135655041
PODXL	2.39610788139209e-37	4.53049056318018e-36	1.00892545090947	1.20726312743063	0.523	0.204	2.56372549019608	1032	9752	0.778514089499017	2.03840392420841
XYLT1	2.4367352941962e-37	4.60292811466415e-36	0.00530946224164941	-3.7029892169138	0.011	0.113	0.0973451327433628	1032	9752	0.154438569025574	0.00775678218467656
RP11-902B17.1	2.70653168661776e-37	5.10771108038633e-36	0.170239516914581	1.95499414962629	0.172	0.049	3.51020408163265	1032	9752	0.100642799274139	0.322348718693812
PFN2	3.08553689870471e-37	5.81743731034725e-36	0.033122716094899	-2.2405451714868	0.053	0.149	0.355704697986577	1032	9752	0.197247505807754	0.0549463120990372
NR4A2	3.54948103183285e-37	6.68580920043435e-36	0.359902853940561	-1.60581647710777	0.3	0.448	0.669642857142857	1032	9752	2.385121587843	0.703977871877647
BAZ2B	3.93561388630278e-37	7.40610976786069e-36	0.694215767309748	0.837847221708086	0.515	0.342	1.50584795321637	1032	9752	0.702866664720754	1.09517304131547
CD79B	4.18714550752081e-37	7.87199200808453e-36	0.151008878799984	2.00317374180772	0.195	0.049	3.97959183673469	1032	9752	0.120319160057944	0.240419589912827
FSTL1	4.34798206981902e-37	8.16664458331225e-36	1.10914029874306	-1.18691081417089	0.61	0.505	1.20792079207921	1032	9752	3.51435046470588	1.75506576116169
GALNT18	4.79129799938531e-37	8.99080961697686e-36	0.127201497510918	1.79947008071069	0.167	0.051	3.27450980392157	1032	9752	0.0712935421237594	0.199287788414967
ZNF521	4.80372754253793e-37	9.00562959672771e-36	0.594447378677954	0.971324086026631	0.467	0.239	1.95397489539749	1032	9752	0.457243278073092	0.956821856322645
LRP3	4.91946755849889e-37	9.21391699552214e-36	0.0105481375189922	-3.21007345370157	0.016	0.119	0.134453781512605	1032	9752	0.148201964146458	0.0182029810138812
DGKH	4.99925508064016e-37	9.3545383203843e-36	0.345714700269608	1.15056011802745	0.323	0.157	2.05732484076433	1032	9752	0.273074471162175	0.616990500304837
VGLL3	6.10531399823617e-37	1.14134336569096e-35	0.00279225669234973	-4.69261237355942	0.005	0.094	0.0531914893617021	1032	9752	0.133464142500672	0.00452010737922642
PRDX5	6.35173174537011e-37	1.18629335755634e-35	0.837570482621587	-0.654279599746544	0.578	0.601	0.961730449251248	1032	9752	1.7726079936142	1.26729533337578
CD84	6.99773568617665e-37	1.30571834324603e-35	0.017083287916174	-3.87348702086873	0.02	0.198	0.101010101010101	1032	9752	0.642188241360369	0.0325465812442671
FPR3	7.44179775731453e-37	1.38727396841796e-35	0.0110171461616126	-4.61873526098513	0.011	0.177	0.0621468926553672	1032	9752	0.650696678113234	0.0315791881989266
SEC61B	8.45225146166789e-37	1.57416252152075e-35	1.40030871771487	-0.589385297436421	0.684	0.701	0.975748930099858	1032	9752	2.85197782973561	2.08308486656512
PSMD8	8.82808221410734e-37	1.6426184434339e-35	0.594789091823765	-0.770375313403964	0.498	0.533	0.934333958724203	1032	9752	1.31773806974903	0.875956926081611
OLFML2A	9.26686577830805e-37	1.72264880024825e-35	0.435250443843435	1.26275368388173	0.397	0.149	2.66442953020134	1032	9752	0.329870312910036	0.707668620211605
LDHA	9.8177050794383e-37	1.82334051718316e-35	1.4000926728717	-0.683274908461203	0.679	0.685	0.991240875912409	1032	9752	3.14897762153177	2.08204150376797
CD4	1.0049407842826e-36	1.86462962327393e-35	0.0188296873221725	-3.39766448050836	0.023	0.182	0.126373626373626	1032	9752	0.431275620836676	0.032758956295748
NCOA7	1.00960682680882e-36	1.87153981924858e-35	0.771700472385525	0.86538292025826	0.521	0.331	1.57401812688822	1032	9752	0.727509125971028	1.27288014575569
P4HA3	1.0633888944374e-36	1.96940019666915e-35	0.00847143938449002	-3.44457346069649	0.015	0.104	0.144230769230769	1032	9752	0.108640979509864	0.0134070198470763
KCNK6	1.07523869744131e-36	1.98949193627129e-35	0.0244518235762998	-2.39685388672404	0.043	0.164	0.262195121951219	1032	9752	0.265349364792385	0.0354561489592346
LIPE	1.24358849448503e-36	2.29884563371224e-35	0.0693410793656692	2.91079211485167	0.088	0.012	7.33333333333333	1032	9752	0.0318860733297874	0.148120085976014
PSD3	1.40793184874668e-36	2.60022506489721e-35	0.0529072369624031	-2.04416322177818	0.073	0.187	0.390374331550802	1032	9752	0.299029067649226	0.0873249726317211
GSE1	1.44635599772732e-36	2.66870811391247e-35	0.287153577405068	1.16649139311638	0.302	0.155	1.94838709677419	1032	9752	0.257408112351598	0.471362882872149
CEP112	1.60559555456997e-36	2.95977688872118e-35	0.185535022816973	1.40783367490057	0.224	0.093	2.40860215053763	1032	9752	0.11960960147934	0.299615985673528
EGFR	1.81781324439073e-36	3.34787625510033e-35	0.0248065514561713	-2.59879238664114	0.039	0.156	0.25	1032	9752	0.247412513494433	0.0388697066948163
DNPH1	1.8492230216215e-36	3.40257035978356e-35	0.0760919957799451	-1.38515309859906	0.117	0.252	0.464285714285714	1032	9752	0.344329817371788	0.115850733211222
EPB41L4A	2.5589564289591e-36	4.70412415876736e-35	0.189426851534389	1.55811254361699	0.213	0.074	2.87837837837838	1032	9752	0.105959192220023	0.338580356725736
KIAA1217	2.85629754146563e-36	5.24587289685813e-35	0.294532444603807	1.17547201201815	0.294	0.143	2.05594405594406	1032	9752	0.209560132701944	0.499610343079898
ADAMTSL4	3.4399423939343e-36	6.31196078044897e-35	0.0319007241269642	-2.63094764349539	0.043	0.175	0.245714285714286	1032	9752	0.309777010071809	0.0551554356497444
MSR1	3.79875399855202e-36	6.96391507926437e-35	0.0318179116566228	-3.66657103518052	0.035	0.202	0.173267326732673	1032	9752	0.844732097818949	0.0599752550671808
NQO2	4.1431195288638e-36	7.58820933433931e-35	0.191413204093593	-1.02311269100654	0.243	0.366	0.663934426229508	1032	9752	0.602149569381556	0.300881662877633
EVI2B	4.41689976831638e-36	8.08219449318446e-35	0.00911782976561559	-4.31251403330818	0.016	0.182	0.0879120879120879	1032	9752	0.497240581847626	0.0138677322368097
COL8A2	4.6545221634094e-36	8.50916876092654e-35	0.00790029411231163	-3.91400939849255	0.011	0.106	0.10377358490566	1032	9752	0.14198785834272	0.0140402234128801
FMNL1	4.75808694312083e-36	8.69050585787657e-35	0.0204120011397049	-3.05855679892343	0.034	0.211	0.161137440758294	1032	9752	0.496258866198289	0.0344166967798472
CXCL3	4.86445526744896e-36	8.87662581035314e-35	0.0981288496191099	-3.62429957981652	0.088	0.262	0.33587786259542	1032	9752	3.18895983185185	0.26004207894354
ABCA1	5.55165549486332e-36	1.01213300911857e-34	0.105708686262532	-1.97373681872113	0.125	0.28	0.446428571428571	1032	9752	0.756915707566735	0.186675324855491
GOLIM4	5.70359140959178e-36	1.03887963786808e-34	0.342722336318804	-0.899569588400749	0.338	0.434	0.778801843317972	1032	9752	0.919410368273444	0.553936113681937
ZBTB46	5.80424113932902e-36	1.05624432161856e-34	0.14433926661922	1.6501005137975	0.189	0.062	3.04838709677419	1032	9752	0.0913792719869875	0.243899931598391
SLK	6.06213199560547e-36	1.1021654804819e-34	0.617080334604639	0.757857887482252	0.479	0.337	1.4213649851632	1032	9752	0.588237181265671	0.971498420536213
LDLR	6.074608205151e-36	1.10342426190823e-34	0.296508265612452	1.20579658597436	0.276	0.145	1.90344827586207	1032	9752	0.261316262135065	0.523761076290791
C12orf57	6.09861227135939e-36	1.10677281330095e-34	0.727978860894338	-0.853550095629178	0.527	0.57	0.924561403508772	1032	9752	2.11551669023365	1.16447492389289
SSR4	6.951242260203e-36	1.26035662586454e-34	1.53330969187158	-0.531209997353518	0.718	0.73	0.983561643835616	1032	9752	3.08548389894728	2.21644023545169
PVRL2	7.05607494384997e-36	1.27819800623689e-34	0.712839195215698	0.823446565081483	0.53	0.296	1.79054054054054	1032	9752	0.570939739516482	1.1279918423449
TUBB4B	7.95541003779941e-36	1.4397988002837e-34	0.451442203091797	-1.05755790801265	0.388	0.434	0.894009216589862	1032	9752	1.25862909104575	0.758291457006202
SIX1	7.9633123018276e-36	1.43991758018124e-34	0.0022727400300655	-5.4514757443463	0.003	0.081	0.037037037037037	1032	9752	0.0963168294129631	0.00402353891477894
HHEX	8.01342868541229e-36	1.44766231669557e-34	0.427422413681279	1.13846106703847	0.396	0.158	2.50632911392405	1032	9752	0.306099595730447	0.679563482870411
TMEM119	8.06471551715038e-36	1.45560423938976e-34	0.00805308047360254	-3.58615677203231	0.011	0.122	0.0901639344262295	1032	9752	0.217926462180695	0.0135853771490742
TMEM255B	8.33705031178333e-36	1.50339259342793e-34	0.313676183220727	1.23066027827208	0.326	0.12	2.71666666666667	1032	9752	0.203157414833714	0.501010107409184
CD86	9.83074003858686e-36	1.77113749815773e-34	0.00882793512840219	-4.42018008600573	0.014	0.158	0.0886075949367089	1032	9752	0.41081232907005	0.0136426598467684
PAK1	1.22758668440888e-35	2.20965603193598e-34	0.0152595218141147	-3.00902308705861	0.02	0.13	0.153846153846154	1032	9752	0.182881670357378	0.0295749055482551
RAPGEF4	1.30385555664695e-35	2.34481607436091e-34	0.152710744494403	1.70545786713226	0.179	0.057	3.14035087719298	1032	9752	0.0850790894687109	0.259231003564484
VKORC1	1.38799756432477e-35	2.49387772136183e-34	0.536004686404058	-0.857235165846222	0.467	0.475	0.983157894736842	1032	9752	1.19550883050036	0.825465886184053
SESN3	1.57601536972671e-35	2.82913978565575e-34	0.71163893661031	0.953668498408231	0.473	0.311	1.52090032154341	1032	9752	0.755622023752025	1.22720588198676
SLA	1.58252263846423e-35	2.83825720862466e-34	0.0141662255380972	-3.8748833543127	0.027	0.219	0.123287671232877	1032	9752	0.777994076059942	0.019239950352576
FCGR2A	1.62823708845127e-35	2.91761293252512e-34	0.0386821633555299	-3.39754564086228	0.041	0.199	0.206030150753769	1032	9752	0.701766270100633	0.0906960618808401
PCOLCE2	1.66287919252157e-35	2.9770031814224e-34	0.0184054847049593	-4.24898469467676	0.019	0.155	0.12258064516129	1032	9752	0.62113489022742	0.052880240628792
CRIP1	2.07162860390306e-35	3.70543686919546e-34	0.705151251187594	-0.898517727435803	0.458	0.575	0.796521739130435	1032	9752	2.30571020885393	1.23825617635998
FLOT1	2.13729248874321e-35	3.81944931081881e-34	0.779449047096657	0.679255475676111	0.567	0.397	1.42821158690176	1032	9752	0.816978305903322	1.17277748046496
SRM	2.14178556991964e-35	3.82403978844952e-34	0.256581057785484	-1.08675416098349	0.288	0.348	0.827586206896552	1032	9752	0.716672848177652	0.447736871922116
SRA1	2.15672208713187e-35	3.84725146458569e-34	0.186749716307338	-1.09079606442605	0.23	0.337	0.682492581602374	1032	9752	0.594003118758845	0.317535166333465
PTGFR	2.48473745463093e-35	4.42840382945522e-34	0.00740107828510173	-3.71982316420294	0.011	0.124	0.0887096774193548	1032	9752	0.22089725857565	0.0127544615585736
SFT2D1	2.55105812897185e-35	4.54252931352406e-34	0.167099495302866	-1.1307498028603	0.209	0.341	0.612903225806452	1032	9752	0.561359087688749	0.275608861138569
NCKAP1L	2.7808456846153e-35	4.94726637821622e-34	0.0185128913295254	-3.50814712374398	0.028	0.186	0.150537634408602	1032	9752	0.462569394571762	0.0290047956708667
FHL1	2.85102920905603e-35	5.06758966389637e-34	0.317436389008202	-1.1990958735997	0.306	0.386	0.792746113989637	1032	9752	1.1333237613033	0.551608475516356
NCK1	2.90321697708522e-35	5.15573974697385e-34	0.395088820655217	0.918217614852944	0.392	0.24	1.63333333333333	1032	9752	0.385532820673942	0.60606740707058
FLOT2	2.9898319040123e-35	5.30481603540469e-34	0.320580138826694	1.08620518257953	0.331	0.171	1.93567251461988	1032	9752	0.280079413663325	0.501989871246185
C5AR1	3.28281632453172e-35	5.81945816245266e-34	0.0494864859804431	-3.46641341404472	0.052	0.241	0.215767634854772	1032	9752	1.60643426356109	0.0981422674304395
PTPN13	3.86246380371222e-35	6.84089845876732e-34	0.00269785376217135	-4.40721489545098	0.005	0.089	0.0561797752808989	1032	9752	0.103774975858638	0.00410699811655159
BTBD3	5.25860434765902e-35	9.30534154912557e-34	0.203885251961517	1.31485118596061	0.239	0.106	2.25471698113208	1032	9752	0.139643265545003	0.334278478904354
GSTO1	5.72711709271669e-35	1.01253799703262e-33	0.688290132857533	-0.731762637448149	0.515	0.547	0.941499085923218	1032	9752	1.59950386853005	1.05381396835784
PLEK	5.75403919921404e-35	1.01639348414917e-33	0.0195678069618839	-3.67810634510786	0.025	0.176	0.142045454545455	1032	9752	0.49628027962876	0.0361537521232568
UBA52	6.08651191312419e-35	1.07416664953467e-33	8.49055896252935	-0.343155975125222	0.942	0.941	1.00106269925611	1032	9752	13.4408603648603	10.4744686605503
NFAT5	6.40168729766707e-35	1.12878731126211e-33	0.765183484586462	0.791825180777424	0.537	0.349	1.53868194842407	1032	9752	0.736665383519275	1.208751004688
RASSF2	7.04563674558678e-35	1.24123132454167e-33	0.0356159180920157	-2.27887844126762	0.053	0.2	0.265	1032	9752	0.378204711950105	0.058617357593746
TMEM45A	7.40193012234016e-35	1.302844600453e-33	0.02648193487818	-2.40280791040368	0.039	0.134	0.291044776119403	1032	9752	0.148132833614062	0.0460883595388127
TMED9	8.15832145798388e-35	1.43470941604474e-33	0.588679684771674	-0.789496406156105	0.493	0.496	0.993951612903226	1032	9752	1.24227387532165	0.878094355388836
RARRES2	8.22256631952733e-35	1.44472889391377e-33	0.0193213011408317	-3.70469464568669	0.022	0.164	0.134146341463415	1032	9752	0.456498726170107	0.0414128707919966
MANSC1	8.23065420491907e-35	1.4448724413441e-33	0.26042627414769	1.22496117548195	0.302	0.121	2.49586776859504	1032	9752	0.172476509030019	0.396361439989834
NABP1	8.38012182431911e-35	1.46981271750105e-33	0.0514631904068743	-2.25864667838897	0.068	0.225	0.302222222222222	1032	9752	0.492221017664016	0.101122214429519
APBB2	9.20956046592501e-35	1.61386583402876e-33	0.290618245035703	1.15869270818641	0.316	0.143	2.20979020979021	1032	9752	0.220809655641357	0.475263945564413
HSP90B1	9.6704559144706e-35	1.69313920645251e-33	2.14976249792001	-0.584944677110065	0.756	0.74	1.02162162162162	1032	9752	4.37874693076806	3.24084153400542
CMTM6	1.01614547385439e-34	1.77753898384106e-33	0.481080053556543	-0.823025796489391	0.435	0.531	0.819209039548023	1032	9752	1.38364129656269	0.744951968986197
LRPAP1	1.11400201183113e-34	1.94700509930591e-33	0.394872444335457	-0.769640047557814	0.392	0.482	0.813278008298755	1032	9752	0.975221431876942	0.622536241900678
PRELID1	1.1808512657008e-34	2.06202779894607e-33	0.74793713407697	-0.715762888776384	0.542	0.564	0.960992907801419	1032	9752	1.64067942753579	1.16929913216214
TMEM204	1.23007950520817e-34	2.14610534920955e-33	0.257232593101839	1.18645622811412	0.288	0.136	2.11764705882353	1032	9752	0.202980573569796	0.422621425845303
NUPR1	1.76031550494569e-34	3.06850786967375e-33	0.380637949395328	-1.23907379114303	0.339	0.4	0.8475	1032	9752	1.30828645645753	0.640125583120328
ACP5	1.94011561538905e-34	3.37896384829196e-33	0.0580144649777732	-3.06466787195721	0.062	0.22	0.281818181818182	1032	9752	0.959553583028212	0.113811483366758
TCEB2	1.98491602613066e-34	3.45396245807954e-33	1.26486917516472	-0.493425848495732	0.669	0.702	0.952991452991453	1032	9752	2.54028514697777	1.85651183698696
PGK1	2.01120757104102e-34	3.49665064319572e-33	0.657595822387992	-0.685990548161472	0.521	0.572	0.910839160839161	1032	9752	1.57536255592164	0.973777225171845
GIT1	2.03941674879092e-34	3.54259524755009e-33	0.366527102845857	0.969817178527161	0.362	0.2	1.81	1032	9752	0.304587898918264	0.593659863139208
ADK	2.11217138706773e-34	3.66577028854235e-33	0.0577736623927041	-1.64523996157975	0.083	0.197	0.421319796954315	1032	9752	0.247907985846939	0.0987544314904103
CD163	2.14536096481488e-34	3.71824359257981e-33	0.0542787066541659	-3.57952325765009	0.058	0.229	0.253275109170306	1032	9752	1.44127665182034	0.11251180964155
HAS1	2.14614804785077e-34	3.71824359257981e-33	0.00349313217702685	-5.49103963464406	0.006	0.09	0.0666666666666667	1032	9752	0.204731697165692	0.00514784089936056
HCLS1	2.16231038948117e-34	3.74298188673953e-33	0.0921815778793524	-2.08747740312471	0.123	0.284	0.433098591549296	1032	9752	0.816787020324013	0.161958537140946
TUBB	2.31457978423508e-34	4.00307480176846e-33	1.66256846476935	-0.70107343693551	0.703	0.671	1.04769001490313	1032	9752	3.61715649246574	2.53950496205661
CRIM1	2.47521625928491e-34	4.27717369604432e-33	1.1657327147906	0.955679959143009	0.648	0.281	2.30604982206406	1032	9752	0.899210529275917	1.84793843145392
HOXD1	2.57545587674362e-34	4.44652121482617e-33	0.0745212382476521	2.52262245896303	0.102	0.019	5.36842105263158	1032	9752	0.0243774458273641	0.126828711627925
SMOC2	2.6898859058338e-34	4.6400531875633e-33	0.00792347881087041	-3.76230085126608	0.009	0.126	0.0714285714285714	1032	9752	0.242130432588194	0.0174916406572028
PPM1D	2.85326666846397e-34	4.91761623900399e-33	0.170700178808818	1.37582037657533	0.214	0.093	2.3010752688172	1032	9752	0.119675647404998	0.272950299824422
BEND6	2.86312055044863e-34	4.93032336035661e-33	0.000487481030216008	-5.80981498433819	0.002	0.071	0.028169014084507	1032	9752	0.0650207557055081	0.000554139183691335
RUNX2	3.20565929635656e-34	5.51539926728984e-33	0.00819688540927332	-3.73388980244667	0.011	0.102	0.107843137254902	1032	9752	0.145721997354208	0.0146861616574363
GIMAP2	3.27229713159136e-34	5.62518067465255e-33	0.183135555442194	1.4693111593718	0.227	0.089	2.55056179775281	1032	9752	0.156938616194141	0.286594374702166
TMEM150C	4.03977076227201e-34	6.93848959272856e-33	0.175663164058145	1.4390054589336	0.215	0.084	2.55952380952381	1032	9752	0.126685678825655	0.280270351199969
CD70	4.48994565896853e-34	7.70502591839573e-33	0.00169603101027116	-6.52046501305228	0.002	0.064	0.03125	1032	9752	0.0928299151234553	0.00348728749744505
PRRG1	4.51708380620018e-34	7.74490848980241e-33	0.214373759376034	1.28251834833618	0.256	0.107	2.39252336448598	1032	9752	0.142141043113096	0.338611256271536
HPCAL1	4.83387978955589e-34	8.2809361360392e-33	0.326119787431862	0.99659646074357	0.346	0.192	1.80208333333333	1032	9752	0.315193691673739	0.510869509959714
PPP3CA	5.47421533722655e-34	9.36981973999708e-33	1.43902306688967	0.610579358921529	0.703	0.499	1.40881763527054	1032	9752	1.38060813780022	2.12478017275311
RAPGEF2	5.48289542449669e-34	9.37660050564529e-33	0.299380249227926	1.04289217047062	0.309	0.175	1.76571428571429	1032	9752	0.262070210305946	0.5109664233183
S1PR3	5.95324219102731e-34	1.01722122803177e-32	0.00232108680967191	-5.04643746627539	0.004	0.074	0.0540540540540541	1032	9752	0.0778817359725174	0.00359295998784122
HEY1	6.01051260785708e-34	1.02612462666096e-32	0.19347485588216	1.75040509735805	0.147	0.065	2.26153846153846	1032	9752	0.143302874829021	0.452714278126224
CHST7	6.12657919724093e-34	1.04504190392766e-32	0.15349234484771	1.4971161311404	0.189	0.077	2.45454545454545	1032	9752	0.104043529433577	0.256408415029326
ZNF385A	7.72507075925837e-34	1.31657466662077e-32	0.039791610573443	-2.15508059134035	0.062	0.192	0.322916666666667	1032	9752	0.31750322360462	0.0619552957912553
BEND7	8.40758651694919e-34	1.43166717450569e-32	0.142166767023066	1.63579490024624	0.181	0.06	3.01666666666667	1032	9752	0.0731993516682173	0.232308089735376
PDE3A	8.72107671792733e-34	1.4837777100912e-32	0.0060042208446125	-3.94557448857948	0.008	0.091	0.0879120879120879	1032	9752	0.125221637391858	0.0125092419342891
GLI3	9.52931564239083e-34	1.61990214239171e-32	0.0259197765181771	-2.2579509990919	0.042	0.148	0.283783783783784	1032	9752	0.178591295965648	0.0384315782180037
CLIC2	9.96010481545783e-34	1.69168549481007e-32	0.26906616427687	1.17143134336637	0.303	0.141	2.14893617021277	1032	9752	0.206565835640887	0.422990897339613
PLBD1	1.02966319705911e-33	1.74734987634148e-32	0.0183945181516634	-2.71153094577053	0.023	0.139	0.165467625899281	1032	9752	0.187259570522028	0.0417838046973138
CD99	1.09560039633107e-33	1.85765964811357e-32	2.98715910378163	-0.519194937914913	0.82	0.78	1.05128205128205	1032	9752	5.52884702443468	4.13526115430095
UAP1	1.17849902494e-33	1.99651599519247e-32	0.0745124957966776	-1.56406994142771	0.115	0.212	0.542452830188679	1032	9752	0.318296945007078	0.113651004502669
DOK2	1.18571644899397e-33	2.00703213580989e-32	0.0140310766980807	-3.81897527635069	0.02	0.162	0.123456790123457	1032	9752	0.403126489869088	0.0244052325600896
WDFY2	1.1956767903671e-33	2.02216929175957e-32	0.0469290028491791	-1.78807050020079	0.073	0.199	0.366834170854271	1032	9752	0.302663975310267	0.0750116479781492
NKTR	1.21066269869021e-33	2.04577288676631e-32	1.13871532506408	0.722624155141954	0.625	0.467	1.33832976445396	1032	9752	1.31140239323616	1.91380419157675
MGST1	1.21390298238895e-33	2.04950552812517e-32	0.0172616570406665	-3.47389951468364	0.03	0.141	0.212765957446809	1032	9752	0.318776209559586	0.0261433731258463
NID2	1.31684212906597e-33	2.2214165355517e-32	0.084306647213138	-1.61074950724849	0.092	0.197	0.467005076142132	1032	9752	0.322827718295533	0.166750334609465
GPX8	1.49386101054403e-33	2.51789703151238e-32	0.203168472005983	-1.26866188878136	0.236	0.273	0.864468864468864	1032	9752	0.512524948289622	0.335698663117311
COMP	1.68569490303991e-33	2.83882450111941e-32	0.0721513098609639	-4.89941759497851	0.074	0.211	0.350710900473934	1032	9752	3.186538110423	0.155517820873824
ADAMTS18	1.71376771243455e-33	2.88365723806091e-32	0.461837487542344	1.2787487299218	0.338	0.128	2.640625	1032	9752	0.358120923797108	0.890408566948521
MARCH1	1.72412339198907e-33	2.89862775343544e-32	0.0195895297591018	-3.75821256678116	0.021	0.156	0.134615384615385	1032	9752	0.380426393199868	0.0458767869937783
ZNF469	1.84296701725276e-33	3.09581069880362e-32	0.00454612242030028	-3.95403355702538	0.009	0.082	0.109756097560976	1032	9752	0.0807911494457815	0.00687289078815405
GJC2	2.36842889944957e-33	3.97511985556265e-32	0.0860933773486281	2.24015531095777	0.112	0.026	4.30769230769231	1032	9752	0.0418893788409906	0.136051616994258
MEX3C	2.50314730785687e-33	4.19768297904909e-32	0.241049950807458	1.14605751306352	0.266	0.14	1.9	1032	9752	0.206919356724536	0.402631398863618
PXN	2.53386664354058e-33	4.24561534067777e-32	0.474205288694586	0.88463767507687	0.428	0.244	1.75409836065574	1032	9752	0.420440309782931	0.75764991993536
MAGED1	2.78757244138741e-33	4.6667767106361e-32	0.16933866283128	-1.23433804829722	0.206	0.268	0.76865671641791	1032	9752	0.429144871938501	0.277451696184547
RNASE6	2.92554566395317e-33	4.89364001970349e-32	0.0122818556797333	-4.08042089407097	0.02	0.168	0.119047619047619	1032	9752	0.493967848872345	0.0203206806659886
TBXAS1	3.29364271306902e-33	5.50473237965581e-32	0.0130027604938596	-3.70933554301442	0.019	0.15	0.126666666666667	1032	9752	0.32816234880207	0.0226990064158382
PCBD1	3.53042160282346e-33	5.89550740263091e-32	0.0797125557888823	-1.38815233867716	0.11	0.237	0.464135021097046	1032	9752	0.297835635772688	0.130648601111699
ADIRF	3.59100821523411e-33	5.9916469566022e-32	5.50262266555048	0.855560104936069	0.85	0.556	1.52877697841727	1032	9752	5.484004130946	8.96604758735064
FLNA	3.67222114376373e-33	6.12201162490544e-32	1.07371938108981	-0.652061113100861	0.592	0.634	0.933753943217666	1032	9752	2.53745007111159	1.73719009516663
STAT3	4.09929327158428e-33	6.82826118130116e-32	1.20692074417355	0.616603798106136	0.647	0.515	1.25631067961165	1032	9752	1.31226142608874	1.84411386044992
YBX3	4.25661254502142e-33	7.08437223573414e-32	2.74076459270338	0.485080334790292	0.777	0.674	1.15281899109792	1032	9752	3.0962929853477	4.38752556296872
MNDA	4.40400060830559e-33	7.3235397563388e-32	0.0288920378868005	-3.82084478189505	0.029	0.185	0.156756756756757	1032	9752	0.662531537963473	0.0734179188107508
PLEKHG5	4.44258586823475e-33	7.38152728875927e-32	0.129221806688999	1.71356665572186	0.168	0.048	3.5	1032	9752	0.0688569649068714	0.234951231476801
STXBP6	5.06765201767527e-33	8.41306440227594e-32	0.0192158214869798	-2.61827383341088	0.022	0.13	0.169230769230769	1032	9752	0.173595200966872	0.0369502830549759
MAMDC2	5.22924908181068e-33	8.6740933016479e-32	0.0134650775291167	-3.933663489199	0.017	0.152	0.111842105263158	1032	9752	0.37199075490657	0.0239447325112253
NDUFS5	5.25967756887036e-33	8.71729046276829e-32	1.04205325421263	-0.532584487992245	0.624	0.665	0.938345864661654	1032	9752	2.19123003815605	1.56407239142083
SURF4	5.99977363482119e-33	9.93562513926389e-32	0.30298453676548	-0.885879999792418	0.334	0.402	0.830845771144279	1032	9752	0.75071368190011	0.46711150834926
ALDH3B1	6.50515505080242e-33	1.07635671248581e-31	0.00758040860500975	-3.68804790032162	0.009	0.098	0.0918367346938775	1032	9752	0.133894385989817	0.0159450102125378
GFPT1	7.14768142478529e-33	1.18168656633389e-31	0.0913890348478361	-1.35817860881377	0.131	0.24	0.545833333333333	1032	9752	0.330950918332926	0.152635613316021
LINC00176	8.30280998343568e-33	1.37151654190219e-31	0.121980269333077	1.81813993742763	0.157	0.043	3.65116279069767	1032	9752	0.0682344938599824	0.199493153518203
RSPO3	8.62238745825681e-33	1.42312361769501e-31	0.131027935068041	2.30703170615757	0.116	0.034	3.41176470588235	1032	9752	0.0782147821752225	0.269913111967335
HOXB8	8.72999145182157e-33	1.43968788490123e-31	0.0353019618202841	4.0646983321202	0.055	0.004	13.75	1032	9752	0.00839871897707624	0.0531029180201091
KPNA2	9.2056014554186e-33	1.51686328459435e-31	0.0695628052328876	-1.82713737320341	0.096	0.164	0.585365853658537	1032	9752	0.263395672408283	0.11949177025273
ANXA2R	9.48627348738738e-33	1.56181629446033e-31	0.158596467724506	1.53544765185556	0.203	0.077	2.63636363636364	1032	9752	0.146882475766886	0.25373910210208
FOXD1	9.51405931871919e-33	1.56509426143698e-31	0.00234765578246066	-4.94554947034326	0.004	0.074	0.0540540540540541	1032	9752	0.0785130098618246	0.00348696963792065
PCMTD2	9.54318413331764e-33	1.56858689079643e-31	0.341489584395368	1.03209552198144	0.347	0.193	1.7979274611399	1032	9752	0.326846607451402	0.546822623688343
MAP7D3	9.85481378362972e-33	1.61846991329165e-31	0.0922473948873219	-1.33779891601338	0.132	0.245	0.538775510204082	1032	9752	0.36424498533672	0.146447450885539
SPARC	1.01618666820422e-32	1.6675195268831e-31	5.43184327776516	-1.0382414938838	0.88	0.68	1.29411764705882	1032	9752	15.195311814337	8.25916934244925
SYK	1.06794131039599e-32	1.7510008019958e-31	0.0156220151697244	-3.51508203791302	0.023	0.157	0.146496815286624	1032	9752	0.35583649984839	0.0250413106319549
ADAMTS12	1.08042019372431e-32	1.77000083179632e-31	0.00340968800010355	-4.42478247184465	0.005	0.08	0.0625	1032	9752	0.092083542700495	0.00546805419560591
RERE	1.09605996775208e-32	1.79414363090357e-31	0.615013828069898	0.745331200411481	0.489	0.336	1.45535714285714	1032	9752	0.611039120548758	0.953698310036704
KCNE4	1.15901512378353e-32	1.89563362467706e-31	0.017982244370867	-3.28118434899947	0.021	0.159	0.132075471698113	1032	9752	0.46285393176725	0.0367667006889005
NDUFA4L2	1.17967601606506e-32	1.9278389630958e-31	0.0347856392161581	-3.7433816419449	0.035	0.176	0.198863636363636	1032	9752	0.947519412267025	0.0737472224891348
EBF2	1.18978278080048e-32	1.94275788168177e-31	0.00505083948759255	-3.87696750589324	0.01	0.113	0.0884955752212389	1032	9752	0.203985094576625	0.00692780110779864
COL27A1	1.24821056886242e-32	2.03648936161198e-31	0.0114504784571539	-2.96448915415223	0.014	0.102	0.137254901960784	1032	9752	0.118268571374814	0.020366929290174
THBS3	1.28668415681843e-32	2.09753794620967e-31	0.0816197446237981	-1.75852210436071	0.105	0.206	0.509708737864078	1032	9752	0.355261262715894	0.144680259473785
MFSD1	1.35968804126302e-32	2.21473120950645e-31	0.176944040340312	-1.48033697172469	0.219	0.324	0.675925925925926	1032	9752	0.814336256308064	0.291227488555103
CTNNBIP1	1.38585043504554e-32	2.25549712082105e-31	0.327578176602786	0.994601200012987	0.316	0.184	1.71739130434783	1032	9752	0.249197711224789	0.590587760901463
PEBP1	1.54156781603838e-32	2.50687689364278e-31	0.986782556909099	-0.539910601986801	0.603	0.645	0.934883720930233	1032	9752	2.13067133856071	1.48631326569114
PSMB6	1.59909436156866e-32	2.59829952192089e-31	0.518174518143533	-0.736729436800933	0.445	0.5	0.89	1032	9752	1.13773985870288	0.801862492548858
LMO4	1.62965910121565e-32	2.64579948197365e-31	0.276269146839677	-1.00625638984606	0.302	0.394	0.766497461928934	1032	9752	0.861247011722042	0.437870111660407
SLC25A6	1.75519851989865e-32	2.84729020305517e-31	1.66275630179552	-0.443052153145256	0.708	0.758	0.934036939313984	1032	9752	3.33597156565391	2.39228125252559
RP1-79C4.4	2.05252563365574e-32	3.32689962414412e-31	0.00170340619557852	-4.55899769314047	0.004	0.079	0.0506329113924051	1032	9752	0.0850540858676854	0.00224223752048709
CXCL2	2.06421921135552e-32	3.34312666406331e-31	0.33065197299156	-2.16562926419857	0.226	0.365	0.619178082191781	1032	9752	4.13493304751263	0.943273105041836
MME	2.28344066691814e-32	3.69515740496721e-31	0.00660322975076433	-3.56281745734281	0.014	0.1	0.14	1032	9752	0.138281718651915	0.0102066073284808
SNAP25	2.29121040325541e-32	3.70471384324586e-31	0.0302180683281206	4.99305150300683	0.043	0.002	21.5	1032	9752	0.00616826451403502	0.0511657371457256
UHRF1BP1L	2.30168482260296e-32	3.71862445485902e-31	0.0497113188021348	-1.64486728414527	0.075	0.191	0.392670157068063	1032	9752	0.232206415361631	0.0881254821745948
TGFB1	2.40738888744256e-32	3.88624142739713e-31	0.408272755541865	-0.845915852129525	0.394	0.451	0.873614190687361	1032	9752	1.08427126718039	0.627605717830276
TPX2	2.61172992019459e-32	4.21268644270349e-31	0.023055453456579	-3.11110140250825	0.029	0.088	0.329545454545455	1032	9752	0.15932820741082	0.0519958791984386
CRLF1	2.75408546408699e-32	4.43870124430954e-31	0.00840816853499282	-3.6725620388691	0.012	0.122	0.0983606557377049	1032	9752	0.288822068037651	0.0146249939852413
FAM173A	3.09240944828145e-32	4.97993197376409e-31	0.0964393814757483	-1.2471847403465	0.141	0.262	0.538167938931298	1032	9752	0.376600145207377	0.158231138792553
AC013461.1	3.20985038974138e-32	5.1648701979709e-31	0.154674269775475	-1.15732053565792	0.204	0.315	0.647619047619048	1032	9752	0.580538974218943	0.234941700227497
FNDC1	3.5695688327849e-32	5.73903493892407e-31	0.0146805478268663	-4.93923469550234	0.016	0.137	0.116788321167883	1032	9752	0.529941251835996	0.0368241766817756
DIO2	3.60393452897274e-32	5.7896028261719e-31	0.0124319457883681	-4.60088126308538	0.011	0.11	0.1	1032	9752	0.307741722710235	0.0290464287331798
LUZP1	3.63911133070411e-32	5.84139098253248e-31	0.647962442341009	0.749985698141955	0.507	0.305	1.66229508196721	1032	9752	0.547793556573535	0.972088236888175
PHF19	3.84497369955835e-32	6.16685370118027e-31	0.0562273414891337	-1.64084256468176	0.088	0.178	0.49438202247191	1032	9752	0.230418165837352	0.0862225849244819
SLC14A1	3.92311253222438e-32	6.2871042129325e-31	0.036765911446152	4.55050160034143	0.04	0.002	20	1032	9752	0.0118278220842338	0.0827643304085667
PLA2G2A	4.07871605818563e-32	6.53120431170547e-31	0.0398840287344686	-5.95044025080689	0.038	0.187	0.203208556149733	1032	9752	3.65581960099266	0.0836220969540816
CDC42EP4	4.51690189586909e-32	7.22704303339055e-31	0.231966230444324	1.21480094235053	0.259	0.119	2.17647058823529	1032	9752	0.178502952601473	0.38218439001567
HTRA1	4.66393799809141e-32	7.45629733693262e-31	0.955520903822814	-1.01082863199734	0.576	0.504	1.14285714285714	1032	9752	2.70253667411188	1.51129095226564
SAT1	4.67449593696324e-32	7.46716907229369e-31	2.93043302938836	-0.956081490051382	0.775	0.768	1.00911458333333	1032	9752	11.1718805056098	5.91655745541578
PLK2	4.68288738942055e-32	7.47456531747512e-31	0.37173134149507	1.12010683228993	0.336	0.159	2.11320754716981	1032	9752	0.303217314374336	0.645928823228447
ATP6V1B2	4.74539634307265e-32	7.56825972147189e-31	0.118380410563591	-1.32611631104264	0.155	0.29	0.53448275862069	1032	9752	0.494226140336563	0.194195354873526
HCFC1R1	4.85936076434892e-32	7.74380249471867e-31	0.236886689236517	-1.13585351582871	0.267	0.355	0.752112676056338	1032	9752	0.774208513892789	0.405461896119811
IQGAP2	4.87703597359075e-32	7.76574189640989e-31	0.0200941632228107	-3.26345475431551	0.023	0.178	0.129213483146067	1032	9752	0.484625778785393	0.0419041694868477
SPOCD1	5.18755590476235e-32	8.25357173254103e-31	0.00593770673172678	-4.09032066205579	0.008	0.072	0.111111111111111	1032	9752	0.0659922159218135	0.0110172313371599
SLC35B2	5.56113347174419e-32	8.84086754804005e-31	0.0556291726065439	-1.62439560219843	0.082	0.189	0.433862433862434	1032	9752	0.223253617386215	0.0915194089314471
SERPINE1	5.64900027979543e-32	8.97337598402037e-31	0.209745981040979	-1.91044297274015	0.198	0.231	0.857142857142857	1032	9752	0.918667471746877	0.418583859756728
GRB2	5.93514958027251e-32	9.42039077149963e-31	0.29466803521762	-0.975319244606487	0.328	0.427	0.768149882903981	1032	9752	0.997748440342643	0.458969283980607
NUDT14	6.21229153935289e-32	9.8524068212307e-31	0.196947937641142	1.28153729856373	0.234	0.106	2.20754716981132	1032	9752	0.166052783464431	0.320988516636628
CCL3	6.71351220158776e-32	1.06388289050998e-30	0.130647704134107	-3.62837666930656	0.114	0.251	0.454183266932271	1032	9752	3.75057194727182	0.322084010672342
ECHDC2	6.73570312815655e-32	1.06654894472292e-30	0.0270848188744259	-2.22311793513424	0.042	0.161	0.260869565217391	1032	9752	0.244655317803403	0.0434573747923134
FAM49A	7.1414032947486e-32	1.12988826650672e-30	0.0572710984980733	-1.85388221261673	0.085	0.216	0.393518518518519	1032	9752	0.395494298307262	0.0935196683903928
MRC1	7.42941056609738e-32	1.17452065846847e-30	0.0327482658386427	-4.16040656182988	0.029	0.197	0.147208121827411	1032	9752	1.16590222578239	0.0861931513668459
PID1	7.74345503734789e-32	1.22319505963575e-30	0.00412829198962128	-4.70149994654014	0.007	0.12	0.0583333333333333	1032	9752	0.229197145165098	0.00581243349049299
IQCK	8.43163164326396e-32	1.33084498820446e-30	0.186168055018695	1.40282918850891	0.204	0.085	2.4	1032	9752	0.114809298393239	0.326682474811691
PTPN14	8.59469527871937e-32	1.35550622681517e-30	0.531552988252033	0.872175158298599	0.437	0.231	1.89177489177489	1032	9752	0.410901443700403	0.90925559087787
PGM5-AS1.1	9.14791917900667e-32	1.44161340146884e-30	0.0530941589624376	3.0923007898038	0.063	0.01	6.3	1032	9752	0.0206802041134428	0.0930290034694644
FCGR3A	9.30969159168985e-32	1.46594446362964e-30	0.0291821459774633	-3.83347705047155	0.034	0.179	0.189944134078212	1032	9752	0.840400677702263	0.0598322329020854
RP11-798M19.6	9.64465293924715e-32	1.51748648621314e-30	0.190052477851353	1.42148607570221	0.213	0.084	2.53571428571429	1032	9752	0.117742960862599	0.318381397474509
HSPB2	1.00773204977144e-31	1.58430785546346e-30	0.00728394412119715	-3.41660530709567	0.014	0.11	0.127272727272727	1032	9752	0.160692503024925	0.0102979660471573
CNTNAP3	1.01514719897551e-31	1.59470396348152e-30	0.148330168139094	1.75520002291783	0.172	0.047	3.65957446808511	1032	9752	0.0765065397277147	0.26173858307871
NDRG1	1.11699803200384e-31	1.75331634217855e-30	0.626360963190878	0.788562196863328	0.487	0.321	1.51713395638629	1032	9752	0.653798763877048	0.983325497389651
ARHGAP30	1.17237623841598e-31	1.83878931411226e-30	0.0156413372052933	-3.51974382094412	0.02	0.169	0.118343195266272	1032	9752	0.391729389743537	0.0269415642657295
MAPK3	1.24095384741598e-31	1.94481347443615e-30	0.488975116275792	0.798338736366248	0.432	0.269	1.60594795539033	1032	9752	0.432283032227342	0.762377712423281
HOXA10	1.24941685390771e-31	1.95653362654483e-30	0.00562234417394691	-3.67382913433282	0.009	0.091	0.0989010989010989	1032	9752	0.106816630311112	0.00893367419744497
TSPAN14	1.30268972274746e-31	2.03835040712107e-30	0.666534566586195	0.756087175995555	0.522	0.339	1.53982300884956	1032	9752	0.698985206365265	1.02454827332121
TSPO	1.31954018167775e-31	2.06309224943353e-30	1.94788716350141	-0.500219755068366	0.76	0.74	1.02702702702703	1032	9752	3.67956038511221	2.79882891834849
CSK	1.34921371043888e-31	2.10782821177998e-30	0.0942526460783728	-1.46686398750939	0.119	0.256	0.46484375	1032	9752	0.447560526902633	0.170674674170072
MIF	1.44854526165988e-31	2.26123263469796e-30	0.620447196868092	-0.697213038041017	0.49	0.544	0.900735294117647	1032	9752	1.54673009027414	0.956768117060192
EFNA5	1.52639187086564e-31	2.3808837722011e-30	0.0175310112440208	-2.72652316876928	0.022	0.116	0.189655172413793	1032	9752	0.138501503966359	0.0315504480382861
CYGB	1.53528349899976e-31	2.39287479938221e-30	0.0658619644094149	-2.31154300721517	0.085	0.171	0.497076023391813	1032	9752	0.425639844888534	0.117370778427175
FUCA2	1.54972660063395e-31	2.41349271220986e-30	0.127046655416773	-1.11595599107515	0.175	0.285	0.614035087719298	1032	9752	0.377607635504366	0.20354282818498
C1orf122	1.55191132287077e-31	2.41500249084479e-30	0.282912890488598	-0.877659604543235	0.317	0.394	0.804568527918782	1032	9752	0.7160939984594	0.432344121167634
SYPL1	1.8780273030796e-31	2.9202002008449e-30	1.03032788863834	0.58049587130244	0.643	0.468	1.37393162393162	1032	9752	1.04595937596959	1.50759914373621
ZDHHC4	1.95416068477583e-31	3.03620649944217e-30	0.0231576871240831	-2.05787645395482	0.042	0.148	0.283783783783784	1032	9752	0.170935361781566	0.0346081133559898
MORF4L2	1.95623589046879e-31	3.03705621995279e-30	0.458346510232014	-0.762747653828385	0.42	0.463	0.907127429805615	1032	9752	1.00221285894001	0.707099814940091
NFATC4	2.04356916096309e-31	3.17016443143315e-30	0.0176668228852459	-2.60536642351643	0.028	0.129	0.217054263565891	1032	9752	0.1791443869577	0.0277162979422357
HDDC2	2.05643109919349e-31	3.18762861179197e-30	0.0770972396837368	-1.38291310897562	0.116	0.226	0.513274336283186	1032	9752	0.296044353687546	0.11559797372513
SAMSN1	2.10982009917431e-31	3.26601209265344e-30	0.0257310311509567	-3.7008765654901	0.032	0.218	0.146788990825688	1032	9752	0.948418089118776	0.0474184539278418
AURKAIP1	2.11028559126762e-31	3.26601209265344e-30	0.599671071700354	-0.653795183237307	0.487	0.542	0.898523985239852	1032	9752	1.31455889471712	0.901724330059108
TFRC	2.13288623003018e-31	3.29842141347547e-30	0.0552164903208232	-2.76577769598982	0.071	0.232	0.306034482758621	1032	9752	0.918593069990563	0.101474830052008
LAIR1	2.18341703025469e-31	3.37393959760662e-30	0.0171402285033329	-3.50520535684095	0.024	0.153	0.156862745098039	1032	9752	0.376684165286369	0.0343806293284447
MAGED2	2.34305762938077e-31	3.61781205991101e-30	0.342124380449445	-0.878438227614657	0.354	0.403	0.878411910669975	1032	9752	0.849345523504161	0.53668216941772
PAG1	2.34766600540219e-31	3.62211326547767e-30	0.00693286761611711	-4.06374260506667	0.01	0.159	0.0628930817610063	1032	9752	0.391095390825085	0.0110656836305103
HAGLR	2.49593356690032e-31	3.84788144619419e-30	0.0749935634952195	2.26476247062838	0.109	0.024	4.54166666666667	1032	9752	0.0268867538585666	0.131458007739317
TEK	2.61877970237717e-31	4.03413877873172e-30	0.618665267838044	1.14900531708505	0.491	0.16	3.06875	1032	9752	0.449458401757407	0.949362748259894
TMED2	2.63691024546626e-31	4.0589217968943e-30	0.633544106248393	-0.63436589279351	0.511	0.551	0.927404718693285	1032	9752	1.30510104455795	0.959753648627885
DOCK2	2.69242327843556e-31	4.14116372980429e-30	0.00618122159869738	-4.36914476998156	0.011	0.135	0.0814814814814815	1032	9752	0.29127241170226	0.0116008772733649
DNAJC18	2.97454007307615e-31	4.57154372251889e-30	0.204511529417876	1.34213373330065	0.221	0.097	2.27835051546392	1032	9752	0.145519532899234	0.367141232778937
CDH2	3.00288913834902e-31	4.61154659638886e-30	0.00481398164301394	-3.85126251100965	0.009	0.077	0.116883116883117	1032	9752	0.0934596842922232	0.00948999735896538
FAM65A	3.02312767996568e-31	4.63904195029173e-30	0.399796058411806	0.866007025701791	0.39	0.225	1.73333333333333	1032	9752	0.337443987162332	0.629955746265311
LTBP2	3.0356129593842e-31	4.65460653772244e-30	0.0884593964029843	-1.65942805648025	0.122	0.191	0.638743455497382	1032	9752	0.367610966375139	0.156352805989343
CTHRC1	3.05107985918773e-31	4.67471541725355e-30	0.687935489894079	-1.19860569409001	0.467	0.399	1.17042606516291	1032	9752	2.10211524983043	1.18939040928034
MITF	3.18162283517714e-31	4.87097141607397e-30	0.0248565454035368	-2.27414735840623	0.039	0.156	0.25	1032	9752	0.231705074363864	0.0576701810404663
IGFBP2	3.48556573447202e-31	5.33219109125696e-30	0.518846640941655	1.82400899066306	0.396	0.066	6	1032	9752	0.347911991874828	0.893418954962677
HMGN2	3.54507510413242e-31	5.4190563437938e-30	1.03067061153907	-0.641485645751139	0.589	0.679	0.867452135493373	1032	9752	2.63615058697985	1.70800319959922
ARHGDIA	3.55805703995123e-31	5.4347201766265e-30	0.677584916854074	-0.633476695192403	0.517	0.567	0.911816578483245	1032	9752	1.52784046088322	1.03948828353802
SPTAN1	3.67876401227017e-31	5.61477714683817e-30	1.11756876812085	0.613489994565581	0.637	0.443	1.43792325056433	1032	9752	1.10079568692777	1.68284780254131
BAG2	3.68321782869901e-31	5.61726052892607e-30	0.00880240884927819	-3.16140427618411	0.016	0.095	0.168421052631579	1032	9752	0.108011922379533	0.0129660440831214
CD82	3.81203183506167e-31	5.80925587625349e-30	0.0571567058588065	-1.80980928920211	0.076	0.18	0.422222222222222	1032	9752	0.296932533505665	0.111629028010773
RGL1	3.92095846650781e-31	5.97067330624086e-30	0.0642204150751364	-1.85296607981723	0.083	0.208	0.399038461538462	1032	9752	0.358709373532369	0.117874606413173
ATN1	3.97662417676038e-31	6.05080211643049e-30	0.589937261668108	0.730430065453586	0.473	0.318	1.4874213836478	1032	9752	0.559982118932126	0.942216408122451
SERP1	4.16232372985401e-31	6.32851546745669e-30	0.784593849745777	-0.583069798501467	0.558	0.617	0.904376012965964	1032	9752	1.80023021013131	1.17667078497734
LHFP	4.37390649190756e-31	6.64512766109992e-30	0.461155948061343	-1.14283114800805	0.419	0.429	0.976689976689977	1032	9752	1.65644482371428	0.733008043097925
STEAP1	4.7164721130394e-31	7.1601018968922e-30	0.00280797764820839	-4.15617155018301	0.005	0.08	0.0625	1032	9752	0.0877424884833797	0.00421038301540317
C1QA	4.7656811922329e-31	7.22928371389711e-30	0.148269431678492	-3.27627980350636	0.121	0.245	0.493877551020408	1032	9752	2.84311537739859	0.361332879116181
CDH11	4.9531596065926e-31	7.50794719315089e-30	0.140876462203846	-1.44175070766341	0.154	0.241	0.639004149377593	1032	9752	0.501297119336572	0.263068238625767
F11R	6.11563400224386e-31	9.26294808632546e-30	0.208674936484707	1.27652060049825	0.247	0.102	2.42156862745098	1032	9752	0.150905771871287	0.333031332684311
IFITM2	6.52808751387393e-31	9.88013366913197e-30	2.96762349139763	0.54819945856596	0.835	0.688	1.21366279069767	1032	9752	3.29319508124531	4.11733940771476
PDE4A	6.99739415904289e-31	1.0582360481621e-29	0.0499147995526119	-1.81615686957917	0.072	0.205	0.351219512195122	1032	9752	0.340737346879478	0.0796464595673543
OSR2	7.12473723982504e-31	1.07667512113919e-29	0.00473141166862034	-4.93669979042544	0.004	0.094	0.0425531914893617	1032	9752	0.175470331291725	0.0106538661701182
PPIF	7.3051744449653e-31	1.1031035453674e-29	0.0405357635258914	-2.79727279639394	0.064	0.212	0.30188679245283	1032	9752	0.684852717851387	0.0697635050206441
B4GALT1	7.34703208075059e-31	1.10858178822077e-29	0.430778396160537	-0.799019394876192	0.403	0.486	0.829218106995885	1032	9752	1.12794521429689	0.680558421911282
FHL3	7.61150067977177e-31	1.14761564118683e-29	0.0738190504652283	-1.39937870247199	0.117	0.209	0.559808612440191	1032	9752	0.262571171293996	0.107762111136821
GNAZ	7.62313525233109e-31	1.14849843619654e-29	0.0438539454002402	3.59280489450346	0.056	0.005	11.2	1032	9752	0.0134276400141633	0.088153927376047
GOLT1B	7.78452155887205e-31	1.17192433649928e-29	0.103745036050376	-1.29443960968975	0.143	0.237	0.60337552742616	1032	9752	0.332463765563925	0.177603041869087
HAS2	7.91299607731569e-31	1.19036380051792e-29	0.0205548173460799	-3.3052642174337	0.027	0.114	0.236842105263158	1032	9752	0.237068383982362	0.0341613134018227
AP3S1	8.29600507596821e-31	1.24703640597307e-29	0.29820479573411	-0.809136535630647	0.321	0.414	0.77536231884058	1032	9752	0.74569027664778	0.465143823417304
CREB5	9.41961982348594e-31	1.41486534491544e-29	0.0893316721878581	-1.52628062855652	0.113	0.23	0.491304347826087	1032	9752	0.409753262946166	0.156177773510287
SLC4A7	9.62407306142856e-31	1.44448323169719e-29	0.132545957908121	-1.23534472890374	0.164	0.294	0.557823129251701	1032	9752	0.54042754876015	0.247028219326827
GADD45A	1.02652564921619e-30	1.53955605292258e-29	0.664314465066725	0.875384293010606	0.474	0.269	1.76208178438662	1032	9752	0.636221568962705	1.12165846944837
SMAD5	1.09769956517676e-30	1.64505925785767e-29	0.709954961222525	0.675624954517712	0.53	0.355	1.49295774647887	1032	9752	0.655443424279195	1.13333202799986
PTPRJ	1.11014628530998e-30	1.66245870246269e-29	0.0089674807764939	-3.37496889939182	0.016	0.124	0.129032258064516	1032	9752	0.20894733490611	0.0141265279699133
FOXO1	1.12108185067122e-30	1.67757067293212e-29	0.546205184007748	0.872616896919231	0.461	0.245	1.88163265306122	1032	9752	0.471821967024486	0.85629549525824
ARSJ	1.1565916635171e-30	1.72940478084363e-29	0.00603241939127508	-3.52851699353945	0.011	0.082	0.134146341463415	1032	9752	0.0695584923488223	0.0088407617671363
HNRNPAB	1.37792662226754e-30	2.05880885997748e-29	0.431201025605553	-0.797246847931714	0.388	0.454	0.854625550660793	1032	9752	1.07706773604677	0.709763382919492
SDF2L1	1.38414006652647e-30	2.06653879804763e-29	0.206092503207277	-1.066404794044	0.243	0.319	0.761755485893417	1032	9752	0.57704283900534	0.34163358739442
EFS	1.6389738535222e-30	2.44517180309257e-29	0.00188473077378148	-4.34846511644862	0.005	0.075	0.0666666666666667	1032	9752	0.073760572515345	0.00240455676442108
CAMK2N1	1.91664754708609e-30	2.85728582563352e-29	0.0419218898570621	-2.1769887179787	0.054	0.163	0.331288343558282	1032	9752	0.293684174203997	0.0733815412448268
CFAP20	2.11301949881454e-30	3.14767042582028e-29	0.261149855380691	1.03768001366228	0.268	0.162	1.65432098765432	1032	9752	0.231197375943837	0.477912076237406
SLC15A4	2.1664167515171e-30	3.22479653079758e-29	0.0611842193775058	-1.61190076924832	0.086	0.207	0.415458937198068	1032	9752	0.291221146173695	0.112436709829133
DUSP6	2.42788619051991e-30	3.61129898039009e-29	1.69248064581495	0.830391961427783	0.656	0.396	1.65656565656566	1032	9752	1.77160350379663	2.82125883126446
SMARCE1	2.51005292677467e-30	3.73072339273494e-29	0.633106971297423	0.657068859919898	0.492	0.365	1.34794520547945	1032	9752	0.652847505311753	0.979560371499978
PTTG1	2.52098806406035e-30	3.74417599469412e-29	0.0731224860103958	-2.15503632700004	0.079	0.156	0.506410256410256	1032	9752	0.430165560462665	0.171372104847521
GPR137B	2.72283162121781e-30	4.0409342775833e-29	0.0187274600884655	-2.59497662185378	0.033	0.143	0.230769230769231	1032	9752	0.238539809980734	0.0300592201618168
F10	2.83295139208413e-30	4.20122463160417e-29	0.00528118262136901	-4.50326303914869	0.008	0.116	0.0689655172413793	1032	9752	0.2615675437801	0.00815262514285387
PLEKHA2	3.03515387632566e-30	4.49773138183024e-29	0.0281166772028258	-2.5234386518931	0.039	0.181	0.215469613259669	1032	9752	0.356287481986928	0.047356324231127
RNF122	3.33215830256813e-30	4.93417658633636e-29	0.0912569783314181	1.92574891180815	0.116	0.036	3.22222222222222	1032	9752	0.054720424613657	0.175384958801803
CCR1	3.38752930360898e-30	5.01243353099908e-29	0.00432650105857224	-4.72409849181598	0.009	0.114	0.0789473684210526	1032	9752	0.245017042438466	0.00644810376009382
CHMP1B	3.40211266258088e-30	5.03026657967316e-29	0.349473914275521	-1.12137202974546	0.351	0.429	0.818181818181818	1032	9752	1.27482822133225	0.556949630327807
SMARCD3	3.52904663080079e-30	5.21406800351474e-29	0.00436087776865612	-3.65517542081286	0.009	0.091	0.0989010989010989	1032	9752	0.123512460058301	0.00670373688527887
MFSD12	3.54531398943466e-30	5.23421096567946e-29	0.0788772730629912	-1.39709113903204	0.116	0.22	0.527272727272727	1032	9752	0.316584195674312	0.127939424649035
SEC13	3.6400273453243e-30	5.37005370499514e-29	0.157668222047223	-1.06046947005426	0.216	0.291	0.742268041237113	1032	9752	0.424093669143849	0.234024111587989
CLEC7A	3.68705303311487e-30	5.43539450104292e-29	0.0443926105545593	-2.90641773443146	0.053	0.205	0.258536585365854	1032	9752	0.736652923350838	0.0787327060753007
SRC	3.85450863667619e-30	5.67804267072121e-29	0.00341220374022599	-4.28021885125411	0.005	0.08	0.0625	1032	9752	0.0937597710042156	0.00528931445772316
PRDX4	3.86227987991893e-30	5.68527598324067e-29	0.543021068991259	-0.873116192375236	0.468	0.429	1.09090909090909	1032	9752	1.15499232613041	0.829439303055487
A1BG	3.95077128102769e-30	5.81123071033177e-29	0.0136399920047563	-2.99009599587282	0.02	0.116	0.172413793103448	1032	9752	0.179617954807641	0.0238242914283817
NME1	4.04246277209315e-30	5.94170267803513e-29	0.207271067254015	-1.0929315158172	0.244	0.288	0.847222222222222	1032	9752	0.563315767779659	0.330875089784855
TFF3	4.28490859179057e-30	6.2934001135301e-29	0.0811035070517776	-2.56363970701299	0.078	0.181	0.430939226519337	1032	9752	0.721295562785506	0.164348541325706
HECW2	4.90059636656736e-30	7.19236713415263e-29	0.143257612561784	1.45095176833791	0.15	0.074	2.02702702702703	1032	9752	0.0941142291309467	0.272512771583939
ARFGEF3	5.08605875527456e-30	7.4590523678831e-29	0.106498568768216	1.92214604259612	0.134	0.035	3.82857142857143	1032	9752	0.0499456087871774	0.17373442042474
NTRK2	5.33005748911125e-30	7.81112849731702e-29	0.0263824830471069	-3.04381855948296	0.029	0.178	0.162921348314607	1032	9752	0.612073631935069	0.0541012250308884
ZNF331	5.71454535189046e-30	8.36841895598874e-29	0.112293205336985	-2.29029285099671	0.131	0.259	0.505791505791506	1032	9752	1.00016700583903	0.218982723839487
ITGA4	5.83248142687907e-30	8.53483585529756e-29	0.0040471265169455	-4.33703341850327	0.005	0.13	0.0384615384615385	1032	9752	0.284254981669787	0.00919518357592291
PSMA7	5.97550436953534e-30	8.7376911575722e-29	2.02721797151261	-0.486829984844723	0.759	0.751	1.01065246338216	1032	9752	3.70967588469759	2.93322207345471
RPL36AL	6.22936115137452e-30	9.10219594118488e-29	1.60771155737649	-0.431277478955109	0.715	0.76	0.940789473684211	1032	9752	3.18617998187177	2.34968656309015
ACTN4	6.27706284011356e-30	9.16515744002474e-29	1.63179913874401	0.564913574118653	0.723	0.529	1.36672967863894	1032	9752	1.61357746015679	2.40702045942471
ANKRD35	6.32617779556861e-30	9.23008848410716e-29	0.00539615429822193	-3.71168037751474	0.009	0.087	0.103448275862069	1032	9752	0.101330826201648	0.0103375213412451
NFIB	6.37737484396753e-30	9.29795986055193e-29	2.84827733023175	0.686322613314253	0.813	0.49	1.65918367346939	1032	9752	2.49703137641666	3.959124732666
TTC3	6.53181070937412e-30	9.51613947336382e-29	0.578935035199043	-0.747781405073267	0.48	0.515	0.932038834951456	1032	9752	1.39003650830348	0.897644048852802
ATP8B1	6.73024561015972e-30	9.79805426850505e-29	0.339061471694657	1.01191856465128	0.341	0.159	2.14465408805031	1032	9752	0.263994011067833	0.559920549457756
PRKG1	6.88233209178919e-30	1.00121305511006e-28	0.0031452435205972	-4.03169958519033	0.004	0.089	0.0449438202247191	1032	9752	0.119814251388153	0.00510336061713951
FGD6	7.63974974193383e-30	1.11058600491375e-28	0.220069377617032	1.24014682925598	0.252	0.108	2.33333333333333	1032	9752	0.161995434053112	0.350589045450638
PLP2	7.75617105766126e-30	1.12668590100764e-28	0.38027994356949	-0.813503552409308	0.371	0.431	0.860788863109049	1032	9752	0.97191695633697	0.58723618177715
PIM3	8.1323779871447e-30	1.18047198948531e-28	0.636609983682083	0.873866010527983	0.478	0.269	1.77695167286245	1032	9752	0.618601055152918	1.03355335779772
ANAPC11	8.80872580590185e-30	1.27771532273636e-28	0.61835702431095	-0.626621389366985	0.496	0.54	0.918518518518518	1032	9752	1.35297955105208	0.940369686675639
SLC7A8	9.50904088609017e-30	1.37829074025079e-28	0.01035112435232	-3.5117837671942	0.015	0.121	0.12396694214876	1032	9752	0.222051986779495	0.0204347119292897
PDE5A	9.75879301601831e-30	1.4134601662851e-28	0.00829046414259493	-3.75177982724617	0.012	0.127	0.094488188976378	1032	9752	0.277309277332224	0.0140996128969382
OAS2	9.83800081203583e-30	1.42389477157157e-28	0.212083215128253	1.20973695215844	0.243	0.114	2.13157894736842	1032	9752	0.175180684361498	0.377575664513624
IFI44	1.02839046082594e-29	1.48734899836485e-28	0.448868443574227	0.935463256489477	0.395	0.226	1.74778761061947	1032	9752	0.426295913502804	0.753126288364526
NDUFA13	1.0607813785388e-29	1.53307982213259e-28	0.537965666897569	-0.614201695558949	0.465	0.537	0.865921787709497	1032	9752	1.1957727943569	0.84120970431715
B2M	1.11662210563789e-29	1.61261006418867e-28	77.1951762873396	0.341214015041571	0.996	0.993	1.00302114803625	1032	9752	71.988429915148	88.553210725251
KLF7	1.14971196283313e-29	1.65919216597095e-28	0.415753627447396	0.831972917639039	0.371	0.25	1.484	1032	9752	0.408594704853281	0.700947929759381
PFKFB3	1.26496210392631e-29	1.8241891820917e-28	0.0657616765078295	-1.82689540170148	0.095	0.224	0.424107142857143	1032	9752	0.462920945432215	0.112721546755417
SCARA5	1.28295204686039e-29	1.84879065084914e-28	0.0116707748272908	-4.06485825706338	0.014	0.126	0.111111111111111	1032	9752	0.43128448089143	0.0247697657104993
COMT	1.30360131371192e-29	1.87718589174517e-28	0.438887242856319	-0.706053497010651	0.405	0.479	0.845511482254697	1032	9752	0.993802778992994	0.716067462620214
RPL21	1.62661315190147e-29	2.34062683233787e-28	11.5781754361298	-0.393297369316345	0.949	0.954	0.994758909853249	1032	9752	19.3962592906213	14.4339208405707
ITPA	1.65731177678049e-29	2.3830752263518e-28	0.185866829648344	-0.962367138899311	0.234	0.328	0.713414634146341	1032	9752	0.520539152013715	0.298779571274199
ANXA2	1.67521113164788e-29	2.40707126595131e-28	4.85492112853949	-0.488070527564704	0.879	0.808	1.08787128712871	1032	9752	8.74578539313339	6.76252113985143
ASB1	1.93933490615636e-29	2.78457104444647e-28	0.00711833349462032	-3.24689027156813	0.011	0.089	0.123595505617978	1032	9752	0.100421056254333	0.0137319220471166
COX7B	1.98509959680569e-29	2.84822376806662e-28	0.644139062679988	-0.60441796331649	0.499	0.569	0.876977152899824	1032	9752	1.49186786219677	1.00856716094537
MYO9B	2.05352249827409e-29	2.94427121830467e-28	0.167027982889955	-1.1149749230456	0.203	0.329	0.617021276595745	1032	9752	0.645208721620521	0.306665247352098
WNT5B	2.26810306948671e-29	3.24958501779667e-28	0.00449583361344263	-4.23367997609457	0.005	0.073	0.0684931506849315	1032	9752	0.0791947594552419	0.017028320281548
CISD2	2.33863446469439e-29	3.34822363706102e-28	0.119493432579288	-1.10645236299626	0.164	0.277	0.592057761732852	1032	9752	0.416339058700272	0.190177415851751
LILRB2	2.3554774613163e-29	3.36990987122229e-28	0.0121584507977461	-3.60740704820903	0.018	0.16	0.1125	1032	9752	0.442706127721815	0.0193187160948571
TSHZ1	2.61267516655358e-29	3.73518567696063e-28	0.289800820585765	0.95286652613677	0.322	0.184	1.75	1032	9752	0.270411060579241	0.446905402195637
MOB2	2.64301336850713e-29	3.77584195966742e-28	0.376906923433304	0.855495607757249	0.375	0.227	1.65198237885463	1032	9752	0.353918326679694	0.593838620376395
MYL9	2.74835059087279e-29	3.92350739524598e-28	0.423210385247093	-1.33577442020209	0.36	0.37	0.972972972972973	1032	9752	1.82253375108208	0.741874948482175
CEBPD	2.89942892279268e-29	4.1362133204405e-28	1.60643757222993	-0.898071328553673	0.64	0.657	0.974124809741248	1032	9752	5.46422184242895	3.10994300620911
CRBN	2.94765791849158e-29	4.20199843301756e-28	0.558653301938856	0.771913054170157	0.469	0.311	1.508038585209	1032	9752	0.589858295085474	0.920193544925481
CD2AP	2.97942540308256e-29	4.24423954193955e-28	0.362853887354203	0.878357246529269	0.357	0.218	1.63761467889908	1032	9752	0.337225281637972	0.580964597635458
TTC28	3.13049816834365e-29	4.456250687774e-28	0.292356662697431	0.998940718632348	0.321	0.167	1.92215568862275	1032	9752	0.240945047210449	0.464645714777641
MYO1G	3.23804229129116e-29	4.60603982910078e-28	0.0108407433019959	-3.67728253424286	0.017	0.15	0.113333333333333	1032	9752	0.359096487869545	0.0189278238601306
RFX3	3.3718733167741e-29	4.79298043998104e-28	0.138022804150556	1.57032338173529	0.166	0.061	2.72131147540984	1032	9752	0.10290578292085	0.226325800635228
FNIP2	3.4168531220845e-29	4.85344569278508e-28	0.519406834210496	0.831060796732432	0.43	0.27	1.59259259259259	1032	9752	0.504692474460782	0.867661863442902
IRF8	3.42400308950077e-29	4.86012781389709e-28	0.0177450496092677	-3.27834199200798	0.025	0.163	0.153374233128834	1032	9752	0.462569997611312	0.0310005308085476
WAS	3.56687794148545e-29	5.05931466475367e-28	0.0137528449784243	-3.4807463055458	0.017	0.147	0.115646258503401	1032	9752	0.31466079917995	0.0333118352641752
RPN2	4.14524512947952e-29	5.87548582118524e-28	0.661884396426422	-0.631873582238795	0.512	0.534	0.958801498127341	1032	9752	1.39349761291499	1.0306691535256
CYTIP	4.28109944860736e-29	6.0637211862242e-28	0.00950291218325483	-4.13291368658465	0.016	0.183	0.087431693989071	1032	9752	0.577264697951458	0.015880249257547
IDH2	4.4059725467713e-29	6.23614575850708e-28	0.0950057122059293	-1.24204394063024	0.125	0.234	0.534188034188034	1032	9752	0.330653844507759	0.174160771595815
RPLP1	4.90371990883021e-29	6.93570975290206e-28	32.648363656192	-0.323880226675917	0.99	0.988	1.00202429149798	1032	9752	47.1677378473417	37.9410198664739
ARHGAP22	4.94767460102058e-29	6.99290111461457e-28	0.00953674491852374	-2.97498846839721	0.015	0.092	0.16304347826087	1032	9752	0.101688193480847	0.0187145074774975
CHD7	4.95302044286604e-29	6.9954813248496e-28	0.283500631190463	1.11344665876812	0.292	0.138	2.11594202898551	1032	9752	0.268892531153675	0.500344581348804
ACTR2	5.31833520995202e-29	7.50610492131864e-28	1.30120868033621	-0.522028813217253	0.678	0.686	0.988338192419825	1032	9752	2.68351626397646	1.87820656142532
ST6GAL1	5.39360855600052e-29	7.60694032823579e-28	0.422517140026279	1.05994036000126	0.378	0.176	2.14772727272727	1032	9752	0.379887767370401	0.684261516353256
ATIC	5.72381199154166e-29	8.06692141105786e-28	0.0243469859219096	-2.00641908422823	0.042	0.136	0.308823529411765	1032	9752	0.152843676963649	0.03599092206888
NEIL1	6.08533800884958e-29	8.57036406179014e-28	0.155090727476994	1.57871305408025	0.185	0.064	2.890625	1032	9752	0.120521272421977	0.261067387470993
CD59	6.22463942252259e-29	8.76034239407711e-28	3.68105610570879	0.547074590939367	0.873	0.62	1.40806451612903	1032	9752	3.25423792220779	5.14173162693087
MPC1	6.34541369582994e-29	8.92399582190606e-28	0.169792324570342	-0.967104470728015	0.219	0.332	0.659638554216867	1032	9752	0.524446425126257	0.279417684474078
RHOG	6.39165654357903e-29	8.98267318486581e-28	0.190235921186025	-0.96181445386236	0.241	0.35	0.688571428571429	1032	9752	0.640457667481497	0.300747424208534
CD37	6.60013291102901e-29	9.26910538572215e-28	0.0280694849352259	-3.51841323399077	0.034	0.213	0.15962441314554	1032	9752	0.759229725260351	0.0521425995641471
S100A9	6.62009411572988e-29	9.2905727590243e-28	0.0739226414251306	-3.87827142541797	0.072	0.227	0.317180616740088	1032	9752	2.62996941586338	0.197405804356273
RABAC1	6.87384278455334e-29	9.63987324027127e-28	1.39300543209641	-0.59719884793178	0.705	0.648	1.08796296296296	1032	9752	2.61045680567615	2.0014517892046
NPTN	6.90620918271616e-29	9.67843363039038e-28	0.221105108902007	-0.947937910642807	0.24	0.356	0.674157303370786	1032	9752	0.624219573301623	0.37564874203444
CCNB1	7.3767217430775e-29	1.03305295615529e-27	0.0227843071581426	-3.17854776468525	0.033	0.079	0.417721518987342	1032	9752	0.153654894104386	0.0392689596836258
YBX1	8.58675218493637e-29	1.20166154520462e-27	3.25680178126008	-0.403493442290823	0.824	0.822	1.00243309002433	1032	9752	5.84339195173948	4.49010634044821
H2AFY	8.86406691146599e-29	1.23959702790044e-27	0.625368012836712	-0.72587101205374	0.493	0.537	0.918063314711359	1032	9752	1.63322680831512	0.975443516348727
SLC31A2	9.31615154242717e-29	1.30190269656197e-27	0.0337725935197517	-2.28278345011523	0.051	0.172	0.296511627906977	1032	9752	0.325035349541371	0.0536614944191822
COL9A3	9.3523429627117e-29	1.30604187881242e-27	0.0780825630973061	2.5262136266665	0.096	0.018	5.33333333333333	1032	9752	0.0434568684733627	0.13371814868347
TMEM54	9.37404935834197e-29	1.30815385427649e-27	0.014057499194462	-2.48529589199101	0.023	0.108	0.212962962962963	1032	9752	0.102273207793318	0.0230865345148627
CILP	9.66098884174228e-29	1.34725031763581e-27	0.00698565445934629	-4.67965802059973	0.014	0.122	0.114754098360656	1032	9752	0.364878668640278	0.00958605273997515
FAM101B	1.03292278207294e-28	1.43942787695326e-27	0.341694137429513	0.925374396980633	0.31	0.192	1.61458333333333	1032	9752	0.354036201551478	0.578346264761813
NTM	1.04216151116508e-28	1.45128476172898e-27	0.00821622370002273	-3.13126208253743	0.01	0.092	0.108695652173913	1032	9752	0.132683474528747	0.0156053703783591
NFIA	1.04566845844205e-28	1.45514871191599e-27	1.60119991920421	0.705513008087023	0.711	0.442	1.60859728506787	1032	9752	1.51129476566654	2.38461908112161
TMEM173	1.05633065955067e-28	1.46895751340734e-27	0.573133648019835	0.722990431614503	0.465	0.324	1.43518518518519	1032	9752	0.580321560763114	0.89705463084301
CLTC	1.12843518029424e-28	1.56813034285364e-27	0.632343510540713	-0.590642528396594	0.493	0.538	0.91635687732342	1032	9752	1.3003872589807	1.00653157192036
TNFAIP8	1.22642564488469e-28	1.70311183893421e-27	0.0456826399808943	-2.06036981281154	0.069	0.215	0.32093023255814	1032	9752	0.451690867476865	0.0751378770567534
SLC7A5	1.24643152665582e-28	1.72968486715813e-27	0.00637116843330654	-3.66617002146773	0.01	0.097	0.103092783505155	1032	9752	0.175850239869157	0.00975014165456481
NPM1	1.39365061496093e-28	1.93263259040499e-27	2.81890876226418	-0.443149382326598	0.815	0.816	0.998774509803922	1032	9752	5.2695178182264	3.87729412755143
ARHGEF10L	1.46043779864403e-28	2.02383681552679e-27	0.00646495853492701	-3.44663156945101	0.01	0.095	0.105263157894737	1032	9752	0.125486575094855	0.0129895493926689
DAAM2	1.588081773953e-28	2.19918892069644e-27	0.00952612800242947	-3.71072021707516	0.011	0.096	0.114583333333333	1032	9752	0.147265723502882	0.0257435120386213
CAB39L	1.68703994049268e-28	2.33460011820826e-27	0.0189528638736256	-2.65874632474789	0.027	0.115	0.234782608695652	1032	9752	0.155112424629158	0.0319562765989179
MEIS3	1.7206753199103e-28	2.3794892106651e-27	0.00235977381095154	-4.26521415449435	0.004	0.072	0.0555555555555556	1032	9752	0.0699341629929802	0.00348504845137693
MPP6	1.80312020781388e-28	2.49176667383014e-27	0.00191657456465277	-4.44210504085974	0.004	0.07	0.0571428571428571	1032	9752	0.0654103198336261	0.00265805870495039
MRPL14	1.81091487206198e-28	2.50079918954939e-27	0.232590638010217	-0.886061270710112	0.281	0.346	0.8121387283237	1032	9752	0.560240423145169	0.358504014594267
PLSCR4	1.87229188282341e-28	2.58376279829631e-27	0.597255973154471	0.887445797657829	0.454	0.261	1.73946360153257	1032	9752	0.563865418272398	0.985737108004623
CCNG2	1.96363887583209e-28	2.70794113397192e-27	0.431131557601709	0.932847414951222	0.373	0.23	1.62173913043478	1032	9752	0.424803680652528	0.717976148167666
NET1	2.08548372253261e-28	2.87397590389515e-27	0.541100349790612	0.994193632888952	0.417	0.224	1.86160714285714	1032	9752	0.522754088654299	0.921525806410398
C6orf141	2.15968464117263e-28	2.97416862019283e-27	0.0920998975796909	2.14583333122989	0.108	0.026	4.15384615384615	1032	9752	0.0442245690743647	0.186369466772313
PYGL	2.33613122843241e-28	3.21493073209203e-27	0.0146764733472111	-2.400058463852	0.023	0.114	0.201754385964912	1032	9752	0.122561429109252	0.0247675041059563
GRB10	2.35342645855584e-28	3.23649069788385e-27	0.34121618705101	0.987855149782908	0.337	0.156	2.16025641025641	1032	9752	0.235485348043743	0.570250160468141
KTN1	2.54544184250587e-28	3.49813418355994e-27	1.4743351269376	0.50988348666228	0.712	0.536	1.32835820895522	1032	9752	1.49868569605372	2.12579622339663
NAGK	2.61426430807152e-28	3.59023222736678e-27	0.150339603102552	-1.05052289843905	0.189	0.293	0.645051194539249	1032	9752	0.453959643113681	0.248176434740951
PLXNA1	2.63621721088867e-28	3.61788041538534e-27	0.0153375231269623	-2.35676936415232	0.028	0.112	0.25	1032	9752	0.11085599694093	0.0242783941625991
PTPN12	2.66824452700744e-28	3.65930677989591e-27	0.928575210661313	0.574135597439562	0.602	0.44	1.36818181818182	1032	9752	0.933249492706068	1.38578694186776
PGD	3.04746111946978e-28	4.17649292180025e-27	0.0831567621639449	-1.35447868408355	0.118	0.224	0.526785714285714	1032	9752	0.315923000895507	0.137758539286919
AP2M1	3.18520710267113e-28	4.36226295963341e-27	0.837856906829619	-0.570292463742385	0.58	0.587	0.988074957410562	1032	9752	1.64397811572244	1.26050090153173
PLXNC1	3.22119904294304e-28	4.40851703728403e-27	0.0290681277072558	-2.25309446541626	0.04	0.145	0.275862068965517	1032	9752	0.229813642196696	0.0550695108515924
PSMD7	3.35043943717183e-28	4.58223898798889e-27	0.430068299964638	-0.710198323396318	0.401	0.465	0.86236559139785	1032	9752	0.966406248276802	0.666617062815952
ADAMTS1	3.3670007165576e-28	4.60172202472027e-27	1.3336644812242	1.00923109104686	0.509	0.323	1.57585139318885	1032	9752	1.8512777387335	3.38128593232885
ISOC2	3.39125580159225e-28	4.63168627417465e-27	0.178464743130258	-1.01005570566887	0.228	0.293	0.778156996587031	1032	9752	0.460009677493627	0.275388592438669
DOCK8	3.46863830079678e-28	4.73411952702154e-27	0.038114426047841	-2.34158304039844	0.06	0.207	0.289855072463768	1032	9752	0.478619546303346	0.059039845620515
NME4	3.62939051127061e-28	4.95011998901644e-27	0.209023996226855	-0.921609470098979	0.249	0.328	0.759146341463415	1032	9752	0.565828456177837	0.357504232107728
KRT222	3.74090320900935e-28	5.09871252190905e-27	0.0421210921545925	3.0244974979516	0.069	0.008	8.625	1032	9752	0.0135769625810174	0.0639951233484748
FNBP1	3.89108465690144e-28	5.29976931473238e-27	0.199453945072077	-1.07810602989208	0.241	0.378	0.637566137566138	1032	9752	0.803901734028694	0.318499486189993
IGSF6	4.17564737391177e-28	5.68345648043662e-27	0.0311652317409317	-3.89978029856587	0.032	0.153	0.209150326797386	1032	9752	0.634349487139408	0.0692907521669626
TCEAL7	4.21141018444173e-28	5.72820966360206e-27	0.00273242432217713	-4.36742835695827	0.005	0.071	0.0704225352112676	1032	9752	0.0854472844495109	0.00404150605716461
TRIM24	4.2421228844885e-28	5.76603734340325e-27	0.221429721715597	1.08232010725527	0.256	0.133	1.92481203007519	1032	9752	0.188666853702139	0.355021836621316
REEP3	4.46385377348272e-28	6.06327424379006e-27	0.224949157061341	-0.88483462984297	0.256	0.346	0.739884393063584	1032	9752	0.567965901372303	0.400906504514555
RPL39L	4.92383966080887e-28	6.68350694942581e-27	0.0257069409790269	-2.03118900106503	0.044	0.123	0.357723577235772	1032	9752	0.123911577117317	0.0401550736535067
SMARCA1	5.04806316376096e-28	6.84744786281623e-27	0.0910532068769481	-1.24915849680139	0.128	0.231	0.554112554112554	1032	9752	0.302692790584318	0.14561178234508
CDK14	5.21588837477407e-28	7.07026833448229e-27	0.0168994444051351	-2.4968814284326	0.022	0.116	0.189655172413793	1032	9752	0.144534485000443	0.0294189814149493
RERG	5.24775243236501e-28	7.10861188384169e-27	0.00359110124623285	-5.55587224654797	0.003	0.086	0.0348837209302326	1032	9752	0.14732708750655	0.0121738564450129
SPATS2L	5.67971527704033e-28	7.68850830962844e-27	0.359271222889588	-0.774240591223601	0.365	0.413	0.883777239709443	1032	9752	0.815402717322485	0.554695691757612
ARHGEF40	6.25544164711018e-28	8.46209233569595e-27	0.0610149534794504	-1.48612530290094	0.085	0.191	0.445026178010471	1032	9752	0.255019568975729	0.102509906288166
KCNMA1	6.4199512579553e-28	8.67872594544815e-27	0.0107522375715046	-3.33376482037634	0.016	0.09	0.177777777777778	1032	9752	0.151721689296309	0.0180896613858078
BACH1	6.76788926413487e-28	9.14286168979525e-27	0.119424662816487	-1.21441500621345	0.152	0.28	0.542857142857143	1032	9752	0.478781039938466	0.200275479315795
MFSD4	7.53214905660569e-28	1.01684012264177e-26	0.0513414255671132	2.67894694804677	0.075	0.012	6.25	1032	9752	0.0243955461961815	0.0840732833884433
COX7A2	7.61883609171216e-28	1.02784460838088e-26	1.23202412824923	-0.474152534304724	0.67	0.69	0.971014492753623	1032	9752	2.36693789526339	1.87408799672364
EXOC3L1	7.88037550210159e-28	1.06240720473381e-26	0.0575723494373892	2.63261949908147	0.076	0.013	5.84615384615385	1032	9752	0.0258580668007005	0.118228793322001
GIMAP5	8.16868876066768e-28	1.10053005458975e-26	0.0923646927924815	2.13656296738322	0.116	0.026	4.46153846153846	1032	9752	0.0597016288214631	0.165510090478709
PSMB3	8.25772014969606e-28	1.11177110308103e-26	0.668253503537986	-0.605658433035528	0.506	0.559	0.905187835420393	1032	9752	1.42768236092707	1.05651296051917
F3	8.71274701698086e-28	1.17223905701722e-26	0.00320394372144195	-4.45826946029199	0.007	0.078	0.0897435897435897	1032	9752	0.124162851375199	0.00423142417478229
UQCRC1	9.2748406213793e-28	1.24702051981089e-26	0.240368245808586	-0.815629886237339	0.291	0.375	0.776	1032	9752	0.616405437638726	0.36390325122544
RAB13	9.44444622863342e-28	1.26896575696689e-26	1.58165622456156	0.59200368650461	0.696	0.464	1.5	1032	9752	1.46924774089229	2.37017141503284
GUCY1A3	9.59555671535764e-28	1.28839799356478e-26	0.0908834227877364	-1.75148284641569	0.088	0.222	0.396396396396396	1032	9752	0.550331104019262	0.193754170481759
MIR4435-2HG	9.88843503922119e-28	1.32682634098179e-26	0.125117435434323	-1.14913529131074	0.155	0.251	0.617529880478088	1032	9752	0.423696326978592	0.208802243882493
NR4A3	1.02249152789326e-27	1.3710493685759e-26	0.0248929851249049	-3.60402306294465	0.032	0.179	0.17877094972067	1032	9752	0.699550112642084	0.0528055314253781
PTPRF	1.08359812056946e-27	1.45200686796739e-26	0.0290796232758885	-2.20201817183084	0.038	0.12	0.316666666666667	1032	9752	0.153030372813902	0.0495509147673496
GNAI2	1.13722408737009e-27	1.52283807710367e-26	3.52407298267938	0.391515679745134	0.853	0.739	1.15426251691475	1032	9752	3.60771542984387	4.81077888621512
PIK3AP1	1.20687374385924e-27	1.61501650087345e-26	0.00517900347398137	-3.86077050252531	0.012	0.12	0.1	1032	9752	0.242491172035473	0.00780292488030898
SEC31A	1.22070284618907e-27	1.63242307937209e-26	0.594399290617192	-0.653911821540221	0.486	0.511	0.951076320939335	1032	9752	1.26307478670952	0.914873504325877
LY86	1.23976428171623e-27	1.65679864198151e-26	0.00618970360341442	-3.8679139913515	0.012	0.115	0.104347826086957	1032	9752	0.232072602258071	0.00872496540692994
PARK7	1.31770292831594e-27	1.75977100749291e-26	1.02292901477476	-0.515988866615063	0.615	0.637	0.965463108320251	1032	9752	2.02955104122466	1.49905641358087
RP11-47L3.1	1.32932516219188e-27	1.77410004184534e-26	0.039595728564237	3.13757552894163	0.057	0.007	8.14285714285714	1032	9752	0.0167550142930605	0.0673672046451351
CDCA7L	1.39842077784418e-27	1.86506159042413e-26	0.00807692728013443	-3.42372088659532	0.01	0.08	0.125	1032	9752	0.0951460818468074	0.0153562376118289
HNRNPDL	1.40260091992074e-27	1.86938199065493e-26	0.961545962649669	-0.512680644293535	0.607	0.653	0.929555895865237	1032	9752	2.07383582999313	1.45726354568709
KREMEN1	1.51269914572339e-27	2.01476926433077e-26	0.0137749912373819	-2.63452305071787	0.021	0.101	0.207920792079208	1032	9752	0.111447544428578	0.0222399568676784
RTN4	1.55446610578359e-27	2.06901208667994e-26	1.87217472643595	-0.428072135785161	0.757	0.719	1.0528511821975	1032	9752	3.20395644459291	2.65577506199492
PLS3	1.55654907170709e-27	2.07039780140316e-26	1.14463602134188	0.678597557717955	0.621	0.368	1.6875	1032	9752	1.00771928072503	1.93581006810287
TRIB2	1.67006697577689e-27	2.21990441087882e-26	0.244716938047015	1.09306089050205	0.274	0.126	2.17460317460317	1032	9752	0.193541900516953	0.407044291935438
MSRB2	1.68489126442305e-27	2.23811224643147e-26	0.155564900997524	-0.954390592622533	0.211	0.309	0.682847896440129	1032	9752	0.442833994827774	0.240600592693348
S100A16	1.73049105805373e-27	2.2971488514124e-26	1.95453950153422	0.715654673067119	0.75	0.37	2.02702702702703	1032	9752	1.44728528524517	2.85215759303269
ABHD12	1.76129049263491e-27	2.3364729418986e-26	0.116130621621677	-1.16600864572253	0.151	0.253	0.596837944664032	1032	9752	0.362576038973204	0.193831571388243
TUBB6	1.77521301981489e-27	2.35337112273258e-26	0.355897088756844	-0.875566371505737	0.348	0.376	0.925531914893617	1032	9752	0.80250842956573	0.568528648248212
IL10RA	1.85462926324972e-27	2.45701284795324e-26	0.0223084608318147	-3.29325958940553	0.022	0.166	0.132530120481928	1032	9752	0.428033832929622	0.0517759631359997
NFKBIA	2.05566330099848e-27	2.72152838890352e-26	2.07666088174414	-0.862491430561113	0.728	0.733	0.993178717598909	1032	9752	6.67441833334762	3.56952405287766
IL17D	2.06846351384042e-27	2.73665159434333e-26	0.000793787320368056	-5.4686348053717	0.002	0.064	0.03125	1032	9752	0.06997392806543	0.000980993035608972
TINAGL1	2.07107386007794e-27	2.73828208565994e-26	1.01110151518155	0.988337948937511	0.599	0.243	2.46502057613169	1032	9752	0.881980859631776	1.62076490165949
PFDN5	2.08099584047925e-27	2.74957109986727e-26	4.9120079304114	-0.367258048381439	0.894	0.901	0.992230854605993	1032	9752	8.43353816444584	6.45254662163649
PDCD4	2.10826342748083e-27	2.78374822796672e-26	0.886339816621772	0.792146948171405	0.57	0.414	1.3768115942029	1032	9752	1.17501714216049	1.41070176510756
SLC2A3	2.25164019330859e-27	2.97108857380002e-26	1.22284781527011	0.806572685956636	0.555	0.43	1.2906976744186	1032	9752	1.64607322208374	2.33113903850413
RASSF5	2.25841403405489e-27	2.97804934868871e-26	0.0145830202436903	-3.34891661828436	0.02	0.156	0.128205128205128	1032	9752	0.358473926449885	0.0275902898318535
CD55	2.49624866098084e-27	3.28948629913867e-26	0.342362073734771	-1.06950613988737	0.328	0.412	0.796116504854369	1032	9752	1.22781943870276	0.575215322105095
PEG10	2.54790441818962e-27	3.35533178252247e-26	0.00533181963645291	-3.70648600499015	0.009	0.073	0.123287671232877	1032	9752	0.10197482773154	0.00927664451845642
RAVER2	2.55109966358584e-27	3.357314736078e-26	0.090472196523903	1.77187155812171	0.13	0.039	3.33333333333333	1032	9752	0.0515384803930375	0.142496908400819
CDC14B	2.61552637839648e-27	3.43982397031734e-26	0.0137226857451247	-2.42045096815668	0.023	0.113	0.20353982300885	1032	9752	0.131345248259435	0.0210231345467324
CKS2	2.77737678729932e-27	3.65026663473624e-26	0.106380977182174	-1.54024958956225	0.141	0.188	0.75	1032	9752	0.391017675993256	0.175851575021581
CCL4	2.79125129230238e-27	3.66607704432471e-26	0.0894801433348182	-3.90687531606205	0.078	0.241	0.323651452282158	1032	9752	5.45807903804021	0.252794043021764
RER1	2.88943715449087e-27	3.79252940119171e-26	0.634875464275075	-0.602627545955539	0.518	0.537	0.964618249534451	1032	9752	1.27944952366791	0.953976029544212
RPS27L	2.91088459662357e-27	3.81815833030386e-26	0.866177646390773	-0.58860556696887	0.578	0.614	0.941368078175896	1032	9752	1.88952013206778	1.33789957994746
RASGEF1B	3.01397346566575e-27	3.95077049536344e-26	0.0272818392762604	-2.80123136701525	0.044	0.187	0.235294117647059	1032	9752	0.537397019208135	0.0445005134647491
FAM50A	3.03903141655946e-27	3.98099092352469e-26	0.237472286730608	-0.828305666055167	0.281	0.369	0.761517615176152	1032	9752	0.623109389710676	0.370961527698019
PLCG1	3.11913496263246e-27	4.08323122380977e-26	0.195602809446366	1.26434306890763	0.215	0.092	2.33695652173913	1032	9752	0.142346541004728	0.360937912353384
CLIP4	3.55090863435738e-27	4.64540200012837e-26	0.00168466448911353	-4.94546664245716	0.004	0.092	0.0434782608695652	1032	9752	0.156790387732189	0.00243684881137849
SERPING1	3.72970727055916e-27	4.87451048473384e-26	0.55775917726696	-1.49856998413741	0.434	0.365	1.18904109589041	1032	9752	2.38798197967429	0.933087761827394
KLF11	3.73094326050733e-27	4.87451048473384e-26	0.272469578755492	0.976130513531697	0.313	0.175	1.78857142857143	1032	9752	0.280910581205286	0.419362526305279
UBE2C	3.93702836400605e-27	5.14038289418714e-26	0.0065223175899678	-4.26141398735408	0.015	0.062	0.241935483870968	1032	9752	0.146671245193683	0.00867715293980356
CNOT6L	4.03987395861847e-27	5.27119995441013e-26	0.620950437087693	0.881278494959469	0.488	0.3	1.62666666666667	1032	9752	0.750367372011441	1.01040425297024
RBM47	4.06265246945864e-27	5.29744290505788e-26	0.0221654194392	-2.90566620346195	0.034	0.145	0.23448275862069	1032	9752	0.317637298323283	0.0374526202142076
TKT	4.06615435520714e-27	5.29853241617549e-26	0.351550828563077	-0.730181677182466	0.361	0.434	0.831797235023041	1032	9752	0.88686281922151	0.525477266399824
SELENBP1	4.47615077563739e-27	5.82896908345126e-26	0.0409596157797778	-1.97301591031018	0.055	0.161	0.341614906832298	1032	9752	0.251628604604507	0.0706654554131966
ATRX	4.58582079481018e-27	5.96787366302999e-26	1.22454604779125	0.534108393383021	0.656	0.519	1.26396917148362	1032	9752	1.39047959377956	1.8494796929832
CUTA	4.87920055459043e-27	6.34551527623175e-26	0.466925973969774	-0.676657509711319	0.413	0.494	0.836032388663968	1032	9752	1.11739899666872	0.752250717974929
MS4A4A	5.00030742798413e-27	6.49876450025511e-26	0.0338137040529622	-3.11518669903864	0.035	0.17	0.205882352941176	1032	9752	0.667726894498877	0.0652304833767618
NEO1	5.04179216620991e-27	6.54839829587734e-26	0.00676820409913326	-3.36358907701545	0.009	0.085	0.105882352941176	1032	9752	0.101475694222581	0.0149363374896995
IRX3	5.24877579462974e-27	6.81278070482574e-26	0.0044152218162985	-4.1622760263236	0.005	0.068	0.0735294117647059	1032	9752	0.0721684278766522	0.0118480238541547
IRS1	5.25720427633947e-27	6.8192665391265e-26	0.00158894138558652	-4.49379061236328	0.003	0.065	0.0461538461538462	1032	9752	0.0651957304139556	0.00213280159092912
ACTA2	5.33814780328601e-27	6.91974384519893e-26	0.0492030327548503	-3.94861904253399	0.048	0.192	0.25	1032	9752	1.98062142834893	0.131783730119695
FAM102B	5.81329424154722e-27	7.53075509569924e-26	0.0534422069104006	-1.57852046099914	0.081	0.195	0.415384615384615	1032	9752	0.286825641510747	0.086252931569836
ATP6V0E1	5.83962680247883e-27	7.55993901100061e-26	1.38707133425905	-0.427712037673231	0.71	0.704	1.00852272727273	1032	9752	2.53218146186566	1.97659890797593
MINOS1	5.95431904075899e-27	7.70340025898194e-26	0.633489756376463	-0.575721824480922	0.494	0.545	0.906422018348624	1032	9752	1.3670006059386	0.988454861663559
UQCRFS1	6.29472679017384e-27	8.13850427939718e-26	0.306637454399779	-0.726594035061139	0.331	0.42	0.788095238095238	1032	9752	0.756414018487135	0.479218266526751
ARHGEF17	6.3008106960311e-27	8.14107348189402e-26	0.0156293441997302	-2.83725289047554	0.024	0.111	0.216216216216216	1032	9752	0.18782483772732	0.0275959362040317
MYH9	6.6531095283851e-27	8.59068177700251e-26	2.40485754535855	0.523209335607348	0.797	0.582	1.36941580756014	1032	9752	2.262504744994	3.36621852193031
PDIA3	6.73597207882637e-27	8.68990591596693e-26	1.14437873486976	-0.491292329642348	0.649	0.648	1.00154320987654	1032	9752	2.21367976760443	1.66871784739609
YPEL2	6.7387001894651e-27	8.68990591596693e-26	0.448339248502212	0.869116095837189	0.386	0.245	1.57551020408163	1032	9752	0.479430184706351	0.787536968754672
APCDD1L	6.8092389863727e-27	8.77517491162116e-26	0.000293772332982112	-6.53730996543203	0.001	0.052	0.0192307692307692	1032	9752	0.0510734700377604	0.000343108998750438
ACSL1	6.86578500173223e-27	8.84231234960615e-26	0.0262198871606663	-2.49320063690209	0.034	0.155	0.219354838709677	1032	9752	0.298505525551393	0.0487371375921491
SEPP1	7.12329838391287e-27	9.1680171946319e-26	0.888830167314383	-1.32978399525235	0.582	0.454	1.28193832599119	1032	9752	3.26840180767554	1.44695283418958
TRIOBP	7.36963051986087e-27	9.47891894438027e-26	0.637927506748729	0.640511369845386	0.498	0.346	1.4393063583815	1032	9752	0.628011429938679	0.965767299880734
MAP9	7.50820604235807e-27	9.65091012119919e-26	0.00308384603885692	-3.87260002672333	0.007	0.073	0.0958904109589041	1032	9752	0.091535630146976	0.00415485713601298
ARPC4	8.49478410427381e-27	1.09119812359489e-25	0.644874339537272	-0.576363044069304	0.518	0.555	0.933333333333333	1032	9752	1.41426199939256	0.990723528300103
PSMD14	9.23313558607953e-27	1.18527694035253e-25	0.157760777763997	-1.00174289487995	0.206	0.284	0.725352112676056	1032	9752	0.449537836108659	0.256441183104708
SEC23A	9.37080690353706e-27	1.20217349765712e-25	0.2078055686157	-0.895375950689068	0.26	0.323	0.804953560371517	1032	9752	0.510725871183984	0.321559344515807
SRPRB	1.11719132662763e-26	1.43231135759641e-25	0.0959737264080311	-1.19520385919466	0.141	0.224	0.629464285714286	1032	9752	0.284348350880845	0.149482518265564
ASAP1	1.13996879964665e-26	1.46057124349312e-25	0.89950153241229	0.599423009809085	0.6	0.402	1.49253731343284	1032	9752	0.898370690054166	1.34045947422487
PDGFB	1.18882100053151e-26	1.52218111614446e-25	0.281242882794053	1.23740226237933	0.254	0.092	2.76086956521739	1032	9752	0.181804676554793	0.540622646160801
KCNJ8	1.19389422119445e-26	1.52769259263207e-25	0.00725441863726095	-3.9859716816477	0.007	0.096	0.0729166666666667	1032	9752	0.176655894773401	0.0197681175300175
PRDX1	1.34476213179734e-26	1.71963404653004e-25	1.94789497646597	-0.490605739923858	0.766	0.721	1.0624133148405	1032	9752	3.65756299634597	2.8164132130082
RHOJ	1.40428423654592e-26	1.79459397740453e-25	0.582704741939984	0.863912125697714	0.48	0.211	2.27488151658768	1032	9752	0.453714275306788	0.89426817491856
MMP23B	1.45672149256049e-26	1.86040935091016e-25	0.0116292290977862	-3.91153327190301	0.012	0.092	0.130434782608696	1032	9752	0.165657389637572	0.0251998950893415
EVI2A	1.5917365923258e-26	2.03153433286437e-25	0.00502526748348009	-3.80216807076364	0.007	0.12	0.0583333333333333	1032	9752	0.238942155565199	0.0115483868621154
HMGA1	1.63267710041083e-26	2.08244925156379e-25	0.147750982302479	-1.21199246682549	0.183	0.254	0.720472440944882	1032	9752	0.534709553580253	0.24495007359253
GUCY1B3	1.73866351464523e-26	2.21621047870623e-25	0.0383671889648545	-1.90018511028023	0.058	0.147	0.394557823129252	1032	9752	0.238088831899724	0.0646347867121828
ME1	1.80007012259789e-26	2.2930124023247e-25	0.00352033438723254	-4.19499175047059	0.005	0.087	0.0574712643678161	1032	9752	0.142862354873115	0.0059709401377218
LILRB3	1.89081445882111e-26	2.40706373643133e-25	0.0135774027957487	-3.33869769249092	0.019	0.135	0.140740740740741	1032	9752	0.316759277146182	0.0221742711975306
C21orf2	2.1240621593096e-26	2.702263971178e-25	0.0488264865099213	-1.51279033069932	0.08	0.175	0.457142857142857	1032	9752	0.231698302644342	0.0768851119984791
PARP14	2.14989385505059e-26	2.73337752319676e-25	0.746723775165405	0.730321329399009	0.521	0.363	1.43526170798898	1032	9752	0.850474835819116	1.25381137425506
CNKSR3	2.21392920063382e-26	2.81299239609944e-25	0.334670015145193	1.0935266855129	0.296	0.131	2.25954198473282	1032	9752	0.245744446588372	0.652054550226336
CTNNAL1	2.22104007667224e-26	2.82022417914574e-25	0.438793541940907	0.820390924292739	0.395	0.214	1.84579439252336	1032	9752	0.35058079282632	0.710381156533007
CECR2	2.40796929149385e-26	3.05562999748185e-25	0.0308938238763217	3.87416650697325	0.044	0.003	14.6666666666667	1032	9752	0.00984465873349054	0.0489890998310823
BIRC5	2.56680656384948e-26	3.25511040439163e-25	0.0449507043662878	-2.17034562689527	0.059	0.11	0.536363636363636	1032	9752	0.240496866266141	0.079492656889733
BZW1	2.70426799848362e-26	3.4272457695068e-25	1.08087179135723	-0.491083282012029	0.636	0.648	0.981481481481482	1032	9752	2.12295888029059	1.55798375265051
MYO1C	2.71030762958065e-26	3.43271084863139e-25	0.78971336572866	0.618175301958232	0.538	0.365	1.47397260273973	1032	9752	0.731890877870982	1.24759925679037
CAPZB	2.824860435556e-26	3.57551761626554e-25	0.929016034480665	-0.493085079037032	0.609	0.625	0.9744	1032	9752	1.82252884273299	1.34288785731303
HLA-DPB1	2.91617465152003e-26	3.68874746499083e-25	1.36364475869397	-1.5651890808419	0.619	0.442	1.40045248868778	1032	9752	6.53757666255419	2.45087414629868
EIF4E2	3.03369118150801e-26	3.83495618059334e-25	0.244440776192507	-0.813838893676174	0.282	0.371	0.76010781671159	1032	9752	0.607586864425077	0.391141128908242
DUSP5	3.08901154557726e-26	3.90240543125946e-25	0.265627451304155	1.15790245878306	0.259	0.128	2.0234375	1032	9752	0.255021917702268	0.514491427161709
FAM20A	3.09924067862028e-26	3.9128405823089e-25	0.00843553003285979	-3.21811092264356	0.014	0.103	0.135922330097087	1032	9752	0.161074298165017	0.0125059517042451
DDX58	3.39731540171032e-26	4.28644137541507e-25	0.150949126121991	1.36738927516121	0.183	0.078	2.34615384615385	1032	9752	0.118436873735281	0.250332916143386
ADRBK2	3.47037254576804e-26	4.37584030644051e-25	0.0169725657983943	-2.82759491647533	0.025	0.136	0.183823529411765	1032	9752	0.255676303292875	0.0374929830307337
SKP1	3.57053579215544e-26	4.49928264183341e-25	1.65986975732788	-0.387881294029636	0.739	0.754	0.980106100795756	1032	9752	3.05018802335203	2.33029230550771
CTD-2135D7.5	3.7661978854058e-26	4.74283170968213e-25	0.0369350741323344	3.582665091022	0.047	0.004	11.75	1032	9752	0.0112340386111352	0.0671497016859364
PALLD	3.8450926790403e-26	4.83911853818169e-25	0.271874075735014	-1.06602710098465	0.268	0.341	0.785923753665689	1032	9752	0.930547012214815	0.482405359793982
EDN1	3.95522618877113e-26	4.97457309007973e-25	1.28002202815637	1.53417732713807	0.492	0.119	4.13445378151261	1032	9752	1.0331597805256	3.36139119834221
GLTSCR2	4.0059359934822e-26	5.03516508934081e-25	1.60716235463453	0.539536055676563	0.727	0.608	1.19572368421053	1032	9752	1.89841546944063	2.3708412752054
TBCA	4.18314435237574e-26	5.25457930280725e-25	0.720407185244115	-0.521451852195778	0.543	0.589	0.921901528013582	1032	9752	1.54016882599324	1.08976398476145
NDUFS8	4.41316772604637e-26	5.54001699633566e-25	0.396427450663943	-0.682730345248842	0.391	0.449	0.870824053452116	1032	9752	0.923029269313329	0.632234204669516
RNF130	4.43869176499948e-26	5.56854057790844e-25	0.28289959560435	-0.948704556681212	0.312	0.402	0.776119402985075	1032	9752	0.893807318073137	0.454410137614994
RP11-588H23.3	4.67083918294773e-26	5.8560830437563e-25	0.0575465176997714	2.53993260327933	0.078	0.013	6	1032	9752	0.0228395992972923	0.0999154359765634
C20orf27	4.72017965061326e-26	5.91421248530811e-25	0.127610677982648	-1.14638977590961	0.174	0.263	0.661596958174905	1032	9752	0.441088433937697	0.211555625191257
KIRREL	4.78994230914102e-26	5.99784080448963e-25	0.0357199697570361	-1.74056816518285	0.06	0.148	0.405405405405405	1032	9752	0.188539236660131	0.0539190987231522
SSR1	4.86115256256776e-26	6.08317529743996e-25	0.442723886759856	-0.638623097731225	0.418	0.483	0.865424430641822	1032	9752	1.00350719428259	0.703267486946817
PRKACB	5.17416188377171e-26	6.47079578063634e-25	0.0584704116299024	-1.53474559293674	0.085	0.21	0.404761904761905	1032	9752	0.355056997040535	0.0995773158322775
STXBP1	5.78918725987976e-26	7.23539177536671e-25	0.178093829570005	1.17812287046761	0.215	0.103	2.0873786407767	1032	9752	0.120688261625532	0.286204303468713
MICAL2	5.79666433172891e-26	7.2401831301142e-25	0.0732644022567772	-1.39648785128609	0.105	0.178	0.589887640449438	1032	9752	0.224353751447189	0.121842820017777
WNT2	6.23151787656833e-26	7.7784373896461e-25	0.00499455079226041	-4.20096459990016	0.006	0.063	0.0952380952380952	1032	9752	0.0825613242023332	0.00933335134670364
FAM102A	6.24829172235999e-26	7.79447916552026e-25	0.0302323382007075	-2.14962867634667	0.047	0.157	0.299363057324841	1032	9752	0.29627445598614	0.0477143329982984
DLGAP5	6.34661623095454e-26	7.91216798880355e-25	0.0103426142991563	-3.61092128455312	0.015	0.064	0.234375	1032	9752	0.114661009647638	0.0187082806652353
GPSM3	6.47552402371659e-26	8.06781275230696e-25	0.0966962949083612	-1.62499525774367	0.132	0.264	0.5	1032	9752	0.638726415211682	0.163453550033564
STK4	7.08646207778093e-26	8.82017887909456e-25	0.201175560893653	-1.35576916589112	0.239	0.389	0.61439588688946	1032	9752	1.21251182566012	0.337939990367167
ALDH2	7.08827781295995e-26	8.82017887909456e-25	0.224713865727611	-0.952336199157646	0.246	0.361	0.681440443213296	1032	9752	0.667463076352241	0.382523944954923
RAC2	7.24923528601308e-26	9.01481874866408e-25	0.0120690492764659	-3.5015267292126	0.018	0.158	0.113924050632911	1032	9752	0.423579831012365	0.0179309278071339
DEGS1	7.25854522784248e-26	9.02075114244438e-25	0.286661590327295	-0.752455356126966	0.313	0.393	0.796437659033079	1032	9752	0.685843006470871	0.468785432501609
RASL12	7.49724120996223e-26	9.31157358277309e-25	0.00186329843332755	-4.83715770392844	0.004	0.069	0.0579710144927536	1032	9752	0.0999710745411081	0.00258801780200365
PTK2	7.66515305619805e-26	9.51417373721222e-25	0.5049652592716	0.752535437599319	0.438	0.261	1.67816091954023	1032	9752	0.475504374868637	0.819842458887415
PTGER2	7.87734784388724e-26	9.77145170747361e-25	0.00815026542842534	-3.48229960047769	0.012	0.101	0.118811881188119	1032	9752	0.172106120748996	0.0148782781355812
ZEB1	8.65638905396035e-26	1.07311143655833e-24	0.635432181145057	0.713144633315858	0.479	0.305	1.57049180327869	1032	9752	0.613531847724379	1.0469942684415
SLC22A17	9.89698768124704e-26	1.2261405187141e-24	0.00719053342937559	-3.07458917528919	0.012	0.086	0.13953488372093	1032	9752	0.0982302404867913	0.011256547658438
CPD	1.01014892945159e-25	1.25069654367987e-24	0.571809765149633	0.729137645162349	0.472	0.297	1.58922558922559	1032	9752	0.571563576458809	0.901448584637501
ETS2	1.03230279633944e-25	1.27733008523396e-24	1.27755196585019	0.723558347009489	0.643	0.4	1.6075	1032	9752	1.3287066135033	2.01919928179406
NUDT4	1.04421764914621e-25	1.29126901828459e-24	0.369464556541705	-0.961701884329963	0.315	0.426	0.73943661971831	1032	9752	1.26936665683189	0.721674671662651
SPINT2	1.05327903347762e-25	1.30166423838727e-24	0.0183661824567196	-2.84110672509435	0.025	0.153	0.163398692810458	1032	9752	0.364625836296641	0.0304700749427531
VDAC2	1.11249747453184e-25	1.37399315188917e-24	0.494457078990379	-0.664929965708052	0.452	0.481	0.93970893970894	1032	9752	1.02582696668215	0.743786636708212
HERC5	1.18181924190082e-25	1.45870260714616e-24	0.187663289925937	1.48877322656179	0.211	0.076	2.77631578947368	1032	9752	0.163439881426915	0.327408092555483
SNX9	1.18391879575643e-25	1.46038698381575e-24	0.344697046350829	-0.739517963753453	0.358	0.416	0.860576923076923	1032	9752	0.798776279267217	0.550129561363211
APOC1	1.25283209767136e-25	1.54443420874226e-24	0.0280367954921612	-3.853591493139	0.03	0.152	0.197368421052632	1032	9752	0.814478960867513	0.0738010579730697
FKBP2	1.3337706390983e-25	1.64319219715818e-24	0.452777151006775	-0.635740646987637	0.417	0.481	0.866943866943867	1032	9752	1.01890288912627	0.722107820688288
ACVRL1	1.37104278561244e-25	1.68806457470201e-24	0.669735296628486	0.791055003728073	0.513	0.243	2.11111111111111	1032	9752	0.492466356129879	1.05624870388952
ATP5H	1.39631586208137e-25	1.71811695425888e-24	0.664364915008623	-0.53848592864977	0.512	0.558	0.917562724014337	1032	9752	1.33192939752987	1.0274111027047
ACAN	1.48375238794549e-25	1.82457471864188e-24	0.00512491448836339	-5.59667092476257	0.007	0.064	0.109375	1032	9752	0.182094855972175	0.00894819577665145
MKI67	1.48730682869453e-25	1.82781455162756e-24	0.0282450486602108	-2.78892957443926	0.041	0.087	0.471264367816092	1032	9752	0.242560383431293	0.0472240874617786
AFF1	1.54454070784077e-25	1.89697855044572e-24	0.435461038918281	0.79416152312301	0.406	0.27	1.5037037037037	1032	9752	0.474191377995743	0.696584357723813
ADD3	1.6820061131879e-25	2.06453523664422e-24	0.477366290951566	-0.774701454523539	0.413	0.459	0.899782135076253	1032	9752	1.20702390242469	0.775581510991474
DZIP1	1.7828926243862e-25	2.1870149525804e-24	0.00328684438029891	-3.67917865326913	0.007	0.071	0.0985915492957747	1032	9752	0.0681075657596597	0.00442592221724658
SEMA5A	1.78660935216302e-25	2.19022214967203e-24	0.00703716399433585	-4.0297873927163	0.009	0.101	0.0891089108910891	1032	9752	0.216418103846399	0.0127781396194468
ERF	1.95075216970675e-25	2.38997207869375e-24	0.202271184074501	1.08335918420943	0.235	0.12	1.95833333333333	1032	9752	0.170680277226301	0.339943266075848
USMG5	2.03867571925832e-25	2.49615304332109e-24	0.555135017010908	-0.579718685688711	0.457	0.534	0.855805243445693	1032	9752	1.27096467111054	0.880842842656457
C1QB	2.16996000749997e-25	2.65526140819209e-24	0.089985274010755	-3.49153048635534	0.083	0.193	0.430051813471503	1032	9752	2.53319167734961	0.21605018633191
FIBIN	2.18327954914295e-25	2.66991576618885e-24	0.00131634565199645	-5.89317261663919	0.002	0.064	0.03125	1032	9752	0.095587970080194	0.00188569875250335
SLC12A2	2.51424569479029e-25	3.07276079009057e-24	0.392785138996199	0.93909643496697	0.312	0.188	1.65957446808511	1032	9752	0.385165108002433	0.800411718195081
PILRA	2.52646505597619e-25	3.08579677887885e-24	0.0122975781775823	-3.40083174044608	0.016	0.115	0.139130434782609	1032	9752	0.237406113114841	0.0226137016556466
SCPEP1	2.60181963547783e-25	3.17588205136458e-24	0.194676529770611	-0.964409355019788	0.232	0.332	0.698795180722892	1032	9752	0.560505759227443	0.326530065636522
TBX18	2.60970017343924e-25	3.18354584693582e-24	0.00371044286252786	-4.18301031710925	0.005	0.069	0.072463768115942	1032	9752	0.0790302863696167	0.00787087124934072
CCDC167	2.6266183659215e-25	3.20221841518969e-24	0.101374465890752	-1.08794930679614	0.15	0.239	0.627615062761506	1032	9752	0.356616769278577	0.152009058502219
FIS1	2.62927126285806e-25	3.20348734123331e-24	1.5789514556901	0.428065895151917	0.724	0.589	1.22920203735144	1032	9752	1.68939416500639	2.23902124069539
SGCB	2.79382737963478e-25	3.40189569167293e-24	0.090951006943661	-1.23945953740842	0.132	0.205	0.64390243902439	1032	9752	0.261458719299584	0.150134731110813
CREM	2.8619295965809e-25	3.48268615696606e-24	0.192089426197761	-1.14351283839108	0.221	0.353	0.626062322946176	1032	9752	0.873098079910545	0.32224684802259
GPI	2.88101557889084e-25	3.50376631479307e-24	0.179763132546438	-0.865159010791648	0.221	0.323	0.684210526315789	1032	9752	0.506935674440483	0.293803221902978
UQCC2	3.06861050163594e-25	3.72962861703422e-24	0.119803160294066	-1.02832121536867	0.159	0.26	0.611538461538461	1032	9752	0.376901706562759	0.198541509141699
TRABD2B	3.07233466810761e-25	3.73121324631206e-24	0.0501762709530307	2.79722662065016	0.065	0.01	6.5	1032	9752	0.0189917127428937	0.081411199520578
NPL	3.07366952707973e-25	3.73121324631206e-24	0.0182711876709571	-2.91387761237111	0.033	0.139	0.237410071942446	1032	9752	0.334719082524722	0.0266607019679392
CYTL1	3.42751992136916e-25	4.15822197054016e-24	0.124244739780646	1.62587885066837	0.154	0.04	3.85	1032	9752	0.061130935033035	0.213950857648073
NENF	3.68266999588335e-25	4.46504076621073e-24	0.577852304616797	-0.616839295890295	0.482	0.513	0.939571150097466	1032	9752	1.2570330827243	0.88141011212125
EVL	3.87214704850458e-25	4.69190891145628e-24	0.161015849382773	-1.11642605938023	0.203	0.323	0.628482972136223	1032	9752	0.715438271802939	0.264682949952629
CSF2RA	3.8836836831157e-25	4.70302024076022e-24	0.00548314083978485	-4.47264338478352	0.008	0.106	0.0754716981132075	1032	9752	0.228490668173698	0.0132055967210504
BMPR1A	4.22234436434913e-25	5.11001383729268e-24	0.0136433838788796	-2.55853578655616	0.019	0.097	0.195876288659794	1032	9752	0.111489449387596	0.0242613792087185
ARHGAP21	4.23011156298081e-25	5.11629805109888e-24	0.308299385799306	-0.796320461940535	0.328	0.381	0.860892388451444	1032	9752	0.74369796334899	0.524833021970769
NMRK1	4.42219796625962e-25	5.34537214023791e-24	0.208508287368533	1.14463894693533	0.233	0.115	2.02608695652174	1032	9752	0.188439774134495	0.349610317730212
ASPM	4.51184065230491e-25	5.45041321839532e-24	0.0160153008805235	-3.47235693974414	0.024	0.07	0.342857142857143	1032	9752	0.167684504908331	0.0335122528365497
MLKL	4.66293687593131e-25	5.62951893065049e-24	0.152413695986875	1.18666959530058	0.191	0.1	1.91	1032	9752	0.14452767651365	0.253817081592362
RBP4	4.7132592568172e-25	5.68681772625813e-24	0.00284861334124753	-5.29855256043982	0.005	0.061	0.0819672131147541	1032	9752	0.150295616474613	0.00445003311288754
TNRC6C	5.27314463694445e-25	6.35849091173302e-24	0.411958606988919	0.863107246166469	0.389	0.239	1.62761506276151	1032	9752	0.47865257967848	0.680388054944999
FAM195A	5.32435502469128e-25	6.41634827475228e-24	0.0124586636782886	-2.46660676601381	0.019	0.1	0.19	1032	9752	0.12931677507461	0.0194720999265962
CDC20	5.36317981886218e-25	6.45921874911693e-24	0.00626832679345068	-3.4123718048698	0.013	0.061	0.213114754098361	1032	9752	0.0748126079899094	0.00889864959324251
REXO2	5.4676454042288e-25	6.58104478939035e-24	0.401837361511578	-0.751134188432464	0.395	0.395	1	1032	9752	0.85415322075773	0.621359336074319
BLVRA	5.5251383110267e-25	6.64621964386941e-24	0.101121509928917	-1.19765828832611	0.143	0.237	0.60337552742616	1032	9752	0.355578898943916	0.163636338749736
LSR	6.09343673219283e-25	7.32539472124234e-24	0.0968452233392731	1.73089305901414	0.126	0.038	3.31578947368421	1032	9752	0.0663462098245562	0.168652875585047
CSTB	6.13248789831033e-25	7.36788388846572e-24	0.909978345508431	-0.658192324660316	0.573	0.597	0.959798994974874	1032	9752	2.18738380330034	1.40397048885375
HSBP1L1	6.24850396389281e-25	7.50273539398658e-24	0.16192819820076	1.18324845599611	0.211	0.1	2.11	1032	9752	0.14866996149358	0.259776531305134
HHIP-AS1	6.36624073141467e-25	7.6394888776976e-24	0.0052545872777876	-3.4802367610348	0.008	0.069	0.115942028985507	1032	9752	0.0727260845247551	0.00845909529604848
ACKR4	7.21081516322241e-25	8.64775612091465e-24	0.0268366502494195	-2.51364867124189	0.032	0.121	0.264462809917355	1032	9752	0.246457810534538	0.0469432027831213
PTTG1IP	7.55364569283634e-25	9.05344072424872e-24	1.05803035632795	0.513129341457537	0.64	0.473	1.35306553911205	1032	9752	1.07414336411682	1.57619837779928
RGS16	8.32302081864599e-25	9.96956417770543e-24	0.722542084850565	1.20489846117954	0.38	0.198	1.91919191919192	1032	9752	0.914706895172301	1.78855777703467
AKAP2	8.42495972829949e-25	1.00855903446245e-23	0.0814725520597663	1.7535539339157	0.119	0.037	3.21621621621622	1032	9752	0.041301439629661	0.135843229001359
CKS1B	8.54993805225715e-25	1.02290408774506e-23	0.149538316323514	-1.10822114289304	0.197	0.244	0.807377049180328	1032	9752	0.429234541966531	0.23283146008039
GPRC5A	8.95191590738637e-25	1.07035182257269e-23	0.0139510785359047	-3.01574568391551	0.02	0.099	0.202020202020202	1032	9752	0.171466645973084	0.024462336260246
ST3GAL4	9.23332987786023e-25	1.10333572659554e-23	0.0425846352517241	-1.58234575269298	0.068	0.156	0.435897435897436	1032	9752	0.187698723165284	0.0656048331158976
HERC2	9.38682858020203e-25	1.12088860703995e-23	0.348311816056961	0.810845093136234	0.349	0.214	1.63084112149533	1032	9752	0.337788114341024	0.588120240264079
RAB23	9.39150327456477e-25	1.12088860703995e-23	0.0287934579596614	-2.07357535870653	0.037	0.11	0.336363636363636	1032	9752	0.124266656877564	0.0617059801195105
MAPKAPK3	9.5780631129735e-25	1.14246860852947e-23	0.0236201408604113	-2.09337597591043	0.038	0.129	0.294573643410853	1032	9752	0.178316486138664	0.0375832755741857
RALA	9.80433524825853e-25	1.16875674897057e-23	0.425659880082487	-0.827006507876133	0.391	0.4	0.9775	1032	9752	0.975695448612276	0.675714099718158
SLC25A5	1.03745708111875e-24	1.23599203333284e-23	0.912732051108186	-0.543046972815794	0.571	0.597	0.956448911222781	1032	9752	1.96368511988455	1.39306291044993
RGS12	1.06467769085775e-24	1.26766177787449e-23	0.233960285752746	1.01722882089821	0.268	0.137	1.95620437956204	1032	9752	0.207269917001197	0.389165509517401
SYAP1	1.12700058784779e-24	1.34106321447373e-23	0.18161078800109	-0.961224100993299	0.234	0.336	0.696428571428571	1032	9752	0.677062494934857	0.281626726797264
HGF	1.1389139795107e-24	1.35442840220447e-23	0.0167330853856029	-2.56570509760305	0.025	0.106	0.235849056603774	1032	9752	0.16527764728604	0.0271322680973318
JDP2	1.20626486286959e-24	1.43366599012826e-23	0.154347712558275	-1.02532107218799	0.193	0.297	0.64983164983165	1032	9752	0.51260382479169	0.248699535230207
C3	1.29314428405431e-24	1.53600497386295e-23	0.0263495617724645	-4.46232197860105	0.032	0.162	0.197530864197531	1032	9752	1.62074421461154	0.0522789796642546
ATP6V1F	1.30184852199154e-24	1.5454201809448e-23	0.676245973067867	-0.657010509295025	0.516	0.552	0.934782608695652	1032	9752	1.6617305692957	1.02541035195297
FAM134B	1.33065276673218e-24	1.57867055405981e-23	0.00468922376362602	-4.0726841260474	0.009	0.091	0.0989010989010989	1032	9752	0.170604379989913	0.00729941168546527
AKR1A1	1.34242490403238e-24	1.59168661652336e-23	0.290850743604965	-0.748755855689378	0.32	0.392	0.816326530612245	1032	9752	0.683638056249298	0.456659833406249
TPD52	1.40331719508372e-24	1.66289322007774e-23	0.149973706807353	1.42630459171244	0.182	0.065	2.8	1032	9752	0.107850795033864	0.244617803176806
LCP2	1.44729453948414e-24	1.71398313996596e-23	0.0517296417545887	-2.46955759620953	0.063	0.203	0.310344827586207	1032	9752	0.617027412584869	0.107759429017072
C2	1.50399654886716e-24	1.78007262770031e-23	0.0174930496896888	-3.18305121635753	0.02	0.112	0.178571428571429	1032	9752	0.228303705413576	0.0366834330796365
TMEM263	1.56808377441251e-24	1.85481909316223e-23	0.161071884638257	-0.987294100952119	0.209	0.273	0.765567765567766	1032	9752	0.43643542465481	0.277162535098306
CYS1	1.70096735810062e-24	2.01080448186647e-23	0.00107391674862733	-5.29286157491217	0.002	0.06	0.0333333333333333	1032	9752	0.0684181031586279	0.00144629957118389
P2RX4	1.71107340706303e-24	2.02154879578815e-23	0.0466805543057418	-1.4997585678585	0.078	0.178	0.438202247191011	1032	9752	0.245339107649587	0.0693822781324586
PLBD2	1.74907457896656e-24	2.06521747077976e-23	0.0881818331974149	-1.19407714622316	0.129	0.228	0.565789473684211	1032	9752	0.311484367542215	0.142150310527265
KIAA0319L	1.83437940003612e-24	2.16465483595711e-23	0.262782119683434	0.936386593345456	0.288	0.172	1.67441860465116	1032	9752	0.272318594835944	0.431028721908083
ABCA6	1.93236861279698e-24	2.2789334761722e-23	0.0112765800393606	-3.42615669173193	0.015	0.125	0.12	1032	9752	0.288889960187632	0.0203971730301612
NT5C3A	2.00223880221945e-24	2.35993413272271e-23	0.319735089415645	0.806712800460401	0.335	0.215	1.55813953488372	1032	9752	0.321112853785606	0.497561789291341
EIF5	2.083216563395e-24	2.45392291332457e-23	0.755052732466612	-0.528269980843496	0.547	0.583	0.938250428816467	1032	9752	1.5432684181457	1.15558426198748
FARP1	2.11661740020212e-24	2.49179034222846e-23	0.122290160298072	-1.09167438556815	0.153	0.242	0.632231404958678	1032	9752	0.342679156894485	0.226073793465264
CARD8-AS1	2.2148185377797e-24	2.60585399542677e-23	0.16657519852306	1.2195705026688	0.209	0.089	2.34831460674157	1032	9752	0.119247021327388	0.279891528817802
NCF2	2.25948932202161e-24	2.65683856847417e-23	0.0231265276940478	-2.82019303452411	0.029	0.14	0.207142857142857	1032	9752	0.319699971318519	0.0518726158516026
ITPR3	2.28433059211169e-24	2.68445993651352e-23	0.259384325577211	1.01538650386521	0.269	0.128	2.1015625	1032	9752	0.198946945471119	0.446553604537301
UNC93B1	2.28996385979367e-24	2.68948946937469e-23	0.0795990671431941	-1.51370888570039	0.117	0.227	0.515418502202643	1032	9752	0.450670260375856	0.129120391992042
CD300A	2.48444052201261e-24	2.91617259618633e-23	0.0122206343259994	-3.21439007470705	0.018	0.121	0.148760330578512	1032	9752	0.257807795711386	0.0192558216629221
FAM43A	2.6776207980937e-24	3.14106732583932e-23	0.370961334741091	0.937225742456016	0.326	0.171	1.90643274853801	1032	9752	0.337966314965897	0.655559223293423
IFI6	2.76695184499157e-24	3.24394495950871e-23	1.40152540606555	0.667616713170715	0.671	0.465	1.44301075268817	1032	9752	1.4977132547908	2.29295023915331
SRPX2	2.78216447948773e-24	3.25985687124883e-23	0.00416548095853853	-3.89890361776947	0.006	0.063	0.0952380952380952	1032	9752	0.0538105956407726	0.00747726378567247
PDZRN3	2.81462420250223e-24	3.29594650277692e-23	0.00129303215218912	-4.75161036686927	0.003	0.061	0.0491803278688525	1032	9752	0.0716295136230905	0.00184279681229364
EML1	2.84922729647264e-24	3.33450205156091e-23	0.0876537002701825	-1.38643551971873	0.108	0.178	0.606741573033708	1032	9752	0.231638904141073	0.166324647841226
PRC1	2.95198776512586e-24	3.45273106936911e-23	0.0369260230123194	-2.14751673205243	0.053	0.097	0.54639175257732	1032	9752	0.155755677221654	0.0604608317266889
NDUFB2	3.16206636866753e-24	3.69626958106831e-23	0.92298754174723	-0.486506445035882	0.598	0.617	0.969205834683955	1032	9752	1.84266532090633	1.45833085294974
WISP2	3.35228256148356e-24	3.91631740516175e-23	0.0109298084958349	-5.38630671027285	0.013	0.124	0.104838709677419	1032	9752	0.703339363088834	0.0226452090776185
VEZT	3.40665697829065e-24	3.97750220167989e-23	0.392641263813545	0.745879332888493	0.393	0.246	1.59756097560976	1032	9752	0.381232553986804	0.605670344672606
COX4I1	3.45655186522706e-24	4.03338806023441e-23	3.04545885829391	-0.327501770306734	0.822	0.85	0.967058823529412	1032	9752	5.40770882326085	4.24988174431157
DUSP2	3.48854311434256e-24	4.06832915306428e-23	0.0483336904901399	-3.4010738765641	0.047	0.208	0.225961538461538	1032	9752	1.34940938954426	0.125446046612178
METTL7A	3.63376236235044e-24	4.23519798619519e-23	0.643263339525188	0.756291290871525	0.476	0.326	1.4601226993865	1032	9752	0.706288923846405	1.04804904742895
LDHB	3.64196355059299e-24	4.24226844533317e-23	0.60428188477328	-0.615708367183479	0.477	0.517	0.922630560928433	1032	9752	1.5413510460793	0.925948014792258
NAGA	3.69879130503221e-24	4.3059391220621e-23	0.0406181695008705	-1.50392613041585	0.073	0.172	0.424418604651163	1032	9752	0.225155132588987	0.0577797174687307
PRDM8	3.80048600229376e-24	4.42173640735255e-23	0.000871140814609594	-5.21202624612919	0.002	0.058	0.0344827586206897	1032	9752	0.0674107913345082	0.00114439802665772
KDELR1	3.86914761496475e-24	4.49898779429956e-23	0.790024450953358	-0.560712708233315	0.562	0.553	1.01627486437613	1032	9752	1.49955044843461	1.15913764928921
SDC4	3.89978387365448e-24	4.53195936475216e-23	0.0267797105883936	-1.85800696426781	0.044	0.125	0.352	1032	9752	0.146860862858531	0.0444930697927863
PTGER4	3.91121073699699e-24	4.54258210202245e-23	0.0667166624167426	-1.78170254189061	0.087	0.223	0.390134529147982	1032	9752	0.534620551246535	0.131275693830319
DTX3	4.08300117378001e-24	4.73933407274278e-23	0.00548718175004792	-3.38778182129787	0.008	0.076	0.105263157894737	1032	9752	0.0958143857225768	0.0106277005927745
C1QTNF2	4.17658766042895e-24	4.84513426666924e-23	0.0382939755436589	-1.70209410011414	0.061	0.15	0.406666666666667	1032	9752	0.19807648345326	0.0601407187983179
CA12	4.43315053151511e-24	5.13976472358625e-23	0.00683340673507327	-3.89982210052585	0.007	0.068	0.102941176470588	1032	9752	0.0801434665633586	0.0150322826030354
PDE4B	4.70410564606774e-24	5.45072812820164e-23	0.0908460008542156	-1.6433218441561	0.119	0.254	0.468503937007874	1032	9752	0.653840999369704	0.148782813990325
ITGAX	4.84158382571421e-24	5.60675721355436e-23	0.0266764236247072	-3.18906442607121	0.028	0.164	0.170731707317073	1032	9752	0.514483829487865	0.0647065098856077
TXNL4A	4.96408056758156e-24	5.7452655235283e-23	0.301804075293459	-0.727482781844778	0.324	0.389	0.832904884318766	1032	9752	0.714771555142652	0.482397986237596
LILRB4	5.04488052813492e-24	5.83538218015699e-23	0.00405629003133723	-3.90799422713752	0.01	0.094	0.106382978723404	1032	9752	0.173691714184082	0.00539104241691885
MATN2	5.06075405818449e-24	5.85033767563945e-23	0.377336957154335	0.983366816988101	0.353	0.164	2.15243902439024	1032	9752	0.323210133352019	0.621725470852201
PLEKHA5	5.42318468618273e-24	6.26567012115251e-23	0.061114927575632	-1.49716197192836	0.082	0.178	0.460674157303371	1032	9752	0.247065680838701	0.102264631880542
NOL4L	5.4335520014105e-24	6.27400031214581e-23	0.195146181003186	1.07586632728924	0.245	0.111	2.20720720720721	1032	9752	0.156583518717369	0.313805504104367
TRIB1	5.76178538862661e-24	6.64914049028966e-23	0.252289017011971	1.11463163905683	0.24	0.142	1.69014084507042	1032	9752	0.301671451027601	0.479249671759943
EMX2OS	6.32743387103438e-24	7.29766488016223e-23	0.00307416339044275	-3.82023265445301	0.007	0.074	0.0945945945945946	1032	9752	0.0960184228304287	0.00394834389088042
DMXL2	6.37019333131718e-24	7.34271936658556e-23	0.0669503766455004	-1.87550291455826	0.084	0.21	0.4	1032	9752	0.499322829106428	0.12273006412458
POMP	6.39489545725267e-24	7.36691956675508e-23	1.26923442017995	-0.476268275707196	0.66	0.672	0.982142857142857	1032	9752	2.49242087199315	1.92744076300872
RPRML	6.90517696414031e-24	7.95015507713768e-23	0.0330316831605699	3.52988740767818	0.049	0.004	12.25	1032	9752	0.00795266385677458	0.0557980126379046
RSAD2	7.08559122412324e-24	8.15314816478153e-23	0.157356387804213	1.6442048601789	0.173	0.056	3.08928571428571	1032	9752	0.131626591334039	0.309518133204353
HCK	7.10878910950137e-24	8.17510747592658e-23	0.008723867980442	-3.33686997357091	0.016	0.113	0.141592920353982	1032	9752	0.225163180338469	0.0124843395429732
ATP8A1	7.2837023881281e-24	8.37141317853567e-23	0.16182990194891	1.71699082356439	0.174	0.06	2.9	1032	9752	0.150078347860584	0.30527347877541
HEXB	7.36839816842815e-24	8.46386175739908e-23	0.283671283885152	-0.764272057399926	0.312	0.404	0.772277227722772	1032	9752	0.746188824572053	0.455156543075904
LINC01133	7.44356523013232e-24	8.54526448603059e-23	0.00259006437593068	-4.23689374272389	0.004	0.064	0.0625	1032	9752	0.0815814835121581	0.00409167860459228
ILK	7.54843182864924e-24	8.66064880478739e-23	0.304018086764488	-0.759566151849826	0.319	0.385	0.828571428571429	1032	9752	0.701106175956512	0.495642433536256
SF3B5	7.65401479730535e-24	8.77672141096664e-23	0.786171933461978	-0.466381974905789	0.547	0.613	0.892332789559543	1032	9752	1.62706114564463	1.1712928951222
TMEM44	7.95479821243466e-24	9.1163639029701e-23	0.19912218936804	1.09209790835569	0.239	0.11	2.17272727272727	1032	9752	0.138998329051367	0.338807591622376
PGM3	8.49645701106575e-24	9.73150396103162e-23	0.0746514772806566	-1.30066746006179	0.114	0.184	0.619565217391304	1032	9752	0.217464931210015	0.115960594189168
GATA6	8.89056968144099e-24	1.01770392113822e-22	0.133078304979532	1.36077455040001	0.163	0.067	2.43283582089552	1032	9752	0.0872902881688623	0.224597820501291
NDUFA11	8.97226668093061e-24	1.02646449904118e-22	1.00356631595296	-0.445655770726557	0.619	0.65	0.952307692307692	1032	9752	1.91612627557871	1.5308524786775
NR2F1	9.42850304175298e-24	1.07803919704094e-22	0.0117299142019909	-2.79710233898024	0.017	0.082	0.207317073170732	1032	9752	0.110802449715294	0.0223744470906376
SRSF2	9.48978174654607e-24	1.08442175311882e-22	0.8177180912472	-0.532241613242902	0.562	0.601	0.935108153078203	1032	9752	1.77251138580627	1.25173236042711
CYB561D2	1.00156927812735e-23	1.14372895077761e-22	0.0351041663281291	-1.56608197480847	0.057	0.154	0.37012987012987	1032	9752	0.185092185682733	0.0545065741916455
SYTL2	1.00202903749186e-23	1.14372895077761e-22	0.0112999136333989	-3.28819358167559	0.018	0.128	0.140625	1032	9752	0.323029447540077	0.0197616980167345
FUT1	1.07095139116669e-23	1.2216960990393e-22	0.0390485628005828	2.87139306398817	0.058	0.009	6.44444444444445	1032	9752	0.0124908343318206	0.0659239872929618
RPL14	1.094062652721e-23	1.24734440819688e-22	10.2442069610135	-0.324929778427287	0.946	0.936	1.01068376068376	1032	9752	16.4719081334763	12.9587030511258
LMO7	1.11244146563474e-23	1.26757091772325e-22	0.0170617861140896	-2.39659358379632	0.027	0.087	0.310344827586207	1032	9752	0.108441192575571	0.0282762928246749
TTC7A	1.12361114565928e-23	1.27956450925738e-22	0.0307319798765824	-1.93454861780577	0.042	0.135	0.311111111111111	1032	9752	0.193571869808326	0.0565718619942594
MXD1	1.16626506903068e-23	1.32737797547409e-22	0.073902646310523	-2.19869317581801	0.097	0.212	0.457547169811321	1032	9752	0.732004928279855	0.126966107510362
SH3BP1	1.24552120635874e-23	1.41677146037555e-22	0.00598278459591173	-3.58466251043632	0.01	0.099	0.101010101010101	1032	9752	0.173190111786143	0.0106274820296729
HAVCR2	1.25619899903097e-23	1.42809991468784e-22	0.0124032756328434	-3.12260147400167	0.019	0.121	0.15702479338843	1032	9752	0.252038017938788	0.0185113134116948
GALNT16	1.28090223313245e-23	1.45535101068084e-22	0.00171847916293566	-4.87709642160753	0.003	0.063	0.0476190476190476	1032	9752	0.0801390269910701	0.00234513853167883
PVRL3	1.32721609510116e-23	1.50711075667716e-22	0.0153909226502407	-2.42040780578255	0.02	0.094	0.212765957446809	1032	9752	0.0945994589893736	0.0342764762347345
ANGPTL5	1.34226006202185e-23	1.52332335536826e-22	0.00275637800259054	-4.75250790439785	0.005	0.076	0.0657894736842105	1032	9752	0.130175387462984	0.00413546982214763
CNR1	1.3533578407759e-23	1.53504149611294e-22	0.0381570879445692	3.15838768159628	0.054	0.006	9	1032	9752	0.0152319579953535	0.066658054083746
SYT1	1.41825938522854e-23	1.60773819185748e-22	0.0571857991218774	2.58503213826425	0.063	0.014	4.5	1032	9752	0.0316412073659922	0.109280210127678
HMCN2	1.48218884209099e-23	1.67925066533821e-22	0.0183159268715793	-3.26795634273995	0.018	0.111	0.162162162162162	1032	9752	0.239057092212646	0.0427119005135443
STXBP2	1.52491469202118e-23	1.7266726358886e-22	0.0244633680634132	-2.46254755659539	0.037	0.145	0.255172413793103	1032	9752	0.290456646066982	0.0462890574039441
AK4	1.53309503784106e-23	1.73494673075042e-22	0.242332402885306	1.01039465959449	0.264	0.13	2.03076923076923	1032	9752	0.182952579163995	0.412410599557612
CYB5R4	1.58164680147607e-23	1.78887223898307e-22	0.0645893568244924	-1.43226238362695	0.093	0.195	0.476923076923077	1032	9752	0.293962633116695	0.120940485992597
SLC43A2	1.61207807941002e-23	1.82225344675972e-22	0.0631563294523112	-2.16770730944284	0.089	0.203	0.438423645320197	1032	9752	0.59993843996204	0.102022066726211
TNFRSF10D	1.64509371027119e-23	1.85851632805623e-22	0.200412504703073	1.12221705401331	0.209	0.099	2.11111111111111	1032	9752	0.13901800959997	0.372096953972931
CADM3-AS1	1.65914446311828e-23	1.87332493017537e-22	0.0365501417359457	3.68353609525089	0.043	0.004	10.75	1032	9752	0.0116834751676641	0.0666924087943798
EHD2	1.67361616111648e-23	1.88859172934166e-22	1.00062231680684	0.592126467187386	0.608	0.363	1.67493112947658	1032	9752	0.89895119234209	1.48805655308259
PHACTR1	1.69299350208228e-23	1.90937382936317e-22	0.0590016817427863	-2.26930936957876	0.079	0.206	0.383495145631068	1032	9752	0.686636094942003	0.105077046192646
NOTCH2NL	1.76403760849034e-23	1.98836956074419e-22	0.00227373639939588	-6.03759447480217	0.001	0.055	0.0181818181818182	1032	9752	0.0700577715387802	0.00912897031724185
RSRC1	1.81420947782309e-23	2.04376251379254e-22	0.169560825616771	-0.920744120581314	0.204	0.295	0.691525423728814	1032	9752	0.460046092064996	0.28116574599065
FABP5	1.92442187162172e-23	2.1666918658848e-22	4.61046235573356	0.854159425447468	0.828	0.489	1.69325153374233	1032	9752	4.67873298946723	8.35787387595866
PLEKHB2	2.15547007174315e-23	2.42545307280181e-22	0.192643627807294	-0.916996191912686	0.234	0.326	0.717791411042945	1032	9752	0.597650148146907	0.320798594927444
DIRAS3	2.17435443213525e-23	2.44531812537587e-22	0.00530552689463182	-4.23023374919751	0.009	0.049	0.183673469387755	1032	9752	0.0789708455236802	0.00987385026571848
STUB1	2.20794807513352e-23	2.48169367358898e-22	0.458427676160352	-0.601501924064243	0.431	0.479	0.899791231732777	1032	9752	0.970554530859635	0.722659594639709
LTBP1	2.38360237042246e-23	2.67719743211639e-22	0.326846527532236	-1.00444418642137	0.292	0.333	0.876876876876877	1032	9752	1.01649028594443	0.607385050535714
F2RL3	2.38458104611816e-23	2.67719743211639e-22	0.0893174987825458	1.85499778328539	0.093	0.031	3	1032	9752	0.0603293545285444	0.203683927560617
MUC12	2.40137095314388e-23	2.69452532924197e-22	0.00961808268607589	-2.68225484970322	0.017	0.082	0.207317073170732	1032	9752	0.0870787620548672	0.0162607379059257
PFKP	2.48674396113298e-23	2.78874582368141e-22	0.154528852444817	-0.989186259021413	0.199	0.255	0.780392156862745	1032	9752	0.384935871523392	0.253935597183543
PTX3	2.59204855111179e-23	2.90519959434256e-22	0.00623477908945103	-4.19548635152829	0.008	0.057	0.140350877192982	1032	9752	0.101372918504343	0.0124166647926525
ADAMTS6	2.66425658321043e-23	2.98444796062896e-22	0.312103204029879	1.05369719820429	0.272	0.121	2.24793388429752	1032	9752	0.21807925303412	0.662336291135179
RAB11FIP5	2.68371923140603e-23	3.00455597557751e-22	0.17262768657718	1.10785058206017	0.213	0.106	2.00943396226415	1032	9752	0.122614929598298	0.276738622527185
NEGR1	2.69593716872999e-23	3.01653510230869e-22	0.00114755427034496	-5.60371229986814	0.002	0.072	0.0277777777777778	1032	9752	0.133908668048279	0.00158907363043359
NDUFV2	2.7457178956759e-23	3.07050681051612e-22	0.634120796844143	-0.525305033670988	0.51	0.546	0.934065934065934	1032	9752	1.30410249313222	0.949940582044915
DCXR	2.81194585860904e-23	3.14280023072434e-22	0.0730789996525272	-1.23781547207128	0.106	0.197	0.538071065989848	1032	9752	0.2656332268799	0.111518331229384
PDPN	2.82393823739691e-23	3.15442949148687e-22	0.000290483975011746	-6.39673448939191	0.001	0.054	0.0185185185185185	1032	9752	0.0641139723823295	0.000338665113881338
GRPEL2	2.83802403694648e-23	3.16838279001126e-22	0.153842784001004	1.25915377464511	0.175	0.08	2.1875	1032	9752	0.112131315155109	0.282793420731797
TMEM208	2.94208438918328e-23	3.28271201470242e-22	0.298177498676391	-0.773302415081138	0.317	0.373	0.849865951742627	1032	9752	0.662922718893741	0.491738345888168
EMB	3.28434008686771e-23	3.66253682414338e-22	0.0196154120886445	-3.45293944065904	0.026	0.166	0.156626506024096	1032	9752	0.538138891175887	0.032590612798707
PTPRD	3.35458809569036e-23	3.73877591910033e-22	0.00254814501334399	-5.22892925203193	0.002	0.055	0.0363636363636364	1032	9752	0.0614629230915912	0.00554431801730932
NT5E	3.37642621064055e-23	3.76100569830993e-22	0.215200789294969	-0.923974542560068	0.244	0.28	0.871428571428571	1032	9752	0.518199270149809	0.368993627153175
NDC80	3.40117149096792e-23	3.78644705145739e-22	0.00735707010592668	-3.32323511032891	0.011	0.062	0.17741935483871	1032	9752	0.0688986293336788	0.016144799948887
EVA1B	3.4267178885826e-23	3.81275128118216e-22	0.381304474777474	-0.736022518856762	0.374	0.4	0.935	1032	9752	0.820723928776152	0.65174291302268
MAP4K3	3.47327831450293e-23	3.86239432936778e-22	0.202187232154362	1.03558008844887	0.216	0.126	1.71428571428571	1032	9752	0.165646191519544	0.387825146328189
UQCR11	3.48649578624417e-23	3.87492417585258e-22	0.91922427262825	-0.451536242318625	0.599	0.634	0.944794952681388	1032	9752	1.88804833087254	1.40483076704125
INAFM1	3.55162132342606e-23	3.94509887865415e-22	0.0697550400763138	-1.43372161210142	0.102	0.186	0.548387096774194	1032	9752	0.299553162699374	0.11586960532684
SLC7A7	3.61915611429019e-23	4.01786984933937e-22	0.0251520620102335	-2.42150441615712	0.036	0.127	0.283464566929134	1032	9752	0.224451756447532	0.0435548660850792
MGMT	3.82631173583566e-23	4.24547553403273e-22	0.744561222300609	0.540865181705155	0.534	0.422	1.2654028436019	1032	9752	0.83944601543432	1.13715805381103
PARVG	3.95032711954489e-23	4.38063060935246e-22	0.0184223545788065	-2.82565594639499	0.025	0.122	0.204918032786885	1032	9752	0.225847484793897	0.0310688839661857
DSEL	4.01490853985477e-23	4.44976366447262e-22	0.0630821092083658	-1.47403016320638	0.088	0.167	0.526946107784431	1032	9752	0.238163472663149	0.105578749179567
FAH	4.23185866434308e-23	4.68759728973387e-22	0.00584199581955924	-2.89934694518289	0.013	0.078	0.166666666666667	1032	9752	0.0833067710617993	0.00890240593423415
PTPN6	4.60761087525984e-23	5.10097177232108e-22	0.032495402868348	-2.44821462261196	0.041	0.159	0.257861635220126	1032	9752	0.356210162366785	0.0643170364841037
NRP2	4.71376395566919e-23	5.21558559727496e-22	0.632877995155172	0.728879727196291	0.462	0.278	1.66187050359712	1032	9752	0.624835402508861	1.07305075789193
MAD2L1	4.89017963518959e-23	5.40777126936492e-22	0.0288986568955887	-1.93136264725116	0.048	0.101	0.475247524752475	1032	9752	0.15195500542464	0.0448362457378123
HHIP	5.06894088018123e-23	5.60233554899674e-22	0.000882452929713118	-5.78072065809187	0.002	0.046	0.0434782608695652	1032	9752	0.0604892482346129	0.00118160145900777
BLOC1S1	5.11077712526071e-23	5.64543429867597e-22	0.624275108856384	-0.528447436359768	0.495	0.552	0.896739130434782	1032	9752	1.34924857146525	0.961863859813773
LRRFIP1	5.38451109272262e-23	5.94450024636578e-22	2.06369361361887	0.478687364034888	0.767	0.598	1.28260869565217	1032	9752	2.22103530237749	2.98203545896221
AREG	5.54152049563516e-23	6.11444171511726e-22	0.0870711495187082	-3.82188245916242	0.086	0.194	0.443298969072165	1032	9752	2.99698649863746	0.204934766377951
RBM3	5.93607212031978e-23	6.54615012069893e-22	2.9425837304477	-0.327842646759144	0.831	0.825	1.00727272727273	1032	9752	4.83145238440463	3.99198426849097
SCO2	6.11118730732344e-23	6.73552491243103e-22	0.0998481088521932	-1.1683823811817	0.134	0.236	0.567796610169492	1032	9752	0.388634726366837	0.166386512458229
SELPLG	6.18105209965261e-23	6.80875096032687e-22	0.00477588232202208	-4.17776300364576	0.009	0.107	0.0841121495327103	1032	9752	0.225073744875145	0.00680532392653926
S1PR2	6.39119421648355e-23	7.0363330454272e-22	0.00438091848643452	-3.2520860460653	0.01	0.073	0.136986301369863	1032	9752	0.0815274008668209	0.00609757977095824
TRABD	6.4731683987132e-23	7.1226357928698e-22	0.112935916359391	-1.1858375445384	0.146	0.26	0.561538461538461	1032	9752	0.480208638560249	0.186140885680387
C19orf70	6.71173594621669e-23	7.38105239198772e-22	0.495157959570139	-0.586386342222093	0.44	0.491	0.896130346232179	1032	9752	1.09833049755325	0.772498560900716
SVEP1	6.97458521636378e-23	7.66587153869364e-22	0.00140082660618801	-6.02221468595945	0.002	0.071	0.028169014084507	1032	9752	0.130714164590054	0.00208131871415979
UBE2A	7.09363196146939e-23	7.79240764722607e-22	0.211043382383084	-0.753971558298729	0.259	0.353	0.73371104815864	1032	9752	0.530637888200369	0.324794049647801
HM13	7.1510255845382e-23	7.85111494010735e-22	0.369681417641171	-0.674196280098872	0.371	0.422	0.87914691943128	1032	9752	0.81435208730445	0.602302283773214
PI16	7.17858086924473e-23	7.87701595989129e-22	0.0455000030453265	-4.30021645726034	0.045	0.146	0.308219178082192	1032	9752	1.46796922079713	0.104680285088863
FZD1	7.28866477889825e-23	7.99339660520231e-22	0.0369495479166373	-1.69467108402442	0.058	0.139	0.41726618705036	1032	9752	0.175690191972133	0.0600452586566769
VSIG10	7.53008853627082e-23	8.2536083504012e-22	0.122289467762003	1.2795815466788	0.171	0.072	2.375	1032	9752	0.099686169215994	0.189205903698252
SEPT1	7.71540761551591e-23	8.45207167230056e-22	0.0221580336580183	-2.30300876323514	0.037	0.141	0.26241134751773	1032	9752	0.263335248721469	0.0349530737934195
HMMR	7.86024441848505e-23	8.60599322777603e-22	0.00600732954819438	-3.80325516013526	0.009	0.052	0.173076923076923	1032	9752	0.0782407919971594	0.00969775953043454
HLA-DRA	8.24802645823801e-23	9.02559371024811e-22	3.78889306408159	-1.39061528160337	0.793	0.498	1.59236947791165	1032	9752	16.7090239652814	6.97941223326114
NCF4	8.41079254028294e-23	9.19863893013223e-22	0.0182862071529646	-2.94431340469554	0.023	0.128	0.1796875	1032	9752	0.277292672120845	0.0343843086205567
NINJ1	8.47192171455684e-23	9.26039759690174e-22	0.131854900651545	-1.16384925527892	0.177	0.268	0.66044776119403	1032	9752	0.51143579709681	0.218360259102537
CACHD1	8.68687160657749e-23	9.49013263144078e-22	0.137815991361532	1.39174854959661	0.165	0.064	2.578125	1032	9752	0.0991320609104837	0.248734414535492
MANF	8.75894670741513e-23	9.56361477855789e-22	0.270779007609902	-0.794378025571398	0.304	0.349	0.871060171919771	1032	9752	0.627725618251036	0.425139124185692
GALNT5	8.7894950680643e-23	9.59169939552848e-22	0.000465264220010919	-6.13717365162624	0.001	0.048	0.0208333333333333	1032	9752	0.0428618217559965	0.000597035542620295
ANLN	9.00126741572236e-23	9.81740867646733e-22	0.0172778754541318	-2.44511071144457	0.032	0.073	0.438356164383562	1032	9752	0.112439492831951	0.025530059515068
GLI2	9.01178881803532e-23	9.82349245156324e-22	0.0018870920969325	-3.60538800803942	0.005	0.063	0.0793650793650794	1032	9752	0.0604972748002575	0.00256405284410555
TTC19	9.14293787418884e-23	9.96099021030048e-22	0.420250136228075	0.747856128800295	0.4	0.26	1.53846153846154	1032	9752	0.478842050446985	0.684060286106914
UGCG	9.51263541858929e-23	1.03580871801757e-21	0.506848605291608	0.72231383471553	0.412	0.29	1.42068965517241	1032	9752	0.560512392465262	0.842355931138489
LRIG3	9.84757225166713e-23	1.07169198129863e-21	0.218094336497489	1.01734459685777	0.243	0.132	1.84090909090909	1032	9752	0.192410198220175	0.357428886855084
MEF2A	1.0088123998628e-22	1.09726984182122e-21	0.75817919097491	0.588344677712718	0.535	0.404	1.32425742574257	1032	9752	0.840165510486043	1.18298407276053
TBX2	1.03630010190367e-22	1.1265511829885e-21	0.00981588817459977	-3.38891307626228	0.013	0.094	0.138297872340426	1032	9752	0.211565806834656	0.0179565557805266
CITED2	1.04498363556231e-22	1.13504116625391e-21	0.140233972913717	-1.24353068001328	0.178	0.275	0.647272727272727	1032	9752	0.609687340526348	0.234927204806769
RASSF4	1.04525228172537e-22	1.13504116625391e-21	0.0521291893337814	-1.88397989672533	0.064	0.173	0.369942196531792	1032	9752	0.337429148404798	0.103714144543241
PBK	1.0720851707498e-22	1.16354322846204e-21	0.0115847473529365	-2.66987480909412	0.019	0.067	0.283582089552239	1032	9752	0.0851985682923666	0.0183433113398184
GATA2	1.18319794492218e-22	1.28343392802913e-21	0.217553377366765	1.34902867129839	0.233	0.08	2.9125	1032	9752	0.194481509251614	0.371179364932763
C1QC	1.20210402949027e-22	1.30323029318225e-21	0.0405379941482658	-3.5181904184846	0.034	0.162	0.209876543209877	1032	9752	1.40728581319806	0.100499780403694
PPP1R14C	1.20416814945152e-22	1.30475624132501e-21	0.000241171798843975	-6.63203428854953	0.001	0.04	0.025	1032	9752	0.0464782406981304	0.000273799951025984
ABCG1	1.26452028755399e-22	1.36940311467427e-21	0.240468876736194	1.03843793706283	0.266	0.133	2	1032	9752	0.22813454033196	0.378046021395455
TSPAN5	1.35152186678234e-22	1.46282366757618e-21	0.116302422223086	-1.13452205627742	0.137	0.21	0.652380952380953	1032	9752	0.339003451148756	0.205940151497475
MTHFD1L	1.3936395388719e-22	1.50758872708015e-21	0.0368423940596736	-1.60784395979506	0.06	0.132	0.454545454545455	1032	9752	0.133350943426616	0.0568070570837743
ADRB2	1.53456651241236e-22	1.65913524127631e-21	0.127147308505031	1.566525405853	0.135	0.057	2.36842105263158	1032	9752	0.115581389065698	0.249102764076482
PROS1	1.59216228302238e-22	1.7204703038728e-21	0.494045780926058	0.756038607758868	0.436	0.268	1.62686567164179	1032	9752	0.512547337296451	0.766751237774702
AR	1.59817035932867e-22	1.72602398807497e-21	0.0151312092726192	-3.02745771984778	0.015	0.09	0.166666666666667	1032	9752	0.130509163862866	0.0330200174477317
ANG	1.60466265768638e-22	1.73168688840897e-21	0.0255914521797986	-2.03704991141265	0.035	0.117	0.299145299145299	1032	9752	0.146619959936189	0.0460293921688686
TTLL7	1.60515662663513e-22	1.73168688840897e-21	0.00847460587970894	-3.17764586061015	0.01	0.073	0.136986301369863	1032	9752	0.0929257132432034	0.0158128835424281
LYL1	1.66953102671037e-22	1.80015846786698e-21	0.306665774140474	0.895043196128243	0.327	0.166	1.96987951807229	1032	9752	0.281028145393525	0.495450217069597
ST5	1.75885541013309e-22	1.89544331400025e-21	0.0418388656838022	-1.56819442476931	0.063	0.149	0.422818791946309	1032	9752	0.18990908737804	0.0668465857624546
LHFPL2	1.7998664866087e-22	1.93858790362538e-21	0.185788498273029	-0.983975755503724	0.22	0.298	0.738255033557047	1032	9752	0.541397581819794	0.307554857353067
PCMTD1	1.86837716817042e-22	2.01128879121791e-21	0.665863644467198	0.626577717728295	0.508	0.386	1.3160621761658	1032	9752	0.769885155292176	1.06421011165942
TRPV2	1.87597653295166e-22	2.01837605104577e-21	0.0400748012926087	-1.59974836120381	0.063	0.144	0.4375	1032	9752	0.176969320717002	0.0641872206623649
CD48	1.89685089577692e-22	2.03973057364063e-21	0.0151003405449897	-3.52105042063488	0.025	0.173	0.144508670520231	1032	9752	0.613977668900564	0.0225466194177532
PRG4	1.90346553017481e-22	2.04573645298182e-21	0.0265525942589719	-4.84909248517771	0.022	0.127	0.173228346456693	1032	9752	1.38713477090178	0.0679178294606478
C3AR1	1.95841741016163e-22	2.10365787971524e-21	0.0163229278683568	-3.09128342409205	0.018	0.126	0.142857142857143	1032	9752	0.298434965307031	0.0295955751371512
SRSF8	2.17095933234198e-22	2.33070253118854e-21	0.379090666256959	0.748215255252759	0.372	0.238	1.56302521008403	1032	9752	0.389220082132536	0.602786683690529
ATP5E	2.18333686995411e-22	2.34272517709115e-21	5.11455918665111	-0.325278000352235	0.904	0.895	1.01005586592179	1032	9752	8.36572289971095	6.68914932806138
HEPH	2.19855512991825e-22	2.35778130284595e-21	0.0037811078296337	-3.51753466542688	0.007	0.065	0.107692307692308	1032	9752	0.0718544583117187	0.00582689684486153
ADGRF5	2.21013856339662e-22	2.36892521746589e-21	0.850208625224253	0.922224526259066	0.49	0.231	2.12121212121212	1032	9752	0.809776806449719	1.6018862824059
SULT1A1	2.23473954678266e-22	2.39400238672048e-21	0.00584079457231712	-3.39713574980147	0.011	0.084	0.130952380952381	1032	9752	0.126947179540158	0.00867235753681203
CKLF	2.25731390813826e-22	2.41688264992045e-21	0.230894473984376	-0.82000463111372	0.263	0.362	0.726519337016575	1032	9752	0.732285473259887	0.378615063054928
SYNGR1	2.27619523343381e-22	2.43578630472788e-21	0.0187061403421545	-2.28878270451653	0.025	0.109	0.229357798165138	1032	9752	0.151875149239252	0.0357246426221762
DAB2IP	2.3314610938275e-22	2.49358422263402e-21	0.173280406414986	1.12957783408505	0.207	0.098	2.11224489795918	1032	9752	0.122403346126084	0.281370861307304
P3H4	2.39351149585666e-22	2.55857237469949e-21	0.0856787032274735	-1.25717779988869	0.12	0.179	0.670391061452514	1032	9752	0.225283327656332	0.135763612478072
PGP	2.42531776489378e-22	2.59117820558974e-21	0.159836148336681	-0.888102488442989	0.215	0.283	0.759717314487633	1032	9752	0.437917828932332	0.248273834966563
DOCK1	2.46169841547951e-22	2.6286335793879e-21	0.394145980221675	0.737775886702864	0.386	0.234	1.64957264957265	1032	9752	0.334029591150259	0.636422621344231
ARL3	2.52075538034129e-22	2.69024978078099e-21	0.174623614496029	-0.86115694302848	0.231	0.294	0.785714285714286	1032	9752	0.432723858607492	0.274703594172429
ZBTB16	2.71764206838879e-22	2.89881820628138e-21	0.147283051239885	1.46777974570663	0.177	0.069	2.56521739130435	1032	9752	0.145702999322887	0.255836478310722
KIF17	2.76816477573196e-22	2.95112502271166e-21	0.0613634285862281	2.07001452886396	0.088	0.021	4.19047619047619	1032	9752	0.0265450753896229	0.0998416995184541
C6orf132	2.86126954216645e-22	3.04874790037168e-21	0.00771796061060237	-3.01654248524843	0.011	0.071	0.154929577464789	1032	9752	0.0714783025649104	0.0125717800238131
MID1IP1	2.86377695486862e-22	3.04978433264465e-21	0.0397354864841832	-1.66823460955126	0.058	0.142	0.408450704225352	1032	9752	0.187436834049842	0.0621871602866387
SGPL1	2.89194815063816e-22	3.07813570698883e-21	0.0409099411322473	-1.58584050469854	0.067	0.156	0.42948717948718	1032	9752	0.218391975002182	0.0652656295115828
SLCO4A1	2.92592361908552e-22	3.11263137893294e-21	0.0448582823898218	2.56682431508612	0.06	0.011	5.45454545454546	1032	9752	0.0246322852619414	0.077519193429205
DYNLT3	2.95706170616512e-22	3.14407331326449e-21	0.118002340577725	-0.989781879437495	0.159	0.251	0.633466135458167	1032	9752	0.36388128938649	0.191329697021083
ESYT1	2.97652729041067e-22	3.16307755695405e-21	0.301639132284774	0.824587426846483	0.317	0.187	1.6951871657754	1032	9752	0.284211014059089	0.484473709258052
IL1B	3.04776348610763e-22	3.23704735413847e-21	0.0846656650572284	-3.82821782498131	0.079	0.185	0.427027027027027	1032	9752	2.34928200684924	0.217948111718292
NPTXR	3.05555018435722e-22	3.24358404185613e-21	0.0400736539301252	2.90328943117006	0.052	0.008	6.5	1032	9752	0.0136858771237455	0.0678190004659642
GNA13	3.24055632155455e-22	3.43813855963332e-21	0.154480564546605	-1.1082391689775	0.205	0.304	0.674342105263158	1032	9752	0.640195593403821	0.236817940608955
ADI1	3.25966803952579e-22	3.45657007905317e-21	0.222372071998787	-0.769014069841206	0.27	0.346	0.780346820809249	1032	9752	0.5633713292635	0.355321420296527
PKIA	3.27390650918712e-22	3.46981707469688e-21	0.0105081255260562	-2.80610982142883	0.016	0.074	0.216216216216216	1032	9752	0.0854160720448529	0.0165896743574162
DBI	3.29161169057989e-22	3.48672214899806e-21	1.11254315975763	-0.497217738941869	0.621	0.646	0.961300309597523	1032	9752	2.50077585381539	1.75134307793502
NBPF19	3.32031152573863e-22	3.51524936811284e-21	0.0061872827879097	-3.21826836695464	0.011	0.087	0.126436781609195	1032	9752	0.140038522534775	0.00924310994501478
CDC42BPB	3.32355235866644e-22	3.51680684086366e-21	0.483663128731276	0.643939149942434	0.432	0.287	1.50522648083624	1032	9752	0.460393684382319	0.764076829094625
FST	3.34515382434708e-22	3.53778056399283e-21	0.00157736368499517	-5.24798459432468	0.004	0.054	0.0740740740740741	1032	9752	0.0998088382072978	0.00204021496706981
LEPROT	3.38229264281572e-22	3.57515528712947e-21	1.63893008217874	0.421015771288962	0.745	0.595	1.25210084033613	1032	9752	1.73337822001501	2.31569541907311
RP4-575N6.4	3.44155196804741e-22	3.63585968681755e-21	0.0614867203952922	2.01032517740722	0.085	0.022	3.86363636363636	1032	9752	0.0326361442284151	0.10270584081769
AUTS2	3.68944992706869e-22	3.89568272851802e-21	0.0290853275095295	-1.85480852032859	0.043	0.129	0.333333333333333	1032	9752	0.179975642441842	0.0485646362204604
AC067959.1	3.90065513317135e-22	4.11650657495385e-21	0.0568864758518572	2.57839815089497	0.071	0.012	5.91666666666667	1032	9752	0.0284737917419899	0.100630454913466
GPR176	3.9055697833833e-22	4.11950545304634e-21	0.0083046916490197	-2.76666703430614	0.014	0.075	0.186666666666667	1032	9752	0.0685016826698882	0.0131358697441316
TNFRSF10B	4.03948828651278e-22	4.25849926947385e-21	0.323811174640539	0.831604146791222	0.329	0.183	1.79781420765027	1032	9752	0.276258635485167	0.552799495111709
TRPM6	4.28943924076993e-22	4.51960427320148e-21	0.0244237003149668	4.23904716583358	0.036	0.002	18	1032	9752	0.00535589336272225	0.040256257859011
KBTBD2	4.37305533475534e-22	4.60526526827017e-21	0.302183014909339	0.793359905463861	0.328	0.204	1.6078431372549	1032	9752	0.314414692835821	0.470771666049951
DOCK4	4.42671136536842e-22	4.65930128456574e-21	0.513593329064001	0.785627832882958	0.44	0.234	1.88034188034188	1032	9752	0.482338752525283	0.8819475565243
PTGS2	5.4145741473524e-22	5.69605174463668e-21	0.144073417005471	-2.00747802521885	0.109	0.284	0.383802816901408	1032	9752	1.81459572664137	0.419931671710559
CHRD	5.52094428233744e-22	5.80487855971479e-21	0.00165014073790215	-4.57945338712338	0.003	0.058	0.0517241379310345	1032	9752	0.0688755290185149	0.00234949391302524
ATP6V1D	5.65248658902185e-22	5.94004301940996e-21	0.100491695710486	-1.03212745467583	0.152	0.232	0.655172413793103	1032	9752	0.284782945532955	0.163201907310866
CLIC4	5.66403307006176e-22	5.94903092855536e-21	1.00411284549912	0.555478168524288	0.611	0.392	1.55867346938776	1032	9752	0.905957006423081	1.54070020254624
GPSM2	6.13447253481013e-22	6.43973788757247e-21	0.0605044762169151	-1.46012976399603	0.085	0.159	0.534591194968553	1032	9752	0.216587054413326	0.100650779401149
NYNRIN	6.23671215231169e-22	6.54360844196082e-21	0.152554483035782	1.15588103956662	0.192	0.091	2.10989010989011	1032	9752	0.114076316762751	0.250332577391594
TCN2	6.7798709726817e-22	7.10974121209133e-21	0.343591692668982	0.938714008508875	0.353	0.169	2.0887573964497	1032	9752	0.313367396139823	0.548671251044307
LRRN4CL	6.84931444006327e-22	7.17877513464859e-21	0.00724855884127829	-3.67978127455803	0.01	0.08	0.125	1032	9752	0.130577219593907	0.0141360062038877
PDIA4	6.96227118618158e-22	7.29331855623618e-21	0.319719352727424	-0.718770398433159	0.327	0.373	0.876675603217158	1032	9752	0.670859567621826	0.518885977977629
EMD	7.1468298181145e-22	7.4827082268478e-21	0.190347343616538	-0.775530988814192	0.237	0.328	0.722560975609756	1032	9752	0.518720259526378	0.318837436458414
SLCO2B1	7.31786147814115e-22	7.65774319608325e-21	0.0538160189544339	-2.25443928566038	0.063	0.168	0.375	1032	9752	0.485581892419352	0.112782298700626
ATP5B	7.42572821273245e-22	7.76653005491681e-21	0.828826556145139	-0.474032043896826	0.575	0.594	0.968013468013468	1032	9752	1.61493324496771	1.22134564016321
IKZF1	7.54762943186527e-22	7.88987333351009e-21	0.0184411890599392	-3.26617016654746	0.025	0.18	0.138888888888889	1032	9752	0.595662814663659	0.0318239464392185
CCNA2	7.649057940376e-22	7.99169712887234e-21	0.0072021997354923	-2.93997017833093	0.014	0.059	0.23728813559322	1032	9752	0.0815954993277031	0.0104560672810874
RP11-92C4.6	7.8179613093421e-22	8.16387425849954e-21	0.0362449912147975	2.85037186296676	0.057	0.008	7.125	1032	9752	0.0107531687743614	0.0606650295284902
BPGM	7.88542213291871e-22	8.22995428029615e-21	0.046756832101065	-1.60475136721995	0.066	0.13	0.507692307692308	1032	9752	0.144951779471379	0.0790651766788625
PTMA	7.88952440819453e-22	8.22995428029615e-21	26.5177536848674	0.285464954298238	0.985	0.971	1.01441812564367	1032	9752	26.5250485833531	31.3180702325938
KHDRBS3	8.03665325079556e-22	8.37903323188926e-21	0.0287023154841686	-1.94429892787551	0.045	0.119	0.378151260504202	1032	9752	0.16151848731048	0.0460143442936917
IMPA2	8.07147508255148e-22	8.41092568644274e-21	0.0307410260558227	-1.760355905243	0.047	0.132	0.356060606060606	1032	9752	0.164083211590961	0.0515758074223497
LPCAT2	8.33463789481002e-22	8.68060399610402e-21	0.291668735693049	0.980337715857711	0.276	0.159	1.73584905660377	1032	9752	0.294880652652279	0.552207380296073
EIF4B	8.50258289848816e-22	8.85088147505273e-21	1.3302088332646	0.430842086885979	0.667	0.585	1.14017094017094	1032	9752	1.63065534150031	1.97956687599104
CSRP2	8.81403395017562e-22	9.16604549530362e-21	0.212509645418895	1.08937227930959	0.235	0.106	2.21698113207547	1032	9752	0.185680441312907	0.363180178994444
OMD	8.81456971695109e-22	9.16604549530362e-21	0.00313628580753322	-3.98915915202575	0.005	0.077	0.0649350649350649	1032	9752	0.126702457545304	0.00510897870713887
IRF9	9.204357269987e-22	9.56636964796975e-21	0.199508430477515	1.21329353494428	0.221	0.103	2.14563106796116	1032	9752	0.205740069508876	0.34010868337398
POLE4	9.29010710395133e-22	9.65044476579827e-21	0.586378059432674	0.60398094881519	0.47	0.336	1.39880952380952	1032	9752	0.622077523713882	0.938078860268355
P3H1	9.4637338930879e-22	9.82566979746305e-21	0.161872306406888	-0.975790596694709	0.208	0.249	0.835341365461847	1032	9752	0.361173853392709	0.263453869771306
PYCARD	9.48949824519284e-22	9.84727462811864e-21	0.235215721715988	-0.985247356764035	0.262	0.344	0.761627906976744	1032	9752	0.790425291410948	0.397849101783893
TBX15	9.49596909258767e-22	9.84884644091348e-21	0.00219373501924336	-4.1874396839295	0.004	0.056	0.0714285714285714	1032	9752	0.0570251590048152	0.0031631239890545
PLXNA3	1.01597253512902e-21	1.053177163176e-20	0.0125766802577236	-2.37951549010552	0.021	0.088	0.238636363636364	1032	9752	0.105656475993476	0.0185549371387854
CMTM3	1.0329927134896e-21	1.07026231503991e-20	0.155142202336534	-0.9000047466135	0.208	0.3	0.693333333333333	1032	9752	0.475352172734418	0.236511787717171
LRRC25	1.03805890192714e-21	1.07495083372048e-20	0.00872583807158267	-3.30008796830504	0.016	0.099	0.161616161616162	1032	9752	0.183828506344129	0.0145966942447233
TTYH3	1.04178570796749e-21	1.07824820774635e-20	0.121704017716508	-1.07434913888306	0.167	0.263	0.634980988593156	1032	9752	0.474794881369061	0.183212430192097
KIF23	1.05531057800034e-21	1.09167786600847e-20	0.00496281235930929	-3.16253924515851	0.009	0.055	0.163636363636364	1032	9752	0.0656719914294921	0.00810445199488271
SEPT7	1.059918394325e-21	1.09587400270688e-20	1.74668259505573	-0.412059128534144	0.757	0.743	1.01884253028264	1032	9752	3.25032759472677	2.4484956785316
KIAA1324L	1.06199387327327e-21	1.09744889493949e-20	0.133401622055389	1.34391992846358	0.158	0.064	2.46875	1032	9752	0.0973957977299316	0.238216406478105
NEDD4	1.07254199857863e-21	1.10777310788745e-20	0.187853791501826	1.0187667128555	0.24	0.115	2.08695652173913	1032	9752	0.147976920211674	0.303313550872025
C14orf2	1.09897982141551e-21	1.13448971486593e-20	0.831024537039167	-0.452890960065133	0.575	0.61	0.942622950819672	1032	9752	1.72798249351389	1.23590821089604
TFEC	1.12651533251609e-21	1.16231114682034e-20	0.00977364411834292	-3.39329299305809	0.016	0.102	0.156862745098039	1032	9752	0.204703525078774	0.0158755986685459
PIGT	1.1650392074021e-21	1.20104034886748e-20	0.351346168197107	-0.664259686640448	0.36	0.408	0.882352941176471	1032	9752	0.791723068404807	0.555860315472798
MRPL3	1.16526056391732e-21	1.20104034886748e-20	0.123004305857541	-0.947606054247221	0.173	0.252	0.686507936507936	1032	9752	0.351658947431537	0.182986737585465
SOD2	1.17463940336392e-21	1.21007953466293e-20	0.822962511772935	-0.965009858521102	0.481	0.521	0.923224568138196	1032	9752	3.12566725219291	1.65201303752636
PDE1A	1.2218490213162e-21	1.25806133427956e-20	0.0125488469659067	-2.70581888614133	0.017	0.101	0.168316831683168	1032	9752	0.167421850510223	0.0196369273327593
DOCK7	1.2336586317077e-21	1.2695631449661e-20	0.0250988475312746	-1.77888956454444	0.037	0.121	0.305785123966942	1032	9752	0.137172088880612	0.0397083109897532
DACT1	1.25204610602849e-21	1.28781885191502e-20	0.000909005094336113	-6.14253481486623	0.001	0.049	0.0204081632653061	1032	9752	0.0579120758418754	0.0015058297729277
CCDC85C	1.25896598961959e-21	1.29426653625042e-20	0.132199745202027	1.24440515998797	0.181	0.07	2.58571428571429	1032	9752	0.0940373485504809	0.214551848323469
TRIP6	1.26341222716645e-21	1.29816586237082e-20	0.132949164182011	-0.961525019179661	0.175	0.251	0.697211155378486	1032	9752	0.328040937655989	0.209436926765928
ANXA6	1.30406257239606e-21	1.33924193481419e-20	0.251206902292967	-0.780100710143843	0.288	0.342	0.842105263157895	1032	9752	0.633886895494748	0.427759727421031
CCT5	1.41348099520937e-21	1.45086231078515e-20	0.349636982654854	-0.713162066756836	0.367	0.384	0.955729166666667	1032	9752	0.758871451105089	0.537259417700732
LRP5	1.42396789859794e-21	1.46087197113776e-20	0.192954913418102	1.16839065446541	0.214	0.098	2.18367346938776	1032	9752	0.159883679099875	0.335857537592586
NDUFB11	1.5017310887764e-21	1.53985553127784e-20	0.840364023202232	-0.452110403972022	0.565	0.608	0.929276315789474	1032	9752	1.69862235276208	1.2761138743883
MLEC	1.61779594296789e-21	1.65801139652697e-20	0.286976497424552	-0.70338221256628	0.289	0.382	0.756544502617801	1032	9752	0.684204630238725	0.501806756648519
GTSE1	1.65140658065854e-21	1.69158513251786e-20	0.0188511955490329	-2.40938861803361	0.03	0.07	0.428571428571428	1032	9752	0.0976529194471726	0.0314422586579078
EXTL2	1.68243102431966e-21	1.72247652319837e-20	0.0428457126138111	-1.50254398781866	0.061	0.145	0.420689655172414	1032	9752	0.154387097333457	0.0775600050555579
DTX4	1.8476078382519e-21	1.89061086311749e-20	0.0723977960256041	1.8381625917053	0.098	0.028	3.5	1032	9752	0.0404857491603302	0.131602235134521
TAGLN	1.86058409576119e-21	1.90290927179446e-20	0.699150002674678	-1.6145086360889	0.406	0.352	1.15340909090909	1032	9752	5.00817052267828	1.56456660968374
LRP12	1.86660041333278e-21	1.90808042251795e-20	0.0314277764187696	-1.68710579827095	0.051	0.128	0.3984375	1032	9752	0.138512565901624	0.0533348954864242
HELZ2	1.97509452431634e-21	2.01794747492104e-20	0.160217167446604	1.17587208907212	0.186	0.09	2.06666666666667	1032	9752	0.134232126327465	0.275087466151009
JOSD2	2.11916304713145e-21	2.16402919180865e-20	0.206869845161939	-0.785741609871629	0.247	0.322	0.767080745341615	1032	9752	0.508969511039157	0.335767419842337
ALDH1A1	2.12318210679461e-21	2.1670197650859e-20	0.0169026205770821	-2.78079684388026	0.021	0.119	0.176470588235294	1032	9752	0.247422472528296	0.02838538448279
HOXC9	2.17774751820451e-21	2.22157077421766e-20	0.00201638895090173	-4.07618024620315	0.005	0.057	0.087719298245614	1032	9752	0.0679475912907656	0.00257454847646986
PSMB1	2.2026333849339e-21	2.24580454722455e-20	1.24857417588531	-0.416107510027366	0.685	0.678	1.01032448377581	1032	9752	2.26727654603747	1.77724100552315
SLC11A1	2.25534211181969e-21	2.29836709979902e-20	0.0429713516534243	-3.07823505352104	0.048	0.187	0.25668449197861	1032	9752	0.934766302588665	0.0957689619410139
CECR1	2.31018350499397e-21	2.35304800672682e-20	0.0990642328517455	-1.67545997221175	0.136	0.219	0.621004566210046	1032	9752	0.607255581905279	0.164437014019533
TMEM245	2.32448545680929e-21	2.36640240766979e-20	0.356430445867241	0.763278037007611	0.356	0.22	1.61818181818182	1032	9752	0.34184877178863	0.589690097020119
FAT4	2.63506296238514e-21	2.68120692209511e-20	0.291876640799182	0.911204896844801	0.303	0.158	1.91772151898734	1032	9752	0.257521864066664	0.473066664238183
HSD3B7	2.81166916382519e-21	2.85944163887074e-20	0.0888495062766002	-1.33459968078242	0.127	0.175	0.725714285714286	1032	9752	0.276458096757764	0.140945714746263
GRINA	2.82428910594532e-21	2.87080680886677e-20	0.230929771296733	-0.85217813487911	0.271	0.352	0.769886363636364	1032	9752	0.675242425031659	0.394405768181356
GPR34	2.84665863907271e-21	2.89206546399044e-20	0.007914586063277	-3.93488606731901	0.012	0.109	0.110091743119266	1032	9752	0.323211093902685	0.0137309411565755
CD46	2.92132945253839e-21	2.96641077572013e-20	0.854135343746798	0.566022409420678	0.59	0.447	1.31991051454139	1032	9752	0.974170162050496	1.34227253245736
CCDC85A	3.01102305031188e-21	3.05592696914186e-20	0.0682916800488518	1.9070341187162	0.092	0.025	3.68	1032	9752	0.0359263652699133	0.116490702372395
NIT2	3.0351005223237e-21	3.07879109645822e-20	0.0825498983141879	-1.12929811334796	0.114	0.208	0.548076923076923	1032	9752	0.27423004480211	0.133775413587443
TMEM47	3.09741137240768e-21	3.14039585675946e-20	0.341906616652453	0.755648201939479	0.321	0.218	1.47247706422018	1032	9752	0.348410829521447	0.580877547010089
VPS29	3.11570771727874e-21	3.1573352247712e-20	0.462236570763289	-0.574175131391162	0.426	0.476	0.894957983193277	1032	9752	0.984419132973732	0.707365153080966
SLC41A2	3.19612265263058e-21	3.23717376926987e-20	0.00561335890522541	-3.04887872393735	0.011	0.069	0.159420289855072	1032	9752	0.0709739542097526	0.00800090720166586
RP11-473M20.9	3.23366033744251e-21	3.27352512611603e-20	0.117335765865942	1.56219890242238	0.132	0.046	2.8695652173913	1032	9752	0.0822281544199774	0.218486469551346
LY6E	3.27495846545352e-21	3.31364432920022e-20	1.69823361106984	0.492527236522666	0.71	0.554	1.28158844765343	1032	9752	1.84376340921755	2.6738096966233
DOCK5	3.39040222386159e-21	3.42870600471133e-20	0.0148931265480514	-2.72271994708072	0.017	0.101	0.168316831683168	1032	9752	0.168705000856397	0.0285771716429921
CYTH4	3.42289069047327e-21	3.45980080371743e-20	0.014063815808621	-3.07689765586667	0.021	0.126	0.166666666666667	1032	9752	0.293104415767604	0.02582038259673
GSTM5	3.58900671523613e-21	3.62586382537734e-20	0.00294776767205618	-4.20043602898939	0.005	0.065	0.0769230769230769	1032	9752	0.0870462518572745	0.00436054524209494
CDK17	3.84762193508262e-21	3.88515971005903e-20	0.314709796426004	0.809405936549153	0.334	0.185	1.80540540540541	1032	9752	0.294010858940715	0.508987909051581
RGS7BP	3.86705053873708e-21	3.9027947336609e-20	0.0360941223021889	2.73277030996644	0.059	0.008	7.375	1032	9752	0.0126352456964915	0.0529243022592646
COLGALT1	3.92930823397691e-21	3.96361488454768e-20	0.26825768665436	-0.785925136921225	0.275	0.327	0.840978593272171	1032	9752	0.576514218671709	0.467204089771795
MSC-AS1	3.96323953849545e-21	3.99581411004473e-20	0.00151634769913622	-3.83980292734575	0.004	0.057	0.0701754385964912	1032	9752	0.0544057567518308	0.0019496542699909
PPP2R2A	3.97227844858166e-21	4.00289641633949e-20	0.453335374963789	0.638322379244756	0.43	0.292	1.47260273972603	1032	9752	0.469450651152154	0.701663514840863
EBNA1BP2	4.01630510049933e-21	4.04521109767474e-20	0.15031157736366	-0.969449895012838	0.199	0.241	0.825726141078838	1032	9752	0.353778542185424	0.245638592054608
PTPRK	4.02668957137856e-21	4.05361576304128e-20	0.305217470433291	0.865733145206759	0.31	0.161	1.92546583850932	1032	9752	0.23019692511232	0.512446098577543
NBL1	4.10400458926462e-21	4.12935590875274e-20	0.37097290416116	-1.00160327194908	0.355	0.337	1.05341246290801	1032	9752	1.04651269479132	0.612874535113482
SLC17A9	4.23974994426018e-21	4.26378091560416e-20	0.00798059785880856	-2.8752159507904	0.014	0.066	0.212121212121212	1032	9752	0.0660825264893187	0.0124463486618218
NTMT1	4.30118514933817e-21	4.32337639290076e-20	0.111069546300177	-0.993781849028778	0.162	0.233	0.695278969957081	1032	9752	0.314401914735623	0.167943413820736
AKT3	4.30633635419447e-21	4.32636582560933e-20	0.420381437651353	0.670908057838541	0.402	0.258	1.55813953488372	1032	9752	0.40895368380458	0.66048727824247
CLEC4A	4.37584413031317e-21	4.3939754703175e-20	0.00815427104581867	-3.43524166642332	0.014	0.094	0.148936170212766	1032	9752	0.178627449107253	0.0126435666989822
ATP11A	4.44639872913742e-21	4.46256745178882e-20	0.284345982487225	0.827242644849531	0.318	0.187	1.70053475935829	1032	9752	0.281437139185093	0.45574795135993
NLRP3	4.59250544170812e-21	4.60687875505421e-20	0.0444168855770988	-3.12275856163697	0.045	0.185	0.243243243243243	1032	9752	1.01732153899023	0.105820876029626
IFI30	4.96029579291295e-21	4.9733096870215e-20	0.0125750805756784	-3.252423986558	0.016	0.109	0.146788990825688	1032	9752	0.251510086290385	0.0217361853417912
MGAT1	5.01284417100406e-21	5.02346139012571e-20	0.376721861698521	-0.679828027870307	0.35	0.433	0.808314087759815	1032	9752	0.932629575983653	0.644461018236811
UNG	5.02032323860793e-21	5.02842053415408e-20	0.150593342460039	1.17791887579319	0.187	0.082	2.28048780487805	1032	9752	0.10734063120983	0.256358282008598
NCOR2	5.24018972667546e-21	5.24599749362694e-20	0.193748205970508	-0.769547198366566	0.245	0.336	0.729166666666667	1032	9752	0.530858694862999	0.304471729712145
GAL3ST4	5.40224759736006e-21	5.40551179530408e-20	0.00703618301695808	-3.53072178769161	0.008	0.069	0.115942028985507	1032	9752	0.0948422815757288	0.0130513934406745
MYO1F	5.51184815766057e-21	5.51240294861756e-20	0.0355820486128642	-2.16563400013731	0.055	0.178	0.308988764044944	1032	9752	0.426529948406378	0.0570277873342187
PHACTR4	5.5219213470969e-21	5.51969924595119e-20	0.607370690477106	0.592959093437638	0.487	0.355	1.37183098591549	1032	9752	0.720502909603323	0.950609297940039
CENPF	5.88129333792081e-21	5.87597090051093e-20	0.0395054819493477	-2.3679958422694	0.049	0.095	0.515789473684211	1032	9752	0.29907830956516	0.0754272114054666
AL035610.2	5.99710867130707e-21	5.98867052845297e-20	0.0228765212866859	5.72973060999071	0.023	0.001	23	1032	9752	0.00532661044807489	0.0473121387267628
FAM171B	6.08926791298749e-21	6.07764600536853e-20	0.189046111207715	0.992361581854518	0.222	0.124	1.79032258064516	1032	9752	0.167180665997052	0.307273390736925
CMBL	7.02536400069236e-21	7.00843541273888e-20	0.0241586423560616	-1.90362266815007	0.036	0.112	0.321428571428571	1032	9752	0.121117723319119	0.0370223617412269
NAA38	7.06402351389819e-21	7.04346589403838e-20	1.10411289967134	0.477062741737395	0.626	0.471	1.32908704883227	1032	9752	1.17720481900904	1.68099386120107
C5orf38	7.98971503967481e-21	7.96246826822557e-20	0.000612994911556752	-5.27357582543573	0.002	0.053	0.0377358490566038	1032	9752	0.0709686199992916	0.000725680525239799
WDR41	8.08453902358151e-21	8.05293029957953e-20	0.0626715497353145	-1.29760283496862	0.089	0.167	0.532934131736527	1032	9752	0.186870760688076	0.0998743673700384
ANKRD44	8.11011985148438e-21	8.074363812059e-20	0.0360832209900397	-2.22832602937102	0.054	0.178	0.303370786516854	1032	9752	0.422319896829058	0.066205646891738
NDUFA6	8.14011510671075e-21	8.10016862296225e-20	0.263633802950344	-0.714190696038928	0.293	0.356	0.823033707865168	1032	9752	0.622266530253547	0.423908387017877
SH3BP4	8.32139908060467e-21	8.27641854503383e-20	0.16919374526488	1.06249197672302	0.212	0.103	2.05825242718447	1032	9752	0.118959984265098	0.270341173782327
FAS	8.66195150462307e-21	8.61082042520608e-20	0.0227565927770002	-1.92676794857939	0.034	0.107	0.317757009345794	1032	9752	0.123952455075096	0.0405765465363756
[truncated: 20,011 more rows]
