# Supplementary material for: Single-Cell Transcriptome Analysis Reveals Mesenchymal Stem Cells in Cavernous Hemangioma
Source: Front Cell Dev Biol. 2022 Jul 5;10:916045. doi: 10.3389/fcell.2022.916045 (PMC9294370; doi:10.3389/fcell.2022.916045)
Supplement: Supplementary file 3 [file DataSheet2.ZIP › s2/EC2.csv]

	pvalue	padj	geometricMean_1	log2FoldChange	pct.1	pct.2	p1_p2	n_1	n_2	baseMean	arithmeticMean_1
MMP1	0	0	0.252915700022085	4.95841305223581	0.202	0.018	11.2222222222222	2273	8511	0.158539060119106	0.651679912717532
TFPI2	0	0	0.276523627507965	4.88573121664272	0.189	0.022	8.59090909090909	2273	8511	0.220388074910276	0.900295232468791
APLN	0	0	0.45058758588724	4.67546518595614	0.312	0.032	9.75	2273	8511	0.254132917817437	1.00016968091858
TFF3	0	0	1.55966580977922	4.50445374987704	0.646	0.045	14.3555555555556	2273	8511	0.721295562785506	2.7941675841827
MMRN1	0	0	1.83260391728409	4.40321716107521	0.641	0.05	12.82	2273	8511	0.940245588110014	3.81917476310881
ALDH1A2	0	0	1.14272784807001	4.30922458873775	0.54	0.058	9.31034482758621	2273	8511	0.663742129321808	2.69487644616508
SMOC1	0	0	0.346191959413212	4.21071223217259	0.316	0.017	18.5882352941176	2273	8511	0.163169497071634	0.659688934201506
THSD4	0	0	0.558709112440978	3.92699903459672	0.438	0.034	12.8823529411765	2273	8511	0.261312391210755	1.06549566188642
KRT18	0	0	0.497756108193345	3.84236737955823	0.413	0.043	9.6046511627907	2273	8511	0.250643741178373	0.893249244415161
PLAT	0	0	1.53224876757896	3.73738697503501	0.638	0.114	5.59649122807018	2273	8511	0.773351831110647	2.93163424537974
ITGA2	0	0	0.593705290227193	3.55630598159063	0.516	0.052	9.92307692307692	2273	8511	0.250707824494189	0.92002245661198
KCNN3	0	0	0.440170976731672	3.48605388915737	0.381	0.037	10.2972972972973	2273	8511	0.213069014364844	0.794175003864737
TGM2	0	0	1.61531723479428	3.39975695771593	0.672	0.114	5.89473684210526	2273	8511	0.795884912062513	2.74609323985015
BMP2	0	0	0.346301635298939	3.3955965537157	0.266	0.064	4.15625	2273	8511	0.2604607709862	0.783948774374851
ACKR4	0	0	0.465712891439143	3.33716869948286	0.352	0.049	7.18367346938775	2273	8511	0.246457810534538	0.903916708865676
TEK	0	0	0.870719461342528	2.99894629183896	0.569	0.09	6.32222222222222	2273	8511	0.449458401757407	1.54051476535347
TIE1	0	0	1.10381252833589	2.97215866963719	0.615	0.102	6.02941176470588	2273	8511	0.554474475493648	1.74815282874234
PODXL	0	0	1.48158779499397	2.87967307651084	0.667	0.119	5.60504201680672	2273	8511	0.778514089499017	2.44245201170412
ADAMTS18	0	0	0.659369907589634	2.85115279103048	0.472	0.062	7.61290322580645	2273	8511	0.358120923797108	1.17941593792549
ECSCR.1	0	0	1.75474146992114	2.80278943886158	0.696	0.133	5.23308270676692	2273	8511	0.848913691887967	2.60411447715577
DYSF	0	0	0.424645996724279	2.78184034978667	0.428	0.072	5.94444444444444	2273	8511	0.213164421930025	0.6220242390935
RAPGEF5	0	0	0.951768740303145	2.76238765420562	0.613	0.094	6.52127659574468	2273	8511	0.483365847947265	1.51114245886863
BCL6B	0	0	0.402080249076792	2.71511237429451	0.422	0.061	6.91803278688525	2273	8511	0.214194979000115	0.60685441093616
JUP	0	0	0.569548619402822	2.70255057923417	0.482	0.096	5.02083333333333	2273	8511	0.3201477986383	0.886022177288445
SYNPO	0	0	0.773242615378967	2.67234785384766	0.56	0.117	4.78632478632479	2273	8511	0.402177137004309	1.20278683925541
EFNB2	0	0	1.00274153197214	2.61927919888854	0.601	0.089	6.75280898876404	2273	8511	0.536937338376532	1.66267989016597
FZD6	0	0	0.729918469576804	2.59166689876565	0.557	0.105	5.30476190476191	2273	8511	0.396125486594118	1.21135457387738
HYAL2	0	0	2.15882716688095	2.5210595087945	0.725	0.218	3.3256880733945	2273	8511	1.14472322106082	3.38289660399956
CLEC14A	0	0	1.96920995204632	2.51771148431495	0.716	0.144	4.97222222222222	2273	8511	1.06714518539633	3.10711987305985
WFS1	0	0	0.48790293732731	2.49790516926949	0.459	0.089	5.15730337078652	2273	8511	0.267329245032148	0.789709581184591
NRGN	0	0	0.405547867520756	2.46753495678034	0.404	0.089	4.53932584269663	2273	8511	0.244186228521743	0.637269557276854
MMRN2	0	0	1.23003827191841	2.45333586828702	0.652	0.128	5.09375	2273	8511	0.679142676530388	1.9653911027542
ICAM2	0	0	0.989546771945032	2.44080955483248	0.585	0.147	3.97959183673469	2273	8511	0.62494294268866	1.56623348092182
TM4SF1	0	0	4.20799856455426	2.43031992728662	0.78	0.302	2.58278145695364	2273	8511	2.5778210858178	7.14447324227374
EGFL7	0	0	3.27731946711717	2.39991296920978	0.799	0.24	3.32916666666667	2273	8511	1.89299306403409	5.18724091523875
RHOJ	0	0	0.834605925526709	2.39081771850723	0.584	0.144	4.05555555555556	2273	8511	0.453714275306788	1.28540370129876
ROBO4	0	0	0.633481300637531	2.34690390369323	0.486	0.1	4.86	2273	8511	0.404351362397891	1.01536818674185
BACE2	0	0	1.12937279754739	2.30034719896595	0.597	0.232	2.57327586206897	2273	8511	0.695139353544363	1.77308033596167
RAI14	0	0	0.780949991371929	2.25422180858516	0.545	0.142	3.83802816901408	2273	8511	0.408071775920828	1.18447604742018
MALL	0	0	0.645379175806032	2.2490497069262	0.505	0.108	4.67592592592593	2273	8511	0.367326398506256	1.04801289301403
CALCRL	0	0	2.07463636514433	2.2361393512158	0.729	0.207	3.52173913043478	2273	8511	1.26966137489135	3.36939251744031
ECE1	0	0	1.72367676680725	2.21189509048806	0.711	0.268	2.65298507462687	2273	8511	1.01734321909293	2.6234554713347
ARHGAP29	0	0	2.48898158483798	2.18076998031251	0.773	0.261	2.96168582375479	2273	8511	1.41682484653098	3.67756789539189
ESAM	0	0	0.995965531695428	2.1528016896001	0.614	0.148	4.14864864864865	2273	8511	0.608624005539862	1.48475526830182
WWTR1	0	0	1.93076052085856	2.13493265879595	0.74	0.287	2.57839721254355	2273	8511	1.07484254791719	2.92775305660586
HAPLN3	0	0	0.857763555011533	2.11852741295011	0.579	0.165	3.50909090909091	2273	8511	0.508249134494497	1.35530956276108
NUDT4	0	0	1.76848371109522	2.02611353934892	0.698	0.34	2.05294117647059	2273	8511	1.26936665683189	3.20725503934021
MARCKSL1	0	0	1.26600706643958	2.02364242700953	0.619	0.225	2.75111111111111	2273	8511	0.87054202834933	2.00354207279006
FLNB	0	0	1.24994145190631	1.96353407300724	0.652	0.247	2.63967611336032	2273	8511	0.811770692977304	1.88031862532428
GNG11	0	0	4.21123107923391	1.95391735613482	0.797	0.448	1.77901785714286	2273	8511	3.18039229345543	7.50024667946585
ACVRL1	0	0	0.731424718739373	1.91101757943651	0.536	0.197	2.72081218274112	2273	8511	0.492466356129879	1.13897417341937
F2R	0	0	0.83690038979781	1.83782928248398	0.571	0.193	2.95854922279793	2273	8511	0.543539643443128	1.26863339718431
HSPG2	0	0	4.33429434171148	1.64778139050272	0.814	0.476	1.71008403361345	2273	8511	3.19673287766206	7.0676731431328
CAV2	0	0	1.77242533626556	1.60232908912487	0.706	0.32	2.20625	2273	8511	1.28502593285177	2.748957864861
FKBP1A	0	0	5.50949570672363	1.53414923991023	0.861	0.677	1.27178729689808	2273	8511	3.88040673124113	8.05668652693028
ELK3	0	0	1.93577262365477	1.49675993328357	0.734	0.394	1.86294416243655	2273	8511	1.41939460243067	2.93529366908584
RAB11A	0	0	1.82084829513583	1.41034688877586	0.745	0.44	1.69318181818182	2273	8511	1.36493099366434	2.6583844195497
APP	0	0	3.24499736790709	1.40480812810979	0.795	0.541	1.46950092421442	2273	8511	2.40537287450401	4.82402432178665
CCDC85B	0	0	2.16866266771771	1.33015664631091	0.757	0.467	1.62098501070664	2273	8511	1.69132841507777	3.17813184049458
FTH1	0	0	15.5352410701457	-1.89179750007484	0.971	0.987	0.983789260385005	2273	8511	67.7759535485355	21.9136843272217
CST3	0	0	2.71761036486525	-2.14891338227196	0.811	0.824	0.984223300970874	2273	8511	14.7035794235837	4.53566115309882
PNRC1	0	0	0.890252568283407	-2.19679191279833	0.585	0.815	0.717791411042945	2273	8511	5.28833168428383	1.54616532302977
CYBA	0	0	0.559064174504624	-2.4015938719641	0.468	0.706	0.662889518413598	2273	8511	4.31072680342974	1.00251584626604
FTL	0	0	14.1622119220818	-2.81401801244372	0.987	0.994	0.992957746478873	2273	8511	116.69829926679	21.8256538461383
TYMP	0	0	0.391742484138284	-2.82119366111981	0.363	0.613	0.592169657422512	2273	8511	3.15368151601014	0.844091031181824
ZEB2	0	0	0.263190125700316	-2.91372638542282	0.278	0.616	0.451298701298701	2273	8511	2.60512488547266	0.579723302109238
RGS10	0	0	0.0687704771982103	-3.27291335793375	0.1	0.426	0.234741784037559	2273	8511	0.991598178037616	0.131876392089219
CEBPB	0	0	0.263395643432108	-3.278757329315	0.276	0.598	0.461538461538462	2273	8511	3.01158019675146	0.574765275316482
LSP1	0	0	0.0772453683099812	-3.62467402488153	0.081	0.431	0.187935034802784	2273	8511	1.0127175705715	0.181385856178294
SDC2	0	0	0.129480609935184	-3.65308611739037	0.131	0.477	0.274633123689727	2273	8511	1.63058532011113	0.332830431088648
CD44	0	0	0.164536609414758	-3.88208883043291	0.151	0.697	0.216642754662841	2273	8511	3.49275448423551	0.410882631471122
OLFML2B	0	0	0.0685086688934531	-4.01056532852776	0.065	0.393	0.165394402035623	2273	8511	1.12142687259871	0.196667385724214
BASP1	0	0	0.0606523381352073	-4.08494365700452	0.06	0.403	0.148883374689826	2273	8511	1.17743176042443	0.149770710269125
LRP1	0	0	0.0970468956657355	-4.23478595904784	0.087	0.538	0.161710037174721	2273	8511	2.27026326664438	0.297904896719631
GPNMB	0	0	0.0797750813292641	-4.31864327097742	0.088	0.491	0.179226069246436	2273	8511	2.29929355862905	0.18983018926257
KANK3	2.96439387504748e-323	8.58192026826245e-321	0.646064039457215	2.39341322236608	0.534	0.09	5.93333333333333	2273	8511	0.369701788798573	1.05056088326521
CDH5	3.27170270676073e-320	9.35027139804893e-318	1.46602087346443	2.25664082611278	0.66	0.143	4.61538461538462	2273	8511	0.875427898447696	2.24084821812327
VWF	5.18877622575394e-319	1.46390010564817e-316	5.74019605400485	2.8882370444256	0.802	0.218	3.67889908256881	2273	8511	3.79022855319001	11.9995806317328
NRCAM	5.76638837230694e-317	1.60626762690422e-314	0.220595727657057	4.65811073542874	0.271	0.01	27.1	2273	8511	0.0877374621245644	0.361300907014111
CCND1	7.18858103714326e-317	1.9773989289157e-314	1.49726911598139	1.99525140096133	0.639	0.202	3.16336633663366	2273	8511	0.991798292100534	2.67003374951332
FLRT2	1.60558369133661e-315	4.36203391500539e-313	0.888744273895873	2.02175910842406	0.583	0.178	3.2752808988764	2273	8511	0.570998028338394	1.46229819576343
PCDH17	2.55698920117362e-315	6.86208589768617e-313	0.42683140466169	2.93116421323587	0.369	0.057	6.47368421052632	2273	8511	0.232337743904858	0.743040693172282
SVIP	6.01165610618254e-315	1.59388559364595e-312	0.512434520717202	2.19650985493359	0.46	0.13	3.53846153846154	2273	8511	0.395597055851293	0.828567407433933
BMX	3.53046122028618e-314	9.24896781114731e-312	0.263493598463422	3.18390869796804	0.311	0.034	9.14705882352941	2273	8511	0.133049293380352	0.411845668286772
EPHB4	1.26614631643898e-312	3.27797833406544e-310	0.69094446626204	2.09316627022164	0.552	0.131	4.21374045801527	2273	8511	0.397924653112123	1.06343175246531
ADGRF5	1.02948353600643e-310	2.63428077829739e-308	1.32124214422539	2.26442596061003	0.668	0.146	4.57534246575343	2273	8511	0.809776806449719	2.11676947859101
CLDN10	7.72606708315844e-310	1.95425094519523e-307	0.38888772025105	4.96616783445971	0.282	0.01	28.2	2273	8511	0.193196210664214	0.859586555117151
GALNT1	4.20010131843081e-306	1.05031170015214e-303	1.34248943270358	1.35661559988044	0.658	0.393	1.67430025445293	2273	8511	1.08993809888546	2.11228382289236
S100A4	2.48434938595339e-304	6.1427632120551e-302	1.63396441968862	-2.21542892891652	0.6	0.84	0.714285714285714	2273	8511	16.8045195417918	6.08965255189411
CD200	6.92132418692143e-303	1.69234066730437e-300	0.401790087763462	2.57392029005212	0.422	0.065	6.49230769230769	2273	8511	0.222713448040765	0.625478545639837
RAB31	3.0289103789235e-297	7.32463756028468e-295	0.17985009834447	-2.41369815668042	0.219	0.444	0.493243243243243	2273	8511	1.13187402017645	0.393667510276503
BCAR1	1.51263679900073e-294	3.6181614563924e-292	0.709174815808874	1.77579234369099	0.554	0.173	3.20231213872832	2273	8511	0.42803671250407	1.10654181781621
CD93	1.93749480645533e-292	4.58457104417807e-290	2.28757234795916	1.8281693827199	0.749	0.293	2.55631399317406	2273	8511	1.57469599340441	3.45823618898984
EMCN	5.50637709097193e-290	1.28907802408434e-287	1.82041449552215	2.14789392952189	0.72	0.178	4.04494382022472	2273	8511	1.12009239416068	2.93044562765613
RUNX1	5.70979204387977e-286	1.32262824965914e-283	0.0695958246264263	-3.17513091123651	0.091	0.338	0.269230769230769	2273	8511	0.63088442495324	0.171510519112723
HHEX	3.57005766802624e-281	8.18361344193598e-279	0.488955685239204	2.21207382269835	0.455	0.107	4.25233644859813	2273	8511	0.306099595730447	0.753460910472246
PON2	5.41673031665193e-278	1.2288718283324e-275	0.597173964379281	1.71004605130789	0.515	0.188	2.73936170212766	2273	8511	0.400083865216878	0.889162609401968
ERG	1.01122620202688e-276	2.27071875528608e-274	0.598192312685623	2.03361295513616	0.527	0.109	4.8348623853211	2273	8511	0.357650842211121	0.898309018505987
FBLIM1	7.29297214959885e-276	1.62110247600073e-273	0.354059961389169	2.29482475698251	0.381	0.086	4.43023255813954	2273	8511	0.20894321094696	0.555965167224503
AFAP1L1	2.57862395837052e-275	5.67451988279016e-273	0.332875736568331	2.46093478354308	0.379	0.066	5.74242424242424	2273	8511	0.179330977227839	0.5037698928266
MTUS1	3.51936970540071e-275	7.66804452842059e-273	1.54213345835554	1.81844292920582	0.689	0.242	2.84710743801653	2273	8511	1.06605693171529	2.42029180026276
PRCP	6.62392630317789e-273	1.42907962968365e-270	2.14971385186521	1.62441631622403	0.74	0.348	2.1264367816092	2273	8511	1.51246673781568	3.36874851040366
CRIM1	3.56613751081061e-272	7.61907010319402e-270	1.10511451099801	1.80471914979887	0.593	0.242	2.4504132231405	2273	8511	0.899210529275917	1.92144300496004
PFDN5	1.04336526561222e-271	2.20772077260216e-269	3.62038377148141	-0.854845721808668	0.849	0.914	0.928884026258206	2273	8511	8.43353816444584	5.05867981807228
HNMT	8.87541673716314e-271	1.8601182925525e-268	0.0388291051330265	-3.73251026889832	0.054	0.314	0.171974522292994	2273	8511	0.535253487425321	0.0841656029197188
NOTCH2	1.02202393158888e-270	2.12176024891933e-268	0.0540045122402266	-3.07270077266213	0.081	0.309	0.262135922330097	2273	8511	0.504127635304784	0.115845390631276
NID1	2.45412335335943e-270	5.04723724430165e-268	1.24069711231047	1.53893594584378	0.641	0.306	2.09477124183007	2273	8511	0.946546098053747	2.05176962315563
PDGFRB	2.80748423324179e-270	5.72050907747397e-268	0.0647689692402662	-4.32705166995362	0.055	0.343	0.160349854227405	2273	8511	1.15387055650831	0.219788297751524
LGALS3BP	2.1491867675402e-269	4.33899119325593e-267	0.0365607225246978	-3.82860240781525	0.048	0.314	0.152866242038217	2273	8511	0.662613545805988	0.0874823957849769
PVRL2	2.21642961489132e-268	4.43406819139077e-266	0.757419541730845	1.51173089764401	0.566	0.253	2.23715415019763	2273	8511	0.570939739516482	1.15235674245953
COL1A2	2.5006938717768e-266	4.95768192273156e-264	1.64560566516334	-3.33961990856116	0.699	0.771	0.906614785992218	2273	8511	35.4412723167436	8.16630847627631
RCAN1	3.3918738661145e-265	6.66442645515318e-263	0.862338920556263	1.77737320108507	0.481	0.231	2.08225108225108	2273	8511	0.724205899543036	1.64983405915482
SOX18	7.96403283806564e-265	1.55094253658825e-262	0.668934501002314	2.2630203769589	0.498	0.095	5.2421052631579	2273	8511	0.433933920474437	1.12220367522335
AXL	1.09617750083871e-264	2.11600720030321e-262	0.0624253566596848	-2.98369569443808	0.082	0.33	0.248484848484848	2273	8511	0.652780531463428	0.121381351366437
ITGB5	1.31404011566377e-262	2.51450145959104e-260	0.0457757185013568	-3.15876201356662	0.068	0.282	0.24113475177305	2273	8511	0.424231600546219	0.0953084818038426
TGFBI	1.00936420155818e-261	1.9148335016801e-259	0.148990313014878	-3.76213704198139	0.139	0.45	0.308888888888889	2273	8511	2.41684075969724	0.437514763263791
DOCK6	1.010604425876e-260	1.90080008511344e-258	0.381742956440532	2.20885541445666	0.422	0.092	4.58695652173913	2273	8511	0.239421944662322	0.614795352936501
KRT8	4.17794691065781e-260	7.7915169250793e-258	0.275836564781337	2.81923635561358	0.343	0.044	7.79545454545455	2273	8511	0.150683607528947	0.44575570115166
PRRX1	5.19403045277528e-260	9.60502807930864e-258	0.16280652713734	-4.07685742668995	0.113	0.413	0.273607748184019	2273	8511	2.7218049861672	0.537804634607288
ITGA10	9.13607164653565e-260	1.67540327211386e-257	0.459380452893565	2.84053033265851	0.375	0.055	6.81818181818182	2273	8511	0.245609364574276	0.894724627221677
SHANK3	1.2701460262104e-258	2.30998623576744e-256	0.825012024502535	2.13262940674101	0.58	0.117	4.95726495726496	2273	8511	0.531550541505074	1.42696513381141
CAV1	1.4007795001955e-258	2.52668472797558e-256	10.8366899802812	1.51566643502858	0.902	0.579	1.55785837651123	2273	8511	8.50938371147637	17.7637309226254
TRPS1	5.11371743187636e-258	9.14898095982692e-256	0.0280720367510854	-3.75756155411402	0.044	0.26	0.169230769230769	2273	8511	0.398047186098437	0.0523856553722893
CD9	5.90623432953353e-258	1.04816606980415e-255	6.83015014876182	1.2242240079957	0.854	0.674	1.26706231454006	2273	8511	6.08407485265967	11.0667780706779
FGL2	1.34531931966757e-256	2.36840775588836e-254	0.0760354940825108	-4.20336753535301	0.084	0.412	0.203883495145631	2273	8511	1.70107118673747	0.189987985735407
CYBRD1	1.75636570281028e-256	3.06750663936849e-254	0.126803535359497	-3.25597416826406	0.151	0.402	0.375621890547264	2273	8511	1.27662582001287	0.265911894634061
CLEC11A	4.8489450252722e-256	8.40203812804253e-254	0.0710055904790405	-3.69470611648141	0.071	0.295	0.240677966101695	2273	8511	0.693345334668819	0.205551412729387
PDLIM1	1.49435261042429e-254	2.56911902695289e-252	1.87611433678796	1.30184609387379	0.709	0.395	1.79493670886076	2273	8511	1.47461214579231	2.84384254801319
ADAM15	1.24794813799508e-253	2.12886408718758e-251	1.13494994413936	1.66424448281496	0.608	0.249	2.44176706827309	2273	8511	0.862233854996978	1.83654826721127
RASIP1	4.76141820526164e-253	8.05998223269135e-251	0.431061959505518	2.13435829303415	0.447	0.088	5.07954545454546	2273	8511	0.262582662881617	0.676948048124517
MXRA8	5.44020317737227e-253	9.13871077261482e-251	0.0783918052319974	-3.95272742672858	0.07	0.343	0.204081632653061	2273	8511	1.24408737299539	0.222850527483082
NFKBIA	1.41013126276381e-251	2.35085974002881e-249	1.10859029153096	-2.07656559603907	0.623	0.762	0.81758530183727	2273	8511	6.67441833334762	2.09502431486038
PARD6G	4.23871055646377e-251	7.01331312071742e-249	0.317544314681226	3.09934871844866	0.315	0.038	8.28947368421053	2273	8511	0.158865365415546	0.538309652448419
VCAN	1.42758023243496e-250	2.34442765634058e-248	0.36818932107205	-3.14358402056407	0.28	0.528	0.53030303030303	2273	8511	4.68445200094149	0.930633314311686
TNFAIP8L1	1.22203245857243e-248	1.99200342839592e-246	0.349530571818485	2.26271110657052	0.391	0.081	4.82716049382716	2273	8511	0.209756555085746	0.534285614231173
LAMA4	9.89614490876688e-248	1.60128356516415e-245	2.1332834259755	1.26191447504344	0.736	0.401	1.8354114713217	2273	8511	1.66031229039325	3.2681156186774
CEBPD	2.20660907625858e-247	3.54442622862383e-245	0.829820167590213	-2.0750161662694	0.496	0.698	0.710601719197708	2273	8511	5.46422184242895	1.92223370235747
PCOLCE	5.86920684633941e-246	9.35925839569168e-244	0.121332592810379	-3.95838417944352	0.102	0.392	0.260204081632653	2273	8511	2.21284706621761	0.353927378974197
HLA-DRA	1.04131114280737e-245	1.64856784234669e-243	0.528524675666419	-4.22153073893054	0.362	0.57	0.635087719298246	2273	8511	16.7090239652814	1.44524971738745
PXDN	1.47011753466916e-245	2.31081474770926e-243	0.947813324918624	1.54680443503388	0.502	0.251	2	2273	8511	0.754951383115121	1.71808908806889
PLXND1	3.95900839606329e-245	6.17886090523182e-243	1.37626980131812	1.37708779595903	0.686	0.364	1.88461538461538	2273	8511	1.14441444678423	2.20823166772752
GSN	4.61167353205014e-245	7.14679491171094e-243	1.57308184411716	-2.36803048386288	0.716	0.697	1.02725968436155	2273	8511	10.5800072056334	2.83629152451832
DCLK1	4.28704272534306e-244	6.59724910586708e-242	0.0299566846609893	-4.07485793743123	0.034	0.244	0.139344262295082	2273	8511	0.447723183841225	0.0702619331123129
PSAP	4.64240481597482e-244	7.09449724863486e-242	2.2918424132049	-1.622362745713	0.798	0.817	0.976744186046512	2273	8511	8.52115798289415	3.44515626887978
TSPAN5	1.2045511815619e-243	1.82809333113457e-241	0.611517635803248	1.85362687282947	0.516	0.119	4.33613445378151	2273	8511	0.339003451148756	0.945563823146736
RALA	6.04813176807221e-243	9.11610874576693e-241	0.948937770240247	1.37641304014178	0.519	0.368	1.41032608695652	2273	8511	0.975695448612276	1.76960475071512
MYCT1	6.36937249799474e-243	9.53499395856274e-241	0.494243850688732	2.04489728891639	0.462	0.097	4.76288659793814	2273	8511	0.322778615155105	0.74901401707784
CNKSR3	6.71654554820221e-243	9.98677711714444e-241	0.40399639779972	2.29200340966128	0.4	0.079	5.06329113924051	2273	8511	0.245744446588372	0.689773066949851
TMEM255B	8.45068705116298e-243	1.24809274663015e-240	0.323196473729484	2.26187061198445	0.378	0.076	4.97368421052632	2273	8511	0.203157414833714	0.523001985061087
TSPAN18	3.7867916226818e-241	5.55547576324904e-239	0.484362834931657	2.06715541887747	0.455	0.101	4.5049504950495	2273	8511	0.285439989078482	0.749551930823613
WARS	1.40881571144042e-239	2.05313897655351e-237	0.609062276259821	1.57768186376028	0.506	0.208	2.43269230769231	2273	8511	0.474352958223962	0.957974144352374
FDPS	3.17667260628236e-239	4.59906956406905e-237	0.961947235919838	1.2790817492492	0.611	0.332	1.84036144578313	2273	8511	0.782770946802167	1.45202931635893
HSPB1	3.1296337659305e-238	4.5013542910501e-236	2.32281102126558	1.18274168617768	0.751	0.472	1.59110169491525	2273	8511	1.94938193682782	3.63230291657758
ARHGEF15	1.0902310433673e-237	1.55789768443771e-235	0.345398772722632	2.33353679432582	0.392	0.062	6.32258064516129	2273	8511	0.204325628084383	0.568249884704633
EPHA2	7.57476709782748e-237	1.07542145003091e-234	0.272828813316276	2.49552239545997	0.334	0.058	5.75862068965517	2273	8511	0.161512984852811	0.421674688842627
FOXC2	2.01432743437991e-236	2.84149291801053e-234	0.575064528251303	2.42252218980087	0.407	0.079	5.15189873417722	2273	8511	0.322232049968195	1.11011054891824
VAMP5	2.88698124306976e-236	4.04655472834351e-234	1.80951045502082	1.17159798184277	0.716	0.469	1.52665245202559	2273	8511	1.57256978664641	2.7479574552201
EMP3	7.73427186912318e-235	1.07721763767041e-232	0.985272619057695	-1.50154328778169	0.564	0.723	0.780082987551867	2273	8511	4.19805027544988	1.93097900060209
EXOC6	1.3209076403643e-234	1.82816940464508e-232	0.395221201020213	2.13278778762078	0.399	0.102	3.91176470588235	2273	8511	0.291429718364388	0.660769108644082
PRRX2	5.22424796670023e-234	7.18530004720033e-232	0.0395074204979657	-3.68552612772217	0.045	0.231	0.194805194805195	2273	8511	0.367195067024518	0.0886713157376366
RGS3	1.00680919316268e-233	1.37613932327565e-231	0.592644389568121	1.76835892758709	0.442	0.154	2.87012987012987	2273	8511	0.435033685750815	1.09788015705206
S1PR1	3.84210737239069e-233	5.21909968128577e-231	0.774707073654234	1.79083365878765	0.581	0.152	3.82236842105263	2273	8511	0.537385084567488	1.15998655809333
C16orf74	1.22780391943106e-232	1.65761061662576e-230	0.167695321678712	3.0403654812161	0.225	0.034	6.61764705882353	2273	8511	0.112390778302293	0.267262255073377
PALMD	8.28677355837206e-232	1.11194353003375e-229	1.34757378723288	1.91171865734191	0.672	0.175	3.84	2273	8511	0.888279965538196	2.21340936914675
PPP3CA	1.18900274347471e-231	1.5857693559336e-229	1.57057667456119	1.0953506373046	0.716	0.465	1.53978494623656	2273	8511	1.38060813780022	2.32225952394633
HMGN3	1.10143803240439e-229	1.46013526151151e-227	1.81963377647091	1.06463202293357	0.752	0.519	1.44894026974952	2273	8511	1.66707744458356	2.80266821707037
ISLR	2.61679385719781e-229	3.44821351026916e-227	0.0503754255894338	-3.96236194577376	0.051	0.282	0.180851063829787	2273	8511	0.81753570834823	0.13272757869713
PERP	5.15159242840498e-229	6.74797279639762e-227	0.818056215126538	1.69487399552792	0.574	0.187	3.06951871657754	2273	8511	0.56690576830659	1.33760964785067
GLUL	1.14273968775846e-228	1.48799583247412e-226	0.451086332539056	-2.44524400033019	0.434	0.582	0.745704467353952	2273	8511	3.33160759848108	0.888475173435716
ADAMTS2	1.24298201906414e-228	1.60900366538385e-226	0.037297636868995	-3.96273592656869	0.036	0.219	0.164383561643836	2273	8511	0.411624343955418	0.106698061477794
EMILIN2	1.6194267092141e-228	2.08404117912079e-226	0.0348718096590193	-3.34560025568558	0.06	0.278	0.215827338129496	2273	8511	0.486409253958152	0.0653394587525476
ENG	2.14363330412332e-228	2.74260433084521e-226	1.90718990011706	1.2657336791601	0.714	0.424	1.68396226415094	2273	8511	1.58452415870454	3.00069019814878
SERPING1	1.51639169757727e-227	1.928885300398e-225	0.153052504014124	-3.59462559344897	0.149	0.431	0.345707656612529	2273	8511	2.38798197967429	0.354824214814921
CD59	1.76478069150533e-227	2.23194045386588e-225	3.69419334896781	1.04624095375934	0.811	0.6	1.35166666666667	2273	8511	3.25423792220779	5.65543671918816
ZFP36L2	7.2739719765259e-226	9.14691584659594e-224	1.2090111101166	-1.68034935790501	0.63	0.792	0.795454545454545	2273	8511	6.38794204279748	2.28550245201018
ECM1	1.51683804810134e-222	1.89656466400671e-220	0.0787797767965401	-2.82258319498242	0.115	0.296	0.388513513513514	2273	8511	0.596778244931816	0.179046673041559
SCARF1	4.68556130306535e-222	5.82544983250034e-220	0.394497586195989	2.11515331528098	0.436	0.084	5.19047619047619	2273	8511	0.249786772313114	0.632740855997674
HERPUD1	4.17851906935487e-221	5.1658702606867e-219	0.399897709516904	-1.80844132605255	0.437	0.568	0.769366197183099	2273	8511	1.92483254108588	0.642486209487932
ATP8B1	6.95999494127423e-220	8.55651668590395e-218	0.425863518861696	1.93323263224125	0.429	0.109	3.93577981651376	2273	8511	0.263994011067833	0.690127930051123
CRIP2	4.86242342456855e-219	5.94458277116975e-217	2.42026098793807	1.224106753114	0.768	0.419	1.83293556085919	2273	8511	1.89533981075637	3.63773570147091
COL1A1	5.55289214905563e-217	6.75121241061427e-215	1.491901485742	-3.26175173334818	0.635	0.727	0.873452544704264	2273	8511	43.0877597064912	10.022443503099
SHC1	7.00058666404023e-217	8.46455550158623e-215	1.04558268949197	1.27964290130981	0.655	0.303	2.16171617161716	2273	8511	0.758292888484369	1.61378884794915
H3F3B	4.9634728091994e-216	5.96864386006787e-214	4.69023180991024	-0.729408835238636	0.879	0.929	0.946178686759957	2273	8511	10.2315258245265	6.66708447364802
PNP	1.33893319825957e-215	1.60133499787501e-213	0.419383465953258	1.74441901419456	0.384	0.153	2.50980392156863	2273	8511	0.353180257465231	0.702927450285317
PALD1	9.79115312034202e-215	1.16467089495268e-212	0.262897426481613	2.53815363730149	0.324	0.049	6.61224489795918	2273	8511	0.161389034958961	0.446941147104812
TSC22D3	1.18444695319894e-214	1.40134084151054e-212	1.03883136147156	-1.62712736520839	0.571	0.797	0.716436637390213	2273	8511	5.07531879351329	2.11891612468437
TWIST1	5.34334673037034e-214	6.28800471382512e-212	0.0297958833355183	-4.15786175571725	0.031	0.196	0.158163265306122	2273	8511	0.30972833525957	0.080003850903798
LGALS3	6.12073756677267e-214	7.16451866459571e-212	1.58120037960672	-1.13715945107092	0.717	0.721	0.994452149791956	2273	8511	4.47279318698799	2.50344599909501
RNASET2	1.69189020202908e-213	1.96993311036254e-211	0.0925160162172893	-3.17191005831605	0.139	0.378	0.367724867724868	2273	8511	1.08446320536927	0.171258073364761
PTMS	3.82353138159405e-213	4.42845429386098e-211	4.73721729888936	0.862787318334322	0.868	0.668	1.29940119760479	2273	8511	4.02447193533848	6.67583884233139
CD248	4.61020005408983e-213	5.31162630315711e-211	0.0296128647226221	-4.20690694771452	0.034	0.259	0.131274131274131	2273	8511	0.692537486307999	0.0729708895239381
ASAH1	4.68674995668573e-213	5.37169893473053e-211	0.278726506409281	-2.17058659165413	0.324	0.496	0.653225806451613	2273	8511	1.53773636210401	0.483389423621481
EIF1	8.79402414617583e-213	1.00270101223184e-210	7.45162297379917	-0.613339202889372	0.918	0.952	0.964285714285714	2273	8511	14.0056945557143	9.71433585459344
HLA-DPB1	2.03886023243943e-211	2.31274011727124e-209	0.303628725010963	-3.8354183723158	0.319	0.497	0.641851106639839	2273	8511	6.53757666255419	0.643739317023078
PTPRF	7.07738650751648e-211	7.9869214094568e-209	0.247932137057819	2.42937521319487	0.309	0.06	5.15	2273	8511	0.153030372813902	0.407392852561759
ABCA1	4.48963268045394e-208	5.04075799826885e-206	0.0525406742585743	-3.55812663676774	0.07	0.318	0.220125786163522	2273	8511	0.756915707566735	0.102842133965257
OCIAD2	7.32626019970328e-208	8.18384172358733e-206	0.594049914386592	1.9800949398443	0.459	0.165	2.78181818181818	2273	8511	0.612689058834721	0.989181266195624
MAP1A	2.73237340587801e-207	3.03679844291674e-205	0.0399033617009219	-3.55441204595975	0.046	0.208	0.221153846153846	2273	8511	0.321126509582611	0.105430060763122
MARCH3	8.92143605550354e-206	9.86558401193019e-204	0.185865649420056	2.62106143627949	0.268	0.045	5.95555555555556	2273	8511	0.116871197158792	0.284439195791976
ANTXR1	3.22433597555857e-205	3.54773687390709e-203	0.0487209331818608	-3.53441850862003	0.05	0.248	0.201612903225806	2273	8511	0.459873407064017	0.158414341524505
NTS	5.34620955799892e-205	5.85316853399623e-203	0.22154401440215	5.28975828260915	0.158	0.007	22.5714285714286	2273	8511	0.159506994451904	0.659659051956592
TM4SF18	1.26160334643258e-204	1.37439818027699e-202	0.398535877896099	2.26076699822578	0.378	0.066	5.72727272727273	2273	8511	0.25965696408746	0.6670523388487
CTSK	1.85113213699463e-204	2.00670018752235e-202	0.102851659785189	-3.55364507227722	0.125	0.325	0.384615384615385	2273	8511	1.30155044946378	0.229227494020818
RP11-322E11.5	3.3736459965027e-202	3.63923793132541e-200	0.113458115121789	4.7133020409678	0.197	0.006	32.8333333333333	2273	8511	0.0417074902973329	0.165599792009889
STMN1	7.28715322914636e-202	7.8224923883217e-200	1.15786047340899	1.62279991063188	0.525	0.268	1.9589552238806	2273	8511	1.0956823063444	2.4531809747943
PCAT19	5.1022511583734e-201	5.45049218403714e-199	0.509325943410768	1.89831305337287	0.483	0.1	4.83	2273	8511	0.340964780252283	0.777709428687216
LGMN	6.28509164445789e-201	6.68162931052851e-199	0.338651187292047	-2.75748536074174	0.377	0.488	0.772540983606557	2273	8511	3.09924659689912	0.602313025606977
ZFP36L1	7.15589572410117e-201	7.57080006271973e-199	2.00844427023187	-1.2241836315012	0.738	0.807	0.91449814126394	2273	8511	6.61882907262873	3.40486935470707
SEMA3A	7.96331612327203e-201	8.3847241439581e-199	0.145506039189489	3.85444686161536	0.195	0.012	16.25	2273	8511	0.0640615710201987	0.249597426531801
HLA-DRB1	9.98669681188108e-201	1.04651071448693e-198	0.35309484631178	-3.94619654048839	0.259	0.499	0.519038076152305	2273	8511	8.99068958898267	0.930802118098996
INO80C	1.80003872711114e-200	1.87732948951696e-198	0.377071860136535	1.88446531515795	0.412	0.111	3.71171171171171	2273	8511	0.240873318517492	0.609442090434131
FAM20C	2.05375153956902e-199	2.1318328481017e-197	0.028359581401955	-3.53545140505095	0.038	0.223	0.170403587443946	2273	8511	0.317472996781827	0.0583952065818144
EMILIN1	2.98145854419844e-199	3.08028059735356e-197	0.0497044535230771	-3.25106129200995	0.061	0.219	0.278538812785388	2273	8511	0.387342146714884	0.130914642185607
RCN3	9.0306505350775e-199	9.28637830256615e-197	0.141045362191488	-2.71268256024559	0.18	0.311	0.578778135048232	2273	8511	0.875896047358346	0.314927937817883
CD68	1.7386340240566e-198	1.77955257364603e-196	0.115907567463269	-3.55452749650432	0.152	0.372	0.408602150537634	2273	8511	1.61208215247414	0.223808177384923
VWA1	2.63092814879291e-198	2.68037985381189e-196	0.449722523979472	1.86596335212958	0.423	0.11	3.84545454545455	2273	8511	0.304819826548347	0.715924996024728
CHPF	2.71615067852677e-198	2.75445215814101e-196	0.0342494902607255	-3.70246535377095	0.034	0.199	0.170854271356784	2273	8511	0.334226890067651	0.0858022543419442
KCNJ2	1.09292261642783e-197	1.10325023381242e-195	0.148500655247587	3.16354877966314	0.205	0.023	8.91304347826087	2273	8511	0.0835516147406792	0.248299138268601
AEBP1	1.12114686942734e-197	1.12657342505105e-195	0.184813527188536	-2.80737863436286	0.221	0.382	0.578534031413613	2273	8511	1.62595812773031	0.418394899241531
BICC1	3.04282803723818e-197	3.04365789943015e-195	0.0246181553817466	-4.1280874066776	0.026	0.215	0.12093023255814	2273	8511	0.407168640750477	0.0776614322076443
MYL12B	3.09257080313326e-197	3.07941688207016e-195	5.42067732145004	0.687857395366236	0.877	0.83	1.0566265060241	2273	8511	5.4553748320652	7.88620828003318
CYR61	4.08030499772673e-197	4.04464827837723e-195	1.59813963982004	1.85736585283961	0.498	0.279	1.78494623655914	2273	8511	1.81462318595091	4.31255539206029
SERPINF1	5.19465798118066e-197	5.12617235577855e-195	0.0888766132537178	-4.12051447605629	0.072	0.379	0.189973614775726	2273	8511	2.57986933934527	0.25419167828489
RPS27	1.39699531712381e-196	1.3724231673494e-194	11.8923887141496	-0.866891781343201	0.944	0.964	0.979253112033195	2273	8511	27.2415231101255	16.32908384664
ST6GALNAC3	2.72096725914883e-196	2.66122691132574e-194	0.201288510112644	3.36215565068421	0.248	0.021	11.8095238095238	2273	8511	0.0948239970166843	0.337315237558094
PPM1F	6.23879438885489e-196	6.07481899651065e-194	0.574225083561951	1.50712159749168	0.505	0.196	2.5765306122449	2273	8511	0.460261731873254	0.907724017981538
SNAI2	1.06232984387392e-195	1.02985156582773e-193	0.0337888665527888	-3.75595466681933	0.046	0.195	0.235897435897436	2273	8511	0.33598022995928	0.0731863034638404
TMEM176B	1.38082183450263e-195	1.33273531973969e-193	0.0313471721188452	-4.36967641686666	0.037	0.274	0.135036496350365	2273	8511	0.711937796255307	0.067493100043827
PKIG	1.4508659102095e-195	1.39422511878036e-193	0.558419391293941	1.40943641997262	0.452	0.233	1.93991416309013	2273	8511	0.530018129094513	0.92963829630767
PECAM1	1.93322074168039e-195	1.8496719844095e-193	3.94916152117664	1.67221447021647	0.799	0.336	2.37797619047619	2273	8511	2.77888836226324	5.90343615102392
CFD	2.32369467907021e-193	2.21364610855494e-191	0.26809472946281	-4.10968250045682	0.204	0.521	0.391554702495202	2273	8511	15.5275676429954	1.3466884165886
S100A16	4.12016857176107e-193	3.90812196509371e-191	1.92431603705085	1.29295028815032	0.695	0.329	2.11246200607903	2273	8511	1.44728528524517	3.0703028404599
SMAD1	1.09222939053661e-192	1.03157081408364e-190	0.447009077934199	1.75461246545189	0.429	0.124	3.45967741935484	2273	8511	0.309626772812199	0.704057124657832
OLFML3	1.17142555118215e-192	1.10164062732113e-190	0.0293457170080706	-3.7339262854361	0.037	0.214	0.172897196261682	2273	8511	0.40560108916396	0.0714490456181833
SOX7	1.80891356952057e-192	1.69391285152637e-190	0.393597291180002	2.08735742605322	0.404	0.071	5.69014084507042	2273	8511	0.240914133817781	0.612367583623897
RAMP2	1.87712197522038e-192	1.75033670282625e-190	2.7012422816799	1.73992684581109	0.754	0.263	2.86692015209125	2273	8511	1.90400802026248	4.38002583807845
SEPN1	1.34074225134026e-190	1.24491029464108e-188	0.687500218802682	1.26841688346136	0.543	0.269	2.0185873605948	2273	8511	0.55182054226067	1.0394703892113
COL5A1	3.1675770688537e-190	2.92881096542834e-188	0.194835911702621	-3.19443367610584	0.198	0.348	0.568965517241379	2273	8511	1.80646294944798	0.561967896193329
FAM198B	3.71566130987701e-190	3.42120681109429e-188	1.0667748131191	1.36125887992767	0.618	0.306	2.01960784313725	2273	8511	0.866197750284833	1.77041575968132
JUNB	4.89921716979315e-190	4.49217387660284e-188	1.98611250676721	-1.5228408748145	0.666	0.816	0.816176470588235	2273	8511	10.9239008988119	4.72141073438113
TNFAIP8L3	1.77278702331377e-189	1.61875316327979e-187	0.237354976636991	2.24339282682823	0.32	0.062	5.16129032258065	2273	8511	0.133545346494786	0.357741165686531
PCDH18	3.94110506582204e-189	3.58379992059834e-187	0.0117010044536521	-4.52803732140332	0.015	0.174	0.0862068965517241	2273	8511	0.234987496592871	0.0350171424445685
ADGRL2	1.41009234970726e-188	1.27697498961555e-186	0.498305915203678	1.63893332810936	0.469	0.148	3.16891891891892	2273	8511	0.357393839890349	0.794959567252172
SOD3	1.53727990402391e-188	1.38645006426026e-186	0.0462389990609082	-4.20351569280608	0.044	0.307	0.143322475570033	2273	8511	1.15097327440314	0.133301482194019
PROX1	1.56416980976748e-188	1.40494370749972e-186	0.332575947281111	3.14404159261525	0.289	0.027	10.7037037037037	2273	8511	0.18289302971319	0.629651035116044
LAMB1	1.31384615663123e-187	1.17530481800109e-185	1.2448337236817	1.25815690125546	0.661	0.289	2.28719723183391	2273	8511	0.925368946733868	1.98940175073413
LOXL1	1.94390312178599e-187	1.7318838906082e-185	0.0393126798586223	-3.67455038643819	0.044	0.194	0.22680412371134	2273	8511	0.373347911353254	0.0885320161231303
STK17B	2.18291006598108e-187	1.9369806012895e-185	0.0946217781845555	-2.9624709540389	0.139	0.397	0.350125944584383	2273	8511	1.23545952866725	0.182519457412558
SHE	4.9121519372561e-187	4.34123757153645e-185	0.364321391740313	2.06785567487136	0.404	0.076	5.31578947368421	2273	8511	0.226064778178026	0.596920217074854
PDGFRA	7.40344512224734e-187	6.51680853440699e-185	0.0343597964659437	-4.01322660688535	0.051	0.241	0.211618257261411	2273	8511	0.685457775741206	0.0687349203356313
TMEM176A	2.20891712198088e-186	1.93663068471359e-184	0.0262330099325536	-4.26489754818389	0.035	0.25	0.14	2273	8511	0.592752657806284	0.053134904924778
SNTB2	4.08145253194739e-186	3.56414461976326e-184	1.09465014145853	1.22200576470548	0.642	0.326	1.96932515337423	2273	8511	0.891446139852022	1.7012442367444
PGF	5.21078781839107e-186	4.53235560203612e-184	0.488675165758655	1.92130694251802	0.329	0.124	2.65322580645161	2273	8511	0.443613140098209	1.15870957272495
TFPI	2.17689095732746e-185	1.88601033098221e-183	1.38754335191148	1.23304154274892	0.679	0.336	2.02083333333333	2273	8511	1.11962134506552	2.17632129975712
NOTCH1	5.14855749269293e-185	4.4431041640863e-183	0.485124309135916	1.60929488960213	0.473	0.15	3.15333333333333	2273	8511	0.373233216208804	0.771668655841174
CHRM3	5.88765629765539e-185	5.06108455024236e-183	0.219415061064386	4.11742240448969	0.192	0.012	16	2273	8511	0.103807621495883	0.432741270186444
CTSL	6.8239788622913e-185	5.84313147251293e-183	0.746220725604382	-2.09029555839071	0.564	0.596	0.946308724832215	2273	8511	4.1250569852163	1.25423402239209
TNFAIP6	8.79771443871505e-185	7.5039730208668e-183	0.0295611948452179	-4.31426356520336	0.032	0.184	0.173913043478261	2273	8511	0.450739266364936	0.0764633202878291
IPO11	1.59742310021192e-184	1.35725454607195e-182	0.244772213319039	2.13954086444002	0.327	0.07	4.67142857142857	2273	8511	0.14949329966584	0.378470160266061
DCN	1.62339282255445e-184	1.37401470973589e-182	0.368854136165935	-4.32926344696691	0.24	0.462	0.519480519480519	2273	8511	16.6326273572161	1.55247390398137
PLAC9	1.65710899002106e-184	1.39717779442159e-182	0.463316492241662	-2.45869313581661	0.352	0.466	0.755364806866953	2273	8511	2.88500743680076	1.02343286622169
SEPW1	1.70139541855383e-184	1.42904227407235e-182	3.60276376404714	0.893301207071935	0.831	0.634	1.31072555205047	2273	8511	3.29368180298257	5.21231542257533
EDIL3	7.20267233793369e-184	6.02669229918513e-182	0.039547015117829	-3.8592624740465	0.047	0.198	0.237373737373737	2273	8511	0.451209346298723	0.106317699947232
ZNF503	2.67042477828469e-183	2.22596089662625e-181	0.0627494550375276	-2.71869672233005	0.09	0.269	0.33457249070632	2273	8511	0.463815792559673	0.11961184479923
RHOQ	3.15846731453179e-183	2.62283893296553e-181	0.133359816566033	-1.85308056556889	0.207	0.347	0.596541786743516	2273	8511	0.597348612798348	0.231926547315191
LMO4	3.60532084067587e-182	2.9826575345832e-180	0.215423966096478	-1.65405803592872	0.278	0.414	0.671497584541063	2273	8511	0.861247011722042	0.391591076948126
MYL12A	5.82275604752349e-182	4.79908500306374e-180	5.24869895951422	0.736005223186885	0.872	0.793	1.09962168978562	2273	8511	5.25521502092672	7.45647955756523
FAM69B	1.30734878221581e-181	1.07348945154631e-179	0.226405714037705	2.32096123148365	0.296	0.052	5.69230769230769	2273	8511	0.146659812765559	0.363604198875742
ZFHX4	2.16790311778223e-181	1.77348981449501e-179	0.0186638714722589	-4.07033026233175	0.025	0.203	0.123152709359606	2273	8511	0.375463465311096	0.0386842530687346
KIAA1462	3.54193586243463e-181	2.88680891069394e-179	0.535283439133284	1.58518438961521	0.496	0.142	3.49295774647887	2273	8511	0.36653115763949	0.795832200892894
ITGA6	4.45788574057253e-181	3.61993481944793e-179	1.29872698748748	1.83684891797538	0.641	0.159	4.0314465408805	2273	8511	0.956231264607155	2.09000469419916
COL14A1	1.59200532219724e-180	1.28800254118649e-178	0.0740578923550002	-4.52870929884145	0.062	0.346	0.179190751445087	2273	8511	2.45542959168582	0.292861153814602
CFI	3.01557615354422e-180	2.43079739321957e-178	0.385056061462195	2.04198587029213	0.415	0.076	5.46052631578947	2273	8511	0.238658186727287	0.625080960568195
RBPJ	4.32843861592803e-180	3.47633650299679e-178	0.306458044387334	-1.55729764955025	0.372	0.505	0.736633663366337	2273	8511	1.24785153901102	0.524118110149134
FAM46A	6.70114082466905e-179	5.36237472682426e-177	0.0863384014224176	-2.62482095784738	0.109	0.279	0.390681003584229	2273	8511	0.605968518835728	0.170722556761281
SPON2	8.06026904956859e-179	6.42660437336255e-177	0.0613160457886814	-3.84617727584199	0.061	0.261	0.233716475095785	2273	8511	0.804366921717774	0.166683128831621
NFIL3	1.6313811432596e-178	1.29603514218667e-176	0.109597579282408	-2.20337054413174	0.174	0.343	0.507288629737609	2273	8511	0.67409952141019	0.188768284772776
STC1	2.16299676030931e-178	1.7121908887542e-176	0.831781896449115	3.11710458349542	0.378	0.066	5.72727272727273	2273	8511	0.775870192712274	2.70068166831382
ADGRG1	1.35010181946194e-177	1.06488676125733e-175	0.263329714735287	2.09664509292817	0.344	0.061	5.63934426229508	2273	8511	0.170691024279513	0.388951561171106
FAT1	2.23199009443165e-177	1.75418478635939e-175	0.054347911731504	-2.71691962273477	0.087	0.224	0.388392857142857	2273	8511	0.362785193434486	0.0973479347635854
BCR	2.38882194975599e-177	1.8707621290509e-175	0.293838763609342	1.91188407485636	0.365	0.094	3.88297872340426	2273	8511	0.196945571670428	0.452496518512487
HLA-DPA1	5.66391551808701e-177	4.41986258478804e-175	0.168751233606254	-4.07576574877598	0.188	0.416	0.451923076923077	2273	8511	4.96381367613646	0.405624560994617
CTSS	1.74723436219608e-176	1.35864450086526e-174	0.197735228590324	-3.15929845364279	0.252	0.407	0.619164619164619	2273	8511	2.41856418818513	0.357016210774082
DSE	2.80531080730354e-176	2.17372076146203e-174	0.116335730601406	-2.21124341179995	0.171	0.351	0.487179487179487	2273	8511	0.751650513406494	0.214972637246731
CLMP	6.944326452867e-176	5.3619946639225e-174	0.0131775532588967	-4.30925475602344	0.018	0.152	0.118421052631579	2273	8511	0.189376052597671	0.0295157944225621
ITGA5	7.92342823677537e-176	6.09660705519157e-174	1.3026977727507	1.21165102757201	0.645	0.315	2.04761904761905	2273	8511	1.02274264989609	2.04174007596507
MANSC1	1.07316423144385e-175	8.22858957392101e-174	0.28198716781669	2.01647106494833	0.363	0.078	4.65384615384615	2273	8511	0.172476509030019	0.421323033931216
COL6A3	4.67668536539657e-175	3.57344229690683e-173	0.384031072998609	-3.63930139057501	0.245	0.475	0.515789473684211	2273	8511	8.05930004569159	2.31051708896899
SLIT3	6.81012388872392e-175	5.18559122128922e-173	0.0421600180069657	-3.87547181049164	0.049	0.256	0.19140625	2273	8511	0.70129734560973	0.0933162681923305
RFK	7.11951180662061e-175	5.40248195918942e-173	0.387805425962457	1.5750361786667	0.404	0.158	2.55696202531646	2273	8511	0.301661920633457	0.596253071380909
FAM43A	1.26892422905281e-174	9.59585793283026e-173	0.426212309085052	1.75227971423825	0.42	0.123	3.41463414634146	2273	8511	0.337966314965897	0.670776202189729
SNCG	1.38959669398473e-174	1.04724194684342e-172	0.963528834831395	1.65358236365046	0.599	0.184	3.2554347826087	2273	8511	0.702851202134296	1.59501415716384
LUM	2.4974977240614e-174	1.87576569678141e-172	0.297854439976739	-4.15351895977172	0.206	0.432	0.476851851851852	2273	8511	9.39026355148763	1.17673986775467
SEPP1	3.62821835704198e-174	2.71573378112469e-172	0.418256465123094	-2.68666687301661	0.391	0.486	0.804526748971193	2273	8511	3.26840180767554	0.741216780342928
CD74	1.25448505170628e-173	9.35803323655879e-172	0.753356271868503	-3.08306173237665	0.412	0.542	0.760147601476015	2273	8511	11.3817396440869	2.0940461281188
SLC12A2	3.57065637085355e-173	2.65459000327713e-171	0.446107684832366	1.69795194563522	0.41	0.144	2.84722222222222	2273	8511	0.385165108002433	0.764070419016818
ST6GAL1	1.43180359337457e-172	1.06088450760272e-170	0.505770833416353	1.84611714090348	0.457	0.125	3.656	2273	8511	0.379887767370401	0.835990915280763
ARHGEF28	1.57057157769428e-172	1.15979859525974e-170	0.156666372086668	2.91583962530848	0.232	0.026	8.92307692307692	2273	8511	0.0817655136692866	0.252992143410993
DOCK11	6.12685953109918e-172	4.509286650213e-170	0.0235842390245411	-3.4417289785857	0.032	0.206	0.155339805825243	2273	8511	0.293847588677536	0.0568068438305267
ARL4A	6.87086882777995e-172	5.04001131413752e-170	1.85382158958458	1.35723502354352	0.702	0.393	1.78625954198473	2273	8511	1.67192697812036	3.30524242870551
TMOD1	1.19402828630363e-171	8.72949716558064e-170	0.173382792747546	3.07314324865144	0.229	0.024	9.54166666666667	2273	8511	0.0949021619357338	0.27652617818487
YWHAE	3.50338840646869e-171	2.55283328717715e-169	2.54130397015263	0.736108301992412	0.794	0.64	1.240625	2273	8511	2.39148853610114	3.61387613354339
CXorf36	7.3142913995248e-171	5.31215500125224e-169	0.561374076547655	1.77904175857804	0.498	0.101	4.93069306930693	2273	8511	0.379661013400745	0.874813694516949
BTG1	1.11788821333238e-170	8.09218684953693e-169	1.83905240394558	-1.35556054936312	0.709	0.831	0.853188929001203	2273	8511	7.74871907528556	3.29923198739636
ANK2	2.44002325280673e-170	1.76049677709065e-168	0.0359145447197864	-3.79786240791814	0.049	0.226	0.216814159292035	2273	8511	0.521785620974905	0.0768245748271413
NAMPT	2.78688573690563e-170	2.00418978844266e-168	0.642567154272087	-2.00505750452474	0.521	0.575	0.906086956521739	2273	8511	3.94666056268141	1.15727744731282
H2AFZ	7.86867217968269e-170	5.64032573244617e-168	2.73400367292591	1.09032503719188	0.73	0.59	1.23728813559322	2273	8511	2.98440806626318	5.42048844827397
CTSD	1.46292700002842e-169	1.04523284294238e-167	1.40666804565706	-1.91837088452314	0.709	0.686	1.033527696793	2273	8511	6.71112658316024	2.3546999457685
DUSP6	2.93671535205978e-169	2.09143553519183e-167	1.83509000972418	1.39982771370137	0.677	0.353	1.91784702549575	2273	8511	1.77160350379663	3.24937634710496
TIMP3	3.28367589951806e-169	2.33098618854175e-167	0.422705583505689	-2.4784711990674	0.337	0.46	0.732608695652174	2273	8511	2.82310796704931	0.863075322923644
SMAP2	3.58621884011623e-169	2.5375669387652e-167	0.115881065923219	-2.64918049122308	0.165	0.385	0.428571428571429	2273	8511	1.13024442126933	0.240667596288871
MSMP	1.14810515174066e-168	8.09782114397595e-167	0.10488957523009	4.6917884360568	0.15	0.006	25	2273	8511	0.0454845951229482	0.179064097093893
HOMER3	3.3977293336111e-168	2.38883168419955e-166	0.619857331009477	1.28674419878119	0.476	0.249	1.91164658634538	2273	8511	0.535491772316723	1.05153405660082
CLU	7.8483308422555e-168	5.50033020747371e-166	6.27464136248006	1.84317326835515	0.803	0.388	2.06958762886598	2273	8511	6.28944843833936	14.7273927412403
RPS6KA2	2.67539084937387e-167	1.86903654067687e-165	0.37221720779938	1.70604898545303	0.426	0.109	3.90825688073395	2273	8511	0.255430106349979	0.568052273607549
MAF	7.80465369646859e-167	5.43510155836987e-165	0.13157556178625	-2.75945202933191	0.139	0.366	0.379781420765027	2273	8511	1.1095158632174	0.265748176128107
LUZP1	8.37248517194356e-167	5.81214223008801e-165	0.64789218332933	1.17486882882227	0.534	0.268	1.99253731343284	2273	8511	0.547793556573535	0.963331424626017
PLD3	1.62857347508497e-166	1.12699332995974e-164	0.369281420377213	-1.66034904418985	0.408	0.482	0.846473029045643	2273	8511	1.39494199298667	0.62781486250008
MRC2	2.91005337040075e-166	2.00748070435859e-164	0.13915117637211	-2.54912032749371	0.178	0.285	0.624561403508772	2273	8511	0.800478483388945	0.281182048127664
EFNA1	3.19193314971611e-166	2.1950525278954e-164	0.272633701327738	2.26455531557126	0.322	0.058	5.55172413793103	2273	8511	0.17159717274894	0.434461950907336
NPAS2	5.35858293902872e-166	3.67355065907371e-164	0.18429601052391	2.54210824569789	0.259	0.04	6.475	2273	8511	0.0978857725742803	0.288166532436943
MPZL2	1.65887591491775e-165	1.13370258955528e-163	0.164975524231644	2.71559915082174	0.234	0.031	7.54838709677419	2273	8511	0.0895088211837012	0.264786819199965
IFI27L2	2.93013074544066e-165	1.99629898402994e-163	0.229070734046024	-1.52288954458927	0.28	0.407	0.687960687960688	2273	8511	0.779532524339384	0.4189960310847
TYROBP	3.86357054558048e-165	2.6241275748779e-163	0.100241979303803	-4.75359102254696	0.09	0.36	0.25	2273	8511	4.02877395914478	0.258694471483699
MXRA5	1.03110112974037e-164	6.98166506494358e-163	0.0642613607208613	-3.39876233775326	0.074	0.233	0.317596566523605	2273	8511	0.63462161699827	0.133608957018292
CAMK2N1	1.3201838339083e-164	8.91164584324727e-163	0.0244253365487928	-3.74364889780333	0.03	0.186	0.161290322580645	2273	8511	0.293684174203997	0.0512645144633637
C1R	1.97889082564713e-164	1.33017589852766e-162	0.117179862935626	-3.71152849302025	0.132	0.341	0.387096774193548	2273	8511	2.18830620163863	0.285114483179665
RAB34	1.98263062218064e-164	1.33017589852766e-162	0.224957238700392	-1.51267204027535	0.292	0.395	0.739240506329114	2273	8511	0.764769326643276	0.394998430808955
ENTPD1	2.42420068540712e-164	1.62148815450058e-162	0.687039259142177	1.62890893849776	0.532	0.172	3.09302325581395	2273	8511	0.527276646126752	1.14716860595761
ZNF703	3.60283954268567e-164	2.40254809019215e-162	0.0117468310149187	-4.3130946230868	0.015	0.165	0.0909090909090909	2273	8511	0.220325514904092	0.029241656839501
COPZ2	3.63592637257861e-164	2.41728688081465e-162	0.172166869136153	-2.10262217671881	0.207	0.315	0.657142857142857	2273	8511	0.725871710447158	0.386042786941993
IRS2	1.45137306117726e-163	9.62015529646593e-162	0.0210513620320962	-3.87245354688382	0.034	0.246	0.138211382113821	2273	8511	0.501292901236293	0.0350581169456097
LAPTM5	1.56302665476239e-163	1.03291184878982e-161	0.2609203684836	-2.9176972942675	0.306	0.43	0.711627906976744	2273	8511	3.01714969987851	0.486610454151091
ABI3BP	2.35424411172889e-163	1.55112263241634e-161	0.175848105463495	-3.03964832925844	0.179	0.313	0.571884984025559	2273	8511	1.36617094101836	0.374818476575245
HLA-DMA	3.4497977332044e-163	2.26615668408645e-161	0.114302762522039	-3.66393994423857	0.121	0.347	0.348703170028818	2273	8511	1.81773148275423	0.251988435308688
NOTCH3	9.76659773401091e-163	6.39654017067393e-161	0.0516144489181189	-4.11417242927346	0.05	0.259	0.193050193050193	2273	8511	0.899065446255259	0.147152355567399
PTPN14	1.80633179701813e-162	1.17952930341783e-160	0.564784621694808	1.37301551198966	0.509	0.182	2.7967032967033	2273	8511	0.410901443700403	0.888590705691649
C1S	1.82448176523109e-162	1.18785638241643e-160	0.129570438511509	-3.92154686354041	0.114	0.345	0.330434782608696	2273	8511	2.52739537721552	0.363955085397738
MEG3	2.64396986767691e-162	1.71631861085835e-160	0.0647246204757577	-3.77948718838112	0.053	0.26	0.203846153846154	2273	8511	0.867873301858203	0.251568852596363
FGF7	4.08902561359944e-162	2.64656169567262e-160	0.0185116297503074	-4.37944427545043	0.022	0.215	0.102325581395349	2273	8511	0.544946601730433	0.0424315662271916
MLLT4	4.13501507171112e-162	2.66847922780278e-160	0.48709381954389	1.45932664594151	0.474	0.164	2.89024390243902	2273	8511	0.374547718282228	0.755644185209213
PAPSS2	4.5011611524274e-162	2.8962734596584e-160	0.0488074810835228	-2.63105987645565	0.081	0.204	0.397058823529412	2273	8511	0.281979923047157	0.0893051486512015
FCGRT	7.79768606623343e-162	5.00279532284352e-160	1.03908623323332	-1.38982316228044	0.628	0.664	0.94578313253012	2273	8511	3.47927506977936	1.75607873983651
THBS2	1.30762059498259e-161	8.36497058522873e-160	0.0433066390022947	-3.6944166466016	0.039	0.224	0.174107142857143	2273	8511	0.558782248042274	0.166018780161446
FXYD1	1.4361935213414e-161	9.16083322627216e-160	0.030116782993693	-3.79250785360892	0.037	0.238	0.15546218487395	2273	8511	0.518147333418484	0.0720403453993422
CLIC4	3.55030796780766e-161	2.25803691154842e-159	1.04645032246875	1.02364674031523	0.621	0.357	1.73949579831933	2273	8511	0.905957006423081	1.59663094699776
NRP2	4.47728845157987e-161	2.83940085491258e-159	0.781368722504314	1.34005867982024	0.559	0.225	2.48444444444444	2273	8511	0.624835402508861	1.26153381527647
CDH13	4.75849118565845e-161	3.00906198366666e-159	0.866970323055837	1.2887390573269	0.56	0.226	2.47787610619469	2273	8511	0.649070028650291	1.37136546838797
PRKCH	5.1400213363672e-161	3.24101173432942e-159	0.408349575058428	1.64438669290485	0.45	0.126	3.57142857142857	2273	8511	0.347536001721123	0.613302792973963
GAS1	1.32281762978719e-160	8.3171213603134e-159	0.0426242478081713	-4.11777150545274	0.046	0.241	0.190871369294606	2273	8511	0.798447837816987	0.112558447984793
TBX1	1.20731015513742e-159	7.56924993559942e-158	0.20665613933706	2.54818654598902	0.26	0.039	6.66666666666667	2273	8511	0.133047076593683	0.359412273996143
COL16A1	1.29460693723446e-159	8.09350007408566e-158	0.0411630715774054	-3.55253180198496	0.044	0.19	0.231578947368421	2273	8511	0.357726728623827	0.118672509651606
SMIM3	1.30927741505376e-159	8.16202798744276e-158	0.0377292758564955	-3.14307072183646	0.046	0.198	0.232323232323232	2273	8511	0.292122320746987	0.0920067237124354
ADGRG6	1.74873910503799e-159	1.08708341088887e-157	0.211969946189024	2.58005975870499	0.263	0.037	7.10810810810811	2273	8511	0.121839380488257	0.365812964018989
COL5A2	1.94387255755011e-159	1.20498195778726e-157	0.419853652946857	-2.52249003723639	0.381	0.393	0.969465648854962	2273	8511	2.89803409172769	1.08729558304485
TMEM158	3.36260342113388e-158	2.07858008105259e-156	0.137073942948877	2.54465204797047	0.148	0.04	3.7	2273	8511	0.096978519892373	0.270778180713238
SSC5D	1.81529114839947e-157	1.11897190508904e-155	0.0264547359268852	-3.3152461011642	0.044	0.184	0.239130434782609	2273	8511	0.292334673962034	0.0533788332769915
SH3BGRL	2.03803753296442e-157	1.25105458321546e-155	0.675333871844268	-1.05115894843184	0.564	0.629	0.896661367249602	2273	8511	1.78458480605129	1.06655191565264
PODN	2.04093699615719e-157	1.25105458321546e-155	0.0220444658573187	-3.95368517917334	0.031	0.22	0.140909090909091	2273	8511	0.537022184885266	0.0486697680596423
COL5A3	2.16112714991157e-157	1.32104900169317e-155	0.0659651261513521	-3.68403689071473	0.056	0.195	0.287179487179487	2273	8511	0.505837878223512	0.238397652050042
TSPAN9	2.63747074052353e-157	1.60776124974961e-155	0.367805021830797	1.679831019166	0.416	0.112	3.71428571428571	2273	8511	0.245141247499604	0.565409157194929
AIF1	1.00226235161305e-156	6.09275837281678e-155	0.0946036694377084	-4.71764986454825	0.091	0.333	0.273273273273273	2273	8511	2.90758802090353	0.236815700125583
RBP1	1.82413464734295e-156	1.10583765976388e-154	0.249242997859572	2.37223718962296	0.288	0.047	6.12765957446809	2273	8511	0.137752782706705	0.40417181726331
MRGPRF	4.7220413183532e-156	2.85475937504617e-154	0.0194679652608352	-3.94093095643468	0.026	0.165	0.157575757575758	2273	8511	0.260619404462699	0.0465972115153737
ABHD17C	9.27404875719764e-155	5.59136210824359e-153	0.117635455061607	2.9042884231958	0.202	0.024	8.41666666666667	2273	8511	0.0632421103250287	0.176654247860258
HOXB7	1.39093200776576e-154	8.36307370570857e-153	0.245752206718445	2.06457931041057	0.329	0.057	5.7719298245614	2273	8511	0.160379552664411	0.386013761813864
MMP19	1.7325132165425e-154	1.03884702570121e-152	0.030378833910236	-4.21619476509242	0.041	0.242	0.169421487603306	2273	8511	0.675037586626546	0.0666817512104716
ANPEP	5.19263761954561e-154	3.10514085477502e-152	0.087864917476534	-2.39352089596424	0.139	0.313	0.44408945686901	2273	8511	0.731560072339105	0.166008577887891
CPQ	2.84697930099211e-153	1.6978489565754e-151	0.101037865464741	-1.93748735609311	0.16	0.294	0.54421768707483	2273	8511	0.452741057435175	0.169184795090954
JUND	3.46880440531024e-153	2.06309485792587e-151	3.11759084564798	-0.91053954373331	0.8	0.884	0.904977375565611	2273	8511	9.16321282892547	5.32054349360814
CD4	5.22886615336542e-152	3.10152098574014e-150	0.0122676732785485	-4.63617880609528	0.018	0.206	0.087378640776699	2273	8511	0.431275620836676	0.0234697701664422
SHTN1	5.44934624056971e-151	3.22361057446175e-149	0.0139799538351604	-3.79033359636848	0.019	0.18	0.105555555555556	2273	8511	0.266771868554353	0.03463408865834
CNTNAP3B	9.32758001053318e-151	5.50302213704539e-149	0.385101069309033	2.0719025772213	0.383	0.067	5.71641791044776	2273	8511	0.251713798496516	0.69108247255767
TPPP3	3.63531626772598e-150	2.13900453977481e-148	0.107237915844694	-2.698444216985	0.112	0.267	0.419475655430712	2273	8511	0.687030318218017	0.274689327074603
CPD	4.82280687861846e-150	2.83015168455674e-148	0.694630210871926	1.27005424218974	0.554	0.25	2.216	2273	8511	0.571563576458809	1.13645847881848
MGST2	8.1111302971438e-150	4.74716843933369e-148	1.05642134690319	1.20188594397111	0.648	0.31	2.09032258064516	2273	8511	0.894766726789527	1.60397976909393
EDN1	1.03543744497862e-149	6.04398843877972e-148	0.908533189360256	2.73566396332913	0.366	0.099	3.6969696969697	2273	8511	1.0331597805256	2.89918692703836
SPTAN1	3.60732184478909e-149	2.1000720771542e-147	1.22048273958339	0.947622345743513	0.676	0.405	1.66913580246914	2273	8511	1.10079568692777	1.85183229672414
PLXDC1	3.71884848514871e-149	2.15928706501801e-147	0.0297686299758597	-3.55860250596983	0.033	0.184	0.179347826086957	2273	8511	0.312337375200986	0.0812714737101435
SAMHD1	5.67141451691127e-149	3.2843459962934e-147	0.261236070961022	-1.69361367255335	0.321	0.452	0.710176991150443	2273	8511	1.16506097866474	0.439582926242785
CPNE5	9.27724494480901e-149	5.3584003216658e-147	0.168990703322953	2.89061915421067	0.217	0.024	9.04166666666667	2273	8511	0.0971081114762489	0.303051241564768
FOXC1	9.70543451804983e-149	5.59104167550274e-147	0.6686445142654	1.58752931726649	0.498	0.155	3.21290322580645	2273	8511	0.491921378065845	1.15456056968787
P4HA2	1.11230392891447e-148	6.39095568138166e-147	0.0603199855154275	-2.66188726709487	0.101	0.184	0.548913043478261	2273	8511	0.322975509036772	0.105610628450288
MS4A7	1.3200637710393e-148	7.56492795455488e-147	0.0535011942597992	-4.8125162680155	0.059	0.296	0.199324324324324	2273	8511	2.01058335612322	0.12373457755215
PKIA	1.4099551305106e-148	8.05908379273149e-147	0.122903155847835	2.66577919252269	0.207	0.031	6.67741935483871	2273	8511	0.0854160720448529	0.184034450398316
NDRG4	1.66972569915481e-148	9.51916677088102e-147	0.247431369951525	2.41168177887331	0.279	0.046	6.06521739130435	2273	8511	0.138397333783153	0.419536939430266
ITM2C	1.88256195536679e-148	1.07048212893544e-146	0.0341316410487433	-3.17219239391383	0.039	0.202	0.193069306930693	2273	8511	0.339720010466881	0.0751046503530435
ANGPTL1	2.22386033520083e-148	1.2612956323822e-146	0.016315696483624	-4.43957189213825	0.026	0.208	0.125	2273	8511	0.547891809164869	0.0278842804678648
PTPRK	2.35126910895337e-148	1.33012925479763e-146	0.315333449316311	1.59048920069061	0.389	0.118	3.29661016949153	2273	8511	0.23019692511232	0.470254495384562
FCER1G	2.71049605660995e-148	1.52941477491688e-146	0.081367912150488	-4.48389775248493	0.079	0.337	0.234421364985163	2273	8511	3.09522909528751	0.202252415588819
TXNIP	7.2893228392442e-148	4.10252783632757e-146	1.77322888369565	-1.47472248534953	0.621	0.811	0.765721331689272	2273	8511	9.1906033325696	4.06121777215242
CYGB	1.55461381587743e-147	8.72725296739761e-146	0.0436484008320093	-3.56743983777101	0.045	0.194	0.231958762886598	2273	8511	0.425639844888534	0.107844770369866
OGN	2.01348003270946e-147	1.12744635114006e-145	0.0280096344403002	-4.8232408996075	0.033	0.227	0.145374449339207	2273	8511	0.951523732158503	0.0732082883191522
PSD3	3.74835392510874e-147	2.0935603166483e-145	0.0438108490860343	-2.69119934538437	0.069	0.205	0.336585365853659	2273	8511	0.299029067649226	0.087562434665883
SELM	3.92569599080543e-147	2.18705989806745e-145	0.674254772812789	-1.66993126413742	0.487	0.493	0.987829614604463	2273	8511	2.45116676495703	1.38830937238855
KIAA1522	7.96470279763046e-147	4.42604166072363e-145	0.184312176901935	2.20459289394612	0.271	0.052	5.21153846153846	2273	8511	0.111065806058422	0.2800357671576
ADAMTSL4	8.45370804632848e-147	4.68595212260717e-145	0.0231127909826758	-3.4518608420938	0.039	0.196	0.198979591836735	2273	8511	0.309777010071809	0.0380799258473073
GDF3	9.99977817520793e-147	5.52902307848306e-145	0.125698040465096	4.14194209586227	0.156	0.007	22.2857142857143	2273	8511	0.0523239215099313	0.218461803981223
ACOT7	2.979737582412e-146	1.64341115886111e-144	0.32020458310302	1.56176459309489	0.372	0.114	3.26315789473684	2273	8511	0.234018899889312	0.495004084784521
SERPINE1	3.73120350208069e-146	2.05272160666969e-144	0.899132697721549	1.72177180480758	0.425	0.175	2.42857142857143	2273	8511	0.918667471746877	2.33209982551087
GADD45B	4.4849667443843e-146	2.46125132610775e-144	0.585575757922226	-1.86406551219265	0.381	0.573	0.664921465968586	2273	8511	3.61619008591931	1.43155608658991
RNF24	6.46906225331667e-146	3.54124835687778e-144	0.0497112149742218	-2.48184794671667	0.09	0.215	0.418604651162791	2273	8511	0.32366967418988	0.094622760112302
LOX	1.20022045087241e-145	6.55385886895737e-144	0.0973571779617792	-2.78839370711468	0.118	0.233	0.506437768240343	2273	8511	0.6525306102023	0.271294459431367
PLXNC1	1.25661198015313e-145	6.84480278100244e-144	0.0192206735574465	-3.75634614957029	0.024	0.164	0.146341463414634	2273	8511	0.229813642196696	0.0455507863439942
ACTN1	1.35180627624513e-145	7.34514788025933e-144	1.52899760335299	0.975407069733644	0.677	0.414	1.63526570048309	2273	8511	1.34378034558262	2.3453167699205
ADGRE5	1.71953684698348e-145	9.32022853564493e-144	0.0766602272843178	-2.70301200519057	0.087	0.324	0.268518518518518	2273	8511	0.76094445474902	0.173048653502553
OLFML1	1.98007021922868e-145	1.07060012885372e-143	0.00853713305804105	-4.23414417603336	0.015	0.151	0.0993377483443709	2273	8511	0.198443901206947	0.0173046846395576
SPI1	2.78470989796565e-145	1.50196877486844e-143	0.0247904405590149	-4.13932010963681	0.033	0.223	0.147982062780269	2273	8511	0.563835856902972	0.0493083745601991
GLIPR2	3.54761848519682e-145	1.90877487494477e-143	0.16629316229974	-1.59668846500435	0.226	0.357	0.633053221288515	2273	8511	0.667960815639524	0.308981645773106
GPR183	5.73028665932033e-145	3.07562654207325e-143	0.0673678977891603	-4.62131384697584	0.068	0.318	0.213836477987421	2273	8511	2.18770840794024	0.177668982054552
NPPC	8.17997122749595e-145	4.3797675628291e-143	0.247167367784993	3.45420629957145	0.177	0.023	7.69565217391304	2273	8511	0.180801845788224	0.666604815859466
YES1	1.46886542194523e-144	7.84559526100162e-143	0.453274851034993	1.31695654023368	0.47	0.178	2.64044943820225	2273	8511	0.348407839288632	0.669903916255715
PLXNA2	1.80271906454151e-144	9.60548080733667e-143	0.276450005349857	1.68589233275947	0.336	0.105	3.2	2273	8511	0.194709115808759	0.439076184854253
HLA-DMB	1.91944252632419e-144	1.0202717930988e-142	0.0310934070595772	-4.1649666756512	0.037	0.234	0.158119658119658	2273	8511	0.667928510764099	0.0705654916710976
FBLN1	4.30996199353235e-144	2.2854222561367e-142	0.0934952470719939	-4.33625194424448	0.086	0.321	0.26791277258567	2273	8511	2.9348568999199	0.256605193468873
SSPN	5.75403887178044e-144	3.04383123587501e-142	0.0876984507305345	-2.49928966710385	0.112	0.253	0.442687747035573	2273	8511	0.507788214094749	0.165398200091172
VASN	7.39871986812975e-144	3.90446593328689e-142	0.00916332419476906	-4.35515758931508	0.014	0.13	0.107692307692308	2273	8511	0.161875329516697	0.0225936112299794
LRRC8B	1.098079208132e-143	5.78094044357723e-142	0.160348332745371	2.22948293883415	0.243	0.051	4.76470588235294	2273	8511	0.109669733938464	0.243376170766495
ID4	1.39737943034142e-143	7.3390767885664e-142	0.0345069524444461	-3.89103120611082	0.035	0.206	0.169902912621359	2273	8511	0.566373658156582	0.0883342251575892
ZNF385A	1.51398338181846e-143	7.93255197626122e-142	0.0304946141555931	-2.93289159212815	0.057	0.212	0.268867924528302	2273	8511	0.31750322360462	0.0491422471786423
ABCC9	1.77744045328349e-143	9.29082057362386e-142	0.0221801993654005	-4.41029118253772	0.025	0.22	0.113636363636364	2273	8511	0.607505934114127	0.054851798795895
PDGFRL	4.43312351503754e-143	2.31173734767574e-141	0.0301410629283714	-3.70615208117652	0.051	0.224	0.227678571428571	2273	8511	0.677338348787359	0.0571758812602731
GXYLT2	5.18991222483918e-143	2.69998128652035e-141	0.0226979018532185	-3.97107797605643	0.026	0.152	0.171052631578947	2273	8511	0.229695416101441	0.0585062282632881
CHST1	1.47968099313269e-142	7.67968394690519e-141	0.192923306458754	2.53095321744451	0.231	0.037	6.24324324324324	2273	8511	0.107624798862182	0.350800377607612
EGFR	1.50424467411677e-142	7.78880195261497e-141	0.0242387747205604	-3.33773420787075	0.028	0.176	0.159090909090909	2273	8511	0.247412513494433	0.0655541012208714
EBF1	2.03933995173058e-142	1.05346748774139e-140	0.302462181546042	-1.71305514055953	0.341	0.39	0.874358974358974	2273	8511	1.13842555836116	0.528461188762617
COL6A1	2.12756260721644e-142	1.09646704296031e-140	1.28190962145184	-2.08356569153308	0.645	0.516	1.25	2273	8511	7.15263432951937	3.1473489777372
PLEKHA2	4.38967447709805e-142	2.25699010614532e-140	0.0202377938181231	-3.741744994297	0.029	0.204	0.142156862745098	2273	8511	0.356287481986928	0.0440503336118174
MCAM	6.83844624422609e-142	3.50785193590768e-140	1.53644704636389	1.71317762746112	0.566	0.227	2.49339207048458	2273	8511	1.54648274483071	3.06119711148227
CRISPLD2	1.98739547976455e-141	1.01708430064416e-139	0.0313438100110304	-4.24365467359078	0.029	0.214	0.135514018691589	2273	8511	0.63205204040831	0.126393390999429
CSF1R	2.05796213021788e-141	1.05075439994373e-139	0.0254978168175146	-4.78864873333219	0.029	0.229	0.126637554585153	2273	8511	0.719542106563054	0.0612492490632699
SDPR	3.45860862229127e-141	1.76180882736439e-139	1.607006555851	1.67915934178752	0.673	0.207	3.2512077294686	2273	8511	1.38169717279499	2.71491456996942
SH3KBP1	4.12696973860158e-141	2.09741561357197e-139	0.180372915879923	-1.44055632748789	0.26	0.385	0.675324675324675	2273	8511	0.68832257877755	0.288891878859669
RPL10	4.51611220765684e-141	2.28989781662895e-139	32.1744263504378	-0.569405993891604	0.972	0.985	0.986802030456853	2273	8511	59.3509641068073	42.284737602328
ADAMTS9	5.04088921486469e-141	2.5501105301681e-139	0.515443287896813	1.73778937435303	0.432	0.104	4.15384615384615	2273	8511	0.389492027282843	0.911097679313323
TNFSF13B	5.11542476996122e-141	2.58188159375612e-139	0.0192803017300915	-4.27048277676816	0.025	0.202	0.123762376237624	2273	8511	0.439150801537316	0.0467168899554784
PDGFC	1.29088147833444e-140	6.50048920188279e-139	0.0121327621740832	-4.07963637091492	0.014	0.136	0.102941176470588	2273	8511	0.1631744488175	0.0250807791168541
ZFAND5	1.52437923432153e-140	7.6587875412054e-139	0.768951423284766	-1.19779518927775	0.57	0.623	0.914927768860353	2273	8511	2.47922734723354	1.27366508318759
FOS	3.18922495100662e-140	1.59868073512191e-138	5.7204901657158	-1.19102264604394	0.847	0.896	0.9453125	2273	8511	26.6451680769932	13.713409627736
ROBO1	3.96688136231639e-140	1.98398161952578e-138	0.0158890012822621	-3.62312041956371	0.02	0.141	0.141843971631206	2273	8511	0.14775111050868	0.035325102632098
SHOX2	1.44860809841985e-139	7.22858725937127e-138	0.00845432067557783	-4.62576649772956	0.01	0.123	0.0813008130081301	2273	8511	0.136710843658331	0.0272679886212375
FOSB	1.53142077427923e-139	7.62453519429607e-138	1.62398073025822	-1.47351151491761	0.631	0.735	0.858503401360544	2273	8511	8.38875981836122	3.77497744491375
KTN1	1.67838020156965e-139	8.33734417962567e-138	1.52732591284137	0.794054671520839	0.717	0.509	1.40864440078585	2273	8511	1.49868569605372	2.25687406240238
MACF1	1.97150944903132e-139	9.77140471517638e-138	1.53711267933321	0.791671804861144	0.703	0.523	1.34416826003824	2273	8511	1.59993866077423	2.30978955318835
SRGN	2.08055863602009e-139	1.02887131110692e-137	1.67933651220223	-1.98332578119976	0.697	0.599	1.16360601001669	2273	8511	10.5828287557203	2.78879412676181
DNM1	3.15563185857549e-139	1.55701423048906e-137	0.0291783464968196	-3.25777573027846	0.036	0.165	0.218181818181818	2273	8511	0.230349097967067	0.0719996979758219
GEM	3.4080689894244e-139	1.67780684969292e-137	0.0230368493096733	-3.61182265414598	0.031	0.168	0.18452380952381	2273	8511	0.271657098344564	0.0504007150036678
PDGFB	5.99932099418953e-139	2.94689861156551e-137	0.212580766152297	2.02208644223702	0.253	0.069	3.66666666666667	2273	8511	0.181804676554793	0.360384865374667
ARRB2	9.62710288851265e-139	4.71835247582649e-137	0.0576194713304601	-2.93300933116975	0.097	0.279	0.347670250896057	2273	8511	0.690390392571296	0.102366349204594
EDNRA	4.89948804949508e-138	2.3959585337153e-136	0.0204473815829067	-4.2445294938456	0.022	0.16	0.1375	2273	8511	0.339053207472377	0.0535230167933781
CLEC7A	5.34520104732349e-138	2.60812625825722e-136	0.0192583278242331	-4.55251334150984	0.03	0.234	0.128205128205128	2273	8511	0.736652923350838	0.0324856374901975
PLEKHG1	5.86954633122232e-138	2.85763797709908e-136	0.262317613648547	1.85889875028984	0.324	0.078	4.15384615384615	2273	8511	0.181122110729013	0.419884889292727
HDAC1	8.94019263300505e-138	4.34299953823199e-136	0.373571408369498	1.33199173474739	0.41	0.173	2.36994219653179	2273	8511	0.34589445952121	0.588053048981103
GLIPR1	9.87154902962892e-138	4.78487462436154e-136	0.196944478195918	-1.63010944031811	0.249	0.391	0.636828644501279	2273	8511	0.982189494225754	0.333919448378297
KIF1C	1.09555816023633e-137	5.29864898333201e-136	0.346371616246267	1.46731947241559	0.396	0.139	2.84892086330935	2273	8511	0.259673519506465	0.550977898888146
PCDH12	2.51392598010294e-137	1.21318980522249e-135	0.188762897976031	2.30506815293495	0.256	0.039	6.56410256410256	2273	8511	0.109958275441248	0.301774768541583
CXCL8	3.47002674805188e-137	1.67092797850393e-135	0.481487925064366	-3.3015203250943	0.377	0.461	0.817787418655098	2273	8511	7.37084461633817	1.22312114457221
ITGBL1	5.33855965528031e-137	2.56507300816809e-135	0.0224703015781875	-3.8761850178185	0.023	0.155	0.148387096774194	2273	8511	0.269216260875191	0.0612190325821534
TMEM2	6.19448100865795e-137	2.96984202781104e-135	0.662420258525573	1.45872798398129	0.502	0.219	2.29223744292237	2273	8511	0.697814836298099	1.11406755651713
NAA38	6.5077067982128e-137	3.11323034351024e-135	1.22347457283148	0.852035730868735	0.659	0.439	1.50113895216401	2273	8511	1.17720481900904	1.89218676190045
CPXM1	9.6234608674894e-137	4.5937934891534e-135	0.0548197052233568	-3.03637908290703	0.08	0.22	0.363636363636364	2273	8511	0.499982310561065	0.112387032784137
CSGALNACT1	1.1315570228866e-136	5.38983633022567e-135	0.570282434840663	1.32561926604588	0.503	0.189	2.66137566137566	2273	8511	0.465766321127196	0.887726489194737
WSB1	1.61375082513905e-136	7.67002174039093e-135	2.44140932021421	0.852878781920208	0.766	0.65	1.17846153846154	2273	8511	2.7476483151377	4.29093028551466
CERCAM	2.77913172907422e-136	1.31805113857775e-134	0.127209514390026	-2.2002079272734	0.18	0.233	0.772532188841202	2273	8511	0.538632448478893	0.260171186795756
TLL1	2.8752155076524e-136	1.36068800992255e-134	0.361171122527173	2.34348774741314	0.293	0.064	4.578125	2273	8511	0.238497622959203	0.752743974040359
IFI27	3.69455504846098e-136	1.7446862316831e-134	5.99109341429465	1.36226059808734	0.834	0.441	1.89115646258503	2273	8511	5.16043149704518	10.2612870842728
DOCK9	4.17160227603709e-136	1.96574474703367e-134	0.53280645510465	1.46833941470837	0.488	0.149	3.2751677852349	2273	8511	0.405693986920009	0.850499620767127
TNFAIP1	9.4848046483196e-136	4.45988485237011e-134	0.334918766338524	1.43540337867698	0.38	0.142	2.67605633802817	2273	8511	0.260554367548092	0.521227033728261
TNFRSF10B	2.02336607677575e-135	9.49385797132776e-134	0.33382669815073	1.43962128809294	0.396	0.144	2.75	2273	8511	0.276258635485167	0.492147772195263
CYBB	2.05088861256551e-135	9.60252229959929e-134	0.0232789587169768	-4.89303757866817	0.029	0.232	0.125	2273	8511	0.88917360031712	0.0509907243890851
NDN	2.682744499457e-135	1.25342835361042e-133	0.0705122891030403	-2.03773570295328	0.11	0.245	0.448979591836735	2273	8511	0.367690114650022	0.124597111968149
GPC6	3.01012404929827e-135	1.40340656417072e-133	0.0180845998160881	-4.11812214097772	0.018	0.128	0.140625	2273	8511	0.150331438578292	0.0561535571139523
AK4	3.2545430411553e-135	1.5141537878153e-133	0.290652526995543	1.75214021394763	0.35	0.088	3.97727272727273	2273	8511	0.182952579163995	0.466304381610703
LPAR1	3.66503259278687e-135	1.7015339079508e-133	0.0153468785515145	-3.75370684259651	0.02	0.145	0.137931034482759	2273	8511	0.179862532544369	0.0344415954678614
CDC42EP5	6.0328879793362e-135	2.79494174470047e-133	0.62721076541925	1.15409078315993	0.498	0.24	2.075	2273	8511	0.53224343210091	1.00601371949845
LYZ	1.13858180710236e-134	5.26378807712069e-133	0.105500654905704	-4.85119787648456	0.097	0.325	0.298461538461538	2273	8511	4.4615365294932	0.283880171639484
VAMP8	1.40168398546984e-134	6.46655299460151e-133	0.148798965595337	-2.70045725853105	0.189	0.343	0.551020408163265	2273	8511	1.41745411126237	0.259487928708737
TNC	1.51982394349046e-134	6.99691332645422e-133	0.0526929369237072	-3.46977497789668	0.072	0.187	0.385026737967914	2273	8511	0.56819489227679	0.128560855826737
PLA2G16	2.72153317197596e-134	1.25031438376833e-132	0.641598190756225	1.2256957856759	0.543	0.235	2.31063829787234	2273	8511	0.550061364620365	1.01064413190791
MPEG1	3.08912383959364e-134	1.41623456696037e-132	0.0372484402629454	-4.47621783345718	0.043	0.245	0.175510204081633	2273	8511	0.998451242828779	0.0906467588046123
MYO10	3.48917803232976e-134	1.59631708481183e-132	0.352240632619953	1.54332975514199	0.397	0.104	3.81730769230769	2273	8511	0.234237355854368	0.539422110340052
DYNLL1	6.21185079350183e-134	2.83605785397928e-132	3.49558160026476	0.651423063135835	0.817	0.711	1.14908579465541	2273	8511	3.62112564690976	5.18998706085539
MT1E	7.54565861672212e-134	3.43788330268296e-132	0.252265519373894	-2.25790865376299	0.26	0.388	0.670103092783505	2273	8511	1.8828167693128	0.623858183549605
ANXA2	8.72697969193894e-134	3.96789080786794e-132	9.81953238976497	0.679464136527809	0.922	0.786	1.17302798982188	2273	8511	8.74578539313339	13.2098492187383
ARAP3	1.2029170560726e-133	5.45801912081105e-132	0.232601855363439	2.00679268512778	0.306	0.06	5.1	2273	8511	0.148138877917995	0.382959839804151
PTRF	1.62596532975142e-133	7.36234424825304e-132	4.27394308845711	0.906956175300094	0.834	0.542	1.53874538745387	2273	8511	3.77961443814752	6.30241752620456
ADAP2	3.98720076774724e-133	1.80169076170525e-131	0.0196500957134014	-4.16209577898026	0.028	0.214	0.130841121495327	2273	8511	0.566224668258025	0.0342818859939251
INSR	4.18113914458139e-133	1.88545385277988e-131	0.397684146582243	1.48477464311608	0.355	0.186	1.90860215053763	2273	8511	0.384078771127342	0.757501221022248
CREB3L1	6.80479738537117e-133	3.06229798082777e-131	0.0279547139021186	-3.42763073442435	0.032	0.128	0.25	2273	8511	0.161471053961092	0.072657898053936
NFIX	7.26423351763471e-133	3.26238209773611e-131	0.166147735095108	-1.97024013717675	0.215	0.304	0.707236842105263	2273	8511	0.693832721147194	0.297830416465725
COL3A1	7.40472432195557e-133	3.31870393948991e-131	4.50767237279707	-2.14517884966609	0.835	0.665	1.25563909774436	2273	8511	37.8446448861629	13.5059996389922
FOXO1	8.89786501863212e-133	3.97980523577273e-131	0.508100040594829	1.28098811705313	0.475	0.21	2.26190476190476	2273	8511	0.471821967024486	0.780405655839728
SNRK	1.34978905399616e-132	6.02504217489647e-131	0.710154877138978	1.23290197129671	0.56	0.26	2.15384615384615	2273	8511	0.677643693899956	1.11465224089359
FBLN5	1.47798435369189e-132	6.58391167759993e-131	0.0171982299577533	-3.65269900906619	0.026	0.173	0.15028901734104	2273	8511	0.304188711056791	0.0335681959544082
TCF15	3.94575027601085e-132	1.75414506209888e-130	0.108642949878482	2.77841049839334	0.171	0.022	7.77272727272727	2273	8511	0.060423499595733	0.167895211793685
LST1	1.01102047391258e-131	4.48558801389522e-130	0.0464687954402836	-3.99025626949125	0.059	0.254	0.232283464566929	2273	8511	0.920314446284244	0.0977314646281483
SAT1	1.06312752669867e-131	4.70728055382915e-130	2.56982952981618	-1.4438502396913	0.777	0.767	1.01303780964798	2273	8511	11.1718805056098	4.91822019846547
VEGFA	1.30452671733052e-131	5.7645411529268e-130	0.156239278233432	-2.61954539296334	0.183	0.347	0.527377521613833	2273	8511	1.23255131716406	0.329716441420177
FYB	1.72943494011635e-131	7.62684274392795e-130	0.0400689732723725	-3.97151769328783	0.047	0.282	0.166666666666667	2273	8511	0.985718882823872	0.0818675918416402
PDE4DIP	2.30667732606063e-131	1.01521482474581e-129	0.0857461989611155	-1.87804789056176	0.137	0.248	0.55241935483871	2273	8511	0.363686225009333	0.15955518256862
CD36	2.33852806176038e-131	1.02717861331535e-129	0.0852497923362856	-3.42302420926264	0.072	0.326	0.220858895705521	2273	8511	1.75110669501673	0.280217429841862
KCNK6	2.40982786808909e-131	1.05638788974439e-129	0.0322772748015132	-2.84604327958365	0.041	0.182	0.225274725274725	2273	8511	0.265349364792385	0.0701500449475402
DOK5	4.99630511259725e-131	2.18585865423091e-129	0.28371359944432	1.71040408093927	0.342	0.082	4.17073170731707	2273	8511	0.15906446207654	0.439483833126551
FLT4	9.59481692586585e-131	4.18935597759135e-129	0.160043188100408	2.91167873723604	0.205	0.021	9.76190476190476	2273	8511	0.0847527387951852	0.290310896175307
SPTBN1	1.37534172852162e-130	5.99322179759344e-129	3.06902350761802	0.879454778133849	0.816	0.511	1.59686888454012	2273	8511	2.69573940557795	4.43313272780413
PAK1	2.11230537567751e-130	9.18644112592079e-129	0.0152957293164224	-3.60371781054973	0.021	0.146	0.143835616438356	2273	8511	0.182881670357378	0.0387927242873769
NUAK1	4.41204185311698e-130	1.91501761380064e-128	0.52750395704147	1.56782423997586	0.441	0.137	3.21897810218978	2273	8511	0.416848299191004	0.899522484290962
BMPR2	4.42234108918982e-130	1.9157094096203e-128	0.924176005746066	1.01119568437168	0.611	0.337	1.81305637982196	2273	8511	0.814453777530037	1.48501854804889
CTSB	8.60034692092995e-130	3.71825607744567e-128	1.4754955106004	-1.53640750129607	0.657	0.65	1.01076923076923	2273	8511	6.35624111691114	2.45063097865092
KCNE4	1.30410499722447e-129	5.6270852095925e-128	0.0183911406500537	-4.36291633239132	0.021	0.18	0.116666666666667	2273	8511	0.46285393176725	0.0384298374472628
PTPRC	1.40015396222661e-129	6.02970412774144e-128	0.0914880488870178	-3.37367684869977	0.073	0.405	0.180246913580247	2273	8511	2.56956354575735	0.261396709249104
TNFAIP3	1.6764131453223e-129	7.20530228046142e-128	0.459573707929312	-2.31206035331534	0.355	0.536	0.662313432835821	2273	8511	4.55901247660837	0.980166598237151
APBB1IP	2.1734179915512e-129	9.32324294777303e-128	0.0215342248255983	-3.34654917738504	0.028	0.201	0.139303482587065	2273	8511	0.348298469933547	0.044663782891611
ITGA11	2.20854631625209e-129	9.45550004580611e-128	0.0120510597751586	-4.1798843739928	0.015	0.139	0.107913669064748	2273	8511	0.212848714100489	0.0392710552720502
SCARF2	5.93443106150161e-129	2.53578815416319e-127	0.047971381313497	-2.73817398985159	0.068	0.162	0.419753086419753	2273	8511	0.227244853201852	0.0922550713404173
LRP3	6.90411778729518e-129	2.94441891525616e-127	0.0140478457119517	-3.73873193570541	0.018	0.133	0.135338345864662	2273	8511	0.148201964146458	0.0348534858276136
ZNF521	1.05817619210944e-128	4.50410547070798e-127	0.592089273635043	1.30017857180104	0.504	0.196	2.57142857142857	2273	8511	0.457243278073092	0.932574807611834
C12orf57	1.55881954053258e-128	6.62227467354439e-127	0.718835672903977	-1.12526044180921	0.549	0.57	0.963157894736842	2273	8511	2.11551669023365	1.24764973059119
RHOC	1.64093712986288e-128	6.95769989976156e-127	1.87017481784225	0.903322185307653	0.701	0.464	1.51077586206897	2273	8511	1.70501719915409	2.97650474877907
MMP2	2.77087042799843e-128	1.17261105074103e-126	0.335234032241975	-3.04692291804547	0.3	0.367	0.817438692098093	2273	8511	4.27904169267807	0.715321908440119
BLVRB	3.42576928501935e-128	1.44697656211393e-126	0.364052022668226	-1.4001588394703	0.401	0.464	0.864224137931034	2273	8511	1.29783521650935	0.605623703484446
UBTD1	4.00485875136776e-128	1.68833183299998e-126	0.262013646635995	1.56710191345259	0.341	0.109	3.12844036697248	2273	8511	0.174988004934021	0.399092011770092
TMEM119	4.08462314877381e-128	1.71866571724506e-126	0.0142559948437069	-4.22832383999149	0.018	0.137	0.131386861313869	2273	8511	0.217926462180695	0.0388695190858515
ITPR3	4.72899201472834e-128	1.98599615030748e-126	0.258328049636704	1.65658387017534	0.317	0.095	3.33684210526316	2273	8511	0.198946945471119	0.435953556546748
DDR2	6.11250293920878e-128	2.56212837486149e-126	0.159192628212903	-1.86687994940021	0.194	0.296	0.655405405405405	2273	8511	0.654956240277322	0.336175398260863
TWIST2	8.0268254409752e-128	3.35814297821483e-126	0.00937483512280068	-3.97370717905208	0.015	0.127	0.118110236220472	2273	8511	0.148330476626301	0.0224053389036703
FLNC	9.8051219666439e-128	4.09433612899365e-126	0.394002202982716	1.44226694993881	0.407	0.125	3.256	2273	8511	0.273053213205243	0.64732032003482
MAP3K8	1.19840106579776e-127	4.99469959355027e-126	0.171916334542	-2.22430375852934	0.229	0.374	0.612299465240642	2273	8511	1.28079576313601	0.316717797212671
SLC31A2	1.29924069245369e-127	5.40474303934516e-126	0.0233622208625435	-3.23049263697753	0.047	0.191	0.246073298429319	2273	8511	0.325035349541371	0.0421449050914279
KIAA0355	1.84483239019672e-127	7.6540102512368e-126	0.556763843561885	1.23058005966559	0.504	0.21	2.4	2273	8511	0.502317668300836	0.844886978756383
PALLD	1.84689604808086e-127	7.6540102512368e-126	0.240656196213197	-1.70488336442336	0.251	0.356	0.705056179775281	2273	8511	0.930547012214815	0.636732511215737
LYL1	1.85038918551263e-127	7.6540722587201e-126	0.323647726294088	1.50685384503109	0.385	0.127	3.03149606299213	2273	8511	0.281028145393525	0.492104828363803
CXCL16	1.94625719847666e-127	8.03552268474246e-126	0.0889525826636803	-2.72253957641173	0.136	0.29	0.468965517241379	2273	8511	0.867576576795668	0.149369659739197
ITIH5	3.25628668606461e-127	1.34190720624603e-125	0.0386608225872824	-3.16480952927186	0.043	0.227	0.18942731277533	2273	8511	0.528906699199395	0.0929196637012222
C1orf162	3.41592705673181e-127	1.4050633796344e-125	0.0342466993876562	-3.85153362409778	0.046	0.239	0.192468619246862	2273	8511	0.739442878863744	0.0667361819286215
IDS	4.26995729100859e-127	1.75307239078237e-125	0.41565440474634	-1.12588653034032	0.425	0.535	0.794392523364486	2273	8511	1.32438335315442	0.694266219446133
SNHG18	9.56318170825953e-127	3.91894556186144e-125	0.02627915081554	-3.36331709581881	0.028	0.141	0.198581560283688	2273	8511	0.169138600646225	0.0693069314602856
FCGR2A	1.55838550672424e-126	6.37431811542259e-125	0.0310027255697158	-4.08692872903947	0.04	0.222	0.18018018018018	2273	8511	0.701766270100633	0.0702598378498023
RHOBTB3	1.60670334455421e-126	6.55976137296104e-125	0.0881415043596587	-1.97084730736502	0.138	0.258	0.534883720930233	2273	8511	0.479852745931655	0.185340555906904
GRB10	2.11870747587584e-126	8.63412531743032e-125	0.341688785955996	1.49064590400224	0.387	0.116	3.33620689655172	2273	8511	0.235485348043743	0.553079668229605
NR4A2	3.35566435149617e-126	1.36496764730175e-124	0.351784450120277	-2.10298930989212	0.288	0.473	0.608879492600423	2273	8511	2.385121587843	0.749871554951133
CHRDL1	3.43594920651949e-126	1.39504609296435e-124	0.0295255465099666	-3.94442902205851	0.039	0.201	0.194029850746269	2273	8511	0.56505090593136	0.0603498299327021
CPM	4.2622698448256e-126	1.72735746234313e-124	0.0158725368496568	-4.43098541516593	0.022	0.199	0.110552763819095	2273	8511	0.532721799080966	0.035497296200591
ATP6AP2	1.35104453148143e-125	5.4652731543714e-124	0.670490584020879	-0.853209681366588	0.558	0.591	0.944162436548224	2273	8511	1.57621193780596	1.01744495075124
BOC	1.6669906776975e-125	6.73097189970845e-124	0.0165858631779481	-3.67592976083778	0.029	0.155	0.187096774193548	2273	8511	0.239354437414627	0.0313030929247798
HSPB6	1.80462304861014e-125	7.27335802339099e-124	0.0226843517796744	-3.27936706134215	0.032	0.151	0.211920529801325	2273	8511	0.202377057714563	0.0474235166567457
ARL4C	1.850426487806e-125	7.44433003485534e-124	0.296710721978044	-2.23675265199156	0.316	0.431	0.733178654292343	2273	8511	2.64665041871559	0.546457253739456
PLBD1	2.14974737322368e-125	8.63272640422632e-124	0.0163760966273323	-3.33068689133333	0.03	0.154	0.194805194805195	2273	8511	0.187259570522028	0.0261730761492862
HTRA3	2.61764870298839e-125	1.04925277519058e-123	0.0760275257912575	-3.51047653037137	0.091	0.237	0.383966244725738	2273	8511	1.01241433360753	0.182060340112961
SEMA3F	3.52052383105589e-125	1.40859358956756e-123	0.193331625869345	2.03750533620472	0.269	0.049	5.48979591836735	2273	8511	0.132218457802366	0.316962822971707
CHD7	3.69085327430952e-125	1.47406383220427e-123	0.303263242459883	1.67776631443957	0.36	0.098	3.6734693877551	2273	8511	0.268892531153675	0.496402422120303
SYK	7.99088408382557e-125	3.18564121646133e-123	0.0127306804426082	-4.3036601371212	0.018	0.178	0.101123595505618	2273	8511	0.35583649984839	0.0236559973561601
ITGB2	9.79780320928245e-125	3.89892328071374e-123	0.0396447168388827	-3.54380062846001	0.045	0.247	0.182186234817814	2273	8511	0.704296701604648	0.0811415318020831
C5AR1	1.52327974145972e-124	6.05077508854922e-123	0.0500151420998713	-4.5401517505775	0.059	0.266	0.221804511278195	2273	8511	1.60643426356109	0.112064162223868
FAM13A	1.67423286269168e-124	6.63840871646722e-123	0.0451703861263022	-2.54563996293979	0.07	0.21	0.333333333333333	2273	8511	0.316422551148852	0.0962737457272228
CLDN11	1.99415309371103e-124	7.89268578780662e-123	0.153168305636141	2.35873177917932	0.186	0.041	4.53658536585366	2273	8511	0.110751574196547	0.258774397166564
NUPR1	2.73125347494966e-124	1.07906578042625e-122	0.370187532224382	-1.62191298614335	0.338	0.409	0.82640586797066	2273	8511	1.30828645645753	0.699013785639716
GALNT6	2.77716468475588e-124	1.09523810130355e-122	0.163455455064395	1.96319425355237	0.244	0.063	3.87301587301587	2273	8511	0.146612339580546	0.258295318113898
IFITM1	3.13978506172977e-124	1.23603059156396e-122	0.128377400348744	-2.25944226174151	0.141	0.328	0.429878048780488	2273	8511	0.838987369651773	0.257913608955176
RASSF9	4.75893984883522e-124	1.87009339845478e-122	0.309593394808693	2.00069558474957	0.313	0.067	4.67164179104478	2273	8511	0.189960956180704	0.526505344833691
MFSD1	5.82208388600575e-124	2.28379283414336e-122	0.162473138194593	-1.93579993090005	0.233	0.336	0.693452380952381	2273	8511	0.814336256308064	0.286454417519533
MAP3K11	8.706996000277e-124	3.40936217049992e-122	0.533053085854431	1.16851820091974	0.506	0.222	2.27927927927928	2273	8511	0.499067365260221	0.825674365664603
NTRK2	1.77725627898913e-123	6.94676761553017e-122	0.0193982516114102	-4.20935326055714	0.023	0.201	0.114427860696517	2273	8511	0.612073631935069	0.0470144276198698
MAST4	1.87332131837026e-123	7.30927463334327e-122	0.379868814359288	1.38880311326192	0.399	0.153	2.6078431372549	2273	8511	0.355613336943838	0.60686430528729
CREG1	2.24948815707919e-123	8.76145776720081e-122	0.175561546277239	-2.00106997363103	0.231	0.338	0.683431952662722	2273	8511	0.871591538454037	0.304114385660328
MYEF2	2.38144355484687e-123	9.25901888126505e-122	0.150744090011085	2.58316165275689	0.208	0.028	7.42857142857143	2273	8511	0.0938560872278006	0.247727154437326
CRABP2	2.94212583331978e-123	1.14187691513289e-121	0.0806278848483712	-3.44546668137853	0.058	0.202	0.287128712871287	2273	8511	0.63105352757487	0.299965731691816
NDFIP1	3.34238647382315e-123	1.29493937927733e-121	0.494707521367982	-0.998899975093249	0.494	0.541	0.913123844731978	2273	8511	1.37303422120677	0.760471435898728
ADGRL4	4.1198073580127e-123	1.59333006538537e-121	1.51127120362059	1.58580370429487	0.698	0.156	4.47435897435897	2273	8511	1.10456399524244	2.36610056260118
GLT8D2	6.33544969994626e-123	2.44592817714065e-121	0.0267453546512291	-3.04102431237559	0.037	0.162	0.228395061728395	2273	8511	0.220097543028445	0.0567558024745592
SLC9A3R2	7.58477355944591e-123	2.92312656653532e-121	0.977433909822898	1.48460736541161	0.586	0.187	3.13368983957219	2273	8511	0.824878301497745	1.71809046172235
CXCL12	1.0730081183793e-122	4.12807983445015e-121	0.165553851260243	-2.72244219007921	0.175	0.33	0.53030303030303	2273	8511	1.66474576458195	0.380243769166536
MS4A6A	1.27015496393816e-122	4.87801573061484e-121	0.0755754803149891	-4.56040630434472	0.077	0.281	0.274021352313167	2273	8511	2.3916514053172	0.191916750355265
ODC1	2.16805329370547e-122	8.31187818489243e-121	0.506254678006804	1.18298331134244	0.443	0.21	2.10952380952381	2273	8511	0.466315957294579	0.820814170406048
CTSC	4.1409807746002e-122	1.58480735523221e-120	0.430232960781276	-1.5501565137346	0.415	0.48	0.864583333333333	2273	8511	1.78817479810846	0.710881239047373
SHROOM4	4.17185486332747e-122	1.5938513562914e-120	0.224089379187545	1.83787272340693	0.299	0.065	4.6	2273	8511	0.151249164300576	0.364137788272259
TJP1	4.96122846567607e-122	1.89214546994224e-120	0.782064221215381	1.06117625419371	0.587	0.256	2.29296875	2273	8511	0.624743871639183	1.16786371011102
CD86	6.08642121959138e-122	2.31726272246242e-120	0.0108562401643155	-4.67274506116587	0.015	0.179	0.0837988826815642	2273	8511	0.41081232907005	0.0193289831004929
SMOC2	6.79895877641949e-122	2.58407403858182e-120	0.00958270873791323	-4.27919530934532	0.015	0.141	0.106382978723404	2273	8511	0.242130432588194	0.0187310352431655
CD53	1.0347525574437e-121	3.92599392743209e-120	0.0411876608959125	-3.40759454743235	0.044	0.27	0.162962962962963	2273	8511	0.754497503170752	0.0887948134703041
NT5C	1.40935663650686e-121	5.33808986970221e-120	0.194428686134084	-1.25570450173397	0.267	0.385	0.693506493506494	2273	8511	0.681539828808214	0.32691940441285
SEMA3C	1.53979956712339e-121	5.82213561410951e-120	0.0268002671782441	-4.43888305003872	0.027	0.183	0.147540983606557	2273	8511	0.620521104666537	0.0711729059295622
HHIP	1.98176889271637e-121	7.48041273638362e-120	0.0949471406032854	2.95519010823653	0.13	0.019	6.8421052631579	2273	8511	0.0604892482346129	0.167980326717755
PHGDH	2.39796520196203e-121	9.03589421821514e-120	0.0139122349979739	-3.71034049596169	0.018	0.119	0.151260504201681	2273	8511	0.123297279291309	0.0285708368463078
PLXDC2	2.74227418906361e-121	1.03156385990656e-119	0.319141391259313	-1.49182018699148	0.319	0.423	0.754137115839244	2273	8511	1.06058589146689	0.570370356123195
MARCH1	2.76324150778154e-121	1.03767734846827e-119	0.0167859442479521	-4.34657692936891	0.021	0.176	0.119318181818182	2273	8511	0.380426393199868	0.0380547532497155
MSR1	8.44865809865511e-121	3.16731124563892e-119	0.0380900708176792	-4.248556365243	0.046	0.223	0.20627802690583	2273	8511	0.844732097818949	0.0966838094110684
ADCY7	1.13740009095829e-120	4.25673918395036e-119	0.0286260537968104	-2.73074359564368	0.048	0.18	0.266666666666667	2273	8511	0.259864266136311	0.0461380610141575
MFAP5	1.50982784523889e-120	5.64096291380766e-119	0.0636608709788655	-4.28960168688421	0.051	0.267	0.191011235955056	2273	8511	2.41331832575099	0.214187992583285
FAM167B	2.46516719584312e-120	9.1946558155464e-119	0.139233319966468	2.30404341264643	0.222	0.033	6.72727272727273	2273	8511	0.0784929410475838	0.207001625735385
THY1	3.14198656007568e-120	1.16992480949281e-118	0.477573587218849	-2.15288991170227	0.377	0.383	0.984334203655353	2273	8511	2.76246795056452	1.17723654919461
SH2D3C	3.17245140858387e-120	1.17927306921109e-118	0.24620494514037	1.75859120161877	0.319	0.079	4.0379746835443	2273	8511	0.194892669251864	0.387577411930378
RNF130	9.67544019658992e-120	3.59051832995207e-118	0.249209152290137	-1.41213804424101	0.321	0.413	0.777239709443099	2273	8511	0.893807318073137	0.39269342313142
METRNL	1.14136426820582e-119	4.22842796062915e-118	0.428029854856052	-1.32325915866379	0.41	0.486	0.843621399176955	2273	8511	1.42645689337359	0.773395616178326
FSCN1	2.49280421835565e-119	9.21960497968647e-118	0.729279613297984	1.13498220879737	0.538	0.209	2.57416267942584	2273	8511	0.555171108796776	1.18917878175677
FPR3	2.85750052403211e-119	1.05506974046729e-117	0.0195029066731152	-4.78028695856836	0.028	0.197	0.142131979695431	2273	8511	0.650696678113234	0.0456385591208823
CRYAB	3.02407993054056e-119	1.11470524206827e-117	0.0580917511966292	-2.80572361713676	0.05	0.21	0.238095238095238	2273	8511	0.421164362868132	0.214539928205928
TGFBR2	1.15873123959692e-118	4.26405345461035e-117	2.21892871299623	0.836724794818659	0.769	0.552	1.39311594202899	2273	8511	2.18486405280965	3.23611151504845
BMP6	1.24321699719164e-118	4.56731773626032e-117	0.106652483401265	2.93496002201171	0.162	0.019	8.52631578947368	2273	8511	0.0559231163689505	0.179991303705683
PTGFR	1.67332976073106e-118	6.13721578577462e-117	0.0143002980517233	-4.03067608456682	0.019	0.138	0.13768115942029	2273	8511	0.22089725857565	0.0377513084212933
EBF2	2.02635733546503e-118	7.41963719205383e-117	0.00958315992788217	-4.51353353420241	0.009	0.128	0.0703125	2273	8511	0.203985094576625	0.0241098318453855
MSX1	2.36035464952638e-118	8.62823329193978e-117	0.0375048216633174	-2.57987686806563	0.078	0.196	0.397959183673469	2273	8511	0.346384807445976	0.05778861314561
ABCG2	2.64320237393437e-118	9.6461544677943e-117	0.192690002967656	2.59956697219268	0.208	0.035	5.94285714285714	2273	8511	0.121791522426147	0.36947902178769
LAMA2	4.40955458291318e-118	1.60656718794019e-116	0.0195327773844325	-3.54481813542693	0.022	0.132	0.166666666666667	2273	8511	0.16496141560377	0.0543612277016353
PDLIM5	5.08563051819284e-118	1.84982454848515e-116	0.693443576621914	0.972111376284582	0.541	0.316	1.7120253164557	2273	8511	0.655345481581716	1.071154494733
CECR1	8.76245509825582e-118	3.18195687940953e-116	0.0608323236400754	-2.85803219466291	0.1	0.241	0.4149377593361	2273	8511	0.607255581905279	0.105228043130079
CIRBP	1.0059890647531e-117	3.64708325518232e-116	1.98166557411262	-0.608920855524163	0.784	0.824	0.951456310679612	2273	8511	4.01792063532856	2.85624982903646
TEAD4	1.13522044830259e-117	4.10882585285309e-116	0.126421041045892	2.29476044201159	0.216	0.035	6.17142857142857	2273	8511	0.0649092946324388	0.189704893447119
RBM47	1.38598872367678e-117	5.00822132236964e-116	0.015497614122201	-4.15723364274061	0.021	0.164	0.128048780487805	2273	8511	0.317637298323283	0.0306018965470592
ZNF331	1.64992334310813e-117	5.95216608007172e-116	0.0842288083048406	-3.1027758604369	0.116	0.282	0.411347517730496	2273	8511	1.00016700583903	0.168562336590873
PLEC	2.11176130351785e-117	7.60579693047688e-116	1.34497522745894	0.797249298353116	0.687	0.464	1.48060344827586	2273	8511	1.31895492672106	2.05924991283363
CPVL	2.30727503512399e-117	8.29638797760433e-116	0.0693083564713011	-3.32823622187039	0.088	0.265	0.332075471698113	2273	8511	1.01046814620704	0.142842472964385
GGH	4.24642305561996e-117	1.52441738600282e-115	0.254108499477677	1.52988083106531	0.294	0.095	3.09473684210526	2273	8511	0.176626395289861	0.424855364453118
EFEMP2	4.78446074802875e-117	1.71476943356874e-115	0.133520560175068	-1.6676290218092	0.196	0.257	0.762645914396887	2273	8511	0.436327978688788	0.240363462058053
LITAF	5.8249255116861e-117	2.08428147658804e-115	0.323400326495217	-1.45735086085373	0.363	0.478	0.759414225941423	2273	8511	1.4280022366553	0.524766752660903
CHMP1B	6.6466311831613e-117	2.37444425027025e-115	0.311073111331167	-1.52022124138044	0.373	0.434	0.859447004608295	2273	8511	1.27482822133225	0.489587376214339
MFAP4	8.86637280545965e-117	3.16229173349992e-115	0.0204902713025195	-4.16540081439023	0.026	0.214	0.121495327102804	2273	8511	0.837965285241355	0.0445387624198969
EHD2	1.08378960134925e-116	3.85920290732875e-115	1.05276465542645	0.925161277542333	0.633	0.321	1.97196261682243	2273	8511	0.89895119234209	1.57227377374997
TYMS	1.31513959799402e-116	4.67543812495256e-115	0.392444432775082	1.74574171218075	0.296	0.074	4	2273	8511	0.291848159024998	0.810508206867806
ENPP1	2.40814413930438e-116	8.54735805315037e-115	0.0396458860899525	-3.43150859643838	0.048	0.135	0.355555555555556	2273	8511	0.279419772680416	0.114263010248459
HINT1	4.533209761998e-116	1.60640602290705e-114	3.38591496669395	0.552222109093551	0.812	0.764	1.06282722513089	2273	8511	3.92511069690792	4.93724351592627
MNDA	6.56926146915911e-116	2.32416668633948e-114	0.0297116364945107	-4.45150607000664	0.031	0.208	0.149038461538462	2273	8511	0.662531537963473	0.0729535782990806
CALM1	8.08765501982739e-116	2.85677265435508e-114	6.86755153698253	0.543313194602389	0.892	0.854	1.04449648711944	2273	8511	7.52018510345963	9.99833909268709
PLEK	8.48476613646588e-116	2.99223980126712e-114	0.0222626365426422	-3.89866285693551	0.032	0.196	0.163265306122449	2273	8511	0.49628027962876	0.0388995177077447
POLR2L	9.446006846292e-116	3.32590122655203e-114	1.90366920401889	0.688947787266312	0.729	0.591	1.23350253807107	2273	8511	2.0455668782937	2.97317779643604
HOXA10	1.25970079656571e-115	4.42827088326276e-114	0.00422264104643411	-4.69550679309817	0.006	0.104	0.0576923076923077	2273	8511	0.106816630311112	0.00941415015853362
CTSZ	2.0329978045549e-115	7.13527108246175e-114	1.10232862109583	-1.18608187037657	0.626	0.615	1.01788617886179	2273	8511	3.35371654724562	1.744807648311
GRAP	2.38021708493941e-115	8.34061419923194e-114	0.126508675494264	2.48139605618009	0.207	0.029	7.13793103448276	2273	8511	0.0801251555765135	0.19093902141138
CCDC80	2.5149184089552e-115	8.79861597892975e-114	0.945939184724951	-2.06162033661413	0.592	0.42	1.40952380952381	2273	8511	4.81749144884352	1.80380956183353
CH17-189H20.1	2.65412092518486e-115	9.2708865205743e-114	0.0270459827959484	-2.87304763982573	0.038	0.167	0.227544910179641	2273	8511	0.259665997253786	0.0537137128480575
TPT1	3.24183558883083e-115	1.13058373958496e-113	20.9449040191117	-0.504541208267114	0.958	0.976	0.98155737704918	2273	8511	37.8965428016069	28.1887148564524
GLS	4.02896783712484e-115	1.40287130100901e-113	1.02763369714755	0.942132434142637	0.645	0.385	1.67532467532468	2273	8511	1.02409729308345	1.67045388449687
RP11-382A20.3	5.25905443604459e-115	1.82828991974087e-113	0.624123709871173	1.0248526397021	0.526	0.256	2.0546875	2273	8511	0.554807990154212	0.97271851205827
HAS2	5.93251263570497e-115	2.05916203566756e-113	0.0198900136891045	-4.1514331625465	0.023	0.127	0.181102362204724	2273	8511	0.237068383982362	0.0548759160519025
EPS8	1.57746712976967e-114	5.46673096971831e-113	0.315039615044638	-1.42031138366401	0.339	0.382	0.887434554973822	2273	8511	0.958303303528429	0.550687603414049
DOCK10	1.95983190916887e-114	6.78114166559279e-113	0.021883795803652	-3.32453701002901	0.035	0.185	0.189189189189189	2273	8511	0.33925611694625	0.0564657843303263
FAU	2.76879313983892e-114	9.56515884384543e-113	8.69854062894166	-0.456675240665767	0.917	0.951	0.964248159831756	2273	8511	15.4506205263827	11.5377767097933
SSFA2	3.50158729651638e-114	1.20777319823103e-112	0.623942021302159	1.11481874018148	0.517	0.251	2.0597609561753	2273	8511	0.602856527501269	0.995679388108297
LAIR1	4.49935954155773e-114	1.54949774759811e-112	0.0138111853096516	-4.10466974239333	0.022	0.172	0.127906976744186	2273	8511	0.376684165286369	0.0233844622427597
RGS1	4.74855824902277e-114	1.63276207543742e-112	0.0586089829205638	-4.19223907681744	0.07	0.283	0.247349823321555	2273	8511	1.74221610299969	0.141258112226434
DSP	5.25619021058655e-114	1.80448863922258e-112	0.17589198404791	2.26993461133916	0.227	0.028	8.10714285714286	2273	8511	0.0910098129305867	0.293470259127837
HMGB2	5.28547865690023e-114	1.81171718572814e-112	0.754128633945947	1.21590437679336	0.439	0.334	1.31437125748503	2273	8511	1.04999438309855	1.82736767190618
HCST	5.60576644782798e-114	1.91851471929864e-112	0.0616893785081689	-3.49409130235564	0.061	0.308	0.198051948051948	2273	8511	1.25204792071856	0.146168806916612
PYCARD	6.9960606332097e-114	2.39061040829833e-112	0.181656208068883	-1.59658125160092	0.256	0.357	0.717086834733894	2273	8511	0.790425291410948	0.297041150742095
ASAP1	1.01921242081788e-113	3.47733155542918e-112	0.935473811735079	0.880189134902893	0.621	0.368	1.6875	2273	8511	0.898370690054166	1.39569733412292
LILRB2	1.44977437333557e-113	4.9386586470004e-112	0.0131126713194865	-4.60310957805117	0.019	0.18	0.105555555555556	2273	8511	0.442706127721815	0.025518339834203
MAP3K2	1.46683787527702e-113	4.98906248583401e-112	0.307613467764191	-1.13142760384897	0.36	0.444	0.810810810810811	2273	8511	0.920699134928998	0.505474129073534
LAPTM4A	1.48145451479245e-113	5.03100124267325e-112	2.44527591940151	-0.743482757460534	0.801	0.765	1.04705882352941	2273	8511	5.06116690292905	3.58461659034106
SYNM	1.52840507675484e-113	5.18244716780693e-112	0.242824440104649	1.84168208029708	0.291	0.07	4.15714285714286	2273	8511	0.173767616319069	0.405070336987086
TP53I11	1.67018725279139e-113	5.65448318229652e-112	0.270204719599612	1.4506045525523	0.33	0.127	2.59842519685039	2273	8511	0.238805426109424	0.432974352563669
CD84	4.28452188447716e-113	1.44831318878348e-111	0.0264432778651535	-3.82752025299773	0.033	0.22	0.15	2273	8511	0.642188241360369	0.0539587384390244
RALGAPA2	4.37479677873729e-113	1.47656101093394e-111	0.454020775402094	1.49628062246488	0.429	0.135	3.17777777777778	2273	8511	0.384608244896686	0.786679199743584
CISD1	4.80418396890597e-113	1.61900264042488e-111	0.469689991099553	1.09584732164917	0.452	0.216	2.09259259259259	2273	8511	0.408301490678339	0.738877866004258
PARP1	5.32923730810381e-113	1.79319871868704e-111	0.567673069032658	0.99746221632926	0.489	0.286	1.70979020979021	2273	8511	0.563341949345539	0.862161921243394
ALPK3	7.54763083495318e-113	2.53577349853404e-111	0.135500655463055	2.34441107943069	0.212	0.034	6.23529411764706	2273	8511	0.0757954717393607	0.211250548434127
PPP1R15A	7.88635222872593e-113	2.64553456014242e-111	0.618851514387119	-1.1124877677601	0.495	0.584	0.847602739726027	2273	8511	2.11087811929549	1.03373511575062
UHRF2	1.17561300333614e-112	3.93767728332041e-111	0.378265167564432	1.3685334807004	0.41	0.151	2.71523178807947	2273	8511	0.33813622705621	0.637189248140824
FBXO17	1.23615757725329e-112	4.13417684575014e-111	0.0229087540559703	-2.96650917685745	0.033	0.14	0.235714285714286	2273	8511	0.154585570705741	0.0499052573398338
FZD7	3.3299246698252e-112	1.11196240188427e-110	0.00793358373318798	-4.19559566359598	0.012	0.115	0.104347826086957	2273	8511	0.141136435555134	0.0181878488536709
IGFBP6	3.36218202540445e-112	1.12103299471288e-110	0.370706469629519	-2.70443816374277	0.286	0.354	0.807909604519774	2273	8511	3.12855438686357	1.00251616073879
HLA-DQB1	4.72493051388679e-112	1.57302300890458e-110	0.0722275014535023	-4.33088727647259	0.07	0.276	0.253623188405797	2273	8511	2.27746107025237	0.185511957605903
HMGB1	8.55188529081449e-112	2.84279135513087e-110	7.80398628195017	0.525646553036549	0.911	0.901	1.0110987791343	2273	8511	8.77239234340482	11.4687178421229
ADAM12	9.20981957351052e-112	3.0568821950931e-110	0.0293248064688554	-3.36405337373632	0.036	0.116	0.310344827586207	2273	8511	0.203647720273516	0.0713051899337482
WIPF1	1.18692429664269e-111	3.93365302287936e-110	0.220556183631071	-1.3764150936499	0.289	0.416	0.694711538461538	2273	8511	0.886059169632608	0.373002213515487
SOD2	2.09318802361466e-111	6.9267211500247e-110	0.578398704752405	-1.59227895534904	0.446	0.536	0.832089552238806	2273	8511	3.12566725219291	1.18226239814104
CCDC102B	2.31534306409986e-111	7.65036628657379e-110	0.0459916276087413	-2.91602775409839	0.059	0.16	0.36875	2273	8511	0.287352444574368	0.102493934781028
LCP1	2.4440187959761e-111	8.06342992867318e-110	0.0793690089808383	-2.82152164843186	0.081	0.335	0.241791044776119	2273	8511	1.36973483805152	0.20731312929672
PRELP	2.60298737299559e-111	8.57505091768576e-110	0.0368220055066173	-4.05122803393828	0.036	0.194	0.185567010309278	2273	8511	0.644998226951801	0.0964790961231911
CD163	5.0652910937713e-111	1.66617034094964e-109	0.0553288427720722	-4.21440089101175	0.06	0.253	0.237154150197628	2273	8511	1.44127665182034	0.13639951468446
MYRIP	5.66824738945665e-111	1.86172316496094e-109	0.261414983588759	2.21979545530729	0.256	0.046	5.56521739130435	2273	8511	0.152649389189082	0.466399781250873
TXNRD2	8.44069368614567e-111	2.76819530934906e-109	0.205339391839232	1.63404970675418	0.271	0.094	2.88297872340426	2273	8511	0.182482595111759	0.330248285854625
ARPC5L	1.08753187429637e-110	3.56134321811991e-109	0.519005683774716	1.00851778297208	0.458	0.266	1.7218045112782	2273	8511	0.537486886623301	0.787065707521537
B4GALT1	1.14549214554911e-110	3.74557208840323e-109	0.391683734393255	-1.02475256844841	0.431	0.491	0.877800407331976	2273	8511	1.12794521429689	0.611806892467845
ASPN	1.30758223809279e-110	4.26923660704301e-109	0.055378273843008	-4.8518416400312	0.05	0.246	0.203252032520325	2273	8511	2.31245795179737	0.173054070242208
CDK17	1.43218076455879e-110	4.66912146738975e-109	0.327987947664351	1.3107788165387	0.387	0.149	2.59731543624161	2273	8511	0.294010858940715	0.524369043920428
NCKAP1L	1.52774966193451e-110	4.97332234623237e-109	0.0230851769894855	-3.47426336743632	0.033	0.208	0.158653846153846	2273	8511	0.462569394571762	0.0452137145182884
TPM3	1.58701499085832e-110	5.15861918594213e-109	3.71121835097357	0.628227635170278	0.828	0.707	1.17114568599717	2273	8511	3.92276653490906	5.40313884344977
RPL28	2.19157925745183e-110	7.11325857514529e-109	17.0251951102104	-0.492052316918966	0.961	0.976	0.984631147540984	2273	8511	29.9025157641342	22.2174052482072
NCF2	2.54850268294035e-110	8.25955081602141e-109	0.0137564871609166	-4.25504363586882	0.018	0.159	0.113207547169811	2273	8511	0.319699971318519	0.0331362749751679
PCOLCE2	3.92040555836937e-110	1.26871242231583e-108	0.0221826892359811	-4.34583766730561	0.021	0.175	0.12	2273	8511	0.62113489022742	0.0683951403204932
DUSP1	4.77897897782522e-110	1.5442909160943e-108	3.93122164920725	-0.915244078479092	0.825	0.852	0.96830985915493	2273	8511	11.7266328014571	7.12178704382659
CDH2	5.36576705269667e-110	1.73136465926163e-108	0.206854647437842	2.24590089192305	0.24	0.025	9.6	2273	8511	0.0934596842922232	0.344981547391694
ITGB4	7.29545343153641e-110	2.35056732378317e-108	0.394861122440739	1.75103388616732	0.374	0.082	4.5609756097561	2273	8511	0.271577125198316	0.66617781656572
KPNA2	8.99647915802608e-110	2.89439357239067e-108	0.323311918542328	1.44436810172513	0.329	0.112	2.9375	2273	8511	0.263395672408283	0.600031157721923
KCNMA1	1.6896983474322e-109	5.4282484428603e-108	0.00703740499005368	-4.43109472572098	0.011	0.102	0.107843137254902	2273	8511	0.151721689296309	0.014821133818221
HAS1	5.61612197094026e-109	1.80157988473049e-107	0.00388153898809196	-5.1070510714716	0.008	0.102	0.0784313725490196	2273	8511	0.204731697165692	0.00584703879592418
GFPT2	8.17016868040797e-109	2.61707033451321e-107	0.0107205283483505	-3.76314362803458	0.016	0.109	0.146788990825688	2273	8511	0.125487703588632	0.0244975431207171
ALDH1L2	8.83246916857203e-109	2.82510634481971e-107	0.00914635183052726	-3.93617994165887	0.012	0.1	0.12	2273	8511	0.0882595234964099	0.0191271517860065
SNCA	9.8967429591283e-109	3.16092489925366e-107	0.211342869114925	2.01313355097507	0.256	0.059	4.33898305084746	2273	8511	0.150700826654655	0.356859489349564
GABARAPL1	1.42120161494814e-108	4.53260329544184e-107	0.15550288627704	-1.8149798563674	0.216	0.341	0.633431085043988	2273	8511	0.797154509056881	0.279115565367115
CCDC50	1.79668145652935e-108	5.72181941134369e-107	1.26584406695608	0.819900500077395	0.689	0.432	1.59490740740741	2273	8511	1.19465030566873	1.89817386980505
FMNL1	1.82453100347341e-108	5.8021140552653e-107	0.0372111578676217	-3.01049083402723	0.044	0.234	0.188034188034188	2273	8511	0.496258866198289	0.0736275497214253
SYNGR1	1.92030388560951e-108	6.09786541222553e-107	0.0108934047480358	-3.6514476970411	0.017	0.124	0.137096774193548	2273	8511	0.151875149239252	0.0210481277437205
PPIA	2.15376687713273e-108	6.82936511501192e-107	6.63773237558321	0.458851323116662	0.885	0.877	1.00912200684151	2273	8511	7.55690329722917	9.73211292619994
SCARA3	2.7155789680868e-108	8.59842169377238e-107	0.599740209922876	1.15812694846159	0.513	0.197	2.60406091370558	2273	8511	0.460801103228734	0.940414114290706
RPL12	3.70344439984769e-108	1.17094823941161e-106	13.2470187482632	-0.482155970068443	0.927	0.961	0.964620187304891	2273	8511	24.8269213282199	18.6343296060269
PTGFRN	3.83594143533559e-108	1.21110082103293e-106	0.0925784198566773	-1.9659059790807	0.146	0.24	0.608333333333333	2273	8511	0.455832644787632	0.173148652786702
KLF4	4.046228815011e-108	1.27566348571822e-106	0.564472689154708	-1.36777624272952	0.419	0.526	0.796577946768061	2273	8511	2.18648995986024	1.17457220708511
CDR1-AS	5.43588919385196e-108	1.7113330128742e-106	0.0208813321740751	-3.38243897455338	0.018	0.131	0.137404580152672	2273	8511	0.16600400221678	0.0678209094226294
MDK	5.66570421154965e-108	1.78113552684802e-106	0.888237233938938	1.13717575833466	0.556	0.262	2.12213740458015	2273	8511	0.823044325208667	1.4730308850528
PID1	5.92801136020319e-108	1.86093891572941e-106	0.00531941091740706	-4.82810070191454	0.01	0.135	0.0740740740740741	2273	8511	0.229197145165098	0.0107967800278107
TPM4	5.9538135283535e-108	1.86637636046933e-106	4.49803153944682	0.688561760966124	0.846	0.682	1.24046920821114	2273	8511	4.36233593951526	6.78447437507018
EPDR1	6.37061812904166e-108	1.9941937773498e-106	0.01563694053683	-3.23598535446182	0.024	0.122	0.19672131147541	2273	8511	0.121377101318986	0.028284021483813
DOK2	8.14344029793964e-108	2.54551913631335e-106	0.0212536042829139	-3.84577291746693	0.029	0.181	0.160220994475138	2273	8511	0.403126489869088	0.0422235997528139
KLHL4	1.18559679559501e-107	3.70074369983884e-106	0.149438295505493	2.41598870523631	0.206	0.029	7.10344827586207	2273	8511	0.0786168408117499	0.245292824502589
PLEKHH2	2.27721417334913e-107	7.09807012729757e-106	0.012959684531876	-3.59448694480257	0.022	0.127	0.173228346456693	2273	8511	0.174951579374936	0.0283324033896637
MSN	2.8213033303019e-107	8.78155602356771e-106	1.89958568340026	0.651752477704491	0.718	0.61	1.17704918032787	2273	8511	2.15402437360963	2.88887459064284
FLI1	2.88473812667443e-107	8.96632022819174e-106	0.543569196979224	1.17337371672863	0.506	0.21	2.40952380952381	2273	8511	0.520406983550974	0.839394546395962
TMEM44	2.95078905916603e-107	9.15868322087555e-106	0.215252701931811	1.70601785935344	0.298	0.075	3.97333333333333	2273	8511	0.138998329051367	0.329893009164317
MS4A4A	3.2217224672257e-107	9.98552459348857e-106	0.0288455796484253	-4.39261290087176	0.033	0.191	0.172774869109948	2273	8511	0.667726894498877	0.0648837445925952
CXCR4	5.90469181829202e-107	1.82754779399907e-105	0.154617437332306	-3.24923981218609	0.133	0.381	0.349081364829396	2273	8511	3.15626244613025	0.418077744579024
EFEMP1	5.91777891032307e-107	1.82902588062598e-105	2.28330792535065	1.45559973617057	0.65	0.278	2.33812949640288	2273	8511	2.33184627748971	4.74707976170298
GMDS	6.40246734026734e-107	1.97605464642248e-105	0.227564786806006	1.63005703486595	0.311	0.086	3.61627906976744	2273	8511	0.149069617251175	0.345057307395618
IQGAP2	1.07618402691494e-106	3.31687754850004e-105	0.0310263033399238	-3.5937903767001	0.037	0.197	0.187817258883249	2273	8511	0.484625778785393	0.0726002265792993
RNASE6	1.12933061289256e-106	3.47581111430961e-105	0.0202578963076379	-4.10460729307208	0.023	0.188	0.122340425531915	2273	8511	0.493967848872345	0.0438365497923718
PKN3	1.46225089636726e-106	4.49417503148852e-105	0.190381209836719	1.82331079190088	0.272	0.062	4.38709677419355	2273	8511	0.129988473247902	0.317808361844969
DPT	2.092801906599e-106	6.42317974290343e-105	0.0596396449343506	-3.79796141058022	0.048	0.242	0.198347107438017	2273	8511	1.61271345832267	0.218591765792751
VSTM4	2.79278624444693e-106	8.55961756201939e-105	0.0319231883124127	-2.61119274513274	0.051	0.147	0.346938775510204	2273	8511	0.175410569562019	0.0527002722017591
ELK4	4.82674090100384e-106	1.47729151971475e-104	0.672272616795919	0.996575284929971	0.549	0.296	1.85472972972973	2273	8511	0.652065303443861	1.03805742077019
STEAP1B	6.91098756344939e-106	2.1122665600176e-104	0.0673278683276612	3.28977219987365	0.13	0.011	11.8181818181818	2273	8511	0.0325290899478593	0.100851351549678
JDP2	7.17692355020099e-106	2.19050457206273e-104	0.148944720413418	-1.45197359863492	0.194	0.312	0.621794871794872	2273	8511	0.51260382479169	0.273517385167566
UTRN	8.32234072074191e-106	2.536584901671e-104	1.38699690403057	0.832553321548004	0.686	0.47	1.45957446808511	2273	8511	1.46653135477826	2.16247650729401
MBP	9.36184777274391e-106	2.84947195141082e-104	0.0385271663392412	-3.01809704457547	0.049	0.247	0.198380566801619	2273	8511	0.567432891120788	0.171830655729421
SULF2	1.25616616835674e-105	3.81812053879259e-104	0.82856680334638	1.01655443725999	0.608	0.279	2.17921146953405	2273	8511	0.720305294887075	1.27917342236098
BCL6	3.8007918680142e-105	1.15365828755201e-103	0.0485248081855545	-2.25438972496317	0.076	0.19	0.4	2273	8511	0.276641273089755	0.0988241074539724
PTPRB	4.29861753829143e-105	1.30296663288762e-103	0.589434725980437	1.46508811513	0.526	0.11	4.78181818181818	2273	8511	0.437942149119365	0.920800382051227
HCFC1R1	4.38553534774925e-105	1.32748405588129e-103	0.240712369359444	-1.36331059462185	0.298	0.36	0.827777777777778	2273	8511	0.774208513892789	0.432503349232048
SFRP2	5.0582593806809e-105	1.52901175729758e-103	0.173831409144359	-4.03354623704012	0.121	0.314	0.385350318471338	2273	8511	5.95438632286647	0.919743687216194
BTG2	5.97014951404471e-105	1.80218258170189e-103	0.532237090304028	-1.51968300840578	0.397	0.536	0.740671641791045	2273	8511	2.47244213877563	1.08001540281202
ACP5	6.59410527047143e-105	1.98780658331499e-103	0.0749028226590174	-3.38029045919052	0.101	0.233	0.433476394849785	2273	8511	0.959553583028212	0.148506625576485
FCGR3A	7.62491949045889e-105	2.2954032600142e-103	0.0322329171201639	-4.44186270782868	0.037	0.2	0.185	2273	8511	0.840400677702263	0.073257575426749
TNXB	7.85899761486838e-105	2.36263799880865e-103	0.181546011647262	-2.55086633277734	0.193	0.297	0.64983164983165	2273	8511	1.41280565464454	0.355958805411875
RPL13	8.65969715926042e-105	2.59979939545272e-103	24.8319109529556	-0.497830658892052	0.976	0.984	0.991869918699187	2273	8511	41.5773906297052	30.9740428497313
RPL30	1.01054756266646e-104	3.02971521308422e-103	12.6480177605227	-0.544926698602072	0.925	0.959	0.964546402502607	2273	8511	24.6956299888341	17.6231796747428
INAFM1	1.22194572694768e-104	3.65852213159329e-103	0.0666257332193261	-2.06576749474523	0.105	0.198	0.53030303030303	2273	8511	0.299553162699374	0.128508063838353
CBR1	2.31202942345617e-104	6.91284232236092e-103	0.117861996593528	-1.47933523788176	0.174	0.267	0.651685393258427	2273	8511	0.382880816696395	0.214056287182858
RPL21	2.37352007453883e-104	7.08706686028514e-103	10.2433872890565	-0.545877505068028	0.934	0.959	0.97393117831074	2273	8511	19.3962592906213	13.9048604712257
PTPRM	4.50254402018083e-104	1.3425878551233e-102	0.529703210757149	1.21479312328899	0.483	0.175	2.76	2273	8511	0.429700267396342	0.843299304810626
CDK14	5.59962014136631e-104	1.66745928052648e-102	0.0164806891103322	-3.10700109183178	0.027	0.128	0.2109375	2273	8511	0.144534485000443	0.0352641703263192
SAMSN1	1.57554347974956e-103	4.68532565072551e-102	0.0366439593306895	-4.15662719950418	0.039	0.243	0.160493827160494	2273	8511	0.948418089118776	0.0854401956294674
LTBP4	1.92380382546647e-103	5.71325600313295e-102	0.165928268581391	-2.15855178845087	0.195	0.298	0.654362416107383	2273	8511	0.899718509302373	0.345126090134105
APOE	2.03200005524648e-103	6.02644113419866e-102	0.187685367821353	-3.81041496698598	0.143	0.334	0.42814371257485	2273	8511	5.42461420465017	0.998893929724105
CCDC85C	4.57747697637884e-103	1.35574641106585e-101	0.13892449002253	2.05143943603067	0.219	0.044	4.97727272727273	2273	8511	0.0940373485504809	0.220802384672619
TNPO1	6.70196248014281e-103	1.98230357981213e-101	0.675789555449344	0.871902303392575	0.542	0.328	1.65243902439024	2273	8511	0.669189008700948	1.0268912085565
COL6A2	7.79241245620357e-103	2.30174266458008e-101	2.3022488285215	-1.62318540884209	0.747	0.541	1.38077634011091	2273	8511	9.58373801671435	4.78023644870517
PILRA	8.94703748220596e-103	2.63925612377244e-101	0.00827840645741884	-4.63840375433728	0.012	0.131	0.0916030534351145	2273	8511	0.237406113114841	0.0176611286098807
CD14	1.38803884737185e-102	4.08904723899129e-101	0.240305667733357	-2.88657757100349	0.236	0.325	0.726153846153846	2273	8511	2.33582577427982	0.464717940632908
ZNF655	1.39541432230323e-102	4.1052790877814e-101	0.094638163702857	-1.67666802702423	0.144	0.266	0.541353383458647	2273	8511	0.430767958838338	0.177108475927929
CTSH	1.60214494919142e-102	4.70718314444679e-101	0.157293660199113	-1.81659635677981	0.2	0.316	0.632911392405063	2273	8511	0.733911648249537	0.291123253331554
PER1	1.81670561878132e-102	5.33045651292024e-101	0.240501998996788	-1.42170240166548	0.278	0.4	0.695	2273	8511	0.889084626950955	0.452060124425303
CRLF1	2.04456227873951e-102	5.99103029373392e-101	0.0243322743671472	-3.83247723207208	0.022	0.135	0.162962962962963	2273	8511	0.288822068037651	0.0703875212709664
EEF1D	2.15616293910052e-102	6.30964383481994e-101	3.94042967678846	-0.492053841532818	0.865	0.898	0.963251670378619	2273	8511	7.33195065790875	5.54024745311531
IER3	3.04976944389363e-102	8.91277906803761e-101	1.01362334650325	-1.73803827451962	0.534	0.542	0.985239852398524	2273	8511	6.15390450773704	2.37170981285838
RUNX2	3.8781363029621e-102	1.13186031144541e-100	0.0141429114952847	-3.56407993119113	0.018	0.113	0.15929203539823	2273	8511	0.145721997354208	0.0314185359992896
CNTNAP3	5.30236343745734e-102	1.54548092456538e-100	0.129240555176587	2.47521620484771	0.185	0.026	7.11538461538462	2273	8511	0.0765065397277147	0.208692958192568
TSPAN15	6.16422095665808e-102	1.79431013719865e-100	0.218950955582266	1.66099708592697	0.283	0.08	3.5375	2273	8511	0.177463487448956	0.344932065988374
HSPB2	6.37578863923162e-102	1.85344259966884e-100	0.0142629398381258	-3.52824578803994	0.019	0.122	0.155737704918033	2273	8511	0.160692503024925	0.0347917838389646
PMM1	6.6553676915968e-102	1.93216387099313e-100	0.0607381056899683	-1.88708335998793	0.102	0.194	0.525773195876289	2273	8511	0.232736369471038	0.111641602973491
SLC25A29	7.22002093686863e-102	2.09333044448921e-100	0.204148896319699	1.72084928416198	0.279	0.075	3.72	2273	8511	0.16987785340366	0.334566308540405
CARD10	8.52064100391354e-102	2.46717402542265e-100	0.162045132718889	1.96533753044715	0.248	0.045	5.51111111111111	2273	8511	0.0997365532428703	0.245944752601979
C1QA	9.98601107961054e-102	2.88767621311313e-100	0.1334396934829	-4.42339318448502	0.127	0.262	0.484732824427481	2273	8511	2.84311537739859	0.352795588603916
TSHZ2	1.4311301634314e-101	4.13299873706975e-100	0.268336540055152	-1.4585701422984	0.281	0.354	0.793785310734463	2273	8511	0.946867127795437	0.511811426656187
MGST1	1.43956313358159e-101	4.15190384241106e-100	0.0261567092947659	-3.46387516549425	0.029	0.158	0.183544303797468	2273	8511	0.318776209559586	0.0804002605603495
IER5L	1.74000711469478e-101	5.01185818926353e-100	0.0940434520930888	-1.91333142835838	0.126	0.233	0.540772532188841	2273	8511	0.418174282692877	0.19536299863382
CTNNAL1	1.95922710756363e-101	5.63591525869873e-100	0.478084350699534	1.15129552519874	0.459	0.171	2.68421052631579	2273	8511	0.35058079282632	0.756720775407737
KDELR3	2.08663986718743e-101	5.99459489782331e-100	0.116012192216512	-1.76940815084441	0.188	0.196	0.959183673469388	2273	8511	0.356889517519893	0.220217744958105
DAB2	2.10410030891889e-101	6.03687501930496e-100	0.588032101855632	-1.1269696745446	0.516	0.494	1.04453441295547	2273	8511	1.65200227506608	0.932910548554741
SCARA5	2.25091689355343e-101	6.44969754681467e-100	0.0113147975875134	-4.55850269214334	0.016	0.141	0.113475177304965	2273	8511	0.43128448089143	0.0237098232601109
RAPGEF4	2.58280846726195e-101	7.3910641262115e-100	0.149126741068342	2.30875621603955	0.212	0.031	6.83870967741935	2273	8511	0.0850790894687109	0.239828949546793
ZFP36	2.7356724013518e-101	7.81833855378541e-100	3.00654037359209	-1.00433179983598	0.738	0.829	0.890229191797346	2273	8511	11.8748981320843	6.61543496947691
TIMP2	4.00035985854258e-101	1.14178883329557e-99	1.72430987514743	-0.864057276041085	0.74	0.685	1.08029197080292	2273	8511	3.9548315102749	2.75788344256648
HTRA1	4.96842635986542e-101	1.41625894397925e-99	0.918394505092271	-1.26547412601115	0.584	0.491	1.18940936863544	2273	8511	2.70253667411188	1.52827012880918
VGLL3	5.34289617371163e-101	1.52103199480851e-99	0.0116103631911502	-3.84311386182641	0.016	0.104	0.153846153846154	2273	8511	0.133464142500672	0.0223500192996928
LHX6	5.806651492473e-101	1.65091954448787e-99	0.239587198425507	1.72087432908474	0.307	0.059	5.20338983050847	2273	8511	0.16556228250149	0.386448961158581
FEZ1	1.62015282773654e-100	4.60039782286067e-99	0.0252722846782814	-2.5059959053786	0.049	0.142	0.345070422535211	2273	8511	0.156881672740781	0.048213313935364
COX4I1	1.9148718082787e-100	5.43024085218827e-99	2.80754178256137	-0.483538140631334	0.815	0.855	0.953216374269006	2273	8511	5.40770882326085	4.09461886792217
MYH9	1.97396989399069e-100	5.59062824802564e-99	2.15168118398872	0.715215435671346	0.744	0.565	1.31681415929204	2273	8511	2.262504744994	3.23659629229102
SLC8A1	3.7760688587957e-100	1.06807418131951e-98	0.0348103191959781	-2.9918930557608	0.043	0.182	0.236263736263736	2273	8511	0.336801147075667	0.071095060990418
CXCL14	3.92051767775458e-100	1.10750849828841e-98	0.191071886850243	-4.2824204310379	0.137	0.311	0.440514469453376	2273	8511	9.88897860052108	1.00339752322728
BNIP3L	4.40837306363174e-100	1.24372637997795e-98	0.352579328891111	-1.08792114239173	0.396	0.463	0.855291576673866	2273	8511	1.07365238521074	0.582762030219796
RP1-79C4.4	6.90402352203875e-100	1.94532575705486e-98	0.00391392024698534	-4.56701501264677	0.007	0.089	0.0786516853932584	2273	8511	0.0850540858676854	0.00846555489599084
AHR	8.64765583870094e-100	2.43350785660426e-98	0.643700760616923	-1.04627907812698	0.521	0.553	0.942133815551537	2273	8511	1.83085735582598	1.08884512538367
NES	1.01823365468565e-99	2.86171772733235e-98	0.317723708052609	1.3449926411116	0.296	0.124	2.38709677419355	2273	8511	0.280151054297794	0.604210543207655
LGR4	1.11993171077796e-99	3.14352260553313e-98	0.0368930181766942	-2.81599814917315	0.051	0.138	0.369565217391304	2273	8511	0.191350538825219	0.0797475243284459
PRNP	1.31502730723532e-99	3.68643196471599e-98	0.233337045936144	-1.21018513511543	0.312	0.395	0.789873417721519	2273	8511	0.789774131520684	0.385470431524781
P3H3	1.71975552269859e-99	4.81487786673094e-98	0.0488795345283517	-2.09887984231617	0.084	0.164	0.51219512195122	2273	8511	0.191175980181743	0.0890285254450722
MT1M	1.90513309502177e-99	5.32711040521589e-98	0.109115311188142	-3.14380436652867	0.123	0.269	0.45724907063197	2273	8511	1.34895353408802	0.337405179392229
MGAT4B	1.91231093297795e-99	5.34039522729857e-98	0.411357220985295	1.04102083561819	0.44	0.217	2.02764976958525	2273	8511	0.381998811185402	0.631215276536402
RASSF8	2.06243232557801e-99	5.7523302606679e-98	0.382881789978209	1.13270184159233	0.405	0.176	2.30113636363636	2273	8511	0.312472766858423	0.602866632858474
PDE3A	3.77591371013448e-99	1.0518070519648e-97	0.00949173327525443	-3.68510238010003	0.016	0.101	0.158415841584158	2273	8511	0.125221637391858	0.0275372738073391
DNAJB1	6.12120125389282e-99	1.70294759536239e-97	0.236329779939255	-1.76608761335967	0.267	0.403	0.662531017369727	2273	8511	1.42111912282405	0.49167006149056
MXD1	7.25339247040822e-99	2.01538074120964e-97	0.0545709022733449	-3.06089439515046	0.093	0.23	0.404347826086957	2273	8511	0.732004928279855	0.0965291462761462
PVR	7.30445752186162e-99	2.02700999024069e-97	0.131386666095162	1.85357008788433	0.212	0.057	3.71929824561403	2273	8511	0.086667210328072	0.198461884987679
A1BG	8.2001629227781e-99	2.27270510426518e-97	0.0177043135956059	-3.17479826582596	0.026	0.129	0.201550387596899	2273	8511	0.179617954807641	0.0349688642751387
ELN	8.38405648049103e-99	2.3207490177319e-97	0.261514740669481	-2.26855088157602	0.227	0.31	0.732258064516129	2273	8511	1.38225395164508	0.619622641841403
COL18A1	9.13631908350602e-99	2.52580198180444e-97	3.50893880052379	0.997244807393252	0.817	0.456	1.79166666666667	2273	8511	3.13806648898813	5.41065581150638
MCFD2	9.18447245591445e-99	2.53592849265814e-97	0.650384187343881	0.859855567644552	0.55	0.32	1.71875	2273	8511	0.625721958340215	0.958697019068006
EVI2B	1.77345859105212e-98	4.89056763843269e-97	0.0261417296614967	-3.55468659611873	0.031	0.202	0.153465346534653	2273	8511	0.497240581847626	0.0616272297138891
NENF	2.37437894590642e-98	6.53949725702336e-97	0.540798080765802	-0.843867159539801	0.486	0.516	0.941860465116279	2273	8511	1.2570330827243	0.917545979779704
GATA2	2.49030429251056e-98	6.85020453262341e-97	0.223709686144188	2.09431418364891	0.274	0.046	5.95652173913044	2273	8511	0.194481509251614	0.368071624932574
RGS2	2.66799437218677e-98	7.32982324024246e-97	0.122338686517979	-2.34298418346916	0.152	0.309	0.491909385113269	2273	8511	1.14616617077417	0.237977240484773
CMKLR1	2.93779919215553e-98	8.0609986312437e-97	0.0166799886893712	-3.21839898739519	0.027	0.126	0.214285714285714	2273	8511	0.171782801642704	0.0291230350462857
PCDH15	3.1679372307102e-98	8.68164716052412e-97	0.119814212115385	5.16801930622848	0.103	0.002	51.5	2273	8511	0.0567137110757087	0.257968583694358
PKDCC	3.6133607780856e-98	9.89000214957112e-97	0.028750579210002	-2.82542820359037	0.042	0.136	0.308823529411765	2273	8511	0.173413111667277	0.0637005884317893
CSPG4	3.73637373246088e-98	1.02139925908738e-96	0.0119395734011449	-3.76552753268745	0.015	0.092	0.16304347826087	2273	8511	0.110983271690509	0.0280544720017433
SARAF	4.93066103395168e-98	1.34620504606874e-96	0.719366994631838	-0.94740871315416	0.57	0.647	0.880989180834621	2273	8511	2.29987517260882	1.08370599548093
LILRB3	6.818982955206e-98	1.85946144872693e-96	0.0114666117010225	-3.99355515348327	0.021	0.152	0.138157894736842	2273	8511	0.316759277146182	0.0223395695875111
LRRC25	7.33784614008605e-98	1.99847329404373e-96	0.00369590144152343	-5.27284342620506	0.007	0.113	0.0619469026548673	2273	8511	0.183828506344129	0.00570538081386363
DNASE1L3	9.38701008495576e-98	2.55340598182369e-96	0.266831051314999	2.52593537229492	0.227	0.032	7.09375	2273	8511	0.186447592024391	0.588775004952362
FXYD6	1.1958108575196e-97	3.24876712723163e-96	0.412076682589628	1.42527468881361	0.385	0.143	2.69230769230769	2273	8511	0.34386659488226	0.714539430887551
ALDH3B1	1.4478946619716e-97	3.92877557723145e-96	0.0132787482977723	-3.51855813255746	0.017	0.108	0.157407407407407	2273	8511	0.133894385989817	0.0350672117190574
FAM49B	1.85684367221779e-97	5.03222929197348e-96	0.196066470853275	-1.65298202269226	0.274	0.363	0.754820936639119	2273	8511	1.04878012956726	0.314954604897393
CPED1	2.08948981501961e-97	5.65575804050697e-96	0.00698020397369437	-4.12753931324318	0.011	0.107	0.102803738317757	2273	8511	0.130208804030424	0.0138732907182789
CELF2	2.80942617860383e-97	7.59511455606337e-96	0.509147816155087	-1.00284762994132	0.461	0.557	0.827648114901257	2273	8511	1.67286935844351	0.826806491231545
CD300A	3.27843734931677e-97	8.85218310540673e-96	0.0114237201967806	-4.22543798258333	0.014	0.137	0.102189781021898	2273	8511	0.257807795711386	0.023463625355857
LCP2	3.73859575394824e-97	1.0082296343307e-95	0.0396613710802842	-3.25949737479232	0.048	0.227	0.211453744493392	2273	8511	0.617027412584869	0.0881631901460495
PLA2G4A	4.00350993306481e-97	1.07835054574081e-95	0.171746462318446	2.15990094262528	0.21	0.042	5	2273	8511	0.0967488947530928	0.290067201710628
TRIOBP	4.27270122676712e-97	1.14945065032075e-95	0.697998156143661	0.868458224615414	0.569	0.305	1.8655737704918	2273	8511	0.628011429938679	1.04701909845142
SEMA6A	4.81762538553128e-97	1.29446476476192e-95	0.491068220017437	1.596452970524	0.411	0.103	3.99029126213592	2273	8511	0.366571214825845	0.862565999756725
NR2F2	5.02446881266365e-97	1.34839586209117e-95	2.73456450677201	1.12206915133658	0.766	0.361	2.1218836565097	2273	8511	2.45608225166271	4.24828657213625
RNF149	7.02102113608005e-97	1.88190732180971e-95	0.212337595005691	-1.40484847802297	0.282	0.382	0.738219895287958	2273	8511	0.885866426006224	0.394683093284781
CXCL3	1.12467935377044e-96	3.01091166168763e-95	0.123656117689772	-3.8928178747258	0.126	0.277	0.454873646209386	2273	8511	3.18895983185185	0.33007723540003
HMGA1	1.8177535576495e-96	4.86044772656561e-95	0.428752647150784	1.16255481195249	0.367	0.215	1.70697674418605	2273	8511	0.534709553580253	0.756480169296713
FAM213A	2.06840716458594e-96	5.52395243493668e-95	0.431307173132269	1.25630095187846	0.442	0.156	2.83333333333333	2273	8511	0.386308421277483	0.65731510785748
UBL3	2.19338106939329e-96	5.85061137128105e-95	0.221461698522905	-1.16468943201486	0.298	0.376	0.792553191489362	2273	8511	0.650731078370187	0.364574421269195
F10	2.37803336516039e-96	6.33547242538976e-95	0.00714177585857567	-4.31805987725558	0.014	0.131	0.106870229007634	2273	8511	0.2615675437801	0.0109562017201229
GAS7	2.97263971184078e-96	7.91002533237826e-95	0.124916523127869	-1.81786694595469	0.154	0.266	0.578947368421053	2273	8511	0.506788714665623	0.240559956503115
IER2	4.92333221736895e-96	1.30848851178045e-94	0.922642075644051	-1.19670717512125	0.547	0.624	0.876602564102564	2273	8511	3.66793503281234	1.82939120278987
DUT	6.2822638219354e-96	1.66764170887226e-94	1.15984707081672	0.823755058154627	0.624	0.426	1.46478873239437	2273	8511	1.21425902802857	1.93974708152589
SETBP1	1.40640726503846e-95	3.72884316559474e-94	0.0634943063263478	-2.13859198187258	0.09	0.189	0.476190476190476	2273	8511	0.290423359700234	0.118291150194945
SFRP4	1.60785449560862e-95	4.2578154067826e-94	0.118218717419442	-4.03188443600703	0.095	0.27	0.351851851851852	2273	8511	4.24246673163017	0.406743891622024
FNDC1	1.88856871131334e-95	4.99517344485113e-94	0.0221746915712546	-4.40503611888014	0.024	0.153	0.156862745098039	2273	8511	0.529941251835996	0.055292337387034
SEL1L3	2.22246543261434e-95	5.87125742018141e-94	0.274923221562202	1.53906344281177	0.344	0.093	3.6989247311828	2273	8511	0.230115116331043	0.430435479545657
CAPG	2.26335695241984e-95	5.97211427997013e-94	0.289409898212744	-1.27721230987264	0.341	0.395	0.863291139240506	2273	8511	1.06235610762506	0.480105564608744
RARRES2	3.36985706857862e-95	8.88108678456779e-94	0.0387767971988393	-3.37935428895124	0.033	0.182	0.181318681318681	2273	8511	0.456498726170107	0.154388813768272
FAM20A	3.81798508161866e-95	1.0050069342835e-93	0.00906612477094693	-3.80827015382328	0.017	0.115	0.147826086956522	2273	8511	0.161074298165017	0.0162283565066921
BZW1	4.45483066520356e-95	1.17124257608685e-93	1.91929745489431	0.580144727269042	0.745	0.621	1.19967793880837	2273	8511	2.12295888029059	2.80359744083757
INPP1	4.73237067784964e-95	1.24272731666777e-93	0.345495035061564	1.21426878290635	0.396	0.153	2.58823529411765	2273	8511	0.280960968104523	0.564168251740661
IGSF6	6.55808882610855e-95	1.72011087851424e-93	0.0236259175644649	-4.43492101000861	0.03	0.171	0.175438596491228	2273	8511	0.634349487139408	0.0503155283047611
WSCD1	7.83801542000235e-95	2.05337342062585e-93	0.0955331160952129	2.73529460986203	0.155	0.016	9.6875	2273	8511	0.049897294938201	0.155823608979678
FAM129A	8.57004325476048e-95	2.2424776678271e-93	0.188934925332272	-1.28069629770334	0.25	0.354	0.706214689265537	2273	8511	0.73048441366235	0.35223174794151
CILP	1.16861276872776e-94	3.05421527180796e-93	0.00919901011978164	-4.72341074465955	0.015	0.137	0.109489051094891	2273	8511	0.364878668640278	0.0198155506060684
ST8SIA6	1.52144062883882e-94	3.9716278147363e-93	0.103111711379931	3.3158021195254	0.131	0.011	11.9090909090909	2273	8511	0.0481400678425281	0.168614558392421
OSR2	1.83626720715938e-94	4.78778390530206e-93	0.00666415494001682	-4.44226209579128	0.011	0.105	0.104761904761905	2273	8511	0.175470331291725	0.0158090375712493
RP11-14N7.2	2.07277732596277e-94	5.39805181480907e-93	0.0558425239786049	-2.06677472754964	0.088	0.16	0.55	2273	8511	0.20208792185702	0.104777306458642
PTPN6	2.08638050481421e-94	5.42705548332643e-93	0.0252989985501708	-3.23529157897663	0.04	0.176	0.227272727272727	2273	8511	0.356210162366785	0.0452060925629611
TJP2	3.01847472074809e-94	7.84233231461422e-93	0.254613016390973	1.32864118604698	0.347	0.113	3.07079646017699	2273	8511	0.196422018316486	0.389758029476043
CCR1	3.39005053325223e-94	8.79734104183355e-93	0.00742594829101795	-4.36185979723569	0.012	0.129	0.0930232558139535	2273	8511	0.245017042438466	0.0120821699361548
PTAFR	4.89165359245125e-94	1.26791200183136e-92	0.0101989878648669	-3.97191333040509	0.018	0.138	0.130434782608696	2273	8511	0.255597020111185	0.0158091340932892
CDC42EP3	5.14863158719264e-94	1.33295043185601e-92	0.501293076736453	1.21989529518275	0.48	0.156	3.07692307692308	2273	8511	0.432280845173573	0.7878399793815
N4BP3	5.188909215084e-94	1.34179948516026e-92	0.0731975405207232	2.88229006458085	0.13	0.013	10	2273	8511	0.0416685023526702	0.114271294203167
C1QTNF3	6.95630137750593e-94	1.79671793560323e-92	0.0359842849593335	-3.9674145675463	0.036	0.154	0.233766233766234	2273	8511	0.600633893751235	0.105730103910692
CD37	7.06371806222995e-94	1.82232332564399e-92	0.0297275175130662	-3.75183014489967	0.039	0.238	0.163865546218487	2273	8511	0.759229725260351	0.0558947828012904
EFNA5	7.27129721742399e-94	1.87367876541724e-92	0.200745196921895	1.76108215953334	0.271	0.064	4.234375	2273	8511	0.138501503966359	0.314774250550139
SMARCD3	8.50432402549131e-94	2.18884391233874e-92	0.0101797849283962	-3.68614990325088	0.014	0.101	0.138613861386139	2273	8511	0.123512460058301	0.0307014666691033
FLT1	1.19638736205201e-93	3.07566592164914e-92	0.391559039035882	1.55715096941843	0.397	0.082	4.84146341463415	2273	8511	0.284415473925343	0.636362555706679
ASRGL1	1.5101105197297e-93	3.8776536869512e-92	0.127004655327833	1.84652320795724	0.214	0.053	4.0377358490566	2273	8511	0.100599098582645	0.18456789910223
LY86	1.90231852811036e-93	4.87907010834459e-92	0.0110493505147296	-4.138728215819	0.015	0.13	0.115384615384615	2273	8511	0.232072602258071	0.0272998751208828
CCNL1	1.93409000224033e-93	4.95478283926666e-92	0.630589346915595	-1.0552869140713	0.497	0.589	0.843803056027165	2273	8511	2.05622033372481	1.18443131470177
TGFB3	1.95799799317622e-93	5.01019812067858e-92	0.0502681398358713	-2.40856208331985	0.071	0.152	0.467105263157895	2273	8511	0.244073132680876	0.114934861785436
IL32	2.02356666354118e-93	5.17196376282082e-92	1.35779791896046	1.61247087779494	0.602	0.232	2.5948275862069	2273	8511	1.65942892642141	2.44226816234077
DLGAP5	2.20466820542445e-93	5.62829797315202e-92	0.175946714102109	2.12772158643248	0.168	0.03	5.6	2273	8511	0.114661009647638	0.364198548021858
MYL6	2.32965948799487e-93	5.94049671990905e-92	13.0086905505928	0.443594504029085	0.953	0.932	1.0225321888412	2273	8511	13.8026283774692	17.6026101830352
C2	3.25784351762382e-93	8.29769727417012e-92	0.012823837320485	-3.98370908954565	0.02	0.125	0.16	2273	8511	0.228303705413576	0.0207527573337998
NR4A3	3.28957223963529e-93	8.36882389657969e-92	0.0270404401176039	-4.05038913732095	0.038	0.199	0.190954773869347	2273	8511	0.699550112642084	0.0488031991530053
ITGAX	3.82269152103261e-93	9.71387408912744e-92	0.0220102748429967	-4.02030206977195	0.033	0.182	0.181318681318681	2273	8511	0.514483829487865	0.0504464563236091
JUN	4.66788621157102e-93	1.18479243335446e-91	2.2072030728501	-1.16557801699117	0.688	0.705	0.975886524822695	2273	8511	9.25766072067266	4.76435168876417
NQO2	7.27688315636451e-93	1.8448743172691e-91	0.218193347459914	-1.05816824994495	0.301	0.369	0.815718157181572	2273	8511	0.602149569381556	0.350974228177804
ARHGAP23	7.82424922502858e-93	1.98136281295718e-91	0.22900387377654	1.37798481539985	0.315	0.107	2.94392523364486	2273	8511	0.182479029203843	0.36011195422598
IL10RA	8.73052386630385e-93	2.20832078392968e-91	0.0217418337729309	-3.56394566447288	0.03	0.184	0.16304347826087	2273	8511	0.428033832929622	0.0412353976248356
COL12A1	8.89953675768908e-93	2.24848686440535e-91	0.349345578741148	-1.67283698535089	0.327	0.311	1.05144694533762	2273	8511	1.22681787540354	0.725001991366864
C3AR1	1.0998228221413e-92	2.77553910826162e-91	0.0114396399378731	-4.21692045379695	0.016	0.142	0.112676056338028	2273	8511	0.298434965307031	0.0230356395281872
LXN	1.22857072760707e-92	3.09689890397724e-91	0.218796554453514	1.45153083009486	0.266	0.104	2.55769230769231	2273	8511	0.19616109390747	0.385527128460462
GAPDH	1.30552413567331e-92	3.2871126006438e-91	9.8736470010731	0.594524736850482	0.908	0.865	1.04971098265896	2273	8511	11.1532366724898	15.580493536181
UNC93B1	1.45010566080295e-92	3.64697430532911e-91	0.0889358206240252	-1.92991701677069	0.13	0.239	0.543933054393306	2273	8511	0.450670260375856	0.171504861038666
LMNB1	1.89374799515256e-92	4.75728520334786e-91	0.169253650255597	1.6236646390495	0.224	0.07	3.2	2273	8511	0.145261773809323	0.275472212876406
PTGER2	2.64123392547857e-92	6.62747933455889e-91	0.00914201230268508	-3.97284896512005	0.013	0.114	0.114035087719298	2273	8511	0.172106120748996	0.0154766880174989
FRMD4B	3.27481498355053e-92	8.20792466150489e-91	0.661225277648968	1.15057134122091	0.544	0.216	2.51851851851852	2273	8511	0.644519190943416	1.02155477049959
ENDOD1	4.0373217806381e-92	1.01075430153267e-90	0.38492641302451	1.26101667205957	0.386	0.153	2.52287581699346	2273	8511	0.304004008064783	0.639839911226852
IRF1	6.49961774870974e-92	1.62534759293303e-90	0.21923944562315	-1.68610791095724	0.264	0.355	0.743661971830986	2273	8511	1.12262612694289	0.434463862546435
CD83	6.68010581457439e-92	1.66858579518188e-90	0.0492541603533663	-3.390866597318	0.072	0.218	0.330275229357798	2273	8511	0.800925170633742	0.0994598278354236
MGST3	8.67239030863988e-92	2.16377121464772e-90	1.61263819753591	-0.690940204009046	0.733	0.674	1.08753709198813	2273	8511	3.2123917534374	2.47110860378734
PLAGL1	1.00398828705696e-91	2.50212528255667e-90	0.22434125496031	-1.40468520894257	0.285	0.34	0.838235294117647	2273	8511	0.837832217556593	0.413629124006889
NCALD	1.26424371629223e-91	3.14716597519534e-90	0.0345314414716333	-2.77256256097196	0.042	0.139	0.302158273381295	2273	8511	0.192746417107416	0.0845256581910484
RPS3A	1.59664232106311e-91	3.97013682681523e-90	15.8247437059354	-0.518674114872366	0.945	0.966	0.978260869565217	2273	8511	29.2574773620634	21.3147310147376
PARVB	2.23646265999367e-91	5.55480782119873e-90	0.449101022721275	0.942248680148494	0.442	0.246	1.79674796747967	2273	8511	0.436555812556205	0.681481225620672
PPP1R13B	3.41402816906809e-91	8.47002298630353e-90	0.16636703775915	1.82769374641343	0.245	0.052	4.71153846153846	2273	8511	0.116714121138833	0.267060135946328
S100A9	5.11422927660515e-91	1.26738434077672e-89	0.0850714083418436	-4.84838772144828	0.077	0.248	0.310483870967742	2273	8511	2.62996941586338	0.244494359939176
SERPINE2	7.62811022767654e-91	1.88823614927165e-89	0.0344365320088542	-2.52043478937577	0.058	0.153	0.379084967320261	2273	8511	0.273670838221622	0.0726957898310087
SIX1	7.99185888653518e-91	1.97605445682127e-89	0.0110636677162768	-3.91495687749354	0.011	0.09	0.122222222222222	2273	8511	0.0963168294129631	0.0292595045303355
UBC	1.14581822171649e-90	2.8299523891238e-89	4.44206950822408	-0.493003571776959	0.873	0.902	0.967849223946785	2273	8511	8.15890672163867	6.3049584706378
PHACTR2	1.22201843848147e-90	3.01476880686359e-89	1.11628935798581	0.73547398602257	0.635	0.43	1.47674418604651	2273	8511	1.14158008262454	1.72527485131142
MRC1	1.43414905810731e-90	3.5341415646931e-89	0.049666070231803	-4.0811169547071	0.06	0.213	0.28169014084507	2273	8511	1.16590222578239	0.116601666955298
YPEL3	1.6328930896769e-90	4.0194010437841e-89	0.250842754105196	-1.24180226388124	0.297	0.407	0.72972972972973	2273	8511	0.871593661834972	0.447058156966072
RASGRP3	1.99377526984595e-90	4.90223671376871e-89	0.253672735428697	1.48748883179847	0.315	0.094	3.35106382978723	2273	8511	0.228481956265234	0.422747572312282
ECM2	2.21197542876142e-90	5.43267090237989e-89	0.0911649639384398	-2.15595442550637	0.103	0.215	0.47906976744186	2273	8511	0.417459366402416	0.183613489382864
ODF3B	2.41948153710405e-90	5.93568681220867e-89	0.072352452879382	-1.87962586378065	0.108	0.219	0.493150684931507	2273	8511	0.324136202643449	0.126238569498777
PDE4A	2.86519806101293e-90	7.02133057134192e-89	0.0668781484083858	-1.87983007666289	0.106	0.216	0.490740740740741	2273	8511	0.340737346879478	0.128150969915123
UBA52	2.91993308022307e-90	7.14054424871232e-89	7.78443045020142	-0.40025248858547	0.915	0.948	0.965189873417722	2273	8511	13.4408603648603	10.5512318649387
SLC29A1	2.92033528303239e-90	7.14054424871232e-89	0.422013302981921	1.14248068138451	0.432	0.175	2.46857142857143	2273	8511	0.361032594072495	0.688805245569598
NOS3	3.50742233809247e-90	8.56651897581163e-89	0.118545772358855	2.18509955625811	0.19	0.03	6.33333333333333	2273	8511	0.0693068043608977	0.181709901178255
PLEKHA1	3.77788145779487e-90	9.21685802219889e-89	0.477628963004107	0.983588513001949	0.461	0.234	1.97008547008547	2273	8511	0.471611085919555	0.759890300691133
TMSB4X	3.83004224953948e-90	9.33376630602058e-89	78.3534985449267	0.424592662484331	0.995	0.995	1	2273	8511	80.8336708770849	100.973626722472
TREM1	3.93791413328996e-90	9.58603301074987e-89	0.0127287890206049	-4.7064872963964	0.015	0.136	0.110294117647059	2273	8511	0.303172463757368	0.0340920571251273
DCBLD2	4.18274703240318e-90	1.01707769276314e-88	0.112852100052818	-1.83627880450902	0.163	0.172	0.947674418604651	2273	8511	0.314494503887122	0.213850057625061
HSPA2	8.15590080365366e-90	1.98100168968215e-88	0.286127968029758	1.55412994734355	0.32	0.088	3.63636363636364	2273	8511	0.224350736662185	0.471008254599026
FNBP1L	8.73420139395938e-90	2.11912718716064e-88	0.275804003271672	1.29659093012497	0.349	0.122	2.86065573770492	2273	8511	0.229710064252715	0.417308042865931
PXN	9.22639237057675e-90	2.23607919060476e-88	0.427227048150383	1.04108511891623	0.454	0.21	2.16190476190476	2273	8511	0.420440309782931	0.675290216756752
MCTP1	9.60977896977588e-90	2.32643339943771e-88	0.406333377953273	1.28715623369744	0.399	0.153	2.6078431372549	2273	8511	0.41396535527115	0.66161496521584
S1PR3	1.10748095961883e-89	2.67815670300792e-88	0.00676913804019352	-4.01702764430576	0.01	0.083	0.120481927710843	2273	8511	0.0778817359725174	0.0140941188740127
PRRG1	1.12764947402452e-89	2.72393571079952e-88	0.203912904680096	1.5709162998794	0.285	0.078	3.65384615384615	2273	8511	0.142141043113096	0.323620081376687
SLA	1.98048783214124e-89	4.77879553005484e-88	0.0407475668738324	-3.27680204923619	0.045	0.243	0.185185185185185	2273	8511	0.777994076059942	0.0914677516026839
IFI30	2.01736149432625e-89	4.86243779234867e-88	0.00723170984215682	-4.65563625078253	0.011	0.124	0.0887096774193548	2273	8511	0.251510086290385	0.0189112561751724
LIMK2	2.87269731692943e-89	6.91647452476467e-88	0.155750724185247	1.67313479081626	0.243	0.068	3.57352941176471	2273	8511	0.128174265999062	0.235643417303441
HLA-DQA1	3.01403995621544e-89	7.2488484455166e-88	0.0405642450382906	-4.68101347567501	0.041	0.223	0.183856502242152	2273	8511	1.94396318509496	0.100885288859588
FOXD1	3.67731995048915e-89	8.83439987232142e-88	0.00452314650423169	-4.08384112451855	0.01	0.082	0.121951219512195	2273	8511	0.0785130098618246	0.00625975407660626
MCL1	5.34335047116367e-89	1.2822875732653e-87	1.44071809565362	-0.835120599012642	0.691	0.708	0.975988700564972	2273	8511	3.86221596114258	2.30510279425163
RANBP1	5.73917315595149e-89	1.37577608354977e-87	1.11374953599605	0.763379785682473	0.606	0.446	1.35874439461883	2273	8511	1.20881003031567	1.8496290112771
ATP6V0B	6.46139251189099e-89	1.54721875535009e-87	0.88250193897785	-0.844817429864436	0.616	0.599	1.02838063439065	2273	8511	2.22337765986241	1.33243181893288
APOBEC3C	6.81658416890617e-89	1.63049729587988e-87	0.0398260751432902	-2.04925753427652	0.062	0.175	0.354285714285714	2273	8511	0.230780343626185	0.0702202490601865
B4GALT5	7.97603855199425e-89	1.90576226248844e-87	0.363184007689896	1.0587590921211	0.415	0.201	2.06467661691542	2273	8511	0.375168391417234	0.546304250860003
ENPP2	9.84076165289998e-89	2.34876139841342e-87	0.0399511895921054	-2.70129567691611	0.061	0.164	0.371951219512195	2273	8511	0.318689724338294	0.0760623375956311
MAPK12	1.05211291897952e-88	2.50842869935681e-87	0.11224241655705	2.026050916961	0.194	0.038	5.10526315789474	2273	8511	0.0695795055159215	0.180011095389001
TUBA1B	1.64490771376982e-88	3.91751505943925e-87	4.12540314972426	0.795579818016368	0.807	0.673	1.19910846953938	2273	8511	5.02674584052492	8.23903005216918
BMPR1A	2.11174233615374e-88	5.02389209182695e-87	0.0171920716067142	-3.10913029905219	0.022	0.108	0.203703703703704	2273	8511	0.111489449387596	0.0410371295448959
PIK3R1	3.30389663164526e-88	7.85157119611075e-87	0.322844229967638	-1.16114998761861	0.361	0.463	0.779697624190065	2273	8511	1.25630229504796	0.542564637481675
AKAP13	3.56612076491333e-88	8.46559369500353e-87	0.776352215895035	-0.725433937259278	0.557	0.643	0.866251944012442	2273	8511	2.03016619201782	1.25669351294061
ARHGAP30	5.24107951904103e-88	1.2428361626726e-86	0.0265547357432983	-3.11251977759132	0.036	0.186	0.193548387096774	2273	8511	0.391729389743537	0.0476321675329034
DPYSL3	6.53097893834847e-88	1.54704760513774e-86	0.939972007543281	0.848013780461848	0.585	0.317	1.84542586750789	2273	8511	0.885407292366976	1.47064747143839
NDUFA4L2	7.60533254795625e-88	1.79960159193898e-86	0.0684957348502846	-3.8339094063441	0.051	0.193	0.264248704663212	2273	8511	0.947519412267025	0.261303521562807
MAMDC2	1.06395016751356e-87	2.5148536397748e-86	0.025683747694212	-3.24727145241129	0.042	0.165	0.254545454545455	2273	8511	0.37199075490657	0.0585048487573851
NCF4	1.37024520122984e-87	3.23536651268926e-86	0.0155925213999566	-3.66476423498791	0.026	0.142	0.183098591549296	2273	8511	0.277292672120845	0.0300143002398114
TBXAS1	2.88803738294923e-87	6.81180607172356e-86	0.0288699678260547	-3.09673497455913	0.045	0.162	0.277777777777778	2273	8511	0.32816234880207	0.0573613346245844
SRPX	3.29731700309554e-87	7.76881776982018e-86	0.0482849544294048	-2.24555245903336	0.085	0.182	0.467032967032967	2273	8511	0.352958021699187	0.0842943889404483
RPS11	3.4110843470041e-87	8.028269747612e-86	10.3599169514628	-0.437821460339633	0.929	0.955	0.972774869109948	2273	8511	18.3157051993232	14.1012491757732
FGD5	4.43698649166553e-87	1.04316586255974e-85	0.297571609118356	1.25947436259694	0.372	0.123	3.02439024390244	2273	8511	0.241796069599899	0.464618589876824
PTPN13	5.83578588789627e-87	1.37056888206025e-85	0.0122841260063495	-3.38045263238912	0.017	0.098	0.173469387755102	2273	8511	0.103774975858638	0.0284307837488152
PDLIM3	6.07049033338674e-87	1.42417068525063e-85	0.641109496665503	1.09051693918563	0.519	0.184	2.82065217391304	2273	8511	0.539726382658929	1.00826228677092
FADS3	6.19892865903839e-87	1.45275424995526e-85	0.246998699653161	1.30033166997546	0.303	0.124	2.44354838709677	2273	8511	0.241223183042341	0.399761131660246
NOVA2	6.66299183695217e-87	1.55984891876563e-85	0.144887246010249	1.92199893240732	0.223	0.041	5.4390243902439	2273	8511	0.0931698814758117	0.229941871760293
WAS	7.57219635577915e-87	1.77081565361611e-85	0.0209816307522166	-3.27506488292047	0.031	0.163	0.190184049079755	2273	8511	0.31466079917995	0.0384852850086704
FAP	9.80053525857403e-87	2.28949659129703e-85	0.176897581412123	-1.5984026697358	0.234	0.244	0.959016393442623	2273	8511	0.62171255479291	0.347067636457602
CASC4	9.83443886557964e-87	2.29498050557737e-85	0.269259493332926	-1.03484910627643	0.348	0.377	0.923076923076923	2273	8511	0.665888169365692	0.439206901063198
SMIM14	1.024553656527e-86	2.38838217855223e-85	0.30597518734039	-1.03524099099072	0.354	0.398	0.889447236180904	2273	8511	0.76626309555354	0.49875223850828
TUBB4B	1.04763380650431e-86	2.43960101015173e-85	1.15054104262712	0.885099555449185	0.594	0.385	1.54285714285714	2273	8511	1.25862909104575	2.0898325930039
NEO1	1.15874215093862e-86	2.69548411982613e-85	0.0107804724758918	-3.62247210280618	0.013	0.095	0.136842105263158	2273	8511	0.101475694222581	0.0237604724149405
RERG	1.39145725519249e-86	3.23341165340717e-85	0.00486532936872863	-4.77052412748392	0.007	0.097	0.0721649484536082	2273	8511	0.14732708750655	0.0152014661476863
PRPSAP1	1.42292905235534e-86	3.30305661668054e-85	0.373370821063381	1.01739975819223	0.421	0.198	2.12626262626263	2273	8511	0.333357858760039	0.554432602415664
NPC2	1.56211473882741e-86	3.62232844495638e-85	1.59071332489719	-0.878074068555434	0.717	0.692	1.03612716763006	2273	8511	4.04487871174858	2.52393270511011
PFN2	1.7725883169539e-86	4.10606089504078e-85	0.0678370852798282	-2.04328425528252	0.086	0.154	0.558441558441558	2273	8511	0.197247505807754	0.147003363696033
PFKP	2.00354932928188e-86	4.63618365301547e-85	0.457264129556356	1.0070520661602	0.446	0.197	2.26395939086294	2273	8511	0.384935871523392	0.709357267990125
SLC43A2	3.21241292947536e-86	7.42566795441543e-85	0.0539775563293188	-2.66337109630003	0.095	0.218	0.435779816513761	2273	8511	0.59993843996204	0.0995177947629089
REL	3.38291390974758e-86	7.81158483713591e-85	0.239022152473665	-1.5606196478061	0.31	0.388	0.798969072164948	2273	8511	1.24500984829212	0.400380350019809
WNT5A	4.68211070430234e-86	1.08002650061716e-84	0.00863240181409619	-4.23377085750868	0.01	0.072	0.138888888888889	2273	8511	0.0849605546236038	0.0189854959804281
F11R	5.17871533170494e-86	1.1933278491047e-84	0.184246035699294	1.5965749780819	0.281	0.072	3.90277777777778	2273	8511	0.150905771871287	0.270035476820011
MT1X	5.23690772190148e-86	1.20547480468791e-84	0.290431432846729	-1.68188696151058	0.315	0.35	0.9	2273	8511	1.32029865058172	0.591038878937809
HCK	8.11937986962953e-86	1.86703315999026e-84	0.0115832715030582	-3.87184586122021	0.018	0.126	0.142857142857143	2273	8511	0.225163180338469	0.0231077927279905
RAB13	9.57029547628058e-86	2.19837079593978e-84	1.4697556620508	0.752477115233793	0.672	0.437	1.53775743707094	2273	8511	1.46924774089229	2.42616526436634
TAOK2	1.03960125126703e-85	2.38555423726614e-84	0.313320024332984	1.22142518138319	0.38	0.137	2.77372262773723	2273	8511	0.264697916308415	0.50719593594927
KCNJ8	1.21610020308141e-85	2.78765636135515e-84	0.00844300947579546	-4.00637483810856	0.011	0.107	0.102803738317757	2273	8511	0.176655894773401	0.0192288544202181
CD302	1.32369034923613e-85	3.03112693291261e-84	0.135360405074764	-1.49965409995964	0.194	0.292	0.664383561643836	2273	8511	0.515277955775841	0.22321456870014
HN1	1.44790274090781e-85	3.31211514723673e-84	0.807021089672233	0.908909207861666	0.508	0.332	1.53012048192771	2273	8511	0.944536818653137	1.41627384249866
SPINT2	2.60412484411903e-85	5.95081737483733e-84	0.0240139183960655	-3.14299543510616	0.034	0.169	0.201183431952663	2273	8511	0.364625836296641	0.0449181647114969
SLC7A7	2.72026393703371e-85	6.20976433592985e-84	0.0224979483824601	-2.9440536978308	0.042	0.138	0.304347826086957	2273	8511	0.224451756447532	0.0417911600231088
GPSM3	2.77353624874951e-85	6.32481229947997e-84	0.0918361022291361	-1.87080486525927	0.149	0.279	0.534050179211469	2273	8511	0.638726415211682	0.167135817576482
PDE5A	3.3513443697774e-85	7.63454287798358e-84	0.0194252845533363	-3.37336571049246	0.031	0.138	0.22463768115942	2273	8511	0.277309277332224	0.0323353462410403
WNT5B	3.50012732136426e-85	7.9652328680395e-84	0.00672863074226604	-4.00537723515156	0.01	0.082	0.121951219512195	2273	8511	0.0791947594552419	0.0132530555118546
MAPK11	4.33493627625789e-85	9.854814844559e-84	0.134091996493523	1.79573858105653	0.222	0.05	4.44	2273	8511	0.0974100019471875	0.207796547998465
LIMCH1	4.54749394602676e-85	1.0327363444403e-83	0.426883768077126	1.36089800513362	0.398	0.129	3.08527131782946	2273	8511	0.329290791649219	0.732086001570695
GLIS2	4.70163502217571e-85	1.06664103399999e-83	0.020311862419409	-2.86847728216963	0.031	0.117	0.264957264957265	2273	8511	0.141750206080157	0.050382427281938
MPC1	4.84135148007669e-85	1.09720680402232e-83	0.194724879152153	-1.08237635834828	0.275	0.334	0.823353293413174	2273	8511	0.524446425126257	0.322836952278805
NOVA1	7.44645667361104e-85	1.68587166213461e-83	0.00932843354107704	-3.85550154969967	0.016	0.11	0.145454545454545	2273	8511	0.179651699087453	0.0206212182157418
EPHB2	1.42223432669105e-84	3.21661753269919e-83	0.0269382492191839	-2.42078830306258	0.047	0.134	0.350746268656716	2273	8511	0.157594918134152	0.0582260148658988
SLC39A6	1.63145447543324e-84	3.68601511153839e-83	0.0749519960148781	-1.59784398273305	0.131	0.199	0.658291457286432	2273	8511	0.254082738058548	0.122545813538281
NME1	2.02055266529037e-84	4.56043917460307e-83	0.607356752086076	0.952828639335274	0.46	0.237	1.94092827004219	2273	8511	0.563315767779659	1.0370363827195
GNAI2	2.50875035071182e-84	5.65651231739388e-83	3.20484642894346	0.483815549284845	0.813	0.733	1.10914051841746	2273	8511	3.60771542984387	4.50107977406963
ITGA4	2.63032600257314e-84	5.92456028788377e-83	0.0155124101769473	-3.62017684690844	0.02	0.145	0.137931034482759	2273	8511	0.284254981669787	0.0274981025426342
FZD1	3.87791473769534e-84	8.72570467461387e-83	0.0382286018486264	-2.13087308997168	0.066	0.148	0.445945945945946	2273	8511	0.175690191972133	0.0635572935969101
NTM	4.72522056245501e-84	1.06213691212855e-82	0.0155982799335714	-3.118721766056	0.016	0.102	0.156862745098039	2273	8511	0.132683474528747	0.0425721402678422
PRDM1	5.83799940062735e-84	1.31092872255312e-82	0.0206030475802896	-3.35864060696582	0.038	0.177	0.214689265536723	2273	8511	0.45295279282847	0.0300572280578231
RPL39	6.91990078146566e-84	1.55228681546313e-82	11.8789914909232	-0.480816804787503	0.934	0.959	0.97393117831074	2273	8511	21.8268835403342	16.2850786412869
PGM2L1	7.52410152038662e-84	1.68610364620802e-82	0.282845093699319	1.17524223576981	0.344	0.138	2.49275362318841	2273	8511	0.248563511136814	0.43076610771839
CSF2RA	8.15834577186552e-84	1.82637392732119e-82	0.00693000395075916	-4.55845068123656	0.011	0.119	0.092436974789916	2273	8511	0.228490668173698	0.0115344676710938
XYLT1	8.64604836770634e-84	1.93358679247709e-82	0.0193473339516792	-2.70043805274323	0.033	0.122	0.270491803278689	2273	8511	0.154438569025574	0.0408638270970978
LIMA1	1.19237256891142e-83	2.66389347730607e-82	0.437998715103586	-1.02760276001661	0.432	0.397	1.08816120906801	2273	8511	1.05846802398529	0.740747240777325
EPAS1	1.21373533514162e-83	2.70887016076334e-82	1.12280591676688	0.946297579894045	0.648	0.305	2.12459016393443	2273	8511	1.06210843798849	1.7231947475883
FUCA1	1.51800076796018e-83	3.38451113472459e-82	0.0694518737813736	-2.56990418349747	0.1	0.186	0.537634408602151	2273	8511	0.46505636020321	0.130706815903011
GPR137B	1.65283244955366e-83	3.68139988713338e-82	0.0324053074935611	-2.48054846566996	0.061	0.151	0.403973509933775	2273	8511	0.238539809980734	0.058706261475266
STK4	1.67643867895495e-83	3.7302031920205e-82	0.194134785220115	-1.60411914434243	0.269	0.403	0.667493796526055	2273	8511	1.21251182566012	0.31180459960922
CYSLTR1	2.00688483084302e-83	4.46096036237693e-82	0.00929945004158728	-3.64593401133181	0.017	0.112	0.151785714285714	2273	8511	0.171188696677777	0.0148700967987893
HCLS1	2.64542140027137e-83	5.87438378752489e-82	0.113353514225827	-1.93811770412658	0.166	0.295	0.56271186440678	2273	8511	0.816787020324013	0.210884172794612
NAV2	2.93481399304261e-83	6.51043515432416e-82	0.142972060039477	1.63024558688916	0.216	0.065	3.32307692307692	2273	8511	0.115032626305941	0.223898259718773
CRIP1	3.2975547902839e-83	7.30775334491313e-82	0.698310904840165	-0.944857879193843	0.446	0.595	0.749579831932773	2273	8511	2.30571020885393	1.46983402510186
RPS13	4.5520837134856e-83	1.00777821125718e-81	8.74910297639848	-0.459469479873808	0.912	0.944	0.966101694915254	2273	8511	16.1812034589468	12.227014280618
IFNGR1	4.94258952695799e-83	1.09313191085666e-81	0.369989445795595	-1.06897840639832	0.417	0.457	0.912472647702407	2273	8511	1.07745401180674	0.58588730153662
LHFPL2	8.79858701663849e-83	1.94399303100549e-81	0.185112172672634	-1.27410863741085	0.26	0.299	0.869565217391304	2273	8511	0.541397581819794	0.306357692377549
FAM105A	8.96199749342138e-83	1.97811150291104e-81	0.0142343193440997	-3.25595905892015	0.026	0.132	0.196969696969697	2273	8511	0.214775624522172	0.0225368769193857
EGR1	1.00763722522755e-82	2.22185017819212e-81	1.16246442887593	-1.44867266665703	0.534	0.582	0.917525773195876	2273	8511	6.77646176467679	2.82383199562699
EVI2A	1.28204813411161e-82	2.82409922314917e-81	0.011569029443075	-3.64170947661006	0.018	0.133	0.135338345864662	2273	8511	0.238942155565199	0.0213780264593603
HMCN2	1.32411765659517e-82	2.91385331510334e-81	0.0129510001347601	-3.6930874160385	0.017	0.125	0.136	2273	8511	0.239057092212646	0.0317087272824712
C1QB	1.34996391098627e-82	2.96776281969668e-81	0.0788324202727233	-4.74790824692889	0.078	0.21	0.371428571428571	2273	8511	2.53319167734961	0.214296657410899
KIAA0101	1.48349855855087e-82	3.2580707863743e-81	0.424198337070096	1.42951061722205	0.319	0.089	3.58426966292135	2273	8511	0.33301781499713	0.869582547376968
DPYD	1.52774974575016e-82	3.35191035941955e-81	0.0430362975354237	-2.07585890400697	0.071	0.179	0.396648044692737	2273	8511	0.257528521198834	0.076947636456961
SPOCK1	1.8570885131601e-82	4.07042727296824e-81	0.0318551990100822	-2.11592643329464	0.062	0.145	0.427586206896552	2273	8511	0.20320935114988	0.0499174083077597
EFS	1.8702422188465e-82	4.09517913113792e-81	0.00463328586509282	-3.76215771576738	0.009	0.084	0.107142857142857	2273	8511	0.073760572515345	0.00766478484191774
PHLDA1	1.9251129834636e-82	4.21113681054672e-81	0.349232945643803	-1.40176505655899	0.345	0.391	0.88235294117647	2273	8511	1.43027015250038	0.643808864262638
CCL3	2.19904426530824e-82	4.80557776587617e-81	0.126997943962168	-3.91169681855059	0.12	0.27	0.444444444444444	2273	8511	3.75057194727182	0.389800056338649
RASSF2	3.18004567826607e-82	6.94246876943681e-81	0.0472753529016117	-1.98080181926812	0.093	0.211	0.440758293838863	2273	8511	0.378204711950105	0.0764615803800951
C1QC	5.8199991930161e-82	1.26932509654621e-80	0.032796231654785	-5.12808734733392	0.032	0.181	0.176795580110497	2273	8511	1.40728581319806	0.0855231776957532
LILRB4	7.82860254824375e-82	1.70570522452131e-80	0.00829037979071412	-4.22812371971601	0.012	0.106	0.113207547169811	2273	8511	0.173691714184082	0.0183000405734935
DLL1	8.70764214361714e-82	1.89535482702709e-80	0.255431470314367	1.86361748021374	0.257	0.06	4.28333333333333	2273	8511	0.183120241980447	0.484951893773975
CD320	9.34300247788628e-82	2.0316414281459e-80	0.496788304343222	0.982298661943074	0.462	0.208	2.22115384615385	2273	8511	0.479516754659876	0.779837155894426
LDB2	1.01475830116979e-81	2.2044196619489e-80	0.65142196234288	1.10566651974353	0.502	0.212	2.36792452830189	2273	8511	0.57913374473093	1.09738143752995
WNT2	1.08311996453487e-81	2.35060531948268e-80	0.00438020614513324	-4.30385568124161	0.009	0.071	0.126760563380282	2273	8511	0.0825613242023332	0.00654714717066934
SOCS3	1.27470261436675e-81	2.76365573711869e-80	0.872882493040872	-1.1153706332809	0.513	0.58	0.88448275862069	2273	8511	3.23395430071916	1.85843036446809
TFEC	1.28274961413115e-81	2.77836496147343e-80	0.011692401176562	-4.18030010111317	0.013	0.115	0.11304347826087	2273	8511	0.204703525078774	0.0323569586561181
NBPF14	2.1162741347642e-81	4.57922601864513e-80	0.0533480484135154	-1.83537533350911	0.086	0.176	0.488636363636364	2273	8511	0.235747676374983	0.0985728410958497
NLRP3	2.15006918772682e-81	4.64778217535525e-80	0.0330725397702027	-4.29338519297329	0.041	0.206	0.199029126213592	2273	8511	1.01732153899023	0.101962643281194
ABCA8	2.58853883524919e-81	5.59012616373833e-80	0.0556582082612636	-3.15446198440131	0.07	0.195	0.358974358974359	2273	8511	0.687916918904285	0.121595924829671
CCNI	3.36776239942224e-81	7.26578229036135e-80	1.86404858517382	-0.499228837955368	0.752	0.768	0.979166666666667	2273	8511	3.53714714837636	2.7780332555769
NPTN	3.71814253769028e-81	8.01385354401688e-80	0.238789450688294	-1.03547108191003	0.321	0.351	0.914529914529915	2273	8511	0.624219573301623	0.384967519594931
PABPC1	6.11144219208401e-81	1.31578979101425e-79	2.03152508668554	-0.626341754413481	0.758	0.814	0.931203931203931	2273	8511	4.67433553743813	2.98453693659331
MYO1D	6.11675432249192e-81	1.31578979101425e-79	0.233156580229601	1.27737065348373	0.314	0.108	2.90740740740741	2273	8511	0.180678168603856	0.354209192587978
CTNNA1	7.17064762559052e-81	1.54098898094478e-79	0.993599975486537	0.648764799757167	0.628	0.438	1.4337899543379	2273	8511	0.986190844107731	1.47890363560598
ST14	7.50858569495706e-81	1.61203840783634e-79	0.00744092666875651	-4.2291097724252	0.011	0.113	0.0973451327433628	2273	8511	0.199758494743442	0.0153412869475029
HLA-DRB5	8.3120811055923e-81	1.78280367260881e-79	0.0163161573562685	-3.37165328465971	0.026	0.126	0.206349206349206	2273	8511	0.208051001413189	0.0311329208776897
STMN3	8.90347575693131e-81	1.90778858332065e-79	0.0253564945321423	-2.39003257964521	0.041	0.129	0.317829457364341	2273	8511	0.169171216304074	0.0522663178527902
IRF8	9.42443929546343e-81	2.01745341571954e-79	0.03380376983973	-3.06187995728388	0.05	0.177	0.282485875706215	2273	8511	0.462569997611312	0.0714894878628921
HSP90AB1	1.02806348863821e-80	2.19859719445796e-79	5.49692410172455	0.489953691022227	0.877	0.832	1.05408653846154	2273	8511	6.35261767869224	7.95955130705771
FOXN3	1.06247723754989e-80	2.26998777568183e-79	0.327098928613615	-0.935288838854924	0.375	0.44	0.852272727272727	2273	8511	0.868603349533079	0.539524239307375
VGLL4	1.12592517043075e-80	2.403211377352e-79	1.05333843394942	0.796390423042258	0.63	0.381	1.65354330708661	2273	8511	1.01764405002526	1.74411432339592
DIO2	2.54365182234027e-80	5.42399244209497e-79	0.0310695332139517	-3.79556432217151	0.024	0.121	0.198347107438017	2273	8511	0.307741722710235	0.150925320221819
SEMA5A	4.23456416519531e-80	9.02089245104434e-79	0.0135542153734294	-3.94034491062234	0.014	0.113	0.123893805309735	2273	8511	0.216418103846399	0.0354535174411523
FERMT3	4.98455281318144e-80	1.06083239078212e-78	0.0496303754877925	-2.30301368459493	0.071	0.205	0.346341463414634	2273	8511	0.418521167695409	0.101864587223765
TIAM1	5.72665047893837e-80	1.2175910187393e-78	0.0224522475032161	-2.74270489625186	0.031	0.126	0.246031746031746	2273	8511	0.176928925016586	0.051321089098412
ANKRD1	6.12240116747465e-80	1.30047837926107e-78	0.0380181500493166	5.07311362273455	0.041	0.003	13.6666666666667	2273	8511	0.0231169679150123	0.100532937079435
OTUD1	6.80294894335061e-80	1.44364218367766e-78	0.0641556133224022	-2.17395219717802	0.105	0.204	0.514705882352941	2273	8511	0.418562627680868	0.10350687002353
PTN	7.57480691842909e-80	1.60588825671436e-78	0.0574754412193286	-3.09799803975531	0.063	0.153	0.411764705882353	2273	8511	0.491352203932062	0.172449153206467
RPL11	8.27371688007097e-80	1.75237164256826e-78	15.7210489011097	-0.42070289574577	0.948	0.966	0.981366459627329	2273	8511	26.9605666721825	20.6934712385465
DYRK2	8.35509933989623e-80	1.76790688532458e-78	0.0785984315118029	-1.52578451916877	0.132	0.212	0.622641509433962	2273	8511	0.310282548284167	0.135799273920803
RAN	1.17252689147259e-79	2.4786384989189e-78	1.57615785092009	0.678405831243598	0.655	0.553	1.18444846292948	2273	8511	1.90454302937193	2.75419937795407
CENPW	1.21787966486894e-79	2.57204029799481e-78	0.24577485906787	1.29422377110594	0.282	0.097	2.90721649484536	2273	8511	0.184961214998534	0.413062129813367
CORO1A	1.2417676373985e-79	2.61997494042103e-78	0.0646496886632488	-2.61789541617022	0.069	0.282	0.24468085106383	2273	8511	0.950521857468848	0.155862802608964
GPM6A	1.36409176067676e-79	2.8753068281085e-78	0.118975348671168	3.61536208720163	0.113	0.008	14.125	2273	8511	0.0587502039850567	0.227113844032807
TEX41	1.4283901760325e-79	3.00795734103073e-78	0.00453593065423319	-4.27582062616621	0.005	0.079	0.0632911392405063	2273	8511	0.0960881902430052	0.00885513995080542
NPL	1.49299072600758e-79	3.14098985817617e-78	0.0333129229656965	-3.08727283823915	0.048	0.15	0.32	2273	8511	0.334719082524722	0.0687074554655996
TFRC	2.34781553165593e-79	4.93467321772878e-78	0.0912630957184788	-2.61149684605189	0.14	0.237	0.590717299578059	2273	8511	0.918593069990563	0.169646038238405
ADGRE2	2.65154480235659e-79	5.56773806494838e-78	0.00767315604138297	-4.67922296533398	0.011	0.121	0.0909090909090909	2273	8511	0.260409057970275	0.0145267524675115
TBX2	2.69744120169637e-79	5.65871221015542e-78	0.0199187014576201	-3.95340760625006	0.019	0.104	0.182692307692308	2273	8511	0.211565806834656	0.0543117845070222
FMOD	3.44874647999515e-79	7.22791571797841e-78	0.113001254869574	-2.08785361594739	0.116	0.201	0.577114427860697	2273	8511	0.454091604759843	0.238525250353305
PPP1R9A	4.0203498115051e-79	8.4178704045653e-78	0.0900695993350329	3.30168489401561	0.114	0.009	12.6666666666667	2273	8511	0.0505794251024642	0.165916393025021
ATF3	4.25326608401652e-79	8.89708873050072e-78	0.429229420769239	-1.32226611534271	0.356	0.442	0.805429864253394	2273	8511	1.87262199778058	0.854351572972478
MOBP	5.47615397956772e-79	1.14442777278601e-77	0.0402633794631146	4.45755564285294	0.085	0.003	28.3333333333333	2273	8511	0.0169189635276453	0.057151269561068
PIK3AP1	5.72007551864474e-79	1.19426927764038e-77	0.0190437425007206	-3.44677350254663	0.023	0.133	0.172932330827068	2273	8511	0.242491172035473	0.0466513001951322
HMGN1	6.96907381062172e-79	1.45366292205253e-77	1.76299074218748	0.546104978160659	0.737	0.598	1.23244147157191	2273	8511	2.02208496353395	2.57652297673626
MYO1G	9.72770456503527e-79	2.02715782820233e-77	0.0267555473715091	-3.17460810204185	0.032	0.165	0.193939393939394	2273	8511	0.359096487869545	0.0562293418975242
ARPC3	9.91841861632867e-79	2.06494531760576e-77	1.82677817813912	-0.595152971710586	0.729	0.764	0.954188481675393	2273	8511	3.99759759621963	2.75939755289583
TBX18	1.00826737922444e-78	2.09715802903714e-77	0.00527970096582964	-4.27499040405084	0.007	0.077	0.0909090909090909	2273	8511	0.0790302863696167	0.0131390988595345
DMXL2	1.15149911759475e-78	2.39281299167045e-77	0.0759936397418488	-2.13577190631523	0.111	0.221	0.502262443438914	2273	8511	0.499322829106428	0.135148410921725
RPL23	1.25392234195401e-78	2.60319009972074e-77	6.4872099164214	-0.435203812915032	0.889	0.925	0.961081081081081	2273	8511	12.1133573574359	9.29242727071977
PRKD2	1.55681722859722e-78	3.22896512087751e-77	0.237022150679787	1.29108650111885	0.323	0.11	2.93636363636364	2273	8511	0.205507367214595	0.373349439422225
PAG1	1.5738311382523e-78	3.26117966368928e-77	0.0289393826531048	-3.11386399751875	0.036	0.174	0.206896551724138	2273	8511	0.391095390825085	0.0573101667415562
HNRNPD	1.58244630871347e-78	3.27594670456713e-77	1.25982157312127	0.584839353401869	0.663	0.536	1.23694029850746	2273	8511	1.46536063192748	1.92118852137165
RPL34	1.72035673084958e-78	3.55809870480037e-77	12.7482139310395	-0.467423102496674	0.941	0.965	0.975129533678756	2273	8511	22.7168710199617	17.0172510983266
ADSS	1.73358941779123e-78	3.58210035003885e-77	0.506337470745066	0.824335709658631	0.487	0.282	1.72695035460993	2273	8511	0.547446638905505	0.772106482140488
OAT	2.24264348780202e-78	4.6296071850442e-77	0.218963572729218	-1.09122920605877	0.299	0.312	0.958333333333333	2273	8511	0.543392004076344	0.349994587940934
COLEC12	2.87120518478702e-78	5.9216252386526e-77	0.19487137519627	-1.64028474735398	0.21	0.288	0.729166666666667	2273	8511	0.728898837229625	0.378435014067747
MGAT1	3.65753225004677e-78	7.53629725604206e-77	0.327937554587487	-0.899288569703873	0.388	0.435	0.891954022988506	2273	8511	0.932629575983653	0.510769275880126
TMEM100	4.35713696842841e-78	8.96942526915207e-77	0.0112013335699788	-3.7797706437055	0.015	0.1	0.15	2273	8511	0.147185706095905	0.024603876667455
GPRIN3	4.73660281062051e-78	9.74146555612288e-77	0.0359917639934699	-2.69721129029658	0.052	0.189	0.275132275132275	2273	8511	0.427071324483665	0.0626950897805877
MMP23B	5.45436024419611e-78	1.12071570059552e-76	0.0108044511263652	-3.55402633235346	0.015	0.102	0.147058823529412	2273	8511	0.165657389637572	0.0215442739440637
PHYHD1	7.24921097892056e-78	1.48811694778102e-76	0.0150788298074223	-3.12793871044917	0.021	0.099	0.212121212121212	2273	8511	0.110121754799391	0.031490561206643
FAM171B	9.87245401775104e-78	2.02472714925097e-76	0.229409744382939	1.41850207424762	0.296	0.09	3.28888888888889	2273	8511	0.167180665997052	0.366652229995881
C10orf54	1.48867993147022e-77	3.05026914077595e-76	0.155217367085927	-1.50044326340178	0.209	0.311	0.672025723472669	2273	8511	0.669463462887776	0.270482876788302
PTEN	2.31116778213043e-77	4.73112169428487e-76	0.331013330617179	-0.90334102590467	0.398	0.427	0.932084309133489	2273	8511	0.849902579410135	0.517606897337643
CYTH4	3.15140277303916e-77	6.44514585720257e-76	0.0162945640616388	-3.5974727209711	0.022	0.141	0.156028368794326	2273	8511	0.293104415767604	0.0332157362423409
SATB1	3.7377205561444e-77	7.63716606857137e-76	0.0691557516269996	-2.39338132681818	0.095	0.241	0.394190871369295	2273	8511	0.600207309662106	0.125284469758007
ZNF469	6.46130828051966e-77	1.31899397051128e-75	0.013745748660059	-3.01756326963102	0.024	0.088	0.272727272727273	2273	8511	0.0807911494457815	0.0303068865015853
STEAP1	1.09665592059525e-76	2.23660891460788e-75	0.00984209650581302	-3.26408338167812	0.015	0.088	0.170454545454545	2273	8511	0.0877424884833797	0.0195762541545941
CD70	1.10427086728692e-76	2.25005413939964e-75	0.0134063966223339	-3.74964023590641	0.014	0.07	0.2	2273	8511	0.0928299151234553	0.036189625349723
EMX2OS	1.11768683649155e-76	2.27528367473016e-75	0.00638475565113472	-3.96944222411221	0.009	0.083	0.108433734939759	2273	8511	0.0960184228304287	0.017811696403272
RP11-536O18.1	1.15718691488931e-76	2.35351712098468e-75	0.152008832847791	1.74690819261507	0.214	0.048	4.45833333333333	2273	8511	0.104866225537785	0.246711912400911
NAIP	1.28265929765988e-76	2.60629736881841e-75	0.0351899387361305	-2.88101222780389	0.051	0.152	0.335526315789474	2273	8511	0.309463217607262	0.070857844300338
HMGB3	1.77084542136111e-76	3.59494689506205e-75	0.289555682603728	1.17566793568643	0.322	0.124	2.59677419354839	2273	8511	0.239060782026007	0.496456919521646
HMCN1	1.88500660048251e-76	3.82317559909844e-75	0.0975419117824285	-1.92662469087136	0.116	0.174	0.666666666666667	2273	8511	0.313892395717288	0.192064769337718
GLRX	2.0016485296541e-76	4.05601082353297e-75	0.21425379955296	-1.13529033899125	0.284	0.348	0.816091954022989	2273	8511	0.688453729939491	0.368793835622691
MEIS3	2.63107766025911e-76	5.32654047761379e-75	0.009571361192942	-3.72322154396275	0.011	0.08	0.1375	2273	8511	0.0699341629929802	0.0255001691227736
LRRN4CL	2.65308791272712e-76	5.36616292348097e-75	0.00808793402353225	-4.20389898432477	0.01	0.09	0.111111111111111	2273	8511	0.130577219593907	0.0204716703082114
DOCK4	3.48664029440621e-76	7.04563878041349e-75	0.455729980963427	1.04626555532523	0.441	0.204	2.16176470588235	2273	8511	0.482338752525283	0.728041457448626
FGD2	3.51811357813826e-76	7.10271627527621e-75	0.00584996883173106	-4.60717645907057	0.008	0.105	0.0761904761904762	2273	8511	0.189858572957045	0.0135911830907193
LAMC1	3.94172893807801e-76	7.95065875447706e-75	1.29831614878046	0.670209653946355	0.66	0.419	1.57517899761337	2273	8511	1.32460618201051	1.96141061062458
HIGD2A	4.27853963298821e-76	8.62211933732038e-75	0.42330271367669	-0.756442737178564	0.443	0.492	0.900406504065041	2273	8511	1.04034937680735	0.675215964969074
NT5E	4.37211772510993e-76	8.80263702276021e-75	0.619353915052627	0.91608312806888	0.51	0.215	2.37209302325581	2273	8511	0.518199270149809	0.95535675984266
ADRBK2	4.4017467201452e-76	8.85418997472718e-75	0.0286409473205995	-2.75116087414901	0.037	0.149	0.248322147651007	2273	8511	0.255676303292875	0.0695155915629337
TMSB10	5.04835751743626e-76	1.01455849797902e-74	33.3651547666379	0.395422870104259	0.984	0.982	1.0020366598778	2273	8511	36.6626907138931	45.5140096925079
S100A6	5.94924541934803e-76	1.19451728739209e-74	28.3752922767706	0.504586608308676	0.978	0.943	1.03711558854719	2273	8511	29.9454769916372	39.605510376204
TPM2	6.78854428544005e-76	1.36179312256512e-74	0.396916324978965	-2.12214632151532	0.297	0.328	0.905487804878049	2273	8511	2.57301769385523	1.33990347149637
SGCD	7.73776671376003e-76	1.550795030082e-74	0.0463815232179619	-2.12311228882157	0.062	0.142	0.436619718309859	2273	8511	0.180553472847694	0.0844145234777973
IRS1	8.37871675477873e-76	1.67772557693959e-74	0.00623419027015926	-4.09114853524381	0.007	0.073	0.0958904109589041	2273	8511	0.0651957304139556	0.0180443446622636
MANBA	1.1292126498855e-75	2.25904123394366e-74	0.0297784683188913	-2.45166453326623	0.051	0.156	0.326923076923077	2273	8511	0.262419165086729	0.0540936494594629
ANGPTL2	1.16148774555322e-75	2.32149857662527e-74	0.299776358415106	-1.36515609698525	0.342	0.308	1.11038961038961	2273	8511	0.970555025181129	0.486471067159861
SET	1.29570537440405e-75	2.58741310972192e-74	2.31210284914149	0.495854705197256	0.772	0.672	1.14880952380952	2273	8511	2.68749364905504	3.42801600827891
H2AFX	1.31629140874768e-75	2.62613859844981e-74	0.259305751492607	1.20933946467975	0.284	0.127	2.23622047244094	2273	8511	0.250969624662918	0.459785307507996
DMTN	1.48540539800179e-75	2.96085427431408e-74	0.0686261042516971	2.72325619938008	0.125	0.014	8.92857142857143	2273	8511	0.0445847852166431	0.108772598909402
RASSF5	1.88731562163213e-75	3.75857625064586e-74	0.0268243796827896	-2.98866259308657	0.04	0.171	0.233918128654971	2273	8511	0.358473926449885	0.0478349961299701
GABBR1	2.20333172664282e-75	4.38395280076871e-74	0.0279842343616568	-2.45968869766516	0.034	0.125	0.272	2273	8511	0.17201821983579	0.0696162250755988
VEGFC	3.89068242601745e-75	7.73426896720325e-74	0.259163380276818	1.42103664714967	0.281	0.08	3.5125	2273	8511	0.188300330451918	0.456323087259332
FAS	5.20339892194376e-75	1.03344762343226e-73	0.0205874081982522	-2.40242148094601	0.038	0.117	0.324786324786325	2273	8511	0.123952455075096	0.0345005368570244
COMP	6.12701338412003e-75	1.21578950884531e-73	0.100730329469538	-3.99477359216573	0.103	0.223	0.461883408071749	2273	8511	3.186538110423	0.301412557716639
RPS16	6.52330839730337e-75	1.29326058190142e-73	9.30106053395697	-0.406055490568386	0.915	0.945	0.968253968253968	2273	8511	16.2233456867153	12.5181305901764
XG	8.98520806620809e-75	1.77973437178196e-73	0.00452356684522148	-4.12938543791003	0.008	0.082	0.0975609756097561	2273	8511	0.101428110917488	0.00989176637733
CCDC107	9.96275703235737e-75	1.97158661199691e-73	0.203156063751006	-1.01383544370564	0.294	0.343	0.857142857142857	2273	8511	0.599506639207201	0.318660582399354
ABCA6	1.04141575626349e-74	2.05906515115313e-73	0.0202956139588699	-3.36578552093695	0.029	0.138	0.210144927536232	2273	8511	0.288889960187632	0.0495988560762429
SNX18	1.05249619719449e-74	2.07910514501454e-73	0.0684289432296932	-1.54856641825169	0.117	0.209	0.559808612440191	2273	8511	0.276844104507829	0.117835550314963
FSTL3	1.06092430530267e-74	2.09387446300364e-73	0.0448423136880047	-2.20966580655867	0.066	0.127	0.519685039370079	2273	8511	0.186156986555123	0.102647042323122
CAB39L	1.27866429236759e-74	2.52135182955567e-73	0.0275302556619381	-2.44430236971866	0.045	0.123	0.365853658536585	2273	8511	0.155112424629158	0.0515014282576829
PTGER4	1.38413349835975e-74	2.72687929855905e-73	0.0679876511786204	-1.9416287606688	0.108	0.237	0.455696202531646	2273	8511	0.534620551246535	0.136868294749746
CYTIP	1.46579654931794e-74	2.8851805782013e-73	0.0279036401127171	-3.32668967634173	0.036	0.202	0.178217821782178	2273	8511	0.577264697951458	0.0568639918161284
NFKBIZ	1.49293375151104e-74	2.93596962785988e-73	0.533864834908132	-1.05539398613605	0.438	0.511	0.857142857142857	2273	8511	1.97655822456674	0.965768327854652
CYP1B1	2.34883135329484e-74	4.61503417505414e-73	0.879760222091472	1.63932086496535	0.391	0.177	2.2090395480226	2273	8511	1.05169369391178	2.38502801803838
GNA13	2.91392108984935e-74	5.72022725274085e-73	0.153319043311245	-1.33354961476308	0.232	0.311	0.745980707395498	2273	8511	0.640195593403821	0.262454952205474
CIITA	2.96490842684569e-74	5.81513144751927e-73	0.0130269616414946	-3.65464509923794	0.019	0.121	0.15702479338843	2273	8511	0.232850848863964	0.028847201428306
SNRPD1	3.32856622041024e-74	6.52256707447443e-73	0.808194211107187	0.690527004611315	0.561	0.406	1.38177339901478	2273	8511	0.92918870579616	1.26785430792478
GPX1	3.34040557034029e-74	6.53994350363953e-73	1.51568235878049	-0.85456462352343	0.654	0.674	0.970326409495549	2273	8511	4.38736925111395	2.49495571479387
OSBPL1A	3.68558132935678e-74	7.20932468745114e-73	0.127658781212052	-1.28454978655301	0.195	0.268	0.727611940298507	2273	8511	0.406902388932833	0.205937407707235
PPP1R16B	3.75190073892402e-74	7.33253354003215e-73	0.200111446001893	1.57316821112102	0.268	0.068	3.94117647058824	2273	8511	0.17370596209563	0.330850860697576
RIPK2	3.85378174129569e-74	7.52496193424605e-73	0.0547900778504848	-1.68567564323477	0.106	0.185	0.572972972972973	2273	8511	0.259586942211263	0.0888660871697349
CEP55	4.92373750803191e-74	9.60565315618352e-73	0.143300187902786	1.78952243633255	0.167	0.037	4.51351351351351	2273	8511	0.0898738719998515	0.277792050166213
SLC35F2	5.0230438836506e-74	9.7907089197179e-73	0.106034925361736	2.02833934139999	0.172	0.033	5.21212121212121	2273	8511	0.0679590687052696	0.16314428514933
TCEAL7	5.10948871189428e-74	9.95039014105712e-73	0.0126402312266063	-3.6622738562488	0.011	0.08	0.1375	2273	8511	0.0854472844495109	0.0409281303465664
C11orf31	5.61310158880218e-74	1.09214777686278e-72	1.2217760583188	0.559543986544934	0.675	0.528	1.27840909090909	2273	8511	1.38278593017018	1.76909354380105
PLS3	5.66382084890592e-74	1.10104277032706e-72	0.926575333335563	0.769852193032369	0.557	0.349	1.59598853868195	2273	8511	1.00771928072503	1.53001705790659
CITED2	6.43805448389658e-74	1.25044860523061e-72	0.12142258075929	-1.46638308156106	0.172	0.29	0.593103448275862	2273	8511	0.609687340526348	0.215310594687398
TUBB6	7.37786978892979e-74	1.43172312676533e-72	0.848233441723425	0.798279888445886	0.549	0.326	1.6840490797546	2273	8511	0.80250842956573	1.3763997501159
IGF1	9.07973527311261e-74	1.76042867330499e-72	0.13441764606	-2.55363409563938	0.143	0.232	0.616379310344828	2273	8511	1.1760183247439	0.307990399431726
KIF9	9.13500138767814e-74	1.7695848638842e-72	0.17534329465093	1.37801025615946	0.267	0.086	3.1046511627907	2273	8511	0.137968101993089	0.269790243552134
CCL14	1.04204972824511e-73	2.01682905187e-72	0.21998635657066	2.26789804235582	0.201	0.033	6.09090909090909	2273	8511	0.139723552621401	0.429862551643558
MX2	1.22515612423672e-73	2.36913758083948e-72	0.0361323242498355	-2.4392704057582	0.054	0.167	0.323353293413174	2273	8511	0.311003482624181	0.0681498463583723
RPL9	1.35222578015222e-73	2.61256194188146e-72	12.6138841526166	-0.41472390874464	0.942	0.96	0.98125	2273	8511	21.3739115060738	16.5228042722905
MICAL1	1.48249714260398e-73	2.86173965966167e-72	0.0225519872673596	-2.30393469202436	0.044	0.129	0.341085271317829	2273	8511	0.176126125407327	0.0399070822955961
PRKG1	1.85539468877615e-73	3.57842379677545e-72	0.0139048437388405	-3.10317050861836	0.022	0.096	0.229166666666667	2273	8511	0.119814251388153	0.0258177613889515
IAH1	1.97480374903242e-73	3.80538802987806e-72	0.271327525579298	-0.88452334049523	0.338	0.39	0.866666666666667	2273	8511	0.677056759634372	0.436880375425173
MAN1C1	2.11662820400047e-73	4.0751111336163e-72	0.230842201501189	1.34975888117079	0.285	0.112	2.54464285714286	2273	8511	0.222768504939141	0.376631630740951
S1PR2	2.25897729507873e-73	4.34537188422225e-72	0.0067796412576413	-3.55998799225592	0.012	0.082	0.146341463414634	2273	8511	0.0815274008668209	0.0124280318130329
APOC1	2.39712968987719e-73	4.60709484326964e-72	0.0393869985058628	-4.02066820158436	0.045	0.166	0.271084337349398	2273	8511	0.814478960867513	0.116048505389933
NOL4L	2.62882711829197e-73	5.04799036344965e-72	0.191422301984795	1.38835138203799	0.269	0.085	3.16470588235294	2273	8511	0.156583518717369	0.311982245228955
LMBR1	3.04049810138453e-73	5.8334089990469e-72	0.258998878409431	1.24584942183408	0.33	0.118	2.79661016949153	2273	8511	0.223509421329068	0.420967528281222
EFHD1	3.10592837363979e-73	5.95375085281509e-72	0.00381838398864698	-4.00661858945477	0.01	0.086	0.116279069767442	2273	8511	0.121991370301432	0.00530691928653591
SHROOM2	3.83303064477938e-73	7.34113771705962e-72	0.0713089671791398	2.82572877023596	0.123	0.013	9.46153846153846	2273	8511	0.0355669669098888	0.121959968574348
GPCPD1	4.96519182080917e-73	9.50121836597622e-72	0.177019256012811	-1.2832336748334	0.254	0.322	0.788819875776398	2273	8511	0.666831315348811	0.277681198820139
MALAT1	5.62029359078548e-73	1.07454544534166e-71	75.1246744087658	-0.632436865833609	0.97	0.988	0.981781376518219	2273	8511	244.575061404534	170.633662643468
BMP1	1.1209871152385e-72	2.14135785225161e-71	0.206884292999425	-1.21816936622545	0.286	0.244	1.17213114754098	2273	8511	0.463954988840526	0.363872125393984
IL11RA	1.39401793146768e-72	2.66060352123832e-71	0.0432283546344243	-2.17703994553005	0.066	0.148	0.445945945945946	2273	8511	0.227530089485371	0.091852937101669
RPL14	1.62660499476223e-72	3.10182578117311e-71	8.88331564328609	-0.419703879515909	0.913	0.943	0.968186638388123	2273	8511	16.4719081334763	12.5847954895134
EVL	1.68671525653268e-72	3.21366718054183e-71	0.189021742333384	-1.22611683907854	0.25	0.328	0.76219512195122	2273	8511	0.715438271802939	0.347546675482513
SLC11A1	1.77537598308118e-72	3.37966469582046e-71	0.0427757792466801	-3.66098632745517	0.048	0.207	0.231884057971014	2273	8511	0.934766302588665	0.117093155749292
MYO1F	1.80317300919383e-72	3.42961324462571e-71	0.0472009365494754	-2.52456453668382	0.068	0.192	0.354166666666667	2273	8511	0.426529948406378	0.0951629006858644
TNFAIP8	1.94980087135213e-72	3.70529516191494e-71	0.0655465846759016	-1.91593184112152	0.11	0.225	0.488888888888889	2273	8511	0.451690867476865	0.109303667485039
CHPT1	2.28456225491115e-72	4.33771156010136e-71	0.114848367668801	-1.19321839259278	0.187	0.263	0.711026615969582	2273	8511	0.369645420938331	0.182885792804429
DPP7	2.47712631531947e-72	4.69927945645864e-71	0.25441691772216	-1.01899577366606	0.329	0.397	0.828715365239295	2273	8511	0.808219277398646	0.435744567098349
PIK3C2G	2.6148770634406e-72	4.95632942791334e-71	0.0568691756422779	4.7229652097026	0.067	0.003	22.3333333333333	2273	8511	0.0252478417522463	0.107953010392856
SGIP1	3.278969099091e-72	6.20972409592053e-71	0.154964366880876	1.84841146516378	0.21	0.045	4.66666666666667	2273	8511	0.124645200843444	0.273163991360178
CADM3	4.14591749361597e-72	7.8448031267853e-71	0.0110897639329928	-3.50681130852165	0.018	0.098	0.183673469387755	2273	8511	0.152505767830747	0.0195687819146611
EHD4	4.235200940276e-72	8.00685840994103e-71	0.447415626228417	0.938579583300667	0.432	0.216	2	2273	8511	0.469565776261928	0.701558523055945
MFGE8	4.66640817977523e-72	8.81450458404581e-71	0.272327956140459	-1.27208251556831	0.319	0.298	1.07046979865772	2273	8511	0.764743710575571	0.494755528891677
SH3BP5	5.57530744902259e-72	1.0522316957392e-70	1.0393789772127	0.712299335291886	0.621	0.425	1.46117647058824	2273	8511	1.16718366121224	1.59920805040874
HEY2	5.77078912056335e-72	1.08819181994102e-70	0.00717305981109395	-3.73988431678405	0.01	0.075	0.133333333333333	2273	8511	0.0860549824377233	0.019548742536723
CKB	6.21500977255757e-72	1.17095466656594e-70	0.016635765316199	-3.63222995845253	0.015	0.106	0.141509433962264	2273	8511	0.182923652145973	0.0623383506709487
ZWINT	7.22481348735842e-72	1.36004487256467e-70	0.167311278237912	1.43661024890646	0.218	0.066	3.3030303030303	2273	8511	0.114308349895016	0.28512731306563
TANC1	9.00083539283281e-72	1.6929263560229e-70	0.209133149314757	1.33468997090229	0.287	0.092	3.1195652173913	2273	8511	0.177524203073431	0.331571360096121
TNFAIP2	1.13945620771886e-71	2.14132137549626e-70	0.242895721211823	-1.38821437047198	0.291	0.337	0.863501483679525	2273	8511	0.911628880114917	0.445463007222123
GPR34	1.2145365215519e-71	2.28046848918695e-70	0.0151305525152146	-4.37210828745005	0.015	0.122	0.122950819672131	2273	8511	0.323211093902685	0.0423280450619455
FAM107A	1.40904344766219e-71	2.64342797180343e-70	0.18691453112561	1.60005495907099	0.253	0.054	4.68518518518519	2273	8511	0.153966374666641	0.304650561038312
CYB5R3	1.41358195544931e-71	2.64968351887713e-70	1.71908809669922	0.583191430468276	0.736	0.521	1.4126679462572	2273	8511	1.70034651415547	2.50442215289071
NEDD4	1.46615315851715e-71	2.74588650266625e-70	0.193278927012099	1.37132936681561	0.272	0.088	3.09090909090909	2273	8511	0.147976920211674	0.309628103919095
SEMA4A	1.5175329672606e-71	2.83969646917829e-70	0.0243070820399895	-2.69160934047605	0.04	0.131	0.305343511450382	2273	8511	0.220739854703396	0.0391850244067487
IL6R	1.72181654005376e-71	3.21922640445396e-70	0.0313350805329342	-2.20749373331729	0.062	0.16	0.3875	2273	8511	0.259125636508455	0.051114921293017
SNRPG	2.11338941100111e-71	3.94798364842874e-70	0.783781132124287	0.687037068469903	0.55	0.395	1.39240506329114	2273	8511	0.908951402292304	1.24497246758663
GUK1	2.13716621349537e-71	3.98901439306014e-70	3.62063050540666	0.455567475239782	0.831	0.75	1.108	2273	8511	4.00045404330437	5.24552769471802
ACTN4	2.76105799782698e-71	5.14913917798141e-70	1.42938836143098	0.620044482562376	0.689	0.51	1.35098039215686	2273	8511	1.61357746015679	2.17193836891274
CDKN1A	2.97448166080499e-71	5.54245922334246e-70	0.44830366232326	-1.19967624892338	0.379	0.444	0.853603603603604	2273	8511	1.70158288859073	0.860627903957014
MYLK	4.35084395465847e-71	8.1002260631315e-70	0.0550279006084546	-2.42211331387223	0.093	0.161	0.577639751552795	2273	8511	0.409937621261183	0.0979717509858255
RILPL2	4.89781071823189e-71	9.11083877137878e-70	0.188702680001886	-1.31125576145549	0.264	0.32	0.825	2273	8511	0.716005632427258	0.30688319607834
ACAN	6.11602170302752e-71	1.13673288510831e-69	0.0116792142807585	-4.66590696338657	0.01	0.071	0.140845070422535	2273	8511	0.182094855972175	0.0429910324998425
ADAMTS7	6.15221329089243e-71	1.14249456269518e-69	0.137008701685981	1.57653646380958	0.209	0.063	3.31746031746032	2273	8511	0.110616118207076	0.228402820297006
RASSF4	6.4408639744021e-71	1.19508981973603e-69	0.0577540954926157	-2.05347096093372	0.092	0.182	0.505494505494505	2273	8511	0.337429148404798	0.112155368689632
HSD3B7	8.36826242982172e-71	1.55140676521194e-69	0.0906422815913408	-1.60257873715537	0.137	0.179	0.76536312849162	2273	8511	0.276458096757764	0.160050684978351
ROR1	9.37620895241996e-71	1.73680853709557e-69	0.00583619684897352	-4.00968810145766	0.007	0.072	0.0972222222222222	2273	8511	0.0705736838959385	0.0140370601003293
LHFP	9.90385206082548e-71	1.83300393986985e-69	0.574588606529543	-1.17247080971681	0.495	0.41	1.20731707317073	2273	8511	1.65644482371428	0.988593940706219
APCDD1L	9.93719179801353e-71	1.83762893031164e-69	0.00192274402732751	-4.66859171683392	0.005	0.058	0.0862068965517241	2273	8511	0.0510734700377604	0.00257396997758992
TAOK3	1.32442911831917e-70	2.44713578318485e-69	0.210004527356953	-0.991541155571337	0.289	0.357	0.80952380952381	2273	8511	0.64793305952688	0.351997231309858
HAVCR2	1.53472016700851e-70	2.83330973114005e-69	0.0176488319662689	-3.05801516483719	0.031	0.133	0.233082706766917	2273	8511	0.252038017938788	0.0290035053531599
ALKBH7	1.60677281987497e-70	2.9638426382371e-69	0.452038764817195	-0.738357323072465	0.454	0.472	0.961864406779661	2273	8511	1.00240839839838	0.750800496177591
EPB41L4A	1.83352789372685e-70	3.37928097398267e-69	0.145537964181095	1.67452811960819	0.216	0.053	4.07547169811321	2273	8511	0.105959192220023	0.226642816022366
PHACTR1	1.84131293656532e-70	3.39078932904237e-69	0.0797460264385252	-2.45277843740613	0.123	0.213	0.577464788732394	2273	8511	0.686636094942003	0.161797397069236
TMEM243	1.93687367692809e-70	3.56378278716383e-69	0.132721125789298	-1.11129356526235	0.209	0.284	0.735915492957746	2273	8511	0.449050726241072	0.215886512510924
OAZ1	2.1476373681231e-70	3.94827969280844e-69	3.59100445279805	-0.526325105911349	0.84	0.852	0.985915492957746	2273	8511	6.94387676912276	5.2181868701901
BAG2	2.59803110938588e-70	4.7723098992609e-69	0.0196403294394314	-2.50291147467487	0.032	0.102	0.313725490196078	2273	8511	0.108011922379533	0.0387744040625286
LYPD6	3.34241881939212e-70	6.1345511709377e-69	0.0670662287534183	3.75321899304534	0.086	0.005	17.2	2273	8511	0.0323316246712829	0.118515168550806
SEMA6B	4.14884383582419e-70	7.60828812092893e-69	0.332565330279665	1.24851578773175	0.375	0.129	2.90697674418605	2273	8511	0.367123986010387	0.520671440164972
ELL2	4.57955291721207e-70	8.39114417120474e-69	0.108238614538602	-1.83949197077446	0.169	0.273	0.619047619047619	2273	8511	0.850774506036549	0.184301149144803
PTX3	5.00715941721065e-70	9.1670174821246e-69	0.0990769805673675	2.0810213340152	0.127	0.032	3.96875	2273	8511	0.101372918504343	0.201533580556261
CENPM	5.12679031581313e-70	9.37823339067197e-69	0.0904083499000914	1.90060372748452	0.153	0.032	4.78125	2273	8511	0.0596136222736357	0.141114297680853
AQP1	6.35927680090462e-70	1.16231100731484e-68	0.360255398960316	-1.52895283757686	0.275	0.338	0.813609467455621	2273	8511	1.52543178669326	0.834001247152042
RASSF10	7.10750975061365e-70	1.29799053586725e-68	0.0630300989287333	3.81202378702129	0.083	0.005	16.6	2273	8511	0.0262003483102663	0.10456017110706
CLIP4	8.05282316982713e-70	1.46940652301174e-68	0.0110170397340432	-3.49383734907062	0.015	0.102	0.147058823529412	2273	8511	0.156790387732189	0.0219618245564165
FAM65A	8.45121618096272e-70	1.54082405367246e-68	0.363268385115972	0.935902186777639	0.42	0.193	2.17616580310881	2273	8511	0.337443987162332	0.556456128194626
PREX1	8.51079397453213e-70	1.55040175665194e-68	0.0571763788757829	-2.19387567553588	0.087	0.202	0.430693069306931	2273	8511	0.446435220367973	0.123117624514253
FBLN7	1.03562223310165e-69	1.88502091494086e-68	0.167947830667234	1.45765198043424	0.253	0.071	3.56338028169014	2273	8511	0.131091651204674	0.264530092435155
EMB	1.0567337716127e-69	1.92185813042223e-68	0.0294292987283906	-3.41218490535332	0.035	0.184	0.190217391304348	2273	8511	0.538138891175887	0.0582070026376409
SCPEP1	1.13642788620523e-69	2.06508935291761e-68	0.198520111202966	-1.04330965654543	0.292	0.331	0.882175226586103	2273	8511	0.560505759227443	0.301224681528877
POSTN	1.20356053707845e-69	2.18527666492973e-68	5.56339655771621	1.32377724509635	0.796	0.289	2.75432525951557	2273	8511	5.33796195480855	11.8392487722529
LAYN	1.24756221677446e-69	2.26330207274022e-68	0.16635314354849	1.49206599167601	0.243	0.068	3.57352941176471	2273	8511	0.118651168789716	0.255549816349378
RAB20	1.47479767258956e-69	2.6733441172163e-68	0.0168355466873555	-3.20370061623054	0.024	0.11	0.218181818181818	2273	8511	0.174492624805542	0.0380030522474725
PLCL2	1.63389578794408e-69	2.95930129296276e-68	0.00765121282306058	-3.21117008626416	0.015	0.093	0.161290322580645	2273	8511	0.124087858807755	0.0124188805025859
COL4A2	1.71237582961376e-69	3.0988932982303e-68	2.94228737774213	0.916660775471309	0.696	0.433	1.60739030023095	2273	8511	3.40761023928427	5.61485273801846
CD48	1.77480998925126e-69	3.20924146454095e-68	0.0223276003065105	-3.61290433248075	0.027	0.194	0.139175257731959	2273	8511	0.613977668900564	0.0411828462963057
ARRDC3	1.78325167321565e-69	3.22185848282295e-68	0.265167169771161	-1.25146455049197	0.282	0.371	0.76010781671159	2273	8511	0.921981759272502	0.509790419792477
TPP1	2.02250305716369e-69	3.65112405873209e-68	0.263644174882618	-1.1151547260721	0.326	0.371	0.878706199460916	2273	8511	0.807842241211807	0.429227973218724
PLA2G2A	2.05168691772774e-69	3.70077232061612e-68	0.0766788180479443	-4.6446815257003	0.062	0.202	0.306930693069307	2273	8511	3.65581960099266	0.387530389120371
BEND6	2.35040815613708e-69	4.23612464242036e-68	0.011483370010152	-3.3039701029875	0.011	0.078	0.141025641025641	2273	8511	0.0650207557055081	0.0328693751739042
MR1	2.56145521967971e-69	4.61271551262452e-68	0.036876186376918	-1.94314695128823	0.067	0.151	0.443708609271523	2273	8511	0.201715873826541	0.0573252648634687
KYNU	2.66858001790711e-69	4.80169843614586e-68	0.00510017298295029	-4.50962433887141	0.007	0.093	0.0752688172043011	2273	8511	0.15330966155667	0.0168125637144023
NR2F1	4.78360643563817e-69	8.60033032864817e-68	0.184774977926236	1.79719612639074	0.216	0.039	5.53846153846154	2273	8511	0.110802449715294	0.340841559949015
SFT2D1	5.20124871320003e-69	9.34356564756571e-68	0.196627109819501	-0.979751470041861	0.283	0.341	0.82991202346041	2273	8511	0.561359087688749	0.304841394637364
MYO5C	5.73437505732549e-69	1.02928758165991e-67	0.196379529054916	1.49727172168449	0.28	0.061	4.59016393442623	2273	8511	0.152763084833312	0.303056667705367
PTGES	6.75594817114403e-69	1.21166581462262e-67	0.00618890108770098	-3.86212997857507	0.011	0.074	0.148648648648649	2273	8511	0.0829471954436835	0.0102136256256716
FAM102B	7.30608270379072e-69	1.3092642995083e-67	0.0735687256925817	-1.53186661925837	0.12	0.201	0.597014925373134	2273	8511	0.286825641510747	0.118946614237544
CXCL2	9.06675580919506e-69	1.62345832658378e-67	0.453589134480637	-2.08859042728867	0.309	0.363	0.851239669421488	2273	8511	4.13493304751263	1.23931559925559
RDX	9.16146713057066e-69	1.63908329817348e-67	0.979178753171764	0.686276915157444	0.634	0.373	1.69973190348525	2273	8511	0.964538772078902	1.49424524482431
NUSAP1	1.21991913486607e-68	2.18079126578901e-67	0.216690223780331	1.62667897452563	0.194	0.053	3.66037735849057	2273	8511	0.182185844973931	0.503316543013581
TCN2	1.22093810147361e-68	2.18084122248606e-67	0.363353899653631	1.22873555395732	0.369	0.138	2.67391304347826	2273	8511	0.313367396139823	0.612999847146948
KCNQ1OT1	1.24987896857849e-68	2.23072478366084e-67	0.117689459976277	-1.70394384047248	0.138	0.219	0.63013698630137	2273	8511	0.524721661238068	0.248611173763334
FYN	1.48613493254622e-68	2.65023381893129e-67	0.23414025931881	-1.04624392659655	0.304	0.331	0.918429003021148	2273	8511	0.698507657663586	0.403484717544364
FOSL2	1.67874914471827e-68	2.99129989300974e-67	0.313276290886314	-0.981263585142872	0.361	0.429	0.841491841491842	2273	8511	1.07444137322729	0.51126160119026
SVEP1	1.69902273144589e-68	3.02497526118109e-67	0.0030630750351861	-4.80976796867711	0.007	0.08	0.0875	2273	8511	0.130714164590054	0.00434767688345523
GPX8	1.8246613008272e-68	3.24603852756696e-67	0.233277395618111	-1.12719222903245	0.3	0.261	1.14942528735632	2273	8511	0.512524948289622	0.376857412657339
C3	1.90114115988716e-68	3.37936287273641e-67	0.0377561845432519	-4.46158174341492	0.037	0.18	0.205555555555556	2273	8511	1.62074421461154	0.10565510397697
IL16	1.96831150004896e-68	3.49593727764951e-67	0.0195374654580114	-2.90935670759319	0.032	0.126	0.253968253968254	2273	8511	0.215030388733444	0.0410335718474622
ARNTL2	2.11224348929426e-68	3.7485508246298e-67	0.128446502323272	1.49197899874294	0.205	0.065	3.15384615384615	2273	8511	0.094628119471548	0.204031900624212
DAAM2	2.11609129730846e-68	3.75235335121433e-67	0.0208243524540048	-2.87058876479445	0.029	0.104	0.278846153846154	2273	8511	0.147265723502882	0.0445589061745463
SELPLG	2.28969618507839e-68	4.05692868348108e-67	0.00927120452475538	-3.71448068336869	0.015	0.119	0.126050420168067	2273	8511	0.225073744875145	0.0144878050213513
NFAT5	2.36880158489986e-68	4.19371260477122e-67	0.684958828414337	0.808288962559747	0.548	0.319	1.71786833855799	2273	8511	0.736665383519275	1.08214673213797
PLEKHG5	2.91662513442028e-68	5.15942545884668e-67	0.0940887819750436	1.94811742434069	0.164	0.032	5.125	2273	8511	0.0688569649068714	0.152879848913654
SLIT2	3.33261032955295e-68	5.89055605720017e-67	0.0375991263773912	-1.9885505549923	0.063	0.125	0.504	2273	8511	0.150596467950343	0.0741207387104115
PTPRS	3.45227159087964e-68	6.09716602158084e-67	0.105774173684414	-1.63706716671784	0.135	0.195	0.692307692307692	2273	8511	0.327813314187334	0.214296465980277
HEPH	3.65466133674813e-68	6.44943683853082e-67	0.00489512731039676	-3.61730107931717	0.01	0.072	0.138888888888889	2273	8511	0.0718544583117187	0.00877100776576854
SCO2	3.84750134329896e-68	6.78430405133309e-67	0.106284232712745	-1.28470851775212	0.182	0.238	0.764705882352941	2273	8511	0.388634726366837	0.182698798725182
RNF13	4.5833193805536e-68	8.07530234495297e-67	0.341098989766681	-0.921503208222105	0.396	0.418	0.947368421052632	2273	8511	0.860302173740869	0.530591200272922
TNNT3	7.30425397243109e-68	1.28589930333855e-66	0.00650506741078694	-3.79336838205789	0.009	0.083	0.108433734939759	2273	8511	0.111085991851807	0.0354536766930256
PPP1CB	7.48127577019305e-68	1.31601082812844e-66	0.982498893270175	-0.576683839944935	0.64	0.659	0.971168437025797	2273	8511	2.08969759898339	1.51307172957824
RPS9	9.84178244378901e-68	1.72985834231646e-66	10.9992500410062	-0.319013611133107	0.931	0.954	0.975890985324948	2273	8511	17.535579022954	14.464816347032
TBX15	1.00158593533791e-67	1.75905028675547e-66	0.00302257165321884	-4.46494628192847	0.004	0.064	0.0625	2273	8511	0.0570251590048152	0.00731281854064768
NUTF2	1.01630511883768e-67	1.78347770694911e-66	0.491425648008158	0.772110928026808	0.457	0.276	1.65579710144928	2273	8511	0.502750680212619	0.780952478709263
KIAA0930	1.32005694286408e-67	2.31467514618859e-66	0.140972027453103	-1.13517725603669	0.218	0.276	0.789855072463768	2273	8511	0.431548508943819	0.237618849849215
RRM2	1.34897329891437e-67	2.36349573375077e-66	0.171725434364069	1.72175787352676	0.169	0.037	4.56756756756757	2273	8511	0.114921823773451	0.351493980060691
PCNA	1.64468617996596e-67	2.87931297345512e-66	0.35816086043285	1.01805115577219	0.325	0.178	1.82584269662921	2273	8511	0.371393909352348	0.68984595768478
VSIG4	2.06966229574583e-67	3.62042833705745e-66	0.00883883912421002	-4.38520288391082	0.012	0.111	0.108108108108108	2273	8511	0.265256704060865	0.0237749573873555
UHRF1	2.48855300037437e-67	4.34972973202846e-66	0.104444486527829	1.71007260449079	0.15	0.039	3.84615384615385	2273	8511	0.06857464387083	0.167827293103364
HSPA12B	2.66024726198148e-67	4.64614295612416e-66	0.186263456008037	1.33997360946671	0.261	0.087	3	2273	8511	0.156658551361286	0.29788060548123
FBN1	2.66463159537733e-67	4.65010966596935e-66	1.40863987813451	-1.22207076345472	0.676	0.456	1.48245614035088	2273	8511	4.1688073871779	2.43276177593434
ANKRD44	3.5098957792371e-67	6.12034599983293e-66	0.0407251415462972	-2.43754437393253	0.06	0.194	0.309278350515464	2273	8511	0.422319896829058	0.0737305841228226
PROCR	3.8764250305308e-67	6.75412582912595e-66	0.483244371415611	0.95408395315523	0.46	0.199	2.31155778894472	2273	8511	0.43197884326535	0.747001960037427
CDC14B	4.28767370873412e-67	7.46475851537999e-66	0.0292118996458051	-2.18155410558513	0.047	0.119	0.394957983193277	2273	8511	0.131345248259435	0.0506924304586129
MET	4.47039728443106e-67	7.77672431946165e-66	0.113094711602282	1.82010993682563	0.183	0.038	4.81578947368421	2273	8511	0.079256080196654	0.176789296182468
TMEM55A	5.03619126129959e-67	8.75406199811681e-66	0.102496344552572	-1.28430650168602	0.157	0.23	0.682608695652174	2273	8511	0.319924709410395	0.168020390104381
INF2	5.14759500530794e-67	8.94063581117022e-66	0.360724185416669	0.915845075401283	0.413	0.196	2.10714285714286	2273	8511	0.342187612630714	0.575010465024316
FHL2	5.15165237142772e-67	8.94063581117022e-66	0.266952453206028	1.11541888014692	0.316	0.115	2.74782608695652	2273	8511	0.242428741302015	0.405969727854725
ASPH	5.24507717635444e-67	9.09560034222662e-66	0.959258355331154	0.638470698569918	0.608	0.412	1.47572815533981	2273	8511	1.02983599712876	1.49546805797263
WISP2	5.31042768377973e-67	9.20167492986274e-66	0.0160749395011266	-4.52260420311301	0.019	0.138	0.13768115942029	2273	8511	0.703339363088834	0.0332288760956433
LILRB5	5.88840787821913e-67	1.01951458511479e-65	0.0252272786365368	-3.97687699861415	0.032	0.146	0.219178082191781	2273	8511	0.532880435587979	0.0549097892931777
RASD1	6.42692027072057e-67	1.11187741727576e-65	0.0395751246420495	-4.16894145556058	0.039	0.151	0.258278145695364	2273	8511	0.785735860607137	0.147888415732737
AP1S2	6.71527965411532e-67	1.16085187799263e-65	1.08240180360056	0.80062479128993	0.648	0.389	1.66580976863753	2273	8511	1.19054066269266	1.76094487355784
FOXO3	9.49841715222417e-67	1.64067635676488e-65	0.222347743531475	-1.072464586962	0.28	0.354	0.790960451977401	2273	8511	0.653895882966164	0.363415659514241
ACTA2	1.02833451860421e-66	1.77486505226701e-65	0.0937420683013559	-3.90132775530662	0.075	0.206	0.364077669902913	2273	8511	1.98062142834893	0.375812309920439
PIM1	1.33320112338982e-66	2.29924952361413e-65	0.0495816113440155	-1.87748328125233	0.083	0.173	0.479768786127168	2273	8511	0.315174081164671	0.09656526061764
CARMN	1.74124931905559e-66	3.00062118364428e-65	0.00470787913075088	-4.77026484740878	0.007	0.072	0.0972222222222222	2273	8511	0.135365922435325	0.0086588157135681
DOCK2	1.84781402110855e-66	3.18176802414044e-65	0.0229176591969156	-2.82183052077228	0.03	0.147	0.204081632653061	2273	8511	0.29127241170226	0.0427566500419364
TCF25	1.88209941473044e-66	3.23827050199829e-65	0.833661656256578	-0.567242362162005	0.599	0.622	0.963022508038585	2273	8511	1.77474012230848	1.36809443604354
SHFM1	2.07658157954758e-66	3.57009798746282e-65	1.43215978480201	0.508646292831596	0.69	0.556	1.2410071942446	2273	8511	1.60542523031923	2.16555201442349
C21orf2	2.18830091254407e-66	3.75923106022207e-65	0.0710136381036515	-1.4829850926622	0.117	0.179	0.653631284916201	2273	8511	0.231698302644342	0.136650356861863
CYB5B	2.32266537634532e-66	3.98694027081554e-65	0.416389054842869	0.808801098150179	0.45	0.247	1.82186234817814	2273	8511	0.440866907742453	0.605064272644451
SYTL2	3.6035625302543e-66	6.18082595797163e-65	0.0314773776367481	-3.02225072905027	0.046	0.136	0.338235294117647	2273	8511	0.323029447540077	0.0677260293764163
CLEC4A	4.06885969969539e-66	6.9734677999608e-65	0.0117005290258958	-3.4620944170068	0.018	0.105	0.171428571428571	2273	8511	0.178627449107253	0.0212124095322905
IL33	4.42650705841728e-66	7.58052251576115e-65	0.506772778447149	1.21601950202764	0.375	0.166	2.25903614457831	2273	8511	0.479105940961728	1.00432291347969
CCDC170	4.73157723367125e-66	8.09666318850463e-65	0.00701546153811283	-3.84454420186366	0.009	0.082	0.109756097560976	2273	8511	0.109971446890552	0.0172609243726304
CSGALNACT2	6.680681523532e-66	1.14230829531348e-64	0.145866701484431	-1.08479573284941	0.219	0.279	0.78494623655914	2273	8511	0.440497607955427	0.242297900451112
GLI2	8.09235932256437e-66	1.38261226127602e-64	0.00442572449610656	-3.59568505045473	0.008	0.071	0.112676056338028	2273	8511	0.0604972748002575	0.00646792979012539
RPS24	8.21121293722571e-66	1.40183050346462e-64	13.8717788358496	-0.358103070975329	0.956	0.965	0.990673575129534	2273	8511	22.4654235945857	18.2826704783495
ARHGEF40	9.22701387573695e-66	1.57402842906564e-64	0.0775644039914412	-1.3899833596855	0.132	0.194	0.680412371134021	2273	8511	0.255019568975729	0.123532030579197
ARHGEF17	9.25370758081123e-66	1.57735932628452e-64	0.0313142808536868	-2.41260975354113	0.05	0.116	0.431034482758621	2273	8511	0.18782483772732	0.0691816083193457
ARHGEF10L	1.01235799017706e-65	1.72429953032789e-64	0.0167942125095757	-2.63730622988114	0.029	0.102	0.284313725490196	2273	8511	0.125486575094855	0.0304343403179944
GJC1	1.0199725158009e-65	1.73592538149379e-64	0.0209981726763107	-2.75547992952577	0.029	0.099	0.292929292929293	2273	8511	0.148993453959368	0.0492167909598776
ID2	1.03623618909509e-65	1.76224216207315e-64	0.296406843495418	-1.38846440458714	0.264	0.39	0.676923076923077	2273	8511	1.24512643242685	0.628608470315184
RP11-834C11.4	1.09222997202883e-65	1.85603187370396e-64	0.00489142508802232	-3.71287935294922	0.008	0.07	0.114285714285714	2273	8511	0.066691861303574	0.00811205347488517
MED13L	1.12324408031616e-65	1.9072615147714e-64	0.320307612783795	-0.825061881926028	0.377	0.407	0.926289926289926	2273	8511	0.758467420121493	0.520380551165337
BMP4	1.48351777553314e-65	2.51706184798631e-64	0.19823715060289	1.92304089321313	0.184	0.051	3.6078431372549	2273	8511	0.152682232554471	0.438522320089129
PAWR	1.65943088421381e-65	2.81336179029346e-64	0.35036312648	1.05428741947423	0.379	0.147	2.57823129251701	2273	8511	0.348341970989598	0.56086130215463
CSRNP1	2.05534541872025e-65	3.48190387100523e-64	0.247926746034513	-1.10079725820073	0.283	0.36	0.786111111111111	2273	8511	0.792518274452067	0.456591365584526
LTBP1	2.31373984652467e-65	3.91662762020168e-64	0.329891113000291	-1.129022116153	0.339	0.326	1.0398773006135	2273	8511	1.01649028594443	0.596123284782432
VEGFB	2.66708227756889e-65	4.51128459647817e-64	0.30006510900799	-0.923013317884477	0.354	0.379	0.934036939313984	2273	8511	0.780283767504914	0.501326289796072
RGMA	2.71096328432401e-65	4.5819860241808e-64	0.00437349707150947	-4.17954777826702	0.007	0.069	0.101449275362319	2273	8511	0.0784290960060619	0.0106762864454836
GFRA2	2.91674763247318e-65	4.9260129240372e-64	0.0113603191369691	-4.04221073729147	0.011	0.102	0.107843137254902	2273	8511	0.195424269022917	0.0314455473866693
ZNF385D	3.04248839498553e-65	5.13443248620027e-64	0.0347869342677447	-2.07872710875695	0.056	0.126	0.444444444444444	2273	8511	0.16741345396797	0.065780808718853
TAL1	3.07722682824566e-65	5.1890769028639e-64	0.0960501025625162	2.03255182257596	0.162	0.027	6	2273	8511	0.067480280849513	0.158672002378177
TTC3	3.21182863978921e-65	5.41190666517621e-64	0.648820435968525	-0.748148994817488	0.538	0.505	1.06534653465347	2273	8511	1.39003650830348	1.06501632592963
CCL3L3	3.23822874927287e-65	5.45221590332814e-64	0.0433312485044854	-4.46739078238271	0.05	0.175	0.285714285714286	2273	8511	1.39753519626912	0.101654051856432
SECTM1	4.27393864416559e-65	7.19054233971774e-64	0.00895156817492748	-3.45023505811617	0.015	0.089	0.168539325842697	2273	8511	0.123456831747889	0.017379734646677
CIB1	4.65553211654577e-65	7.82655765903027e-64	0.726276089857436	-0.645498134609423	0.557	0.577	0.965337954939342	2273	8511	1.66500953942161	1.15980507508881
FOXM1	4.98664108061834e-65	8.37679569618986e-64	0.142608332716643	1.47484499389291	0.203	0.053	3.83018867924528	2273	8511	0.0929685602393622	0.234216820029524
HIST1H2BH	5.44975257730381e-65	9.14776927659402e-64	0.050273314126176	2.73536792339913	0.096	0.012	8	2273	8511	0.0296797786021644	0.0821163788014512
MAP9	6.7458753921742e-65	1.13147663018434e-63	0.0121737511066	-3.03011752435027	0.018	0.08	0.225	2273	8511	0.091535630146976	0.0262398820336792
MYH10	7.41550318936078e-65	1.24284511184367e-63	0.328062581775147	0.982791784183806	0.383	0.161	2.37888198757764	2273	8511	0.290746252739866	0.512990472490828
CTD-3179P9.1	8.66267513648001e-65	1.45076734439406e-63	0.0483864050582337	4.29975342042424	0.07	0.003	23.3333333333333	2273	8511	0.0218898301121116	0.080804202261579
FGF18	1.42968436048796e-64	2.39251969862342e-63	0.0150108532606787	-3.40951266359678	0.02	0.09	0.222222222222222	2273	8511	0.14847194795147	0.0353761191963127
UHRF1BP1L	1.69225264084635e-64	2.82976532024809e-63	0.0695250763559701	-1.36838287628109	0.128	0.194	0.65979381443299	2273	8511	0.232206415361631	0.122735842211671
TMEM159	1.70551126700177e-64	2.84977076246324e-63	0.0753033872970041	-1.48898282377623	0.127	0.194	0.654639175257732	2273	8511	0.27897877022663	0.138505897400559
TUBB	1.94868349236948e-64	3.25362131510491e-63	3.26338689266042	0.590748778017144	0.796	0.642	1.2398753894081	2273	8511	3.61715649246574	5.36609411975346
CTGF	2.5666908581006e-64	4.2822288872905e-63	1.39374591185808	1.09494622132789	0.476	0.368	1.29347826086957	2273	8511	2.59757760870919	4.32692761319041
PIK3C2A	3.07490872223134e-64	5.12624555616839e-63	0.505319871083955	0.82988544979403	0.473	0.26	1.81923076923077	2273	8511	0.525579313134878	0.821265301803961
NEGR1	3.27913031327552e-64	5.46256939242552e-63	0.00663583017424507	-4.18908211589813	0.01	0.081	0.123456790123457	2273	8511	0.133908668048279	0.0142386176903423
RASGRP2	3.53740938512674e-64	5.88836845152036e-63	0.00984063931438772	-3.79222008074224	0.015	0.106	0.141509433962264	2273	8511	0.199735619835004	0.0227581772328877
HNRNPM	3.61968905120406e-64	6.02077681487502e-63	1.11506485375637	0.55978016373129	0.636	0.501	1.26946107784431	2273	8511	1.34887286149947	1.71288900681387
SH3TC1	3.85659243129239e-64	6.40998285823416e-63	0.194083371842751	1.35081441363044	0.278	0.09	3.08888888888889	2273	8511	0.207733873257071	0.304168930341527
CCDC8	4.19150814753086e-64	6.96138326751427e-63	0.00817859724184422	-3.98767859290885	0.007	0.065	0.107692307692308	2273	8511	0.055096317623462	0.0239371855014977
GRB2	4.78338584416403e-64	7.93840036852743e-63	0.331132351670378	-0.89597452215949	0.401	0.422	0.950236966824645	2273	8511	0.997748440342643	0.495514207048991
ESD	4.84969731384815e-64	8.04238425686077e-63	0.467734711413781	-0.699943003249015	0.462	0.472	0.978813559322034	2273	8511	1.0150178814828	0.741334838556894
ANKRD12	5.41182712700804e-64	8.96782136723937e-63	0.486055385442725	-0.833728729760803	0.466	0.522	0.89272030651341	2273	8511	1.35809222071359	0.808721100487096
OSCAR	7.48606176614728e-64	1.23956565256461e-62	0.00341772800965456	-4.35707429090191	0.007	0.078	0.0897435897435897	2273	8511	0.113230154611278	0.00499003765831453
FPR1	8.14494728608996e-64	1.34765195471952e-62	0.0134566349183756	-4.34560511267029	0.014	0.12	0.116666666666667	2273	8511	0.298739344929102	0.05008355768519
SLC7A8	8.2435228648457e-64	1.36293737162881e-62	0.0289828052209866	-2.5577454812155	0.042	0.129	0.325581395348837	2273	8511	0.222051986779495	0.0501227345601908
SMARCA4	8.3052446069343e-64	1.37211120735883e-62	0.377503569313033	0.824601577503069	0.408	0.225	1.81333333333333	2273	8511	0.392689685668033	0.591494009413208
CREB5	8.50769679945648e-64	1.40450394425236e-62	0.118785627320907	-1.33356652294432	0.168	0.232	0.724137931034483	2273	8511	0.409753262946166	0.188666694238619
RPS29	1.10190948889874e-63	1.81773764712935e-62	8.5424730280166	-0.466326074529721	0.915	0.945	0.968253968253968	2273	8511	16.0550800844771	11.6636112729873
GIT1	1.46859851133313e-63	2.42082238504846e-62	0.302450554824521	0.958326639184355	0.373	0.173	2.15606936416185	2273	8511	0.304587898918264	0.485100651064914
RAMP3	1.84222805463102e-63	3.03443641992592e-62	0.626164702840341	1.53184622903258	0.389	0.105	3.7047619047619	2273	8511	0.556957110173555	1.30277743674137
EIF3E	1.84767997388782e-63	3.04114027714101e-62	1.69875767725535	-0.475151966204375	0.744	0.754	0.986737400530504	2273	8511	3.32064845920152	2.49786969460074
KDM6B	2.09217205940453e-63	3.4409819386589e-62	0.220982638789815	-1.29055261826568	0.28	0.349	0.802292263610315	2273	8511	0.96209230347703	0.36353865452573
IMPA2	2.37209265165068e-63	3.89845189635734e-62	0.0310758500760613	-1.86272574278352	0.061	0.141	0.432624113475177	2273	8511	0.164083211590961	0.0533423411958418
GPX3	2.51756385101647e-63	4.13444105264691e-62	0.249847410485837	1.14258611486679	0.304	0.126	2.41269841269841	2273	8511	0.251009461783839	0.414596004277917
SLC41A3	2.62596512902006e-63	4.30924598279011e-62	0.299578059185684	1.09423932587604	0.352	0.142	2.47887323943662	2273	8511	0.265050245263004	0.484250465575101
MKI67	2.70601252969068e-63	4.43729595591453e-62	0.278231313970153	1.58689392625934	0.208	0.049	4.24489795918367	2273	8511	0.242560383431293	0.653798932120154
PIEZO1	3.27275097781488e-63	5.36263276379703e-62	0.418262776098067	0.880830341566366	0.44	0.202	2.17821782178218	2273	8511	0.415088530161212	0.70518677146163
EMX2	3.28679461931232e-63	5.38163708278176e-62	0.00533878481153538	-3.85147670448617	0.007	0.068	0.102941176470588	2273	8511	0.07025717387273	0.0151896929249531
IL1B	4.30945396227583e-63	7.05084341218156e-62	0.078526112438436	-4.21567920136017	0.083	0.2	0.415	2273	8511	2.34928200684924	0.204145267599992
CYTH3	5.58158339266245e-63	9.1254326997719e-62	0.0524836510313778	-1.63817652146234	0.092	0.153	0.601307189542484	2273	8511	0.195082793657084	0.0921645720825361
LDLRAD3	5.87641315425607e-63	9.60032278192718e-62	0.135517828130762	1.54318744276504	0.212	0.059	3.59322033898305	2273	8511	0.0963087168022488	0.212716543171398
RPS4X	5.95347408247291e-63	9.71900227439903e-62	11.0549871723876	-0.384133887376188	0.927	0.948	0.977848101265823	2273	8511	19.2839520145571	15.0414745317481
FNBP1	6.14904747030597e-63	1.00308331083434e-61	0.233545148590995	-1.04078297924663	0.309	0.379	0.815303430079156	2273	8511	0.803901734028694	0.361679223742696
CUBN	6.6151261301687e-63	1.0783145601518e-61	0.0884708355876085	1.99210079810944	0.152	0.029	5.24137931034483	2273	8511	0.0521869314558898	0.135766136878177
TET2	6.90707206534013e-63	1.12507052457346e-61	0.138791146800062	-1.34653213401852	0.2	0.267	0.749063670411985	2273	8511	0.50945284314961	0.242548178387405
ATP1B1	7.48969682997917e-63	1.21907003284409e-61	0.0684253229653231	-1.52575139005901	0.12	0.191	0.628272251308901	2273	8511	0.316085195746372	0.123040079479075
THEMIS2	7.60950733012045e-63	1.23765571549616e-61	0.0566502432923397	-1.87735736186194	0.11	0.181	0.607734806629834	2273	8511	0.354204192985148	0.0918549148630866
ASB9	8.48735479286851e-63	1.37941454632101e-61	0.104603394152697	1.87042032678086	0.172	0.033	5.21212121212121	2273	8511	0.068664814581973	0.174226931852325
SLC15A3	1.01310873690075e-62	1.64534840326479e-61	0.071949717572199	-1.88621489865488	0.112	0.181	0.61878453038674	2273	8511	0.347426075052154	0.129074389331854
BTK	1.45166620687186e-62	2.35585299029662e-61	0.00454116656912062	-4.52768675768244	0.006	0.08	0.075	2273	8511	0.12935841839511	0.0106373119194277
MYL9	1.62687544995202e-62	2.63824768987798e-61	0.504639328173502	-1.28905845308801	0.401	0.361	1.11080332409972	2273	8511	1.82253375108208	1.05170516051524
PCGF2	1.84816247155618e-62	2.99489420832587e-61	0.30310880477638	1.01167853173698	0.368	0.149	2.46979865771812	2273	8511	0.247512451081961	0.483206001170974
FABP4	1.99083684124132e-62	3.22372005359502e-61	0.374628671568023	-2.6844246656787	0.244	0.327	0.746177370030581	2273	8511	6.69702773161411	2.27345934253321
AREG	2.13006982563854e-62	3.44664092522072e-61	0.0649203507080729	-4.11891559714817	0.062	0.216	0.287037037037037	2273	8511	2.99698649863746	0.21632093278818
PHLDA3	2.40678050842629e-62	3.89152181252232e-61	0.160235064384159	-1.26641027546519	0.208	0.227	0.916299559471366	2273	8511	0.414929170570328	0.304869457937367
RASL12	2.45213807428161e-62	3.96194937317482e-61	0.0102751315819898	-3.38873675587304	0.015	0.076	0.197368421052632	2273	8511	0.0999710745411081	0.0265965867456228
PDLIM2	2.61393571247155e-62	4.22026920679742e-61	0.396498650353252	-0.829984771719277	0.411	0.389	1.05655526992288	2273	8511	0.832568563867184	0.676358413752336
RP11-1143G9.4	2.73201540624473e-62	4.40767822799279e-61	0.00485347167817873	-4.88635788751932	0.008	0.097	0.0824742268041237	2273	8511	0.212814892885415	0.00797734335723245
GSTM5	2.86853041343835e-62	4.62453335370874e-61	0.00516891093789895	-3.86178603500247	0.008	0.073	0.10958904109589	2273	8511	0.0870462518572745	0.0113999555184276
TLE1	3.82712565665587e-62	6.16542658860682e-61	0.246579677318004	1.11587145397832	0.319	0.12	2.65833333333333	2273	8511	0.218484763861437	0.386061403764867
PIK3R5	3.93330170879251e-62	6.33183887371529e-61	0.011209656616856	-3.43707330151568	0.017	0.106	0.160377358490566	2273	8511	0.183552808895998	0.0187240372308525
ANLN	4.10659534020087e-62	6.6059749310278e-61	0.158859302210554	1.562100583326	0.172	0.041	4.19512195121951	2273	8511	0.112439492831951	0.299128428958081
LILRB1	4.42773546043678e-62	7.11736643844937e-61	0.00588273538438755	-4.6245818474797	0.007	0.086	0.0813953488372093	2273	8511	0.15397124466548	0.015468289713917
S100A13	5.14300895862667e-62	8.26109891558675e-61	1.73756236131696	0.630912098919972	0.698	0.46	1.51739130434783	2273	8511	1.8653050073011	2.75632507979268
NCKAP1	5.4265795551916e-62	8.71023411316894e-61	0.597880047001876	0.736884189578244	0.533	0.271	1.96678966789668	2273	8511	0.545830507729988	0.917336099560388
PSMA7	5.47654091427769e-62	8.7840203614865e-61	3.11247379978217	0.449084510628864	0.8	0.739	1.08254397834912	2273	8511	3.70967588469759	4.77966102520424
C9orf72	6.2400476282229e-62	1.00013465481918e-60	0.0782795683291007	-1.67703663711467	0.133	0.204	0.651960784313726	2273	8511	0.381358286427111	0.127575188949705
TMPO	6.25223752234082e-62	1.0013590896407e-60	0.427489142216655	0.89171030106151	0.405	0.231	1.75324675324675	2273	8511	0.505470229500189	0.712649638320055
RPH3AL	7.3262340948809e-62	1.17251714539599e-60	0.117005099150256	2.06801595175746	0.158	0.028	5.64285714285714	2273	8511	0.0684052937914796	0.204320283655455
GUCY1A2	7.3870979957283e-62	1.18139882626451e-60	0.0139542877053573	-3.82376482647664	0.012	0.09	0.133333333333333	2273	8511	0.191953435847367	0.0426831540557583
SLCO3A1	7.96204818531715e-62	1.27242434543275e-60	0.147038785058049	-1.19712262159792	0.206	0.271	0.760147601476015	2273	8511	0.461143536126118	0.240795661913245
AKAP12	8.48185332325372e-62	1.35451135146242e-60	0.711938944889865	0.945929394193665	0.445	0.262	1.69847328244275	2273	8511	0.884764521987307	1.40742329042927
KCNAB2	9.35010963977362e-62	1.49208493642392e-60	0.0239186150944042	-2.54643810276674	0.04	0.131	0.305343511450382	2273	8511	0.22947933777922	0.0452266620267778
LRIG1	9.92858658897831e-62	1.58324982954389e-60	0.170679099034734	1.43998799136531	0.244	0.069	3.53623188405797	2273	8511	0.136761904137193	0.266614313065019
HNRNPA2B1	1.20175072034179e-61	1.91496932308772e-60	3.51677435020779	0.398735040142295	0.842	0.8	1.0525	2273	8511	4.19451660522868	4.98348312026214
CHEK1	1.24570179629296e-61	1.98356828720861e-60	0.139742123691389	1.37801628841286	0.21	0.065	3.23076923076923	2273	8511	0.0956396034979895	0.231472305994056
SDS	1.29333287987723e-61	2.05792359758339e-60	0.0241744305326719	-4.27264487846763	0.029	0.134	0.216417910447761	2273	8511	0.553250094416811	0.0564130681148238
MYLIP	1.32315218092737e-61	2.10385020906704e-60	0.0778290206468011	-1.51798931860338	0.128	0.21	0.60952380952381	2273	8511	0.3498315334055	0.136405785532627
FIBIN	1.3375171386785e-61	2.12515539016311e-60	0.00969465995983643	-3.77499946576589	0.009	0.071	0.126760563380282	2273	8511	0.095587970080194	0.0254354171947822
RAB15	1.38481028789423e-61	2.19871105305919e-60	0.0572238285915581	2.61494676880502	0.114	0.014	8.14285714285714	2273	8511	0.0280616129345887	0.0836066279767955
CENPF	1.43778671115483e-61	2.28117767596779e-60	0.30805068427347	1.58363771493058	0.217	0.057	3.80701754385965	2273	8511	0.29907830956516	0.790151943851497
DHRS3	1.5501119341508e-61	2.45761982874081e-60	0.0943334041544499	-1.51490587934595	0.143	0.228	0.62719298245614	2273	8511	0.415460167640269	0.155414065580021
HRH2	1.69518365772118e-61	2.68568837810024e-60	0.00181908122173002	-5.30537913474513	0.002	0.065	0.0307692307692308	2273	8511	0.0866719705535702	0.00722823217060777
NASP	1.7924744079852e-61	2.83778358432534e-60	0.789520937075626	0.663558971447982	0.552	0.385	1.43376623376623	2273	8511	0.919111766777245	1.28325565659803
SNRPB	1.8206483169606e-61	2.88031537476886e-60	1.18729716583403	0.571739877750405	0.625	0.513	1.21832358674464	2273	8511	1.4283032840344	1.88756899955008
PTK2B	2.31458025552128e-61	3.65909864245698e-60	0.0414093174592502	-2.2641385030938	0.061	0.16	0.38125	2273	8511	0.304780077819203	0.0842552068428134
DOCK5	2.31682812465896e-61	3.66002295127388e-60	0.0181558744469252	-2.63510984712043	0.023	0.111	0.207207207207207	2273	8511	0.168705000856397	0.0401411574369943
ARAP1	2.5364625468566e-61	4.00411727447104e-60	0.102299225035682	-1.31615818074978	0.165	0.231	0.714285714285714	2273	8511	0.37417088690713	0.180531794000462
DSC2	3.19385234155658e-61	5.03827345005692e-60	0.0123509478950403	-3.4120052794483	0.017	0.09	0.188888888888889	2273	8511	0.137051101711951	0.0284580451087713
HSPA8	3.28995260336689e-61	5.18615307949081e-60	2.4409497516522	0.489429906586014	0.763	0.67	1.13880597014925	2273	8511	2.97215971261466	3.73254956376925
COX4I2	3.45533982445236e-61	5.44296407851815e-60	0.00974862418017564	-4.47089450763577	0.011	0.098	0.112244897959184	2273	8511	0.25041337350217	0.0230856237119537
KCNJ2-AS1	3.48382444480081e-61	5.48390849301048e-60	0.0445502253417587	3.18741343772342	0.093	0.007	13.2857142857143	2273	8511	0.0198311771121945	0.0635394229869893
ANTXR2	3.90822960958134e-61	6.14756974899549e-60	0.157424314972629	-1.07856953214569	0.23	0.276	0.833333333333333	2273	8511	0.458835347467292	0.264097435597902
TNFRSF1B	3.9754730826556e-61	6.24887576120851e-60	0.266751440320311	-1.28237097404836	0.314	0.348	0.902298850574713	2273	8511	1.00239691409564	0.453092612399254
ADAM10	4.03727213732753e-61	6.34148541427763e-60	0.547235623657735	0.74096146174807	0.506	0.307	1.64820846905537	2273	8511	0.621941650802698	0.827120421243575
RPL41	4.75574186100891e-61	7.4646829809816e-60	13.1076466105881	-0.325163891919008	0.942	0.962	0.979209979209979	2273	8511	21.252584710529	17.5296272440623
SLC6A6	5.69488775988224e-61	8.93240912644109e-60	0.108118033422338	-1.43670817557204	0.175	0.256	0.68359375	2273	8511	0.53374942680463	0.185474713131754
AKT2	5.69949638105261e-61	8.9332704673393e-60	0.104124203460255	-1.2023021038735	0.163	0.228	0.714912280701754	2273	8511	0.319870016905938	0.182248517658599
SCARB1	6.2693088119984e-61	9.81938859194568e-60	0.0179839531934385	-2.69777496435859	0.03	0.105	0.285714285714286	2273	8511	0.160828349376417	0.0331888875083993
ATP6V0D1	6.63899338885753e-61	1.03910162528591e-59	0.335070251445051	-0.798261644664625	0.396	0.417	0.949640287769784	2273	8511	0.85509816237382	0.546645842771944
ZFPM1	7.11389061584631e-61	1.11263878388283e-59	0.0549901594379594	-1.51759238624603	0.099	0.164	0.603658536585366	2273	8511	0.195810990540556	0.0964465160625342
SSR3	7.19134330766876e-61	1.12395384111192e-59	1.25358722618878	0.576745220731178	0.631	0.513	1.23001949317739	2273	8511	1.52493093907092	2.03946881316411
SEPT1	7.20456012129419e-61	1.12522036926331e-59	0.0350430391411625	-2.13079075227602	0.06	0.15	0.4	2273	8511	0.263335248721469	0.0602377806485141
RPL19	7.40921482482081e-61	1.15636298890076e-59	14.6104230354216	-0.358978569420857	0.941	0.961	0.979188345473465	2273	8511	24.5313544758679	19.5196651131423
YWHAG	7.52954904226004e-61	1.17431081661215e-59	0.803048507464871	0.612160865271208	0.568	0.402	1.41293532338308	2273	8511	0.87757219679482	1.2328000848077
GFM1	7.96125478109579e-61	1.24076042997729e-59	0.282954347631842	0.945898004834892	0.359	0.172	2.08720930232558	2273	8511	0.285074955269277	0.426072850363369
ARL6IP5	1.04703525258124e-60	1.63064810816015e-59	1.29417487340326	-0.526456003745173	0.694	0.67	1.03582089552239	2273	8511	2.47777683358694	1.90770681311589
TP53I13	1.08624751007968e-60	1.6905207006233e-59	0.145279212139177	-1.07232559362989	0.216	0.259	0.833976833976834	2273	8511	0.386650992951381	0.248383367681729
TCF4	1.11128960279474e-60	1.72827130735696e-59	2.4133084166255	0.630482224856545	0.758	0.541	1.40110905730129	2273	8511	2.63775717514827	3.73291318949884
LDLRAD4	1.15897167497564e-60	1.80115329657584e-59	0.102381945831804	-1.46255935873145	0.146	0.217	0.672811059907834	2273	8511	0.350682553755037	0.180986217411579
ATP1A1	1.24098901347988e-60	1.92725506214807e-59	0.967615214870222	0.588184791872496	0.619	0.446	1.38789237668161	2273	8511	1.10087449902188	1.48008375899245
RPS12	1.2838012335207e-60	1.99233638539185e-59	19.5370064257194	-0.421324902399845	0.964	0.97	0.993814432989691	2273	8511	33.6581427693568	26.0085593593701
NCAPG	1.34761446662012e-60	2.08989457029192e-59	0.102739368905507	1.77447370716223	0.139	0.031	4.48387096774194	2273	8511	0.0630134895371684	0.185932741464312
IL18	1.45282597035039e-60	2.25147100729089e-59	0.0142107947468642	-3.19728055015094	0.023	0.099	0.232323232323232	2273	8511	0.166196306742097	0.0222912285972133
RSL24D1	1.49601572615815e-60	2.31677143348601e-59	0.612038004568511	-0.59089008752248	0.527	0.574	0.918118466898955	2273	8511	1.4050772669305	0.942083379088578
TIPARP	1.56928163533374e-60	2.42852402722603e-59	0.235068379230996	-1.20381831933402	0.293	0.329	0.890577507598784	2273	8511	0.825248337211204	0.387969738163367
MDFI	1.58125339810814e-60	2.44533115100265e-59	0.0972154816516475	1.87293933777969	0.157	0.033	4.75757575757576	2273	8511	0.0605807052753448	0.164775325729037
OSBPL8	1.59414031725423e-60	2.46352892004891e-59	0.42121207481184	-0.690723552789989	0.446	0.463	0.963282937365011	2273	8511	0.979115396152609	0.655624587927205
CA12	1.90481889535531e-60	2.94157506043431e-59	0.00682999077516278	-3.15590205118397	0.016	0.075	0.213333333333333	2273	8511	0.0801434665633586	0.0090173976628529
SPNS2	2.11625014787231e-60	3.26579247924811e-59	0.186650867609145	1.47417700897683	0.256	0.059	4.33898305084746	2273	8511	0.149846782766037	0.299432614230695
RCAN2	2.66538821251942e-60	4.11033868288034e-59	0.0154141030975437	-3.09735488373936	0.028	0.103	0.271844660194175	2273	8511	0.189368649919491	0.0346639070359673
AOAH	2.81892109973899e-60	4.34406006448572e-59	0.0168099103390829	-3.56475705228624	0.02	0.11	0.181818181818182	2273	8511	0.221350821625635	0.0381201808107834
ALOX5	3.04588699088005e-60	4.69053807706833e-59	0.0166520794348743	-3.41063031925629	0.024	0.121	0.198347107438017	2273	8511	0.260756028887619	0.0425640884717743
CARD8	3.74666940470521e-60	5.7656788055904e-59	0.413537332193414	0.929399179177169	0.442	0.205	2.15609756097561	2273	8511	0.472729477380368	0.662772848982593
CHST15	4.06006329785394e-60	6.24358860465226e-59	0.250235846215789	1.21977503559201	0.314	0.11	2.85454545454545	2273	8511	0.257172943935426	0.401550441004609
CYS1	4.26803837381172e-60	6.55883047863832e-59	0.00514129280658326	-3.67998992714507	0.009	0.066	0.136363636363636	2273	8511	0.0684181031586279	0.00863319392058998
FANCI	4.38516602847645e-60	6.73412167638889e-59	0.12399368504839	1.51284267334462	0.184	0.052	3.53846153846154	2273	8511	0.0857554264022077	0.208145713550468
MCM2	4.3950095882047e-60	6.74453145035095e-59	0.0952141553301276	1.63997835201793	0.156	0.043	3.62790697674419	2273	8511	0.0689411903844085	0.149904596260658
KIAA1715	5.39799029855424e-60	8.27792156864004e-59	0.0901798405167504	-1.29057359817781	0.149	0.202	0.737623762376238	2273	8511	0.270730686039867	0.146309011708768
CDC37	6.35428676987756e-60	9.73763472548228e-59	1.00901703614189	0.555280044674552	0.645	0.46	1.40217391304348	2273	8511	1.15940207432679	1.52904447724463
HNRNPAB	6.38263461815583e-60	9.77426982652311e-59	0.943145029562259	0.640771801256035	0.57	0.415	1.37349397590361	2273	8511	1.07706773604677	1.5254052358862
C11orf24	7.8383143603096e-60	1.19951283597339e-58	0.0795780633309029	-1.38036486852836	0.141	0.171	0.824561403508772	2273	8511	0.209793409681436	0.134839448773508
GALNT12	8.32510703237667e-60	1.27312234436748e-58	0.00438394510858031	-3.46228418768641	0.011	0.066	0.166666666666667	2273	8511	0.0637090019641762	0.0061197861205157
ARHGEF6	1.30348072755132e-59	1.99197200628433e-58	0.0627429105654571	-1.57718605671501	0.102	0.191	0.534031413612565	2273	8511	0.299291994470962	0.103044377646643
C22orf29	1.37457550546506e-59	2.09916090029591e-58	0.118654986804654	1.56473158593698	0.191	0.055	3.47272727272727	2273	8511	0.0903064679679936	0.186196577814037
GOLIM4	1.66424014638249e-59	2.53975510827274e-58	0.442841162154006	-0.75107797618537	0.45	0.418	1.07655502392345	2273	8511	0.919410368273444	0.732868915882644
GNA15	1.67096249477754e-59	2.54824675398991e-58	0.013229888180581	-3.17410857741809	0.018	0.105	0.171428571428571	2273	8511	0.17288275888489	0.0332075477847512
SESN1	1.72179969408304e-59	2.62395596038721e-58	0.0446244975817043	-1.87116954918284	0.073	0.151	0.483443708609271	2273	8511	0.227912396069927	0.0833406409008151
FBLN2	2.09427049411404e-59	3.18937830404661e-58	0.539960309960195	-1.3653638326473	0.332	0.378	0.878306878306878	2273	8511	2.11528260806029	1.19396174356037
POU2F2	2.21039594498772e-59	3.36389855915628e-58	0.0242250953673315	-2.8240581069704	0.039	0.126	0.30952380952381	2273	8511	0.261654649201657	0.0415531240539112
SNX10	2.39693608646457e-59	3.64526437586311e-58	0.0263299904473313	-2.39444105751076	0.04	0.137	0.291970802919708	2273	8511	0.240723502842816	0.0530937168543662
MID1IP1	2.52104521934917e-59	3.83136195421256e-58	0.0477380026122376	-1.67230710159018	0.082	0.147	0.557823129251701	2273	8511	0.187436834049842	0.0931870241726778
PLCXD3	2.77505559272364e-59	4.21448401473267e-58	0.0777133248615733	3.15601085256025	0.091	0.008	11.375	2273	8511	0.0402110195011924	0.148446215853647
GUCY1B3	3.14630246741326e-59	4.77500221364802e-58	0.0692509649398736	-1.68625982732691	0.106	0.147	0.72108843537415	2273	8511	0.238088831899724	0.129870665452279
CD164	3.22122627386876e-59	4.8853415150073e-58	0.58892647947393	-0.600828253829164	0.531	0.546	0.972527472527473	2273	8511	1.26927064758054	0.900247063929843
MPDZ	3.37841117292321e-59	5.12020084513417e-58	0.29275938356748	1.09702011121482	0.338	0.13	2.6	2273	8511	0.245765639526293	0.488657639121881
PLA2G7	3.42644318242878e-59	5.18942248262407e-58	0.00912161840636561	-4.14874355154426	0.012	0.088	0.136363636363636	2273	8511	0.183431809181401	0.017231285687374
RGL1	3.66878951509238e-59	5.55263975716114e-58	0.0931166352233808	-1.46454285119566	0.148	0.209	0.708133971291866	2273	8511	0.358709373532369	0.175889128018741
CXXC5	4.23742918315744e-59	6.40885681131014e-58	0.225340565384491	-1.03064004752716	0.274	0.28	0.978571428571429	2273	8511	0.494231781979919	0.382497047120787
ST3GAL4	4.54600545609891e-59	6.87083764195828e-58	0.0519738891750507	-1.48261834942206	0.1	0.161	0.62111801242236	2273	8511	0.187698723165284	0.0921625480071402
XBP1	4.66389580365606e-59	7.04417920763591e-58	0.309986731710197	-0.810386667151533	0.366	0.398	0.919597989949749	2273	8511	0.820556890315667	0.497221340910272
FOLR2	4.69637424901698e-59	7.08836843099229e-58	0.0203584256169378	-4.52661403144896	0.025	0.129	0.193798449612403	2273	8511	0.572853821340804	0.0419360740639534
EPHA3	5.90875015063503e-59	8.9121285685315e-58	0.00488492509901506	-4.54187753102119	0.005	0.059	0.0847457627118644	2273	8511	0.0813080088068993	0.010876070905952
ACSL1	6.52691914471652e-59	9.83776593826246e-58	0.0475446512033717	-2.02172675418757	0.073	0.162	0.450617283950617	2273	8511	0.298505525551393	0.12218350699805
STEAP4	7.8186440060058e-59	1.17766652974787e-57	0.0199315570161234	-4.91603035579401	0.018	0.133	0.135338345864662	2273	8511	0.69905115821072	0.075776841057682
SERBP1	8.03212282081383e-59	1.20899380844616e-57	2.08805075709445	0.433939792793864	0.756	0.664	1.13855421686747	2273	8511	2.4123804365628	3.018125727026
AGTR1	8.32676571452532e-59	1.25248671438034e-57	0.00635581549564512	-4.05830141729402	0.008	0.073	0.10958904109589	2273	8511	0.106378504125663	0.0160562409563443
F2RL3	8.41998672163455e-59	1.26564363248832e-57	0.0923534924409453	2.34598418883022	0.121	0.014	8.64285714285714	2273	8511	0.0603293545285444	0.175821057750789
HAGLROS	8.51504390373704e-59	1.27905840372449e-57	0.0580685850208773	2.29123034124375	0.126	0.018	7	2273	8511	0.0354114907650438	0.0833872419813389
PI16	8.88788855714456e-59	1.33415331233645e-57	0.0397545532641539	-3.83018256306058	0.041	0.162	0.253086419753086	2273	8511	1.46796922079713	0.111635825019205
PIEZO2	1.06672779831912e-58	1.60016441239336e-57	0.0329896840944346	-2.5040804536052	0.045	0.106	0.424528301886792	2273	8511	0.188208385758391	0.0663791082613727
RAB3IL1	1.17999807123428e-58	1.76887176809138e-57	0.020210460239442	-2.25138372506859	0.038	0.105	0.361904761904762	2273	8511	0.12275172644527	0.0409035564917512
PCDH1	1.32981066875677e-58	1.99209078125674e-57	0.144644044319018	1.3616411567549	0.231	0.067	3.44776119402985	2273	8511	0.123014878952371	0.227249560085558
CDYL2	1.39078624919492e-58	2.08201647617574e-57	0.0760418222629515	1.97992809785486	0.146	0.028	5.21428571428571	2273	8511	0.0501551874366664	0.113268911302188
NSUN5	1.48687709529517e-58	2.22435196186714e-57	0.027460840832267	-2.02869451461244	0.046	0.113	0.407079646017699	2273	8511	0.142427224572477	0.0478620542015901
ERMP1	1.49748167222121e-58	2.23869440753397e-57	0.126126566406115	1.88631176075315	0.166	0.036	4.61111111111111	2273	8511	0.0878086504675166	0.223798433550764
ITPRIP	1.68147016313603e-58	2.51204564901368e-57	0.236758556658321	1.0582149356188	0.307	0.133	2.30827067669173	2273	8511	0.23481837337852	0.371044461097353
PPFIBP1	1.83504748529695e-58	2.73962381013872e-57	0.686465606356927	0.740790353754044	0.552	0.262	2.10687022900763	2273	8511	0.605944946851058	1.06180221468381
ARL6IP1	1.83720172558286e-58	2.74098041852043e-57	0.809677611108686	0.734399243258869	0.542	0.416	1.30288461538462	2273	8511	1.09028403057033	1.49644011618353
PLBD2	1.94459149266344e-58	2.89923308858751e-57	0.1106484955026	-1.16074114397391	0.18	0.229	0.786026200873362	2273	8511	0.311484367542215	0.192164770466698
RPS27A	2.08355562230064e-58	3.10431449047718e-57	19.4139531095758	-0.397105922718201	0.963	0.97	0.992783505154639	2273	8511	32.2039054524941	24.9274034697339
RBM8A	2.23559151945768e-58	3.32858098627779e-57	1.18467647021073	0.525742290154026	0.663	0.528	1.25568181818182	2273	8511	1.44270812524515	1.77287274051029
MEDAG	2.41002564673246e-58	3.58587047883668e-57	0.096073453154206	-1.57744601824957	0.149	0.17	0.876470588235294	2273	8511	0.314222367868557	0.163806350365595
CSTA	2.83398905342347e-58	4.21383534524573e-57	0.00785987483610784	-4.39142126883048	0.009	0.082	0.109756097560976	2273	8511	0.136838408806104	0.0276561234224545
TMEM246	2.99646403123707e-58	4.45240968746812e-57	0.0653586107861928	2.22802368921807	0.125	0.019	6.57894736842105	2273	8511	0.0503075915341935	0.106079988075332
MCM7	4.00600260785486e-58	5.9484543447e-57	0.262363080850487	1.04145890327861	0.294	0.134	2.19402985074627	2273	8511	0.278312606647679	0.456483119459687
SELENBP1	4.2268311296232e-58	6.27212716375511e-57	0.066546318753087	-1.67401556682392	0.099	0.165	0.6	2273	8511	0.251628604604507	0.120779834900037
SNRPE	4.33907894820902e-58	6.43435116807868e-57	0.795845534078633	0.589999019567776	0.554	0.427	1.29742388758782	2273	8511	0.970463752434493	1.26136282393354
GTF2B	4.75717876353644e-58	7.04959433470592e-57	0.110031300738172	-1.14969384991668	0.18	0.242	0.743801652892562	2273	8511	0.368279396348262	0.190170429395444
LINC00176	4.85821538602003e-58	7.19447427892037e-57	0.0935695894793103	1.94347973739032	0.147	0.029	5.06896551724138	2273	8511	0.0682344938599824	0.154264364928751
CKS1B	4.97264203665383e-58	7.35897516197742e-57	0.417934627523841	0.881752990735988	0.356	0.208	1.71153846153846	2273	8511	0.429234541966531	0.762238476540735
CREBRF	5.53151910875685e-58	8.18055171420049e-57	0.311244310531974	-0.973062293566313	0.331	0.408	0.811274509803922	2273	8511	0.902329562006224	0.534914211812083
UGDH	5.63353254654467e-58	8.32582385622981e-57	0.130882134909384	-1.16237454228444	0.205	0.209	0.980861244019139	2273	8511	0.299916791573527	0.220864597434942
ADAMTS6	5.98218358330186e-58	8.83516321705643e-57	0.225755959004864	1.16935130025224	0.267	0.101	2.64356435643564	2273	8511	0.21807925303412	0.395906008225106
GDF10	6.23218920344297e-58	9.19822639912582e-57	0.00302530024657055	-4.72762610109233	0.006	0.071	0.0845070422535211	2273	8511	0.123737106618364	0.00442401977919479
HELLS	6.67507821708074e-58	9.84529297889268e-57	0.205827617933819	1.22980365497056	0.229	0.091	2.51648351648352	2273	8511	0.193663446221122	0.407949090131053
USP31	7.10262016837973e-58	1.04688720311697e-56	0.184541001587564	1.19547806711986	0.267	0.098	2.72448979591837	2273	8511	0.156298637564	0.287997671803139
TCIRG1	8.58842700120802e-58	1.26503965588075e-56	0.213892035769094	-1.02641844810781	0.282	0.316	0.892405063291139	2273	8511	0.637059116562132	0.391437454688541
EBPL	9.21349982601887e-58	1.35620252288543e-56	0.381687554552876	0.793373490579579	0.427	0.228	1.87280701754386	2273	8511	0.37854487776985	0.562178189462422
ARPC1A	9.98809819827774e-58	1.46923856250869e-56	0.580324332273139	0.670751178187454	0.496	0.324	1.53086419753086	2273	8511	0.614172633487356	0.918920811643878
IKZF1	1.00503888485757e-57	1.47741387442724e-56	0.0359934147776282	-2.94046212636663	0.041	0.199	0.206030150753769	2273	8511	0.595662814663659	0.0750171395372133
RPL32	1.38847193290472e-57	2.03970049102145e-56	17.9252050833422	-0.395297925689432	0.957	0.97	0.98659793814433	2273	8511	30.6716579166433	23.9562183925946
PTTG1	1.4144516568552e-57	2.07647919684827e-56	0.418810853359661	1.23196170967859	0.289	0.111	2.6036036036036	2273	8511	0.430165560462665	0.990120434072418
SNRPF	1.84198167809938e-57	2.70230992055034e-56	0.81915400243431	0.58592920724027	0.566	0.421	1.34441805225653	2273	8511	0.990310075451687	1.32342004575324
NUCKS1	2.10709614649857e-57	3.08919105928364e-56	3.50248309597672	0.434880777122124	0.831	0.738	1.1260162601626	2273	8511	3.95750663100751	5.1697389804608
RASGEF1B	2.11417311188241e-57	3.0975028961441e-56	0.073975954476285	-2.23830887434502	0.096	0.194	0.494845360824742	2273	8511	0.537397019208135	0.140439674917235
MYBL2	2.21687580635049e-57	3.24581297368921e-56	0.122007483338368	1.50469385046483	0.17	0.044	3.86363636363636	2273	8511	0.0838171461858773	0.205856316242193
ARL2	2.36921901593964e-57	3.46655808941275e-56	0.949434069392076	0.576304355418364	0.627	0.413	1.5181598062954	2273	8511	0.972393377052713	1.4432877360283
GNA11	2.4440975700698e-57	3.57374160312001e-56	0.345672058141329	0.852174018436718	0.412	0.188	2.19148936170213	2273	8511	0.30463228576399	0.523422523461867
CAMK1D	3.04058391789041e-57	4.44296744336629e-56	0.145787073241166	-1.11764786969067	0.208	0.262	0.793893129770992	2273	8511	0.427415402245302	0.248205897686078
CCL4L2	3.36537967811996e-57	4.91430293276097e-56	0.0688855261276478	-4.20765890330812	0.072	0.197	0.365482233502538	2273	8511	2.25826317390942	0.196519741486819
CCDC68	3.52142199301236e-57	5.1387541364874e-56	0.100381663534221	2.39838576750939	0.125	0.018	6.94444444444444	2273	8511	0.0585613832624711	0.184273608022411
TMOD3	3.53028917823005e-57	5.14827989768923e-56	0.871566871311387	0.574953848532076	0.608	0.419	1.45107398568019	2273	8511	0.958982029986579	1.29232632645393
WHSC1	3.77023317180344e-57	5.49455305819249e-56	0.216285811491372	1.06156655284901	0.288	0.119	2.42016806722689	2273	8511	0.197782342240894	0.353742452129475
RAP2B	4.90141498627919e-57	7.13835461204897e-56	0.269691206337589	-0.934988691822743	0.347	0.364	0.953296703296703	2273	8511	0.802786149250589	0.426792262943561
SH3BP1	5.00804817379734e-57	7.28882990162594e-56	0.0150941010282095	-2.752349433255	0.025	0.108	0.231481481481482	2273	8511	0.173190111786143	0.0291236697680002
STOM	5.69852968642775e-57	8.28829109580496e-56	1.23129298160648	0.607105063711643	0.659	0.468	1.40811965811966	2273	8511	1.39424464179795	1.86410329001952
HIP1R	6.29936487861731e-57	9.15613101181325e-56	0.129703798110839	1.59564849902435	0.197	0.048	4.10416666666667	2273	8511	0.12182467433085	0.224120480896654
C5AR2	6.6076392289217e-57	9.5978685723862e-56	0.0132198106765915	-4.05491516651594	0.019	0.11	0.172727272727273	2273	8511	0.291951147138853	0.0288267557193886
DUSP2	6.73039770871855e-57	9.76973166082193e-56	0.0828730955419783	-3.06032968954558	0.077	0.224	0.34375	2273	8511	1.34940938954426	0.216535912306274
EVA1C	7.39229327673795e-57	1.0723454571384e-55	0.125842316775669	1.50073224365812	0.201	0.053	3.79245283018868	2273	8511	0.0987552782334774	0.197282549593828
RABGAP1L	9.7346107248696e-57	1.41119791575415e-55	0.12087730556345	-1.2529587591377	0.171	0.239	0.715481171548117	2273	8511	0.397688062870348	0.228366491656985
ITPR2	9.78845376472874e-57	1.41806921360514e-55	0.511460391601508	0.825125485035652	0.474	0.254	1.86614173228346	2273	8511	0.559814400131833	0.809533555291766
LINC01197	1.19975571796951e-56	1.7369621269498e-55	0.179532615915084	1.28987179048429	0.264	0.078	3.38461538461538	2273	8511	0.160614280590436	0.287623838123543
CASKIN2	1.30733909376392e-56	1.89147298470538e-55	0.193261535674736	1.33825886178343	0.26	0.072	3.61111111111111	2273	8511	0.149583154096408	0.325705118867254
PIK3C2B	1.41189500288052e-56	2.04140351073513e-55	0.233779913664564	1.25128959047155	0.296	0.092	3.21739130434783	2273	8511	0.192979647883852	0.391212524556074
BRI3	1.41598013589764e-56	2.04596578270279e-55	1.85492572531552	-0.466806489170007	0.734	0.742	0.98921832884097	2273	8511	3.62724289392833	2.74702417769307
GTSE1	1.54639688816158e-56	2.23294028352256e-55	0.145395858317659	1.5260840497	0.168	0.039	4.30769230769231	2273	8511	0.0976529194471726	0.263612220400609
RPS26	1.5818956307425e-56	2.28270132787668e-55	2.41399939119666	0.427482527120909	0.76	0.724	1.04972375690608	2273	8511	3.1149600649164	3.86466692358291
NAAA	1.82959397398231e-56	2.63840399681879e-55	0.0863669561674845	-1.3816066303531	0.139	0.2	0.695	2273	8511	0.305929302203581	0.143460275835428
SLCO2A1	2.34254912249851e-56	3.37590936409314e-55	0.217842580415568	1.63532982326218	0.223	0.051	4.37254901960784	2273	8511	0.172975285702462	0.400200535333924
PLXNA4	2.65777846800709e-56	3.82768802139816e-55	0.115430372074236	2.31611735293371	0.132	0.02	6.6	2273	8511	0.0675117756930966	0.205555025353889
LPXN	2.95723714858544e-56	4.25617793929177e-55	0.026663775553416	-2.38507413640656	0.044	0.127	0.346456692913386	2273	8511	0.2145345906404	0.0445324900464018
TK1	3.03160078758674e-56	4.36035339422444e-55	0.288357740293238	1.16450408810278	0.273	0.081	3.37037037037037	2273	8511	0.215318530312374	0.534887901802729
HHIP-AS1	4.20406614428856e-56	6.04276156572267e-55	0.0880309433077588	1.68296027283553	0.151	0.04	3.775	2273	8511	0.0727260845247551	0.136255188732386
LINC01133	4.41192326549104e-56	6.33738794911201e-55	0.0107766335554922	-3.17087648087637	0.011	0.071	0.154929577464789	2273	8511	0.0815814835121581	0.0263473721227527
IGFBP3	4.90211246230958e-56	7.03691368855738e-55	0.0981571621142876	-2.04408048651845	0.1	0.19	0.526315789473684	2273	8511	0.725696644156832	0.25593013783631
RCN2	5.39757143510697e-56	7.74308715782034e-55	0.786967021917953	0.598423396755771	0.584	0.38	1.53684210526316	2273	8511	0.849473872286751	1.19325450026985
ATP6V1F	5.9853912038582e-56	8.58075041251489e-55	0.723640668926936	-0.678839653380778	0.558	0.546	1.02197802197802	2273	8511	1.6617305692957	1.12379593419668
THSD1	6.37945125983576e-56	9.1397268505173e-55	0.137550692292602	1.43418551461092	0.216	0.061	3.54098360655738	2273	8511	0.105845510650805	0.204286500610224
PTP4A2	6.62309724173368e-56	9.48262055312891e-55	0.911253997439005	-0.504225350900782	0.592	0.631	0.938193343898574	2273	8511	1.9221970942625	1.44332107975482
KIRREL	7.35583097982918e-56	1.05248645345982e-54	0.0516440555394995	-1.50670876170221	0.097	0.151	0.642384105960265	2273	8511	0.188539236660131	0.0888945015031326
PARVG	7.53321741514177e-56	1.07716687743736e-54	0.0342356732687867	-2.39272096369751	0.046	0.131	0.351145038167939	2273	8511	0.225847484793897	0.0822543684030295
FRMD6	7.68724595639673e-56	1.09847749686017e-54	0.212762177631156	-1.09286840905802	0.278	0.255	1.09019607843137	2273	8511	0.568221305937871	0.368358573005085
KIF19	8.62080297120462e-56	1.23107975460304e-54	0.0476364877349134	2.78779726154081	0.092	0.009	10.2222222222222	2273	8511	0.0261588127634769	0.0726919439341838
HLA-DOA	9.737866712402e-56	1.38969841033151e-54	0.00477725549011376	-4.26632454623097	0.01	0.075	0.133333333333333	2273	8511	0.125799938921873	0.00708356129557105
IGFBP2	9.86731384906723e-56	1.40725929074902e-54	0.0294747291187649	-3.23755252239388	0.038	0.114	0.333333333333333	2273	8511	0.347911991874828	0.0618696226695176
CDC25B	9.92111628458527e-56	1.41401609429134e-54	0.244248620262675	0.997755117277783	0.308	0.146	2.10958904109589	2273	8511	0.262311827029136	0.405704924345762
MSC-AS1	1.2549489732287e-55	1.78746971552562e-54	0.00765074583525704	-3.45961619323919	0.009	0.063	0.142857142857143	2273	8511	0.0544057567518308	0.0201233021894739
RPL18A	1.28564128540616e-55	1.83000143121914e-54	12.6145707709797	-0.37121378993379	0.941	0.957	0.983281086729363	2273	8511	21.7863680166689	17.2271038063592
RFTN1	1.40228260408741e-55	1.99474020591774e-54	0.0489865180676423	-1.51096390641961	0.092	0.16	0.575	2273	8511	0.208634363406701	0.0861169196993915
EREG	1.55899358848632e-55	2.21622822404586e-54	0.0684947418028525	-4.19089889179022	0.062	0.201	0.308457711442786	2273	8511	3.11368394162386	0.223250495718768
ATP6V1G1	2.14753296862986e-55	3.05091094303865e-54	1.06181353347577	-0.468458142590349	0.649	0.688	0.943313953488372	2273	8511	2.18653507793236	1.59188623783164
SIGLEC1	2.20867673178811e-55	3.13575097804704e-54	0.017999670302542	-3.32456489672219	0.023	0.11	0.209090909090909	2273	8511	0.240760434347534	0.0397746058399333
ITGAM	2.25093757565721e-55	3.19369002513943e-54	0.0125889264237207	-3.36820434417848	0.018	0.106	0.169811320754717	2273	8511	0.205353328106505	0.0249680228380644
PTGIR	2.38183569250903e-55	3.37723429441712e-54	0.00176800585821724	-4.53679487404673	0.004	0.056	0.0714285714285714	2273	8511	0.0666281628150492	0.00259528828178929
APOBR	2.50660147210492e-55	3.55185267193438e-54	0.005064356057074	-3.8795542794944	0.01	0.078	0.128205128205128	2273	8511	0.126482004405407	0.0102116401562266
PARM1	3.69508764384885e-55	5.2325674833036e-54	0.00609929840100487	-3.79399712696321	0.008	0.074	0.108108108108108	2273	8511	0.123086602320068	0.0155336038442106
AHNAK	3.73513774291704e-55	5.28588046113392e-54	3.31054153333117	-0.441141716103602	0.829	0.789	1.05069708491762	2273	8511	5.81340946789363	4.70286320192714
EIF4G2	5.03071924330067e-55	7.11478198380941e-54	2.43555577186755	0.395630303312651	0.775	0.703	1.10241820768137	2273	8511	2.89582133165954	3.5303474831085
NHP2	5.11799468868993e-55	7.23356397683433e-54	0.673588385999985	0.634871835026167	0.519	0.361	1.43767313019391	2273	8511	0.771566169519561	1.07209454939436
PPM1G	5.49449049533149e-55	7.76070332735975e-54	0.687750025483295	0.618546291259824	0.524	0.366	1.43169398907104	2273	8511	0.801942102526103	1.07232613592571
VDR	6.29390511420431e-55	8.88413572438614e-54	0.00307935572548534	-4.48374074021326	0.005	0.062	0.0806451612903226	2273	8511	0.0837299853208257	0.00649428764614988
PITPNM1	6.499866326406e-55	9.16897810121093e-54	0.0119853164910506	-3.07001923044153	0.014	0.069	0.202898550724638	2273	8511	0.0827284570599025	0.0281045171620247
GK	7.09308828589572e-55	9.99939146825248e-54	0.0250561966640865	-2.75180643597902	0.043	0.131	0.32824427480916	2273	8511	0.298084551261777	0.0473815470104407
PTTG1IP	8.53327773066524e-55	1.20219788566594e-53	0.94268404733341	0.540429704659918	0.62	0.454	1.36563876651982	2273	8511	1.07414336411682	1.42055513325841
KLHL3	9.32498738817144e-55	1.31289617699361e-53	0.203726649585749	1.61231816813742	0.223	0.056	3.98214285714286	2273	8511	0.154294185853985	0.375151176997804
CCL18	9.64127609031473e-55	1.35655960130093e-53	0.0674758943548408	-4.81659324594704	0.073	0.157	0.464968152866242	2273	8511	2.3643583839318	0.176243801467594
TOP2A	9.93583595649309e-55	1.39711185979928e-53	0.22580422427715	1.60657757130379	0.179	0.05	3.58	2273	8511	0.224702434728053	0.6105020718689
PDGFD	1.21181181066061e-54	1.70288190966778e-53	0.0237247743871214	-2.47504344253859	0.043	0.108	0.398148148148148	2273	8511	0.179861054430721	0.0363297294648185
ABTB1	1.2602596515448e-54	1.76983241173548e-53	0.0542081359267319	-1.62308530099259	0.088	0.164	0.536585365853658	2273	8511	0.257680967379582	0.107300220752319
MAP4K4	1.26624513405216e-54	1.77710398086428e-53	0.877964179238481	0.612265948546268	0.573	0.389	1.47300771208226	2273	8511	0.993999242782592	1.46732640282883
MRPL15	1.49301235872966e-54	2.09402357974537e-53	0.296157314814327	0.822177387029454	0.345	0.207	1.66666666666667	2273	8511	0.313664774847668	0.482251788516134
ASPM	1.68394733334614e-54	2.36031496927485e-53	0.197814543991671	1.64904201134922	0.171	0.037	4.62162162162162	2273	8511	0.167684504908331	0.477280335356447
HDAC7	1.85878408578498e-54	2.6037175424433e-53	0.668107807761815	0.689309763129549	0.558	0.316	1.76582278481013	2273	8511	0.714889490227329	1.05940900795848
CD81	2.14952410032157e-54	3.00906026410155e-53	3.37034526469316	-0.496247367349202	0.832	0.762	1.09186351706037	2273	8511	6.06998065359523	4.76000296472605
ANXA1	2.2839933144129e-54	3.19526744290974e-53	3.5576208787493	-0.529301311294134	0.828	0.806	1.0272952853598	2273	8511	7.5764579632301	5.49313610771173
GALE	2.40080561274184e-54	3.35655198945343e-53	0.125591821406586	1.35444380284266	0.215	0.066	3.25757575757576	2273	8511	0.0948808399683016	0.186260488849087
CEBPA	2.76063782593915e-54	3.8571806982614e-53	0.00777027491924698	-3.52116172205781	0.011	0.078	0.141025641025641	2273	8511	0.115681203712809	0.0323595495757622
CD33	3.05258882205167e-54	4.2623902041922e-53	0.0046105436005468	-3.88848545389547	0.007	0.067	0.104477611940299	2273	8511	0.0875866992327596	0.00767895831753251
EVA1A	3.23177848018425e-54	4.50973476442198e-53	0.0976936059512372	1.59546689038174	0.172	0.04	4.3	2273	8511	0.0611345845607955	0.145682530143485
SORL1	3.79670760602045e-54	5.29469883257833e-53	0.0193193732041208	-3.33230583428911	0.027	0.143	0.188811188811189	2273	8511	0.368198689592888	0.0449305832776049
PPP1R14C	3.85312345721185e-54	5.36997053827765e-53	0.00578713120601959	-4.24733586059232	0.006	0.044	0.136363636363636	2273	8511	0.0464782406981304	0.0121718882381528
NUDT14	3.88637491659098e-54	5.41288395028489e-53	0.188923970098367	1.28545412366345	0.256	0.081	3.16049382716049	2273	8511	0.166052783464431	0.31700296944986
JAML	4.250478175915e-54	5.91625697275051e-53	0.0133347239353567	-3.81666848611053	0.016	0.117	0.136752136752137	2273	8511	0.316447168462207	0.0298097321994446
DOCK8	4.29781175329724e-54	5.97835938325278e-53	0.0727979197968001	-1.78614220732461	0.108	0.215	0.502325581395349	2273	8511	0.478619546303346	0.133596136856677
WDR45	4.75641053027141e-54	6.61210171378096e-53	0.131771550448622	-1.01987598622603	0.206	0.248	0.830645161290323	2273	8511	0.348228847548125	0.219234603162599
MCM3	4.84901182467135e-54	6.73657539228017e-53	0.28874910477524	0.936491853195039	0.328	0.156	2.1025641025641	2273	8511	0.294253601008383	0.472963273823356
CTSF	4.88983712002e-54	6.78900666644544e-53	0.136155269970405	-1.24378449595182	0.186	0.238	0.781512605042017	2273	8511	0.42136067891761	0.242808100917518
STOX2	4.93368666186787e-54	6.84556801267745e-53	0.153638026394986	1.62583094511517	0.2	0.044	4.54545454545455	2273	8511	0.102573595450996	0.263582054985257
FAM101B	5.02949205123167e-54	6.97410221042245e-53	0.324556933629332	0.933184204493212	0.355	0.163	2.17791411042945	2273	8511	0.354036201551478	0.521803398155762
CASC5	6.46250592116331e-54	8.9555355983073e-53	0.10236461921125	1.57657778459839	0.148	0.038	3.89473684210526	2273	8511	0.0690618665312586	0.170178914454069
ENPEP	6.48843159686455e-54	8.98580401010706e-53	0.0102844962987862	-4.01117172393387	0.011	0.068	0.161764705882353	2273	8511	0.117809734377287	0.0250782511043543
PRG4	6.67062534264821e-54	9.23231328869916e-53	0.0519642630263804	-4.28515412331127	0.048	0.135	0.355555555555556	2273	8511	1.38713477090178	0.247238259899434
SLC40A1	6.75064766739744e-54	9.33719375039272e-53	0.545193253172623	-1.5147976595584	0.437	0.334	1.30838323353293	2273	8511	2.09994907757743	0.976884045641708
MPP4	7.75667610258394e-54	1.07219481352677e-52	0.0330411068884919	3.69684975177006	0.064	0.004	16	2273	8511	0.0150121363016673	0.0523812271676587
IGF2	7.93277431524887e-54	1.0958482836244e-52	0.0931912189124018	-2.10995659366019	0.095	0.206	0.461165048543689	2273	8511	0.70019551290371	0.248386664397679
SRPK1	8.15111132423226e-54	1.1253033613617e-52	0.258699487240267	0.904902848573487	0.337	0.161	2.09316770186335	2273	8511	0.260805082018546	0.404049344550064
PTPRJ	8.7410872754131e-54	1.20599602873192e-52	0.0340433200304446	-2.104000203831	0.054	0.13	0.415384615384615	2273	8511	0.20894733490611	0.0567836203574374
DRAM2	9.0536941545996e-54	1.248010980191e-52	0.131403321144716	-1.04522499116574	0.214	0.257	0.832684824902724	2273	8511	0.396657778709385	0.210030181386562
HMMR	9.0569550820914e-54	1.248010980191e-52	0.11330447176558	1.77669372379997	0.125	0.027	4.62962962962963	2273	8511	0.0782407919971594	0.226922208303285
TGFBR1	1.00007552608388e-53	1.37720037715907e-52	0.11223683051934	-1.13466449033352	0.177	0.22	0.804545454545454	2273	8511	0.308945182316871	0.189446266130062
CLSPN	1.07429149442013e-53	1.47847771270853e-52	0.111677761979649	1.52123089764938	0.156	0.039	4	2273	8511	0.0719915757972237	0.189280870526938
SLC38A1	1.10481122588969e-53	1.51952973980803e-52	0.289372359669214	1.22007192094767	0.335	0.142	2.35915492957746	2273	8511	0.433316251995391	0.456278324752334
MAPK3	1.36617036358767e-53	1.87782292449158e-52	0.430257045581907	0.752864189594242	0.453	0.24	1.8875	2273	8511	0.432283032227342	0.67241033095237
NFATC2	1.80568072185952e-53	2.48038763827969e-52	0.28289386553202	1.01628262619182	0.331	0.146	2.26712328767123	2273	8511	0.307286837598433	0.467366654030255
IL10RB	1.81398091918716e-53	2.4902348164462e-52	0.138050595976591	-1.01755351051447	0.214	0.267	0.801498127340824	2273	8511	0.39942325163022	0.221832712527306
BMP5	1.95949785059286e-53	2.68832354739067e-52	0.00382811338311639	-4.47026741256224	0.007	0.068	0.102941176470588	2273	8511	0.112906610957238	0.00599373309571114
AOC3	2.01614722817344e-53	2.7643199939679e-52	0.0144847718126588	-3.36578268957216	0.019	0.091	0.208791208791209	2273	8511	0.18215125645454	0.0491620006247842
GLI3	2.12066156570522e-53	2.90522516792696e-52	0.0524506725287874	-1.52605755152743	0.101	0.148	0.682432432432432	2273	8511	0.178591295965648	0.0910998398633731
ALYREF	2.12155632321122e-53	2.90522516792696e-52	0.458626889472414	0.715058870831754	0.436	0.267	1.63295880149813	2273	8511	0.514367819238999	0.728224972013714
UNC5B	2.2175990056799e-53	3.03485595267362e-52	0.0195670758085307	-2.52535128634463	0.026	0.071	0.366197183098592	2273	8511	0.0746625617701607	0.0463718737800524
TUBG1	2.2370299245287e-53	3.05954509131004e-52	0.183384288226281	1.11579362457404	0.27	0.095	2.84210526315789	2273	8511	0.135391890233875	0.271832469561349
CCDC25	2.32042551392489e-53	3.17163253785286e-52	0.608278043354667	0.646900943055129	0.533	0.324	1.64506172839506	2273	8511	0.663075764979769	0.938408100389781
VMO1	2.56586329624581e-53	3.50492785209096e-52	0.0148378860768845	-3.86653882370739	0.025	0.109	0.229357798165138	2273	8511	0.298952231715607	0.0245332011723827
SPECC1	2.65610136358995e-53	3.6259408565236e-52	0.0522150278586504	-1.61622552616257	0.086	0.149	0.577181208053691	2273	8511	0.216441924188555	0.104317578790554
PRSS23	2.69566016827822e-53	3.67766259535837e-52	1.78073014541703	0.703080528360261	0.683	0.38	1.79736842105263	2273	8511	1.7910798359133	2.89924691054087
FOXS1	2.72442126410716e-53	3.71459816220212e-52	0.00337630016740209	-4.48714971928663	0.004	0.049	0.0816326530612245	2273	8511	0.0575614983419522	0.0136933567344149
SPON1	2.74017569062154e-53	3.73376509274413e-52	0.0836090746960427	-1.77758476954918	0.109	0.153	0.712418300653595	2273	8511	0.305137855647528	0.152423037570097
RPL6	3.00496146396486e-53	4.09202858762442e-52	8.57030308006212	-0.33379796705502	0.917	0.937	0.978655282817503	2273	8511	14.5388651310102	11.9308138775398
CHCHD10	3.11633853023831e-53	4.24107270849872e-52	0.292551229612695	-0.911286663850279	0.338	0.35	0.965714285714286	2273	8511	0.802804033734804	0.524761692233415
RPL29	3.19855239753905e-53	4.35026848332783e-52	9.84140108282467	-0.349307157386925	0.912	0.94	0.970212765957447	2273	8511	17.2770151821388	13.8399257612812
TPX2	3.2580223794226e-53	4.42841510077663e-52	0.19675001326747	1.36710895114917	0.19	0.054	3.51851851851852	2273	8511	0.15932820741082	0.382523656800023
NBPF19	3.60407156947681e-53	4.895753022093e-52	0.015424436867594	-2.54561995853037	0.027	0.094	0.287234042553191	2273	8511	0.140038522534775	0.0272157965569934
MUC12	3.78106941798619e-53	5.13301749612609e-52	0.0137618143491511	-2.23914206564418	0.032	0.088	0.363636363636364	2273	8511	0.0870787620548672	0.0216926807849008
RPL18	3.82694874422699e-53	5.19209827777183e-52	11.633986230746	-0.32751747825816	0.929	0.956	0.971757322175732	2273	8511	19.1769011034541	15.3151123463488
HACD4	4.11929149170997e-53	5.58528210514908e-52	0.02241502028714	-2.14109947073404	0.042	0.111	0.378378378378378	2273	8511	0.150605587940886	0.0395376352146202
DTYMK	4.20979590344227e-53	5.70448082827282e-52	0.363373781677682	0.845728038469866	0.362	0.18	2.01111111111111	2273	8511	0.348312825011465	0.601813991920823
C5orf38	4.56012072509372e-53	6.17538564162539e-52	0.00570066421708226	-3.80005900709987	0.007	0.059	0.11864406779661	2273	8511	0.0709686199992916	0.0157937173177456
UCP2	4.78874486591223e-53	6.48100366047137e-52	0.176634886492901	-1.42861854563582	0.227	0.279	0.813620071684588	2273	8511	0.87798508519782	0.316032609648209
MMP10	4.99506415865194e-53	6.75607755840779e-52	0.0224695462555451	5.07056684270789	0.037	0.001	37	2273	8511	0.00902167616455089	0.0399517912204727
PDPN	5.40141982446897e-53	7.30120667427912e-52	0.00519502533303884	-3.65411234263173	0.008	0.06	0.133333333333333	2273	8511	0.0641139723823295	0.0107621837717898
JTB	5.51866203095271e-53	7.45510599466823e-52	0.629450487591752	-0.567051208967247	0.538	0.536	1.00373134328358	2273	8511	1.26788231141811	0.959171487574677
RPS14	5.73654811078333e-53	7.74469188502441e-52	16.4630594089862	-0.341757771242103	0.946	0.968	0.977272727272727	2273	8511	26.9227570582186	21.6104926518846
TRAF7	6.80834639003381e-53	9.18604970319338e-52	0.300755784698691	0.85242111568953	0.374	0.184	2.03260869565217	2273	8511	0.295200214822083	0.458359840422907
CABLES1	6.83724676039636e-53	9.21939045400015e-52	0.103012270846129	1.71197106821651	0.159	0.038	4.18421052631579	2273	8511	0.0734460738316053	0.169086025156578
LRRC8A	7.11595045538828e-53	9.58932061979636e-52	0.268251963840817	0.88028672233749	0.352	0.166	2.12048192771084	2273	8511	0.271639998516924	0.406976913242052
SMURF2	7.551696328208e-53	1.01702955568265e-51	0.362932033955251	0.826141278181284	0.4	0.207	1.93236714975845	2273	8511	0.400976124228907	0.593418228769832
AIP	8.17234594560205e-53	1.09994278213406e-51	0.188890485497494	-0.873573952095677	0.271	0.312	0.868589743589744	2273	8511	0.489701130547238	0.317566937324962
PLAUR	8.44744405965442e-53	1.13627416856207e-51	0.376443606072593	-1.23281874773245	0.333	0.38	0.876315789473684	2273	8511	1.93078946900294	0.696981840741079
MRPL51	9.52425694878271e-53	1.28033474902207e-51	0.886017584416391	0.55402398864316	0.573	0.434	1.32027649769585	2273	8511	1.02710014756583	1.37980715520361
CDC42BPB	1.042469177426e-52	1.40052360918416e-51	0.496737631043575	0.718569165960821	0.48	0.253	1.89723320158103	2273	8511	0.460393684382319	0.783337893873317
LINC00869	1.13536180059429e-52	1.52439120096875e-51	0.0107779780170738	-3.24719308324259	0.013	0.077	0.168831168831169	2273	8511	0.117363686676292	0.0292856541488797
CD180	1.16126390096964e-52	1.5582178905328e-51	0.00252569047074713	-4.2431227446689	0.005	0.061	0.0819672131147541	2273	8511	0.0776085502371632	0.00352175133090063
ATAD2	1.30857642656338e-52	1.75481613911966e-51	0.154882380291101	1.2349718947916	0.193	0.083	2.32530120481928	2273	8511	0.148234599669195	0.282466728840415
TMEM37	1.37569874029252e-52	1.84370441406073e-51	0.00797979972250284	-3.71921150990374	0.012	0.071	0.169014084507042	2273	8511	0.105054157816095	0.0199576301644156
KCNK1	1.45285750148975e-52	1.94483280079472e-51	0.00137075966684219	-4.42734927825116	0.004	0.051	0.0784313725490196	2273	8511	0.0340177848081576	0.00220987656026839
BLVRA	1.45292425906867e-52	1.94483280079472e-51	0.114083454029222	-1.07223044001661	0.185	0.239	0.774058577405858	2273	8511	0.355578898943916	0.187205613912647
ARHGAP18	1.64044923557805e-52	2.1945122114365e-51	0.243111529343624	-0.950485901967433	0.301	0.347	0.867435158501441	2273	8511	0.783632433915405	0.405876010893957
ARHGAP15	1.67369358791916e-52	2.23762461092036e-51	0.0211469863008882	-2.95200938814243	0.023	0.122	0.188524590163934	2273	8511	0.248525324234723	0.0507257321527498
EIF5B	1.8537881434945e-52	2.47689507502975e-51	0.872894619983656	0.568969765475538	0.593	0.419	1.41527446300716	2273	8511	1.03844835244951	1.40560394434436
GPR143	2.02515551704619e-52	2.70422162063826e-51	0.0315158672640976	4.14315691630009	0.061	0.003	20.3333333333333	2273	8511	0.0127430282630612	0.0461269557297512
LURAP1L	2.07829078141263e-52	2.77349102096824e-51	0.0126184434873562	-2.77681899510973	0.019	0.072	0.263888888888889	2273	8511	0.0711056776312887	0.024013775955075
BIRC5	2.11163441916318e-52	2.81628042594576e-51	0.290706690223749	1.25793568562032	0.251	0.066	3.8030303030303	2273	8511	0.240496866266141	0.574429604900527
H3F3A	2.45792170696677e-52	3.27613719464027e-51	6.19201068873406	-0.318034006617789	0.886	0.921	0.96199782844734	2273	8511	10.2619504522734	8.38293039425459
RCN1	2.53778899291381e-52	3.38054386065747e-51	0.814297833972576	0.645186176204157	0.568	0.324	1.75308641975309	2273	8511	0.780910591294035	1.25264536106646
FABP5	3.16411649986443e-52	4.21231383520972e-51	1.21837593002997	-1.11090942810252	0.574	0.507	1.13214990138067	2273	8511	4.67873298946723	2.38385142874662
PLEKHA5	3.68463661807582e-52	4.90230431785832e-51	0.0812576575986239	-1.34343007999606	0.129	0.179	0.720670391061453	2273	8511	0.247065680838701	0.140219695786373
HSD17B11	3.83936382265927e-52	5.10507796262477e-51	0.242508968788903	-0.846593373801084	0.32	0.367	0.871934604904632	2273	8511	0.64807276233188	0.372241620133515
SCN4B	3.98957724133427e-52	5.30160850077307e-51	0.00616565510144751	-4.35658005599839	0.009	0.074	0.121621621621622	2273	8511	0.137964639892178	0.0143369987296474
TMEM132A	4.45735572633025e-52	5.91964816618126e-51	0.0936949484746943	1.65325076632676	0.169	0.039	4.33333333333333	2273	8511	0.059936081926888	0.142340355142044
RCSD1	4.68663840876576e-52	6.22039594832928e-51	0.0330050142055704	-2.23910416917915	0.051	0.146	0.349315068493151	2273	8511	0.280694207983583	0.0633811010263678
SLCO2B1	5.03158546846865e-52	6.67420553460646e-51	0.0930002773115741	-2.10271858213818	0.111	0.171	0.649122807017544	2273	8511	0.485581892419352	0.169872141079761
PPIC	5.60793959705954e-52	7.43423607065616e-51	0.667025505783694	-0.843577167659359	0.546	0.381	1.43307086614173	2273	8511	1.37581781797457	1.06779065427849
SLC1A3	6.69063893985436e-52	8.86419027756985e-51	0.00498008317742338	-3.89421745820093	0.008	0.062	0.129032258064516	2273	8511	0.0845975911455903	0.0082307617559998
DOC2B	7.82428796116938e-52	1.03598845290911e-50	0.12660698961316	1.60218098336101	0.192	0.039	4.92307692307692	2273	8511	0.0868486602643373	0.204940940679812
TREM2	8.59087943114376e-52	1.13680633049759e-50	0.00510357306997156	-4.49835049642809	0.008	0.07	0.114285714285714	2273	8511	0.136133217881369	0.0124055243298459
DNAJC9	9.1923829898486e-52	1.21567055333298e-50	0.230599509750445	0.963496872530764	0.29	0.132	2.1969696969697	2273	8511	0.228397103117806	0.372087277663348
ADGRD1	9.65510635597412e-52	1.27609772053794e-50	0.00274474052960638	-4.80574798671296	0.004	0.05	0.08	2273	8511	0.0586328619131138	0.00816392262870143
LGALS2	1.28262655078025e-51	1.69420647517828e-50	0.0077150698544477	-4.17525428285187	0.011	0.096	0.114583333333333	2273	8511	0.269517831137654	0.0131678946511045
FAT4	1.63319940749274e-51	2.15597997368238e-50	0.292560770089211	1.05022590595023	0.34	0.127	2.67716535433071	2273	8511	0.257521864066664	0.474074024901096
GRINA	1.66360026584639e-51	2.19479541068439e-50	0.238049707743375	-0.86946403114896	0.317	0.352	0.900568181818182	2273	8511	0.675242425031659	0.410095650153935
FCGR1A	1.87895517596657e-51	2.47742885574118e-50	0.00422490923703034	-4.47140509132971	0.006	0.066	0.0909090909090909	2273	8511	0.11019802423433	0.00668793861968416
AKNA	1.93550601378634e-51	2.55046379277738e-50	0.0525993758685068	-1.99373148348354	0.08	0.192	0.416666666666667	2273	8511	0.427520522911011	0.102486319167115
SWAP70	2.2498439441431e-51	2.96290040902532e-50	0.537872226923695	0.693328711528871	0.489	0.3	1.63	2273	8511	0.62611082038013	0.798326605047825
SLC41A2	2.28134140426427e-51	3.00258366879423e-50	0.0113869607764543	-2.6146432375295	0.022	0.075	0.293333333333333	2273	8511	0.0709739542097526	0.0196747865843482
ADAM33	2.5149819058272e-51	3.30811068856147e-50	0.0110750595219307	-3.32483984869895	0.012	0.076	0.157894736842105	2273	8511	0.112664997101543	0.027122251166403
HOXC9	2.64472152585501e-51	3.47668709067893e-50	0.0104796637433071	-3.20370846172034	0.01	0.064	0.15625	2273	8511	0.0679475912907656	0.0310553043693892
PMP22	2.90418014622266e-51	3.81548586852393e-50	0.997769890284739	-0.622382973054023	0.596	0.584	1.02054794520548	2273	8511	2.31107725744405	1.63552553393725
PRC1	3.54622209876815e-51	4.65621500629427e-50	0.19214157976002	1.28432430668509	0.201	0.063	3.19047619047619	2273	8511	0.155755677221654	0.354423703388321
HNRNPA3	3.74923029818519e-51	4.91983076576405e-50	1.8785840230403	0.419152738673117	0.753	0.657	1.14611872146119	2273	8511	2.34092550418057	2.6956426968077
NTN1	4.34945661735716e-51	5.70406092500367e-50	0.0944401743168664	2.25196094521518	0.115	0.02	5.75	2273	8511	0.0566620426052257	0.172571098452684
GHR	4.41279597199553e-51	5.78368005716103e-50	0.0164997719468369	-2.7206168295155	0.021	0.078	0.269230769230769	2273	8511	0.0939748812363113	0.0491165384062773
ERBB2	4.78378107886786e-51	6.26618371556941e-50	0.00930231781985191	-2.88667592276853	0.014	0.068	0.205882352941176	2273	8511	0.0651425545372897	0.0200518055925734
P4HA1	5.25510515587825e-51	6.87946722547631e-50	0.136270527352587	-1.02453972836556	0.217	0.228	0.951754385964912	2273	8511	0.334580757666449	0.221893897992115
LRP5	5.50669585933712e-51	7.20453918433845e-50	0.214282376556735	1.39187282787549	0.237	0.075	3.16	2273	8511	0.159883679099875	0.379595020277006
CTBP2	5.71504917366548e-51	7.46844975314937e-50	0.384691337494605	0.76018408223448	0.412	0.228	1.80701754385965	2273	8511	0.392734899083767	0.61803754676768
BOK	5.71520012010521e-51	7.46844975314937e-50	0.109599015364409	1.46900985806481	0.179	0.053	3.37735849056604	2273	8511	0.0849556897786584	0.172848929548252
EN1	6.70482675019914e-51	8.7564639445034e-50	0.00379401822770031	-4.04480624462005	0.004	0.052	0.0769230769230769	2273	8511	0.0413730918177035	0.0106752327897819
PPFIBP2	7.39823884800746e-51	9.65632527219764e-50	0.00937357951255424	-3.12891414047722	0.014	0.07	0.2	2273	8511	0.0912822868484451	0.0220165940124585
HMHA1	7.83627029282436e-51	1.02219895710666e-49	0.0253649588018168	-2.72574910214391	0.036	0.142	0.253521126760563	2273	8511	0.309543869887501	0.0512927119140984
ANXA6	8.2018612234859e-51	1.06925449101914e-49	0.270306368663122	-0.789510505417878	0.331	0.338	0.979289940828402	2273	8511	0.633886895494748	0.479372551614623
ZNRF1	8.41104704344151e-51	1.09587626547054e-49	0.259924685396263	0.8983653821198	0.337	0.159	2.11949685534591	2273	8511	0.252315341267771	0.40058114601052
PAFAH1B3	8.58466298477649e-51	1.11783487362717e-49	0.191496931726555	1.02837534630447	0.277	0.116	2.38793103448276	2273	8511	0.194274947131194	0.292421541719481
EIF5A2	9.19407325724935e-51	1.19648004789491e-49	0.0172274963883587	-2.14303423436626	0.032	0.091	0.351648351648352	2273	8511	0.089286342231487	0.030580036362607
OGFRL1	9.24871567725435e-51	1.2028796524448e-49	0.139388730016666	-1.11137000131497	0.209	0.277	0.754512635379061	2273	8511	0.536103124530214	0.233283393181972
MAP3K5	1.03341570133527e-50	1.34325729022941e-49	0.0217733314803645	-2.25271260552106	0.035	0.101	0.346534653465347	2273	8511	0.143830788857548	0.0444256512632224
FMN1	1.14938494655196e-50	1.49311482490097e-49	0.00672218990862694	-4.04617829968353	0.007	0.073	0.0958904109589041	2273	8511	0.128149079680233	0.0177127566285868
RNASEH2B	1.15925379222138e-50	1.50504654581851e-49	0.110929294275226	-1.02085621568069	0.18	0.236	0.76271186440678	2273	8511	0.334248993893661	0.194991607116336
LMNB2	1.24282164679835e-50	1.61259039855215e-49	0.171515773791498	1.09925477645385	0.237	0.096	2.46875	2273	8511	0.152070706324209	0.280689576078805
SGPL1	1.26476688304982e-50	1.640097821355e-49	0.050003140049353	-1.43973989968642	0.1	0.16	0.625	2273	8511	0.218391975002182	0.0752830788120198
RAB3C	1.5926984774188e-50	2.06412972285502e-49	0.0853679654804593	1.93745829059843	0.126	0.025	5.04	2273	8511	0.0598225494708529	0.146969760474223
PPP1R12B	1.80714093532364e-50	2.3406676528977e-49	0.0498264630635803	-2.00527650321875	0.082	0.139	0.589928057553957	2273	8511	0.281200207419557	0.0937427379390604
SAMD11	1.93937788771106e-50	2.51046763511585e-49	0.00715245925220898	-4.29820654607279	0.006	0.046	0.130434782608696	2273	8511	0.0485507150600623	0.0238357078767427
RBP4	2.02677563528905e-50	2.62205906115054e-49	0.0202431472480691	-3.3336315936417	0.016	0.066	0.242424242424242	2273	8511	0.150295616474613	0.083829508004131
EML1	2.03049075957694e-50	2.62532195389248e-49	0.10087560365353	-1.22250627039646	0.161	0.173	0.930635838150289	2273	8511	0.231638904141073	0.166425502915183
H2AFY	2.10311992135979e-50	2.71763106221043e-49	0.71444976238984	-0.642402390433698	0.553	0.527	1.04933586337761	2273	8511	1.63322680831512	1.15337592991759
GNG2	2.14004927504956e-50	2.76372795462093e-49	0.0504431835439221	-1.60228595874172	0.076	0.177	0.429378531073446	2273	8511	0.304532218237562	0.0983753642505966
SEC24D	2.27850929868297e-50	2.94081381975469e-49	0.205049287322224	-0.848132744495936	0.294	0.291	1.01030927835052	2273	8511	0.456285030347896	0.320284697310116
SNX21	2.28195210707759e-50	2.9435309535961e-49	0.0668406781881445	-1.39788194707274	0.11	0.155	0.709677419354839	2273	8511	0.190095042570319	0.133181287567407
CARHSP1	2.28555647978087e-50	2.94645318652946e-49	0.41716789157428	0.716342583012173	0.42	0.263	1.59695817490494	2273	8511	0.494987689486573	0.665994187981495
HES1	2.29303737208939e-50	2.95436653455498e-49	0.546046412031832	1.07626263307881	0.364	0.209	1.74162679425837	2273	8511	0.732934625303826	1.26382691142461
KLHL13	2.38306543864369e-50	3.06856278775852e-49	0.0939391538004708	1.64645696301905	0.158	0.039	4.05128205128205	2273	8511	0.0684262003609653	0.149390004878999
MZT2A	2.46813378281302e-50	3.17624280845517e-49	0.771005009074955	0.564536612939088	0.545	0.419	1.30071599045346	2273	8511	0.994356164861659	1.22055427903623
CIR1	2.67160185951762e-50	3.43607659383663e-49	0.251224837746507	-0.833698631988198	0.318	0.361	0.880886426592798	2273	8511	0.682105667359775	0.418579540046843
TXNDC17	2.6853797327715e-50	3.45177957940243e-49	0.709457404640144	0.607228022605083	0.519	0.361	1.43767313019391	2273	8511	0.794964277161253	1.15664842813861
HIST1H4C	2.6925892624452e-50	3.45902622938524e-49	0.423503832719897	0.908447771528102	0.339	0.234	1.44871794871795	2273	8511	0.654288010712377	1.13838193760836
CDON	2.74763129425084e-50	3.527676444649e-49	0.0313760481795915	-2.06129505474434	0.052	0.11	0.472727272727273	2273	8511	0.154356775748684	0.0593880096482694
FSTL1	3.17962939557356e-50	4.07993728740477e-49	1.51540846775398	-0.915407991829008	0.692	0.467	1.48179871520343	2273	8511	3.51435046470588	2.44981322297394
IFITM10	3.29322379028444e-50	4.2232332592657e-49	0.0146847181840222	-2.7887628389047	0.02	0.076	0.263157894736842	2273	8511	0.106934048773384	0.0268683065800273
NEDD9	3.30731233601685e-50	4.23883024265503e-49	0.56670521715331	0.835583682856597	0.484	0.228	2.12280701754386	2273	8511	0.620303584884642	0.89687090433571
JAM3	3.45721098088698e-50	4.42836931579737e-49	0.0600222820198559	-1.28656043836617	0.101	0.168	0.601190476190476	2273	8511	0.194389995767054	0.114166645833511
ISG20	3.82322990895253e-50	4.89435703178646e-49	0.385954165198189	1.19202633116377	0.381	0.172	2.21511627906977	2273	8511	0.603524962458366	0.637052696805355
NXN	4.06968695397582e-50	5.20683320402279e-49	0.238004522881982	1.00630761167438	0.318	0.121	2.62809917355372	2273	8511	0.207919182109575	0.361461035185876
PIK3IP1	4.15700892251928e-50	5.31546416902727e-49	0.0365767198826119	-2.56456974380663	0.052	0.178	0.292134831460674	2273	8511	0.45959841501245	0.0606176907218383
DDAH1	4.18578422428237e-50	5.34915026942845e-49	0.0961067420105051	1.67921813188637	0.159	0.034	4.67647058823529	2273	8511	0.0565289908279413	0.15563833354859
XPNPEP2	4.27810375330263e-50	5.46395537987102e-49	0.00174553786538612	-3.92920736288419	0.006	0.055	0.109090909090909	2273	8511	0.0619559668407481	0.00203796606200164
FAM180B	7.12465563412584e-50	9.0942675107061e-49	0.00489379582712712	-4.03644949810739	0.009	0.069	0.130434782608696	2273	8511	0.113685266496136	0.0115690108887982
SIGLEC12	7.63572301521758e-50	9.74096931436974e-49	0.00152864980070277	-5.81156711567505	0.002	0.054	0.037037037037037	2273	8511	0.0821874186809424	0.00274573191603748
HDDC2	7.86953659830552e-50	1.00334311924862e-48	0.107262190488545	-1.02903071272112	0.176	0.226	0.778761061946903	2273	8511	0.296044353687546	0.182153789816865
SLC16A3	8.33324312784602e-50	1.06184915038436e-48	0.118825312331992	-1.17674460706211	0.189	0.227	0.832599118942731	2273	8511	0.466937031882335	0.198663028706259
GPR65	8.43300589328587e-50	1.07393939634056e-48	0.018178799911714	-3.04482355337511	0.021	0.126	0.166666666666667	2273	8511	0.288456974338859	0.0375362476197866
SURF1	9.33070370525579e-50	1.18757354388582e-48	0.180442546751358	-0.837826357930224	0.268	0.3	0.893333333333333	2273	8511	0.442034778732597	0.285710991228235
RAB42	9.43704846039129e-50	1.200414383927e-48	0.00758917107062573	-3.02682488956867	0.013	0.064	0.203125	2273	8511	0.0640865453421269	0.0166087937907478
SCIMP	1.02016758473743e-49	1.29692708663963e-48	0.00366820524205225	-4.13288201261671	0.007	0.063	0.111111111111111	2273	8511	0.0926179088369655	0.00561211243785995
NR3C1	1.08992026988684e-49	1.38480285560795e-48	0.553769344883268	-0.657747022613258	0.505	0.513	0.984405458089669	2273	8511	1.228315554145	0.913829455165194
RAB11FIP5	1.18261314996659e-49	1.5017071539622e-48	0.162154866708936	1.21319087928203	0.243	0.082	2.96341463414634	2273	8511	0.122614929598298	0.254689046941605
MKRN1	1.21090295796934e-49	1.53674339637101e-48	0.148302178378183	-0.9454040682455	0.225	0.269	0.836431226765799	2273	8511	0.406804363998532	0.260013849523225
ASB1	1.34058281233526e-49	1.70033806157059e-48	0.020253987614931	-2.02967239124885	0.037	0.093	0.397849462365591	2273	8511	0.100421056254333	0.0366559167248738
ILF2	1.36737446593169e-49	1.73332042035097e-48	0.550141825279593	0.632160609125746	0.487	0.319	1.52664576802508	2273	8511	0.615049547794425	0.838718262836148
CASC10	1.59953368784573e-49	2.02644434857415e-48	0.0615959065469911	2.26723538024506	0.109	0.017	6.41176470588235	2273	8511	0.0335391035925473	0.0924164906798344
ICA1	1.64533084163208e-49	2.0832652762345e-48	0.171892897404169	1.28479056933944	0.242	0.07	3.45714285714286	2273	8511	0.142820356042009	0.296818438983038
RPS23	1.70769460325973e-49	2.1609849016293e-48	13.8550992321577	-0.333433595836361	0.933	0.957	0.974921630094044	2273	8511	23.3022261257088	18.7262971270905
RAB32	1.77009840848766e-49	2.23866583776894e-48	0.236307122749983	-0.813603511082648	0.304	0.333	0.912912912912913	2273	8511	0.6126256100583	0.371233475513861
SERP1	1.87049013224356e-49	2.36427374211096e-48	0.877906388035819	-0.494366190135277	0.61	0.612	0.996732026143791	2273	8511	1.80023021013131	1.3462276457941
RPS15A	2.0093707618424e-49	2.53835895436876e-48	11.6753395746678	-0.380283811550988	0.923	0.948	0.973628691983122	2273	8511	20.9093063955038	16.1965504409619
DHFR	2.03468786957785e-49	2.56886639460299e-48	0.120937067292612	1.29727299258063	0.184	0.062	2.96774193548387	2273	8511	0.0993095202129279	0.190373038310242
GPC3	2.05568204784018e-49	2.59388412527357e-48	0.0165157540377743	-3.73299328774356	0.016	0.107	0.149532710280374	2273	8511	0.317502216041989	0.0470319482462586
VEPH1	2.27028228586983e-49	2.86302762079379e-48	0.039624086168299	2.61203504940073	0.093	0.01	9.3	2273	8511	0.0165615459923733	0.0543367045400265
DICER1	2.53533394625017e-49	3.19545010430591e-48	0.292092929097722	-0.757998874094001	0.355	0.381	0.931758530183727	2273	8511	0.702132700725775	0.479693177414704
SPHK1	2.64171061368893e-49	3.32761784572631e-48	0.607334250094166	0.762363868884629	0.455	0.231	1.96969696969697	2273	8511	0.607961762027074	1.04103998860454
PRDM8	2.71560258294602e-49	3.41873858354177e-48	0.00728560876364504	-3.03318184706834	0.011	0.064	0.171875	2273	8511	0.0674107913345082	0.0160889490685177
NCS1	2.94336789490236e-49	3.70335928503266e-48	0.0409138335600827	-1.57347037675916	0.08	0.116	0.689655172413793	2273	8511	0.136945556960436	0.0662371931687849
CDK1	3.30024504099748e-49	4.1500109926966e-48	0.181175560871982	1.45934452814151	0.178	0.042	4.23809523809524	2273	8511	0.137644412711556	0.374474824834561
C15orf61	3.61030297515846e-49	4.53731166598156e-48	0.0917616916876387	-1.14671189445187	0.152	0.191	0.795811518324607	2273	8511	0.27683225869539	0.14977655632963
ERRFI1	3.61494035552677e-49	4.54054665888825e-48	0.0857202896949365	-1.26402105984396	0.131	0.181	0.723756906077348	2273	8511	0.289967815805268	0.140272486388183
CRISPLD1	4.2893522127274e-49	5.38456844228632e-48	0.03057626375778	-2.12663199194548	0.046	0.108	0.425925925925926	2273	8511	0.157244750363492	0.0486737963705042
CCM2L	4.34908056183234e-49	5.45643482575157e-48	0.117081467057295	1.60812021229798	0.179	0.037	4.83783783783784	2273	8511	0.0858366308894278	0.194389370307484
CSE1L	4.38522186205059e-49	5.49864343568577e-48	0.239250525988164	0.908636044055123	0.311	0.147	2.1156462585034	2273	8511	0.230934901439543	0.368425198278487
SPTLC2	4.56734453670869e-49	5.72374623432866e-48	0.4149794673608	0.750603471622224	0.445	0.229	1.94323144104803	2273	8511	0.432237968499533	0.628854347083475
SLC9A9	5.88721714987844e-49	7.37359707457172e-48	0.0125223287878571	-2.5710021829846	0.024	0.085	0.282352941176471	2273	8511	0.116860919661553	0.0196648250858338
IFRD1	5.89532508648249e-49	7.37955198254458e-48	0.166574999500243	-1.07212781878904	0.231	0.28	0.825	2273	8511	0.562786613701832	0.293525707500369
ZNF704	6.58316558360949e-49	8.23588071818706e-48	0.106944578426692	-1.25851192191121	0.154	0.198	0.777777777777778	2273	8511	0.314006306532054	0.184041631876153
RPS15	6.79641764809331e-49	8.49783902067848e-48	11.6166260111542	-0.286629942581517	0.938	0.955	0.982198952879581	2273	8511	18.2212778979585	15.2294432996745
ACTR2	6.82366777491415e-49	8.52706604513122e-48	1.37171432456987	-0.466772512182953	0.695	0.683	1.01756954612006	2273	8511	2.68351626397646	2.03304162992383
PRKACB	7.13867764417622e-49	8.91564927569477e-48	0.0974533564591351	-1.23985058871014	0.152	0.21	0.723809523809524	2273	8511	0.355056997040535	0.181940047877362
TNFSF9	7.50490159176613e-49	9.36771777812851e-48	0.0233716702847386	-2.0546633679438	0.039	0.099	0.393939393939394	2273	8511	0.128960858089579	0.0394265414447893
PRKDC	8.02275424061286e-49	1.00084313956308e-47	0.711876607360839	0.590508363304733	0.538	0.367	1.46594005449591	2273	8511	0.830920334218303	1.10426888287009
TLR7	8.31705677715782e-49	1.03696969653334e-47	0.00197457628489839	-4.59745742835595	0.004	0.058	0.0689655172413793	2273	8511	0.0821271842011242	0.00270218135492869
P2RY13	8.84192880486651e-49	1.10178643986349e-47	0.0039176210428078	-5.36277714945601	0.004	0.067	0.0597014925373134	2273	8511	0.130368344058229	0.00901229639813183
BIN1	1.01734830302824e-48	1.2669930252654e-47	0.126325423895228	-1.02289813970251	0.202	0.244	0.827868852459016	2273	8511	0.390481178647916	0.214361038106029
GSTM3	1.3820813559254e-48	1.72025352480172e-47	0.156205196248223	-1.01558241628081	0.223	0.242	0.921487603305785	2273	8511	0.399007722865333	0.264368496009176
CREM	1.54171810496547e-48	1.91786594787282e-47	0.242534130901961	-1.01228651186329	0.317	0.347	0.913544668587896	2273	8511	0.873098079910545	0.386338389564422
TBX2-AS1	1.82345211182757e-48	2.26705577247896e-47	0.000492947528528243	-5.62637229353374	0.002	0.043	0.0465116279069768	2273	8511	0.0525124353856183	0.000594930745383121
G3BP1	1.92459088145707e-48	2.39144816134073e-47	0.764789357520905	0.549508611205767	0.574	0.402	1.42786069651741	2273	8511	0.914045921296943	1.15885752723307
LINC01272	2.13435581692781e-48	2.65060011892287e-47	0.00665693097247955	-4.27129460157137	0.009	0.075	0.12	2273	8511	0.142971975505911	0.0167064294043855
SYNCRIP	2.27617624680327e-48	2.82512884868318e-47	0.98130292528709	0.498543676541198	0.623	0.468	1.33119658119658	2273	8511	1.14749563846336	1.47639072976412
PHF19	2.36435672227782e-48	2.9329218731931e-47	0.248017218770765	0.930624603901803	0.29	0.137	2.11678832116788	2273	8511	0.230418165837352	0.404480220563281
EGR2	2.46898789525431e-48	3.05964091187148e-47	0.0534310106400162	-2.19563298161694	0.068	0.132	0.515151515151515	2273	8511	0.324232093362789	0.106777109672369
C14orf132	2.46929122034161e-48	3.05964091187148e-47	0.0597520981467241	-1.37661437712286	0.105	0.148	0.709459459459459	2273	8511	0.171652713264625	0.100276108589835
MTHFD1L	2.50103439120672e-48	3.09722919599859e-47	0.156133182065759	1.08298466224733	0.242	0.094	2.57446808510638	2273	8511	0.133350943426616	0.235420387196897
LILRA5	2.56218927368791e-48	3.17117756787268e-47	0.00155591655519971	-5.76480561013442	0.003	0.067	0.0447761194029851	2273	8511	0.129114595066488	0.00259666101727139
AGRN	3.33377021846122e-48	4.12383065921628e-47	0.287019854317149	1.02045830047774	0.335	0.129	2.5968992248062	2273	8511	0.266386011624273	0.481525017792947
IGF1R	3.50913032130026e-48	4.33831021632211e-47	0.0722246769094332	-1.26767906467258	0.121	0.184	0.657608695652174	2273	8511	0.260941981136468	0.122548067342813
NCF1	3.53348420500203e-48	4.36596594134052e-47	0.0143842585343568	-3.51452520452366	0.019	0.111	0.171171171171171	2273	8511	0.259299052047365	0.0327997867230729
SUSD2	3.57558862917518e-48	4.41551085149434e-47	0.00377798852171374	-4.32208397257666	0.005	0.05	0.1	2273	8511	0.0611845223737154	0.00794674592425077
PRDX2	3.62160552297711e-48	4.46982900384937e-47	0.985534190561625	0.539158201420207	0.633	0.435	1.4551724137931	2273	8511	1.13304007533097	1.46103707766677
PLA2R1	3.65773804211303e-48	4.51189368580378e-47	0.139566800737746	1.59067701913848	0.174	0.048	3.625	2273	8511	0.10157080562817	0.238565842475074
EIF2B2	3.9897446476094e-48	4.91867342942815e-47	0.15420014865734	1.05941590000444	0.236	0.108	2.18518518518519	2273	8511	0.155123622640356	0.232164879464071
IRX3	4.05664213679424e-48	4.99834640886305e-47	0.0166958250717146	-2.48610506746541	0.023	0.072	0.319444444444444	2273	8511	0.0721684278766522	0.0309359183455327
CALHM2	4.07297897429214e-48	5.0156673367808e-47	0.140657650493736	-0.998592171499719	0.201	0.243	0.827160493827161	2273	8511	0.321470240491514	0.230528089695005
RAB23	4.49391987827417e-48	5.53093964436809e-47	0.0367906558995088	-1.63236313668447	0.071	0.112	0.633928571428571	2273	8511	0.124266656877564	0.0687484794243177
NBEAL2	4.71608497285433e-48	5.80112721702808e-47	0.166316048154129	1.33100918725508	0.238	0.077	3.09090909090909	2273	8511	0.20201694347566	0.301654434359661
MYO9B	4.76008061637315e-48	5.85197396893338e-47	0.210713740572356	-0.878075946094433	0.295	0.322	0.916149068322981	2273	8511	0.645208721620521	0.370876235622015
GALNT16	4.86805122025556e-48	5.98136991362054e-47	0.0120330789673253	-2.91414176951511	0.017	0.068	0.25	2273	8511	0.0801390269910701	0.0220751678629902
CNIH4	5.01020604949336e-48	6.15260012975173e-47	0.595404611116546	0.606179812135588	0.511	0.335	1.52537313432836	2273	8511	0.656533625662917	0.904199566793161
TNK2	5.45689989724752e-48	6.69740876401723e-47	0.160841819864575	1.18698705248189	0.247	0.088	2.80681818181818	2273	8511	0.188688794172248	0.255771491335607
IRAK3	5.65035431511792e-48	6.93097530983751e-47	0.135833313283419	-1.14885174727934	0.196	0.242	0.809917355371901	2273	8511	0.45033151605258	0.237554611498405
SGK1	5.75408766692504e-48	7.05428708625918e-47	0.675164649375363	-1.06749172422063	0.452	0.459	0.984749455337691	2273	8511	2.93459267333927	1.28285665381303
FAM180A	6.15584768577914e-48	7.54262718113896e-47	0.00111547559196556	-4.53217479873526	0.004	0.044	0.0909090909090909	2273	8511	0.0391909595259197	0.00150884041972224
FAM111B	6.21402825210997e-48	7.6096775579261e-47	0.0612274875765029	2.17982023801823	0.092	0.016	5.75	2273	8511	0.0358529585671733	0.12216041221842
PCNXL2	7.21359151064882e-48	8.82882618372291e-47	0.0130363643303333	-2.80406989163732	0.017	0.076	0.223684210526316	2273	8511	0.107474245824375	0.0309215530496665
PTHLH	7.85053763938916e-48	9.60305343481922e-47	0.0529087079116972	-1.80461352312802	0.074	0.107	0.691588785046729	2273	8511	0.172171170413001	0.0938303198006514
ANXA3	8.33943693696653e-48	1.01954249574936e-46	0.0429137173225838	2.37582894884119	0.085	0.013	6.53846153846154	2273	8511	0.0319623555535003	0.065734153426641
DAPP1	8.42452253859996e-48	1.0293728094638e-46	0.00543056911813089	-3.92321566023026	0.01	0.082	0.121951219512195	2273	8511	0.164528510194823	0.00788289997643051
OSR1	8.76302634153955e-48	1.07013960972208e-46	0.00353483693727097	-4.05499609651726	0.007	0.055	0.127272727272727	2273	8511	0.0706904976901816	0.00671333116782063
KCNQ1	9.00042526172471e-48	1.09852112207163e-46	0.00375873947569372	-4.46701084877381	0.005	0.056	0.0892857142857143	2273	8511	0.0793877578817744	0.00975887347526369
ADRM1	9.12755850851631e-48	1.11342046861646e-46	0.591133576526737	0.614238973895628	0.496	0.339	1.46312684365782	2273	8511	0.688018147973247	0.901750831685001
FIGNL1	9.60710224431515e-48	1.17126809965872e-46	0.0861152351617707	1.56544217656356	0.152	0.042	3.61904761904762	2273	8511	0.0727705488226675	0.136634480158817
ADAM8	1.06505682944902e-47	1.29776525962653e-46	0.00626377257176025	-3.80019990224513	0.01	0.084	0.119047619047619	2273	8511	0.160587584976906	0.0121092242144487
SNX2	1.18943359380778e-47	1.44851553211588e-46	0.315582830610445	-0.751716663831237	0.38	0.395	0.962025316455696	2273	8511	0.758723592917437	0.507421518225946
DACT1	1.24602606489311e-47	1.51659566283395e-46	0.00575119430224014	-3.5042413264083	0.009	0.054	0.166666666666667	2273	8511	0.0579120758418754	0.00950132025994976
COL8A1	1.26156379395526e-47	1.53465853232612e-46	0.0710852235121977	-1.69470800760442	0.092	0.131	0.702290076335878	2273	8511	0.247367147861433	0.137871046898702
BACH1	1.26441348334538e-47	1.53727531019328e-46	0.151950424921785	-0.963163320132883	0.232	0.277	0.837545126353791	2273	8511	0.478781039938466	0.248612233354489
PTGDR	1.41987985745801e-47	1.72533827405969e-46	0.00463459224559015	-3.85512242673396	0.005	0.049	0.102040816326531	2273	8511	0.0559034080861352	0.0110892754416985
C11orf96	1.63999613079343e-47	1.99170832528919e-46	0.422169767733719	-1.627504983777	0.297	0.321	0.925233644859813	2273	8511	2.4356445206445	1.22900236200225
SERPINA1	1.73159404967324e-47	2.10179032857746e-46	0.00713932272332984	-4.25790084916707	0.012	0.091	0.131868131868132	2273	8511	0.214662085313561	0.0139622637942744
PTPN12	1.81571918103606e-47	2.20268557320174e-46	0.807638059075426	0.533020594053757	0.59	0.42	1.4047619047619	2273	8511	0.933249492706068	1.19458439892346
PPP1R14B	2.3128613502683e-47	2.80423288562007e-46	1.76906972450143	0.597484457740895	0.664	0.509	1.30451866404715	2273	8511	2.17612695996812	3.32422744351169
CD209	2.34354305043927e-47	2.8398683022008e-46	0.00270637805225604	-4.50994731080395	0.006	0.063	0.0952380952380952	2273	8511	0.108398026813553	0.00369405122713837
AMPD2	2.63917682158036e-47	3.19635251159589e-46	0.0710410253866511	-1.39356316852827	0.117	0.171	0.684210526315789	2273	8511	0.299701062428674	0.148211402973244
SULT1A1	3.07816555508932e-47	3.72596871316258e-46	0.0228400880821042	-2.45830941818114	0.029	0.09	0.322222222222222	2273	8511	0.126947179540158	0.0448303913527889
BNC2	3.08611218248047e-47	3.73353406749122e-46	0.17493208502238	-1.06547777587604	0.243	0.222	1.09459459459459	2273	8511	0.427876121625739	0.342233229968219
PPIF	3.45166649554822e-47	4.17348202752935e-46	0.0986360005639568	-1.77422490447161	0.16	0.208	0.769230769230769	2273	8511	0.684852717851387	0.17165494567045
CCL4	3.53615745558798e-47	4.27329384775777e-46	0.13786494057928	-3.10880627077356	0.104	0.257	0.404669260700389	2273	8511	5.45807903804021	0.76480373776354
CCNH	4.56132220793687e-47	5.509135922495e-46	0.125458160086283	-1.18584400901157	0.197	0.25	0.788	2273	8511	0.492677808505856	0.205856823738229
KLF9	6.27172326920467e-47	7.57079222502018e-46	0.644721590662374	-0.674746321362091	0.501	0.521	0.961612284069098	2273	8511	1.52664180859528	1.1172373838413
MSC	6.3210498989065e-47	7.62615263570923e-46	0.00824823469440239	-3.00064357682337	0.011	0.06	0.183333333333333	2273	8511	0.058096115755471	0.0172316375684897
FCGR2B	8.3238777550679e-47	1.00370002124945e-45	0.0103344180470046	-4.04586444839199	0.014	0.095	0.147368421052632	2273	8511	0.258682807597206	0.0193837045991834
HEBP2	8.45519682231582e-47	1.01897623916693e-45	0.475326905129135	0.633743811618639	0.462	0.29	1.59310344827586	2273	8511	0.536941105489258	0.710218181339293
CCT3	8.79428040499241e-47	1.05926072573762e-45	0.666447960878619	0.587362020035993	0.514	0.355	1.44788732394366	2273	8511	0.767879320379532	1.05434048041712
ATL1	9.11680604025165e-47	1.09750784311695e-45	0.02463924793304	-1.90636753134361	0.044	0.096	0.458333333333333	2273	8511	0.0884650830209019	0.0446793416141172
GATA2-AS1	1.06714993422059e-46	1.2839639941202e-45	0.0633420371821216	2.24345044041513	0.106	0.016	6.625	2273	8511	0.0354496452922489	0.10384905653635
AOX1	1.10128289445165e-46	1.3243077254264e-45	0.00896309477098001	-3.59046837243036	0.01	0.063	0.158730158730159	2273	8511	0.0929083234703775	0.0248861948385558
MAPKAPK3	1.21121048566569e-46	1.45570169019985e-45	0.0388446582006954	-1.58958784550709	0.073	0.132	0.553030303030303	2273	8511	0.178316486138664	0.0607909327204079
FBP1	1.30507199726727e-46	1.56765362291831e-45	0.0169535124506683	-2.95830859303949	0.026	0.096	0.270833333333333	2273	8511	0.183559537461582	0.0336105840884489
KREMEN1	1.31064349409629e-46	1.57348721937169e-45	0.0320350435430059	-1.78609315836295	0.053	0.104	0.509615384615385	2273	8511	0.111447544428578	0.0553022932831855
BCL2A1	1.35134420019372e-46	1.62146567445272e-45	0.0420311593694542	-3.04090906794428	0.072	0.153	0.470588235294118	2273	8511	0.684912081610563	0.0807771839116404
MTHFD2	1.3900287038688e-46	1.66697393227993e-45	0.103392721861579	-1.07548554127399	0.159	0.21	0.757142857142857	2273	8511	0.339650074730155	0.18987740873256
MEIS2	1.5420936018036e-46	1.84832852948202e-45	0.00609638698089587	-2.91527267373744	0.012	0.06	0.2	2273	8511	0.0678182653329687	0.00975050381853959
PLIN3	1.62934336797442e-46	1.95184159802096e-45	0.278208890643583	-0.765925263153873	0.34	0.329	1.03343465045593	2273	8511	0.590350821562216	0.466982638325974
CCNG2	1.74574011588626e-46	2.09013911807362e-45	0.153188029605202	-1.04889719901891	0.208	0.253	0.822134387351779	2273	8511	0.424803680652528	0.251063477156838
IFNGR2	1.85455090180752e-46	2.21920865389756e-45	0.27355307019266	-0.739037856964103	0.349	0.365	0.956164383561644	2273	8511	0.671223632919385	0.44929893997608
HLA-DQA2	1.87873356478962e-46	2.24692450145437e-45	0.00354227078667324	-4.47443188827758	0.006	0.065	0.0923076923076923	2273	8511	0.108952659315231	0.00634970567758302
ATM	1.98213772425381e-46	2.36930596197335e-45	0.198233873346257	-0.999686928931547	0.261	0.319	0.818181818181818	2273	8511	0.671238541827738	0.335058635946392
GRPEL2	2.70216842536039e-46	3.22822575290341e-45	0.126671599802964	1.3390530180893	0.186	0.063	2.95238095238095	2273	8511	0.112131315155109	0.217610254676471
SASH3	2.71449454384915e-46	3.24119191166274e-45	0.0102705245357071	-3.14258580531265	0.015	0.089	0.168539325842697	2273	8511	0.156209283138972	0.0190318339334518
HOXD11	2.89082615570985e-46	3.44986553050711e-45	0.00300697879270073	-4.1144192506027	0.004	0.047	0.0851063829787234	2273	8511	0.0405947337305196	0.0055386073025526
SYPL1	3.45521140678504e-46	4.12115892778924e-45	0.893850320709217	0.514201437731258	0.622	0.448	1.38839285714286	2273	8511	1.04595937596959	1.36504635980851
POMP	3.52314210035578e-46	4.19990601627461e-45	1.97872659745508	0.423011728038495	0.728	0.655	1.11145038167939	2273	8511	2.49242087199315	3.12294535845671
NABP1	3.85324438468283e-46	4.59093101945481e-45	0.0956421846102637	-1.37495765538561	0.141	0.228	0.618421052631579	2273	8511	0.492221017664016	0.180025997273083
ANKRD35	3.98301368366736e-46	4.74297614300779e-45	0.0186984041374962	-2.04930072182241	0.037	0.091	0.406593406593407	2273	8511	0.101330826201648	0.0303644124049878
HOXD8	4.2829135686248e-46	5.09733888540602e-45	0.222227891362586	0.979157659217017	0.302	0.121	2.49586776859504	2273	8511	0.188448818572792	0.339800250914764
LRPAP1	4.5512769292443e-46	5.41380541107838e-45	0.48580918503433	-0.57266852886429	0.491	0.469	1.04690831556503	2273	8511	0.975221431876942	0.724369347626121
ITGB1	4.59987285592797e-46	5.46865489289848e-45	3.73951657668073	0.405622711113735	0.824	0.722	1.14127423822715	2273	8511	4.40209734714946	5.51583895679627
CACNB4	4.71833000835192e-46	5.60645627234301e-45	0.00578624054009302	-3.50854582095228	0.008	0.055	0.145454545454545	2273	8511	0.0612406721757893	0.0137806844067622
M6PR	4.85482122458789e-46	5.76552595079768e-45	0.256665898297304	-0.783966718640293	0.336	0.352	0.954545454545455	2273	8511	0.656546112715362	0.404513020220089
CAT	5.1670906363956e-46	6.1330634597908e-45	0.179140167550315	-0.888402912977061	0.26	0.291	0.893470790378007	2273	8511	0.449936443343117	0.287948191436143
FAM26F	5.28528238702024e-46	6.26996896004137e-45	0.0251927004037644	-2.29252736582887	0.048	0.112	0.428571428571429	2273	8511	0.197185236934778	0.0432536527941376
TRIM38	5.41554897482623e-46	6.42104368211347e-45	0.190013627213066	-0.921854782757256	0.255	0.309	0.825242718446602	2273	8511	0.560089977545691	0.338965232087764
PLCB2	5.74797037913981e-46	6.81151514072971e-45	0.0119817960498909	-3.156643607825	0.017	0.082	0.207317073170732	2273	8511	0.145779234304686	0.0268865890820837
SLC7A1	6.29502324775547e-46	7.45577403606603e-45	0.172073902310639	1.03784140988227	0.258	0.099	2.60606060606061	2273	8511	0.152099977496829	0.259173943424297
IL6	6.82847479442819e-46	8.08323917838552e-45	0.0945539994825773	-1.88934437420618	0.122	0.169	0.72189349112426	2273	8511	0.642195476444271	0.19673948085492
SENCR	6.86698054729149e-46	8.12445021095143e-45	0.0748373707343537	1.707354529923	0.143	0.032	4.46875	2273	8511	0.0519902459936531	0.111443700929317
GAL3ST4	7.02659179218571e-46	8.3088220837635e-45	0.0147394797336664	-2.5912249157316	0.022	0.074	0.297297297297297	2273	8511	0.0948422815757288	0.0389843430019217
PAMR1	7.05225747847015e-46	8.33469269985039e-45	0.00207929512775906	-4.54019076835086	0.004	0.048	0.0833333333333333	2273	8511	0.0639338975503837	0.00306686368515187
STX11	7.30197576285345e-46	8.62518940619179e-45	0.0351478319455967	-1.96708659007238	0.067	0.129	0.51937984496124	2273	8511	0.233859460975606	0.0528295097520951
ITGA7	8.78150632678774e-46	1.03672654628375e-44	0.0126462518912427	-3.8336089151319	0.013	0.081	0.160493827160494	2273	8511	0.181793916214118	0.0351226108403491
TNS3	9.74562673240691e-46	1.1499316990528e-44	0.0717552609750849	-1.29120905678733	0.106	0.163	0.650306748466258	2273	8511	0.216543941391554	0.144708302419532
STK25	1.13319443182832e-45	1.33639210433087e-44	0.356436774851337	0.71838498388578	0.406	0.224	1.8125	2273	8511	0.37601861794961	0.55579188385002
PLIN2	1.14536874781692e-45	1.35002595953182e-44	0.497318854353462	-0.859904179870943	0.463	0.411	1.12652068126521	2273	8511	1.272700626343	0.826095930114
RP11-863P13.3	1.21205186929866e-45	1.42785939163738e-44	0.00553646361289406	-3.80976435304843	0.007	0.046	0.152173913043478	2273	8511	0.0364019294441542	0.0113492740223254
OLR1	1.2160008369778e-45	1.43174501971822e-44	0.0196528008452905	-3.90333140321414	0.019	0.13	0.146153846153846	2273	8511	0.555691057483404	0.047805640612335
SNHG23	1.22837924904724e-45	1.445546190082e-44	0.00340166668112496	-4.00461728682802	0.005	0.047	0.106382978723404	2273	8511	0.0330009684615061	0.00606434749144683
INSIG1	1.2896303556071e-45	1.51681483727898e-44	0.175024868729136	-1.48274063580075	0.223	0.234	0.952991452991453	2273	8511	0.711999306693782	0.310462489532539
ATP9A	1.2998629284662e-45	1.52803331217026e-44	0.141430863228267	1.32052106666497	0.205	0.065	3.15384615384615	2273	8511	0.110377081420544	0.241378235154614
CDC20	1.53456223919008e-45	1.80296725230203e-44	0.112123161919528	1.50674185601349	0.144	0.033	4.36363636363636	2273	8511	0.0748126079899094	0.198851414055026
UST	1.5392801646261e-45	1.80754532031814e-44	0.00506897322964406	-3.80324218834533	0.006	0.049	0.122448979591837	2273	8511	0.0455336388920932	0.0152038483795127
DNAJC10	1.64801040905081e-45	1.93419290995051e-44	0.471494212825818	0.641550603193903	0.479	0.277	1.72924187725632	2273	8511	0.497684159308118	0.699481963315466
RPS25	1.67390448289584e-45	1.9635363566421e-44	6.7808331256143	-0.339273095533773	0.905	0.93	0.973118279569892	2273	8511	11.7125106298001	9.29966228842297
CIT	1.71404637742116e-45	2.00955272144539e-44	0.0937554664336029	1.44760433109674	0.149	0.043	3.46511627906977	2273	8511	0.0649131661541888	0.147597257751586
PDZRN3	1.72326458657614e-45	2.01928437125637e-44	0.0160281686387953	-2.74992537774453	0.016	0.066	0.242424242424242	2273	8511	0.0716295136230905	0.0367353632536483
CHST13	1.74738939670759e-45	2.04646360106159e-44	0.00328349952182005	-4.07711085890337	0.007	0.055	0.127272727272727	2273	8511	0.0766685497205058	0.0044875640143571
RPL13A	1.87425024075977e-45	2.19386972330635e-44	10.4975680732913	-0.328494146121735	0.939	0.953	0.985309548793284	2273	8511	17.3607479119569	14.2602681728994
NFATC4	1.89081941026809e-45	2.21208782256032e-44	0.0483036132524346	-1.58785130226899	0.079	0.13	0.607692307692308	2273	8511	0.1791443869577	0.0947935097504985
SIGLEC7	1.96811262586116e-45	2.30129045933585e-44	0.00136014318601596	-5.07829103859742	0.002	0.048	0.0416666666666667	2273	8511	0.0623792748208303	0.002170266044439
ITGA1	2.07407751020425e-45	2.42390598457539e-44	0.106950227377875	-1.63099646201965	0.143	0.157	0.910828025477707	2273	8511	0.378159384438509	0.208982513526919
SOCS1	2.29513349822921e-45	2.68082312961954e-44	0.0273619954670286	-2.33530702123781	0.046	0.146	0.315068493150685	2273	8511	0.346681114161676	0.0498859082353654
URI1	2.42606490050531e-45	2.83225380374111e-44	0.219113766491209	-0.763258525313013	0.297	0.313	0.94888178913738	2273	8511	0.534602939666932	0.367011177061195
PDCL	2.49500503305555e-45	2.91119198077521e-44	0.315420321074442	0.782504554427961	0.386	0.198	1.94949494949495	2273	8511	0.329192388364175	0.483399755138152
CAPN2	2.53202312444492e-45	2.95281933632936e-44	0.975822713562809	0.523567071292444	0.619	0.426	1.45305164319249	2273	8511	1.03633249790909	1.49516473966561
CTNND1	2.65217378471682e-45	3.09129959250415e-44	0.555557154647478	0.640333183817501	0.514	0.289	1.77854671280277	2273	8511	0.571979940331383	0.863700532700423
SIVA1	3.09380325732384e-45	3.60414158182469e-44	1.05310666047104	0.477307041575411	0.639	0.505	1.26534653465347	2273	8511	1.24562615686924	1.60644087844327
MEST	3.27406131939937e-45	3.8104882227243e-44	0.0196956927092875	-2.69717018898627	0.026	0.079	0.329113924050633	2273	8511	0.129828044877906	0.0443195573465238
SLC16A10	3.27439481467402e-45	3.8104882227243e-44	0.0104316643148974	-4.00058513971946	0.011	0.103	0.106796116504854	2273	8511	0.317041968304697	0.0287426685312354
ARL4D	3.51409050446178e-45	4.08726615439672e-44	0.0186634715184157	-2.12278555826274	0.034	0.082	0.414634146341463	2273	8511	0.0819962637838496	0.0323506945382514
ME2	3.65608210097413e-45	4.25017130026607e-44	0.117810175738856	-1.13394542342992	0.196	0.229	0.85589519650655	2273	8511	0.42083760881414	0.184859146469082
VEZT	3.71824962064659e-45	4.32015845575231e-44	0.357392963033268	0.737169211466063	0.415	0.219	1.89497716894977	2273	8511	0.381232553986804	0.55485331818853
CD300E	3.91579570633152e-45	4.54728233844493e-44	0.00955366088014475	-4.60098437747872	0.014	0.096	0.145833333333333	2273	8511	0.308774427771229	0.0199063299787018
TPD52	4.00755630628499e-45	4.65138629093394e-44	0.127162962526876	1.49831648397697	0.179	0.048	3.72916666666667	2273	8511	0.107850795033864	0.200041694386354
FZD4	4.60792408497057e-45	5.34538626325052e-44	0.360453979805371	0.864565393041002	0.4	0.168	2.38095238095238	2273	8511	0.351055223902768	0.567748271758491
SMAP1	5.07635756759852e-45	5.88568622932419e-44	0.225236592610448	-0.71655900456874	0.325	0.344	0.944767441860465	2273	8511	0.558720086972814	0.340196943556821
CCDC152	5.31397579125907e-45	6.1579437210346e-44	0.0122917191791958	-2.9950021498946	0.02	0.075	0.266666666666667	2273	8511	0.114812461950348	0.0208487141159088
HOXB3	5.35649607484061e-45	6.2039501380496e-44	0.116315535562795	1.5660995579927	0.173	0.038	4.55263157894737	2273	8511	0.0936781762556758	0.20596877367124
SAV1	5.51855750769963e-45	6.38828913805566e-44	0.197520259250045	-0.882817753988213	0.269	0.278	0.967625899280576	2273	8511	0.462626072771554	0.330835084088504
TOX	5.56530770376519e-45	6.43902004884631e-44	0.084686945970758	2.12628991249284	0.118	0.021	5.61904761904762	2273	8511	0.067515940061111	0.1410530907537
ZDHHC4	5.62836431535491e-45	6.50855413156595e-44	0.046847372765229	-1.32723169677324	0.094	0.15	0.626666666666667	2273	8511	0.170935361781566	0.0754123836295534
SYNPO2	5.9636224775261e-45	6.89261955044324e-44	0.0193890022876171	-4.12916999729971	0.017	0.104	0.163461538461538	2273	8511	0.400258792947311	0.0560142991955066
CD151	7.65667234575764e-45	8.84476281578702e-44	1.76015373939162	0.488158163993249	0.729	0.513	1.42105263157895	2273	8511	1.81011379277264	2.59002271139543
CDKN1C	8.20978106405767e-45	9.47872204069533e-44	0.238987089236526	-1.15893201212701	0.225	0.27	0.833333333333333	2273	8511	0.622108611679537	0.476009600527947
TCTEX1D1	9.99006225905241e-45	1.15281232340172e-43	0.0664159331285792	2.09241441959864	0.11	0.018	6.11111111111111	2273	8511	0.0438263396104589	0.104864377667091
CDKN3	1.10290335079635e-44	1.272038319582e-43	0.184409440846542	1.22032907700267	0.204	0.057	3.57894736842105	2273	8511	0.143919541980662	0.340739653832648
CHRD	1.11884437924731e-44	1.28974800469965e-43	0.00943785289129018	-2.84322067550132	0.015	0.062	0.241935483870968	2273	8511	0.0688755290185149	0.0181428747296538
PTPN11	1.17171344535891e-44	1.34998565856378e-43	0.421465048302872	0.680023849595752	0.435	0.251	1.73306772908367	2273	8511	0.480366711855897	0.716406712794481
NR4A1	1.17614840066969e-44	1.35438627447081e-43	0.888677796212474	-0.890459792827038	0.496	0.54	0.918518518518518	2273	8511	2.8673507759077	2.00636952790142
NFE2L2	1.22805279816453e-44	1.4134168345402e-43	0.522809618710989	-0.574891798488129	0.498	0.513	0.970760233918129	2273	8511	1.17009411829272	0.802705353827071
COL4A1	1.6256598272016e-44	1.87006116870876e-43	2.70399459613594	0.796654541856317	0.681	0.412	1.65291262135922	2273	8511	3.54468109173578	5.47721196363889
AR	2.00518050292988e-44	2.30543375901123e-43	0.0307998986955926	-2.19709190234463	0.037	0.094	0.393617021276596	2273	8511	0.130509163862866	0.0634677328985309
ATP8B4	2.02246179293202e-44	2.32408847077087e-43	0.00439225311361313	-3.85663302713322	0.007	0.068	0.102941176470588	2273	8511	0.115098740090496	0.00657261144511326
ILF3	2.04323468045284e-44	2.34673394457438e-43	0.631765881632554	0.557336410195983	0.527	0.363	1.45179063360882	2273	8511	0.768302340108328	0.981343501362452
ME1	2.29590735499947e-44	2.6355627153948e-43	0.0227477116155519	-2.32165620117237	0.04	0.089	0.449438202247191	2273	8511	0.142862354873115	0.0420781415780889
GAREM1	2.39031480781798e-44	2.74250613455904e-43	0.00596852819154758	-3.60227661543177	0.006	0.05	0.12	2273	8511	0.0519577759243608	0.0149525370178989
DIAPH3	2.66679608306862e-44	3.05812999499781e-43	0.115276751450868	1.36971393572199	0.161	0.041	3.92682926829268	2273	8511	0.069679773069896	0.187942050986272
TNFSF12	2.67365273700906e-44	3.0643959443032e-43	0.171548483889694	-0.913888750257904	0.24	0.271	0.885608856088561	2273	8511	0.413904579740326	0.285774105817848
UAP1	3.05356882507283e-44	3.49801330372477e-43	0.138839292293784	-1.03856814186557	0.209	0.201	1.03980099502488	2273	8511	0.318296945007078	0.243580504000848
FGD6	3.10012398795989e-44	3.54949679911787e-43	0.182323208631737	1.14586809718515	0.253	0.087	2.90804597701149	2273	8511	0.161995434053112	0.296443013871142
MRPL52	3.20194195833266e-44	3.66416717291048e-43	0.552546908642888	0.605897348235107	0.477	0.318	1.5	2273	8511	0.64732744256904	0.868848163907354
MT1A	3.52802045443912e-44	4.03521923702637e-43	0.0231413332996748	-3.69765723736343	0.031	0.116	0.267241379310345	2273	8511	0.440859555761113	0.110656218466523
LRP12	3.66703375852224e-44	4.19203869558651e-43	0.0421010571400222	-1.43665407031037	0.082	0.131	0.625954198473282	2273	8511	0.138512565901624	0.0660067257568005
PIR	3.70812322223942e-44	4.23680994956389e-43	0.0903849346608074	1.44829127073146	0.165	0.047	3.51063829787234	2273	8511	0.0656982794652822	0.130136328251151
ADCY4	3.85784274445008e-44	4.40558834636058e-43	0.28598263032254	1.12296799649974	0.329	0.095	3.46315789473684	2273	8511	0.25373209766353	0.510903716742831
IL10	3.88871875868568e-44	4.43854486533388e-43	0.0182773134840106	-4.02196712782474	0.023	0.113	0.20353982300885	2273	8511	0.478576576472062	0.0447308833173987
PPP1R12A	4.14200870962712e-44	4.72519666480323e-43	0.445151192978341	-0.638846730610825	0.457	0.442	1.03393665158371	2273	8511	1.00002225308232	0.690047591950337
UCK2	4.69159849018752e-44	5.34939463083246e-43	0.127590250838373	1.16432167822062	0.215	0.074	2.90540540540541	2273	8511	0.102928866029359	0.198214336082398
GIMAP6	5.03096348925043e-44	5.73337040623744e-43	0.32270318359604	0.971032001022194	0.379	0.132	2.87121212121212	2273	8511	0.329765465841947	0.513020569982668
CELSR1	5.1596195419654e-44	5.8769455300461e-43	0.0669553489862991	2.08591292595909	0.109	0.019	5.73684210526316	2273	8511	0.0437228230335636	0.101476562294941
ATP11C	5.58055713182611e-44	6.35311641194855e-43	0.308552086638099	0.791574183215436	0.373	0.186	2.00537634408602	2273	8511	0.314300328377651	0.490614341658502
MID1	6.62268650102101e-44	7.53561732892804e-43	0.122293146916261	1.27554800262957	0.201	0.062	3.24193548387097	2273	8511	0.105095934739826	0.205257945135332
TLR2	7.82916495842165e-44	8.90380382816676e-43	0.00967860470931869	-3.9373767600759	0.011	0.081	0.135802469135802	2273	8511	0.166868905538218	0.0234791111057737
SEC14L2	7.99839719644437e-44	9.09156656533858e-43	0.111762122258783	1.43217577711509	0.171	0.048	3.5625	2273	8511	0.0768959297285851	0.17428634909278
F3	8.24828497389684e-44	9.37076712109312e-43	0.0176588425957156	-2.27843073890767	0.034	0.081	0.419753086419753	2273	8511	0.124162851375199	0.0336497477216022
COL15A1	8.50022251168411e-44	9.65200704809703e-43	0.357398324503856	-1.12012136833817	0.306	0.301	1.01661129568106	2273	8511	1.28576149378296	0.777191280887265
NACA	8.54993000069363e-44	9.70344299098834e-43	6.73205686269231	-0.307503328738422	0.888	0.92	0.965217391304348	2273	8511	11.6384398102304	9.53067851852299
SPRED1	9.73876811025798e-44	1.10469758265122e-42	0.148951295327252	-1.01093351214843	0.204	0.239	0.853556485355649	2273	8511	0.394710422259585	0.27139772080548
BUB1B	1.00497755207263e-43	1.13938876923804e-42	0.0670726466250402	1.81678987580402	0.109	0.021	5.19047619047619	2273	8511	0.0389486235443056	0.116549313659993
CDCA7	1.00686735431336e-43	1.14094351179299e-42	0.0765781220207842	1.65783345791273	0.117	0.031	3.7741935483871	2273	8511	0.0690342653499954	0.137071461423985
HIST3H2A	1.00978712326729e-43	1.1436631721369e-42	0.0118447309334693	-2.36974977163764	0.024	0.074	0.324324324324324	2273	8511	0.0867348954248557	0.0194630394576522
LPIN3	1.11205855791102e-43	1.2588457111826e-42	0.0117133689050632	-2.43340210507445	0.02	0.069	0.289855072463768	2273	8511	0.0683747525931716	0.0236163533232677
DACT3	1.12956157019116e-43	1.27800164080343e-42	0.00456729159194991	-3.74843387531818	0.004	0.049	0.0816326530612245	2273	8511	0.0559060352858191	0.0127820127753511
CCDC186	1.17823452028682e-43	1.33238586091633e-42	0.19141892312214	-0.890042381450566	0.264	0.28	0.942857142857143	2273	8511	0.49648595972749	0.33005490544934
ARHGEF25	1.24430751154203e-43	1.40638064196168e-42	0.00943905833754743	-2.93098153597391	0.013	0.06	0.216666666666667	2273	8511	0.0663916226412491	0.0166639668221636
PPP1R13L	1.27640150700196e-43	1.44191435128774e-42	0.10234642383843	1.46848840138291	0.166	0.043	3.86046511627907	2273	8511	0.070472320603874	0.17479018551901
EEF2	1.354380177392e-43	1.52921960921952e-42	2.97714205824394	-0.316539525598586	0.821	0.83	0.989156626506024	2273	8511	4.96152658971326	4.20592926029876
TLE2	1.51492255058565e-43	1.70960952041989e-42	0.15042721137828	1.41548453834109	0.196	0.055	3.56363636363636	2273	8511	0.1165506368761	0.271487635713868
EGFLAM	1.55179640155082e-43	1.75032453165183e-42	0.00595649141415078	-3.91796103142088	0.006	0.058	0.103448275862069	2273	8511	0.0999435649673406	0.0167546409798336
PIP4K2A	1.6304777804699e-43	1.83812981747032e-42	0.156629855826489	-0.870368952816137	0.24	0.287	0.836236933797909	2273	8511	0.50062525618173	0.251529552405257
PCLO	1.77271425677373e-43	1.99745775394586e-42	0.0257240230149332	4.557353940608	0.041	0.001	41	2273	8511	0.0104850307228964	0.0435919293020342
GALNT5	1.7756962520206e-43	1.99979384452228e-42	0.0067263962716122	-3.17765320463701	0.011	0.052	0.211538461538462	2273	8511	0.0428618217559965	0.0155794335939903
ATXN1	1.79694567725878e-43	2.02268985032004e-42	0.207121476805924	-0.832492579587557	0.273	0.313	0.872204472843451	2273	8511	0.540275387764393	0.355982923465664
PTMA	1.8234148068223e-43	2.05143487929098e-42	24.3113308725376	0.298464421515204	0.978	0.971	1.00720906282183	2273	8511	26.5250485833531	30.4684057971656
LOXL3	1.83368941596251e-43	2.06194017821517e-42	0.0117116498268683	-2.7338381096562	0.016	0.061	0.262295081967213	2273	8511	0.0658363614981497	0.0377885246076794
LRRC58	1.85236932298709e-43	2.08188147710183e-42	0.162121480681993	-0.82348355673348	0.238	0.282	0.843971631205674	2273	8511	0.422450349532134	0.27111326072906
MBOAT7	1.86136715980443e-43	2.09092627456132e-42	0.29565220188203	0.781314209345854	0.361	0.2	1.805	2273	8511	0.379735467268334	0.463536733851225
RRAGD	1.98207804567588e-43	2.22538823842569e-42	0.00483793088390927	-3.2198030813822	0.011	0.058	0.189655172413793	2273	8511	0.0723818765594382	0.00660262785015285
ANG	2.13687259731157e-43	2.3979611614706e-42	0.0369287790072061	-1.59219676420182	0.07	0.12	0.583333333333333	2273	8511	0.146619959936189	0.0605568949055595
TEAD3	2.76080045747919e-43	3.09654306153349e-42	0.00794049767393634	-3.04454901469924	0.012	0.055	0.218181818181818	2273	8511	0.0464395203773487	0.0197148801703374
E2F8	3.25475865659917e-43	3.64871212415289e-42	0.044351154162237	2.29078380683696	0.084	0.011	7.63636363636364	2273	8511	0.0223932167333014	0.0698751186925322
PKM	3.26142918516556e-43	3.65432844443754e-42	2.23283927868901	0.482086809298373	0.743	0.586	1.2679180887372	2273	8511	2.5027114836835	3.53082836737017
AURKB	3.82567187194005e-43	4.28436311521184e-42	0.0834811132456472	1.71908281549036	0.111	0.023	4.82608695652174	2273	8511	0.0563379922154728	0.164640334705981
TRPV2	4.0312818884439e-43	4.51232905580349e-42	0.0488231949939717	-1.30775984192778	0.095	0.147	0.646258503401361	2273	8511	0.176969320717002	0.0721578114856223
NDRG1	4.15626719621447e-43	4.64986354447869e-42	0.573745278763622	0.684486043396472	0.499	0.293	1.70307167235495	2273	8511	0.653798763877048	0.937134294883895
VARS	4.23630414061098e-43	4.73699740438441e-42	0.205855658149371	0.911776205732795	0.29	0.126	2.3015873015873	2273	8511	0.189260910858336	0.323247730103621
USF2	4.26194633461859e-43	4.76324992583122e-42	0.219290582872764	-0.772119222418278	0.311	0.336	0.925595238095238	2273	8511	0.591870741350998	0.345040239482192
ANKRD29	4.37765817268413e-43	4.89008861665416e-42	0.0567571642478728	-1.70452663874483	0.081	0.128	0.6328125	2273	8511	0.219905950594257	0.10250607631026
C1QTNF7	4.52285875897085e-43	5.04972246828577e-42	0.00234626442638408	-4.30410490811425	0.004	0.046	0.0869565217391304	2273	8511	0.0524053509308678	0.00344579615100158
ANGPTL4	4.69740987395357e-43	5.24194734717151e-42	0.146256404976869	-1.28375981858497	0.195	0.206	0.946601941747573	2273	8511	0.549942703588291	0.253097436691691
NBL1	4.94851894364949e-43	5.51936684612016e-42	0.434936173458547	-0.958144392883063	0.414	0.319	1.29780564263323	2273	8511	1.04651269479132	0.747933222636818
ANP32E	5.31850700260988e-43	5.92903065346672e-42	0.51813058578105	0.667583786073002	0.453	0.286	1.58391608391608	2273	8511	0.632576325357566	0.858150216752317
TPST1	6.16665532829685e-43	6.87105909643041e-42	0.0633502120594105	-1.31708312823982	0.114	0.15	0.76	2273	8511	0.196059084926214	0.103484461368934
TLR1	6.32970230869326e-43	7.04916138689797e-42	0.0107292220554494	-2.70846646524559	0.022	0.074	0.297297297297297	2273	8511	0.1052885851572	0.0192466085841871
KANK2	6.46287710845502e-43	7.19383275916344e-42	0.265798781640125	-0.804397139327801	0.336	0.295	1.13898305084746	2273	8511	0.579670550517633	0.432251604369813
TBX3	6.72630904446351e-43	7.4832738540174e-42	0.0313298043592667	-1.70247101335059	0.056	0.106	0.528301886792453	2273	8511	0.13346634887462	0.0558540294984085
DLL4	7.28537374480873e-43	8.10115889986159e-42	0.0733732189526046	1.92531335910658	0.118	0.021	5.61904761904762	2273	8511	0.0493816230086794	0.111965963739261
FAM189A2	8.1886260856994e-43	9.10095483039904e-42	0.0582845413200477	2.34802909436323	0.092	0.013	7.07692307692308	2273	8511	0.0358878966208533	0.0982561656795536
SRSF5	9.57771053106388e-43	1.06394294773645e-41	1.24377692277152	-0.466231550572047	0.69	0.723	0.954356846473029	2273	8511	2.57853739395905	1.93665064656915
CASS4	9.93298133734587e-43	1.10285160095678e-41	0.00722784985594793	-3.745703963647	0.01	0.07	0.142857142857143	2273	8511	0.122189688675076	0.0123415392978596
WDFY2	1.22693235437135e-42	1.36156698892062e-41	0.105547732492432	-1.11272521821275	0.153	0.196	0.780612244897959	2273	8511	0.302663975310267	0.184186621886328
CUTA	1.29550160295178e-42	1.43693590093533e-41	0.563238524422414	-0.559410290062386	0.513	0.479	1.07098121085595	2273	8511	1.11739899666872	0.901652942857771
COL8A2	1.34577415784705e-42	1.49194489257341e-41	0.0372352178059039	-1.76586767780986	0.063	0.105	0.6	2273	8511	0.14198785834272	0.0696864356168409
MCOLN1	1.35188564085367e-42	1.49796552933665e-41	0.116166015469655	-1.09449295768926	0.178	0.211	0.843601895734597	2273	8511	0.354493824182326	0.221040122988309
CGREF1	1.42335640794762e-42	1.57636543096605e-41	0.00308156747979216	-3.74415206109629	0.006	0.045	0.133333333333333	2273	8511	0.0322562141298254	0.00463417162219765
TBX5	1.57305814448924e-42	1.7412835778486e-41	0.00225405012671054	-4.32350160305805	0.004	0.042	0.0952380952380952	2273	8511	0.0379866062278979	0.0051318497081326
ASF1B	1.57717929247611e-42	1.74496769784963e-41	0.0701213899717035	1.70846403612544	0.119	0.026	4.57692307692308	2273	8511	0.0413658445888767	0.117793168224887
PTPN18	1.76542897649464e-42	1.95226281692166e-41	0.128821464313521	-0.950819506261254	0.196	0.239	0.820083682008368	2273	8511	0.360372529205033	0.235524331960361
TMED3	1.80496346667006e-42	1.99497870655657e-41	0.208481294213373	-0.808428004128795	0.279	0.27	1.03333333333333	2273	8511	0.461518595875547	0.34631616422718
GFRA1	1.91661609856183e-42	2.11732198117227e-41	0.00779454626951082	-3.20189310471026	0.014	0.068	0.205882352941176	2273	8511	0.10429757421516	0.0202813569972543
PLCL1	2.15532171003601e-42	2.37982988214012e-41	0.00644235927477399	-3.12528137972499	0.013	0.068	0.191176470588235	2273	8511	0.106878900174487	0.0102763535406729
ANGPT1	2.83753528037325e-42	3.13153467301373e-41	0.00635730928914491	-3.41110738970259	0.01	0.059	0.169491525423729	2273	8511	0.0868237673946946	0.0156271863030678
PPP1R15B	2.91044753339359e-42	3.21007692285471e-41	0.195038691631378	-0.880733133874626	0.279	0.294	0.948979591836735	2273	8511	0.547582703884343	0.313136995750293
HEYL	2.9116211660538e-42	3.21007692285471e-41	0.0058178585890265	-3.59691308706331	0.007	0.046	0.152173913043478	2273	8511	0.0456157340978648	0.0158642607528777
AVPI1	2.91637741368692e-42	3.21371063423106e-41	0.0174424693445541	-2.21683738956435	0.034	0.086	0.395348837209302	2273	8511	0.117774904472717	0.0322017813305773
ST6GAL2	3.00778503743874e-42	3.31277865534919e-41	0.00326841951349865	-4.4883696265379	0.004	0.037	0.108108108108108	2273	8511	0.0320052979372722	0.0100553271332104
NAV1	3.08966081398851e-42	3.40125442084198e-41	0.369724753332209	-0.691725928690563	0.39	0.356	1.09550561797753	2273	8511	0.732363066262199	0.611523834859759
[truncated: 20,011 more rows]
