# Supplementary material for: Single-Cell Transcriptome Analysis Reveals Mesenchymal Stem Cells in Cavernous Hemangioma
Source: Front Cell Dev Biol. 2022 Jul 5;10:916045. doi: 10.3389/fcell.2022.916045 (PMC9294370; doi:10.3389/fcell.2022.916045)
Supplement: Supplementary file 3 [file DataSheet2.ZIP › s2/Fibroblast.csv]

	pvalue	padj	geometricMean_1	log2FoldChange	pct.1	pct.2	p1_p2	n_1	n_2	baseMean	arithmeticMean_1
PLA2G2A	0	0	5.01095993726493	6.46276063393969	0.679	0.055	12.3454545454545	2033	8751	3.65581960099266	18.432143685333
CXCL14	0	0	20.8580642508966	6.36450950776578	0.887	0.132	6.71969696969697	2033	8751	9.88897860052108	49.6678583572911
C3	0	0	3.09618749956188	6.30591636318696	0.642	0.035	18.3428571428571	2033	8751	1.62074421461154	8.21619602782407
CILP	0	0	0.958189014587263	5.90827225020064	0.525	0.015	35	2033	8751	0.364878668640278	1.85479658689231
LRRN4CL	0	0	0.398118290526334	5.9021460468888	0.352	0.008	44	2033	8751	0.130577219593907	0.634767526774551
SCARA5	0	0	1.14306139754164	5.86834490375086	0.533	0.018	29.6111111111111	2033	8751	0.43128448089143	2.16016396150394
GDF10	0	0	0.332225742908341	5.86460680953631	0.275	0.007	39.2857142857143	2033	8751	0.123737106618364	0.631801229654826
SFRP4	0	0	7.86651594641244	5.63816186291121	0.792	0.104	7.61538461538462	2033	8751	4.24246673163017	20.9982193907319
FAM180B	0	0	0.30390233611548	5.63187667175878	0.265	0.007	37.8571428571429	2033	8751	0.113685266496136	0.565925880100574
WISP2	0	0	1.3280091021685	5.63058429222655	0.498	0.024	20.75	2033	8751	0.703339363088834	3.33335070686125
FBLN1	0	0	9.13897889414451	5.49599173370191	0.938	0.117	8.01709401709402	2033	8751	2.9348568999199	14.3586734371797
PI16	0	0	2.14561008147231	5.39278853530707	0.552	0.04	13.8	2033	8751	1.46796922079713	7.23884917547406
SVEP1	0	0	0.345287631126677	5.24933973275745	0.295	0.011	26.8181818181818	2033	8751	0.130714164590054	0.638076857928137
AOX1	0	0	0.246758025144436	5.23026660743189	0.24	0.008	30	2033	8751	0.0929083234703775	0.428383899716811
DCN	0	0	67.9689786863774	5.20268095767825	0.998	0.28	3.56428571428571	2033	8751	16.6326273572161	80.0402219160143
CHRDL1	0	0	1.62299338079141	5.18324515648063	0.707	0.042	16.8333333333333	2033	8751	0.56505090593136	2.6532382557317
COMP	0	0	3.2542038530933	5.16476408718499	0.581	0.108	5.37962962962963	2033	8751	3.186538110423	15.3029745379594
MFAP5	0	0	6.39331602179304	5.14816745189086	0.863	0.073	11.8219178082192	2033	8751	2.41331832575099	11.807798160315
CFD	0	0	30.8475216594315	5.11388112356219	0.919	0.346	2.65606936416185	2033	8751	15.5275676429954	72.770661670814
SEMA3C	0	0	1.43792605709679	5.07625095590436	0.588	0.049	12	2033	8751	0.620521104666537	2.89248354645009
OGN	0	0	2.73748222170434	5.05298121275646	0.773	0.05	15.46	2033	8751	0.951523732158503	4.55798571525585
MFAP4	0	0	2.2087288306155	5.04672172638817	0.737	0.044	16.75	2033	8751	0.837965285241355	3.85658738909285
NEGR1	0	0	0.353286600017214	5.04187716196511	0.293	0.013	22.5384615384615	2033	8751	0.133908668048279	0.626127616675664
FNDC1	0	0	1.11749091231962	5.00048270195973	0.509	0.037	13.7567567567568	2033	8751	0.529941251835996	2.51102280508374
MMP2	0	0	13.8137289046412	4.9901842492782	0.966	0.21	4.6	2033	8751	4.27904169267807	20.4072280454856
DPT	0	0	3.93236833088912	4.97393424759898	0.788	0.065	12.1230769230769	2033	8751	1.61271345832267	7.72082494531045
ASPN	0	0	4.06602951859402	4.96115503864921	0.72	0.085	8.47058823529412	2033	8751	2.31245795179737	10.7346460926377
PRELP	0	0	1.51777361893514	4.95160044573618	0.642	0.049	13.1020408163265	2033	8751	0.644998226951801	2.90391980384278
ANGPTL5	0	0	0.346911189367846	4.8493926031691	0.302	0.015	20.1333333333333	2033	8751	0.130175387462984	0.627372938501419
PDGFRL	0	0	2.09799379285623	4.81498487882203	0.76	0.054	14.0740740740741	2033	8751	0.677338348787359	3.24271510915198
ABCA8	0	0	1.63597789234643	4.78485515941942	0.648	0.057	11.3684210526316	2033	8751	0.687916918904285	3.1397552006226
PCOLCE2	0	0	1.25068148584625	4.78141513112967	0.515	0.056	9.19642857142857	2033	8751	0.62113489022742	2.92111701246146
C1S	0	0	8.36914093608601	4.75480439270874	0.95	0.144	6.59722222222222	2033	8751	2.52739537721552	11.3767804172019
XG	0	0	0.293275062758498	4.74230801131156	0.294	0.014	21	2033	8751	0.101428110917488	0.482545396965017
NOVA1	0	0	0.470546873521513	4.72844618372176	0.369	0.025	14.76	2033	8751	0.179651699087453	0.840794037638059
FGF18	0	0	0.386112073693448	4.72162596575747	0.323	0.018	17.9444444444444	2033	8751	0.14847194795147	0.68268520305489
C1QTNF3	0	0	1.24660522868798	4.55133676457801	0.5	0.043	11.6279069767442	2033	8751	0.600633893751235	2.79656197778641
PODN	0	0	1.54192062135122	4.52737469479442	0.714	0.056	12.75	2033	8751	0.537022184885266	2.38105322848654
F10	0	0	0.624938926502501	4.52522927321457	0.42	0.033	12.7272727272727	2033	8751	0.2615675437801	1.13307025448656
C1R	0	0	6.44069754512916	4.52292669189304	0.915	0.153	5.98039215686275	2033	8751	2.18830620163863	9.73842636010542
OSR2	0	0	0.44447892552608	4.51259103262212	0.354	0.023	15.3913043478261	2033	8751	0.175470331291725	0.796905928900318
SERPINF1	0	0	8.10840460968701	4.46889386355955	0.939	0.169	5.55621301775148	2033	8751	2.57986933934527	11.5851333573709
GAS1	0	0	2.14846991840622	4.39735220815394	0.738	0.075	9.84	2033	8751	0.798447837816987	3.70636531586963
NOV	0	0	0.543439074898032	4.39460675240065	0.322	0.037	8.7027027027027	2033	8751	0.307510822852537	1.38278317377703
HMCN2	0	0	0.576367443705706	4.37108549844942	0.434	0.025	17.36	2033	8751	0.239057092212646	0.993944986479172
ANGPTL1	0	0	1.42161021016398	4.35311122816679	0.667	0.054	12.3518518518519	2033	8751	0.547891809164869	2.38485879084311
HTRA3	0	0	2.21487014399497	4.34920857719049	0.706	0.09	7.84444444444444	2033	8751	1.01241433360753	4.65140149231501
TMEM100	0	0	0.380161558279673	4.3447617970923	0.332	0.024	13.8333333333333	2033	8751	0.147185706095905	0.652721748435408
OMD	0	0	0.316103189746786	4.32160186885367	0.296	0.017	17.4117647058824	2033	8751	0.126702457545304	0.545626979157869
TNXB	0	0	3.67898997303708	4.31848857105747	0.823	0.148	5.56081081081081	2033	8751	1.41280565464454	6.21306242500389
PTGFR	0	0	0.626541425403994	4.31130012708386	0.461	0.032	14.40625	2033	8751	0.22089725857565	1.03274076785115
LUM	0	0	30.6126674087585	4.24124201657114	0.99	0.243	4.07407407407407	2033	8751	9.39026355148763	41.9739670604614
FBLN5	0	0	0.818752774491601	4.20780672957077	0.57	0.043	13.2558139534884	2033	8751	0.304188711056791	1.26903692826106
PDGFRA	0	0	2.16327935363984	4.19994631566824	0.78	0.067	11.6417910447761	2033	8751	0.685457775741206	3.20240541914934
ZFHX4	0	0	1.13630231715533	4.13784781125068	0.65	0.053	12.2641509433962	2033	8751	0.375463465311096	1.69702149604905
ANK2	0	0	1.38456579339157	4.13732924137399	0.672	0.076	8.8421052631579	2033	8751	0.521785620974905	2.21526822127338
IGF1	0	0	2.37176113990356	4.1282336527205	0.681	0.105	6.48571428571429	2033	8751	1.1760183247439	4.88609830904748
GXYLT2	0	0	0.641999138775571	3.99561005679616	0.484	0.042	11.5238095238095	2033	8751	0.229695416101441	1.00850123895301
CDON	0	0	0.409143883745727	3.96139745350136	0.379	0.032	11.84375	2033	8751	0.154356775748684	0.657216236229118
BICC1	0	0	1.22126069633161	3.94820403648531	0.665	0.061	10.9016393442623	2033	8751	0.407168640750477	1.82087346391574
CTSK	0	0	4.05763519333536	3.93036546522095	0.88	0.144	6.11111111111111	2033	8751	1.30155044946378	5.66645972572296
MMP23B	0	0	0.375577396318135	3.91609326228086	0.322	0.029	11.1034482758621	2033	8751	0.165657389637572	0.663912731368531
BOC	0	0	0.625530473295608	3.90154367046168	0.464	0.05	9.28	2033	8751	0.239354437414627	1.03563446662733
C1QTNF4	0	0	0.484066052934641	3.89672676483868	0.323	0.046	7.02173913043478	2033	8751	0.249576904108999	1.05424224619055
PDGFD	0	0	0.420931958752943	3.89637881325126	0.347	0.036	9.63888888888889	2033	8751	0.179861054430721	0.752178561254472
NTRK2	0	0	1.35674225000601	3.86458135305335	0.603	0.061	9.88524590163934	2033	8751	0.612073631935069	2.38429659450608
SPON1	0	0	0.753711109493965	3.86224117951502	0.504	0.06	8.4	2033	8751	0.305137855647528	1.25724954233413
SFRP2	0	0	7.44705005781382	3.82443084721331	0.794	0.152	5.22368421052632	2033	8751	5.95438632286647	25.9438943670439
COL14A1	0	0	6.56791792824991	3.82350325346604	0.924	0.138	6.69565217391304	2033	8751	2.45542959168582	9.85437329704955
CCDC80	0	0	15.0268381716049	3.78626783413181	0.97	0.337	2.87833827893175	2033	8751	4.81749144884352	20.2188297241984
LPAR1	0	0	0.499143877447901	3.73896856628401	0.443	0.043	10.3023255813953	2033	8751	0.179862532544369	0.750788744542618
GPRC5A	0	0	0.391394533451028	3.73828122313335	0.324	0.038	8.52631578947368	2033	8751	0.171466645973084	0.703185609696861
SERPING1	0	0	6.66501181242864	3.70854007613428	0.934	0.241	3.87551867219917	2033	8751	2.38798197967429	9.26808564936649
MGST1	0	0	0.673408814996464	3.70741472403641	0.425	0.062	6.85483870967742	2033	8751	0.318776209559586	1.26562024634582
COL8A2	0	0	0.362752495854129	3.70055563633115	0.349	0.038	9.18421052631579	2033	8751	0.14198785834272	0.570626220714199
CPXM1	0	0	1.25275312641516	3.7005280723218	0.642	0.086	7.46511627906977	2033	8751	0.499982310561065	2.04395259692959
FGF7	0	0	1.29467784219276	3.68171111810188	0.633	0.068	9.30882352941176	2033	8751	0.544946601730433	2.17171999775964
ITGA11	0	0	0.54207356216194	3.67137736267428	0.424	0.041	10.3414634146341	2033	8751	0.212848714100489	0.902393533585192
GSN	0	0	27.7086614559009	3.6373867059571	0.986	0.635	1.55275590551181	2033	8751	10.5800072056334	41.8305217634572
FMOD	0	0	1.0909046246838	3.63000323393913	0.616	0.083	7.42168674698795	2033	8751	0.454091604759843	1.79361833760881
CD248	0	0	1.77208078752054	3.61751440985322	0.708	0.096	7.375	2033	8751	0.692537486307999	2.9387189231624
OLFML1	0	0	0.500659124727694	3.60528517484861	0.443	0.048	9.22916666666667	2033	8751	0.198443901206947	0.764924437559183
FZD7	0	0	0.364015362852412	3.59044304460583	0.352	0.034	10.3529411764706	2033	8751	0.141136435555134	0.577012864380717
CYBRD1	0	0	3.56631388416478	3.58841914408953	0.885	0.224	3.95089285714286	2033	8751	1.27662582001287	4.94363547712914
CRISPLD1	0	0	0.386412508390133	3.5820635505602	0.338	0.038	8.89473684210526	2033	8751	0.157244750363492	0.663431398426299
CFH	0	0	7.04724592152114	3.56588287855527	0.926	0.285	3.24912280701754	2033	8751	3.16312029337885	12.2503707549403
TWIST2	0	0	0.413409733031277	3.56475293372154	0.387	0.038	10.1842105263158	2033	8751	0.148330476626301	0.644455763222077
SSC5D	0	0	0.78407833989387	3.45266679909751	0.541	0.065	8.32307692307692	2033	8751	0.292334673962034	1.24973572991948
IGFBP6	0	0	5.68480331417714	3.43550751396142	0.831	0.225	3.69333333333333	2033	8751	3.12855438686357	12.7449970008165
PTGFRN	0	0	1.20108343297211	3.43439230944131	0.672	0.115	5.84347826086957	2033	8751	0.455832644787632	1.78931700199588
ABI3BP	0	0	3.9746052776959	3.42767955606973	0.885	0.145	6.10344827586207	2033	8751	1.36617094101836	5.7263352640849
LTBP4	0	0	2.0239245232887	3.40833009145168	0.769	0.162	4.74691358024691	2033	8751	0.899718509302373	3.33129803857405
EGFR	0	0	0.632488568297917	3.40557893114875	0.501	0.061	8.21311475409836	2033	8751	0.247412513494433	0.985945091760648
GLT8D2	0	0	0.566900409075608	3.37631164114691	0.483	0.055	8.78181818181818	2033	8751	0.220097543028445	0.875414453540715
THBS2	0	0	1.33645652779133	3.34265242619193	0.644	0.078	8.25641025641026	2033	8751	0.558782248042274	2.26164074481923
MXRA5	0	0	1.61327900210479	3.32864276903907	0.676	0.089	7.59550561797753	2033	8751	0.63462161699827	2.63867308759209
LGR4	0	0	0.451574688510505	3.32271686328508	0.389	0.057	6.82456140350877	2033	8751	0.191350538825219	0.73072141249967
ELN	0	0	2.56797650501725	3.30609204402101	0.731	0.191	3.82722513089005	2033	8751	1.38225395164508	5.09020478619911
IL11RA	0	0	0.504629083696065	3.28969732748413	0.418	0.065	6.43076923076923	2033	8751	0.227530089485371	0.824032745148255
SOD3	0	0	2.40431834809794	3.22281226617665	0.773	0.13	5.94615384615385	2033	8751	1.15097327440314	3.90188000286742
SRPX	0	0	0.775935170673076	3.21336320594559	0.477	0.088	5.42045454545455	2033	8751	0.352958021699187	1.38425918090786
ITGBL1	0	0	0.621225739985725	3.20196089441728	0.438	0.055	7.96363636363636	2033	8751	0.269216260875191	1.05957216544472
MEDAG	0	0	0.748069283799037	3.18793509882187	0.502	0.088	5.70454545454546	2033	8751	0.314222367868557	1.2160722278527
OLFML3	0	0	1.05453866609932	3.18501161583607	0.617	0.075	8.22666666666667	2033	8751	0.40560108916396	1.63784857126765
ANGPTL2	0	0	2.447808731379	3.1690438930805	0.781	0.207	3.77294685990338	2033	8751	0.970555025181129	3.76060055965574
MSX1	0	0	0.826703532185193	3.1518883237401	0.53	0.088	6.02272727272727	2033	8751	0.346384807445976	1.38124604548958
DNM1	0	0	0.534330266958472	3.15025123140188	0.455	0.064	7.109375	2033	8751	0.230349097967067	0.834101330815872
NFIX	0	0	1.76011586196795	3.11582948612035	0.759	0.175	4.33714285714286	2033	8751	0.693832721147194	2.51766171056187
SSPN	0	0	1.24893323241844	3.07326966381067	0.676	0.118	5.72881355932203	2033	8751	0.507788214094749	1.89493588003772
MEG3	0	0	1.81911876620911	3.01893905865958	0.696	0.105	6.62857142857143	2033	8751	0.867873301858203	3.25777099349152
MRC2	0	0	2.21652338595565	2.99777246828885	0.811	0.135	6.00740740740741	2033	8751	0.800478483388945	3.20700112785872
FBLN2	0	0	5.32507124432133	2.99126057607895	0.902	0.244	3.69672131147541	2033	8751	2.11528260806029	7.69169903174372
PLAC9	0	0	7.53569895069168	2.97690846838924	0.938	0.327	2.86850152905199	2033	8751	2.88500743680076	9.9074085853629
DCLK1	0	0	1.13570689999286	2.96369200957538	0.64	0.097	6.5979381443299	2033	8751	0.447723183841225	1.73710380942085
COL8A1	0	0	0.487377557824813	2.96053401376107	0.35	0.07	5	2033	8751	0.247367147861433	0.923157090337637
FBN1	0	0	9.00547748461061	2.95439887320254	0.93	0.403	2.30769230769231	2033	8751	4.1688073871779	15.1955590225974
ADAMTSL4	0	0	0.60617416504145	2.94661683892582	0.47	0.091	5.16483516483516	2033	8751	0.309777010071809	0.978872581968971
CXCL12	0	0	2.59023068100395	2.94322236378644	0.727	0.197	3.69035532994924	2033	8751	1.66474576458195	5.57356213618344
MXRA8	0	0	3.38528374616862	2.92428113864569	0.878	0.147	5.97278911564626	2033	8751	1.24408737299539	4.73909270461378
SETBP1	0	0	0.643559191541015	2.91091595236316	0.499	0.091	5.48351648351648	2033	8751	0.290423359700234	0.992142784307486
COL1A2	0	0	80.6219050370344	2.89669920774294	0.999	0.699	1.42918454935622	2033	8751	35.4412723167436	121.960290530451
ANTXR1	0	0	1.02422557192636	2.8822920839049	0.618	0.111	5.56756756756757	2033	8751	0.459873407064017	1.54344149082154
COL3A1	0	0	77.8825798471364	2.85658444544561	0.997	0.632	1.57753164556962	2033	8751	37.8446448861629	129.009079212401
ECM2	0	0	0.834492641076105	2.84563078403711	0.569	0.104	5.47115384615385	2033	8751	0.417459366402416	1.32524961921342
LRP1	0	0	5.68013803183567	2.81785972316197	0.932	0.33	2.82424242424242	2033	8751	2.27026326664438	7.41110257410168
PRICKLE1	0	0	0.507881508339868	2.78091780606308	0.432	0.087	4.96551724137931	2033	8751	0.23470496743429	0.808643266057354
PLPP3	0	0	2.58601549330665	2.77635887723042	0.768	0.256	3	2033	8751	1.29415915167946	4.32505820223881
AEBP1	0	0	3.43100352205632	2.76098778277877	0.861	0.229	3.75982532751092	2033	8751	1.62595812773031	5.39147529038984
FSTL1	0	0	7.95622803325117	2.74929296807105	0.936	0.417	2.24460431654676	2033	8751	3.51435046470588	12.1180362385414
PLAGL1	0	0	1.74358805036726	2.70741962720175	0.732	0.235	3.11489361702128	2033	8751	0.837832217556593	2.82013602520076
PCOLCE	0	0	5.49333345333315	2.69526070292237	0.911	0.196	4.64795918367347	2033	8751	2.21284706621761	7.80701830755538
NBL1	0	0	1.94624154209445	2.68683533155025	0.682	0.259	2.63320463320463	2033	8751	1.04651269479132	3.47582434786136
HMCN1	0	0	0.592156677610507	2.61451172868176	0.43	0.099	4.34343434343434	2033	8751	0.313892395717288	1.04744058897495
MGP	0	0	27.4561636746306	2.59210302977397	0.981	0.544	1.80330882352941	2033	8751	14.0277406532523	43.9773291966222
COL1A1	0	0	80.3725116348551	2.57153449857542	0.998	0.64	1.559375	2033	8751	43.0877597064912	136.789383925675
FAP	0	0	1.37949995625444	2.5250801315808	0.648	0.147	4.40816326530612	2033	8751	0.62171255479291	2.23447280927617
VCAN	0	0	10.3096393120296	2.52320816064675	0.95	0.366	2.59562841530055	2033	8751	4.68445200094149	14.0065142640042
ISLR	0	0	1.86668485443545	2.51115375472944	0.736	0.117	6.29059829059829	2033	8751	0.81753570834823	3.00681143667377
ECM1	0	0	1.2504933793037	2.4314828138838	0.646	0.168	3.84523809523809	2033	8751	0.596778244931816	1.96763447729182
THBS3	0	0	0.627963977708271	2.41144017944902	0.469	0.133	3.52631578947368	2033	8751	0.355261262715894	1.03237196650904
FRMD6	0	0	1.24790691318863	2.40258138622467	0.651	0.169	3.85207100591716	2033	8751	0.568221305937871	1.91064564541782
BNC2	0	0	0.87267017057539	2.3990670306354	0.564	0.148	3.81081081081081	2033	8751	0.427876121625739	1.36278255439285
NDN	0	0	0.772489567833576	2.32456730654434	0.579	0.133	4.35338345864662	2033	8751	0.367690114650022	1.13333714636476
LGALS3BP	0	0	1.17931435177961	2.32396513906509	0.622	0.173	3.59537572254335	2033	8751	0.662613545805988	1.93613989019449
AHNAK2	0	0	0.686077474845907	2.32188757358943	0.51	0.131	3.89312977099237	2033	8751	0.346350985860478	1.05826777051153
ITM2A	0	0	3.95662457553577	2.31462528473747	0.863	0.342	2.5233918128655	2033	8751	2.15537178009593	6.16404823415145
COL6A2	0	0	23.3998360174762	2.30601031699281	0.994	0.489	2.03271983640082	2033	8751	9.58373801671435	28.799191463166
EBF1	0	0	2.16895700060782	2.29244384233347	0.771	0.289	2.66782006920415	2033	8751	1.13842555836116	3.26854607066614
NNMT	0	0	4.00888466237848	2.2640973317364	0.822	0.362	2.2707182320442	2033	8751	2.30606691370617	6.90971435711033
HTRA1	0	0	5.30438142886718	2.25025316334293	0.894	0.422	2.11848341232227	2033	8751	2.70253667411188	8.24668903809192
LTBP1	0	0	2.09888276687046	2.24342519666104	0.765	0.228	3.35526315789474	2033	8751	1.01649028594443	3.21562758021272
NUPR1	0	0	2.61687338962031	2.23007278313279	0.829	0.293	2.82935153583618	2033	8751	1.30828645645753	3.69157771190975
GSTM3	0	0	0.807234554858458	2.16729248543111	0.582	0.158	3.68354430379747	2033	8751	0.399007722865333	1.19748055535133
PPIC	0	0	2.7497684509464	2.16496272564985	0.8	0.327	2.44648318042813	2033	8751	1.37581781797457	4.10676118226715
DDR2	0	0	1.28523469620645	2.15057691065262	0.681	0.18	3.78333333333333	2033	8751	0.654956240277322	1.92984388769248
COPZ2	0	0	1.35306580725765	2.02747127955108	0.673	0.204	3.29901960784314	2033	8751	0.725871710447158	2.05141443482934
PLPP1	0	0	1.57765430984565	1.98430077155485	0.681	0.265	2.56981132075472	2033	8751	0.91088565953949	2.49628319772643
TIMP2	0	0	8.20007028694787	1.95087237742177	0.966	0.634	1.52365930599369	2033	8751	3.9548315102749	10.1262103802743
LTBP3	0	0	1.62684681573591	1.89233158782405	0.767	0.307	2.49837133550489	2033	8751	0.946159026524607	2.37951114738358
JUN	0	0	12.8906773509992	1.88472252266967	0.92	0.65	1.41538461538462	2033	8751	9.25766072067266	22.565137454561
LIMA1	0	0	1.96116445355667	1.87724145567359	0.771	0.32	2.409375	2033	8751	1.05846802398529	2.78441719921003
PAM	0	0	1.0381364379958	1.85901580354065	0.632	0.245	2.57959183673469	2033	8751	0.586500947108135	1.56690020927809
IGFBP4	0	0	6.75017792660535	1.84584649844848	0.908	0.513	1.76998050682261	2033	8751	4.27790587512207	10.6509776191525
HCFC1R1	0	0	1.1954363905398	1.83423362008582	0.652	0.276	2.36231884057971	2033	8751	0.774208513892789	1.80586637532009
FGFR1	0	0	1.48161639169548	1.82790971115182	0.727	0.278	2.61510791366906	2033	8751	0.797425808932852	2.08861827563597
VEGFB	0	0	1.22458969609203	1.74508572978165	0.674	0.304	2.2171052631579	2033	8751	0.780283767504914	1.84507472848317
ADD3	0	0	1.9261764776363	1.7138748781177	0.784	0.378	2.07407407407407	2033	8751	1.20702390242469	2.70050543270005
NFIB	0	0	4.49256257333843	1.68710008574333	0.903	0.432	2.09027777777778	2033	8751	2.49703137641666	5.9834945969039
LAPTM4A	0	0	8.93474606535115	1.56157563703094	0.956	0.73	1.30958904109589	2033	8751	5.06116690292905	11.0016391581487
CD81	0	0	11.078699333964	1.52528398835365	0.971	0.732	1.32650273224044	2033	8751	6.06998065359523	13.3287431703441
PMP22	0	0	3.62912099881259	1.43491335946797	0.887	0.517	1.71566731141199	2033	8751	2.31107725744405	4.88678480187344
NDFIP1	0	0	1.85160831067243	1.36870921508826	0.78	0.474	1.64556962025316	2033	8751	1.37303422120677	2.62102019154267
ARL6IP5	0	0	3.45887872837091	1.17653620169832	0.875	0.628	1.39331210191083	2033	8751	2.47777683358694	4.57267617515168
AHNAK	0	0	8.04030687497966	1.05650525087251	0.948	0.762	1.24409448818898	2033	8751	5.81340946789363	10.1304407827213
ITM2B	0	0	16.1979060097373	0.932406129208445	0.981	0.893	1.09854423292273	2033	8751	11.6357023507956	18.9702609640603
B2M	0	0	31.3703003331301	-1.15799888354439	0.997	0.992	1.00504032258065	2033	8751	71.988429915148	35.9452850292223
MYL12A	0	0	1.72846075724236	-1.27303228020137	0.76	0.821	0.925700365408039	2033	8751	5.25521502092672	2.40953034432338
HLA-C	0	0	3.21765579950545	-1.32127916870502	0.864	0.914	0.945295404814004	2033	8751	10.0654115400416	4.41742863646333
PTMA	0	0	8.97227198501941	-1.35384083959524	0.954	0.977	0.976458546571136	2033	8751	26.5250485833531	11.6091847543778
HLA-A	0	0	3.17392625377488	-1.37741379359666	0.867	0.917	0.945474372955289	2033	8751	10.1289194657525	4.38971832703142
TPM3	0	0	1.0798202702803	-1.48678745037968	0.634	0.756	0.838624338624339	2033	8751	3.92276653490906	1.60486860668105
MYH9	0	0	0.50046123335917	-1.76206814103615	0.439	0.641	0.684867394695788	2033	8751	2.262504744994	0.778196761107291
LRRFIP1	0	0	0.43300882588806	-1.80425906341175	0.393	0.666	0.59009009009009	2033	8751	2.22103530237749	0.679782633635068
HLA-B	0	0	4.14600824873697	-1.83142654513102	0.89	0.954	0.932914046121593	2033	8751	18.1440002369518	5.78587656418444
COTL1	0	0	0.232409886853408	-2.80128747613995	0.241	0.586	0.411262798634812	2033	8751	2.51652589166656	0.391911082236792
MEF2C	0	0	0.137605436830884	-2.92716469207499	0.156	0.547	0.285191956124314	2033	8751	1.60001116343054	0.23907183453504
ARHGDIB	0	0	0.114744231491038	-3.16867120304498	0.134	0.566	0.236749116607774	2033	8751	1.67798978480549	0.197650075628098
SRGN	0	0	0.249906799496206	-4.08596707116969	0.201	0.716	0.28072625698324	2033	8751	10.5828287557203	0.652507479668087
CRLF1	4.94065645841247e-324	5.73116149175846e-322	0.603999101461407	3.27696562641788	0.396	0.045	8.8	2033	8751	0.288822068037651	1.16367830033437
VIT	1.97626258336499e-322	2.2890061371825e-320	0.264328228520294	4.94716787093091	0.251	0.01	25.1	2033	8751	0.0959515047371023	0.45699880790019
RBMS3	4.24896455423472e-322	4.89520241899507e-320	1.07681455457703	1.91607135974061	0.637	0.235	2.71063829787234	2033	8751	0.645788118187335	1.61766012217444
SGCD	6.80871866533822e-320	7.80378663868832e-318	0.442852267204325	2.88754805602602	0.402	0.06	6.7	2033	8751	0.180553472847694	0.682286826819147
GLI3	3.45371649068865e-319	3.93795270050588e-317	0.417057951400541	2.7875174581616	0.395	0.078	5.06410256410256	2033	8751	0.178591295965648	0.641793601427383
CTSF	3.75369832887408e-318	4.25793224095926e-316	0.743406547178628	2.30428784039493	0.535	0.156	3.42948717948718	2033	8751	0.42136067891761	1.18753232630946
LAMA2	1.65785376707997e-312	1.87090923068524e-310	0.409177432675988	3.11897559694841	0.378	0.046	8.21739130434783	2033	8751	0.16496141560377	0.657456876986121
CPQ	6.02324863138748e-312	6.76263313175067e-310	0.808333591309101	2.00672247479096	0.578	0.193	2.99481865284974	2033	8751	0.452741057435175	1.22051895679045
PLP1	2.81043121106871e-311	3.13940859039482e-309	0.26686088011092	4.80541663167235	0.248	0.01	24.8	2033	8751	0.107836791845542	0.468090140537954
PCDH18	3.06890903804313e-311	3.4108289035948e-309	0.542883771898998	2.7618889202357	0.461	0.066	6.98484848484848	2033	8751	0.234987496592871	0.837830847818752
CD93	1.06786365246223e-310	1.18087475055698e-308	0.073311434030453	-3.61702684353778	0.082	0.461	0.177874186550976	2033	8751	1.57469599340441	0.135927554222506
TSHZ2	1.23353445930309e-310	1.35725796557119e-308	1.52726022633136	1.8783676283503	0.716	0.251	2.85258964143426	2033	8751	0.946867127795437	2.26635678800147
APOD	1.25449535828454e-309	1.3734539728562e-307	0.987191913715962	4.71808138587769	0.369	0.086	4.29069767441861	2033	8751	1.34143997541101	6.03397226038405
CDKN1C	3.54209805032477e-306	3.85878265819044e-304	1.04413147420583	2.24986391149317	0.601	0.182	3.3021978021978	2033	8751	0.622108611679537	1.66656897118348
MEST	6.37738285337243e-304	6.91333433848836e-302	0.289312285808658	3.99438038291418	0.256	0.024	10.6666666666667	2033	8751	0.129828044877906	0.53285620584787
AKR1C1	1.14714570937823e-300	1.23745531767536e-298	0.966343806471666	2.52566378539981	0.573	0.133	4.30827067669173	2033	8751	0.558034100132303	1.60464194848625
XPNPEP2	4.05631243339908e-299	4.35430299557952e-297	0.188103585081493	5.60540139219645	0.215	0.005	43	2033	8751	0.0619559668407481	0.308308341732411
CD99	3.02907454063414e-297	3.2358162301551e-295	7.64104257431364	0.981448600607711	0.948	0.745	1.27248322147651	2033	8751	5.52884702443468	9.70833264433574
PECAM1	3.54033579803883e-297	3.76370191167355e-295	0.116997783494617	-3.68674467292783	0.119	0.507	0.234714003944773	2033	8751	2.77888836226324	0.229785998987699
EPB41L2	4.52551813593662e-296	4.78791115862602e-294	1.19605933355112	1.65350916266779	0.669	0.282	2.37234042553192	2033	8751	0.745526663410264	1.78035329419331
PIEZO2	1.28087865181117e-295	1.34866103405534e-293	0.370040236612305	3.32157127260357	0.296	0.046	6.43478260869565	2033	8751	0.188208385758391	0.692276441014914
FXYD1	2.11514890804442e-294	2.21647461287741e-292	0.946755478403933	2.73749776446076	0.606	0.1	6.06	2033	8751	0.518147333418484	1.44607327285245
CAB39L	2.76899855682276e-293	2.88789489295932e-291	0.362537101377717	3.10497260283852	0.348	0.05	6.96	2033	8751	0.155112424629158	0.574837524801327
ETS2	8.20030814548209e-293	8.51207457780561e-291	0.115779202685296	-2.94965610611058	0.139	0.489	0.284253578732106	2033	8751	1.3287066135033	0.195416677846285
PRRX1	4.99159695058319e-292	5.15704612650393e-290	6.48329328115198	2.29784796689423	0.926	0.216	4.28703703703704	2033	8751	2.7218049861672	8.37561308764985
SLPI	7.36947611365608e-292	7.57816314752878e-290	0.311359370400282	5.33286870771146	0.2	0.012	16.6666666666667	2033	8751	0.191198497198515	0.923881536860588
ATP5E	1.65016070066912e-290	1.68899704088021e-288	3.63140549256237	-0.913409939070603	0.883	0.899	0.982202447163515	2033	8751	8.36572289971095	4.79799392037608
SELM	3.75632902599512e-290	3.8269340993541e-288	4.47128336803254	1.68847595471288	0.912	0.394	2.31472081218274	2033	8751	2.45116676495703	5.77403622771162
AADAC	2.08301229746607e-286	2.11238565060084e-284	0.254855072350375	5.79284002386795	0.185	0.005	37	2033	8751	0.110936201155978	0.557790845019378
ZNF503	6.53072361217353e-286	6.5924359545638e-284	0.804693725802341	2.1625623832656	0.55	0.157	3.5031847133758	2033	8751	0.463815792559673	1.26065828847462
SPON2	7.43984928047781e-286	7.4758595098719e-284	1.53155579530457	2.52111797232789	0.658	0.116	5.67241379310345	2033	8751	0.804366921717774	2.6633793956261
EFEMP2	9.24536608519614e-284	9.24788754867393e-282	0.826697615482459	1.93087531145384	0.571	0.168	3.39880952380952	2033	8751	0.436327978688788	1.22373539977444
GSTM5	2.88039046560389e-282	2.86813903104431e-280	0.242881870031786	4.38463120639709	0.25	0.015	16.6666666666667	2033	8751	0.0870462518572745	0.394637326594131
TNNT3	4.77639644944989e-282	4.73465676876551e-280	0.252802359724791	3.92695449192865	0.26	0.023	11.304347826087	2033	8751	0.111085991851807	0.422986158342481
OSR1	9.06613288894054e-281	8.94660629390249e-279	0.197967269429865	5.3204329873173	0.207	0.007	29.5714285714286	2033	8751	0.0706904976901816	0.346566705409522
FIBIN	6.71614597912575e-280	6.59801376860006e-278	0.240511074295517	4.07323726672711	0.233	0.017	13.7058823529412	2033	8751	0.095587970080194	0.422454762201642
ABCA6	7.88458887411871e-277	7.71147834506028e-275	0.554013657515612	3.4173159419579	0.41	0.046	8.91304347826087	2033	8751	0.288889960187632	1.01095806387757
ITGB5	1.45185590283646e-276	1.41369650432828e-274	0.726007102208815	1.97405958038546	0.537	0.167	3.21556886227545	2033	8751	0.424231600546219	1.0941071132539
GLIS2	2.8576444611981e-276	2.77027859088658e-274	0.31801491382172	3.11832489732337	0.318	0.048	6.625	2033	8751	0.141750206080157	0.503519294135579
PRRX2	7.68836602620951e-275	7.42062205143712e-273	0.853050976068111	2.2238414270418	0.597	0.098	6.09183673469388	2033	8751	0.367195067024518	1.23790022997779
C1QTNF2	7.74628170599394e-274	7.44387228044116e-272	0.430788012895385	2.56538580393243	0.394	0.083	4.74698795180723	2033	8751	0.19807648345326	0.671868275015159
GMFG	1.61996634065377e-271	1.54995562140986e-269	0.0555472382701669	-3.62494335111489	0.068	0.483	0.140786749482402	2033	8751	1.35949794176715	0.0990672676206954
PKDCC	1.18636234323999e-270	1.13017704438698e-268	0.373472728331102	2.82792711922659	0.359	0.06	5.98333333333333	2033	8751	0.173413111667277	0.587962218349599
PSD3	1.4636825295217e-270	1.3883533510627e-268	0.553761559261705	2.29239644250085	0.443	0.114	3.8859649122807	2033	8751	0.299029067649226	0.875270929537621
HLA-E	2.14285655599484e-270	2.02384984425848e-268	2.75141831072435	-1.20061968254542	0.841	0.888	0.947072072072072	2033	8751	8.06861222968819	3.84621409100261
ADGRD1	3.04411498258416e-270	2.86276898746782e-268	0.16693730808731	5.39711422956151	0.189	0.006	31.5	2033	8751	0.0586328619131138	0.283372537732846
TMSB4X	5.28252186104242e-270	4.9466883435787e-268	40.77833404542	-0.827498288489542	0.995	0.995	1	2033	8751	80.8336708770849	49.6779265218738
FHL1	8.35508677373204e-269	7.79076438740454e-267	1.79040833101882	1.70382918872658	0.751	0.292	2.57191780821918	2033	8751	1.1333237613033	2.64612978085349
CFL1	3.48008312853507e-268	3.23133794626763e-266	3.17734882541481	-0.972133721708623	0.848	0.865	0.980346820809249	2033	8751	7.80765204415947	4.35371000120607
PFN1	4.06916051196473e-268	3.76243471539058e-266	1.98030505505707	-1.18579087267094	0.774	0.824	0.939320388349515	2033	8751	5.90509628383457	2.86636210581997
SLIT3	4.74404745628047e-267	4.36809658254846e-265	1.30441285145444	2.60414145987986	0.665	0.107	6.21495327102804	2033	8751	0.70129734560973	1.99304632819781
SERPINE2	1.47849904653774e-266	1.35566041742123e-264	0.507830294281904	2.6929575479949	0.371	0.078	4.75641025641026	2033	8751	0.273670838221622	0.950590692327102
RHOBTB3	1.02450721825792e-265	9.35489869086467e-264	0.784758365034859	2.02391122423486	0.53	0.164	3.23170731707317	2033	8751	0.479852745931655	1.2441962956106
CDR1-AS	2.45686160831066e-265	2.23411969225142e-263	0.356905188026669	2.89377424601574	0.346	0.052	6.65384615384615	2033	8751	0.16600400221678	0.569543350495879
TCF7L2	3.5627613353116e-265	3.22642493600276e-263	0.75975670130714	1.76579261811467	0.554	0.219	2.5296803652968	2033	8751	0.460656510206942	1.13788242561252
AR	8.92344705100656e-263	8.04792523788731e-261	0.293567256854636	3.41933046797202	0.291	0.034	8.55882352941176	2033	8751	0.130509163862866	0.477839329762846
PLEKHA5	1.16515650242344e-262	1.04654832621756e-260	0.485626758243908	2.32382174160568	0.426	0.109	3.90825688073395	2033	8751	0.247065680838701	0.751830921073911
LINC01133	6.79853252839762e-262	6.08164661869585e-260	0.221705592520302	3.86944975590082	0.241	0.016	15.0625	2033	8751	0.0815814835121581	0.356720139646626
NENF	9.45144836486422e-260	8.42058998855069e-258	1.71201087645424	1.19482964464071	0.765	0.45	1.7	2033	8751	1.2570330827243	2.35936950547036
RND3	4.51122790183987e-259	4.00298714547936e-257	1.33554749454535	1.9020107859959	0.64	0.2	3.2	2033	8751	0.776879947220276	2.24768380556778
COL6A1	6.04799546519102e-258	5.34506779947765e-256	15.0841743670925	1.9362228005709	0.978	0.442	2.21266968325792	2033	8751	7.15263432951937	19.637584926792
CLEC3B	5.154189550462e-256	4.53692380989867e-254	0.843933340623318	2.32930567063335	0.462	0.174	2.6551724137931	2033	8751	0.609497639220266	1.68226479862082
PTPRE	1.24469729984919e-255	1.09126728209089e-253	0.0718557553637931	-3.06758931748382	0.091	0.432	0.210648148148148	2033	8751	0.969242875399592	0.126444114898261
NCALD	5.94660769095974e-255	5.19289876378016e-253	0.36754262089333	2.76551891616049	0.349	0.065	5.36923076923077	2033	8751	0.192746417107416	0.59870040996889
OAF	2.69915597693954e-253	2.34773226990243e-251	0.819735333608286	1.68378041760767	0.566	0.227	2.49339207048458	2033	8751	0.506748793065917	1.24207794789596
RNASE1	3.42335648113121e-253	2.96592057967612e-251	0.159340092862776	-3.86492399765546	0.139	0.545	0.255045871559633	2033	8751	4.88628659444446	0.38386685297355
BASP1	1.36075584100521e-250	1.17430560930041e-248	1.80885067427955	1.93772310542958	0.72	0.241	2.98755186721992	2033	8751	1.17743176042443	2.77301848655092
BGN	3.71562042122926e-250	3.19398214803012e-248	8.05788061457696	1.84207330069446	0.908	0.406	2.23645320197044	2033	8751	5.09110268540408	13.4154975563965
GNAI2	1.86122643701834e-249	1.59370229467026e-247	1.41813088847476	-1.01320742713724	0.715	0.758	0.943271767810026	2033	8751	3.60771542984387	1.96461045108838
ACKR3	2.21377756215464e-249	1.8882321330533e-247	0.970531669143706	2.36591251795485	0.473	0.17	2.78235294117647	2033	8751	0.729967170317578	2.09743381062441
EPAS1	2.73519374539159e-249	2.32396423015781e-247	0.127553777811346	-2.66451543246159	0.153	0.429	0.356643356643357	2033	8751	1.06210843798849	0.211351388002587
DIO2	5.46823412475625e-249	4.62822923651485e-247	0.510861302472153	3.14570764818735	0.321	0.049	6.55102040816327	2033	8751	0.307741722710235	1.12826626440135
ANTXR2	1.41197641776852e-246	1.19049628541816e-244	0.722094178731848	1.78172092122842	0.528	0.206	2.56310679611651	2033	8751	0.458835347467292	1.11869288839282
SMOC2	1.92341104694806e-246	1.61551845416562e-244	0.44708950929709	2.93191137791464	0.37	0.055	6.72727272727273	2033	8751	0.242130432588194	0.791351294445098
CREB5	6.28693035480983e-246	5.26046347482681e-244	0.623532620272273	2.01167771332374	0.452	0.165	2.73939393939394	2033	8751	0.409753262946166	1.04149686938552
ZNF704	1.92520295247539e-245	1.60477333985506e-243	0.541688814185021	2.16943684421847	0.456	0.127	3.59055118110236	2033	8751	0.314006306532054	0.845735013665414
SH3D19	9.10342276094343e-245	7.55961967084231e-243	0.719683535311789	1.69195530948995	0.541	0.208	2.60096153846154	2033	8751	0.44131840125973	1.08136493368779
SMIM14	3.38900585083356e-244	2.8037016072723e-242	1.0811405120513	1.43866907219721	0.637	0.331	1.92447129909366	2033	8751	0.76626309555354	1.58221776931464
ARHGAP21	2.48519263564046e-243	2.04828273932225e-241	1.0743526624528	1.41805136354641	0.64	0.314	2.03821656050955	2033	8751	0.74369796334899	1.58654275522754
EFHD2	7.3549487497742e-243	6.03929112640042e-241	0.224687434283191	-2.12830142636006	0.254	0.518	0.49034749034749	2033	8751	1.37196516977719	0.368348974595002
CD74	8.00876372393016e-243	6.55170462858019e-241	0.27720850643698	-4.06298356434782	0.215	0.584	0.368150684931507	2033	8751	11.3817396440869	0.723465532418639
CA12	1.31661062881154e-242	1.07308642583803e-240	0.224236977430356	3.70343928720547	0.238	0.022	10.8181818181818	2033	8751	0.0801434665633586	0.358269025918979
CACNB4	1.94166463388751e-242	1.57668900122983e-240	0.170282528057358	4.66219217717757	0.196	0.01	19.6	2033	8751	0.0612406721757893	0.281725041708262
DIO3OS	5.40881022631542e-242	4.37596609706974e-240	0.200124919494279	5.56019519929972	0.177	0.005	35.4	2033	8751	0.0804359776740127	0.384549315492707
CEP126	1.60040376746251e-241	1.29005440684175e-239	0.415596841895821	2.54545152341467	0.378	0.08	4.725	2033	8751	0.218480156199723	0.661887247736256
SNED1	1.98163397832846e-241	1.59152690974803e-239	0.381213079544186	2.82236437655326	0.322	0.073	4.41095890410959	2033	8751	0.223211791267865	0.683770091066411
EID1	1.93177238275538e-239	1.54583938381508e-237	4.74954966941115	0.771761944053076	0.907	0.722	1.25623268698061	2033	8751	3.80659286987279	5.90502041931908
LAMB2	8.65973696049489e-239	6.90457143306705e-237	1.46558283676244	1.3731523099029	0.725	0.36	2.01388888888889	2033	8751	1.06133447149802	2.25538553019446
PRRG3	2.30342810130627e-238	1.82993641867674e-236	0.16124251630278	4.99377396336059	0.187	0.007	26.7142857142857	2033	8751	0.056004390929514	0.264871473289757
SNX9	8.22671069584475e-238	6.51212214290502e-236	1.15581657384741	1.32682545137988	0.676	0.349	1.93696275071633	2033	8751	0.798776279267217	1.6560174847183
ATP1B3	2.84498914477921e-237	2.24397244157747e-235	0.430572509688193	-1.86851862182244	0.394	0.593	0.664418212478921	2033	8751	2.25568088337152	0.690497998783132
NFIA	4.22541213881838e-237	3.32087212595848e-235	2.10347155686303	1.44308785574304	0.775	0.397	1.95214105793451	2033	8751	1.51129476566654	3.17083469340844
PLXND1	5.58325129144209e-237	4.37242092240123e-235	0.187863108885535	-2.15024010552292	0.217	0.482	0.450207468879668	2033	8751	1.14441444678423	0.307438620590131
PDPN	5.65107627085167e-236	4.40984341901993e-234	0.173370097511007	4.17806418753098	0.21	0.012	17.5	2033	8751	0.0641139723823295	0.264581510090822
DPP4	8.71624854751123e-236	6.77773023097286e-234	0.330295377033972	2.77855007933606	0.286	0.066	4.33333333333333	2033	8751	0.176941711755344	0.579183505526923
PTPRS	1.30393579653443e-234	1.01036658938509e-232	0.587507626117771	2.20747431860569	0.472	0.115	4.10434782608696	2033	8751	0.327813314187334	0.938434672621228
COLEC12	1.984846870615e-233	1.53258035911417e-231	1.17035332528078	2.07252563591924	0.624	0.19	3.28421052631579	2033	8751	0.728898837229625	1.88648682841905
EPHX1	6.24886029666116e-233	4.80812656252887e-231	0.935860848044522	1.80130439307102	0.574	0.241	2.38174273858921	2033	8751	0.628847816654782	1.49450643920495
VASP	1.00954769430041e-232	7.74080367971247e-231	0.0928808366664045	-2.38732239999907	0.128	0.396	0.323232323232323	2033	8751	0.667871419179126	0.147778893549167
ADAMTS2	2.64591518669835e-232	2.0217364443918e-230	0.790315884605366	2.12130336052752	0.504	0.106	4.75471698113208	2033	8751	0.411624343955418	1.32806660763324
LHFP	5.59073375176553e-232	4.25708259312637e-230	2.50594322762567	1.68558585187933	0.817	0.338	2.41715976331361	2033	8751	1.65644482371428	3.68657091479022
ANKRD35	4.93601442508776e-231	3.74558391167177e-229	0.258519300885337	3.2390118750341	0.282	0.033	8.54545454545454	2033	8751	0.101330826201648	0.404179089780248
HAS2	5.86273826776988e-231	4.4335195299156e-229	0.461572020446935	2.81416588227027	0.342	0.05	6.84	2033	8751	0.237068383982362	0.891362826476175
COL5A2	1.44351491938722e-230	1.08787634643956e-228	5.19163319501585	1.95372878030945	0.884	0.276	3.20289855072464	2033	8751	2.89803409172769	8.38809380255632
ABCA10	1.45027668927068e-230	1.08924193938876e-228	0.21120123483998	5.0835547060393	0.192	0.008	24	2033	8751	0.0896430822522214	0.415779365999819
ADAM33	3.11082443915009e-230	2.32846267373935e-228	0.246254435218099	3.86562291648601	0.244	0.02	12.2	2033	8751	0.112664997101543	0.438917767441599
TPST1	4.13742960805793e-230	3.08638223576009e-228	0.370597800638681	2.37488276691164	0.374	0.089	4.20224719101124	2033	8751	0.196059084926214	0.564894442722853
RARRES2	1.84610341815811e-228	1.3724781020266e-226	0.764817977397521	2.86286867467354	0.457	0.079	5.78481012658228	2033	8751	0.456498726170107	1.4053695933451
CASC4	5.28252732212821e-227	3.91405037881325e-225	0.907910631931514	1.39360681224389	0.604	0.317	1.90536277602524	2033	8751	0.665888169365692	1.33475316409545
HLA-DRA	3.71956479746233e-226	2.74673634003208e-224	0.391487848289958	-4.14476249041782	0.307	0.577	0.532062391681109	2033	8751	16.7090239652814	1.04377541721462
RNF24	1.29410046566848e-224	9.52440630351193e-223	0.565999667434454	2.06477114521938	0.439	0.131	3.35114503816794	2033	8751	0.32366967418988	0.921430572140833
SPARC	2.61962675930048e-224	1.92158354883888e-222	17.8450784261202	1.59489798969012	0.958	0.639	1.49921752738654	2033	8751	15.195311814337	34.5299674454422
AP1S2	9.66363380478578e-224	7.06504735907362e-222	0.189156559613055	-2.18394524703168	0.217	0.496	0.4375	2033	8751	1.19054066269266	0.30773809636805
PTGES	3.31747432670761e-223	2.41736225276582e-221	0.221675867092596	3.61225091660542	0.24	0.019	12.6315789473684	2033	8751	0.0829471954436835	0.353025870633606
PIK3R1	8.09072686750554e-223	5.87605727545633e-221	1.48765910967112	1.53087650321578	0.706	0.38	1.85789473684211	2033	8751	1.25630229504796	2.33062774338733
NFIC	3.70524113751461e-221	2.68215580500482e-219	2.14771680370183	1.02296628737842	0.818	0.493	1.65922920892495	2033	8751	1.54853237523954	2.87236610913876
SPOCK1	7.85802424520004e-221	5.66962890294663e-219	0.490944533241846	2.46342054162191	0.407	0.063	6.46031746031746	2033	8751	0.20320935114988	0.815134878701634
RARG	2.03541225637421e-220	1.46376738933891e-218	0.315842540233561	2.60110668220423	0.326	0.067	4.86567164179105	2033	8751	0.147782485696747	0.500122846074101
CERCAM	7.46504015770635e-219	5.35099914366404e-217	0.973730330337909	1.90762676078193	0.557	0.144	3.86805555555556	2033	8751	0.538632448478893	1.63625718794986
GPC3	3.18826734840046e-218	2.27795491132794e-216	0.564379807203808	3.83213873319369	0.335	0.031	10.8064516129032	2033	8751	0.317502216041989	1.23420469507236
MPZL1	4.97599487171562e-218	3.54374573291178e-216	0.793361899116729	1.49285013158905	0.58	0.246	2.35772357723577	2033	8751	0.483412367079259	1.16655487957144
STAB1	2.28738243545623e-217	1.62374638305322e-215	0.0841849845281615	-3.43372438868222	0.101	0.447	0.225950782997763	2033	8751	1.56089157064896	0.144478873128095
CLMP	4.02693358277362e-216	2.84941158914843e-214	0.496313409550415	2.44838965795623	0.44	0.05	8.8	2033	8751	0.189376052597671	0.754221110432379
FKBP9	9.03343544314826e-216	6.37146731929233e-214	1.16595946660587	1.32784621887643	0.672	0.313	2.14696485623003	2033	8751	0.774890217107858	1.73003880770737
ARPC3	1.04684688603074e-214	7.36003596613174e-213	1.43968740726491	-1.08004329366866	0.716	0.767	0.933507170795306	2033	8751	3.99759759621963	2.03091435484513
MT1X	1.78488405778916e-213	1.25089676992702e-211	1.42557900755583	1.97650128392434	0.595	0.284	2.09507042253521	2033	8751	1.32029865058172	3.11430364939834
CRABP2	8.61079481171477e-213	6.01552859132048e-211	1.06258046616554	2.36265365058316	0.548	0.084	6.52380952380952	2033	8751	0.63105352757487	2.11904775812714
ARID5B	9.52428522776948e-212	6.63263989627516e-210	1.6954316089967	1.33305837518244	0.729	0.391	1.86445012787724	2033	8751	1.34352660876433	2.53773636932985
PLXDC1	9.18910886126759e-210	6.3790387886768e-208	0.536699187674111	2.34590855566089	0.434	0.087	4.98850574712644	2033	8751	0.312337375200986	0.875651830917254
TMEM59	1.99478676969983e-209	1.38041753628976e-207	3.01528959690622	0.826829800375592	0.877	0.647	1.35548686244204	2033	8751	2.46335256334251	3.92358310907465
AXL	1.88562587590246e-208	1.30078630172757e-206	1.05354104624304	1.72534363498306	0.616	0.199	3.09547738693467	2033	8751	0.652780531463428	1.61401313159507
MSN	1.97178062004966e-208	1.3559688851504e-206	0.73915982697411	-1.17799696764396	0.544	0.653	0.833078101071976	2033	8751	2.15402437360963	1.08448694917378
ECSCR.1	6.58802074553632e-208	4.51638581078729e-206	0.0415180104548241	-3.90669377086034	0.049	0.299	0.163879598662207	2033	8751	0.848913691887967	0.0792187498902392
CPED1	1.05520252901549e-207	7.21142448866923e-206	0.268935008806529	3.00116407733676	0.282	0.041	6.8780487804878	2033	8751	0.130208804030424	0.4220097022189
FABP5	2.81289185936485e-207	1.91642409464963e-205	0.322010820542095	-2.84658010217665	0.255	0.583	0.437392795883362	2033	8751	4.67873298946723	0.775382768875346
SGCE	1.07137207828091e-206	7.27673270205241e-205	0.689037155552543	1.71609467168426	0.534	0.177	3.01694915254237	2033	8751	0.407238669308978	1.04156312833189
ESAM	3.44084485905499e-206	2.32982252210351e-204	0.039400575743616	-3.5700335540888	0.055	0.291	0.189003436426117	2033	8751	0.608624005539862	0.0696025174072191
IGSF10	8.35858897895987e-206	5.64230395923285e-204	0.204906931631475	3.9646985245683	0.202	0.017	11.8823529411765	2033	8751	0.0893118228893011	0.353610834382141
GAS7	9.37195664998395e-206	6.30701156084241e-204	0.705855824705287	1.93368254060373	0.508	0.181	2.80662983425414	2033	8751	0.506788714665623	1.0972163161665
ENG	7.3087714762867e-205	4.90356174107211e-203	0.366759209940184	-1.75901447377254	0.358	0.514	0.696498054474708	2033	8751	1.58452415870454	0.587150170272593
ADGRF5	1.15242132844292e-204	7.70826253912309e-203	0.0230865269435228	-4.27666268902621	0.031	0.308	0.100649350649351	2033	8751	0.809776806449719	0.0383805825834767
ARPC5	2.96189812857722e-204	1.97513727931728e-202	1.08147914078898	-1.03925997732688	0.637	0.715	0.890909090909091	2033	8751	2.94619995419221	1.59987622851387
COL12A1	4.45178406162579e-204	2.95969667855399e-202	1.77586820017298	1.77473145419763	0.687	0.228	3.01315789473684	2033	8751	1.22681787540354	3.36263205480947
THY1	6.22540700774885e-203	4.12639477748558e-201	4.50386526896509	1.91756310757631	0.846	0.274	3.08759124087591	2033	8751	2.76246795056452	7.29053445991107
ABCA9	1.31692258232875e-202	8.70276226628423e-201	0.203466292528448	4.55110252341117	0.182	0.012	15.1666666666667	2033	8751	0.0930999705960517	0.414224527258252
ZCCHC24	1.4997181362401e-202	9.88107703775441e-201	0.697074252536266	1.63033444496238	0.525	0.213	2.46478873239437	2033	8751	0.474143509465779	1.05934432564519
UPP1	1.89253049128701e-202	1.24319480570931e-200	0.0654979034200791	-2.75101676699504	0.088	0.353	0.24929178470255	2033	8751	0.640425878511494	0.10513115048218
FBXO17	5.22345245000765e-202	3.42105043496632e-200	0.321001184594772	2.4553010066004	0.333	0.067	4.97014925373134	2033	8751	0.154585570705741	0.487481523270019
LRRC17	3.72384589951065e-201	2.43166032239262e-199	0.631750117806451	2.01841624018225	0.456	0.13	3.50769230769231	2033	8751	0.382988200552952	1.07166731028038
SNX21	5.88448567032162e-201	3.83118318523957e-199	0.354826448224165	2.18976721185649	0.365	0.094	3.88297872340426	2033	8751	0.190095042570319	0.533628689605704
CD24	1.75990014061438e-200	1.14242957210501e-198	0.219049880488455	4.1965869677323	0.171	0.016	10.6875	2033	8751	0.128643115623449	0.493035686519293
TMEM98	2.03137335317665e-200	1.31477652970604e-198	0.505794524388402	1.88508475402876	0.456	0.132	3.45454545454545	2033	8751	0.271295663884349	0.747868859133725
H2AFZ	2.08930173592905e-200	1.34830422289896e-198	0.800273399357313	-1.6517440351172	0.569	0.631	0.901743264659271	2033	8751	2.98440806626318	1.23884800259085
NOTCH2	4.95541215561642e-200	3.18856140048231e-198	0.728108802783953	1.69173789026282	0.545	0.195	2.7948717948718	2033	8751	0.504127635304784	1.10472361304307
SLC25A5	8.27743047103543e-200	5.31058702465323e-198	0.601830455951267	-1.23776367457281	0.476	0.622	0.765273311897106	2033	8751	1.96368511988455	0.923987842792139
CDK14	2.56552605038525e-197	1.64119087979005e-195	0.280737194144202	2.53931879383086	0.304	0.061	4.98360655737705	2033	8751	0.144534485000443	0.428661919550754
HNRNPA3	1.63823615177297e-196	1.04495723930191e-194	0.833544660901485	-1.01669507799113	0.573	0.702	0.816239316239316	2033	8751	2.34092550418057	1.25891791343528
SYNGR2	1.88840654227026e-196	1.20104839217339e-194	0.0323576183836789	-3.76766526064985	0.045	0.354	0.127118644067797	2033	8751	0.746314962131775	0.0558155967487672
GIMAP4	2.02394286400241e-196	1.2835414024564e-194	0.0305382736018949	-3.67405923166136	0.041	0.338	0.121301775147929	2033	8751	0.716766627913894	0.0550527029637134
PROS1	2.41829159585144e-196	1.52922197868697e-194	0.760760789283181	1.62021843750181	0.557	0.22	2.53181818181818	2033	8751	0.512547337296451	1.14405890101927
C7	3.50279207677292e-196	2.20866597253481e-194	0.43292510117268	4.77909983494366	0.202	0.026	7.76923076923077	2033	8751	0.327450166449755	1.47932774780503
HOXA10	6.13118350200893e-195	3.85493783272024e-193	0.243719823500544	2.86759124388438	0.272	0.039	6.97435897435897	2033	8751	0.106816630311112	0.37723794310072
FAM134B	1.09561720799063e-194	6.86898925328827e-193	0.258341591321018	3.14570422541435	0.271	0.04	6.775	2033	8751	0.170604379989913	0.415206977048634
IL17D	2.3207236921404e-194	1.45084788548982e-192	0.179664467466377	3.45573514449004	0.211	0.023	9.17391304347826	2033	8751	0.06997392806543	0.288969825343463
TENM1	3.34470110438958e-194	2.08508477346167e-192	0.16266100380358	4.32724344622245	0.175	0.011	15.9090909090909	2033	8751	0.073108156274215	0.299598768818215
H2AFY	8.87189585703111e-194	5.51511130592731e-192	0.390846485264068	-1.52223268005608	0.382	0.568	0.672535211267606	2033	8751	1.63322680831512	0.592480329178443
ICAM2	1.79000672220246e-193	1.10960247686725e-191	0.0360606767215064	-3.73182454380282	0.046	0.284	0.161971830985915	2033	8751	0.62494294268866	0.067665210104633
LAPTM5	5.7206818935474e-193	3.5362170154327e-191	0.107192519369753	-3.89650298627878	0.097	0.475	0.204210526315789	2033	8751	3.01714969987851	0.230467963189821
MGAT4A	8.52634396359528e-193	5.25576261240554e-191	0.0354630838515901	-3.31532688333186	0.046	0.334	0.137724550898204	2033	8751	0.623713677194958	0.06273020202714
GEM	1.35286483487351e-192	8.3159618872141e-191	0.456901062835152	2.34579545858382	0.372	0.085	4.37647058823529	2033	8751	0.271657098344564	0.779738908880072
PTGIS	1.58415837700657e-192	9.71058196223027e-191	0.602326691621767	1.91223345914871	0.42	0.154	2.72727272727273	2033	8751	0.418621260473062	1.06405546931303
EGFL7	3.73534375164549e-192	2.28333262774196e-190	0.142264107359436	-3.19671630885935	0.147	0.407	0.361179361179361	2033	8751	1.89299306403409	0.265810298007729
HLA-DRB1	5.64790555951521e-192	3.44287561614104e-190	0.22298909812577	-4.0485348861905	0.199	0.506	0.393280632411067	2033	8751	8.99068958898267	0.548466911834936
MCAM	1.3497949047628e-191	8.20541068348349e-190	0.0641695007362919	-3.91318568465639	0.072	0.351	0.205128205128205	2033	8751	1.54648274483071	0.123740008697481
FTH1	3.88449194827451e-191	2.35487960919363e-189	24.1107186864682	-1.34283902015542	0.99	0.982	1.0081466395112	2033	8751	67.7759535485355	29.8470080048906
SH2B3	4.67577160670632e-191	2.8267865378346e-189	0.0534256214168796	-2.72290376138223	0.073	0.324	0.225308641975309	2033	8751	0.477058356008905	0.0919080357987178
MYOC	5.27992764041917e-191	3.18329007274149e-189	0.205383385675895	6.36217584956378	0.137	0.003	45.6666666666667	2033	8751	0.120272266298745	0.615754246166378
MGST3	6.69757129149929e-191	4.02696048745173e-189	3.93511677262808	0.889054692411775	0.894	0.638	1.4012539184953	2033	8751	3.2123917534374	5.21230901938847
DKK2	1.33575376500794e-190	8.00942707159805e-189	0.126504622662722	5.28766679195305	0.144	0.004	36	2033	8751	0.0451025737295887	0.215784015088973
LRRC15	1.68285161617379e-190	1.00632697460653e-188	0.111400894903074	4.90107807474137	0.121	0.006	20.1666666666667	2033	8751	0.0422830507689121	0.20670827821413
STMN1	3.12945698815217e-190	1.86630976914029e-188	0.128726281952132	-2.84788417339555	0.143	0.363	0.393939393939394	2033	8751	1.0956823063444	0.23855755086691
DUSP6	3.91439001968544e-190	2.32810991278913e-188	0.242817202317348	-2.31224734912365	0.235	0.464	0.506465517241379	2033	8751	1.77160350379663	0.430899260179444
CDH5	4.0341409569809e-190	2.39286538812188e-188	0.0464707440032834	-3.74066089364436	0.056	0.297	0.188552188552189	2033	8751	0.875427898447696	0.0837212906286936
GFPT2	1.01299081948577e-189	5.99243977785053e-188	0.298196365468639	2.68071217441474	0.293	0.042	6.97619047619048	2033	8751	0.125487703588632	0.492532819519815
HMGA1	3.48536930112487e-189	2.05627444612745e-187	0.0494554631804305	-3.22695410758953	0.06	0.291	0.206185567010309	2033	8751	0.534709553580253	0.0860028737217823
CD63	9.63191947773766e-189	5.66738021462821e-187	15.9177529284927	0.71076926698451	0.981	0.853	1.15005861664713	2033	8751	12.2827098585266	18.5089712551024
TINAGL1	2.32234852704255e-188	1.36281604496262e-186	0.0426868194650247	-3.64717181948765	0.05	0.329	0.151975683890578	2033	8751	0.881980859631776	0.0880012570985127
DST	2.24703663122687e-187	1.31511404539305e-185	1.66158725810768	1.22225305266466	0.712	0.393	1.8117048346056	2033	8751	1.29452874567076	2.62475780013066
PRG4	4.21291332102288e-187	2.45913449714667e-185	1.20410658526391	3.62562137656989	0.358	0.061	5.86885245901639	2033	8751	1.38713477090178	5.98270358435424
KERA	6.83449750962762e-187	3.97883471420279e-185	0.145675534357069	6.54606726020184	0.121	0.003	40.3333333333333	2033	8751	0.0832032982928826	0.423905661804235
LRP3	1.40198126706089e-186	8.14036933059156e-185	0.306254074994085	2.493469453663	0.316	0.061	5.18032786885246	2033	8751	0.148201964146458	0.492062822768046
LYN	2.3397282347144e-186	1.35494893508224e-184	0.0487429293228578	-3.07135447601617	0.069	0.344	0.200581395348837	2033	8751	0.659745308756005	0.0759958791660586
CCDC71L	2.7893122301624e-186	1.61106574637674e-184	0.58006405354277	1.70447910851818	0.406	0.21	1.93333333333333	2033	8751	0.461122708620447	1.11504036065347
S1PR1	6.48924754399128e-184	3.73828223699142e-182	0.0415250047450562	-3.2551252856324	0.054	0.287	0.18815331010453	2033	8751	0.537385084567488	0.06991638011057
CNTN4	7.69549882902295e-184	4.42159653345898e-182	0.162480283822437	4.03700580206156	0.174	0.012	14.5	2033	8751	0.0657410282612537	0.275992314146931
DSEL	2.12756686742716e-183	1.21925095011984e-181	0.416048457405384	1.99848645467295	0.395	0.105	3.76190476190476	2033	8751	0.238163472663149	0.667577215451315
MARCKSL1	1.08148691194463e-182	6.18161064526068e-181	0.103910653491605	-2.66469163062915	0.12	0.352	0.340909090909091	2033	8751	0.87054202834933	0.186793882939094
MFAP2	1.12434409414248e-182	6.40992646002573e-181	0.508224079543216	1.89656591267818	0.412	0.12	3.43333333333333	2033	8751	0.277414811533172	0.832511785924173
FTL	1.37556568917493e-182	7.82188593177867e-181	37.1036322990015	-1.59029614476225	0.998	0.992	1.00604838709677	2033	8751	116.69829926679	44.6654402765083
HN1	1.70096878662144e-182	9.64729874185346e-181	0.187536466275149	-2.06836764567093	0.227	0.402	0.564676616915423	2033	8751	0.944536818653137	0.30755831080379
STEAP2	4.26178864591546e-182	2.41092341753254e-180	0.139100356793506	4.52944249585365	0.153	0.009	17	2033	8751	0.0554256441230305	0.260251952399204
HLA-DPB1	6.34114207379448e-182	3.57803006348516e-180	0.254317922367802	-3.70960706845169	0.242	0.51	0.474509803921569	2033	8751	6.53757666255419	0.544149110124988
ACTR2	7.99874587303445e-182	4.50180055452676e-180	0.97619344105015	-1.01641637694611	0.623	0.7	0.89	2033	8751	2.68351626397646	1.40969426317449
CTSD	1.43578344811726e-181	8.06016595899704e-180	1.24316094617346	-2.11481292105513	0.693	0.691	1.00289435600579	2033	8751	6.71112658316024	1.89981992845764
PPL	5.80035376987966e-181	3.24790292773465e-179	0.234220252483233	3.07403101652774	0.227	0.036	6.30555555555556	2033	8751	0.109804937043755	0.397244147589908
GAP43	8.47820902334278e-181	4.73531644080409e-179	0.14355252217322	3.93338635398978	0.164	0.011	14.9090909090909	2033	8751	0.0582492863879862	0.238841538503531
RPS7	1.98280656961975e-180	1.10464914863423e-178	10.2717657812573	-0.65033688533773	0.95	0.947	1.00316789862724	2033	8751	19.1735986026338	12.7231944888206
HNRNPA2B1	6.38092494746105e-180	3.54592511095525e-178	1.86882762310491	-0.802425523488187	0.778	0.816	0.95343137254902	2033	8751	4.19451660522868	2.57901592232251
CHPF	9.99077350149313e-180	5.53795873233899e-178	0.618207521165305	1.98268989883618	0.452	0.098	4.61224489795918	2033	8751	0.334226890067651	1.05370667829304
PIGT	2.66080990350252e-179	1.47120057126825e-177	1.06122153969424	1.17332985119746	0.632	0.351	1.8005698005698	2033	8751	0.791723068404807	1.61296061931519
COL16A1	3.32621237961248e-179	1.83450199563289e-177	0.59615238484268	2.11260890802583	0.436	0.095	4.58947368421053	2033	8751	0.357726728623827	1.08493643672251
CDO1	4.18306920178509e-179	2.30131552136206e-177	0.209692955985667	3.15413018135558	0.226	0.031	7.29032258064516	2033	8751	0.0996247492280375	0.348450003225207
ATP6V0B	5.74073842770025e-179	3.15039126782972e-177	0.641535679900184	-1.36998565735156	0.517	0.622	0.831189710610932	2033	8751	2.22337765986241	0.982095534333277
HYAL2	1.23517668920054e-178	6.76151697078287e-177	0.147132130388304	-2.64698957513374	0.172	0.361	0.476454293628809	2033	8751	1.14472322106082	0.248111585727892
SESTD1	1.27915103965277e-178	6.98486297235704e-177	0.611030418428746	1.52754618972881	0.491	0.216	2.27314814814815	2033	8751	0.427894877729059	0.950245416727065
COL6A3	2.46502603747614e-178	1.34270700447277e-176	16.7515866896472	2.10502266982335	0.979	0.299	3.2742474916388	2033	8751	8.05930004569159	23.4593880254079
COL5A1	3.27025934317739e-178	1.77692165693733e-176	3.12045670885642	1.84434857355359	0.804	0.203	3.96059113300493	2033	8751	1.80646294944798	5.23145735305513
ZFP36L1	4.01542946551564e-177	2.17644189207234e-175	7.17232649514571	0.978333525636457	0.916	0.763	1.20052424639581	2033	8751	6.61882907262873	10.7328352869279
FLI1	4.97280186004499e-177	2.68873409661302e-175	0.0514330976604105	-2.76030300459746	0.074	0.318	0.232704402515723	2033	8751	0.520406983550974	0.0832008782565488
ITIH5	5.2222776925174e-177	2.81670203190044e-175	0.791107610741588	2.27776320819398	0.499	0.116	4.30172413793103	2033	8751	0.528906699199395	1.38580462121922
RARRES1	3.28796984830273e-176	1.76907248121638e-174	0.213550215029395	3.1906672722051	0.183	0.042	4.35714285714286	2033	8751	0.138956458674511	0.521734801420741
DDAH2	2.36248161351572e-175	1.26801878992749e-173	1.29661453045853	1.09086633584774	0.711	0.407	1.74692874692875	2033	8751	0.991405419370174	1.8109620405499
CYS1	3.26345092223908e-175	1.74733579062757e-173	0.170676887549647	3.44946218876492	0.199	0.021	9.47619047619048	2033	8751	0.0684181031586279	0.273774319434835
CST3	2.02735337913644e-174	1.08286258401156e-172	20.3703315560699	1.11394113388394	0.981	0.784	1.25127551020408	2033	8751	14.7035794235837	26.6249608232375
CMIP	2.87515347336823e-173	1.53197644878792e-171	0.139969370961325	-1.8552226798186	0.181	0.409	0.442542787286064	2033	8751	0.742190714372486	0.216852584044194
TTC3	3.01907749478323e-173	1.60477824517391e-171	1.62487179348104	1.06142333842247	0.722	0.463	1.55939524838013	2033	8751	1.39003650830348	2.37703359675658
TBX5	3.05537931839169e-173	1.62016089832596e-171	0.119390835355451	4.646028308047	0.151	0.007	21.5714285714286	2033	8751	0.0379866062278979	0.181875839630418
GHR	3.01705351225225e-171	1.59599229785152e-169	0.203358228877735	3.07898666186106	0.216	0.031	6.96774193548387	2033	8751	0.0939748812363113	0.328208257245213
ACTN4	4.07506371218236e-171	2.15050004916751e-169	0.503657376944589	-1.2605069442859	0.459	0.568	0.808098591549296	2033	8751	1.61357746015679	0.745290872882015
TWIST1	2.41827051526376e-170	1.27312107557163e-168	0.62882404254516	1.963952793732	0.48	0.087	5.51724137931035	2033	8751	0.30972833525957	1.00225441932074
TPBG	4.72603303458759e-170	2.48212608494355e-168	0.465565449208192	1.75479690323524	0.419	0.139	3.01438848920863	2033	8751	0.27638893187538	0.740268081525881
PALM	5.05542661134423e-169	2.64880280974383e-167	0.451075984904665	1.97467082645353	0.401	0.111	3.61261261261261	2033	8751	0.259737622128018	0.715407461106821
PLEKHH2	6.25427745723088e-169	3.26915985092215e-167	0.318777823441738	2.48945206102786	0.308	0.057	5.40350877192982	2033	8751	0.174951579374936	0.545286557892074
AGTR1	3.30871246155338e-168	1.72539162153895e-166	0.227102097536757	3.36883281131291	0.224	0.021	10.6666666666667	2033	8751	0.106378504125663	0.394317001443299
FRMD4B	5.65031340781933e-168	2.93949874355726e-166	0.0649932589734845	-2.70321663665759	0.082	0.332	0.246987951807229	2033	8751	0.644519190943416	0.110230805818106
ADGRL4	1.07705148648244e-167	5.58999882347468e-166	0.0550113656662523	-3.51917810933124	0.063	0.318	0.19811320754717	2033	8751	1.10456399524244	0.10337192386106
LY6E	2.50529805697759e-167	1.29721385980821e-165	2.05208082764247	0.995017258087907	0.761	0.524	1.45229007633588	2033	8751	1.84376340921755	3.07077503926665
TPPP3	8.5815032563979e-167	4.4329709075186e-165	0.966034025915297	1.81583478414032	0.52	0.168	3.0952380952381	2033	8751	0.687030318218017	1.76879066106999
GPX1	1.4027617798543e-166	7.22931515865894e-165	1.23933776068111	-1.44948477779198	0.672	0.67	1.00298507462687	2033	8751	4.38736925111395	1.82149397692941
GALNT15	1.11487476203961e-165	5.73222757323452e-164	0.245778649525403	2.65810280653554	0.251	0.043	5.83720930232558	2033	8751	0.126507544671203	0.41032542648033
FXYD5	7.10475545891001e-165	3.64445800999472e-163	0.506901067264585	-1.19084603952662	0.435	0.6	0.725	2033	8751	1.73842517700679	0.789106564430995
CAPN6	7.77599022298959e-165	3.97949862435137e-163	0.125970501109293	5.26804938327159	0.117	0.004	29.25	2033	8751	0.0533485309296949	0.255928866894491
STEAP1	2.36545244830848e-164	1.20775282082312e-162	0.224967922085364	2.81345330751773	0.245	0.033	7.42424242424242	2033	8751	0.0877424884833797	0.358966378731586
SOX9	2.75004319399471e-164	1.40086691034832e-162	0.155000116344184	3.95544818392867	0.148	0.014	10.5714285714286	2033	8751	0.0786143804800807	0.329884675621554
IL17RD	4.1574658570125e-164	2.11291440298884e-162	0.137555948108406	3.6878439186858	0.17	0.016	10.625	2033	8751	0.0530234674806787	0.2190295786595
GLT8D1	4.35496258684538e-164	2.20818679000275e-162	0.613905599603768	1.4279385145634	0.509	0.215	2.36744186046512	2033	8751	0.385401923868291	0.893618700774965
HNRNPA1	5.47648942255716e-164	2.7704741662711e-162	1.7794516847862	-0.804225083511188	0.747	0.793	0.941992433795712	2033	8751	4.31024775970635	2.56181987632767
TMEM119	7.79802343590103e-164	3.93585559014766e-162	0.392990370904811	2.4039657849537	0.347	0.057	6.08771929824561	2033	8751	0.217926462180695	0.644629256992603
EMX2OS	1.13442873416443e-163	5.71264044027976e-162	0.196218942393176	2.98921247159559	0.222	0.032	6.9375	2033	8751	0.0960184228304287	0.308147537177699
ANG	1.07494533996497e-162	5.40074135873726e-161	0.277756260681128	2.35936725343749	0.288	0.068	4.23529411764706	2033	8751	0.146619959936189	0.451522405002306
SOBP	1.45130517077249e-162	7.27503908610918e-161	0.283461647571725	2.21835151506871	0.307	0.072	4.26388888888889	2033	8751	0.145997082970906	0.44367759262115
ABCC9	1.62617305089263e-162	8.1330827631689e-161	0.955603633173176	2.45358434866153	0.543	0.095	5.71578947368421	2033	8751	0.607505934114127	1.66332015663518
GAPDH	3.96857101499058e-162	1.98032593550755e-160	4.65442549803085	-0.917442261024738	0.89	0.87	1.02298850574713	2033	8751	11.1532366724898	6.59037020371864
CTSB	5.20079680066178e-162	2.58933788224803e-160	1.37749640795805	-1.89198541217614	0.702	0.64	1.096875	2033	8751	6.35624111691114	2.09128979555432
CDH11	9.42199057780332e-162	4.68036850237336e-160	0.701457486315779	1.60646949679172	0.463	0.18	2.57222222222222	2033	8751	0.501297119336572	1.20738253857879
C12orf57	2.3147403113713e-161	1.1472562002711e-159	2.50754136984709	1.07440580653467	0.834	0.503	1.65805168986083	2033	8751	2.11551669023365	3.45625354429295
GPC6	2.89416425763933e-161	1.43121300345193e-159	0.296012176289022	2.2901930993251	0.302	0.059	5.11864406779661	2033	8751	0.150331438578292	0.46601091036743
ANXA4	4.54858075015467e-161	2.24430645712789e-159	0.920743878795892	1.18390495758909	0.593	0.338	1.75443786982248	2033	8751	0.738779510540846	1.41038351776762
MCTP1	5.87913180327299e-161	2.89432157634956e-159	0.0202654283055619	-3.66892978503272	0.026	0.246	0.105691056910569	2033	8751	0.41396535527115	0.0345245756009534
ARPC2	1.08433471558962e-160	5.32631021233599e-159	1.94979762844998	-0.81309061491367	0.763	0.787	0.969504447268107	2033	8751	4.54676350435715	2.70437613349823
PTN	1.77693485317525e-160	8.70895954988297e-159	0.547750564220544	2.48920283854915	0.288	0.098	2.93877551020408	2033	8751	0.491352203932062	1.6421562107
CD47	3.29803435935519e-160	1.61281209137712e-158	1.44416862508551	0.978750574084942	0.729	0.489	1.49079754601227	2033	8751	1.29747015169704	2.04567078642237
HSD3B7	5.11454639185639e-160	2.49558110641224e-158	0.448097935897818	1.8261431667	0.36	0.126	2.85714285714286	2033	8751	0.276458096757764	0.772810453390497
CLEC14A	7.99334400944406e-160	3.89162673167756e-158	0.0789341250325974	-3.32460345707961	0.087	0.305	0.285245901639344	2033	8751	1.06714518539633	0.138717615903356
PEBP1	1.24015747681813e-159	6.02448243595137e-158	2.35950784618034	0.768530670415752	0.825	0.598	1.37959866220736	2033	8751	2.13067133856071	3.12997251751582
PTCH2	1.43805135355268e-159	6.97043129653751e-158	0.221423068745104	3.37443403051758	0.195	0.029	6.72413793103448	2033	8751	0.125444167616556	0.432365014595552
MXRA7	4.56533124169178e-159	2.20801492977295e-157	1.15302186102483	1.25232744551358	0.681	0.276	2.46739130434783	2033	8751	0.752269370082781	1.63713211451805
ERG	6.17094680802621e-159	2.97802314599616e-157	0.0256076170596191	-3.30852541044363	0.034	0.234	0.145299145299145	2033	8751	0.357650842211121	0.0409437452182481
C1QTNF7	9.78773026156087e-159	4.71310267255817e-157	0.13225582997434	4.05193300746685	0.15	0.011	13.6363636363636	2033	8751	0.0524053509308678	0.219297879197096
PHLDB1	1.02198411339661e-158	4.91043283829823e-157	0.743232087529458	1.41516736893628	0.537	0.218	2.46330275229358	2033	8751	0.524764121919452	1.16841184189667
LGALS9	1.10495299421714e-158	5.29751537924668e-157	0.0573551409388431	-2.76768720705221	0.069	0.314	0.219745222929936	2033	8751	0.528444194962721	0.10891000663168
MYL6	1.40695346453153e-158	6.7307430305393e-157	7.57672294593144	-0.648312386353806	0.954	0.932	1.02360515021459	2033	8751	13.8026283774692	9.52357977098279
WNT2	2.36339120920902e-158	1.12817325270832e-156	0.200533570044041	2.91968373487387	0.2	0.025	8	2033	8751	0.0825613242023332	0.347610314008475
TIE1	3.70467529218981e-158	1.76461221818028e-156	0.0319172341233105	-3.52732325174649	0.041	0.25	0.164	2033	8751	0.554474475493648	0.0511557388070923
MYCT1	4.23112955078504e-158	2.01102023530401e-156	0.0184558410399631	-3.91446558820228	0.026	0.208	0.125	2033	8751	0.322778615155105	0.0355884200526754
CXorf36	7.19432491520018e-158	3.41203263111843e-156	0.0177748900970047	-3.89010297104821	0.027	0.221	0.122171945701357	2033	8751	0.379661013400745	0.0268656754765151
B4GALT1	2.12862498201645e-157	1.00736605062912e-155	1.24513186849452	1.06308135478645	0.672	0.433	1.55196304849885	2033	8751	1.12794521429689	1.85563361899149
MMRN2	2.31880385056108e-157	1.09501282264908e-155	0.0494984217159837	-3.22808383006359	0.062	0.279	0.222222222222222	2033	8751	0.679142676530388	0.0825365233957453
COL6A6	3.22859543540894e-157	1.52138053857835e-155	0.111635686340598	5.7700568106132	0.112	0.002	56	2033	8751	0.0432072498709262	0.216955415638999
RAPGEF5	3.88632401136019e-157	1.82740269645283e-155	0.0262899739544553	-3.69567239248152	0.033	0.243	0.135802469135802	2033	8751	0.483365847947265	0.0492826869172591
HHEX	7.62033992799793e-157	3.57554798412628e-155	0.0137395571006744	-3.95995907222983	0.021	0.217	0.0967741935483871	2033	8751	0.306099595730447	0.0214965486415976
TGFB1	1.21093673707321e-156	5.66976039064533e-155	0.267493393994524	-1.47777524533053	0.286	0.482	0.593360995850622	2033	8751	1.08427126718039	0.415659972247412
SAT1	1.30914160141431e-156	6.11655415726609e-155	2.3408391531336	-1.65499511138689	0.773	0.768	1.00651041666667	2033	8751	11.1718805056098	3.97517201816871
ITGA6	2.92921183406941e-156	1.3656829580621e-154	0.0556011467620934	-3.25042178750657	0.06	0.307	0.195439739413681	2033	8751	0.956231264607155	0.114959381862189
ACTN1	1.03053619836846e-155	4.79449885439668e-154	0.411113689389099	-1.40225493579921	0.366	0.494	0.740890688259109	2033	8751	1.34378034558262	0.65272751274574
GNG5	2.10404033640559e-154	9.76825140146444e-153	0.771940456989282	-0.968598016317143	0.568	0.627	0.905901116427432	2033	8751	1.94157813595732	1.13164059248327
CDC42EP3	5.57271263088107e-154	2.58174977168776e-152	0.0348908099746523	-2.96186082742305	0.046	0.265	0.173584905660377	2033	8751	0.432280845173573	0.0589811440889593
ROR1	6.27507445480139e-154	2.90103547168822e-152	0.167490760376627	3.08392458386537	0.2	0.025	8	2033	8751	0.0705736838959385	0.278013737611304
WNT11	1.25501193758646e-153	5.78989364749005e-152	0.162545053515641	3.72158107948708	0.167	0.015	11.1333333333333	2033	8751	0.0702794253381481	0.282961797420474
SEC14L1	2.02837854999664e-153	9.3381795755703e-152	0.176439366066987	-1.74139924240926	0.209	0.428	0.488317757009346	2033	8751	0.865225406202348	0.29307966233794
HSPB6	3.56902987184246e-153	1.6396674605379e-151	0.354607438401962	2.14012123214484	0.345	0.075	4.6	2033	8751	0.202377057714563	0.551485654557165
ZBTB20	6.78292359538505e-153	3.10968784666757e-151	0.730152753226563	1.39077084579903	0.552	0.251	2.199203187251	2033	8751	0.560376967071549	1.0912517248717
CD52	2.0995621832158e-152	9.60560611306588e-151	0.0428291602499959	-3.98209434090837	0.048	0.406	0.118226600985222	2033	8751	1.67130859079236	0.0814529347324258
SERTAD4	2.36031891196276e-152	1.07761780034549e-150	0.184566573982004	2.74161470874361	0.205	0.039	5.25641025641026	2033	8751	0.0899549961611121	0.301415469012888
LOXL1	5.64530420618573e-152	2.57206137394044e-150	0.671027165919856	1.85795312498365	0.456	0.094	4.85106382978723	2033	8751	0.373347911353254	1.17339368779995
ENTPD1	1.79961126349541e-151	8.18228212076035e-150	0.0431522968654281	-2.96490017442615	0.056	0.293	0.191126279863481	2033	8751	0.527276646126752	0.0731431959729953
CD55	5.16694456464459e-151	2.34440787813544e-149	1.02936971041666	1.39073092257616	0.524	0.376	1.3936170212766	2033	8751	1.22781943870276	2.08940079904252
SPHK1	1.0637359300485e-150	4.81657878120314e-149	0.115938072325539	-2.14807815445859	0.137	0.311	0.440514469453376	2033	8751	0.607961762027074	0.193017613088444
TNFRSF1B	1.44163642800824e-150	6.51430210159124e-149	0.0864235905895103	-2.7311535124769	0.108	0.395	0.273417721518987	2033	8751	1.00239691409564	0.138806691565675
VWF	2.13958292066213e-150	9.64829134264158e-149	0.12556130521754	-3.81674579609458	0.119	0.392	0.303571428571429	2033	8751	3.79022855319001	0.274982928171617
FKBP1A	1.78777117634773e-149	8.04533589094238e-148	1.56149709737526	-1.04169904510184	0.736	0.711	1.0351617440225	2033	8751	3.88040673124113	2.22120552384264
HIF1A	1.8709333666035e-149	8.40239993172991e-148	0.517084455592842	-1.33750443161405	0.439	0.58	0.756896551724138	2033	8751	1.94409024479618	0.813511881077912
PCAT19	2.19535556478293e-149	9.83930642741614e-148	0.0245573716893874	-3.68899539456998	0.029	0.216	0.134259259259259	2033	8751	0.340964780252283	0.048275255136075
C14orf132	2.72114343184812e-149	1.2171033000254e-147	0.336820242962258	1.9472019294129	0.343	0.091	3.76923076923077	2033	8751	0.171652713264625	0.524682436542645
ADGRG2	5.16619549857712e-149	2.30603038826954e-147	0.106031065648824	4.17326129455659	0.129	0.009	14.3333333333333	2033	8751	0.0432727253748638	0.181266638331365
FAM49B	1.24367731696751e-148	5.54015446096903e-147	0.0933609114270211	-2.65892083604479	0.124	0.395	0.313924050632911	2033	8751	1.04878012956726	0.151492783492733
HLA-DPA1	1.30869379865237e-148	5.81800317841293e-147	0.137638898736696	-3.93818151814577	0.129	0.424	0.304245283018868	2033	8751	4.96381367613646	0.32813767303633
MAP3K11	1.70305743042709e-147	7.5559439141086e-146	0.0766836359247483	-2.15506592902755	0.103	0.324	0.317901234567901	2033	8751	0.499067365260221	0.128317259431658
LOX	1.79135084611199e-147	7.93168344457555e-146	1.09199059901652	1.75786075544756	0.571	0.125	4.568	2033	8751	0.6525306102023	1.9144976726168
PHLDA3	2.49857459949437e-147	1.10408900876452e-145	0.659760028291296	1.58595371153027	0.479	0.163	2.93865030674847	2033	8751	0.414929170570328	1.10067797318457
APOLD1	7.2309671960884e-147	3.18887102439121e-145	0.0543643701981567	-3.46357828646084	0.072	0.31	0.232258064516129	2033	8751	1.00973993398823	0.0889914466866235
SOX18	9.88874222215277e-147	4.35223322681388e-145	0.0237963815504443	-3.94379322927295	0.029	0.216	0.134259259259259	2033	8751	0.433933920474437	0.0437273206906915
TGFB3	1.10077584561287e-146	4.83506452266605e-145	0.432994829080493	2.00920729143292	0.369	0.081	4.55555555555556	2033	8751	0.244073132680876	0.725707662335769
PTPRB	1.1239869660493e-146	4.92718270415953e-145	0.0203185825190884	-3.64034754537309	0.028	0.238	0.117647058823529	2033	8751	0.437942149119365	0.0345517990234913
SELENBP1	6.93163341852073e-146	3.03255516914447e-144	0.383968698842281	1.99230279871015	0.368	0.1	3.68	2033	8751	0.251628604604507	0.609604854322208
CAMK1D	1.17037499282717e-145	5.1101730341577e-144	0.522177895303993	1.48806178045884	0.439	0.206	2.13106796116505	2033	8751	0.427415402245302	0.816045711297595
MAP1A	1.42840362036863e-145	6.22444555838261e-144	0.598054903152876	1.74569969152743	0.477	0.104	4.58653846153846	2033	8751	0.321126509582611	0.935992743407606
S100A13	1.45677240107655e-145	6.33552044626296e-144	2.58248503107401	1.00242906078223	0.829	0.436	1.90137614678899	2033	8751	1.8653050073011	3.59900669433386
VAMP8	3.78493891039383e-145	1.64282772509126e-143	0.070117209080697	-3.4962909467149	0.077	0.365	0.210958904109589	2033	8751	1.41745411126237	0.130310869535111
GIMAP7	9.30238877025463e-145	4.02969226925637e-143	0.0237627376645715	-3.76141621763347	0.032	0.302	0.105960264900662	2033	8751	0.740685908722539	0.0377144376585937
GPNMB	2.84698492458567e-144	1.23085953340731e-142	3.46694343352875	1.64136293093472	0.877	0.297	2.95286195286195	2033	8751	2.29929355862905	5.12119940117046
ST3GAL4	3.48995978934042e-144	1.50588343380834e-142	0.345578672525164	1.86827591457998	0.349	0.101	3.45544554455445	2033	8751	0.187698723165284	0.539469041316224
CCND1	3.94551916724854e-144	1.69912122885462e-142	0.156242927761049	-2.39351845789007	0.171	0.322	0.531055900621118	2033	8751	0.991798292100534	0.292188845925597
FMO1	1.54535717237123e-143	6.64201756546901e-142	0.142573947990703	3.85317113401509	0.145	0.011	13.1818181818182	2033	8751	0.0639260176057584	0.26243109382503
FAM114A1	1.98899292423538e-143	8.53212052450755e-142	1.09181059074183	1.23396046461274	0.639	0.257	2.4863813229572	2033	8751	0.686600775658702	1.5793266332327
SLC9A3R2	2.21585748220601e-143	9.48680150844853e-142	0.0855722997393082	-2.85622210410879	0.11	0.309	0.355987055016181	2033	8751	0.824878301497745	0.133120829766879
KANK3	9.29870429542961e-143	3.97334537330532e-141	0.0198644926694616	-3.62228557603378	0.028	0.219	0.127853881278539	2033	8751	0.369701788798573	0.0361714649894964
PLXDC2	9.75846179148934e-143	4.16171918960299e-141	1.20321062267321	1.2889683123407	0.621	0.35	1.77428571428571	2033	8751	1.06058589146689	2.00023488632002
CLIC1	2.01490929930865e-142	8.57642051075168e-141	2.03017817309864	-0.816123800699584	0.785	0.758	1.03562005277045	2033	8751	4.35263873015865	2.82967721981363
MN1	2.02120186564144e-142	8.58659618828293e-141	0.179382106099573	2.74962649137834	0.206	0.036	5.72222222222222	2033	8751	0.0918005321634992	0.303610964747627
TGM2	3.30882484536571e-142	1.40296723597529e-140	0.0458614324833266	-3.39295884287723	0.05	0.274	0.182481751824818	2033	8751	0.795884912062513	0.0959548816710231
GOLIM4	3.4792246969385e-142	1.47238112847747e-140	1.18678746702735	1.05214286090551	0.665	0.369	1.80216802168022	2033	8751	0.919410368273444	1.73886989839442
CD34	4.26813044317175e-142	1.80277310043066e-140	1.67122008047374	1.61044612083771	0.673	0.237	2.83966244725738	2033	8751	1.24020366713486	2.85983370779316
FAM46A	4.55437955573995e-142	1.91999380275122e-140	0.802113901090104	1.58782663470713	0.516	0.18	2.86666666666667	2033	8751	0.605968518835728	1.3517218810672
EFEMP1	5.40008716742275e-142	2.27216669610526e-140	3.27079241857685	1.66971712746404	0.78	0.258	3.02325581395349	2033	8751	2.33184627748971	5.9722071177566
TUBB2B	7.88271332656781e-142	3.31043873023762e-140	0.125340822802962	3.58610676915437	0.149	0.013	11.4615384615385	2033	8751	0.0552733459335412	0.209648051515583
AP2S1	8.46644721189475e-142	3.54881213990392e-140	1.0816288576648	-0.941623336853051	0.649	0.646	1.0046439628483	2033	8751	2.59595280629154	1.54367185013498
RAB34	1.22271458832923e-141	5.11541011991884e-140	1.07791553953151	1.16229305167801	0.649	0.309	2.10032362459547	2033	8751	0.764769326643276	1.53103555543841
SHOX2	5.67914610136607e-141	2.3714476111321e-139	0.258761675133018	2.23592843256993	0.279	0.057	4.89473684210526	2033	8751	0.136710843658331	0.409271915349435
TGFBR3	7.49294505385845e-141	3.12291191013654e-139	0.859415926874689	1.63085108726899	0.533	0.218	2.44495412844037	2033	8751	0.707313691813475	1.474300299591
CRIM1	8.54261700542878e-141	3.55366407980086e-139	0.156101173987239	-2.2054453290888	0.178	0.348	0.511494252873563	2033	8751	0.899210529275917	0.26114926539475
MATN2	1.15323359039281e-140	4.78831290380835e-139	0.453491222286514	1.74809550604872	0.369	0.138	2.67391304347826	2033	8751	0.323210133352019	0.798755754262881
PRKCH	2.74802858360792e-140	1.13885342770011e-138	0.0268310468007036	-3.17448981647098	0.04	0.231	0.173160173160173	2033	8751	0.347536001721123	0.0448318171522509
CALCRL	3.22498888101591e-140	1.33400573901571e-138	0.157871933845535	-2.54851810625543	0.16	0.354	0.451977401129944	2033	8751	1.26966137489135	0.296530514435112
ARHGAP32	3.68945454235725e-140	1.52326710429857e-138	0.214751234259862	2.410313578266	0.235	0.055	4.27272727272727	2033	8751	0.124061901772785	0.3457275662135
HLA-DMA	1.16470015885468e-139	4.79969881942997e-138	0.0649385333111336	-3.86803440994923	0.07	0.352	0.198863636363636	2033	8751	1.81773148275423	0.130929244750996
ARL4C	1.26004210625367e-139	5.18289468976042e-138	0.192251496897613	-2.71787903181215	0.182	0.459	0.396514161220044	2033	8751	2.64665041871559	0.361025302012965
STXBP6	1.81629234225229e-139	7.4569644185828e-138	0.292807768124301	2.05944205889139	0.312	0.075	4.16	2033	8751	0.173595200966872	0.452333235707497
GIMAP1	2.62123629302684e-139	1.07416994160798e-137	0.0189678482547677	-3.56105802683711	0.028	0.245	0.114285714285714	2033	8751	0.399760486531152	0.0325612723303223
ARHGAP12	4.6048375597358e-139	1.88353262712911e-137	0.312625681714986	1.8360922224542	0.329	0.113	2.91150442477876	2033	8751	0.207701690376673	0.484520839592971
NRGN	9.74535545718592e-139	3.97878093118429e-137	0.0148376029435175	-3.69106496008168	0.025	0.186	0.134408602150538	2033	8751	0.244186228521743	0.02095404757153
ECE1	2.38559840038959e-138	9.72175525906912e-137	0.245391604587609	-1.80880962541435	0.256	0.385	0.664935064935065	2033	8751	1.01734321909293	0.405607632300771
SVIP	8.4706936530741e-138	3.44558381755173e-136	0.0385209691086195	-3.03276638907689	0.05	0.235	0.212765957446809	2033	8751	0.395597055851293	0.0739701084308911
ARHGAP29	1.31274464724295e-137	5.32993703085392e-136	0.251885604879593	-1.99623726997031	0.25	0.396	0.631313131313131	2033	8751	1.41682484653098	0.425087021036072
SNRK	2.20132057220605e-137	8.92122661362179e-136	0.116357362135608	-1.97977276387119	0.155	0.362	0.428176795580111	2033	8751	0.677643693899956	0.177581037152505
RPS28	6.59592972959806e-137	2.66819907407233e-135	12.863331457465	-0.563207598922276	0.97	0.97	1	2033	8751	21.8716768552074	15.3332457939496
GPSM2	8.1639610435058e-137	3.29644269217227e-135	0.349712439741076	1.79589469559047	0.343	0.107	3.20560747663551	2033	8751	0.216587054413326	0.55670359421887
PAMR1	9.32130292696868e-137	3.7568606632028e-135	0.15017962466897	3.64862553376034	0.149	0.014	10.6428571428571	2033	8751	0.0639338975503837	0.283578676016197
CAV2	1.19255222675707e-136	4.79767903144717e-135	0.357725178233286	-1.61251058467426	0.348	0.414	0.840579710144927	2033	8751	1.28502593285177	0.568019517588018
ADAM15	1.21700356705482e-136	4.8871132293081e-135	0.170620509405943	-1.99104504078686	0.204	0.353	0.577903682719547	2033	8751	0.862233854996978	0.272377431154736
PHYHD1	1.30058542714095e-136	5.21323914565825e-135	0.205568857167117	2.48513574231642	0.233	0.047	4.95744680851064	2033	8751	0.110121754799391	0.329904874544822
GIMAP6	1.33080145793289e-136	5.32465761514023e-135	0.0173966023786998	-3.56688417661685	0.024	0.221	0.108597285067873	2033	8751	0.329765465841947	0.0307783780392083
NEO1	1.44993207820567e-136	5.79078136351977e-135	0.205973907731428	2.50142229322947	0.24	0.04	6	2033	8751	0.101475694222581	0.322113555350419
ACTB	1.57434779844018e-136	6.27544374357718e-135	15.930543993631	-0.742659666912482	0.973	0.968	1.0051652892562	2033	8751	32.885471997565	21.3511066820475
SPCS3	1.57698827147059e-136	6.27544374357718e-135	0.418881943344639	-1.11133051423028	0.403	0.533	0.75609756097561	2033	8751	1.23791183372914	0.634840065039275
KREMEN1	2.30567081683576e-136	9.15859061286783e-135	0.213489761686867	2.26274124704841	0.253	0.056	4.51785714285714	2033	8751	0.111447544428578	0.324723156003489
SHANK3	2.47206587947583e-136	9.80185256644057e-135	0.0324350169725112	-3.19901203537374	0.04	0.255	0.156862745098039	2033	8751	0.531550541505074	0.0560671162152259
RNF144A	2.53125853885981e-136	1.00185027708901e-134	0.290800608982943	2.0036066249526	0.29	0.088	3.29545454545455	2033	8751	0.183074018220954	0.485369117704314
BMPR1A	3.25779375388467e-136	1.28709172976636e-134	0.20932304556185	2.34178313889646	0.248	0.052	4.76923076923077	2033	8751	0.111489449387596	0.32819015409637
CTSZ	7.16784830643172e-136	2.82680411884116e-134	1.00344390753136	-1.40372686536401	0.629	0.614	1.02442996742671	2033	8751	3.35371654724562	1.47247719624691
ROBO4	2.49652956156054e-135	9.82801959422205e-134	0.03559031022542	-3.27935388297843	0.044	0.213	0.206572769953052	2033	8751	0.404351362397891	0.0685132186285626
MT1E	3.29780224429579e-135	1.29591850335666e-133	2.18897663572374	1.66279933364215	0.726	0.276	2.6304347826087	2033	8751	1.8828167693128	4.01732851465562
EFNB2	3.68395417755249e-135	1.44508191856007e-133	0.0288569093905688	-3.55707451158853	0.036	0.234	0.153846153846154	2033	8751	0.536937338376532	0.0483140517628192
KCNQ1OT1	4.81454312480593e-135	1.88521060506191e-133	0.578832391479566	1.77672258093756	0.387	0.159	2.43396226415094	2033	8751	0.524721661238068	1.15075315733785
C8orf22	7.17422505639086e-135	2.80419176893317e-133	0.0912128118698232	6.7453572413941	0.077	0.002	38.5	2033	8751	0.0509536773564811	0.261139823437488
OCIAD2	1.07471574735925e-134	4.19329693907582e-133	0.043086274277961	-3.08239184223036	0.063	0.265	0.237735849056604	2033	8751	0.612689058834721	0.0681870491621692
DYSF	1.14435281938987e-134	4.45710232628204e-133	0.0153623591183361	-3.70771439567646	0.025	0.175	0.142857142857143	2033	8751	0.213164421930025	0.0240038244077986
EIF4G2	1.41237410752386e-134	5.49129056716786e-133	1.32720589562359	-0.734059604999481	0.696	0.723	0.962655601659751	2033	8751	2.89582133165954	1.88015739150678
RPS19	2.34167265307278e-134	9.08833305176712e-133	12.0348132741924	-0.598894312331115	0.959	0.956	1.00313807531381	2033	8751	21.9063731109134	15.0401723746758
GPX8	2.66627068642089e-134	1.0329921254468e-132	0.849081847456298	1.33127901601203	0.57	0.199	2.8643216080402	2033	8751	0.512524948289622	1.25810465212694
HDAC1	4.48476696861933e-134	1.73447771373351e-132	0.0491081051969016	-2.38090158032023	0.073	0.258	0.282945736434108	2033	8751	0.34589445952121	0.0850203271051073
CRISPLD2	4.8179636400718e-134	1.8600720677793e-132	0.879575854800226	2.19555073621193	0.5	0.1	5	2033	8751	0.63205204040831	1.65991079300447
PTPRC	6.34244428318172e-134	2.44434026087035e-132	0.05701554748279	-4.14475319342298	0.054	0.4	0.135	2033	8751	2.56956354575735	0.129734692756223
FOS	2.67491100094626e-133	1.0290925085109e-131	24.7960320536899	1.00551113209109	0.944	0.872	1.08256880733945	2033	8751	26.6451680769932	43.793673605002
PODXL	1.82333476698068e-132	7.00249648903608e-131	0.0785867297716099	-3.03722763038572	0.095	0.267	0.355805243445693	2033	8751	0.778514089499017	0.131024361105218
VGLL3	3.03674622822654e-132	1.16422713411765e-130	0.250599262938332	2.35716947920895	0.244	0.049	4.97959183673469	2033	8751	0.133464142500672	0.443962815685345
LAP3	3.86767736560488e-132	1.48021057578262e-130	0.211543797203005	-1.47501816715	0.258	0.417	0.618705035971223	2033	8751	0.774243917141591	0.325845171595667
NRP2	4.83723485940262e-132	1.84805885965302e-130	0.100794297754196	-1.91278102886169	0.115	0.337	0.341246290801187	2033	8751	0.624835402508861	0.176787722871959
NOTCH1	4.95893556638625e-132	1.89127098914897e-130	0.0450334958304628	-2.49608572273561	0.062	0.254	0.244094488188976	2033	8751	0.373233216208804	0.0774332655928447
LMO2	5.5852317089624e-132	2.12644652227382e-130	0.100674934279833	-2.09274360663772	0.13	0.323	0.402476780185758	2033	8751	0.566823843448888	0.175531285155229
HMGB1	8.13955573629654e-132	3.09359349797827e-130	4.6267016537514	-0.651777844713362	0.915	0.9	1.01666666666667	2033	8751	8.77239234340482	5.97853162761554
SDK1	1.56602061909263e-131	5.94169823168146e-130	0.102948141616769	4.38062477746252	0.118	0.007	16.8571428571429	2033	8751	0.0427061123037572	0.173878518954643
MALL	6.07970969012018e-131	2.30275544648511e-129	0.0470023802708328	-2.83263193681123	0.065	0.221	0.294117647058824	2033	8751	0.367326398506256	0.0807431456137526
ANP32B	4.04398830110013e-130	1.5290722775603e-128	0.514226791692345	-1.06552195471976	0.452	0.558	0.810035842293907	2033	8751	1.50042273122049	0.770530908214448
LGALS3	4.31125975782826e-130	1.62733417205435e-128	5.17079032671295	0.786589971403603	0.912	0.675	1.35111111111111	2033	8751	4.47279318698799	6.74833333552991
ETS1	6.85769518601835e-130	2.58408288122466e-128	0.182916710445438	-1.90635554208716	0.213	0.419	0.508353221957041	2033	8751	1.16971924763728	0.292278392517403
ADH1B	1.28893457080321e-129	4.8485972931787e-128	0.207198047423877	5.19399301597076	0.136	0.006	22.6666666666667	2033	8751	0.126231495036849	0.531585003526925
PNP	2.50249152443678e-129	9.39758165302998e-128	0.0537846174382668	-2.58075751266664	0.074	0.232	0.318965517241379	2033	8751	0.353180257465231	0.0996074163731276
ACTR3	5.22610178801017e-129	1.95920947098725e-127	0.613413650921455	-0.999649167587952	0.496	0.587	0.844974446337308	2033	8751	1.6553923447161	0.918384764506445
CTSS	8.830264513744e-129	3.30474151172535e-127	0.222002420958482	-2.88389702457008	0.224	0.409	0.547677261613692	2033	8751	2.41856418818513	0.409600434370154
FEZ1	1.60513679546113e-128	5.99705268606412e-127	0.284701010198226	1.93027227441997	0.315	0.078	4.03846153846154	2033	8751	0.156881672740781	0.435035662889704
ST6GAL1	1.90901336249294e-128	7.12029628051181e-127	0.0215500781052349	-3.32467198597884	0.031	0.233	0.133047210300429	2033	8751	0.379887767370401	0.0374038752275155
EML1	2.77090371143006e-128	1.0317513887264e-126	0.419230424109813	1.61705964901026	0.393	0.119	3.30252100840336	2033	8751	0.231638904141073	0.644274692267338
CADM3	4.00192369412399e-128	1.48760697319075e-126	0.27195649065055	2.59069216011002	0.249	0.042	5.92857142857143	2033	8751	0.152505767830747	0.471448419446774
SEMA6B	4.21545485215645e-128	1.56433894564173e-126	0.0230922250783487	-3.49835052548244	0.03	0.216	0.138888888888889	2033	8751	0.367123986010387	0.0447899067833379
LRIG3	7.79570089139943e-128	2.88808407097872e-126	0.311999420049161	1.82580987123352	0.326	0.1	3.26	2033	8751	0.192410198220175	0.490369984805498
UCP2	2.53250925010871e-127	9.36645353914155e-126	0.0570185421077365	-3.22280175132675	0.074	0.314	0.235668789808917	2033	8751	0.87798508519782	0.0920634315141329
VKORC1	2.9118472708903e-127	1.07513609132906e-125	1.58580839181579	0.964747704432649	0.738	0.413	1.78692493946731	2033	8751	1.19550883050036	2.26799441312749
SPSB1	3.47280097637767e-127	1.28010817899777e-125	0.273664764207188	1.92052377060499	0.291	0.088	3.30681818181818	2033	8751	0.153040644601461	0.424692880759778
CXCL8	4.60605766589493e-127	1.69499841129906e-125	0.387933741649028	-3.40253112684171	0.32	0.472	0.677966101694915	2033	8751	7.37084461633817	0.965307729844239
BDH2	9.31791810048536e-127	3.42320710716663e-125	0.432972127140004	1.54410523278816	0.41	0.157	2.61146496815287	2033	8751	0.300686830361183	0.657887964088109
ROBO1	9.58199296033939e-127	3.51435561808714e-125	0.288080902142142	1.97000843994894	0.312	0.07	4.45714285714286	2033	8751	0.14775111050868	0.440356898194597
SGK1	1.16747136888879e-126	4.27477120528563e-125	0.32912272058318	-2.11982743666711	0.276	0.5	0.552	2033	8751	2.93459267333927	0.649327824096912
SLC16A4	3.37470285878753e-126	1.23361646362921e-124	0.149171126127099	2.95979066101332	0.171	0.027	6.33333333333333	2033	8751	0.0779023349480666	0.265202116181527
BCAM	3.98851861535743e-126	1.45557778854985e-124	0.0375889454872225	-3.2662389809803	0.045	0.257	0.175097276264591	2033	8751	0.578726323666809	0.0668563712077187
THBD	6.67650713230765e-126	2.4325035753901e-124	0.0974102656244871	-2.791940497781	0.104	0.358	0.290502793296089	2033	8751	1.25833234564588	0.194900373496773
H3F3A	1.90035619666082e-125	6.91227082044925e-124	6.0783847346822	-0.51914876045339	0.931	0.91	1.02307692307692	2033	8751	10.2619504522734	7.44882159142313
DPYSL3	1.98669136717103e-125	7.21437792507686e-124	1.18495809455362	1.0693804222342	0.645	0.311	2.07395498392283	2033	8751	0.885407292366976	1.77937519856923
CDC14B	4.80597571017403e-125	1.74179676205469e-123	0.223467566466151	2.08659478170233	0.266	0.067	3.97014925373134	2033	8751	0.131345248259435	0.337455061394804
P3H3	4.81238040229598e-125	1.74179676205469e-123	0.367370664594669	1.72275135691141	0.366	0.096	3.8125	2033	8751	0.191175980181743	0.565850859743486
P4HA3	5.84824357837194e-125	2.11324217053617e-123	0.211205287744625	2.13569072051271	0.221	0.066	3.34848484848485	2033	8751	0.108640979509864	0.362809834170622
SET	9.74270092280388e-125	3.51471928700364e-123	1.15908113087757	-0.762531255228023	0.657	0.702	0.935897435897436	2033	8751	2.68749364905504	1.69556817387852
WDR1	1.71384575142356e-124	6.17264968998802e-123	0.317531896874618	-1.18653513610231	0.332	0.469	0.707889125799574	2033	8751	0.977370697591084	0.484161610061478
SH3BP2	1.87904858383599e-124	6.75659201566909e-123	0.0895788446034729	-2.04047337261896	0.118	0.343	0.34402332361516	2033	8751	0.579959745290234	0.147282880608382
GPX4	3.28324825988597e-124	1.17864863306771e-122	3.98857289268446	0.635903128757271	0.891	0.722	1.23407202216066	2033	8751	3.80561196134109	5.40343849254108
MORC4	8.03448398567243e-124	2.87959046561413e-122	0.235675949042842	1.99318830072897	0.268	0.073	3.67123287671233	2033	8751	0.126995947167056	0.370138796141718
LYL1	1.02055791457613e-123	3.65177194604265e-122	0.0261460705371654	-2.98722409650991	0.037	0.215	0.172093023255814	2033	8751	0.281028145393525	0.0457832568278621
SOX7	1.51350662049188e-123	5.40685498223123e-122	0.0114691641744484	-3.99498444187631	0.017	0.17	0.1	2033	8751	0.240914133817781	0.0170278939921954
MMP14	1.6645985175588e-123	5.93697811627212e-122	1.32842890072237	1.11190282136259	0.667	0.328	2.03353658536585	2033	8751	0.985146745451382	2.12863043498505
GJA1	2.10696453591924e-123	7.50256659829106e-122	0.908342076623028	1.2887036496646	0.555	0.226	2.45575221238938	2033	8751	0.647863768786802	1.50367687751759
MAN1A1	3.0593426182213e-123	1.08762348395118e-121	0.966544129680906	1.12410020931543	0.615	0.34	1.80882352941176	2033	8751	0.842976201412218	1.44259373345787
GLG1	4.64619104815059e-123	1.64909806783229e-121	1.26178514473179	0.843103084128523	0.703	0.455	1.54505494505494	2033	8751	1.11858315495328	1.77817454032538
ADAMTS5	1.10819624235458e-122	3.92704774706199e-121	0.974459648796073	1.73927064023392	0.499	0.167	2.98802395209581	2033	8751	0.816106612445702	2.01065119873925
PDZRN3	1.41552157153679e-122	5.00803339280363e-121	0.142598733484061	2.80992795087566	0.178	0.027	6.59259259259259	2033	8751	0.0716295136230905	0.227139838739043
LCP1	1.68293405560986e-122	5.94456610397279e-121	0.0524768141416683	-3.76962489914612	0.056	0.334	0.167664670658683	2033	8751	1.36973483805152	0.111869931370543
GRB2	1.92773129973419e-122	6.79834214454337e-121	0.227129072477036	-1.50657762269933	0.267	0.452	0.59070796460177	2033	8751	0.997748440342643	0.345683306247336
TM4SF1	2.17497935871114e-122	7.65801532284758e-121	0.421098420976474	-2.11751990667535	0.323	0.421	0.767220902612827	2033	8751	2.5778210858178	0.809412348306782
TBX18	2.73168434650847e-122	9.60278685771013e-121	0.160187051011784	2.67597452517297	0.19	0.033	5.75757575757576	2033	8751	0.0790302863696167	0.26410297833569
PAK2	3.59482197563452e-122	1.26168504618522e-120	0.479291992820597	-0.971527039251417	0.437	0.574	0.761324041811847	2033	8751	1.3732215055343	0.711964163779372
SSFA2	4.04552642692511e-122	1.41760914889991e-120	0.125640886556456	-1.79485915739264	0.162	0.341	0.475073313782991	2033	8751	0.602856527501269	0.194878474887633
EHD4	1.10518586269325e-121	3.86656917240503e-120	0.0904013057850017	-1.97638375547887	0.122	0.294	0.414965986394558	2033	8751	0.469565776261928	0.142551340420689
TYROBP	1.20708538618366e-121	4.21636841402501e-120	0.105445226771891	-4.08976936264707	0.089	0.353	0.252124645892351	2033	8751	4.02877395914478	0.25434386783465
CHCHD10	1.9216220639438e-121	6.7016188810059e-120	0.166863161269411	-1.74304611629837	0.197	0.382	0.515706806282722	2033	8751	0.802804033734804	0.273628668255605
ADAMTSL3	2.13069917087794e-121	7.41901360037025e-120	0.119232026033721	4.22968828625191	0.118	0.008	14.75	2033	8751	0.0507253399888021	0.232402111349174
C5orf38	4.08972858158485e-121	1.42177831226471e-119	0.140537429100199	3.01517133138553	0.159	0.023	6.91304347826087	2033	8751	0.0709686199992916	0.228013585535386
PLEKHF1	5.64859999166391e-121	1.96061658385735e-119	0.174505170569756	2.35840915782883	0.209	0.048	4.35416666666667	2033	8751	0.102213789512215	0.272072423314976
TMEM159	6.41113995366359e-121	2.22178812315466e-119	0.367953567038811	1.61678157715364	0.368	0.137	2.68613138686131	2033	8751	0.27897877022663	0.559314925553329
A4GALT	7.9088493470394e-121	2.7365116152665e-119	0.422049657146508	1.46588708989107	0.394	0.162	2.4320987654321	2033	8751	0.270821292935372	0.648108840837324
RABGAP1L	9.06086290973296e-121	3.13019386486002e-119	0.442455873419663	1.51181248086607	0.402	0.184	2.18478260869565	2033	8751	0.397688062870348	0.691863135962249
S100A10	9.0806939705619e-121	3.13212776671137e-119	22.3517596145067	0.730811835938388	0.971	0.874	1.11098398169336	2033	8751	19.9771803721478	30.0607888765882
TMEM43	6.80989550359329e-120	2.34520438892134e-118	0.751478914370984	1.07773779811614	0.567	0.297	1.90909090909091	2033	8751	0.58957703290163	1.12296882196624
C4orf32	1.17406032042005e-119	4.03693303299433e-118	0.0565784681963357	-2.49987146739305	0.071	0.266	0.266917293233083	2033	8751	0.4790877289451	0.0997840801574328
TMEM2	1.62366034506656e-118	5.57414501615207e-117	0.0885503302943884	-2.2395699081627	0.116	0.317	0.365930599369085	2033	8751	0.697814836298099	0.146236602960901
TRIP10	1.73635551733832e-118	5.95175070320047e-117	0.373270069630593	1.5630470632338	0.366	0.141	2.59574468085106	2033	8751	0.257039739478848	0.595601694334502
HBEGF	3.25334295263257e-118	1.11342247302694e-116	0.0521466131806108	-3.31756028404603	0.059	0.292	0.202054794520548	2033	8751	0.922396397866263	0.110680537416169
OAZ1	4.0550649996861e-118	1.38564845315361e-116	3.38319249457289	-0.721057389402998	0.87	0.844	1.03080568720379	2033	8751	6.94387676912276	4.42647437745003
SAV1	8.402547389452e-118	2.86676678840745e-116	0.577144848069248	1.26768042425296	0.471	0.231	2.03896103896104	2033	8751	0.462626072771554	0.903963872523546
TMSB10	3.42207737473822e-117	1.16573118743792e-115	23.1167300336552	-0.543756015545543	0.992	0.98	1.01224489795918	2033	8751	36.6626907138931	26.8944503123832
FAM3C	6.0678758674151e-117	2.0638280732355e-115	0.763822765995632	1.05107210082773	0.566	0.298	1.8993288590604	2033	8751	0.595172527707831	1.11815469208953
PTBP3	1.07393096471558e-116	3.64705629776713e-115	0.258857656513531	-1.24774508608178	0.279	0.476	0.586134453781513	2033	8751	0.953892840241489	0.410544447888673
PPIA	1.47199254387616e-116	4.99116608945129e-115	4.40099580704992	-0.537631462081019	0.903	0.873	1.03436426116838	2033	8751	7.55690329722917	5.55521513002636
FCER1G	2.1784278793734e-116	7.3751513713063e-115	0.0682680039683043	-4.24542323689945	0.063	0.334	0.188622754491018	2033	8751	3.09522909528751	0.150931808388847
ARL4A	2.48672498447811e-116	8.40597081542631e-115	0.387774278232956	-1.56409535891252	0.347	0.483	0.718426501035197	2033	8751	1.67192697812036	0.649322904155784
ANOS1	3.32961198330698e-116	1.12379511203456e-114	0.107207431150259	3.28279544560127	0.126	0.017	7.41176470588235	2033	8751	0.052779341862169	0.183815674814147
MARVELD1	4.3877109626315e-116	1.47865187509447e-114	0.580604452776294	1.20298016660797	0.484	0.22	2.2	2033	8751	0.419469219173668	0.872273910604625
MYO10	4.57776289588822e-116	1.54034021845438e-114	0.0280888355022015	-2.75498336295493	0.043	0.194	0.221649484536082	2033	8751	0.234237355854368	0.0499217716227781
IGF2	5.29137051115343e-116	1.77773892318233e-114	0.819481546267099	2.17034883931502	0.442	0.122	3.62295081967213	2033	8751	0.70019551290371	1.78453015158622
PGF	5.92810886663237e-116	1.98862749571817e-114	0.0468947202503947	-3.12850630748394	0.06	0.192	0.3125	2033	8751	0.443613140098209	0.0806468353863403
ASAP3	5.98462586761599e-116	2.00453084996587e-114	0.180041037667444	2.28279459367353	0.218	0.05	4.36	2033	8751	0.0940451452852887	0.279060775644569
AKAP12	7.88830511943361e-116	2.63814654191878e-114	1.24805289213887	1.3276043781433	0.629	0.224	2.80803571428571	2033	8751	0.884764521987307	2.08588872148607
UAP1	1.10658202671222e-115	3.69521154473888e-114	0.488843844943977	1.45160986932747	0.406	0.155	2.61935483870968	2033	8751	0.318296945007078	0.796921803466965
BMP7	1.32162324020155e-115	4.40661227634476e-114	0.062498654839747	5.79221517255695	0.08	0.001	80	2033	8751	0.0198159963605827	0.102537469192521
FLT1	2.02349561362897e-115	6.73661792337656e-114	0.0113215830258875	-3.91624897130517	0.018	0.179	0.100558659217877	2033	8751	0.284415473925343	0.0175598530201081
ATRAID	2.96285180462248e-115	9.84902066654417e-114	1.27409099279176	0.803271734368811	0.712	0.462	1.54112554112554	2033	8751	1.11517989810484	1.77290783326594
CMYA5	2.97901124687839e-115	9.88780113104161e-114	0.11040449635998	3.79464600538469	0.119	0.01	11.9	2033	8751	0.0505530166547698	0.213285292690197
PNRC1	4.4660577799012e-115	1.48012149856183e-113	4.54523482318527	0.914837132804456	0.857	0.746	1.14879356568365	2033	8751	5.28833168428383	7.7495573024292
YBX1	5.23251117738739e-115	1.73152843563288e-113	3.07812206566802	-0.610800196665788	0.846	0.817	1.03549571603427	2033	8751	5.84339195173948	4.11710841450704
PDE4DIP	5.34751067067944e-115	1.76692672400859e-113	0.491250826067547	1.36405039124761	0.435	0.175	2.48571428571429	2033	8751	0.363686225009333	0.774033457427647
NFATC4	6.78966443588153e-115	2.24008029349339e-113	0.266346068992605	1.93682748819308	0.285	0.081	3.51851851851852	2033	8751	0.1791443869577	0.42532461002737
RNASE4	1.12326224804975e-114	3.70037560338065e-113	0.146518840862158	2.64118531944338	0.183	0.032	5.71875	2033	8751	0.0748311963637575	0.23331009504607
ANKRD65	1.5092443387297e-114	4.96448892647023e-113	0.169109103075525	2.35956677309154	0.204	0.046	4.43478260869565	2033	8751	0.0824425005260554	0.26034738181912
TMEM255B	2.56831227285959e-114	8.43556416067884e-113	0.0152191239709198	-3.52628318209162	0.022	0.167	0.131736526946108	2033	8751	0.203157414833714	0.0263459413115402
EMCN	3.47504463086991e-114	1.13966962961138e-112	0.159071753512918	-2.33085705900106	0.154	0.325	0.473846153846154	2033	8751	1.12009239416068	0.295537719834574
HNRNPM	1.23737909667461e-113	4.05204827402104e-112	0.504559101006501	-0.959404862407978	0.451	0.548	0.822992700729927	2033	8751	1.34887286149947	0.779358084594693
GRASP	1.84881399372728e-113	6.04531957592312e-112	0.135638658895876	-2.03700568377074	0.157	0.371	0.423180592991914	2033	8751	0.878165514924178	0.223364624573188
SNRPB	2.18985672423251e-113	7.14984971416331e-112	0.570063837285644	-1.00672150412477	0.495	0.547	0.904936014625228	2033	8751	1.4283032840344	0.833105665945394
KLF5	2.26160043981632e-113	7.37315248571821e-112	0.127035818180827	3.52471175372062	0.123	0.016	7.6875	2033	8751	0.0615911488274154	0.244589528490039
CTSC	2.76251960743214e-113	8.99290036703427e-112	0.328208014506367	-1.63913563216013	0.287	0.508	0.56496062992126	2033	8751	1.78817479810846	0.617630850832294
PDGFRB	3.20068817749232e-113	1.0403891290088e-111	1.72597945019902	1.57496081814812	0.738	0.177	4.16949152542373	2033	8751	1.15387055650831	2.69495153565703
FKBP7	4.80270456987255e-113	1.55882473104152e-111	0.381440862197592	1.481733010871	0.381	0.139	2.7410071942446	2033	8751	0.239742991990148	0.569538751847649
OLFML2B	4.82007106491076e-113	1.56215734689876e-111	1.51958745097402	1.39493147795497	0.685	0.24	2.85416666666667	2033	8751	1.12142687259871	2.46300806104363
BST2	1.38155807140636e-112	4.47096572343653e-111	0.197559273653321	-1.94153240127833	0.176	0.428	0.411214953271028	2033	8751	1.17777811946333	0.388836296321789
FAM69C	1.83612077911878e-112	5.93328544277356e-111	0.0785007497337225	4.38409143911131	0.098	0.005	19.6	2033	8751	0.0331533301819012	0.13963977792779
KRT18	1.83994837143788e-112	5.93693605012638e-111	0.0130825277398139	-4.25961695596356	0.018	0.145	0.124137931034483	2033	8751	0.250643741178373	0.0211821196806901
SLC16A3	1.91065284633215e-112	6.15605073739169e-111	0.0506255379777945	-2.57036185671209	0.066	0.254	0.259842519685039	2033	8751	0.466937031882335	0.083565948653549
MYO5A	2.01917735644072e-112	6.4962013020226e-111	0.111972902277805	-1.69486323947369	0.152	0.323	0.470588235294118	2033	8751	0.513592305311489	0.18374963637437
ADGRG1	2.14004295680931e-112	6.87500515438622e-111	0.00903979749979977	-4.14453716080159	0.014	0.146	0.0958904109589041	2033	8751	0.170691024279513	0.0153714426637362
CD36	2.43814008826046e-112	7.82124063881337e-111	0.0583434435714318	-3.66231560799654	0.058	0.322	0.180124223602484	2033	8751	1.75110669501673	0.126079670629791
EPDR1	5.0218160651546e-112	1.60858929155447e-110	0.231033060073467	1.98609677155851	0.263	0.064	4.109375	2033	8751	0.121377101318986	0.359122265856848
CALM2	6.10656326766899e-112	1.95321266378378e-110	3.11708540305	-0.634328581412082	0.87	0.827	1.05199516324063	2033	8751	5.87337260176455	4.20460888830165
SYNE2	8.10723848401494e-112	2.58937431174503e-110	0.153921928559678	-2.03425039727726	0.163	0.362	0.450276243093923	2033	8751	0.994819144465925	0.282103065673604
KCND2	1.21347657941514e-111	3.87011095747966e-110	0.0649553387803286	5.71723464018482	0.084	0.002	42	2033	8751	0.0199225660855354	0.101016760797377
GPSM3	1.29531479396351e-111	4.12513709927078e-110	0.0386540148776691	-2.9945489493311	0.055	0.297	0.185185185185185	2033	8751	0.638726415211682	0.0671540791988205
CARD8	1.65578553943286e-111	5.26549372554327e-110	0.0684255826827775	-2.07782638867647	0.094	0.292	0.321917808219178	2033	8751	0.472729477380368	0.105714278555379
ASAP1	1.71572608712114e-111	5.44823496005597e-110	0.293924824914814	-1.18455648258244	0.313	0.446	0.701793721973094	2033	8751	0.898370690054166	0.451673474610276
PDLIM2	2.11184932063333e-111	6.69644901294769e-110	1.01501848442199	0.987999580044186	0.623	0.34	1.83235294117647	2033	8751	0.832568563867184	1.47793274268558
PGK1	2.89848130737919e-111	9.17755102880382e-110	0.613985155288429	-0.932631495305648	0.499	0.583	0.855917667238422	2033	8751	1.57536255592164	0.926251625947374
ODC1	4.32656395075516e-111	1.36796503305055e-109	0.106933337536925	-1.82151874802964	0.142	0.286	0.496503496503497	2033	8751	0.466315957294579	0.173971348437083
CELF2	5.35476267275807e-111	1.69062994801598e-109	1.68867134810183	0.951619745998144	0.757	0.486	1.55761316872428	2033	8751	1.67286935844351	2.38865924426075
RB1	6.0596533508061e-111	1.9104402813444e-109	0.145939918642764	-1.82199094402521	0.179	0.364	0.491758241758242	2033	8751	0.714086078816347	0.238343027910639
NDNF	9.51160697127686e-111	2.9944552648057e-109	0.0838177267299667	4.5777760652984	0.098	0.005	19.6	2033	8751	0.0315821841771236	0.146468166768645
SEMA3B	1.08798486934207e-110	3.42031357639164e-109	0.12722469604004	3.2952600184006	0.138	0.017	8.11764705882353	2033	8751	0.0645498118609453	0.241479630816394
HMGB2	1.55191481656459e-110	4.8718170404166e-109	0.246746256128827	-1.84095553731677	0.26	0.379	0.686015831134565	2033	8751	1.04999438309855	0.396850970178643
MIR99AHG	2.3806024892494e-110	7.46261230461855e-109	0.181354916710986	2.30634310384501	0.209	0.047	4.4468085106383	2033	8751	0.100294169067854	0.291152476121924
GADD45G	2.95880579554692e-110	9.26194599385568e-109	0.356356684587126	2.12599165965597	0.261	0.097	2.69072164948454	2033	8751	0.33545347741186	0.882884383042465
SCPEP1	3.17820361053343e-110	9.93459497917594e-109	0.676124584728603	1.15529328101846	0.517	0.277	1.86642599277978	2033	8751	0.560505759227443	1.04876886332454
ABI3	4.09873502313246e-110	1.27938670807167e-108	0.00717422519130317	-4.24855074223239	0.011	0.157	0.0700636942675159	2033	8751	0.188605624714726	0.0122570760908358
PTPN13	4.49907174332096e-110	1.40235938786857e-108	0.199757731345064	2.22388650728999	0.225	0.048	4.6875	2033	8751	0.103774975858638	0.318680958818904
ARL4D	5.14493336925189e-110	1.60140599326389e-108	0.163656799479778	2.34244287299782	0.194	0.043	4.51162790697675	2033	8751	0.0819962637838496	0.26190899520087
ALDH3A2	1.01922502146492e-109	3.16794715005042e-108	0.366268579625124	1.50371788419378	0.354	0.149	2.3758389261745	2033	8751	0.266821594433116	0.56205933768891
TM4SF18	1.18188792685769e-109	3.66835341585759e-108	0.0136283311813388	-3.94154521526015	0.017	0.159	0.106918238993711	2033	8751	0.25965696408746	0.0256426550733553
CMBL	1.20488196783679e-109	3.73445529355162e-108	0.214183840367712	1.97669155334119	0.254	0.069	3.68115942028985	2033	8751	0.121117723319119	0.336758671194925
S1PR2	2.68704772014566e-109	8.31662055267585e-108	0.155955205419722	2.44387102180821	0.189	0.038	4.97368421052632	2033	8751	0.0815274008668209	0.249417520496927
EGR1	4.06390909880118e-109	1.25604471387948e-107	5.23474341175813	1.36666658547078	0.771	0.525	1.46857142857143	2033	8751	6.77646176467679	11.6328351321259
CXCR4	4.42343084728545e-109	1.36524571143568e-107	0.0848551353221401	-3.81164391871874	0.075	0.388	0.193298969072165	2033	8751	3.15626244613025	0.201663265821144
SEC11C	4.70733627158272e-109	1.4508353220231e-107	0.063706803118599	-2.07894254705036	0.094	0.286	0.328671328671329	2033	8751	0.451522925161575	0.0986461611608346
PRCP	6.42880455842634e-109	1.97863319038783e-107	0.437667116876654	-1.49961474119569	0.409	0.436	0.938073394495413	2033	8751	1.51246673781568	0.683166235213171
RPS29	1.24430494297662e-108	3.82432605798093e-107	8.48264539063208	-0.638321201290209	0.953	0.936	1.01816239316239	2033	8751	16.0550800844771	10.4066757169498
HIC1	1.3763489700433e-108	4.22425877751365e-107	0.466459347116181	1.42384510722585	0.415	0.164	2.53048780487805	2033	8751	0.339474877469249	0.723854761919175
KHDRBS3	1.42122326318703e-108	4.35591074229719e-107	0.251352599759606	1.92387144189337	0.264	0.077	3.42857142857143	2033	8751	0.16151848731048	0.40628891935088
FLNB	1.75787964014269e-108	5.3802363506231e-107	0.219296325869653	-1.5664769818189	0.247	0.352	0.701704545454546	2033	8751	0.811770692977304	0.347694886143855
AIF1	2.05310429858686e-108	6.27508516593089e-107	0.10704701966406	-3.89308246374578	0.097	0.325	0.298461538461538	2033	8751	2.90758802090353	0.221216895364984
GALNT12	2.06204809769888e-108	6.29367967239412e-107	0.13893145307072	2.64986961272677	0.164	0.029	5.6551724137931	2033	8751	0.0637090019641762	0.223681644871279
CKS2	2.18001778031981e-108	6.64452510716313e-107	0.0610296317934524	-2.6534410689508	0.076	0.208	0.365384615384615	2033	8751	0.391017675993256	0.113637694349064
TEK	2.90843844632012e-108	8.8524338104731e-107	0.042668441364726	-2.94865324901597	0.061	0.222	0.274774774774775	2033	8751	0.449458401757407	0.0747802840115357
SDPR	3.62253260174245e-108	1.10106978499923e-106	0.162427788092569	-2.38263775808159	0.161	0.339	0.474926253687316	2033	8751	1.38169717279499	0.313784626330215
ZNF106	4.39656450672806e-108	1.33449377289735e-106	0.848548743896242	0.943356884219671	0.578	0.373	1.54959785522788	2033	8751	0.79488809091546	1.27021253619316
KTN1	4.77850366164622e-108	1.44842633027805e-106	0.605016385794917	-0.887718495594398	0.485	0.568	0.85387323943662	2033	8751	1.49868569605372	0.928495463295791
NAALADL2	5.36111875314e-108	1.62278926109489e-106	0.13364755223028	2.75578345906544	0.161	0.027	5.96296296296296	2033	8751	0.0696709089448939	0.22426847960878
CHI3L1	5.70657786625054e-108	1.72498561160315e-106	0.104764142126413	7.27770304404488	0.061	0.001	61	2033	8751	0.0885771678472474	0.457086979308635
B3GNT5	6.02367683862668e-108	1.81834063800849e-106	0.0383117837325231	-2.89308159903336	0.054	0.255	0.211764705882353	2033	8751	0.521635411680463	0.0622343600968019
MGST2	7.4619206030368e-108	2.24941129849901e-106	0.259028559302974	-1.4654521796397	0.28	0.405	0.691358024691358	2033	8751	0.894766726789527	0.415060493547634
DDX21	8.12973325318041e-108	2.44737222940476e-106	0.333917655357739	-1.18583273523699	0.331	0.469	0.705756929637527	2033	8751	1.07893282123142	0.53117660565977
HNRNPC	9.68542739350425e-108	2.91171468881769e-106	0.82166533699465	-0.775792508833082	0.58	0.649	0.893682588597843	2033	8751	1.94481748428531	1.20653964018393
DNM3OS	1.72776446528535e-107	5.18706477804494e-106	0.229525627934003	1.94411929161779	0.227	0.073	3.10958904109589	2033	8751	0.138803624965866	0.40089064520821
SMAP2	2.25736688886339e-107	6.76779506216999e-106	0.11329479302962	-2.34799849010374	0.149	0.383	0.389033942558747	2033	8751	1.13024442126933	0.177811798720709
ITGA3	2.56430286094515e-107	7.67755765414406e-106	0.0112225887243587	-3.74619558182936	0.015	0.152	0.0986842105263158	2033	8751	0.16947530069244	0.0187907650357071
PCSK1	6.36117539249382e-107	1.90195687075026e-105	0.0936129982227807	4.12931707469358	0.084	0.008	10.5	2033	8751	0.0406532245148825	0.188469542956283
KPNA2	1.39838672887888e-106	4.17542718530646e-105	0.0440666117383952	-2.75753124090546	0.06	0.18	0.333333333333333	2033	8751	0.263395672408283	0.0737239433655257
PLEKHB2	1.55264633615726e-106	4.62974732702937e-105	0.127437918379246	-1.61945730846066	0.166	0.352	0.471590909090909	2033	8751	0.597650148146907	0.197806115572048
WARS	1.90144029604275e-106	5.6621238369035e-105	0.111940677782101	-1.70458131234789	0.147	0.3	0.49	2033	8751	0.474352958223962	0.171270355069723
SNHG18	2.03424502737314e-106	6.04940487464505e-105	0.272127365924913	1.82316283068544	0.292	0.076	3.84210526315789	2033	8751	0.169138600646225	0.429867435410179
GNG11	3.02787158189995e-106	8.99208394484349e-105	0.953496939592414	-1.49405115057351	0.619	0.499	1.24048096192385	2033	8751	3.18039229345543	1.43779055694245
OAT	6.12539420864992e-106	1.8166499320155e-104	0.714470747486271	1.10664652853662	0.533	0.257	2.07392996108949	2033	8751	0.543392004076344	1.08347317113595
SEMA3D	7.78567976835127e-106	2.305944400839e-104	0.130114314153521	3.25800881363562	0.137	0.016	8.5625	2033	8751	0.0666756410044165	0.231045849287934
SEC31A	1.93362446448409e-105	5.71926612438668e-104	1.45959705485629	0.801174137155549	0.711	0.462	1.53896103896104	2033	8751	1.26307478670952	2.09120126398069
HMOX1	2.67995515568026e-105	7.91611988669797e-104	0.161544202785387	-3.51372864098582	0.164	0.329	0.498480243161094	2033	8751	2.69020733182826	0.328315635525857
TGFB2	4.00276515642002e-105	1.18076206477452e-103	0.174780588991587	2.4149169143722	0.18	0.042	4.28571428571429	2033	8751	0.101734916443136	0.324568210780376
COX8A	4.27097590697342e-105	1.25819405366609e-103	1.04530202612235	-0.741743543790863	0.642	0.662	0.969788519637462	2033	8751	2.32617082188335	1.48093851049358
PIM3	5.41833791745866e-105	1.59406342528871e-103	0.12464186556642	-1.83161821914482	0.152	0.321	0.473520249221184	2033	8751	0.618601055152918	0.202720370650973
OSBPL1A	9.24241470857847e-105	2.71546833213589e-103	0.508693189962382	1.28606215927512	0.448	0.207	2.16425120772947	2033	8751	0.406902388932833	0.767392542650237
RAB11A	1.0931897781767e-104	3.20756456780753e-103	0.52050021183554	-1.04873114607843	0.461	0.515	0.895145631067961	2033	8751	1.36493099366434	0.775575435463844
EDIL3	1.69385170441839e-104	4.96336892242757e-103	0.712227695266116	1.63154391672813	0.439	0.102	4.30392156862745	2033	8751	0.451209346298723	1.27414475084445
RASSF3	1.77861274694514e-104	5.20480746133972e-103	0.0348473691337003	-2.549415064579	0.048	0.227	0.211453744493392	2033	8751	0.312815601582982	0.0610000875814257
RASGRP3	5.4089170078405e-104	1.58072546712534e-102	0.0128522947974352	-3.40566890145138	0.02	0.169	0.118343195266272	2033	8751	0.228481956265234	0.0192442646728259
ARHGEF15	7.0466341469052e-104	2.05660783868429e-102	0.0139222920787265	-3.42334744373255	0.02	0.158	0.126582278481013	2033	8751	0.204325628084383	0.0247000967551121
GALNT16	1.35271153701705e-103	3.94275100444995e-102	0.135046440281574	2.58912850393229	0.166	0.032	5.1875	2033	8751	0.0801390269910701	0.213792611577469
C1QTNF6	1.7803533024335e-103	5.18233528748036e-102	0.312405634562786	1.57639989129074	0.317	0.111	2.85585585585586	2033	8751	0.199025297750214	0.511950524511856
POMP	2.13911950608522e-103	6.21842322997507e-102	1.16503581577196	-0.757583818934162	0.672	0.67	1.00298507462687	2033	8751	2.49242087199315	1.65826772895296
FZD1	3.03817122605148e-103	8.8203160950513e-102	0.269596700158205	1.70905716550875	0.287	0.095	3.02105263157895	2033	8751	0.175690191972133	0.436270344985154
RASIP1	3.56209964110652e-103	1.03277423850053e-101	0.0311827123978003	-2.66007806707567	0.044	0.191	0.230366492146597	2033	8751	0.262582662881617	0.0564933128896994
ENO1	4.21133437551782e-103	1.21940295089007e-101	1.36039357465048	-0.90449370403137	0.698	0.665	1.04962406015038	2033	8751	3.14224381658013	1.95910952895976
PHEX	5.08064978356431e-103	1.4691823802512e-101	0.11493205176892	3.03688296239535	0.135	0.019	7.10526315789474	2033	8751	0.050841586449645	0.188182587622479
ATP2B1	6.22377800053409e-103	1.79738134750332e-101	0.462629935896993	-1.13724122444815	0.414	0.542	0.763837638376384	2033	8751	1.5804963062661	0.716178641838469
FAM129A	6.62393325354601e-103	1.91043610979729e-101	0.793820005871262	1.14157192158238	0.557	0.28	1.98928571428571	2033	8751	0.73048441366235	1.2362211807258
ARPC5L	8.33546432468017e-103	2.40091921372921e-101	0.162040126142672	-1.46450837607691	0.212	0.328	0.646341463414634	2033	8751	0.537486886623301	0.244240911562225
NAV1	8.98962865570662e-103	2.58595775421542e-101	0.911538663789545	0.992831604050154	0.582	0.312	1.86538461538462	2033	8751	0.732363066262199	1.37249680176619
GPR183	9.11330963050024e-103	2.61811346904423e-101	0.0604707421596868	-3.99611718103053	0.061	0.313	0.194888178913738	2033	8751	2.18770840794024	0.142535762230554
TNFAIP8L1	1.83702431038229e-102	5.27060716744104e-101	0.0212724315248991	-2.98996683042253	0.031	0.173	0.179190751445087	2033	8751	0.209756555085746	0.0330934369573306
RTN4	5.14243200602673e-102	1.47349425422688e-100	3.53519489577789	0.561527206255076	0.881	0.686	1.28425655976676	2033	8751	3.20395644459291	4.59313453133788
A2M	5.95703510359567e-102	1.70468809479488e-100	0.272579398332826	-2.27979679489327	0.196	0.429	0.456876456876457	2033	8751	2.66346844905538	0.685910607928603
GFOD1	1.84325464052926e-101	5.26787813240089e-100	0.0213965269932996	-3.05552631951242	0.03	0.185	0.162162162162162	2033	8751	0.252515469305208	0.0385071579911531
HCLS1	2.32524820033348e-101	6.63675900084806e-100	0.0501111618013448	-2.81199706218324	0.066	0.315	0.20952380952381	2033	8751	0.816787020324013	0.0842421285220946
SCARF1	2.65923061821697e-101	7.58018510161692e-100	0.0274482391101711	-2.84521797042402	0.037	0.187	0.197860962566845	2033	8751	0.249786772313114	0.0453680746968695
GAREM1	4.21282198385472e-101	1.19931902427823e-99	0.107795606883816	3.00211990038462	0.132	0.019	6.94736842105263	2033	8751	0.0519577759243608	0.177537088858717
BAZ1A	5.06351037912637e-101	1.4396331964219e-99	0.16308992237124	-1.37240716741961	0.198	0.365	0.542465753424658	2033	8751	0.633960905509325	0.258273157519009
RAI14	6.42775095814934e-101	1.82514951722625e-99	0.105652496136959	-1.83874201066851	0.134	0.249	0.538152610441767	2033	8751	0.408071775920828	0.168299026047538
CTHRC1	9.61211089230762e-101	2.72582618938301e-99	1.80296694741485	1.17527609540775	0.576	0.366	1.57377049180328	2033	8751	2.10211524983043	4.42788547442156
TYMS	1.25515035378246e-100	3.55480549360834e-99	0.0264820723254633	-3.56583815017356	0.033	0.141	0.234042553191489	2033	8751	0.291848159024998	0.0453860008377508
EPS8L2	1.30740147792955e-100	3.6980304528686e-99	0.101348550628315	3.10184341031329	0.131	0.017	7.70588235294118	2033	8751	0.0513253560464482	0.162461171584307
DHRS3	1.57394070674967e-100	4.44623096183997e-99	0.484346067121056	1.56265125077576	0.38	0.171	2.22222222222222	2033	8751	0.415460167640269	0.838127884351174
BID	1.80195549898698e-100	5.08382470650095e-99	0.0829448891363205	-1.87180326223195	0.118	0.29	0.406896551724138	2033	8751	0.450435333877723	0.127548194102326
CYYR1	2.16129806221852e-100	6.08982396378755e-99	0.0117955800601364	-3.58107386281372	0.018	0.164	0.109756097560976	2033	8751	0.236119718724547	0.0178068397011314
DAPK1	3.0881805322628e-100	8.69034536994567e-99	0.0308007499862717	-2.72476525009884	0.043	0.215	0.2	2033	8751	0.311578170930141	0.051265159554822
FAM127A	3.3528383721058e-100	9.42306018091446e-99	0.749043249872347	0.971234964887591	0.554	0.302	1.83443708609272	2033	8751	0.601096808665155	1.09874429730959
ELK3	3.94917410012893e-100	1.1084888424418e-98	0.497881571078428	-1.16979356064636	0.443	0.471	0.940552016985138	2033	8751	1.41939460243067	0.767853441344509
RUNX1T1	7.26283241192306e-100	2.03599859944941e-98	0.48099611405291	1.38498984043705	0.421	0.177	2.37853107344633	2033	8751	0.39289568778488	0.747311246233333
ANXA1	7.55114797753031e-100	2.11412929253858e-98	8.0647344624016	0.674318741129409	0.942	0.78	1.20769230769231	2033	8751	7.5764579632301	10.4966446195485
RAB30	8.5859946634547e-100	2.40080557260463e-98	0.252664916936813	1.79068515800856	0.275	0.088	3.125	2033	8751	0.181690629580603	0.393952348414532
PABPC1	8.97031034943436e-100	2.50508438514787e-98	1.85157554913885	-0.740931985093299	0.758	0.812	0.933497536945813	2033	8751	4.67433553743813	2.64693631687251
EPHB2	1.23003865856615e-99	3.43070097850528e-98	0.237346861626966	1.80438678247778	0.248	0.085	2.91764705882353	2033	8751	0.157594918134152	0.393453236423115
NRK	1.50059457237922e-99	4.18001065313633e-98	0.0940815899297858	3.47252216719324	0.111	0.012	9.25	2033	8751	0.0422282251110139	0.162308159867488
SIX1	1.57747203719754e-99	4.38860298995816e-98	0.188629486331512	2.20818728614261	0.204	0.044	4.63636363636364	2033	8751	0.0963168294129631	0.319274869011547
OSTF1	2.66145453580509e-99	7.39494551956146e-98	0.219778084619382	-1.19246640161498	0.267	0.422	0.632701421800948	2033	8751	0.750424901738493	0.329375515367597
LTBP2	3.43357319376641e-99	9.52827385901937e-98	0.455161271327858	1.41573388342358	0.334	0.149	2.24161073825503	2033	8751	0.367610966375139	0.893686687723568
ADAMTS9	4.73559278958532e-99	1.31248683787928e-97	0.0399272506810728	-2.74812106851934	0.057	0.2	0.285	2033	8751	0.389492027282843	0.062043094497736
SFRP1	4.81040896888502e-99	1.33154540590294e-97	0.14329283718927	4.22621777550556	0.101	0.01	10.1	2033	8751	0.0877326169263477	0.3761891014358
TPST2	6.69165649496412e-99	1.84995719633392e-97	0.0540759746623318	-1.97424099916235	0.081	0.25	0.324	2033	8751	0.335560653397846	0.0814836805931499
ARL6IP1	7.67529106239718e-99	2.11922779321345e-97	0.347261356209673	-1.30728391029525	0.355	0.463	0.766738660907127	2033	8751	1.09028403057033	0.544490230367854
MPP1	8.15815314538335e-99	2.24972829720935e-97	0.0821917606220652	-2.0693239233359	0.109	0.293	0.372013651877133	2033	8751	0.517894657332437	0.136406305521733
TKT	1.13930481430495e-98	3.13786504926092e-97	0.319411965249143	-1.08649006170973	0.338	0.448	0.754464285714286	2033	8751	0.88686281922151	0.481847259821076
CHD7	1.52269807861785e-98	4.18856173975804e-97	0.0193910463500626	-3.01873125695694	0.028	0.182	0.153846153846154	2033	8751	0.268892531153675	0.0322301728294775
KDELR3	1.76440345356297e-98	4.8473735829097e-97	0.578719537841733	1.34498122838046	0.437	0.138	3.16666666666667	2033	8751	0.356889517519893	0.921150486915603
RP11-356J5.12	2.82062048385686e-98	7.73947311318629e-97	0.137896055765609	2.51931259425012	0.168	0.032	5.25	2033	8751	0.0784857968754865	0.218504881672229
CD14	2.90382901722146e-98	7.95786567284875e-97	0.158622951427153	-3.1526588249035	0.155	0.341	0.454545454545455	2033	8751	2.33582577427982	0.303549230548852
LMNB1	3.12476182082563e-98	8.55267520262299e-97	0.010276036445992	-4.14343191038571	0.012	0.124	0.0967741935483871	2033	8751	0.145261773809323	0.0200571983594516
CTSO	3.33818230953867e-98	9.12547079549167e-97	0.483174821466559	1.19454910868982	0.435	0.227	1.91629955947137	2033	8751	0.414775260130422	0.740976844934218
PPM1F	3.44297541633263e-98	9.40026265655283e-97	0.105992647781448	-1.7256959466269	0.136	0.29	0.468965517241379	2033	8751	0.460261731873254	0.169597272267643
ADAM10	9.04419581614877e-98	2.46625245514461e-96	0.166948160649156	-1.32758853478274	0.212	0.38	0.557894736842105	2033	8751	0.621941650802698	0.251641228276304
PTPRA	9.30872286254032e-98	2.53524449644879e-96	0.849181907543819	0.88659667387263	0.594	0.374	1.58823529411765	2033	8751	0.802154017018343	1.2870674151471
MS4A7	1.09429335057764e-97	2.9766402314971e-96	0.0698158274181393	-3.90503505785863	0.073	0.286	0.255244755244755	2033	8751	2.01058335612322	0.13700444526314
ABHD14A	1.75837656724922e-97	4.77714009122052e-96	0.28574119425403	1.53324689942771	0.308	0.123	2.50406504065041	2033	8751	0.216648164901998	0.443136783318014
C6	1.94631922234966e-97	5.28122081467653e-96	0.0690638557908871	5.84145188986221	0.065	0.001	65	2033	8751	0.0281177346981981	0.138092744301533
FOXC2	2.27754409131052e-97	6.17236887603193e-96	0.0229252013762211	-3.36274826825999	0.027	0.176	0.153409090909091	2033	8751	0.322232049968195	0.043897021308343
CHST15	2.30894804559759e-97	6.24977991284387e-96	0.0168209175411376	-3.10253603999968	0.025	0.183	0.136612021857924	2033	8751	0.257172943935426	0.0292796172842083
SYNPO	2.49733679195042e-97	6.75139968595342e-96	0.083958450912929	-2.06132298955723	0.109	0.234	0.465811965811966	2033	8751	0.402177137004309	0.137460420185374
FZD6	2.58139544173906e-97	6.97008442833249e-96	0.0547289034047829	-2.37401672352475	0.078	0.229	0.34061135371179	2033	8751	0.396125486594118	0.0869087474609421
FABP3	6.7793859955295e-97	1.828274120314e-95	0.0837428531066973	3.40642629378621	0.093	0.015	6.2	2033	8751	0.0457657952101057	0.157795364541259
HDLBP	9.45522264259837e-97	2.5467763705388e-95	1.49345481749014	0.79958984537812	0.699	0.44	1.58863636363636	2033	8751	1.26832914427564	2.16008205621431
CAP1	1.53769829135711e-96	4.1367467725678e-95	0.7450087817137	-0.80106204267113	0.55	0.601	0.915141430948419	2033	8751	1.7347532715279	1.09416527547862
GPR1	1.76588159557899e-96	4.74480957171078e-95	0.0742269299149987	3.6862405405275	0.101	0.008	12.625	2033	8751	0.0244784896334172	0.113020869202297
PAWR	1.90858684228156e-96	5.1219953721034e-95	0.0615507195138918	-2.17213655090086	0.08	0.223	0.358744394618834	2033	8751	0.348341970989598	0.10290023447461
GNAL	2.54177655853013e-96	6.81295188148769e-95	0.101657833431068	2.96873815962161	0.13	0.02	6.5	2033	8751	0.0469102838496622	0.159233523265214
CNKSR2	5.24457338110842e-96	1.40403992487435e-94	0.0743639954087352	4.05794089809731	0.093	0.007	13.2857142857143	2033	8751	0.0303506642736327	0.122049984021384
CHL1	5.42685120005172e-96	1.45107275222768e-94	0.0720519513432731	5.22173635287746	0.073	0.002	36.5	2033	8751	0.0295252719241891	0.136443468421101
CDC37	6.02949568995616e-96	1.61025585137349e-94	0.449603094621551	-0.89846069472286	0.433	0.514	0.842412451361868	2033	8751	1.15940207432679	0.678433364100759
AP1B1	1.03465131069904e-95	2.75982263554462e-94	0.0835326838478565	-1.93429896232235	0.113	0.291	0.388316151202749	2033	8751	0.491153849180113	0.140604281265942
CARD16	1.33632751553051e-95	3.56019652624267e-94	0.0270955951366152	-2.74338286059591	0.042	0.208	0.201923076923077	2033	8751	0.30028114499126	0.0412623203779057
RAB3IL1	2.29930622913467e-95	6.11832320173369e-94	0.194433844494612	2.01739706554518	0.22	0.061	3.60655737704918	2033	8751	0.12275172644527	0.315268274931587
TK1	3.21267550316159e-95	8.5384223577988e-94	0.0255643457992532	-2.90506735838833	0.039	0.14	0.278571428571429	2033	8751	0.215318530312374	0.0400916698511513
CLEC11A	5.13137255484308e-95	1.36213491485979e-93	0.9839276235531	1.35117861883331	0.573	0.173	3.3121387283237	2033	8751	0.693345334668819	1.60387079405504
LYZ	5.72491329755585e-95	1.51786074730137e-93	0.11714407383957	-3.98368755703893	0.096	0.319	0.300940438871473	2033	8751	4.4615365294932	0.340853430218972
SLIT2	6.24573449860123e-95	1.65395467360071e-93	0.299496798351156	1.76569477180923	0.305	0.068	4.48529411764706	2033	8751	0.150596467950343	0.483403799254718
HCST	6.29257187340943e-95	1.6643550077674e-93	0.0370631841235438	-3.81280087713192	0.04	0.306	0.130718954248366	2033	8751	1.25204792071856	0.0689854809970181
CDV3	7.46268409717865e-95	1.97147450471205e-93	0.604146163647656	-0.814206989717458	0.495	0.572	0.865384615384615	2033	8751	1.46233957656795	0.9048025909648
MASP1	9.11018635384471e-95	2.40382207317394e-93	0.0788416543040604	4.19781608148939	0.09	0.006	15	2033	8751	0.0319396276505352	0.138293222416874
KIFAP3	1.00388227116916e-94	2.64568062986211e-93	0.388450308922451	1.28611542840826	0.378	0.17	2.22352941176471	2033	8751	0.291064348322297	0.603632107255081
TFF3	1.01399553927299e-94	2.66913706187099e-93	0.0423722466458167	-3.70165432338874	0.045	0.201	0.223880597014925	2033	8751	0.721295562785506	0.091882278451766
ITGB2	1.07474514796571e-94	2.8256680676384e-93	0.0231859734607809	-3.79595954351761	0.031	0.245	0.126530612244898	2033	8751	0.704296701604648	0.0429414102970196
AFAP1L1	1.44033036268411e-94	3.78232815766425e-93	0.0209667061838972	-2.98552155076303	0.03	0.155	0.193548387096774	2033	8751	0.179330977227839	0.0338067798066142
GALNT13	2.09690684471524e-94	5.49994422226503e-93	0.0778408763866301	3.60087566753051	0.104	0.009	11.5555555555556	2033	8751	0.030054194300974	0.125274479967399
HOXB7	2.22923714374695e-94	5.84007054586849e-93	0.0114155151755118	-3.73691482162663	0.014	0.138	0.101449275362319	2033	8751	0.160379552664411	0.0255816715541074
ECHDC2	2.30066986681714e-94	6.0200405575717e-93	0.314900001550289	1.63711447428282	0.311	0.112	2.77678571428571	2033	8751	0.244655317803403	0.525388037020066
ZYX	3.41770599548572e-94	8.93230856729915e-93	0.246655019492692	-1.1594764580078	0.274	0.411	0.666666666666667	2033	8751	0.777566886752285	0.39291483255974
EXOC6	3.98093248350526e-94	1.03919810476888e-92	0.037496737879827	-2.63418170603839	0.046	0.192	0.239583333333333	2033	8751	0.291429718364388	0.0701748857335504
PCDH1	4.18527200421489e-94	1.09124521000892e-92	0.00497540482862346	-4.35975625087689	0.009	0.123	0.0731707317073171	2033	8751	0.123014878952371	0.00740003251643198
PPP1CA	4.19107102882738e-94	1.09146401254882e-92	0.435119847035285	-0.892395612711536	0.416	0.514	0.809338521400778	2033	8751	1.11979681282526	0.650422121090306
EFS	4.93643410636729e-94	1.28405637050495e-92	0.157247472289014	2.22913577000791	0.197	0.039	5.05128205128205	2033	8751	0.073760572515345	0.24511724069386
NES	6.61396300916887e-94	1.7183809914967e-92	0.0558436639625328	-2.34889988479392	0.075	0.18	0.416666666666667	2033	8751	0.280151054297794	0.0964227947662948
PSMA7	8.50091992384444e-94	2.20602881891652e-92	1.9253277798551	-0.644222122571637	0.777	0.746	1.04155495978552	2033	8751	3.70967588469759	2.62779730831044
BTG1	9.47486126778614e-94	2.45587511259013e-92	2.3825749194966	-1.00127056602061	0.783	0.81	0.966666666666667	2033	8751	7.74871907528556	3.76822234199002
SH2D3C	9.71505307551228e-94	2.5151700938791e-92	0.0139474786136875	-3.34099795166298	0.019	0.155	0.12258064516129	2033	8751	0.194892669251864	0.0271256519673993
RAN	9.90384888317294e-94	2.56103523528911e-92	0.808944777606745	-0.939373351925254	0.573	0.575	0.996521739130435	2033	8751	1.90454302937193	1.18361616853448
C6orf132	1.14021804922116e-93	2.94502798018321e-92	0.148021855968202	2.26445961725307	0.184	0.038	4.84210526315789	2033	8751	0.0714783025649104	0.234649528686014
THBS4	1.62847843762999e-93	4.20120709243676e-92	0.285975273782394	3.97730448207836	0.139	0.027	5.14814814814815	2033	8751	0.330256894588528	1.42969138396034
ST8SIA4	1.71068189510264e-93	4.40811074749752e-92	0.0182077983299398	-3.47356112444314	0.027	0.203	0.133004926108374	2033	8751	0.347795262833431	0.0301168058947999
ELANE	2.38982003283068e-93	6.15092159561076e-92	0.0876361563850385	3.634991924776	0.102	0.01	10.2	2033	8751	0.0404537261880122	0.154474808552388
EMILIN1	2.45168140065716e-93	6.30276879706325e-92	0.647203229775095	1.41723981145123	0.496	0.114	4.35087719298246	2033	8751	0.387342146714884	1.03668227382782
AKR1C3	2.55697412798637e-93	6.56578444112813e-92	0.653496981948601	1.22023659257553	0.501	0.222	2.25675675675676	2033	8751	0.545029817314136	1.01981565589199
AP3S1	3.81547554243245e-93	9.78593878633666e-92	0.848985342380028	0.857030233257643	0.601	0.359	1.67409470752089	2033	8751	0.74569027664778	1.20207080980406
TMEM123	4.42282526481456e-93	1.13304648169394e-91	0.434362891640378	-1.04582520415034	0.414	0.544	0.761029411764706	2033	8751	1.38858403598727	0.659963763629068
BCAR1	4.66940506690785e-93	1.19482474305086e-91	0.127622899504704	-1.57429886370683	0.166	0.274	0.605839416058394	2033	8751	0.42803671250407	0.209819392649255
PON2	5.71222001887087e-93	1.45996647776158e-91	0.111072318694218	-1.5897666271509	0.152	0.281	0.540925266903915	2033	8751	0.400083865216878	0.170256744792491
GSTO1	9.53394090043552e-93	2.43391999367731e-91	0.702654804495757	-0.887757459767896	0.54	0.545	0.990825688073394	2033	8751	1.59950386853005	1.0258812502937
TMEM45A	1.029771329953e-92	2.62585722907831e-91	0.253854687831091	1.63707921498859	0.27	0.091	2.96703296703297	2033	8751	0.148132833614062	0.40421958104078
LAMA5	1.2700774970928e-92	3.23487562511853e-91	0.0305036892477075	-2.63093459216884	0.042	0.188	0.223404255319149	2033	8751	0.269507297979797	0.0513667632483673
EVC2	1.75163195027736e-92	4.456232681827e-91	0.0755864091869363	3.60719600785304	0.103	0.01	10.3	2033	8751	0.0298775113449822	0.118018316387625
PTTG1	2.58941622977666e-92	6.57998770813686e-91	0.0502966297022822	-3.03977715498274	0.069	0.167	0.413173652694611	2033	8751	0.430165560462665	0.0869228508980131
HINT1	3.47380208725054e-92	8.81712672803177e-91	2.05991269652602	-0.579562739289042	0.803	0.768	1.04557291666667	2033	8751	3.92511069690792	2.78732914134469
ITGB4	3.69864967555331e-92	9.37701437329794e-91	0.017617284720439	-3.34558930173089	0.024	0.171	0.140350877192982	2033	8751	0.271577125198316	0.0288664757690373
CD53	4.74309529018424e-92	1.20111110420937e-90	0.0266691907160559	-3.64196248869699	0.03	0.267	0.112359550561798	2033	8751	0.754497503170752	0.0473729787657366
MGLL	7.9829813077521e-92	2.0192354788321e-90	0.195109067998712	-1.4793497565848	0.206	0.357	0.57703081232493	2033	8751	0.783451644431876	0.329046371765161
BCL6B	1.10827609265314e-91	2.80008308782148e-90	0.0232535256668196	-2.82800435885477	0.037	0.161	0.229813664596273	2033	8751	0.214194979000115	0.0376120137528759
CFB	1.80589368935543e-91	4.55739639082059e-90	0.0857583072056329	3.34354811438571	0.111	0.012	9.25	2033	8751	0.0403249223314078	0.145450501568922
IGDCC4	5.08385766851621e-91	1.28150483222643e-89	0.0899667087393206	3.34183651663892	0.114	0.012	9.5	2033	8751	0.0348922581669394	0.147128162768673
HMGB3	5.29164293223595e-91	1.33235577078701e-89	0.0426167032554814	-2.22781519141547	0.065	0.189	0.343915343915344	2033	8751	0.239060782026007	0.0634132938263751
LBR	5.30341748303265e-91	1.33379434436133e-89	0.123217293365061	-1.62952770618716	0.15	0.324	0.462962962962963	2033	8751	0.548066904100462	0.201284517572251
CECR1	5.74524248915278e-91	1.44326262803991e-89	0.0377970683042101	-3.07403725156522	0.055	0.247	0.222672064777328	2033	8751	0.607255581905279	0.0579478057067196
APLP2	7.57476409260289e-91	1.90068709945062e-89	1.39866676565362	-0.733489179775492	0.71	0.677	1.04874446085672	2033	8751	3.06093142592427	2.01714397895829
SH3TC1	8.00011152485021e-91	2.00513045803934e-89	0.0117107051235565	-3.47265563985515	0.017	0.156	0.108974358974359	2033	8751	0.207733873257071	0.0206542921571666
LST1	1.09997893358403e-90	2.75382666808307e-89	0.0374640686686518	-3.77479971094172	0.041	0.253	0.162055335968379	2033	8751	0.920314446284244	0.070823842622161
LHX6	1.21519612690664e-90	3.03881886008039e-89	0.0111710148024387	-3.68252715579623	0.015	0.134	0.111940298507463	2033	8751	0.16556228250149	0.0264080607029174
CNTNAP3B	1.46025924088304e-90	3.64749884845314e-89	0.0107962799692953	-3.51577651229569	0.015	0.161	0.093167701863354	2033	8751	0.251713798496516	0.0188242339999756
SLC17A7	1.51911785320061e-90	3.79021626729395e-89	0.0720026808881111	3.95607930686671	0.095	0.006	15.8333333333333	2033	8751	0.0271253654983246	0.111602501093467
HSP90AB1	1.57177150980142e-90	3.91714652827747e-89	3.29335718906807	-0.59770991491709	0.868	0.835	1.03952095808383	2033	8751	6.35261767869224	4.51167616056897
VEGFC	1.62438932787735e-90	4.043700401501e-89	0.0210512217993413	-3.15180502682442	0.029	0.145	0.2	2033	8751	0.188300330451918	0.0378247683954574
MPEG1	1.88599573353589e-90	4.68962961719669e-89	0.0300004497921742	-4.06340957142864	0.036	0.241	0.149377593360996	2033	8751	0.998451242828779	0.0531716994716389
SEPT9	1.9596888885475e-90	4.86737174733366e-89	0.292151290003742	-1.01382718359495	0.313	0.478	0.654811715481172	2033	8751	0.962048996558054	0.440390433555684
ITGA5	2.03510943219371e-90	5.04899866571081e-89	0.375185286972546	-1.22307776283015	0.363	0.39	0.930769230769231	2033	8751	1.02274264989609	0.613214405391923
TUBA1C	2.23179165051059e-90	5.53072151589369e-89	0.351267844037799	-1.35788978540571	0.342	0.388	0.881443298969072	2033	8751	1.15500530960727	0.551761850154516
HAS1	2.2855245844337e-90	5.65750888695702e-89	0.312280183189458	2.10379735595767	0.237	0.046	5.15217391304348	2033	8751	0.204731697165692	0.684368822934095
LGMN	2.30977970374952e-90	5.71112496187775e-89	0.637946298082698	-1.7912284865541	0.497	0.457	1.08752735229759	2033	8751	3.09924659689912	0.991595268828602
HSD11B1	2.78695046386133e-90	6.88323590434706e-89	0.0896248162104594	3.39616372361557	0.1	0.01	10	2033	8751	0.0368806554353788	0.155913526621023
RNF144B	2.86958975010228e-90	7.07939372654157e-89	0.021800843424431	-3.36043808798354	0.03	0.206	0.145631067961165	2033	8751	0.380474654664004	0.0372914857565789
MFNG	4.79058553433105e-90	1.18053331767625e-88	0.00761237504165657	-3.71353085464663	0.014	0.159	0.0880503144654088	2033	8751	0.223490149733535	0.0107653755704981
SHC3	8.97822949997913e-90	2.21001027266824e-88	0.0687206717089528	4.04888511575942	0.09	0.006	15	2033	8751	0.0239024895759096	0.109291234070018
CMTM6	1.04063947621781e-89	2.55869411325688e-88	0.469001529330982	-0.991718998342465	0.442	0.541	0.817005545286506	2033	8751	1.38364129656269	0.701394131140354
NTM	1.28447618948634e-89	3.15470792699067e-88	0.226477442572986	1.96334207216506	0.236	0.049	4.81632653061224	2033	8751	0.132683474528747	0.381428976236384
HUNK	1.45382195093449e-89	3.56664502254899e-88	0.0915423798124515	3.11005487285928	0.116	0.015	7.73333333333333	2033	8751	0.039133694386438	0.148999747016328
F11R	1.90447271087804e-89	4.66701853848353e-88	0.00792629803317224	-3.66158980652072	0.013	0.14	0.0928571428571428	2033	8751	0.150905771871287	0.0126875560491902
SLC40A1	1.99990357694632e-89	4.89542581916359e-88	0.2909455333266	-2.29520012893395	0.26	0.378	0.687830687830688	2033	8751	2.09994907757743	0.566362572255735
FAIM2	2.03711693742106e-89	4.98097725832086e-88	0.0622704962119529	5.45190215392852	0.068	0.002	34	2033	8751	0.0238481465224483	0.114394040209511
MYC	2.16387671025779e-89	5.2850467132001e-88	0.86400988663266	1.29257046303831	0.465	0.275	1.69090909090909	2033	8751	0.979187263159415	1.82633700930028
CYTH1	2.66487122068157e-89	6.50145854571159e-88	0.0732900725430465	-1.91418619017506	0.103	0.297	0.346801346801347	2033	8751	0.50529023803343	0.119690690532746
EMX2	2.68513433354378e-89	6.54363966156861e-88	0.12763918929667	2.45263710547555	0.16	0.031	5.16129032258065	2033	8751	0.07025717387273	0.200281801752021
CCNG2	2.90552171364421e-89	7.07288836620072e-88	0.484300940666316	1.26203417488919	0.436	0.199	2.19095477386935	2033	8751	0.424803680652528	0.737320862591928
PDCL3	2.96885265341599e-89	7.21906867304666e-88	0.0773779107818602	-1.70999100226355	0.114	0.262	0.435114503816794	2033	8751	0.356978228978687	0.11756680737132
HPCAL1	3.30860452188861e-89	8.03633014444599e-88	0.0559271245260904	-1.96544374905365	0.079	0.236	0.334745762711864	2033	8751	0.315193691673739	0.091782718144085
RGMA	4.09869581194364e-89	9.94442117283701e-88	0.134995208098725	2.48133700289806	0.163	0.031	5.25806451612903	2033	8751	0.0784290960060619	0.219033646983106
PVRL2	4.66965804645548e-89	1.13172351288876e-87	0.182105388251937	-1.32085819342712	0.224	0.341	0.656891495601173	2033	8751	0.570939739516482	0.300056645353436
CPB1	5.43181503510007e-89	1.31498923721026e-87	0.0546523014042628	6.02154903934983	0.059	0.001	59	2033	8751	0.0201747089889055	0.101548106969479
SLC2A10	6.27109388397537e-89	1.51650211000837e-87	0.184458538406223	1.86777603650072	0.224	0.065	3.44615384615385	2033	8751	0.099075404808929	0.282738296391651
RHOJ	6.84445263715396e-89	1.65333726381131e-87	0.115949251247363	-1.77365238702891	0.138	0.26	0.530769230769231	2033	8751	0.453714275306788	0.195577340990122
IFI27L2	8.50904238907735e-89	2.05317967997847e-87	0.848966223494484	0.936806216543539	0.585	0.333	1.75675675675676	2033	8751	0.779532524339384	1.27327771835173
FLNA	1.39020296087972e-88	3.35080025817295e-87	1.08585059777811	-0.788168499703064	0.631	0.63	1.0015873015873	2033	8751	2.53745007111159	1.64864440769816
ADAMTS18	1.83179095121557e-88	4.41032731646059e-87	0.0335377673215824	-2.98336602723694	0.04	0.173	0.23121387283237	2033	8751	0.358120923797108	0.0585394554229749
IL3RA	2.09142907713177e-88	5.02994407337286e-87	0.0110514211713248	-3.51545327112377	0.016	0.159	0.10062893081761	2033	8751	0.236412202029572	0.0179794360009379
HOXA13	2.25995129707819e-88	5.42931094361383e-87	0.0786877582469785	3.67626482465716	0.099	0.008	12.375	2033	8751	0.0334901518365003	0.129036548037416
RP11-38H17.1	2.54739899402517e-88	6.11320199155047e-87	0.0556708060109627	4.94232683885327	0.076	0.003	25.3333333333333	2033	8751	0.0174734199144959	0.08550337413072
PDGFB	4.33287582283822e-88	1.0386630213222e-86	0.0104934951274351	-3.67665670570796	0.014	0.129	0.108527131782946	2033	8751	0.181804676554793	0.0183231674086596
TPX2	4.54279286596081e-88	1.08779869214726e-86	0.00852545797717497	-4.40178612872484	0.015	0.098	0.153061224489796	2033	8751	0.15932820741082	0.0119599932437011
PAK3	5.06242210889846e-88	1.2109093579176e-86	0.0954095537647754	3.12986287631448	0.116	0.015	7.73333333333333	2033	8751	0.0434787369465799	0.165997831250509
XYLT1	5.71505498681986e-88	1.36553203083559e-86	0.202956696825399	1.82946933204624	0.234	0.073	3.20547945205479	2033	8751	0.154438569025574	0.330979729484871
RNF212	6.28595574279279e-88	1.50031173618111e-86	0.0806308070229727	3.47899280280665	0.104	0.01	10.4	2033	8751	0.0352804555955116	0.129710166942703
ARHGAP27	1.0045360838797e-87	2.39499686477321e-86	0.0218672949724392	-2.82774005084226	0.031	0.177	0.175141242937853	2033	8751	0.233222852730771	0.0366604566521478
HLA-DMB	1.0784294159686e-87	2.56838936448107e-86	0.029302319659263	-3.5528423351852	0.037	0.228	0.162280701754386	2033	8751	0.667928510764099	0.0510555987187249
JAM3	1.34931927117804e-87	3.21006701422097e-86	0.290786439107351	1.43808402682878	0.315	0.117	2.69230769230769	2033	8751	0.194389995767054	0.445178826542654
MS4A6A	1.35319685420587e-87	3.21581533192811e-86	0.0878374789465075	-3.96305283528756	0.083	0.274	0.302919708029197	2033	8751	2.3916514053172	0.184231693790297
C1orf162	1.92508335467485e-87	4.56994436925293e-86	0.0244496593664059	-3.71102862125328	0.031	0.237	0.130801687763713	2033	8751	0.739442878863744	0.0464374014718756
HLA-F	2.10117551132588e-87	4.98259356705144e-86	0.187472022306452	-1.49995226483341	0.219	0.42	0.521428571428571	2033	8751	0.905093118263276	0.299820965968641
FYN	4.54881890607327e-87	1.07751677983906e-85	0.68101402199198	1.03981879555782	0.518	0.28	1.85	2033	8751	0.698507657663586	1.0289947289551
HLA-DQB1	7.99020299926416e-87	1.89067104518072e-85	0.0485089995571422	-4.11408615296651	0.045	0.276	0.16304347826087	2033	8751	2.27746107025237	0.117478133877777
PALMD	8.33791601762824e-87	1.97082899982736e-85	0.167189886247136	-1.87318471876044	0.177	0.304	0.582236842105263	2033	8751	0.888279965538196	0.286911792622493
EMP1	1.1975007160963e-86	2.8274893517613e-85	3.49182702597143	0.796963706167042	0.848	0.51	1.66274509803922	2033	8751	3.01622890425773	5.04326637322453
PLAUR	1.20199055892909e-86	2.83504868593714e-85	0.298119540182066	-1.91309500009495	0.291	0.389	0.748071979434447	2033	8751	1.93078946900294	0.49589855208661
PRTFDC1	1.60168533146918e-86	3.7737352681275e-85	0.214214472568932	1.68936025447726	0.247	0.079	3.12658227848101	2033	8751	0.125362298906402	0.332326737585483
TNFAIP3	1.65901538850864e-86	3.90463022882579e-85	0.481662907882761	-1.89143723340664	0.346	0.534	0.647940074906367	2033	8751	4.55901247660837	1.03121548246785
CYBA	1.71571790123837e-86	4.03377009985594e-85	1.41487312567321	-1.14529795924922	0.721	0.641	1.12480499219969	2033	8751	4.31072680342974	2.02557908628084
SELT	1.75048139142568e-86	4.1111092315596e-85	0.251580026512685	-1.08896543468672	0.284	0.429	0.662004662004662	2033	8751	0.75943671392764	0.390420893709973
ANLN	1.8032169539131e-86	4.2304469389991e-85	0.00315719514111001	-5.51937191569536	0.005	0.084	0.0595238095238095	2033	8751	0.112439492831951	0.00472335176689447
TAPBP	1.83011286395552e-86	4.28897376828596e-85	0.607572809987702	-0.819569861643763	0.496	0.586	0.84641638225256	2033	8751	1.53174648352309	0.918257681239745
GALNT6	2.97911846860278e-86	6.97430649149712e-85	0.00864442954839761	-3.90390265891001	0.012	0.122	0.0983606557377049	2033	8751	0.146612339580546	0.017578341988157
IRX5	3.93624955144043e-86	9.20521866408055e-85	0.0836068418368203	3.31363959247335	0.106	0.011	9.63636363636364	2033	8751	0.0336420973226879	0.133804267792012
LINC01088	5.75040905882799e-86	1.34334927546251e-84	0.0614685254480296	4.09380331204708	0.08	0.006	13.3333333333333	2033	8751	0.0236717203440059	0.101211882607048
TCAF1	5.98333350554445e-86	1.39628035125144e-84	0.448501247352664	1.0949665837781	0.415	0.217	1.91244239631336	2033	8751	0.360420603735627	0.684906241773953
ENAH	6.85764802896363e-86	1.59861655217557e-84	0.950527660074178	0.903643836295496	0.581	0.33	1.76060606060606	2033	8751	0.884309797816353	1.4839109408077
KIAA0101	7.56809320966057e-86	1.76236464732054e-84	0.035130104413909	-2.7150293097196	0.044	0.159	0.276729559748428	2033	8751	0.33301781499713	0.063001484026253
GLI2	9.58990066989419e-86	2.23081769705805e-84	0.138962209085406	2.34558144495006	0.171	0.031	5.51612903225806	2033	8751	0.0604972748002575	0.23571964471077
NUMBL	9.72948497230522e-86	2.26089806019587e-84	0.206186922187022	1.77130862028687	0.231	0.074	3.12162162162162	2033	8751	0.115071783683213	0.326287759395124
MAP3K1	1.02548100619484e-85	2.38045728083583e-84	0.105195265334575	-1.79260013126553	0.13	0.316	0.411392405063291	2033	8751	0.568893487158955	0.179025909229077
TSPAN5	1.32239596376978e-85	3.06645369638755e-84	0.0843904451931281	-1.79450028846639	0.111	0.224	0.495535714285714	2033	8751	0.339003451148756	0.138202660714245
B3GNT2	1.42175426123721e-85	3.29338150239853e-84	0.0534347211087389	-2.07582486966286	0.073	0.233	0.313304721030043	2033	8751	0.323248652748717	0.0882870309308354
LRRN1	1.57232337306051e-85	3.63833313854569e-84	0.0537868162976172	4.55847002091413	0.067	0.003	22.3333333333333	2033	8751	0.0222456675884971	0.0980736765435771
LFNG	1.81537733207904e-85	4.19634386236674e-84	0.0149689146232059	-3.28941603841599	0.021	0.181	0.116022099447514	2033	8751	0.283231210945307	0.0313807326918725
ZDHHC9	1.97802757063058e-85	4.56752095690416e-84	0.25358392460079	1.47219358905209	0.286	0.115	2.48695652173913	2033	8751	0.157567074221899	0.388958858707873
ACOT7	4.00877139599828e-85	9.24706743609415e-84	0.0441639364214288	-2.05825724542776	0.07	0.191	0.366492146596859	2033	8751	0.234018899889312	0.0677230995083084
ITPR1	5.91169406859332e-85	1.36222764055984e-83	0.0323224942443279	-2.56905896560146	0.044	0.19	0.231578947368421	2033	8751	0.264823052686854	0.0568897688722014
S100A4	6.4989743692874e-85	1.4952642943623e-83	19.5320614440732	0.902220976263741	0.977	0.746	1.30965147453083	2033	8751	16.8045195417918	26.6742661614766
MAMDC2	6.50262623695682e-85	1.4952642943623e-83	0.465203027184711	2.01296542605329	0.374	0.085	4.4	2033	8751	0.37199075490657	0.821371676119454
SNRPD1	8.96998425096092e-85	2.06047467042428e-83	0.376831723762908	-0.981882460682692	0.385	0.451	0.853658536585366	2033	8751	0.92918870579616	0.56110255343047
CSF2RB	1.01252131092293e-84	2.32341438667049e-83	0.00887632590961651	-3.85942166358721	0.012	0.153	0.0784313725490196	2033	8751	0.226069472482264	0.0190154058842945
KLF9	1.38664328709682e-84	3.17859085165132e-83	1.39776260848083	0.830618996971065	0.663	0.483	1.37267080745342	2033	8751	1.52664180859528	2.25082968110058
PLEKHO1	1.52026303725427e-84	3.48125997896125e-83	0.204653774087271	-1.22066159069438	0.243	0.38	0.639473684210526	2033	8751	0.711397277594755	0.317332093901558
CCT6A	2.00950283698787e-84	4.59678996161695e-83	0.327405872141531	-0.983695797358122	0.347	0.441	0.786848072562358	2033	8751	0.847090711418878	0.484877106153245
PRDM8	2.32214381269041e-84	5.30644825981985e-83	0.120791298970035	2.43259946421074	0.154	0.029	5.31034482758621	2033	8751	0.0674107913345082	0.195446301802655
TPM4	2.41661807380814e-84	5.51660760707697e-83	1.88984239029608	-0.707107047854742	0.72	0.716	1.00558659217877	2033	8751	4.36233593951526	2.91830887664306
UTRN	2.65754733824229e-84	6.06030950521864e-83	0.537765222040218	-0.953596516881604	0.452	0.53	0.852830188679245	2033	8751	1.46653135477826	0.835293499153444
GIMAP8	2.99662695032976e-84	6.8264775019624e-83	0.00668939211505504	-3.70126048989239	0.012	0.139	0.0863309352517986	2033	8751	0.168685124426653	0.00915104506340196
ACP5	3.22396193883454e-84	7.33676384963733e-83	0.0564884866796886	-3.6009620975833	0.061	0.238	0.256302521008403	2033	8751	0.959553583028212	0.118094256736138
GPC4	4.07955717153621e-84	9.27424949553986e-83	0.0870249397143577	3.22174632744729	0.106	0.013	8.15384615384615	2033	8751	0.0355935198343376	0.14252859972376
SPI1	6.04802049521136e-84	1.37350607861322e-82	0.0255587823948149	-3.46004621628478	0.033	0.217	0.152073732718894	2033	8751	0.563835856902972	0.041331945874615
PKD1	6.99950979164478e-84	1.58795064407149e-82	0.37251233533358	1.26538309470295	0.366	0.164	2.23170731707317	2033	8751	0.320014283133974	0.620854613949395
MYO5C	7.38995468932093e-84	1.67480270744795e-82	0.00700052175911647	-3.71862530231508	0.011	0.13	0.0846153846153846	2033	8751	0.152763084833312	0.0104141968507039
RP11-14N7.2	1.01640772702359e-83	2.3011387284857e-82	0.360502085305472	1.45694724841436	0.355	0.096	3.69791666666667	2033	8751	0.20208792185702	0.561793454440909
LSAMP	1.57255640778001e-83	3.55659571527305e-82	0.0657709139224272	4.32367220529544	0.074	0.005	14.8	2033	8751	0.026335689310164	0.115273119928986
ARPC4	2.17394036203768e-83	4.91167675636561e-82	0.596995880133547	-0.77261588823168	0.494	0.565	0.874336283185841	2033	8751	1.41426199939256	0.909255698825263
HMGCLL1	2.73605378493751e-83	6.17534354782921e-82	0.0876522933972657	3.1494276285875	0.112	0.013	8.61538461538462	2033	8751	0.0416965639214204	0.136510820262764
CYP27A1	2.82388678303068e-83	6.36705456428003e-82	0.209856885538408	1.82221582222261	0.243	0.067	3.62686567164179	2033	8751	0.135187788296066	0.332347739871286
LINC00657	3.06094534247663e-83	6.89448958101748e-82	1.47999069938778	0.631973480874292	0.722	0.543	1.32965009208103	2033	8751	1.50498240172104	2.08427122803671
PLIN2	4.25526124874775e-83	9.57477290796962e-82	0.34424800540484	-1.35046118239453	0.343	0.44	0.779545454545455	2033	8751	1.272700626343	0.542139701723107
CRIP2	5.20907212878805e-83	1.17089725501644e-81	0.712521476522635	-1.00542606064884	0.52	0.486	1.06995884773663	2033	8751	1.89533981075637	1.11782969671793
CAMK2N1	5.8828763747809e-83	1.32100589289213e-81	0.388917447233206	1.56165310021439	0.347	0.108	3.21296296296296	2033	8751	0.293684174203997	0.631038113636521
SYNE1	6.01379438237272e-83	1.34902710681442e-81	0.679646179716383	0.996812078713889	0.51	0.287	1.77700348432056	2033	8751	0.649091748872205	1.06824183314524
SHE	6.05348984506837e-83	1.35654885469017e-81	0.0259308677181034	-2.61173279471813	0.04	0.17	0.235294117647059	2033	8751	0.226064778178026	0.0376716464070052
RPS6KA2	6.26064708073682e-83	1.40154424881683e-81	0.0467099015733716	-2.08263999847167	0.071	0.2	0.355	2033	8751	0.255430106349979	0.073985748359823
UBL3	7.14077428307665e-83	1.59694998855066e-81	0.67158623909526	0.947469201186129	0.522	0.321	1.62616822429907	2033	8751	0.650731078370187	1.0168761622644
PELI1	9.35348761527181e-83	2.08967358844337e-81	0.140191415768911	-1.71936597216376	0.164	0.346	0.473988439306358	2033	8751	0.768693770070682	0.243543282691398
ARRB2	9.44684796145593e-83	2.10839083407504e-81	0.0613143757822248	-2.56192634098055	0.08	0.278	0.287769784172662	2033	8751	0.690390392571296	0.0987906014714185
CALHM2	9.94674468879153e-83	2.21771087762458e-81	0.396534560016645	1.15710097712114	0.399	0.195	2.04615384615385	2033	8751	0.321470240491514	0.583001495056155
UBTD2	1.03743110880584e-82	2.31069928951229e-81	0.295337360313702	1.31499912583379	0.324	0.143	2.26573426573427	2033	8751	0.215476706907891	0.447060352707657
RAB11FIP1	1.24373192660665e-82	2.76739785408554e-81	0.0429982783875529	-2.72311225905908	0.054	0.249	0.216867469879518	2033	8751	0.539837326972292	0.0736757577399706
HNRNPK	1.61787057806156e-82	3.59624847887098e-81	1.71927359658325	-0.488570314509332	0.782	0.764	1.02356020942408	2033	8751	3.04896208782135	2.30954840658332
NINJ2	1.65353994511709e-82	3.67182644119543e-81	0.176537046014515	1.88404200428152	0.207	0.065	3.18461538461538	2033	8751	0.126424226397021	0.279923219412313
DAZAP2	2.32032561973675e-82	5.14728685362166e-81	0.718551970295294	-0.799504628988588	0.558	0.639	0.873239436619718	2033	8751	1.8382844969929	1.05419020322504
PSME2	2.89760546006723e-82	6.42142051905736e-81	0.390077529750787	-0.960038778727764	0.384	0.468	0.82051282051282	2033	8751	1.03446011949578	0.596129698641202
ATP5L	2.93718312665776e-82	6.50258067255842e-81	1.54301982402223	-0.553054556356449	0.75	0.747	1.00401606425703	2033	8751	3.08271949450378	2.1341887428338
CD4	4.44060317750879e-82	9.82109683660889e-81	0.0168576513998715	-3.70491285238392	0.024	0.199	0.120603015075377	2033	8751	0.431275620836676	0.0285201045859781
RP11-983P16.4	6.41088710748682e-82	1.41644559927063e-80	0.137237007241165	2.38552153271629	0.155	0.034	4.55882352941176	2033	8751	0.0841577911716664	0.229814448827359
UBE2S	6.64069579415061e-82	1.46574876274903e-80	0.198322196028185	-1.60286727051705	0.234	0.295	0.793220338983051	2033	8751	0.687052976657515	0.323917943605921
MME	7.9947556773583e-82	1.76285163763474e-80	0.201061371001555	1.87749889977166	0.204	0.066	3.09090909090909	2033	8751	0.138281718651915	0.342823025441176
REV3L	8.26916480972694e-82	1.82153394197048e-80	0.716981759127853	0.956251472505218	0.515	0.322	1.59937888198758	2033	8751	0.726877795977538	1.13739604748525
KDSR	9.40262845588606e-82	2.06914241800229e-80	0.635620435050403	0.923958108291134	0.51	0.306	1.66666666666667	2033	8751	0.584807408320631	0.958771758186917
TBC1D1	1.34868421087427e-81	2.96494952492499e-80	0.0964085410985576	-1.47517078026039	0.139	0.283	0.491166077738516	2033	8751	0.374449897514921	0.145601687738951
FHOD3	1.65696175039324e-81	3.63903196398739e-80	0.0643290663181242	3.68749287750526	0.089	0.007	12.7142857142857	2033	8751	0.0228563699594211	0.10223595516151
RBP7	1.74793718151238e-81	3.83500554500113e-80	0.0294071183225875	-4.10203213177461	0.033	0.23	0.143478260869565	2033	8751	1.05219131732711	0.0554220855846296
MKI67	1.97543716982987e-81	4.3298277250275e-80	0.0116347365781904	-4.64343397441657	0.016	0.098	0.163265306122449	2033	8751	0.242560383431293	0.0245673924175834
THEMIS2	1.9950434376543e-81	4.36845033721597e-80	0.0207158133798389	-3.10572578602111	0.03	0.198	0.151515151515151	2033	8751	0.354204192985148	0.037746138569519
SERPINA5	2.09061415169101e-81	4.57316650319207e-80	0.054874283378872	5.52423794208312	0.062	0.002	31	2033	8751	0.0187830086657192	0.0955821491294453
FNDC5	2.30117643914356e-81	5.02876749948294e-80	0.0668054900793618	3.69322745860497	0.085	0.007	12.1428571428571	2033	8751	0.0264834327705016	0.112921914795911
ATP8B1	3.04939007522964e-81	6.65722995987137e-80	0.0550277220753206	-2.02409494593046	0.076	0.2	0.38	2033	8751	0.263994011067833	0.0914539623054619
GNAS	3.29282203474344e-81	7.18155021769713e-80	6.60802780046703	0.399866864377423	0.935	0.839	1.11442193087008	2033	8751	6.49590567958234	8.24749929233434
TUBA1B	4.11573899103482e-81	8.96742101353587e-80	2.05303627046482	-0.931614612087571	0.768	0.686	1.11953352769679	2033	8751	5.02674584052492	3.14875178612714
COX17	4.17621669221711e-81	9.09019035894459e-80	0.213171539747378	-1.15073671128975	0.248	0.392	0.63265306122449	2033	8751	0.703091813623541	0.328906164504621
PKD2	4.72528229615075e-81	1.02751543684875e-79	0.380709776479733	1.1860322765723	0.372	0.178	2.08988764044944	2033	8751	0.307472381715006	0.58190587464782
SLC44A1	5.05779324146715e-81	1.09873443308713e-79	0.667160923920482	0.979276584433038	0.529	0.292	1.81164383561644	2033	8751	0.625364606617855	0.997170564408453
LRRC4C	5.07676872067051e-81	1.10176895924137e-79	0.0712849105715658	3.84059992939308	0.086	0.007	12.2857142857143	2033	8751	0.0309691713465237	0.123615788967775
AKR1C2	6.20435695774053e-81	1.34515348977377e-79	0.453993945140807	1.69364138450831	0.376	0.114	3.29824561403509	2033	8751	0.385508889775069	0.779041938768862
DDX39A	6.36566313168021e-81	1.37876754798971e-79	0.0955690583875102	-1.61737368337064	0.127	0.247	0.51417004048583	2033	8751	0.346225031198034	0.150940404097663
ADAMTS15	6.83058640406937e-81	1.47801262938005e-79	0.0815086490139734	3.16889908827289	0.101	0.013	7.76923076923077	2033	8751	0.0384979406331698	0.141019761367864
MMRN1	9.53231694214639e-81	2.06059102778854e-79	0.0245566029716713	-3.9812109274499	0.024	0.209	0.114832535885167	2033	8751	0.940245588110014	0.0589997454385125
KDR	1.35655090811072e-80	2.92956420842832e-79	0.0115879120954561	-3.68442255201972	0.017	0.131	0.129770992366412	2033	8751	0.229041156915391	0.0206915824329669
HAND2-AS1	1.52805133229608e-80	3.29669584495171e-79	0.0575119352738049	4.41419804084913	0.076	0.004	19	2033	8751	0.0194180785286208	0.0925346241571724
BIN1	2.08803793646207e-80	4.50042730947936e-79	0.392210176530888	1.16159245064126	0.381	0.202	1.88613861386139	2033	8751	0.390481178647916	0.597824172027008
C5AR1	2.12644881476735e-80	4.57873117590707e-79	0.0555487572286901	-3.74542879805665	0.058	0.261	0.222222222222222	2033	8751	1.60643426356109	0.116653179639037
CHRD	2.22154412004036e-80	4.77881719507411e-79	0.119450141461896	2.40439848378222	0.148	0.03	4.93333333333333	2033	8751	0.0688755290185149	0.203111048417181
RBM8A	2.24379222952713e-80	4.82196209013418e-79	0.641999504974424	-0.772620111581724	0.52	0.565	0.920353982300885	2033	8751	1.44270812524515	0.955423139413758
BIRC5	2.63104535904987e-80	5.64866187036599e-79	0.0267995926917597	-3.14293314833505	0.028	0.123	0.227642276422764	2033	8751	0.240496866266141	0.0562299436105046
CDC42SE2	2.94256596409845e-80	6.3113164333285e-79	0.125307595578156	-1.57588007903758	0.163	0.356	0.457865168539326	2033	8751	0.702817659853754	0.193420218856711
SLITRK4	3.02862727153986e-80	6.48957855282437e-79	0.0646898047888569	3.85468294511186	0.08	0.007	11.4285714285714	2033	8751	0.0283308725259786	0.111971181346809
CORO1A	4.25817861197542e-80	9.11531892365089e-79	0.0396017553205288	-3.35010233929678	0.05	0.28	0.178571428571429	2033	8751	0.950521857468848	0.0666403626712592
SORCS2	6.07794564876699e-80	1.29981799753903e-78	0.0691429818171774	3.54758917577278	0.088	0.009	9.77777777777778	2033	8751	0.0282763320537994	0.117620211551995
CAMLG	6.7890031991214e-80	1.45047382912491e-78	1.06851641938765	0.714597377693851	0.66	0.443	1.48984198645598	2033	8751	1.0706323798143	1.51467955024343
FREM1	9.9026209038773e-80	2.11364767808656e-78	0.0648912852694603	4.33731854699863	0.075	0.004	18.75	2033	8751	0.0261487434504508	0.11273078132755
ARHGDIA	9.92600307586275e-80	2.11658550084724e-78	0.693381092850244	-0.756060443707513	0.54	0.568	0.950704225352113	2033	8751	1.52784046088322	1.0252242977505
PALLD	1.19668407795341e-79	2.54929620710965e-78	0.996931576037723	1.03949136329397	0.58	0.277	2.09386281588448	2033	8751	0.930547012214815	1.58797307599643
GALNT5	1.40640168941426e-79	2.99316011385398e-78	0.0973495678801533	2.50615509766162	0.136	0.022	6.18181818181818	2033	8751	0.0428618217559965	0.157095452143501
TUBA1A	1.42917744633703e-79	3.03869361198964e-78	2.83075681303566	0.741901657621651	0.827	0.544	1.52022058823529	2033	8751	2.63388953170463	4.22626048080622
PPP1R16B	1.98726398002106e-79	4.22120956991733e-78	0.00811070412977877	-3.65200597956845	0.013	0.133	0.0977443609022556	2033	8751	0.17370596209563	0.0119572759610836
GPR153	2.17336698741744e-79	4.61206498795642e-78	0.0973461935209206	2.71107424169158	0.128	0.02	6.4	2033	8751	0.0444030296754539	0.151904023234197
ATP5G2	2.27007329580946e-79	4.81264286585578e-78	2.30488194846826	-0.46453013236117	0.817	0.81	1.00864197530864	2033	8751	4.20938425635	3.1554413903782
DNAJB1	2.56562090395878e-79	5.43398013594966e-78	1.12062758085678	1.26846438188362	0.562	0.331	1.69788519637462	2033	8751	1.42111912282405	2.31580861495104
FYB	4.20232914009158e-79	8.89196683238993e-78	0.0468810208229125	-3.30338662642774	0.054	0.274	0.197080291970803	2033	8751	0.985718882823872	0.0865552732229758
PROCR	4.35991488578368e-79	9.21655014184011e-78	0.52546648147786	1.10007413370332	0.418	0.216	1.93518518518519	2033	8751	0.43197884326535	0.8766891547272
CD163	7.40158382736259e-79	1.56314063056565e-77	0.0571487003810789	-3.86456782334816	0.058	0.248	0.233870967741935	2033	8751	1.44127665182034	0.124266340112308
PLAT	8.609099326163e-79	1.81641265361019e-77	0.111401834251303	-2.26060813392352	0.129	0.247	0.522267206477733	2033	8751	0.773351831110647	0.193380595092941
EPHB4	1.06937621652465e-78	2.2540893698124e-77	0.0959521161530601	-1.73689766371652	0.124	0.242	0.512396694214876	2033	8751	0.397924653112123	0.160318887456948
C1QA	1.21309580613739e-78	2.55458242199611e-77	0.122938060690322	-4.02633021766	0.116	0.261	0.444444444444444	2033	8751	2.84311537739859	0.265841414710275
CYBB	1.26614879967517e-78	2.66375434853267e-77	0.036033631416619	-3.81710144294596	0.041	0.224	0.183035714285714	2033	8751	0.88917360031712	0.0672383333883275
C10orf128	1.35343852425268e-78	2.84467699758399e-77	0.0138025960467794	-3.16700767357617	0.02	0.149	0.134228187919463	2033	8751	0.192728186833052	0.0261055716029547
FAM69B	1.39812092648267e-78	2.9357871286429e-77	0.0105650729450828	-3.34415545357678	0.017	0.124	0.137096774193548	2033	8751	0.146659812765559	0.0168124412349406
CSRP1	1.49067844584192e-78	3.12715632785485e-77	0.32143450642874	-1.17270140515657	0.334	0.377	0.885941644562334	2033	8751	0.872182041678798	0.517412186891756
RGS1	2.28550950854818e-78	4.78999259477251e-77	0.0526579674411787	-3.64326720942627	0.059	0.28	0.210714285714286	2033	8751	1.74221610299969	0.107656028130099
SNCG	2.34853082857158e-78	4.91739004886263e-77	0.155478821944157	-1.71834707485694	0.164	0.297	0.552188552188552	2033	8751	0.702851202134296	0.267863156521115
VASN	2.6388452016646e-78	5.52000261481284e-77	0.272067292359272	1.69723907646557	0.268	0.068	3.94117647058824	2033	8751	0.161875329516697	0.454734217886099
NCKAP1L	2.66376018514373e-78	5.56682874019685e-77	0.0133815742450103	-3.78438777643804	0.019	0.206	0.0922330097087379	2033	8751	0.462569394571762	0.0208616941786064
FCGR2A	2.96003856026132e-78	6.18013363919456e-77	0.0351483724349875	-3.53586198266034	0.043	0.216	0.199074074074074	2033	8751	0.701766270100633	0.0665859700566022
TTYH3	4.35834848408794e-78	9.09097789012694e-77	0.0954068865140039	-1.66007545518204	0.136	0.281	0.483985765124555	2033	8751	0.474794881369061	0.14669523731422
RBFOX2	4.36706318860101e-78	9.10052959548806e-77	0.609635129903658	0.937040309110334	0.505	0.253	1.99604743083004	2033	8751	0.475621603890805	0.891995528415823
JUND	4.51242435541779e-78	9.39455159558409e-77	8.17784375260025	0.59405277083514	0.926	0.853	1.08558030480657	2033	8751	9.16321282892547	11.930695816433
DNMT1	4.68768470727061e-78	9.75020696296758e-77	0.177312807684231	-1.29895418755719	0.215	0.314	0.684713375796178	2033	8751	0.525999892598611	0.28490693937148
SMAD1	4.89287814949251e-78	1.01673915540823e-76	0.0692251242992068	-1.88840876720935	0.095	0.21	0.452380952380952	2033	8751	0.309626772812199	0.109381563529439
JUNB	5.93181429409774e-78	1.23146703165957e-76	7.81352386196451	0.825694120664103	0.829	0.774	1.07105943152455	2033	8751	10.9239008988119	16.3201493768635
RP1-79C4.4	6.18684569928799e-78	1.28320194588625e-76	0.156928013103049	1.99441398698656	0.184	0.045	4.08888888888889	2033	8751	0.0850540858676854	0.257234659332259
NAP1L1	6.30625987925722e-78	1.30673780511238e-76	1.65302862125454	-0.558144835428077	0.736	0.744	0.989247311827957	2033	8751	3.42493390894457	2.33226268346902
CDC42	7.08790340091366e-78	1.46732269276111e-76	2.04382490277242	-0.453984144355079	0.796	0.789	1.00887198986058	2033	8751	3.72888332871544	2.74510228826273
RCC2	8.76737657953967e-78	1.81329782903524e-76	0.107204427491906	-1.41673051283391	0.149	0.282	0.528368794326241	2033	8751	0.390913490753838	0.166329334877544
MSR1	1.34643012114336e-77	2.78211654890899e-76	0.0391746175397529	-3.72812367299097	0.044	0.219	0.200913242009132	2033	8751	0.844732097818949	0.0729140780156051
CFI	1.43164668110225e-77	2.95542372085704e-76	0.0328803162263196	-2.48482819052479	0.042	0.172	0.244186046511628	2033	8751	0.238658186727287	0.0557885591796544
FAM213A	1.65181842447374e-77	3.4067400420777e-76	0.0846725380495508	-1.79664469881351	0.106	0.242	0.43801652892562	2033	8751	0.386308421277483	0.145089791746244
HIST1H4C	1.69852375277955e-77	3.49978592730961e-76	0.189325702074792	-1.75934656991795	0.229	0.262	0.874045801526718	2033	8751	0.654288010712377	0.287807318399454
EIF3A	1.77308978957053e-77	3.65001065568654e-76	0.714920130385583	-0.683658650406428	0.528	0.586	0.901023890784983	2033	8751	1.63568081405419	1.06545244774888
HNRNPH1	1.85741521575269e-77	3.82002609699566e-76	1.14533954885039	-0.688083111844812	0.665	0.717	0.927475592747559	2033	8751	2.73397509020359	1.71856370332309
TP53I3	2.04313482724999e-77	4.19806022487985e-76	0.479560719165761	1.03886970695549	0.44	0.217	2.02764976958525	2033	8751	0.375671491401523	0.715484330324031
CLEC7A	2.35625417403475e-77	4.83691505166126e-76	0.0327886012048559	-3.56786753051888	0.04	0.226	0.176991150442478	2033	8751	0.736652923350838	0.0676559881749759
NDFIP2	2.82763637355138e-77	5.79915806489951e-76	0.225725197425625	1.46114601996566	0.257	0.105	2.44761904761905	2033	8751	0.162623525676117	0.350138861019116
TCEAL7	2.84620052651441e-77	5.83179597639443e-76	0.154514351824464	2.09621863475423	0.179	0.039	4.58974358974359	2033	8751	0.0854472844495109	0.260246934831932
PALD1	6.04415303667577e-77	1.23728029511709e-75	0.0114357864228221	-3.30082283299693	0.017	0.128	0.1328125	2033	8751	0.161389034958961	0.0184463852956727
PLBD1	6.3354436072317e-77	1.29570420093625e-75	0.252064760370194	1.61084737677984	0.276	0.093	2.96774193548387	2033	8751	0.187259570522028	0.396707109647887
ARPC1B	7.34733815411717e-77	1.50125834187096e-75	1.83025810330723	-0.561360356089707	0.728	0.735	0.990476190476191	2033	8751	3.72967183123944	2.69788621242572
ADCY4	7.75037623596385e-77	1.58214081121169e-75	0.0238495233228864	-2.72402182923823	0.034	0.17	0.2	2033	8751	0.25373209766353	0.0430353115334732
DUSP23	8.88237184580197e-77	1.81154286226801e-75	0.191374906172775	-1.23092826276976	0.234	0.354	0.661016949152542	2033	8751	0.61090618830042	0.288666334196399
SRSF2	1.41682184765703e-76	2.88690570180931e-75	0.752789975432649	-0.725841062934756	0.555	0.607	0.914332784184514	2033	8751	1.77251138580627	1.10789087531719
CD84	1.44556855410057e-76	2.94275500476754e-75	0.0224904417557861	-3.75264996906271	0.029	0.216	0.134259259259259	2033	8751	0.642188241360369	0.0406263262298597
TFDP2	1.68833780483348e-76	3.43378574243674e-75	0.470234901077391	1.02991002188108	0.44	0.24	1.83333333333333	2033	8751	0.455737457623595	0.695842841945843
ALDH1A2	1.99276075329712e-76	4.04918680859247e-75	0.026064400180132	-3.73680028582773	0.026	0.191	0.136125654450262	2033	8751	0.663742129321808	0.0605604212069517
EPHA2	2.01482989434574e-76	4.09025338145502e-75	0.0181456866943639	-2.87865244957178	0.027	0.137	0.197080291970803	2033	8751	0.161512984852811	0.0271903167029108
ROBO2	2.36715860156838e-76	4.80107762083998e-75	0.0479651023282239	5.31165736704484	0.062	0.002	31	2033	8751	0.0171413902363466	0.0864157082898281
CYB5A	2.7022716564376e-76	5.4757081097206e-75	0.584225490172912	0.944169979960479	0.468	0.278	1.68345323741007	2033	8751	0.512400406172742	0.925165687563999
SMIM19	3.60211500984151e-76	7.29237745230656e-75	0.592854017542737	0.875974977617333	0.507	0.31	1.63548387096774	2033	8751	0.568346790708579	0.853226094454489
PREX1	3.66513625952991e-76	7.41314232786904e-75	0.0218987705485045	-3.28677172609231	0.03	0.212	0.141509433962264	2033	8751	0.446435220367973	0.0361203096250009
MIR4435-2HG	4.17855034656799e-76	8.4438180832484e-75	0.102404059240082	-1.4633737513447	0.141	0.265	0.532075471698113	2033	8751	0.423696326978592	0.16604431030377
SPNS2	5.22134458721152e-76	1.05413677968969e-74	0.00842605600542812	-3.70474916192127	0.013	0.121	0.107438016528926	2033	8751	0.149846782766037	0.0129284709292483
KANK2	5.32539232136694e-76	1.07415750159487e-74	0.689436919175381	0.976777193715012	0.534	0.251	2.12749003984064	2033	8751	0.579670550517633	1.01718977946972
UBE2D3	5.4231867434696e-76	1.09288138715011e-74	1.06635657760935	-0.604379169744714	0.662	0.672	0.985119047619048	2033	8751	2.21617222047662	1.52242073340252
RHOG	6.4816981694855e-76	1.3049977119643e-74	0.192813256864834	-1.1934554047263	0.239	0.363	0.658402203856749	2033	8751	0.640457667481497	0.291396206078947
CAPZA2	8.83915307695893e-76	1.77801099279304e-74	0.52645368753293	-0.753319956360749	0.48	0.541	0.88724584103512	2033	8751	1.23917362132582	0.75742538326561
VIM	9.84085517273511e-76	1.97769734183752e-74	61.3617645965172	0.469835571639624	0.996	0.965	1.03212435233161	2033	8751	53.9275983361398	70.5904532264707
LPIN3	1.04823950359973e-75	2.10470424418026e-74	0.124359829969598	2.19495138780681	0.155	0.037	4.18918918918919	2033	8751	0.0683747525931716	0.201716937966245
PBX1	1.05538267372473e-75	2.11711496061864e-74	0.489353358902724	1.14339475958303	0.431	0.196	2.19897959183673	2033	8751	0.406708594605933	0.754503640610041
MECOM	1.12830874184038e-75	2.26134446019484e-74	0.00487353613212282	-4.02558551089534	0.009	0.107	0.0841121495327103	2033	8751	0.126201865634475	0.00662576898787143
STARD7	1.28131278632417e-75	2.5656568858826e-74	0.146805503813273	-1.23280148352364	0.19	0.333	0.570570570570571	2033	8751	0.492756535347666	0.228116763909421
HAPLN3	1.33835818962288e-75	2.67744639280373e-74	0.125270652859978	-1.49914822218727	0.15	0.276	0.543478260869565	2033	8751	0.508249134494497	0.221053253358129
ACVR1	1.4101197604017e-75	2.81844645298818e-74	0.275925249675505	1.31183585885282	0.307	0.135	2.27407407407407	2033	8751	0.192482482337759	0.422085993803267
BMX	1.87094965435858e-75	3.73612686876724e-74	0.0123479720708461	-3.52298623843456	0.015	0.111	0.135135135135135	2033	8751	0.133049293380352	0.0236449051671796
GFRA1	2.04911119128402e-75	4.0881904692109e-74	0.15788182060703	2.51485112855832	0.163	0.031	5.25806451612903	2033	8751	0.10429757421516	0.266976866883248
ESD	2.53566420428655e-75	5.05433210865307e-74	1.0994412342795	0.723750073681151	0.671	0.423	1.58628841607565	2033	8751	1.0150178814828	1.55111486223351
NEURL1B	2.56013724603466e-75	5.09849594898089e-74	0.0270770356859533	-2.93076977555359	0.035	0.174	0.201149425287356	2033	8751	0.330147885623398	0.0485804593201826
PLVAP	2.62244445860528e-75	5.21785829620867e-74	0.0264678631643211	-3.42632746683151	0.029	0.191	0.151832460732984	2033	8751	0.636201554909794	0.0553383299522838
CIRBP	2.80576624139854e-75	5.57756927806832e-74	3.77543755569288	0.463447909609202	0.898	0.796	1.12814070351759	2033	8751	4.01792063532856	4.8702729688876
CCT5	2.98837129316925e-75	5.93520746186664e-74	0.309471822877549	-1.03705307957207	0.335	0.394	0.850253807106599	2033	8751	0.758871451105089	0.473708600644052
IL6ST	3.75079019175619e-75	7.44273119565255e-74	1.82341725269201	0.712384197431675	0.77	0.486	1.5843621399177	2033	8751	1.73268542593907	2.60787561220886
ETV6	3.85579486230985e-75	7.64420015675591e-74	0.123919162126915	-1.40223125572558	0.159	0.325	0.489230769230769	2033	8751	0.527156819128179	0.193889203111344
CCL3	4.20891354571512e-75	8.33675530936155e-74	0.120221071200216	-4.11822227652858	0.117	0.266	0.43984962406015	2033	8751	3.75057194727182	0.282335396090797
RAMP3	4.33845277213417e-75	8.58561076471085e-74	0.0297387854159625	-3.14574143774099	0.033	0.196	0.168367346938776	2033	8751	0.556957110173555	0.0532889021534435
NOP10	4.52069362426773e-75	8.93821957732576e-74	0.674075776822762	-0.749857421533339	0.537	0.555	0.967567567567568	2033	8751	1.50499087892261	0.988805799491359
HIPK2	6.21878412657525e-75	1.22846107261593e-73	0.0969958169761487	-1.55764867355726	0.132	0.281	0.469750889679715	2033	8751	0.448302483297123	0.151721169755916
BAX	8.67903756262941e-75	1.71292287536523e-73	0.299644249434234	-0.962846472062348	0.331	0.43	0.769767441860465	2033	8751	0.796984979727324	0.453156995205039
SLA	8.97573817947598e-75	1.76989331879524e-73	0.0268862145128959	-3.84864978275889	0.031	0.241	0.128630705394191	2033	8751	0.777994076059942	0.0501983804916584
MOB1A	9.41181311001467e-75	1.85421986838839e-73	0.469812282472098	-0.827955498640518	0.442	0.537	0.823091247672253	2033	8751	1.24316667044047	0.693299245531389
PLA2G5	1.06914126272374e-74	2.10442957312153e-73	0.0556422269109236	4.48229356467881	0.069	0.003	23	2033	8751	0.0201286879146159	0.0909230725958829
MTHFD2	1.14255029944923e-74	2.24691348433241e-73	0.0667050319602902	-1.79401947929027	0.099	0.223	0.443946188340807	2033	8751	0.339650074730155	0.103023405261147
CD68	1.23403518326747e-74	2.42465877169499e-73	0.28122758251046	-2.01259616741936	0.288	0.334	0.862275449101796	2033	8751	1.61208215247414	0.454089388705493
FAM110B	1.27850119932556e-74	2.5097856728241e-73	0.17748411037644	1.74722777105236	0.213	0.068	3.13235294117647	2033	8751	0.116191893008985	0.273023017809977
ALDH1A1	1.60184631756049e-74	3.1417317347804e-73	0.319119940569635	1.98738777641902	0.266	0.073	3.64383561643836	2033	8751	0.247422472528296	0.582217269403981
NME1	1.63932741409836e-74	3.2123810395947e-73	0.203166950871311	-1.29715945167203	0.239	0.294	0.812925170068027	2033	8751	0.563315767779659	0.316879045402118
MCL1	1.96726392510096e-74	3.85156672026438e-73	1.3863752810284	-0.804071022081229	0.674	0.711	0.947960618846695	2033	8751	3.86221596114258	2.23477248156654
ANP32A	2.05307189451719e-74	4.01599112095514e-73	0.273587803364354	-0.936404201587387	0.309	0.431	0.716937354988399	2033	8751	0.776641661303568	0.416855860220313
CES1	2.8379571353352e-74	5.54636631617997e-73	0.0654620050488286	4.27009921593131	0.069	0.005	13.8	2033	8751	0.0307122499012901	0.120292002745126
SASH1	3.38169887913691e-74	6.60316464368118e-73	0.84782755907796	0.839640516839228	0.578	0.329	1.75683890577508	2033	8751	0.727178324922064	1.27093179061464
GULP1	3.38544683776855e-74	6.60462261630627e-73	0.214575735986328	1.56729460079444	0.242	0.089	2.71910112359551	2033	8751	0.15811429798693	0.344187603397954
GLUL	3.44489833153325e-74	6.71465302778749e-73	0.894675040814259	-1.32383833537462	0.567	0.548	1.03467153284672	2033	8751	3.33160759848108	1.45910867689125
CTTN	3.6377613000698e-74	7.08429868755187e-73	1.22392864775741	0.747949370588487	0.691	0.362	1.90883977900552	2033	8751	1.00024663604473	1.74153066083175
STK17A	4.8764483634708e-74	9.48816292542339e-73	0.07625860554813	-1.8243119109874	0.107	0.246	0.434959349593496	2033	8751	0.483189157898805	0.116825122892495
CDKN3	5.43002812865309e-74	1.05559363073445e-72	0.0158572998076498	-3.25372283068715	0.021	0.104	0.201923076923077	2033	8751	0.143919541980662	0.0268351952907013
UST	5.49775542892853e-74	1.06781646927627e-72	0.095120851696546	2.66001869474731	0.123	0.02	6.15	2033	8751	0.0455336388920932	0.146289516089104
LPAR6	5.6949468971569e-74	1.1051411059862e-72	0.0921182750778928	-1.87969879008069	0.111	0.277	0.40072202166065	2033	8751	0.523083817737123	0.161497263901857
TIMP3	6.34693411519764e-74	1.23057825673162e-72	3.17240469540951	1.17850248703104	0.812	0.346	2.34682080924856	2033	8751	2.82310796704931	5.17500517271297
PDLIM1	6.82256503211208e-74	1.32163174380861e-72	0.642028905529157	-0.962438778933129	0.514	0.449	1.14476614699332	2033	8751	1.47461214579231	0.957850570430916
CNN3	7.53067452332124e-74	1.45751999613199e-72	1.46633200838018	0.733139985593917	0.713	0.407	1.75184275184275	2033	8751	1.34493062068566	2.17548235173149
EDN1	8.00357357182553e-74	1.54768576468886e-72	0.04344046738437	-4.15125933038713	0.045	0.181	0.248618784530387	2033	8751	1.0331597805256	0.097419216499068
TES	9.5271637726794e-74	1.84069153627377e-72	0.156747276306005	-1.17878689658355	0.193	0.338	0.571005917159763	2033	8751	0.576381237770486	0.247340306641466
RGS19	1.06110581830493e-73	2.0483065471595e-72	0.0250638456266881	-2.32519566537887	0.043	0.185	0.232432432432432	2033	8751	0.240608238221097	0.0357370898116675
RABAC1	1.11771811846037e-73	2.15569718797886e-72	2.7071268722207	0.615729429914227	0.83	0.613	1.35399673735726	2033	8751	2.61045680567615	3.79882415837017
KRT8	1.15012816568092e-73	2.21626273327271e-72	0.0131803130493213	-3.11090173007911	0.018	0.128	0.140625	2033	8751	0.150683607528947	0.0237550488677727
NFIL3	1.15864653085623e-73	2.23072402082434e-72	0.621218465716646	1.09274674271333	0.449	0.275	1.63272727272727	2033	8751	0.67409952141019	1.04752635252394
ADAP2	1.16863105957825e-73	2.24798034065375e-72	0.0231620597513542	-3.33595632150817	0.03	0.209	0.143540669856459	2033	8751	0.566224668258025	0.0366657715209507
CLDN5	1.20207633121945e-73	2.31029622225461e-72	0.0591510480996218	-3.79830926122849	0.058	0.212	0.273584905660377	2033	8751	1.32440196722601	0.127134503951597
KCNN3	1.5012268919942e-73	2.88272242453965e-72	0.00980963210359165	-3.75191603695062	0.017	0.131	0.129770992366412	2033	8751	0.213069014364844	0.0138845639187932
F3	1.51662778847324e-73	2.90975685380489e-72	0.219991754937617	2.08483202235165	0.197	0.042	4.69047619047619	2033	8751	0.124162851375199	0.443720003417293
GADD45B	1.7318432860143e-73	3.31736832486464e-72	2.50734390647487	1.04178409967458	0.652	0.505	1.29108910891089	2033	8751	3.61619008591931	5.69540451539482
CSF1R	1.7320986118647e-73	3.31736832486464e-72	0.0374788392201209	-3.40024136086389	0.042	0.221	0.190045248868778	2033	8751	0.719542106563054	0.0725908149574673
GRN	1.74146031476219e-73	3.33239788579624e-72	1.53924771429103	-0.768323984115228	0.731	0.663	1.1025641025641	2033	8751	3.34721774894657	2.18388864536098
PLEK	2.6599134744218e-73	5.08549573571904e-72	0.0198060227634396	-3.64725698065916	0.027	0.193	0.139896373056995	2033	8751	0.49628027962876	0.0354889437898102
FBLIM1	3.05639741899502e-73	5.83846194465316e-72	0.0451012609409709	-2.12407635479931	0.061	0.169	0.36094674556213	2033	8751	0.20894321094696	0.0763169652824374
GINM1	3.54257247447935e-73	6.7613052795657e-72	0.873748140978461	0.723737700965935	0.612	0.395	1.54936708860759	2033	8751	0.815947184520703	1.24235891720641
ARHGAP18	4.07015031735697e-73	7.76150154971902e-72	0.199658937271852	-1.35034626343607	0.226	0.364	0.620879120879121	2033	8751	0.783632433915405	0.323115641062786
FAM180A	4.84178027816109e-73	9.22495383560285e-72	0.103201926670319	2.77333511089997	0.124	0.015	8.26666666666667	2033	8751	0.0391909595259197	0.16962626125899
DGKZ	6.20993549921744e-73	1.18214394979048e-71	0.0961247702353747	-1.4380748015774	0.128	0.281	0.455516014234875	2033	8751	0.422267430209537	0.156229213406562
DENND2A	7.58273604191659e-73	1.44222721986531e-71	0.0742363068269714	2.91225693785445	0.103	0.015	6.86666666666667	2033	8751	0.035138107066118	0.113584498066028
SPOP	8.42887610449298e-73	1.60177761274156e-71	0.627486181747152	0.840659634185328	0.519	0.329	1.57750759878419	2033	8751	0.61718410347805	0.91931496156477
LRP6	9.034987181269e-73	1.71547823909409e-71	0.299261094021982	1.29136866162636	0.302	0.14	2.15714285714286	2033	8751	0.222139068057412	0.469189600281663
CAV1	9.51309344081511e-73	1.8046994332636e-71	3.29128699883967	-1.05249739743165	0.848	0.601	1.41098169717138	2033	8751	8.50938371147637	4.87411882948372
VSTM4	1.33098520572562e-72	2.5227959032901e-71	0.262079669214552	1.48663789317553	0.282	0.091	3.0989010989011	2033	8751	0.175410569562019	0.403668625258818
INPP5D	1.39705693545651e-72	2.64575171442823e-71	0.0120163675021194	-3.47027841321988	0.018	0.167	0.107784431137725	2033	8751	0.276447326862722	0.0206582539157803
CGNL1	1.72695234390375e-72	3.26769675665915e-71	0.125737866232775	2.0945119038491	0.144	0.043	3.34883720930233	2033	8751	0.0811512184638319	0.209131900618926
AC096669.3	1.94976098962456e-72	3.68612030392423e-71	0.0403878066809893	5.83647759721559	0.056	0.001	56	2033	8751	0.0132871712524364	0.0680896851449106
ARAP3	2.00413865334384e-72	3.7856716914579e-71	0.0147139619794612	-2.93691720493099	0.021	0.133	0.157894736842105	2033	8751	0.148138877917995	0.0232172795712878
KDELR1	2.04111653610541e-72	3.85221359292759e-71	1.71672025223716	0.636407843688765	0.765	0.504	1.51785714285714	2033	8751	1.49955044843461	2.34044396631971
BMP2K	2.06811457359552e-72	3.89982256268577e-71	0.0990996965665509	-1.72559834073847	0.132	0.292	0.452054794520548	2033	8751	0.562442237219103	0.149895460768069
TNN	2.53455862831735e-72	4.77529941564655e-71	0.109250385419517	3.15614097847504	0.093	0.016	5.8125	2033	8751	0.0674630825093378	0.257654683094089
HLF	2.56689794984921e-72	4.83209206880939e-71	0.0995951874070526	2.9980229442667	0.11	0.015	7.33333333333333	2033	8751	0.0518693012285813	0.176349646348307
MNDA	2.73036824001866e-72	5.13542593930348e-71	0.0245249434259556	-3.88454981067577	0.03	0.203	0.147783251231527	2033	8751	0.662531537963473	0.0477819585212092
FAM20A	2.81868933513267e-72	5.29701772066007e-71	0.205899952599546	1.88109464723661	0.221	0.065	3.4	2033	8751	0.161074298165017	0.355542456754116
C5orf15	3.03582157982285e-72	5.70019536566396e-71	0.408682755944054	1.06168980058719	0.395	0.207	1.90821256038647	2033	8751	0.351449493138704	0.636261635635634
ATP6V1F	3.85839980680613e-72	7.23852908342504e-71	0.653524865009575	-0.856771053586649	0.52	0.555	0.936936936936937	2033	8751	1.6617305692957	0.966212155233052
PHYH	4.4444249023214e-72	8.33083597959835e-71	0.270447013896737	1.27141760157853	0.301	0.139	2.16546762589928	2033	8751	0.213461708684775	0.412568622818878
MRPL52	4.72078143421655e-72	8.84132053118037e-71	0.244401864091708	-1.04976238299583	0.284	0.367	0.773841961852861	2033	8751	0.64732744256904	0.389345821158316
VAPA	4.74971678275329e-72	8.88794791847525e-71	0.992856127388291	-0.573320163829731	0.646	0.646	1	2033	8751	1.98895950686754	1.39908824213394
TSPAN11	5.32683755851376e-72	9.95942118204365e-71	0.0912784406128579	2.71872524847789	0.112	0.019	5.89473684210526	2033	8751	0.0436274701128616	0.152469221534574
SERPINB9	6.22785411343853e-72	1.16341390170058e-70	0.109924933636823	-1.98627298822594	0.124	0.289	0.429065743944637	2033	8751	0.677057851942773	0.214121881884376
RP11-553L6.5	8.16466053751115e-72	1.52393146555106e-70	0.26293541903552	1.37103545627255	0.288	0.125	2.304	2033	8751	0.219111880566087	0.400649687602212
MAD2L1	9.34579424431241e-72	1.74291142491813e-70	0.0223415406405476	-2.92120217648105	0.031	0.112	0.276785714285714	2033	8751	0.15195500542464	0.036281943812411
YPEL3	1.02986793230864e-71	1.91899015396986e-70	0.810224998422218	0.968822732096481	0.577	0.339	1.70206489675516	2033	8751	0.871593661834972	1.2119476346529
FAM60A	1.17905572390331e-71	2.19511846533133e-70	0.0470453246226166	-1.86897979827097	0.068	0.204	0.333333333333333	2033	8751	0.261943928228039	0.0744670188219368
SFPQ	1.56285175276609e-71	2.90719490036944e-70	0.919872823230292	-0.623401278332158	0.598	0.652	0.917177914110429	2033	8751	2.01731813855745	1.38875851472509
SLC37A3	1.57829206284022e-71	2.93343708909306e-70	0.208546389610699	1.43899146500795	0.252	0.101	2.4950495049505	2033	8751	0.150070883768271	0.321325745307859
ZC2HC1A	1.93856442455532e-71	3.60000411196324e-70	0.235316048828661	1.4347098662499	0.259	0.107	2.42056074766355	2033	8751	0.168740573454386	0.371027238187267
GPRIN3	2.17375147954552e-71	4.03335371491389e-70	0.0162100155442386	-3.59029948245458	0.023	0.192	0.119791666666667	2033	8751	0.427071324483665	0.0261095539143576
LSM4	2.29624522504215e-71	4.25704906674621e-70	0.287235750874018	-0.953648561610162	0.323	0.41	0.787804878048781	2033	8751	0.74760892961532	0.434953319094803
RASD1	2.41964254424217e-71	4.48204156806339e-70	0.636293817634911	2.33679023152576	0.289	0.09	3.21111111111111	2033	8751	0.785735860607137	2.06469418457949
CCDC69	2.46241452039551e-71	4.55743430915253e-70	0.0848933632005087	-1.69999225714247	0.102	0.263	0.387832699619772	2033	8751	0.448243826740502	0.140733789486894
FCGR3A	2.51254413736352e-71	4.64630641065728e-70	0.0263712594193088	-4.07740365290847	0.031	0.197	0.157360406091371	2033	8751	0.840400677702263	0.0490020934292996
PGP	2.52388184655253e-71	4.66335381320193e-70	0.139583767897165	-1.25295409528988	0.186	0.298	0.624161073825503	2033	8751	0.437917828932332	0.212550551897113
S100A6	2.62786693241365e-71	4.85141272774285e-70	33.4779685657665	0.504195122483657	0.993	0.941	1.05526036131775	2033	8751	29.9454769916372	39.9685751805648
CAPZA1	2.72729401025291e-71	5.03074869988479e-70	0.54399862649866	-0.745570245004464	0.484	0.545	0.888073394495413	2033	8751	1.31189677365703	0.803922387104383
CPNE3	2.74231589700169e-71	5.05422140949909e-70	0.823982634469156	0.824448081778912	0.597	0.368	1.62228260869565	2033	8751	0.791682947865399	1.2116182200897
SERPINE1	3.74234406095443e-71	6.89155007576261e-70	0.200919516077385	-2.04826722451708	0.195	0.235	0.829787234042553	2033	8751	0.918667471746877	0.398042689341099
REL	3.81340302789527e-71	7.01653403276448e-70	0.212069112241068	-1.60301008829882	0.223	0.406	0.549261083743842	2033	8751	1.24500984829212	0.358509121559519
ANP32E	4.45198364585898e-71	8.18465765336446e-70	0.215414515503358	-1.19385788346731	0.249	0.338	0.736686390532544	2033	8751	0.632576325357566	0.34518438027336
WIF1	4.4761399098904e-71	8.22219823514593e-70	0.0655656128906634	6.42494768052346	0.047	0.001	47	2033	8751	0.0414319993663572	0.206191435525076
OPTN	4.64622397829286e-71	8.52750666107695e-70	0.673888502705053	0.831743890032672	0.526	0.303	1.73597359735974	2033	8751	0.656761518089836	1.0052339458542
PTK7	5.11533143367357e-71	9.38066529411838e-70	0.18472191901431	1.61129649957272	0.221	0.076	2.90789473684211	2033	8751	0.11740437750335	0.294331713551928
MAGI1	5.20841097232854e-71	9.54340481740731e-70	0.0197310987708852	-2.72588022926085	0.027	0.142	0.190140845070423	2033	8751	0.180248096854145	0.0350078423600871
SNCA	5.85463836902797e-71	1.07185667178727e-69	0.00923847985961213	-3.67368020336615	0.013	0.121	0.107438016528926	2033	8751	0.150700826654655	0.018043092649259
CEP55	5.86434454252235e-71	1.07274119703031e-69	0.00445117238819792	-4.53502894000948	0.007	0.078	0.0897435897435897	2033	8751	0.0898738719998515	0.00651448494781665
CALCOCO1	6.14760554819965e-71	1.12362298748905e-69	0.388555745515737	1.13308677187947	0.382	0.197	1.93908629441624	2033	8751	0.371314836444297	0.597641225714276
SMARCA1	8.44830386416308e-71	1.54284958369106e-69	0.403735182174702	1.08460516254219	0.394	0.181	2.1767955801105	2033	8751	0.302692790584318	0.60868101982814
USP53	8.46510905420444e-71	1.54463673173153e-69	0.308086161203552	1.30828160755167	0.302	0.147	2.05442176870748	2033	8751	0.282040024870428	0.511624139201277
SOX15	8.67553143353576e-71	1.58172116591871e-69	0.0558785664653529	4.1930745955726	0.069	0.004	17.25	2033	8751	0.0243340389713922	0.0927608129577978
C16orf45	1.0119866844739e-70	1.84352474987853e-69	0.288949928861215	1.26583912329702	0.31	0.136	2.27941176470588	2033	8751	0.21949442888217	0.446225136295908
KIAA0355	1.22253055305057e-70	2.22522806868741e-69	0.149125480736866	-1.36167324823663	0.181	0.293	0.617747440273038	2033	8751	0.502317668300836	0.240472896517887
FPR3	1.36667786666915e-70	2.4855465399935e-69	0.0217878369762479	-3.92261277640079	0.025	0.193	0.129533678756477	2033	8751	0.650696678113234	0.0424264131815855
VAT1	1.3774143835402e-70	2.50300420513507e-69	0.621457472767159	0.866426073377366	0.503	0.29	1.73448275862069	2033	8751	0.540916114975679	0.939080258910286
PLTP	1.38310103593808e-70	2.51126414165457e-69	1.04576507865908	1.19851526931192	0.602	0.238	2.52941176470588	2033	8751	0.913351724401356	1.6766763881887
CDK1	1.43610040678378e-70	2.60534423344467e-69	0.00859560242540658	-4.36335235967897	0.012	0.084	0.142857142857143	2033	8751	0.137644412711556	0.0226070221280203
ISG20	1.6626486712265e-70	3.01385886812277e-69	0.0740011953351813	-2.30233499477601	0.092	0.245	0.375510204081633	2033	8751	0.603524962458366	0.128118428932872
ASRGL1	1.8154534123715e-70	3.28813726688455e-69	0.0053249357391949	-3.67399754079658	0.01	0.105	0.0952380952380952	2033	8751	0.100599098582645	0.00752930823336954
CCDC39	1.8172930140053e-70	3.28876234097044e-69	0.0565986546676955	4.02439701318853	0.071	0.005	14.2	2033	8751	0.0248688285556049	0.095428536788139
FMNL3	2.01481177551873e-70	3.64321675694867e-69	0.0932347999547432	-1.3872510799638	0.126	0.27	0.466666666666667	2033	8751	0.361484468266323	0.145004253544319
HOXD11	2.19004515452837e-70	3.95682542451161e-69	0.0906444949609861	2.63920623560404	0.117	0.019	6.15789473684211	2033	8751	0.0405947337305196	0.141369563013623
EEF2	2.22654548845237e-70	4.01947169966225e-69	4.79618506764996	0.39338529043244	0.909	0.809	1.12360939431397	2033	8751	4.96152658971326	6.11729524442707
STMN2	2.47597688916287e-70	4.46609405105886e-69	0.0781621151975462	5.26955577218108	0.052	0.003	17.3333333333333	2033	8751	0.0459535007065798	0.225167186932761
CITED2	2.63968028352915e-70	4.75747783123198e-69	0.555483393168764	1.20478727704114	0.415	0.231	1.7965367965368	2033	8751	0.609687340526348	0.999603119481052
PGRMC2	2.67575855953861e-70	4.81855506229188e-69	0.448577092116769	0.958910678240609	0.425	0.233	1.82403433476395	2033	8751	0.388361786343286	0.674743543920625
VWA1	2.8533567497967e-70	5.13417568569307e-69	0.0783014560812079	-1.89014339892208	0.099	0.194	0.510309278350515	2033	8751	0.304819826548347	0.137463760811769
DLGAP5	2.8971233545545e-70	5.20866801800051e-69	0.0018842932697094	-5.60945353912948	0.003	0.072	0.0416666666666667	2033	8751	0.114661009647638	0.00275556755236977
ROR2	2.9149633049344e-70	5.23646387660297e-69	0.0776631238288921	2.99393703085308	0.102	0.012	8.5	2033	8751	0.0323787497057218	0.134460502837629
TFRC	3.1381122797512e-70	5.63273236771655e-69	0.056607091173529	-2.98620651438545	0.071	0.25	0.284	2033	8751	0.918593069990563	0.097957602081376
RPS21	3.43856614403007e-70	6.16699972009175e-69	3.54235477953336	-0.448733159055768	0.884	0.859	1.0291036088475	2033	8751	6.28202850731216	4.62072095470011
TUBB4B	3.75026362510734e-70	6.72054571124691e-69	0.491652722732042	-1.08324120485305	0.408	0.434	0.940092165898617	2033	8751	1.25862909104575	0.818677251896968
RALGAPA2	4.58399502191016e-70	8.20792469098088e-69	0.0657511962759525	-1.92625302302742	0.088	0.222	0.396396396396396	2033	8751	0.384608244896686	0.108926784863977
RECK	4.61118818657581e-70	8.24990302713717e-69	0.260105590957252	1.28843259517421	0.282	0.13	2.16923076923077	2033	8751	0.19759222725872	0.423653687588436
AUTS2	4.8952644817508e-70	8.75103088427361e-69	0.208509224151874	1.52566147543338	0.237	0.094	2.52127659574468	2033	8751	0.179975642441842	0.327881390450082
RBM43	5.51128599393031e-70	9.84426619987261e-69	0.331609446887149	1.22706999698041	0.336	0.16	2.1	2033	8751	0.29589457633423	0.518848121229519
WFS1	5.88956216517101e-70	1.05114115982768e-68	0.0560112136052942	-1.98486849336837	0.077	0.188	0.409574468085106	2033	8751	0.267329245032148	0.0955349036143901
EZR	6.27346328072619e-70	1.11875067225009e-68	0.231520660451843	-1.20859423761271	0.241	0.392	0.614795918367347	2033	8751	0.931753320344802	0.405428914075866
ABL1	6.47258377945925e-70	1.1533253332047e-68	0.315556672578088	1.16258047978108	0.33	0.166	1.98795180722892	2033	8751	0.257343140189967	0.486997694484701
COX5A	6.7515943842534e-70	1.20206784805728e-68	0.416311755244768	-0.818391663319143	0.409	0.466	0.877682403433476	2033	8751	0.972666216858709	0.617872529363224
KCNA1	7.2319353823909e-70	1.28654785792154e-68	0.0615509335953111	3.33880074877257	0.085	0.008	10.625	2033	8751	0.0246618565408417	0.100313957321318
AMPH	7.38422704829947e-70	1.31257916336735e-68	0.0846745481688986	2.75918076381637	0.109	0.016	6.8125	2033	8751	0.0424926305607066	0.140842086842218
SLCO2B1	7.75872624476744e-70	1.37803494545886e-68	0.0282379599938725	-3.45693038940708	0.035	0.187	0.18716577540107	2033	8751	0.485581892419352	0.0601950024455735
UROD	9.02662048690554e-70	1.6019339551197e-68	0.422109674509972	1.00374518663175	0.388	0.229	1.6943231441048	2033	8751	0.382117479225853	0.686197009076915
CYCS	9.22607669334806e-70	1.63601163347153e-68	0.389510860410699	-0.929802285723082	0.37	0.462	0.800865800865801	2033	8751	1.08794565883537	0.615010273987984
PKM	9.75707708043793e-70	1.72877808560481e-68	1.15926050212723	-0.730961632501575	0.638	0.615	1.03739837398374	2033	8751	2.5027114836835	1.71985966947098
NUSAP1	1.21201574879655e-69	2.14574566114376e-68	0.0167456401902384	-3.67894928441397	0.026	0.096	0.270833333333333	2033	8751	0.182185844973931	0.0249809919985905
ARHGAP31	1.22502294969877e-69	2.16703014719221e-68	0.0458560765821088	-1.85442989733795	0.066	0.198	0.333333333333333	2033	8751	0.211569460084777	0.0702676709256885
APLN	1.64175136460549e-69	2.90187795417738e-68	0.0232665736970754	-3.66694541161302	0.032	0.105	0.304761904761905	2033	8751	0.254132917817437	0.0366886632226463
STMN3	1.75153241999355e-69	3.09343679248619e-68	0.212992714142682	1.57904121710882	0.245	0.08	3.0625	2033	8751	0.169171216304074	0.340604097997593
RRM2	1.94809713749682e-69	3.43783685707739e-68	0.00843099012805881	-4.38378612577234	0.01	0.077	0.12987012987013	2033	8751	0.114921823773451	0.0163068195185678
TMPO	2.0603310594627e-69	3.63298439860065e-68	0.153036158355636	-1.39104440666544	0.184	0.287	0.641114982578397	2033	8751	0.505470229500189	0.244621738314562
MTUS1	2.19143629927781e-69	3.86106863105745e-68	0.328558897258227	-1.36990608952358	0.306	0.343	0.892128279883382	2033	8751	1.06605693171529	0.555938021816328
TACC3	2.67188558820713e-69	4.70380114032689e-68	0.0148017749332483	-3.11216676681913	0.022	0.118	0.186440677966102	2033	8751	0.160026418907697	0.0237200586485749
THRB	2.95776682877437e-69	5.20292700511661e-68	0.133278575457836	2.1417815412395	0.157	0.039	4.02564102564103	2033	8751	0.0840814095967736	0.219657307022408
DNAJB6	3.00741870959918e-69	5.28604282136099e-68	0.427724636321207	-0.8829990480472	0.415	0.516	0.804263565891473	2033	8751	1.23951623799814	0.635676163538821
BAG2	3.26086279110209e-69	5.72693907270492e-68	0.165935462469684	1.69756762498273	0.198	0.061	3.24590163934426	2033	8751	0.108011922379533	0.2597969779
CCNI	3.36278267738288e-69	5.90122771917765e-68	3.24416834020995	0.442287274960485	0.856	0.744	1.1505376344086	2033	8751	3.53714714837636	4.38303327695343
HNRNPAB	3.52611072738499e-69	6.18291575034535e-68	0.460945489788022	-0.890852138733303	0.432	0.451	0.957871396895787	2033	8751	1.07706773604677	0.687051802022875
ABRACL	4.10850808754315e-69	7.19839402663013e-68	0.210083819328089	-1.05270455437498	0.252	0.365	0.69041095890411	2033	8751	0.651373010994959	0.31504979203096
FKBP10	5.27899171752945e-69	9.24180522959053e-68	0.846089295702393	0.92470595382668	0.566	0.248	2.28225806451613	2033	8751	0.633519379786483	1.27908351178279
CD86	5.87056829424436e-69	1.02692945853054e-67	0.0140491849107487	-3.88717561127298	0.019	0.173	0.109826589595376	2033	8751	0.41081232907005	0.0248006254991859
FAM101B	5.88145638127972e-69	1.02801691125053e-67	0.0868593058138873	-1.63780149973493	0.109	0.226	0.482300884955752	2033	8751	0.354036201551478	0.143789762974092
FGF16	7.12291500210184e-69	1.24402275822423e-67	0.0518184062782965	3.86486682116841	0.065	0.006	10.8333333333333	2033	8751	0.0202988961426516	0.0900219169873564
CPNE2	7.69322202846639e-69	1.34256180775917e-67	0.0559388309131925	-1.74475631381601	0.085	0.206	0.412621359223301	2033	8751	0.243640818096363	0.0840036212178063
GOLGA2	9.82126417736069e-69	1.71257321305071e-67	0.557447300604122	0.885329311419332	0.482	0.269	1.79182156133829	2033	8751	0.495617885505516	0.818999375892991
RAPGEF1	1.0339580914273e-68	1.80152666349557e-67	0.118740403027588	-1.36204210931599	0.161	0.313	0.514376996805112	2033	8751	0.495730036620026	0.178457968858577
CRYAB	1.12685443234713e-68	1.96183217074612e-67	0.522798907722208	1.41499543401172	0.442	0.114	3.87719298245614	2033	8751	0.421164362868132	0.827023294800443
CPVL	1.13354895007424e-68	1.9719271300659e-67	0.103633607267909	-2.70793319917962	0.109	0.255	0.427450980392157	2033	8751	1.01046814620704	0.197071998149706
UBALD2	1.67611944738941e-68	2.91348219267388e-67	0.138790484393151	-1.31278732793592	0.174	0.317	0.548895899053628	2033	8751	0.527283148302503	0.213188859473661
CKB	1.88097691130998e-68	3.26699115314029e-67	0.234635953445603	2.01797405670074	0.217	0.057	3.80701754385965	2033	8751	0.182923652145973	0.428061738512299
LINC00152	1.94944898633857e-68	3.38324719190588e-67	0.230274121855415	-1.08091103769894	0.254	0.36	0.705555555555556	2033	8751	0.690521497747779	0.37288804918048
PXDC1	2.08719861606341e-68	3.61945569307262e-67	0.533733469874853	0.918048956656733	0.446	0.255	1.74901960784314	2033	8751	0.472951140563526	0.83871963252805
LMO4	2.40827642735425e-68	4.17295520160297e-67	0.831267608143039	0.847560841406565	0.559	0.345	1.62028985507246	2033	8751	0.861247011722042	1.2776683731365
LYPLA1	2.44103843043902e-68	4.22639588514879e-67	0.248432169633524	-0.928014866374668	0.286	0.404	0.707920792079208	2033	8751	0.682875180944142	0.369405482434907
TBC1D2B	3.87061261988546e-68	6.69628154977982e-67	0.372270189124793	1.09634954056773	0.364	0.191	1.90575916230366	2033	8751	0.331881704136744	0.59040365587401
CENPF	4.3270477592171e-68	7.48004815312895e-67	0.0226208772042751	-3.73487947649863	0.03	0.105	0.285714285714286	2033	8751	0.29907830956516	0.0394085245030112
MPZL2	4.62694652190121e-68	7.99219663743783e-67	0.00364547156174155	-4.58176385950197	0.005	0.09	0.0555555555555556	2033	8751	0.0895088211837012	0.00558544623082211
HSPB2	4.67334747545089e-68	8.06601447409979e-67	0.218801477850851	1.7197568871902	0.247	0.066	3.74242424242424	2033	8751	0.160692503024925	0.355094486627091
ADRBK1	5.0392822491362e-68	8.69078723938018e-67	0.123514408483561	-1.46650025685014	0.159	0.339	0.469026548672566	2033	8751	0.648302321445436	0.215735554036402
SPATS2L	5.08123214702084e-68	8.75627209297891e-67	0.866541767182707	0.742908829153804	0.573	0.37	1.54864864864865	2033	8751	0.815402717322485	1.29459101943694
PCDH12	5.7282895624735e-68	9.86359468793364e-67	0.0059064997863898	-3.73533562595885	0.01	0.102	0.0980392156862745	2033	8751	0.109958275441248	0.00853023070310957
LAIR1	5.9892214570145e-68	1.03048324771744e-66	0.0147915883032119	-3.69984717557914	0.022	0.168	0.130952380952381	2033	8751	0.376684165286369	0.022735148664965
STK17B	6.1162836626649e-68	1.05152295531722e-66	0.182755498673151	-1.76392983419472	0.2	0.376	0.531914893617021	2033	8751	1.23545952866725	0.30407367716115
CCDC88A	6.17877789769764e-68	1.06143783307365e-66	0.260136488644332	-1.07858045568677	0.286	0.404	0.707920792079208	2033	8751	0.825556485179021	0.404237782553524
CCNB1	6.3487267967112e-68	1.08978223001893e-66	0.0145933670626881	-3.70715828231025	0.023	0.087	0.264367816091954	2033	8751	0.153654894104386	0.0237343996455852
PCBP1	9.22650730410826e-68	1.58252938218399e-66	1.20458255814751	-0.515422430652686	0.689	0.681	1.01174743024963	2033	8751	2.30525369745715	1.68196509153663
SCARA3	9.37957135650648e-68	1.60752996317198e-66	0.586145617830288	0.990361879383925	0.463	0.217	2.13364055299539	2033	8751	0.460801103228734	0.934357682477584
TCF12	9.52785200287494e-68	1.63167246050791e-66	0.48163869786227	0.905113353648289	0.438	0.266	1.64661654135338	2033	8751	0.454682251101397	0.734773154913263
MERTK	1.01939289107256e-67	1.7443825786114e-66	0.0149493884197265	-3.48501959128657	0.021	0.15	0.14	2033	8751	0.265165643775704	0.0256154534035821
CRNDE	1.07794982156646e-67	1.84315180834432e-66	0.421025100068186	1.13471114771003	0.395	0.146	2.70547945205479	2033	8751	0.287704206591186	0.64935231159726
AGAP1	1.14607544442006e-67	1.95811616691831e-66	0.204624472758106	1.46275985964254	0.233	0.094	2.47872340425532	2033	8751	0.147748922385222	0.328274268415776
PYGO1	1.5965569222705e-67	2.72566575884287e-66	0.0889416272676189	2.47247773889881	0.118	0.023	5.1304347826087	2033	8751	0.0467144429791777	0.149632607785069
C4orf48	1.85795449267146e-67	3.16946872602544e-66	0.278322429999168	-1.00938648120968	0.283	0.396	0.714646464646465	2033	8751	0.894231511152063	0.452806150119315
TAGLN	2.39870189507284e-67	4.08875553082671e-66	0.45598888039274	-2.21868582089996	0.298	0.37	0.805405405405405	2033	8751	5.00817052267828	1.19330906064403
IQGAP2	3.36621897747971e-67	5.73351507882497e-66	0.0253060431214747	-3.32542062373896	0.03	0.194	0.154639175257732	2033	8751	0.484625778785393	0.0529539429153452
NPM1	4.33346412383036e-67	7.37526771144709e-66	2.66113544426345	-0.506506657892915	0.807	0.819	0.985347985347986	2033	8751	5.2695178182264	3.79724989886272
ZWINT	4.48017938128763e-67	7.61907476542625e-66	0.02098925507854	-2.69159224926934	0.033	0.113	0.292035398230089	2033	8751	0.114308349895016	0.0316290578703855
IGFBP3	4.71212019104419e-67	8.00732949220992e-66	0.861016252032072	1.63788499356369	0.433	0.11	3.93636363636364	2033	8751	0.725696644156832	2.01037531230303
FERMT3	6.9171573597666e-67	1.17452904983815e-65	0.0344924837751712	-2.71901493172456	0.044	0.208	0.211538461538462	2033	8751	0.418521167695409	0.0585333524924739
RNASE6	7.45400878923995e-67	1.26471023451052e-65	0.0145848330623637	-3.81646084566331	0.02	0.185	0.108108108108108	2033	8751	0.493967848872345	0.0241208859536668
NLGN2	7.4621453450644e-67	1.26511533484967e-65	0.124413103668418	1.97363447361187	0.157	0.044	3.56818181818182	2033	8751	0.0732309779813559	0.194536617647504
CREM	7.70504567829976e-67	1.30529049420065e-65	0.181643692623619	-1.41851896019908	0.218	0.369	0.590785907859079	2033	8751	0.873098079910545	0.2899151397829
SEMA3F	7.83930089855494e-67	1.32701273518154e-65	0.0150105666289724	-3.12941017313809	0.019	0.113	0.168141592920354	2033	8751	0.132218457802366	0.0280755330439245
ADAMTS19	8.28174341123183e-67	1.40083048045786e-65	0.0380381511077788	5.2417986819448	0.054	0.001	54	2033	8751	0.0143561762040252	0.0722336079815486
HSPA2	9.24829846245105e-67	1.56311870940628e-65	0.0286131621085552	-2.40522972152117	0.039	0.16	0.24375	2033	8751	0.224350736662185	0.0474048612884788
JDP2	1.07461659323815e-66	1.81488969691472e-65	0.543816104052948	0.967435939473939	0.469	0.245	1.91428571428571	2033	8751	0.51260382479169	0.818875790622439
KIF5B	1.36708146113254e-66	2.30705480319653e-65	0.567868576688636	-0.727792427019647	0.478	0.529	0.90359168241966	2033	8751	1.25148649640879	0.851071422829779
RANBP2	1.36999831637299e-66	2.31020559004628e-65	0.212275495556343	-1.10487405571234	0.242	0.382	0.633507853403141	2033	8751	0.729185137028585	0.340246960874751
FAM8A1	1.72407161738118e-66	2.90504747412635e-65	0.215974265909904	1.39563058170827	0.258	0.107	2.41121495327103	2033	8751	0.176974547869303	0.324858650357146
WFDC3	1.79682331291911e-66	3.02531704851553e-65	0.0462089038297373	4.2286180297036	0.057	0.004	14.25	2033	8751	0.0196010687900395	0.0871608160513166
GNB1	1.80078107161589e-66	3.0296627111605e-65	0.816425037459717	-0.596655363956799	0.582	0.594	0.97979797979798	2033	8751	1.60538089189564	1.19072213712355
MCM5	2.42991578123695e-66	4.08500585805197e-65	0.0617380753020969	-1.85073454139087	0.085	0.18	0.472222222222222	2033	8751	0.236782925104935	0.0970118856778158
MCOLN3	2.66542760659409e-66	4.47751144356561e-65	0.0651747947507528	3.5454923686789	0.077	0.007	11	2033	8751	0.0329802867669912	0.119613797890826
MS4A4A	2.81631700928755e-66	4.72737392115804e-65	0.0287464339558012	-3.71200728039787	0.032	0.187	0.171122994652406	2033	8751	0.667726894498877	0.0555655349882152
FGF2	3.29952351570976e-66	5.53299602924925e-65	0.123625126275956	2.24230539697489	0.149	0.029	5.13793103448276	2033	8751	0.0725496706947142	0.198725214470817
SH2D4A	3.30129227774437e-66	5.53299602924925e-65	0.0902988970698422	2.42398597178801	0.121	0.024	5.04166666666667	2033	8751	0.0416851005699362	0.137931292495249
SLC12A2	3.50081480678639e-66	5.86293231644911e-65	0.0862014955235821	-1.70899982633265	0.11	0.22	0.5	2033	8751	0.385165108002433	0.145485618045325
DOK2	3.65874482635657e-66	6.12276339534621e-65	0.015499808441072	-3.56088093987858	0.022	0.178	0.123595505617978	2033	8751	0.403126489869088	0.0252575744674043
SWAP70	3.69745281873592e-66	6.18283789734822e-65	0.23004303177231	-1.07809931172972	0.268	0.356	0.752808988764045	2033	8751	0.62611082038013	0.353717906133996
SDF2L1	4.31228854683812e-66	7.20548380878661e-65	0.206235308894708	-1.16299050581673	0.248	0.327	0.758409785932722	2033	8751	0.57704283900534	0.309071035460842
CTSL	6.1424207952691e-66	1.02556989393545e-64	1.35242506260194	-1.20502108527995	0.706	0.563	1.25399644760213	2033	8751	4.1250569852163	2.06382696625294
MAGEH1	6.22755471920377e-66	1.03899597536617e-64	0.369889103455256	1.04368399815296	0.38	0.188	2.02127659574468	2033	8751	0.295665403342001	0.551166892200493
ARMCX1	6.71542947808959e-66	1.11954349314272e-64	0.254067052476655	1.32641893955417	0.281	0.118	2.38135593220339	2033	8751	0.204001362871376	0.401032707917699
UBE2C	6.97386747037983e-66	1.16174812682194e-64	0.00458740391830603	-5.59142808562012	0.007	0.069	0.101449275362319	2033	8751	0.146671245193683	0.00829897422627235
TXNDC15	8.37413301293845e-66	1.39395742120063e-64	0.486294206534694	0.908696117400011	0.449	0.246	1.82520325203252	2033	8751	0.407484712669226	0.730397354738378
ZSWIM6	9.49985792659717e-66	1.58015021566665e-64	0.0768861705474009	-1.66650685142795	0.1	0.245	0.408163265306122	2033	8751	0.367012686080808	0.126029144259333
CDH2	9.58129775874632e-66	1.59249273775658e-64	0.00461710333555398	-4.1273224618329	0.007	0.085	0.0823529411764706	2033	8751	0.0934596842922232	0.00725972529810463
ASPM	1.13984598561739e-65	1.89309062335822e-64	0.00699113096007054	-4.78041619911921	0.01	0.078	0.128205128205128	2033	8751	0.167684504908331	0.011228928110811
CCDC85B	1.32558735480332e-65	2.19991518324298e-64	0.766924738956229	-0.797638349233985	0.562	0.52	1.08076923076923	2033	8751	1.69132841507777	1.14048121143303
SDC2	1.99781545761691e-65	3.31303142127488e-64	1.94252999252624	0.956113015995262	0.765	0.32	2.390625	2033	8751	1.63058532011113	2.86119699191447
COL4A1	2.29994955140535e-65	3.81119652320979e-64	0.988897912249871	-1.27054337959049	0.506	0.46	1.1	2033	8751	3.54468109173578	1.96261608980166
AK3	2.40059680742112e-65	3.97498369782612e-64	0.592556769355463	0.812191331618765	0.503	0.306	1.6437908496732	2033	8751	0.566644529977731	0.868125607626302
RPS26	2.66591962335676e-65	4.41099452869089e-64	1.64935937703162	-0.532073852972072	0.753	0.727	1.03576341127923	2033	8751	3.1149600649164	2.30004934268321
ADAM12	2.73682372981316e-65	4.52490931617344e-64	0.255564828858983	1.51817275088849	0.21	0.074	2.83783783783784	2033	8751	0.203647720273516	0.532735723492771
CLSPN	2.92622236801292e-65	4.83441812541234e-64	0.00599814205176363	-4.15848009749549	0.008	0.077	0.103896103896104	2033	8751	0.0719915757972237	0.0121230674663637
BMP1	3.21038048020635e-65	5.29989743791604e-64	0.606808556154098	0.984088752597778	0.477	0.201	2.37313432835821	2033	8751	0.463954988840526	0.943660961010253
MYBL2	3.40259540375354e-65	5.61300708058474e-64	0.00723007030870781	-3.67342927236363	0.01	0.085	0.117647058823529	2033	8751	0.0838171461858773	0.0125668227255168
MSRA	3.81348786102333e-65	6.28611339847785e-64	0.0498615159545113	-1.7017488179929	0.079	0.207	0.381642512077295	2033	8751	0.237708830916256	0.0729861955613288
MEX3B	3.85399315785354e-65	6.34812675387163e-64	0.105361284579096	2.07101998689726	0.143	0.036	3.97222222222222	2033	8751	0.0609873709413236	0.162069067141282
SSBP2	4.23133034647301e-65	6.96444694124794e-64	0.32815103708572	1.17999320430203	0.336	0.16	2.1	2033	8751	0.286444951922342	0.51062659442138
CCDC8	4.56177716106031e-65	7.50272557595614e-64	0.108153794173474	2.12044414374772	0.145	0.031	4.67741935483871	2033	8751	0.055096317623462	0.168667699891926
EIF4EBP1	5.07137672036297e-65	8.33463152414544e-64	0.226291919510069	-1.12334981190718	0.261	0.32	0.815625	2033	8751	0.574462471241606	0.35772381615141
TSPAN7	6.17291604042013e-65	1.01374022675735e-63	0.0200940080342491	-3.08177605484205	0.026	0.151	0.172185430463576	2033	8751	0.28067385660567	0.0350458470903558
C1orf123	6.34545527092107e-65	1.04129820053609e-63	0.460814475677167	0.898703425353362	0.444	0.245	1.81224489795918	2033	8751	0.399247476504478	0.676005362773199
LSP1	7.06966116208583e-65	1.15927692647437e-63	1.0045825220332	1.01242097648346	0.618	0.296	2.08783783783784	2033	8751	1.0127175705715	1.52393378236467
HNRNPD	7.59289355029013e-65	1.24414903550026e-63	0.694084548072689	-0.658294119952595	0.533	0.57	0.935087719298246	2033	8751	1.46536063192748	1.02296594626689
CNKSR3	8.24008284903169e-65	1.34919094624845e-63	0.0440795648835042	-2.10431257360847	0.06	0.167	0.359281437125748	2033	8751	0.245744446588372	0.0710367832146646
VPS37B	8.62174613782669e-65	1.41063305211163e-63	0.0582832082159894	-1.74695325690235	0.082	0.22	0.372727272727273	2033	8751	0.336266201278428	0.0941454893073218
SOX4	9.61665292153523e-65	1.57224416189676e-63	1.59852475124383	0.786875132932014	0.68	0.425	1.6	2033	8751	1.69768506257753	2.70156992879755
YWHAE	1.05919630592483e-64	1.73041380164675e-63	1.33499314121184	-0.542432185425033	0.715	0.663	1.07843137254902	2033	8751	2.39148853610114	1.84236060214106
IVNS1ABP	1.23044603246525e-64	2.00869402006159e-63	0.179415938880337	-1.383777007578	0.202	0.364	0.554945054945055	2033	8751	0.839302134971271	0.30824542746697
IQGAP1	1.34172767345265e-64	2.18873678146768e-63	1.13576306403051	-0.567408568982762	0.668	0.667	1.00149925037481	2033	8751	2.26979853762633	1.622187373764
PPM1G	1.42533940455804e-64	2.32340881012623e-63	0.335846112797481	-0.878422522332385	0.351	0.411	0.854014598540146	2033	8751	0.801942102526103	0.515780399067953
PCDH7	1.46845652526017e-64	2.39192111731127e-63	0.0822369467032371	2.70694215326913	0.104	0.015	6.93333333333333	2033	8751	0.0362158407675444	0.13721759074373
CD59	1.76872832345614e-64	2.87889315724673e-63	1.72358260542703	-0.701699500368927	0.763	0.617	1.23662884927066	2033	8751	3.25423792220779	2.47437277142774
APLNR	1.79765261496096e-64	2.92380956724544e-63	0.0526984571211897	-2.99907062736202	0.059	0.167	0.353293413173653	2033	8751	0.567751463514567	0.100892291093253
ARHGEF4	1.80390535280416e-64	2.93181249584995e-63	0.0538388369494487	3.66903825142805	0.072	0.006	12	2033	8751	0.0234611559652033	0.0867011679559141
DIAPH3	2.07815651861404e-64	3.37504888181702e-63	0.00591735580111674	-3.82645702295366	0.011	0.079	0.139240506329114	2033	8751	0.069679773069896	0.00809516021734397
DDX3X	2.09595688239841e-64	3.40144743024036e-63	0.568732846756837	-0.771835814259414	0.475	0.567	0.837742504409171	2033	8751	1.49344320468845	0.88379306142406
PRC1	2.13641869962751e-64	3.46455636728098e-63	0.0281401519716431	-2.81241654421613	0.036	0.105	0.342857142857143	2033	8751	0.155755677221654	0.0462286344434825
ARL1	2.1913649249885e-64	3.55104392778328e-63	0.670338247614896	0.802691733549087	0.526	0.304	1.73026315789474	2033	8751	0.591941131388931	0.975103238055043
C1QB	2.24498641112971e-64	3.63525908486537e-63	0.0812766312657716	-4.42681942292765	0.077	0.207	0.371980676328502	2033	8751	2.53319167734961	0.188001966332733
GLIPR1	2.24943978225468e-64	3.63979204766886e-63	0.270807709274417	-1.19997910171765	0.292	0.377	0.774535809018568	2033	8751	0.982189494225754	0.419740122433272
ALYREF	2.32030729642326e-64	3.75170333321751e-63	0.191484230044201	-1.09636510816113	0.239	0.317	0.753943217665615	2033	8751	0.514367819238999	0.28542275672945
ARHGEF10	2.36401707866869e-64	3.81957120654796e-63	0.247227547031891	1.29621522883701	0.273	0.121	2.25619834710744	2033	8751	0.209706932501076	0.392435032346219
TAGLN2	2.3971010052803e-64	3.87018376538506e-63	2.44721120705103	-0.502971564241642	0.804	0.775	1.03741935483871	2033	8751	4.5909004017962	3.4811356063225
NASP	2.60538932310709e-64	4.20338690940577e-63	0.374224882698382	-0.883188722015915	0.37	0.432	0.856481481481482	2033	8751	0.919111766777245	0.591634656586048
TSPAN15	2.66825488477462e-64	4.30165692266302e-63	0.0231224416322857	-2.42660249597336	0.03	0.144	0.208333333333333	2033	8751	0.177463487448956	0.0393745417017465
C1RL	2.78397352471591e-64	4.48492835907015e-63	0.20247975641311	1.53359193449262	0.222	0.087	2.55172413793103	2033	8751	0.153906766551135	0.333472941595395
SNRPG	2.7885607908984e-64	4.48903209689174e-63	0.39615890702866	-0.8470414466601	0.392	0.436	0.899082568807339	2033	8751	0.908951402292304	0.597398148457238
FAU	3.28991254150453e-64	5.29223796698455e-63	10.1637100636507	-0.350553049905554	0.96	0.94	1.02127659574468	2033	8751	15.4506205263827	12.215369759922
FRMD4A	3.31504365506094e-64	5.32876922375976e-63	0.102457325714018	-1.37214771314308	0.136	0.257	0.529182879377432	2033	8751	0.356037099335113	0.159248791967825
RANBP1	3.3273742973006e-64	5.3446860428027e-63	0.576177550519129	-0.837630767063698	0.496	0.476	1.04201680672269	2033	8751	1.20881003031567	0.842739207625573
CASC5	3.47588804225851e-64	5.57916792545155e-63	0.00418094679267922	-4.51674908215272	0.006	0.074	0.0810810810810811	2033	8751	0.0690618665312586	0.00699118287494155
SPINT2	3.93336699494139e-64	6.30886837395629e-63	0.0149270969835231	-3.54167916126642	0.02	0.168	0.119047619047619	2033	8751	0.364625836296641	0.0238817228701156
MCEE	4.69982664594984e-64	7.53273016538763e-63	0.22294455546288	1.30893262005612	0.258	0.116	2.22413793103448	2033	8751	0.178392366247117	0.34154364708038
SYK	4.81791010190429e-64	7.71637042958558e-63	0.0165135294390604	-3.33839404849197	0.023	0.172	0.133720930232558	2033	8751	0.35583649984839	0.0281971559102878
WBP5	5.57466468579713e-64	8.92189607822921e-63	0.958145613811763	0.746376094393478	0.607	0.343	1.76967930029154	2033	8751	0.826845069506816	1.42156836973954
RNF146	7.43935572655094e-64	1.18975626539593e-62	0.323969260484616	1.1179357198632	0.335	0.17	1.97058823529412	2033	8751	0.287858483551264	0.514438362217114
IGSF6	8.79712976376215e-64	1.40587972099746e-62	0.0216803323071055	-4.18381850197368	0.025	0.168	0.148809523809524	2033	8751	0.634349487139408	0.0438121706430082
RP4-665J23.1	1.03035946871896e-63	1.64543472196149e-62	0.070460986958413	2.91194183540219	0.091	0.013	7	2033	8751	0.0322965748146245	0.114497887616821
PCNXL2	1.14209215503798e-63	1.82254386974371e-62	0.136531116844135	2.07940289853085	0.159	0.041	3.8780487804878	2033	8751	0.107474245824375	0.228563072188176
ITGA2	1.22892313384385e-63	1.95968713647593e-62	0.0519960578393746	-2.03361254766141	0.064	0.17	0.376470588235294	2033	8751	0.250707824494189	0.0894226511771702
JUP	1.29919197502249e-63	2.07024030429724e-62	0.0876410573698321	-1.78846244198372	0.109	0.193	0.564766839378238	2033	8751	0.3201477986383	0.144675535985133
UBE2T	1.35557474843707e-63	2.15852228032607e-62	0.0196837623660724	-2.82978706489347	0.03	0.1	0.3	2033	8751	0.114898378955689	0.0322597529218821
CCND3	1.44223710091085e-63	2.29485680713262e-62	0.103695473279667	-1.3523456688257	0.143	0.268	0.533582089552239	2033	8751	0.426165364538921	0.156838367234539
PSMD14	1.4576241350371e-63	2.31766450257416e-62	0.16564122152579	-1.16874282848833	0.203	0.293	0.69283276450512	2033	8751	0.449537836108659	0.268504457810701
CERS4	1.63833106678729e-63	2.60311288488961e-62	0.119667956449165	2.13336949538448	0.143	0.036	3.97222222222222	2033	8751	0.0865339433899089	0.209919010116124
MAPRE1	1.71231398694609e-63	2.71869997090445e-62	0.184380022151987	-1.03108746120772	0.237	0.348	0.681034482758621	2033	8751	0.535439048221684	0.274685954263164
WDR45	1.73873670685401e-63	2.75866185804104e-62	0.384193568042363	0.996195664912915	0.383	0.206	1.85922330097087	2033	8751	0.348228847548125	0.575492882037507
FDPS	1.75371697163036e-63	2.78042476064104e-62	0.343084077417106	-0.917735341783698	0.358	0.399	0.897243107769424	2033	8751	0.782770946802167	0.521651980859786
SDC1	1.77186109668548e-63	2.80716884763576e-62	0.151242843575427	1.79039829490167	0.162	0.055	2.94545454545455	2033	8751	0.108807383349838	0.298744283099655
NAP1L3	2.24706826036635e-63	3.55748087321021e-62	0.0729878650800386	2.66023803776958	0.102	0.017	6	2033	8751	0.0334762166904796	0.11587961832595
EBF3	2.30767645799831e-63	3.65080719875706e-62	0.255497738679419	1.38098606367316	0.27	0.108	2.5	2033	8751	0.203366702363608	0.412912588275124
MRC1	2.33902724818598e-63	3.69774666836068e-62	0.0424542807268193	-3.77262328153477	0.046	0.212	0.216981132075472	2033	8751	1.16590222578239	0.0864073051462309
GTSE1	2.41362921939588e-63	3.81294505398605e-62	0.00935027134962696	-3.6166562936451	0.015	0.078	0.192307692307692	2033	8751	0.0976529194471726	0.0177435418881611
ARHGAP4	2.54509934093253e-63	4.01775151338317e-62	0.0228646463152451	-3.07234152214495	0.03	0.197	0.152284263959391	2033	8751	0.408195958470087	0.0455152693982088
PSMB9	2.59304243787491e-63	4.09050121060038e-62	0.272285454677626	-1.03624141187484	0.298	0.411	0.725060827250608	2033	8751	0.824617677206162	0.41665395104741
IRX3	3.29004827178568e-63	5.18630388745814e-62	0.146806436835464	1.96911902971644	0.162	0.038	4.26315789473684	2033	8751	0.0721684278766522	0.249152905138856
SLC43A2	3.34407342361217e-63	5.26769361202645e-62	0.0441497948437575	-2.76651255822725	0.054	0.224	0.241071428571429	2033	8751	0.59993843996204	0.0798924319194863
SYNE3	3.86021629767704e-63	6.07638911635772e-62	0.469894463741179	0.980772509499975	0.41	0.231	1.77489177489177	2033	8751	0.429532437260988	0.747441771680849
IL32	4.20180284606362e-63	6.60935478416554e-62	0.235375160618662	-1.92913941103246	0.226	0.329	0.68693009118541	2033	8751	1.65942892642141	0.426590435549478
MT2A	5.15262335413512e-63	8.09918782364982e-62	8.56456050242935	0.961456456670131	0.866	0.674	1.28486646884273	2033	8751	14.056031483661	22.8577875118685
IL10RA	5.2862522110375e-63	8.30330236660181e-62	0.0122972957574128	-3.72927953294266	0.017	0.183	0.092896174863388	2033	8751	0.428033832929622	0.0227445923765652
CALM1	5.7312856054645e-63	8.99591091539599e-62	4.42055582417794	-0.451613345640058	0.899	0.853	1.05392731535756	2033	8751	7.52018510345963	5.77174606257764
FN1	5.81256470023884e-63	9.11698494607669e-62	13.7069500542343	0.893250527751041	0.965	0.624	1.54647435897436	2033	8751	12.8376021945437	21.8889992932017
CXCL16	6.50456039294099e-63	1.01951108267136e-61	0.127863785181111	-2.01596658790925	0.155	0.281	0.551601423487544	2033	8751	0.867576576795668	0.201953419531785
STXBP2	7.22034646673448e-63	1.13089640104597e-61	0.0165289933216253	-3.29320116018967	0.02	0.161	0.124223602484472	2033	8751	0.290456646066982	0.0305116398573449
NOVA2	7.2466372832743e-63	1.13420697052443e-61	0.00444444832169144	-3.75576851082412	0.009	0.096	0.09375	2033	8751	0.0931698814758117	0.00593528846660432
MRGPRF	7.53843811708185e-63	1.17903958212156e-61	0.319191946958822	1.44141340997934	0.321	0.093	3.45161290322581	2033	8751	0.260619404462699	0.505542281352195
NRARP	8.05320270049735e-63	1.25865609820415e-61	0.00850106088173264	-3.32475687783379	0.015	0.11	0.136363636363636	2033	8751	0.126040509999582	0.0124633540394037
PQLC3	8.83472369618713e-63	1.3798220699666e-61	0.4726307785814	0.921440274218672	0.432	0.251	1.72111553784861	2033	8751	0.438910683708234	0.7216649399095
GATA2	9.60547053723654e-63	1.49913464285409e-61	0.0065519678924193	-4.0059646519236	0.01	0.114	0.087719298245614	2033	8751	0.194481509251614	0.0123957988142645
HNRNPU	9.75278371711883e-63	1.5210471897868e-61	0.892550942760696	-0.601445856838813	0.589	0.625	0.9424	2033	8751	1.94580173446636	1.36336441654845
NEXN	1.02253599315566e-62	1.59362089698183e-61	0.249948635116049	1.48738947159015	0.248	0.086	2.88372093023256	2033	8751	0.198794592332318	0.444783219954986
RP11-13P5.2	1.12846540783616e-62	1.75746707465269e-61	0.0415624391536242	4.27567774839716	0.057	0.003	19	2033	8751	0.0150150817126441	0.0695706800389377
CSNK1A1	1.18592104767874e-62	1.84564204916679e-61	0.81030134743373	-0.563336745336112	0.59	0.611	0.965630114566285	2033	8751	1.64511943978695	1.15843299045771
CCPG1	1.20457259225993e-62	1.87334448517823e-61	0.68663758439193	0.76164096997629	0.53	0.342	1.54970760233918	2033	8751	0.681971945479741	1.05637419484994
SLC22A17	1.49619976355267e-62	2.32523813536299e-61	0.146192404011318	1.7556433534295	0.181	0.055	3.29090909090909	2033	8751	0.0982302404867913	0.234845178113958
SVIL	1.54548617075894e-62	2.40013893251385e-61	0.538495842315995	0.950879093389907	0.43	0.24	1.79166666666667	2033	8751	0.500689770244591	0.891780827072596
SLCO2A1	1.55491844440417e-62	2.41308429390396e-61	0.00906478823914014	-3.94598604172946	0.011	0.105	0.104761904761905	2033	8751	0.172975285702462	0.0172997440592505
SNAI2	1.57461038686474e-62	2.44192221094753e-61	0.503705956524662	1.2733912154096	0.391	0.111	3.52252252252252	2033	8751	0.33598022995928	0.867567921635435
CCL4	1.62878934165596e-62	2.52416466566768e-61	0.10853340825303	-4.36780686801634	0.105	0.253	0.41501976284585	2033	8751	5.45807903804021	0.257780775420741
FKBP5	1.65842074025053e-62	2.56827634130563e-61	0.11558125888515	-1.56483632557489	0.134	0.322	0.416149068322981	2033	8751	0.691993599913604	0.205357383991942
RPLP2	1.71842316341714e-62	2.65932631041896e-61	10.8704287861598	-0.365815196052867	0.962	0.949	1.01369863013699	2033	8751	16.7401863283621	13.1312927059195
PTHLH	1.73033272625242e-62	2.67587505087216e-61	0.30264489367679	1.57207944132324	0.276	0.059	4.67796610169492	2033	8751	0.172171170413001	0.555485403615512
SAMSN1	1.86602563516489e-62	2.8836910201853e-61	0.0334230380866996	-3.45517488447054	0.039	0.237	0.164556962025316	2033	8751	0.948418089118776	0.0627328096195423
NDUFA4	2.11538990091192e-62	3.2667558006644e-61	2.13079554656231	-0.481685662118662	0.81	0.754	1.07427055702918	2033	8751	3.82983175382625	2.90655365092096
TMEM9	2.34789514301252e-62	3.62326651592802e-61	0.323533224066915	1.09474509562165	0.344	0.163	2.11042944785276	2033	8751	0.252983627183091	0.496081370852457
RPL27A	3.00885150244543e-62	4.63999903033036e-61	10.0626471483449	-0.368757160493818	0.954	0.941	1.01381509032944	2033	8751	16.0079764357004	12.4739823229196
RALA	4.05059851107941e-62	6.24211980635949e-61	0.412503725755505	-0.980442869305932	0.397	0.4	0.9925	2033	8751	0.975695448612276	0.617203262520016
RPS27A	4.2749699215882e-62	6.58327418435758e-61	20.4549773071118	-0.424328594988667	0.975	0.967	1.00827300930714	2033	8751	32.2039054524941	24.4438571615863
UBB	4.54060507316922e-62	6.98745141539594e-61	4.55486680324155	0.38317447569132	0.909	0.796	1.14195979899497	2033	8751	4.76662572170089	5.8050292304936
CCT3	4.76060688922912e-62	7.32088855376493e-61	0.317382960068825	-0.88502039459294	0.342	0.399	0.857142857142857	2033	8751	0.767879320379532	0.474221463300043
LILRB2	4.88129379926805e-62	7.50123961918245e-61	0.0187389521779087	-3.69181850576347	0.022	0.175	0.125714285714286	2033	8751	0.442706127721815	0.0373443074207959
CSK	5.43447346398711e-62	8.3455005616539e-61	0.0944109401962978	-1.51665794838593	0.12	0.272	0.441176470588235	2033	8751	0.447560526902633	0.158531227048798
LCP2	6.00974682979639e-62	9.22248875428866e-61	0.0346333037480655	-3.00238611815085	0.044	0.223	0.197309417040359	2033	8751	0.617027412584869	0.0605014793133851
SHROOM4	6.11817124635161e-62	9.38233285346436e-61	0.0225249474323495	-2.4116708881388	0.035	0.133	0.263157894736842	2033	8751	0.151249164300576	0.0335033836227807
CCDC53	6.39622174933144e-62	9.80189803731111e-61	0.449308199996576	0.88990462972927	0.422	0.245	1.72244897959184	2033	8751	0.413942084213051	0.681918845838362
SYNCRIP	6.91900286305276e-62	1.0595656019787e-60	0.528857663840161	-0.698724526185527	0.468	0.508	0.921259842519685	2033	8751	1.14749563846336	0.783950264508025
ADH1C	6.94099583709168e-62	1.06219439771237e-60	0.0481807445236759	4.93056271636838	0.053	0.002	26.5	2033	8751	0.0194185677424053	0.0862704198542577
COL4A2	7.84629580848763e-62	1.1998998301708e-60	1.12806225094506	-1.11884793639396	0.581	0.467	1.2441113490364	2033	8751	3.40761023928427	2.03058704777295
PBK	8.5669465437966e-62	1.30919601140825e-60	0.00722532958691335	-3.81511644100992	0.01	0.074	0.135135135135135	2033	8751	0.0851985682923666	0.012334022432622
LMAN1	8.75417544519028e-62	1.33687983932587e-60	1.46208358268665	0.657361413627071	0.716	0.448	1.59821428571429	2033	8751	1.32409776351382	2.10677963961501
WNT5B	1.04176110400145e-61	1.58980546842274e-60	0.159458439125976	1.87330106641174	0.187	0.038	4.92105263157895	2033	8751	0.0791947594552419	0.257499442600097
MMD	1.17920509574978e-61	1.79830820076712e-60	0.0331690182121458	-2.26962611123372	0.048	0.169	0.284023668639053	2033	8751	0.246949850734512	0.0521479956243155
TSC22D2	1.32192927760304e-61	2.01456895311167e-60	0.405820074112598	0.99584103228138	0.372	0.235	1.58297872340426	2033	8751	0.460714415467026	0.662369626046318
TXNDC17	1.36297887844201e-61	2.07568949474013e-60	0.340017475143647	-0.871474857293599	0.349	0.405	0.861728395061728	2033	8751	0.794964277161253	0.512681585168521
FOXN3	1.56591061432803e-61	2.38308637475122e-60	0.80241260584557	0.746087176695067	0.569	0.393	1.44783715012723	2033	8751	0.868603349533079	1.18756659681175
KIAA1715	1.70564170842402e-61	2.59394273915542e-60	0.314122332820538	1.12645638945655	0.32	0.161	1.98757763975155	2033	8751	0.270730686039867	0.495394969460654
CD37	1.81755870299715e-61	2.76223734932012e-60	0.0244755871252784	-3.53343563382956	0.032	0.234	0.136752136752137	2033	8751	0.759229725260351	0.0414292046903198
ALDOA	2.04212611600892e-61	3.10138214692148e-60	1.64899271081686	-0.58614314724728	0.746	0.698	1.06876790830946	2033	8751	3.13420313574592	2.3002070051421
HLA-DQA1	2.21653775363012e-61	3.3639399866472e-60	0.0410007639097552	-3.96079532204985	0.04	0.218	0.18348623853211	2033	8751	1.94396318509496	0.0988023095420289
DMRT2	2.40878649384839e-61	3.65318784173865e-60	0.0457560473423706	3.92196743423066	0.061	0.004	15.25	2033	8751	0.0174136192400176	0.0749071712781508
PAFAH1B3	2.44613221207065e-61	3.70727172581452e-60	0.0436579053400776	-1.86162458342583	0.062	0.17	0.364705882352941	2033	8751	0.194274947131194	0.0725409509473028
KDELC2	2.63362236458643e-61	3.98867816621397e-60	0.438929365635124	0.962941316274139	0.409	0.202	2.02475247524752	2033	8751	0.32709273692437	0.671580547913849
PRICKLE2	2.79718132563582e-61	4.23347814662598e-60	0.156313969638894	1.62527417835813	0.188	0.066	2.84848484848485	2033	8751	0.107731093959421	0.253624524383787
ABLIM1	2.99170391836251e-61	4.52477226305741e-60	0.779414058203533	0.954669244335482	0.519	0.287	1.80836236933798	2033	8751	0.816073968520937	1.25666474809988
CPM	3.08825915754381e-61	4.6675982844031e-60	0.0261709975412392	-3.12029901161848	0.031	0.192	0.161458333333333	2033	8751	0.532721799080966	0.0451944954149685
GOLM1	4.18270808150268e-61	6.31741070978367e-60	0.404835376228707	0.961993016766974	0.384	0.199	1.92964824120603	2033	8751	0.312057009248955	0.628815686731427
SKAP2	5.71036286952246e-61	8.61880969181833e-60	0.137009090713722	-1.21943438231004	0.166	0.316	0.525316455696203	2033	8751	0.505718142764912	0.222439709980966
TMED3	6.68122684105353e-61	1.00772500249639e-59	0.576569943509266	0.898873608914307	0.465	0.227	2.04845814977974	2033	8751	0.461518595875547	0.880499062922061
ZNF703	7.13862621641642e-61	1.07597677067438e-59	0.277424023091495	1.44028606968897	0.282	0.099	2.84848484848485	2033	8751	0.220325514904092	0.447561713882695
PLEKHG4	7.25238777835849e-61	1.09237539664994e-59	0.143295241043794	1.70593422636901	0.166	0.058	2.86206896551724	2033	8751	0.100052901959618	0.239695539721357
HPRT1	8.20074578995848e-61	1.23437491008089e-59	0.104738252107407	-1.28423535876424	0.143	0.261	0.547892720306513	2033	8751	0.341397109370668	0.15747669823643
GCA	8.49071220348448e-61	1.27714704545372e-59	0.0529364019774137	-2.02717072467535	0.073	0.213	0.342723004694836	2033	8751	0.352517974519188	0.0879837945428224
SNX7	8.6960323920541e-61	1.30713721871272e-59	0.355395947353083	1.02517406740487	0.375	0.172	2.18023255813954	2033	8751	0.251852645372211	0.517227234181486
OXT	9.80072017937819e-61	1.47218189943615e-59	0.0624474630770389	2.99515927148476	0.086	0.011	7.81818181818182	2033	8751	0.0297650833897535	0.101499294396915
TSPAN14	9.85251807206511e-61	1.47895301973987e-59	0.217413908297986	-1.02339589987893	0.242	0.383	0.631853785900783	2033	8751	0.698985206365265	0.344770106297371
TCEA3	1.24648147215601e-60	1.86980717629619e-59	0.224308970982571	1.38343327538818	0.259	0.09	2.87777777777778	2033	8751	0.145899388995758	0.348868039737912
PTPRD	1.31453093193235e-60	1.97054275804519e-59	0.107296408942593	2.13552656625664	0.129	0.031	4.16129032258065	2033	8751	0.0614629230915912	0.18132301850109
CRTAP	1.48565890849659e-60	2.22555547585949e-59	1.15075295235222	0.599365369785039	0.675	0.478	1.41213389121339	2033	8751	1.20263729561617	1.6444546219436
NUDT4	1.63576294196998e-60	2.44874825176812e-59	0.427391361822123	-1.09100372198337	0.394	0.42	0.938095238095238	2033	8751	1.26936665683189	0.674445279158229
TLN1	1.87073283090744e-60	2.79859596716173e-59	0.749121562667187	-0.63847063393915	0.554	0.57	0.971929824561404	2033	8751	1.52846422650848	1.10539239208426
ARF4	1.91342818592722e-60	2.86052314263006e-59	1.39405514362893	0.651370817958897	0.695	0.461	1.50759219088937	2033	8751	1.35056215786513	2.02707069156746
RPL38	2.17816544604941e-60	3.25408749529962e-59	5.05795351749279	-0.379067105432069	0.925	0.901	1.02663706992231	2033	8751	8.3460085721541	6.36065207415158
NR3C1	2.27296279291721e-60	3.39340700277721e-59	1.14087590684934	0.685071457876311	0.679	0.473	1.43551797040169	2033	8751	1.228315554145	1.67512789794829
TP53I13	2.30033365713423e-60	3.43194186162006e-59	0.421894264275273	0.956985356134066	0.4	0.215	1.86046511627907	2033	8751	0.386650992951381	0.663190949291453
NAA10	2.33840762917337e-60	3.48638199780414e-59	0.251474383616945	-0.931043101029288	0.289	0.366	0.789617486338798	2033	8751	0.607908807030904	0.388615423307618
CENPW	2.34283587829498e-60	3.49061925103312e-59	0.0577010476758602	-1.89522004110473	0.074	0.15	0.493333333333333	2033	8751	0.184961214998534	0.0985713024314523
DKK3	2.54345405669467e-60	3.78695872609087e-59	1.02308743011905	0.884907850480934	0.529	0.304	1.74013157894737	2033	8751	1.01702161993257	1.84515468397303
DOCK8	2.65939608949433e-60	3.95690806933146e-59	0.0425624447085831	-2.50065735317762	0.056	0.225	0.248888888888889	2033	8751	0.478619546303346	0.0715776431427461
TOR4A	2.74851384482762e-60	4.0867429506268e-59	0.00294915225341685	-4.14280799569086	0.006	0.09	0.0666666666666667	2033	8751	0.0933205823968815	0.00400456482485583
ROBO3	3.07071036305068e-60	4.56273141453703e-59	0.177349728361361	1.60932602450279	0.197	0.072	2.73611111111111	2033	8751	0.13382626423112	0.297589723214925
SUSD6	3.72987515525734e-60	5.53843675213178e-59	0.0959576226409653	-1.39494681233766	0.127	0.265	0.479245283018868	2033	8751	0.384957345443885	0.151338834491399
PTPN6	3.75275555036992e-60	5.56865398795958e-59	0.0163099245557441	-3.16102317229394	0.027	0.176	0.153409090909091	2033	8751	0.356210162366785	0.0242458080021885
PFDN2	3.90455099493301e-60	5.7899965764485e-59	0.411486330256446	-0.798105948841258	0.41	0.448	0.915178571428571	2033	8751	0.90290646688815	0.624378300629666
CDA	4.01552282114843e-60	5.95054513146076e-59	0.185444441779958	1.642681144582	0.195	0.059	3.30508474576271	2033	8751	0.123892586250192	0.319002105496584
S100A3	4.07002800402074e-60	6.02725681402964e-59	0.0413626102750546	-2.29113639944983	0.053	0.115	0.460869565217391	2033	8751	0.149120684102698	0.0735491007635254
DYNC2LI1	4.09789626809081e-60	6.06444554644293e-59	0.187257771178993	1.42991842277016	0.222	0.09	2.46666666666667	2033	8751	0.137539959530628	0.29354067942709
TM6SF1	4.16891852630827e-60	6.16540464314111e-59	0.00764602233872758	-3.58527352724986	0.012	0.12	0.1	2033	8751	0.166379562105166	0.0114195749143744
FRY	5.45877899744447e-60	8.06755477620974e-59	0.0507964095482178	-1.81669543850924	0.075	0.194	0.38659793814433	2033	8751	0.271354992207614	0.0780434432332778
S100A9	5.61399466626575e-60	8.29138031045934e-59	0.082388199530353	-3.78612828076084	0.078	0.243	0.320987654320988	2033	8751	2.62996941586338	0.219846927192671
EIF3J	5.73359618644022e-60	8.46234189663336e-59	0.265289385082731	-0.893449658635831	0.295	0.387	0.762273901808786	2033	8751	0.680311835699867	0.416705192635373
LRRC2	5.88404503838597e-60	8.67857205862745e-59	0.0509910924473826	3.63983783465365	0.063	0.006	10.5	2033	8751	0.0244744454163793	0.0845443804208669
LIMD2	6.48542253852992e-60	9.55915662310043e-59	0.0676589864905015	-2.09125073556528	0.089	0.271	0.328413284132841	2033	8751	0.64415852588084	0.113641622965025
SERBP1	7.33305806496144e-60	1.08012902126868e-58	1.33738229978124	-0.511620558260415	0.715	0.676	1.05769230769231	2033	8751	2.4123804365628	1.84539365881894
DOCK4	7.50730393167993e-60	1.10505505231136e-58	0.128977663355601	-1.35298894242158	0.158	0.276	0.572463768115942	2033	8751	0.482338752525283	0.211426547939636
CCNB2	1.00340696823595e-59	1.47600091864976e-58	0.0108916476520229	-3.48190590700172	0.013	0.08	0.1625	2033	8751	0.0982461586045905	0.0202617519640668
CORO2B	1.05003995175348e-59	1.54356574337255e-58	0.0654904305908692	2.83893186133465	0.09	0.014	6.42857142857143	2033	8751	0.0281158626922315	0.105626937728407
NPC2	1.24482574470825e-59	1.82868059666554e-58	1.84907822673123	-0.751460096187149	0.765	0.682	1.1217008797654	2033	8751	4.04487871174858	2.68774500350358
UBC	1.28207954957306e-59	1.88215093848597e-58	7.89945541728308	0.384427643732187	0.955	0.882	1.0827664399093	2033	8751	8.15890672163867	9.98246516867565
PHLDA2	1.31608470764315e-59	1.93078400509301e-58	0.0711546319194019	-2.04425327279268	0.085	0.172	0.494186046511628	2033	8751	0.401127643765415	0.130888080448336
CDC20	1.34264663532514e-59	1.96843983057728e-58	0.00502484969322947	-4.29612507200903	0.007	0.067	0.104477611940299	2033	8751	0.0748126079899094	0.00788667766974912
PARD3B	1.4065185377928e-59	2.06070885104316e-58	0.14624453489702	1.65165489669334	0.182	0.062	2.93548387096774	2033	8751	0.104040970662505	0.230558468309361
YWHAZ	1.5440313449054e-59	2.26067556726469e-58	1.78524391843975	-0.474031553954487	0.768	0.75	1.024	2033	8751	3.30679723530154	2.48583924089491
ANXA5	1.59663414068968e-59	2.33613902260752e-58	4.4256851768542	0.455193285609314	0.897	0.718	1.24930362116992	2033	8751	4.35260027933005	5.84965622359471
TOP2A	1.615321496102e-59	2.36191128526383e-58	0.0177137415219151	-3.90186398392771	0.022	0.09	0.244444444444444	2033	8751	0.224702434728053	0.0304205448411445
CLU	1.88185905733103e-59	2.74981344061266e-58	5.56282007100457	1.17346757210256	0.83	0.393	2.11195928753181	2033	8751	6.28944843833936	11.9525975331827
RASGEF1B	1.89976903158619e-59	2.77414182542042e-58	0.0351779082204993	-3.00262357204419	0.045	0.203	0.221674876847291	2033	8751	0.537397019208135	0.0652503470629549
ZFP36	2.05247256875239e-59	2.99514000981201e-58	7.70146212790978	0.687678461222964	0.829	0.806	1.02853598014888	2033	8751	11.8748981320843	16.7775433291772
KIAA1551	2.1028167031753e-59	3.0665728542131e-58	0.137427501817955	-1.48922881583853	0.169	0.337	0.501483679525223	2033	8751	0.743859631525695	0.220717392063146
TBXAS1	2.75737797182206e-59	4.01846752635207e-58	0.0166633951572626	-3.18492873513931	0.024	0.164	0.146341463414634	2033	8751	0.32816234880207	0.0270440032855488
CD300A	2.89139312229948e-59	4.21098590663946e-58	0.00570428258339373	-4.02866103034901	0.01	0.135	0.0740740740740741	2033	8751	0.257807795711386	0.00819973189863917
PCYOX1	3.0842779700957e-59	4.48892996097393e-58	0.532431990670186	0.854517003348293	0.456	0.276	1.65217391304348	2033	8751	0.510011043819151	0.803858178420064
PRELID1	3.27595805933123e-59	4.76475433269286e-58	0.779257679290643	-0.674831182186023	0.563	0.562	1.0017793594306	2033	8751	1.64067942753579	1.12965951485582
LYSMD2	4.36181180255682e-59	6.33989633600167e-58	0.0602180056601056	-1.58981766225194	0.087	0.212	0.410377358490566	2033	8751	0.2737184434097	0.0954888025562564
TNFRSF21	4.65544187964194e-59	6.76222138636308e-58	0.0213519602878034	-2.77138777037823	0.029	0.156	0.185897435897436	2033	8751	0.263282921620168	0.0356352420306347
NEDD9	4.81058812991688e-59	6.98296849518145e-58	0.159802568620711	-1.26009001956033	0.187	0.304	0.615131578947368	2033	8751	0.620303584884642	0.266822312029328
RP5-1172A22.1	5.22967019778339e-59	7.58629679449052e-58	0.047365997756541	3.80180271658704	0.061	0.005	12.2	2033	8751	0.0190854977108213	0.0793212945508708
TULP3	5.38132814963594e-59	7.80115331099397e-58	0.274110235310295	1.1440770059337	0.305	0.139	2.19424460431655	2033	8751	0.199420371271125	0.409846615386678
DNAJC5	5.59301728048534e-59	8.10269508060306e-58	0.0607394750060497	-1.5359316875902	0.091	0.216	0.421296296296296	2033	8751	0.268316612602064	0.0963135525680098
FAT1	7.13217007536337e-59	1.03256930709504e-57	0.489848674636472	1.10607943827536	0.438	0.139	3.15107913669065	2033	8751	0.362785193434486	0.767892535960558
DYNC2H1	7.38959485626034e-59	1.06913494021608e-57	0.179502298004516	1.52976991798691	0.206	0.077	2.67532467532468	2033	8751	0.137615995874917	0.295392824637527
TCTN1	8.63579931063383e-59	1.24861629191727e-57	0.189136683492271	1.40145481508332	0.229	0.091	2.51648351648352	2033	8751	0.129481930334597	0.296504000336009
PHPT1	9.28716142400219e-59	1.34191250358892e-57	1.4956156065891	0.589767128124701	0.739	0.487	1.51745379876797	2033	8751	1.42933565780939	2.08942283085863
SH3PXD2B	9.53609355679553e-59	1.37697686883755e-57	0.354882531385179	0.996861514998315	0.357	0.187	1.90909090909091	2033	8751	0.293432044200911	0.554436740400819
ELF1	1.14134836384808e-58	1.64698439966169e-57	0.418005460767211	-0.872588802616348	0.409	0.515	0.794174757281553	2033	8751	1.29803005538692	0.628674257106029
UHRF1	1.25443978974485e-58	1.80899095760977e-57	0.00686678017511078	-3.78082474559611	0.009	0.075	0.12	2033	8751	0.06857464387083	0.01178563612155
BBOX1-AS1	1.29590125202591e-58	1.86755749522476e-57	0.0412278163713824	3.93915524843495	0.062	0.004	15.5	2033	8751	0.0146698266469236	0.0647276213319751
HNRNPF	1.64295381260202e-58	2.36615455498167e-57	0.53808876495582	-0.666432208444981	0.484	0.527	0.918406072106262	2033	8751	1.16446210668487	0.782932913274752
ORAI1	1.83350146209665e-58	2.63885109057546e-57	0.0617047492917493	-1.51439639024723	0.091	0.221	0.411764705882353	2033	8751	0.293389206871052	0.0985786839515034
ICA1	1.86021775594312e-58	2.67555241420159e-57	0.0152587261356614	-2.58230822876609	0.024	0.125	0.192	2033	8751	0.142820356042009	0.0237490761863372
CBR3	1.91059025294717e-58	2.74620830217867e-57	0.323212220017452	1.17393572026854	0.32	0.127	2.51968503937008	2033	8751	0.228470440001471	0.506013686844375
CDC42SE1	1.98993105103458e-58	2.85838268335947e-57	0.150339069172475	-1.2089103817032	0.183	0.331	0.552870090634441	2033	8751	0.588265109805912	0.250058551939081
FHOD1	2.09037532404707e-58	3.00070446059881e-57	0.0573128858948784	-1.56525470805411	0.082	0.2	0.41	2033	8751	0.233786523016152	0.0921899208839172
GJA4	2.16947595215741e-58	3.11222215144562e-57	0.0113626357056529	-3.8885619661784	0.016	0.144	0.111111111111111	2033	8751	0.381278465907619	0.0191006883053349
ARHGAP30	2.26350453591861e-58	3.24499549299186e-57	0.0183254897864786	-3.14428621819333	0.028	0.184	0.152173913043478	2033	8751	0.391729389743537	0.0287832982277888
OPHN1	2.29251709395957e-58	3.284448643859e-57	0.114235485359272	1.93995581897728	0.144	0.041	3.51219512195122	2033	8751	0.0712083574589468	0.185284716678669
CENPK	2.87997796590517e-58	4.12340892112617e-57	0.0129815984186215	-2.83292613830806	0.018	0.101	0.178217821782178	2033	8751	0.109422126922275	0.0215713916297915
BCL2L1	2.95705553036228e-58	4.231011963664e-57	0.0671276365261619	-1.55250107392608	0.088	0.207	0.42512077294686	2033	8751	0.244956261178704	0.110408805851823
BMP2	3.42463453691558e-58	4.89684909807435e-57	0.0478838197337368	-2.58622140133636	0.06	0.118	0.508474576271186	2033	8751	0.2604607709862	0.0839893604126897
METTL7A	3.58588697006693e-58	5.12409277034369e-57	0.721823208386686	0.912050014563677	0.53	0.296	1.79054054054054	2033	8751	0.706288923846405	1.11867989681573
NTN4	3.80776214075963e-58	5.43761282735604e-57	0.30170188202671	1.16571820725856	0.302	0.136	2.22058823529412	2033	8751	0.239648159748345	0.479680067334172
ITPR2	3.87977424136209e-58	5.53685550943023e-57	0.160247830048571	-1.14825771306337	0.198	0.324	0.611111111111111	2033	8751	0.559814400131833	0.245650530713741
RAC2	4.43636224483692e-58	6.32706335449651e-57	0.0108442723488591	-3.86660432902188	0.016	0.174	0.0919540229885058	2033	8751	0.423579831012365	0.0166773122811549
KIF23	5.62905046793818e-58	8.02285522004194e-57	0.00375952950523417	-4.75668149973511	0.005	0.061	0.0819672131147541	2033	8751	0.0656719914294921	0.00567858716924902
DNAJC9	6.47579533825294e-58	9.22371211738474e-57	0.0685804070619611	-1.6129992638184	0.099	0.181	0.546961325966851	2033	8751	0.228397103117806	0.105749614094758
SAP30	7.19060918580083e-58	1.023522288116e-56	0.124396056465285	-1.35187648060958	0.164	0.268	0.611940298507463	2033	8751	0.459952550618467	0.193089067363942
CD83	7.9024290414139e-58	1.12411669996997e-56	0.0395562442600685	-2.9734571339582	0.047	0.22	0.213636363636364	2033	8751	0.800925170633742	0.0727383602861902
TEAD4	8.20234580026973e-58	1.16602597984971e-56	0.00419866648573386	-3.63108891826254	0.008	0.088	0.0909090909090909	2033	8751	0.0649092946324388	0.00578747518103841
TMCC3	1.03426416266197e-57	1.46933616291409e-56	0.0439810762962822	-1.98947465694522	0.06	0.175	0.342857142857143	2033	8751	0.239732869316416	0.0711811890340598
FAM13A	1.03811677798934e-57	1.47385792364087e-56	0.322107592652528	1.25640502757822	0.307	0.151	2.03311258278146	2033	8751	0.316422551148852	0.54148961870324
C17orf58	1.09021008558529e-57	1.5468190292321e-56	0.200314972739929	1.30317994374932	0.203	0.119	1.70588235294118	2033	8751	0.172504839692898	0.351087103683687
EVI2B	1.21824988968358e-57	1.72737158971501e-56	0.0234843332443075	-3.11464646071225	0.032	0.197	0.16243654822335	2033	8751	0.497240581847626	0.0370344284472372
ADRM1	1.28717562724804e-57	1.82392703497877e-56	0.29258530758242	-0.89012481852867	0.319	0.385	0.828571428571429	2033	8751	0.688018147973247	0.435997494106388
DOCK2	1.48096610855509e-57	2.09717761807357e-56	0.0121684233916877	-3.72579448525188	0.017	0.147	0.115646258503401	2033	8751	0.29127241170226	0.0278232030943591
C1orf115	1.8278231455337e-57	2.58669299939644e-56	0.0127457659821777	-2.80950185936814	0.02	0.117	0.170940170940171	2033	8751	0.138553822325703	0.0194092711613991
SEMA3E	1.873049539665e-57	2.64899281297353e-56	0.0354784185285488	4.93741889003697	0.047	0.001	47	2033	8751	0.0125726401499826	0.0560785722287542
NR2F2	2.00034445950498e-57	2.82720489247698e-56	0.694881226986352	-1.1271824502353	0.426	0.451	0.944567627494457	2033	8751	2.45608225166271	1.37101609512496
CMTM7	2.13680336300897e-57	3.01813188744386e-56	0.0426759244590618	-1.83937430291873	0.063	0.185	0.340540540540541	2033	8751	0.24664585994542	0.0628701711879569
MID1IP1	2.14515649673797e-57	3.02798677788426e-56	0.220646580887575	1.32483615325135	0.232	0.111	2.09009009009009	2033	8751	0.187436834049842	0.389091356104088
NUF2	2.2091541458601e-57	3.11632347011522e-56	0.00460553438552691	-4.64065096489224	0.006	0.064	0.09375	2033	8751	0.0746440245131429	0.00914841904648247
PTPRM	3.17801893408973e-57	4.48017198357325e-56	0.129702411891829	-1.3137138535855	0.161	0.258	0.624031007751938	2033	8751	0.429700267396342	0.20794315169484
KRT10	3.81270020773152e-57	5.37146483811394e-56	1.41750020071577	0.570117870737495	0.721	0.505	1.42772277227723	2033	8751	1.43000304044224	1.95858700884268
ERLEC1	3.96922272798131e-57	5.58840149404714e-56	0.591392400744319	0.778165058974475	0.492	0.287	1.71428571428571	2033	8751	0.530753666904101	0.886280577884793
AIM1	4.19113532334851e-57	5.89706674716159e-56	0.0484157652069614	-2.04455358063425	0.067	0.215	0.311627906976744	2033	8751	0.41100921154899	0.0799127316004609
FOSB	4.26981288798576e-57	6.0039298666463e-56	5.39776580639994	0.797557070422506	0.805	0.692	1.16329479768786	2033	8751	8.38875981836122	11.5899257251825
TCN2	4.39319502482802e-57	6.17347699338221e-56	0.0678805704483765	-1.73847137574595	0.091	0.209	0.435406698564593	2033	8751	0.313367396139823	0.109472156748369
TBX1	5.31611343451804e-57	7.46562809444824e-56	0.0101412029298564	-3.2633450125355	0.014	0.102	0.137254901960784	2033	8751	0.133047076593683	0.0206461408754394
TET1	5.69940340709789e-57	7.99879281738496e-56	0.149307661512319	1.63956539086559	0.178	0.062	2.87096774193548	2033	8751	0.104892583786766	0.241974476436439
PPP1R2	5.7865734093927e-57	8.11595503168233e-56	0.26753684210106	-0.89563495543261	0.298	0.422	0.706161137440758	2033	8751	0.836112438275198	0.399315986566064
DOCK6	6.02809912387304e-57	8.44932161273568e-56	0.0616730726650769	-1.70484051139944	0.081	0.18	0.45	2033	8751	0.239421944662322	0.103405268804738
SORBS2	7.05524018519651e-57	9.88272536699137e-56	0.0379248343561809	-2.32981251871712	0.051	0.157	0.32484076433121	2033	8751	0.304713892851296	0.0628321750561474
SOCS3	9.37181373436879e-57	1.3119346885402e-55	2.40312659692081	0.80990888389418	0.661	0.544	1.21507352941176	2033	8751	3.23395430071916	4.91068484138866
LRP10	1.2889506158418e-56	1.80321978717194e-55	0.737889243477903	0.694707995027847	0.561	0.353	1.58923512747875	2033	8751	0.698329116773711	1.08564086707672
CCNA2	1.39276032919646e-56	1.94720989862118e-55	0.00695336721552842	-4.1035363721641	0.01	0.065	0.153846153846154	2033	8751	0.0815954993277031	0.011742822849483
BNIP2	1.44133692371941e-56	2.01384510116631e-55	0.316102642332313	-0.797177296194394	0.335	0.444	0.754504504504505	2033	8751	0.792152906057033	0.492776224283588
EEA1	1.47757313888096e-56	2.06316462526741e-55	0.758384364840209	0.719160785508357	0.544	0.349	1.55873925501433	2033	8751	0.748170139568301	1.17949685623705
CACHD1	1.53919041544906e-56	2.14783920623791e-55	0.139304652640082	1.75260686202332	0.162	0.053	3.05660377358491	2033	8751	0.0991320609104837	0.233369091290377
SUB1	1.68167605662449e-56	2.34518145133577e-55	1.51213490035741	-0.497864343452459	0.737	0.719	1.0250347705146	2033	8751	2.9325699332049	2.09257621907264
NCF2	2.70093080409762e-56	3.76419780082155e-55	0.0167946400894476	-3.26082940790951	0.022	0.154	0.142857142857143	2033	8751	0.319699971318519	0.0298344381438631
NOTCH4	2.77162779487201e-56	3.86028109202238e-55	0.0277254707670453	-2.37898528777095	0.039	0.144	0.270833333333333	2033	8751	0.229306446488775	0.0443887704573383
HCK	2.99889334495322e-56	4.17417121752313e-55	0.00599635296004974	-4.03737140467206	0.011	0.125	0.088	2033	8751	0.225163180338469	0.00867639882483478
FKBP14	3.24358520619042e-56	4.51190493346564e-55	0.36405443764031	0.99057468980078	0.351	0.173	2.02890173410405	2033	8751	0.287454652188853	0.56014949355874
CARD10	3.46599990257246e-56	4.81824345268537e-55	0.00940912313778131	-2.92089282304524	0.016	0.104	0.153846153846154	2033	8751	0.0997365532428703	0.0135911073813241
PTPN1	3.64769022656903e-56	5.06761812663372e-55	0.121636193956336	-1.23301668600917	0.163	0.289	0.56401384083045	2033	8751	0.453322358683277	0.188871296486956
RCAN1	3.92442597506108e-56	5.44863836007534e-55	0.255235359952708	-1.22716619112108	0.266	0.287	0.926829268292683	2033	8751	0.724205899543036	0.42481646392596
NPEPL1	4.0007472571321e-56	5.55109988275214e-55	0.327049802140181	1.04028023135915	0.33	0.182	1.81318681318681	2033	8751	0.316802028427626	0.542189327281062
HMGN3	4.01697953800619e-56	5.57011037891393e-55	0.771326165934033	-0.658092659345673	0.566	0.569	0.994727592267135	2033	8751	1.66707744458356	1.14440375651897
LRRC32	4.11635649581066e-56	5.70431618682679e-55	0.345095918831477	1.0667715503458	0.325	0.164	1.98170731707317	2033	8751	0.283608446322596	0.562345619358536
SMAGP	4.48666325281538e-56	6.21356271500662e-55	0.0187770249879895	-2.34056670322141	0.03	0.125	0.24	2033	8751	0.123099834269177	0.0289063592533065
RP11-834C11.4	4.85331152930814e-56	6.71710525245e-55	0.109824672750405	1.93271904631919	0.145	0.037	3.91891891891892	2033	8751	0.066691861303574	0.166561012779198
SLC15A3	5.56096520970221e-56	7.69167821525499e-55	0.0439324026384071	-2.23759061443233	0.061	0.191	0.319371727748691	2033	8751	0.347426075052154	0.0712620144129055
IGFBP5	5.63496973932296e-56	7.78914221630283e-55	5.07322788490412	1.44173833721286	0.79	0.265	2.9811320754717	2033	8751	6.23915764279552	12.7413667669044
STX11	6.06657148024922e-56	8.38047532921307e-55	0.0137869564982067	-3.20757086610468	0.02	0.139	0.143884892086331	2033	8751	0.233859460975606	0.0229065067538226
ATL1	6.59086068493173e-56	9.09902636340073e-55	0.149682740250229	1.58850457880245	0.187	0.061	3.0655737704918	2033	8751	0.0884650830209019	0.234079595147996
RCSD1	6.81776139257879e-56	9.40637349248207e-55	0.0108531103714007	-3.44960608187774	0.017	0.152	0.111842105263158	2033	8751	0.280694207983583	0.0165490163424911
MYADM	6.89811585665732e-56	9.5112742820552e-55	1.98270455677798	0.60025820122316	0.763	0.526	1.45057034220532	2033	8751	2.06062249701962	2.94523451832548
CTD-3035K23.7	8.2406067583476e-56	1.13552155494175e-54	0.0603095109604945	2.91601827725867	0.082	0.012	6.83333333333333	2033	8751	0.023936922388422	0.0957736687027436
IFNAR2	9.16526870744447e-56	1.26214582713406e-54	0.0933044413893824	-1.35218506710659	0.128	0.26	0.492307692307692	2033	8751	0.371055971295853	0.142891185872317
TNFRSF10B	9.87550654235342e-56	1.35910191976879e-54	0.0782157989083561	-1.42784773442744	0.107	0.218	0.490825688073394	2033	8751	0.276258635485167	0.123135188616437
RGS3	1.04155087550663e-55	1.43252303539993e-54	0.141158902745756	-1.34493635720491	0.152	0.229	0.663755458515284	2033	8751	0.435033685750815	0.251031717480375
ZNF358	1.16746767194817e-55	1.60470290998697e-54	0.351876704530522	0.944638240526399	0.37	0.205	1.80487804878049	2033	8751	0.317080166073809	0.521439252574515
IGSF3	1.19396359942471e-55	1.64009756360426e-54	0.101870650710811	2.08760399415379	0.126	0.031	4.06451612903226	2033	8751	0.0588113909274992	0.162290896785886
SEMA6A	1.40318453620692e-55	1.92629313186335e-54	0.0676741895842572	-1.99660680262955	0.077	0.189	0.407407407407407	2033	8751	0.366571214825845	0.115564404723594
EXTL2	1.75252807919415e-55	2.4043723759817e-54	0.221802732521914	1.24477130206107	0.264	0.107	2.46728971962617	2033	8751	0.154387097333457	0.33818198206703
LINC00632	1.90779956130275e-55	2.61576555426968e-54	0.0928034432540468	2.20236578215922	0.115	0.026	4.42307692307692	2033	8751	0.0483108807097684	0.15376634549668
NRCAM	1.92471959506455e-55	2.63732125834311e-54	0.00271479744867231	-4.30755956515197	0.004	0.079	0.0506329113924051	2033	8751	0.0877374621245644	0.00508687162039782
SCD5	1.952550169672e-55	2.67379085462364e-54	0.13412211700342	1.67931965968765	0.168	0.055	3.05454545454545	2033	8751	0.0841693632127763	0.212286965976756
M6PR	2.15723629385268e-55	2.95224762951008e-54	0.214000277369125	-1.01087232513303	0.248	0.372	0.666666666666667	2033	8751	0.656546112715362	0.333970940129353
DKC1	2.28835970469345e-55	3.12974789692257e-54	0.114498724202525	-1.24231582240975	0.153	0.241	0.634854771784232	2033	8751	0.342958138475307	0.173620775180931
PSMB3	2.35397185784913e-55	3.21748476421292e-54	0.704282828048883	-0.629417907943172	0.55	0.554	0.992779783393502	2033	8751	1.42768236092707	1.02752536452422
CD9	2.66176565692205e-55	3.63592892900228e-54	5.52133363261326	0.624163447822078	0.876	0.674	1.29970326409496	2033	8751	6.08407485265967	9.05260643661893
ZNF467	2.88017347082703e-55	3.93182986346276e-54	0.00794019161844517	-3.24607968216819	0.013	0.106	0.122641509433962	2033	8751	0.12343332003929	0.0114683730572853
ITGAX	3.2683551466095e-55	4.45898470900736e-54	0.0207754839717309	-3.55630259853213	0.025	0.18	0.138888888888889	2033	8751	0.514483829487865	0.0414554410968942
C1QC	3.31370714361162e-55	4.51805696420801e-54	0.037222719735035	-4.30219237660625	0.039	0.175	0.222857142857143	2033	8751	1.40728581319806	0.0755834976161073
ST5	3.34003797391128e-55	4.55113781138648e-54	0.228940865446511	1.23880326549748	0.264	0.112	2.35714285714286	2033	8751	0.18990908737804	0.36288014367673
KIFC3	3.34834647953927e-55	4.55963568247161e-54	0.0638741641268643	-1.47928181647689	0.087	0.203	0.428571428571428	2033	8751	0.233426516621048	0.101394387028014
AMOT	3.36058640437257e-55	4.5734733713434e-54	0.0739871562224308	2.32557957868449	0.107	0.023	4.65217391304348	2033	8751	0.0398867614527246	0.116162623425596
GGT5	3.66497162704195e-55	4.98463322773085e-54	0.700754772558426	1.13088032346872	0.421	0.232	1.81465517241379	2033	8751	0.757401632019046	1.36408366679914
SCRG1	3.9794781084028e-55	5.4090423257265e-54	0.0974058888368319	3.08640427899846	0.081	0.017	4.76470588235294	2033	8751	0.0713057607085473	0.253287617002702
KAZALD1	4.52920696048708e-55	6.15245236867153e-54	0.092735841409364	2.21107396308234	0.116	0.025	4.64	2033	8751	0.0491393520129893	0.158381805071942
NCL	4.70226148197132e-55	6.38358828946705e-54	1.65159722280481	-0.516916663439806	0.739	0.717	1.03068340306834	2033	8751	3.16905441206066	2.3739676411109
CBL	4.86255089028415e-55	6.59712052352608e-54	0.0692344430225482	-1.46421422343421	0.097	0.228	0.425438596491228	2033	8751	0.31402794798563	0.110985796693381
MAT2A	5.24892056185122e-55	7.11692827381996e-54	0.300270267782496	-1.03779273484466	0.289	0.428	0.675233644859813	2033	8751	1.0397288424665	0.51601928320791
LRFN5	5.52431552673493e-55	7.48571967249562e-54	0.0402920483195479	4.30979095342941	0.051	0.003	17	2033	8751	0.0140573154612606	0.0672234435119008
RILPL2	5.63036293664586e-55	7.62472410977408e-54	0.175786135535509	-1.31893603689024	0.205	0.332	0.617469879518072	2033	8751	0.716005632427258	0.281007646410099
RHBDF2	5.90631300576271e-55	7.99350086130469e-54	0.00667073779055305	-3.33578926182674	0.011	0.108	0.101851851851852	2033	8751	0.149660513605837	0.0101061580736817
CEBPD	7.40799815145141e-55	1.00196931358844e-53	4.46974496822149	0.775624910156911	0.825	0.616	1.33928571428571	2033	8751	5.46422184242895	8.10869869264212
CCND2	7.59774433806393e-55	1.02700222299407e-53	0.38386061334353	1.28724222524541	0.355	0.151	2.35099337748344	2033	8751	0.41166690906432	0.61195140560735
ZNF423	9.21042597630171e-55	1.24422734213932e-53	0.13167506134042	1.57921317448436	0.173	0.065	2.66153846153846	2033	8751	0.0896329756399658	0.197387141134265
RAMP2	9.34915599470713e-55	1.26219341607071e-53	0.576719117555962	-1.32395542316154	0.424	0.353	1.20113314447592	2033	8751	1.90400802026248	0.976818742505472
AHI1	9.65847185592448e-55	1.30315347431928e-53	0.383957775978879	0.992763708486223	0.363	0.196	1.85204081632653	2033	8751	0.381091181977138	0.625908798863171
NOS3	1.21401925703588e-54	1.63699189769189e-53	0.00269522063833727	-4.20383710017194	0.005	0.077	0.0649350649350649	2033	8751	0.0693068043608977	0.00362840222175599
HOXB3	1.32348189573868e-54	1.78349924051595e-53	0.00277121919351742	-4.32420884614563	0.005	0.081	0.0617283950617284	2033	8751	0.0936781762556758	0.00401161728735547
ABCG1	1.40135518939112e-54	1.88728410634889e-53	0.0396696901981297	-1.99695346963481	0.055	0.166	0.331325301204819	2033	8751	0.22813454033196	0.0629966224922142
SMO	1.92571764204399e-54	2.59188638720612e-53	0.0658635939100594	2.52593533306344	0.093	0.017	5.47058823529412	2033	8751	0.0366270971815934	0.102646119521478
TBX15	2.50443204437351e-54	3.36873664844031e-53	0.096359913505621	1.98730152744842	0.134	0.032	4.1875	2033	8751	0.0570251590048152	0.144725927384701
SRI	2.7172872948832e-54	3.65281760605985e-53	1.16782014102535	0.566690363273134	0.689	0.455	1.51428571428571	2033	8751	1.15243847889945	1.64110669351026
CXCL3	2.78005876627864e-54	3.73491899943393e-53	0.199607632370746	-2.78615649728589	0.159	0.265	0.6	2033	8751	3.18895983185185	0.528310534229004
LRRC8C	2.99577080228932e-54	4.02226554455026e-53	0.121676535056361	-1.21272995517285	0.154	0.276	0.557971014492754	2033	8751	0.42537295895787	0.18994187241636
FAM167B	3.03334548400554e-54	4.07023175128206e-53	0.00851477473695628	-3.36012948235585	0.011	0.087	0.126436781609195	2033	8751	0.0784929410475838	0.0173087005114165
MFSD12	3.18575865220149e-54	4.27213923829043e-53	0.0865915919488427	-1.35758335046705	0.115	0.233	0.493562231759657	2033	8751	0.316584195674312	0.149820038858487
TBX5-AS1	3.28036709623472e-54	4.39633120095866e-53	0.0405609454213616	3.90055987782432	0.059	0.004	14.75	2033	8751	0.0142554082141218	0.0633778065923039
C15orf61	3.3056744955042e-54	4.42755160974226e-53	0.313519778047654	1.07036510461597	0.332	0.148	2.24324324324324	2033	8751	0.27683225869539	0.490854326181526
IDH2	3.33946770295271e-54	4.4700928388794e-53	0.100238707757619	-1.24709092741869	0.138	0.243	0.567901234567901	2033	8751	0.330653844507759	0.157477264878722
EXPH5	3.40283552438965e-54	4.55214580849353e-53	0.0482887963934031	3.47544004052175	0.061	0.006	10.1666666666667	2033	8751	0.0220370428744805	0.0842509140763774
CCDC88C	3.63985981622298e-54	4.86626701797101e-53	0.0106304552667738	-3.13803154381661	0.016	0.12	0.133333333333333	2033	8751	0.184510195286338	0.0184631625883891
CORO1C	3.76713903877834e-54	5.03337350864336e-53	0.228189274613334	-0.911669370185688	0.263	0.355	0.740845070422535	2033	8751	0.582821169412011	0.353215370712566
CYTIP	5.15660333440222e-54	6.88569253500335e-53	0.0176171902902238	-3.53259979410562	0.021	0.201	0.104477611940299	2033	8751	0.577264697951458	0.0337608595527237
PRDM6	5.21615662048495e-54	6.96099106066657e-53	0.0425643799344813	3.89214200794778	0.056	0.004	14	2033	8751	0.017091344180453	0.0727519613909369
TMEM55A	5.8992230537136e-54	7.86777591030433e-53	0.354400623883607	1.00926201341801	0.357	0.182	1.96153846153846	2033	8751	0.319924709410395	0.551826311246074
IRF1	6.1402293054909e-54	8.1842450694508e-53	0.785500784315115	1.06320204809287	0.44	0.312	1.41025641025641	2033	8751	1.12262612694289	1.68122373723148
PDE2A	6.45041876764563e-54	8.59248882571488e-53	0.00793470569627353	-3.16285193603665	0.013	0.101	0.128712871287129	2033	8751	0.120676220883492	0.0117254811970293
TMEM30B	6.76231917669137e-54	9.00251638247249e-53	0.102062578190353	2.01009082648105	0.125	0.034	3.67647058823529	2033	8751	0.0670631132230832	0.177046780059977
C2CD4B	6.96520090278899e-54	9.2670018782814e-53	0.0148988204702067	-3.87431746826989	0.016	0.105	0.152380952380952	2033	8751	0.302648603401336	0.0293453011370489
MYO1G	8.01927693308792e-54	1.06629733045035e-52	0.0172884088396792	-3.26288307498867	0.024	0.163	0.147239263803681	2033	8751	0.359096487869545	0.0339510925371645
TEX40	8.29398957446451e-54	1.10215902521537e-52	0.0446138253306778	4.44443503435866	0.052	0.003	17.3333333333333	2033	8751	0.0176210345756959	0.0770067997230387
HMGN1	9.07241844602248e-54	1.20487411178739e-52	0.979501265198552	-0.535736671014602	0.613	0.63	0.973015873015873	2033	8751	2.02208496353395	1.44323226992747
CLIP3	9.17675742629888e-54	1.21799592233494e-52	0.0769892446163665	2.32903343390756	0.104	0.022	4.72727272727273	2033	8751	0.0429067167514287	0.117655264047283
NXPH3	9.20649432349655e-54	1.22120623316977e-52	0.0613244648681084	3.18622150944483	0.071	0.009	7.88888888888889	2033	8751	0.0321248717564543	0.111116457782643
WAS	1.07866377720545e-53	1.42994428199898e-52	0.0159643265603175	-3.15061394516327	0.023	0.161	0.142857142857143	2033	8751	0.31466079917995	0.0247227451179673
TRAM2	1.10011890170193e-53	1.45750852202605e-52	0.333219936275455	1.00331379847791	0.339	0.172	1.97093023255814	2033	8751	0.262345436346788	0.517984363605215
SLC8A1	1.3165289182661e-53	1.74317300694126e-52	0.0373673755359527	-2.49253813610554	0.044	0.178	0.247191011235955	2033	8751	0.336801147075667	0.0724251793305988
STC1	1.42573362547463e-53	1.88663224066114e-52	0.0262741945178766	-3.77018525324174	0.027	0.156	0.173076923076923	2033	8751	0.775870192712274	0.0573544551640293
STK10	1.66144059555661e-53	2.19721524914777e-52	0.0495313188999402	-1.75224745158313	0.074	0.209	0.354066985645933	2033	8751	0.331254836713764	0.0827409796835463
RAP2B	1.82350827359637e-53	2.41009748160731e-52	0.258603963713325	-1.03521661083116	0.29	0.376	0.771276595744681	2033	8751	0.802786149250589	0.398128246986499
PTAFR	1.92371625331587e-53	2.54101439798734e-52	0.00983153188299224	-3.48954272572026	0.015	0.135	0.111111111111111	2033	8751	0.255597020111185	0.0146529907274734
PILRA	1.95686586978689e-53	2.58325076967788e-52	0.00972266928035115	-3.57276634507739	0.017	0.126	0.134920634920635	2033	8751	0.237406113114841	0.0142327506808063
CENPU	1.97219572074001e-53	2.60192680039597e-52	0.00707922295133878	-3.39767509462955	0.012	0.077	0.155844155844156	2033	8751	0.0701553911995427	0.0105931216363043
MAP1LC3A	2.14248791626632e-53	2.82490048444318e-52	0.467949563609096	0.863983046543539	0.423	0.239	1.76987447698745	2033	8751	0.456091107836005	0.736736190361565
PIK3AP1	2.22477334758086e-53	2.93163846029128e-52	0.0101799383982135	-3.63631361932639	0.014	0.132	0.106060606060606	2033	8751	0.242491172035473	0.0177523981252063
TNFRSF10A	2.39492071610419e-53	3.15395722792273e-52	0.00452151464530726	-3.62032445426573	0.008	0.085	0.0941176470588235	2033	8751	0.0805127095118991	0.00666490909199329
RPS16	2.70131987685652e-53	3.55533763218329e-52	10.4476350396808	-0.351384704047566	0.956	0.935	1.02245989304813	2033	8751	16.2233456867153	12.7903561613251
SHCBP1	2.75053672169681e-53	3.61795045413389e-52	0.0119077259295841	-2.97643957071953	0.018	0.084	0.214285714285714	2033	8751	0.0753471273628673	0.0183594332968633
MYO1F	2.7680356023256e-53	3.63879279956853e-52	0.0284917548907127	-2.70167893281605	0.041	0.195	0.21025641025641	2033	8751	0.426529948406378	0.0465799664345862
C20orf27	2.9357050858459e-53	3.85690305188806e-52	0.122777372944015	-1.2200876721813	0.165	0.275	0.6	2033	8751	0.441088433937697	0.190244865472236
MFSD1	3.46519381276471e-53	4.54982428661696e-52	0.213691494974428	-1.33375405165083	0.245	0.33	0.742424242424242	2033	8751	0.814336256308064	0.33981747190111
NCF4	3.47622933096938e-53	4.56159228725773e-52	0.0148543803371326	-3.46175865108344	0.02	0.14	0.142857142857143	2033	8751	0.277292672120845	0.0254321532745419
HOXA11-AS	3.60024601263494e-53	4.72151452646272e-52	0.0604130236177756	2.64947852582768	0.086	0.015	5.73333333333333	2033	8751	0.0271678696560667	0.094073484400261
H6PD	4.01827471910276e-53	5.26659639479306e-52	0.30188991747124	1.02447105714265	0.316	0.176	1.79545454545455	2033	8751	0.283133382871232	0.467672658480245
C3AR1	4.84545754473966e-53	6.34697254342505e-52	0.0118760065029473	-3.67858013946964	0.017	0.138	0.123188405797101	2033	8751	0.298434965307031	0.0197390410541362
LILRB4	5.07941301778465e-53	6.6494683444003e-52	0.0034181095641852	-4.44358898711806	0.006	0.105	0.0571428571428571	2033	8751	0.173691714184082	0.00499990375831799
COL21A1	5.54940511444497e-53	7.26041670323876e-52	0.18846750067086	1.56108676120658	0.188	0.074	2.54054054054054	2033	8751	0.155158847038935	0.340425686241622
FOXD1	5.73275186077323e-53	7.4958370438607e-52	0.146071876476223	1.72561809131797	0.166	0.044	3.77272727272727	2033	8751	0.0785130098618246	0.252520224477615
CARD8-AS1	6.09851182084731e-53	7.96934982954667e-52	0.0150165556156221	-2.47993224403382	0.024	0.119	0.201680672268908	2033	8751	0.119247021327388	0.0225278925494915
RCN3	9.42171036424156e-53	1.23046978205044e-51	1.12991797363897	0.979499947540689	0.605	0.208	2.90865384615385	2033	8751	0.875896047358346	1.84353558032011
RHOD	9.77413877741739e-53	1.27573960816042e-51	0.111756869384405	1.7089087120815	0.148	0.05	2.96	2033	8751	0.0685082300370084	0.172245317056414
CCM2L	1.07780586998771e-52	1.40593929904858e-51	0.00381313511243886	-3.89113307694893	0.006	0.081	0.0740740740740741	2033	8751	0.0858366308894278	0.00547436580666628
BHLHE41	1.20160495418366e-52	1.56649991835104e-51	0.138963279778979	1.78574418943156	0.145	0.045	3.22222222222222	2033	8751	0.0865936998694963	0.243604527396117
CTDSP2	1.39781577482037e-52	1.82121574545275e-51	0.612803430865446	0.686925994110499	0.516	0.335	1.54029850746269	2033	8751	0.614553724993381	0.900243128032666
TMEM88	1.67715864472433e-52	2.18387888377536e-51	0.015397779273614	-2.79711655658546	0.023	0.123	0.186991869918699	2033	8751	0.200618474856834	0.0253076852875508
GNA13	1.78140775620149e-52	2.31825305044175e-51	0.156187052281004	-1.29292469921032	0.194	0.318	0.610062893081761	2033	8751	0.640195593403821	0.242256451354347
PRDX5	1.80603192143657e-52	2.34890889262017e-51	1.74041943541154	0.50130317253731	0.762	0.56	1.36071428571429	2033	8751	1.7726079936142	2.43359760591146
C1orf21	1.94022944859701e-52	2.52195447405941e-51	0.448522253215707	0.892985601843667	0.412	0.213	1.93427230046948	2033	8751	0.388638543781847	0.685783107944442
MYL12B	2.02369767923511e-52	2.62889558023895e-51	3.29660979913428	-0.406263201604465	0.878	0.831	1.05655836341757	2033	8751	5.4553748320652	4.3251799603947
CGREF1	2.14401657621706e-52	2.78355332013172e-51	0.0729272723594387	2.25643298703639	0.099	0.023	4.30434782608696	2033	8751	0.0322562141298254	0.114458246157976
CTGF	2.17490722632655e-52	2.82199342114045e-51	2.387834261	1.03754472357495	0.693	0.32	2.165625	2033	8751	2.59757760870919	5.33161755142054
GRAMD3	2.53164702193648e-52	3.28293602620709e-51	0.147748885614427	1.46720522099717	0.192	0.072	2.66666666666667	2033	8751	0.108858309925438	0.224802252548555
IRS1	2.70353651141413e-52	3.50377058128265e-51	0.118291115552054	1.81677017125644	0.148	0.039	3.79487179487179	2033	8751	0.0651957304139556	0.188527015517822
ARHGEF26	2.80089663713879e-52	3.62781232471313e-51	0.0779529423710588	2.2926527138858	0.101	0.023	4.39130434782609	2033	8751	0.0473291001092126	0.123062448426705
ACSL5	2.81685222078457e-52	3.6463323512109e-51	0.0178793169450326	-2.37644256060005	0.028	0.126	0.222222222222222	2033	8751	0.144914369678069	0.0266697214096793
CENPE	2.82238336253551e-52	3.65134440187869e-51	0.0107578588259944	-3.38342978120954	0.016	0.072	0.222222222222222	2033	8751	0.0892512917678566	0.0190425505109176
SLC38A1	3.43244441648397e-52	4.43797719325184e-51	0.0664015041419979	-1.88476118741277	0.085	0.206	0.412621359223301	2033	8751	0.433316251995391	0.115413825327378
MKL2	3.80374501090782e-52	4.91516222607384e-51	0.094718931591864	-1.46523385531135	0.126	0.231	0.545454545454545	2033	8751	0.391126270385362	0.148330131971518
TPI1	4.12224580953743e-52	5.32359984065028e-51	1.43410517531156	-0.556829289064676	0.722	0.656	1.10060975609756	2033	8751	2.61925246103443	2.02817379237164
FAXDC2	4.33618682804552e-52	5.59660570897183e-51	0.138684222899867	1.66652148936962	0.165	0.057	2.89473684210526	2033	8751	0.104055798475972	0.226526270765263
MMP11	4.43882512965025e-52	5.72572015258403e-51	0.140726236590331	1.84400858068789	0.159	0.041	3.8780487804878	2033	8751	0.0956688852883899	0.251312076085106
LILRB3	4.97485222210252e-52	6.41339179845273e-51	0.0160606455774628	-3.22580544687261	0.025	0.147	0.170068027210884	2033	8751	0.316759277146182	0.0264040687378438
CPLX1	5.085951346659e-52	6.55277782989332e-51	0.0135506438418351	-2.613173389964	0.021	0.117	0.179487179487179	2033	8751	0.14622182298099	0.020209299654485
FAM65A	5.17205878839854e-52	6.65982011102974e-51	0.12063657490113	-1.14796715989897	0.155	0.261	0.593869731800766	2033	8751	0.337443987162332	0.194743957657289
KIF1C	5.58547083741689e-52	7.18794568702901e-51	0.0781792426418044	-1.3620642305983	0.105	0.214	0.490654205607477	2033	8751	0.259673519506465	0.126700818346647
ALDH1A3	6.13813617394164e-52	7.89455433335825e-51	0.253028505620572	1.15169922458046	0.245	0.129	1.89922480620155	2033	8751	0.218193670341944	0.441908902937452
TNKS1BP1	6.33762131992787e-52	8.14636067560355e-51	0.282646521454535	1.05436841541978	0.308	0.15	2.05333333333333	2033	8751	0.209079850346409	0.433289617777178
BORCS7	6.38853677974844e-52	8.20701344863655e-51	0.74476563833978	0.657001101285103	0.56	0.385	1.45454545454545	2033	8751	0.772736517230611	1.08881424139228
PLSCR4	6.68000013748101e-52	8.57643424885688e-51	0.635468343193584	0.93906579839594	0.503	0.228	2.20614035087719	2033	8751	0.563865418272398	0.986658985725643
CNPY4	7.171380694266e-52	9.20194772933047e-51	0.202848418255664	1.20558551710289	0.248	0.115	2.15652173913043	2033	8751	0.155921328185374	0.303623565921165
NPL	7.24014829625162e-52	9.2847729258341e-51	0.0261127737181646	-2.98162950431566	0.032	0.151	0.211920529801325	2033	8751	0.334719082524722	0.05145893357676
MYRIP	7.3887162953549e-52	9.46977814767501e-51	0.00971744658266238	-3.1136871921517	0.015	0.107	0.14018691588785	2033	8751	0.152649389189082	0.0151076906511983
FOXC1	7.55098660447988e-52	9.6721193957034e-51	0.131363991223539	-1.40504460900719	0.152	0.245	0.620408163265306	2033	8751	0.491921378065845	0.221547228889
CD82	7.71865853966754e-52	9.88114018754647e-51	0.0595100157961956	-1.64462424246624	0.086	0.189	0.455026455026455	2033	8751	0.296932533505665	0.0890441589974991
SGK223	7.87810442794578e-52	1.00793933744985e-50	0.00472881102145339	-3.43720325822033	0.01	0.089	0.112359550561798	2033	8751	0.101822558995074	0.00647249531326019
FOXM1	8.75012254820488e-52	1.11885646017314e-50	0.0165330827275232	-2.4365112452264	0.024	0.099	0.242424242424242	2033	8751	0.0929685602393622	0.026664060596953
SMARCA4	9.45849896291077e-52	1.2087324516714e-50	0.143542285690777	-1.03904685582858	0.184	0.282	0.652482269503546	2033	8751	0.392689685668033	0.22832445924384
CFLAR	1.03097662840441e-51	1.31675401536084e-50	0.504080522568246	-0.763863013218857	0.432	0.518	0.833976833976834	2033	8751	1.3137058160517	0.791386730773823
ADH5	1.14467693467943e-51	1.4611230060647e-50	0.71472027724076	0.670013085441959	0.557	0.35	1.59142857142857	2033	8751	0.692444027832679	1.0515997631832
RPS17	1.37738641188315e-51	1.75714581912468e-50	4.52715018902866	-0.394033828895022	0.896	0.871	1.02870264064294	2033	8751	7.92309048825818	6.0630059391349
KDELR2	1.4133010811366e-51	1.80191793693464e-50	1.66304933801205	0.584519031382401	0.721	0.501	1.43912175648703	2033	8751	1.63848063236297	2.43938441697514
AZIN2	1.54792172969389e-51	1.9724125989371e-50	0.076333500596063	2.15926456441694	0.106	0.025	4.24	2033	8751	0.0471736288250318	0.12019540286076
SPTLC2	1.68689816788615e-51	2.14825700708927e-50	0.152113873568247	-1.06090011934988	0.195	0.293	0.665529010238908	2033	8751	0.432237968499533	0.231052814118689
GIMAP2	2.0431788979203e-51	2.60047396342592e-50	0.0142347682375037	-2.68537360402463	0.02	0.121	0.165289256198347	2033	8751	0.156938616194141	0.0225109121130108
JARID2	2.68321167256527e-51	3.41310728707927e-50	0.0945719473866273	-1.45375751904684	0.124	0.269	0.460966542750929	2033	8751	0.494533088142605	0.151272767937391
ARHGAP11A	2.73700570322249e-51	3.47952325275066e-50	0.00858785563108833	-3.28255062054001	0.014	0.075	0.186666666666667	2033	8751	0.0820644290628032	0.0124472266551328
GTF3C6	2.77915709433071e-51	3.53106992019871e-50	0.312893610047787	-0.808901595890101	0.348	0.39	0.892307692307692	2033	8751	0.70479211742391	0.458908341342615
TNK2	2.95794876478373e-51	3.75606581176173e-50	0.026616213223271	-2.11614821211901	0.041	0.141	0.290780141843972	2033	8751	0.188688794172248	0.0413031743605214
NHSL1	2.99738325942315e-51	3.80394555979619e-50	0.187387536324528	1.28758880213762	0.222	0.098	2.26530612244898	2033	8751	0.140887710726574	0.288531588918818
VDAC1	3.01167056684859e-51	3.81987449533545e-50	0.572916772374285	-0.680282948322745	0.487	0.488	0.997950819672131	2033	8751	1.20466661819627	0.843545596701071
DACT1	3.43277333660405e-51	4.35147523302469e-50	0.0925802233340525	2.08488682202195	0.111	0.029	3.82758620689655	2033	8751	0.0579120758418754	0.15576574251515
RPS3	3.6614921455362e-51	4.63873322709669e-50	11.9388444838762	-0.380335617643846	0.957	0.941	1.01700318809777	2033	8751	19.421078579382	15.0733545210764
PARP1	3.88118633729498e-51	4.91423397805025e-50	0.235472308814566	-0.920625923827936	0.281	0.34	0.826470588235294	2033	8751	0.563341949345539	0.348391224936073
CPNE5	3.98295060462069e-51	5.04018464665227e-50	0.00390528185145955	-4.08470133065949	0.006	0.079	0.0759493670886076	2033	8751	0.0971081114762489	0.00573147470953249
LRRK2	4.29650413154518e-51	5.43384309878065e-50	0.148012791872965	1.86244286269088	0.171	0.049	3.48979591836735	2033	8751	0.128269040027249	0.241542976532056
SDF4	4.80688250332946e-51	6.07583322046342e-50	1.05279870282721	0.556461879784123	0.655	0.448	1.46205357142857	2033	8751	1.02112020217964	1.5217163594147
PHACTR4	5.25501986202712e-51	6.63845964889603e-50	0.25671947645496	-0.870265556493485	0.282	0.388	0.72680412371134	2033	8751	0.720502909603323	0.408349964080678
PPIF	5.29099758332888e-51	6.68007417204449e-50	0.0700267528481795	-2.35787964502072	0.087	0.224	0.388392857142857	2033	8751	0.684852717851387	0.131971696992486
DESI2	5.56035110805828e-51	7.01611734426208e-50	0.553353455600668	0.734079625760973	0.482	0.283	1.70318021201413	2033	8751	0.478521493672612	0.819694975243404
HMMR	5.84442404667213e-51	7.37033785507547e-50	0.00396664209943087	-4.36406095244425	0.005	0.057	0.087719298245614	2033	8751	0.0782407919971594	0.00652658385434554
PHACTR1	6.02219621406227e-51	7.59017467850253e-50	0.0665833578435513	-2.43304909508105	0.079	0.221	0.357466063348416	2033	8751	0.686636094942003	0.129730155063622
ADAMTS16	6.37884163176666e-51	8.03507664273939e-50	0.0464649384749494	2.97487835330506	0.069	0.009	7.66666666666667	2033	8751	0.0195392450384031	0.0716301060666358
IKZF1	7.31288484482912e-51	9.20636978806119e-50	0.0148795140707503	-3.72764325432328	0.023	0.198	0.116161616161616	2033	8751	0.595662814663659	0.0236253124452124
ILF3	7.95182204356534e-51	1.00050197764836e-49	0.31125181330068	-0.761462317136444	0.339	0.411	0.824817518248175	2033	8751	0.768302340108328	0.467979228849315
CC2D2A	8.31490076134095e-51	1.04558689230897e-49	0.148324250587608	1.50932041097986	0.182	0.066	2.75757575757576	2033	8751	0.0937176727752037	0.232849511372587
DENND3	8.63627620698764e-51	1.08537917881765e-49	0.0220779399517232	-2.36032883864753	0.032	0.141	0.226950354609929	2033	8751	0.203470424383814	0.0349055257816383
PARVG	8.9872179165035e-51	1.12883971159005e-49	0.0122260917498378	-3.14679719607864	0.02	0.134	0.149253731343284	2033	8751	0.225847484793897	0.0180861716051398
IPO11	1.03557723493006e-50	1.29999501607934e-49	0.0361030929252444	-1.90197304663838	0.051	0.142	0.359154929577465	2033	8751	0.14949329966584	0.0608235151650467
CILP2	1.03872138840301e-50	1.30319856745704e-49	0.0501238640967805	4.92782479750251	0.043	0.002	21.5	2033	8751	0.0271788995548786	0.123549076597661
SPOCD1	1.12813789360728e-50	1.41457564026905e-49	0.0103210596416123	-3.09234605314974	0.015	0.078	0.192307692307692	2033	8751	0.0659922159218135	0.0176162344433242
H2AFV	1.21588432784623e-50	1.52373294524967e-49	0.542182040366688	-0.669347843284054	0.484	0.501	0.966067864271457	2033	8751	1.1774902141018	0.801100807043081
MARCH1	1.24245615834709e-50	1.55614628460934e-49	0.0268451306179076	-2.71491904646041	0.037	0.168	0.220238095238095	2033	8751	0.380426393199868	0.0436049365429258
ARF6	1.34165163148584e-50	1.67943036419098e-49	0.379764189218863	-0.713916550501819	0.386	0.464	0.831896551724138	2033	8751	0.940284602939109	0.562294385201874
SNX10	1.40176976031261e-50	1.75368648922338e-49	0.0165841983361263	-2.94599475283409	0.026	0.137	0.18978102189781	2033	8751	0.240723502842816	0.0263108558404662
PAG1	1.45620796367711e-50	1.82075638912945e-49	0.0228230763616797	-3.06435088186287	0.03	0.172	0.174418604651163	2033	8751	0.391095390825085	0.0436989509263724
PLEKHO2	1.55590491497534e-50	1.94430684605039e-49	0.064422650457298	-1.54740857767175	0.092	0.203	0.45320197044335	2033	8751	0.270713662106096	0.0978589423526017
ASL	1.70285283954786e-50	2.12672982900626e-49	0.0686624880352993	-1.34584159452279	0.106	0.207	0.51207729468599	2033	8751	0.242242764083923	0.100813480212275
PFKFB3	1.8498198283244e-50	2.30896966205937e-49	0.075036947751701	-1.67669845514767	0.095	0.239	0.397489539748954	2033	8751	0.462920945432215	0.13255799769288
CMC2	1.85711126934186e-50	2.31675683634563e-49	0.0803131470705405	-1.32985551048316	0.114	0.214	0.532710280373832	2033	8751	0.293114796134	0.131421565355439
CYGB	1.97812596140962e-50	2.46632520718301e-49	0.55459697904093	1.2859827543806	0.382	0.112	3.41071428571429	2033	8751	0.425639844888534	1.00833520249786
ERBB2	2.24605247643905e-50	2.79878996582773e-49	0.102447826643201	1.84686721619011	0.133	0.039	3.41025641025641	2033	8751	0.0651425545372897	0.16527483210791
RPL15	2.38645832070781e-50	2.97206575016956e-49	14.4552265374194	-0.272178710451668	0.964	0.953	1.01154249737671	2033	8751	20.5157170655741	17.2711557141178
C16orf74	2.50447303843907e-50	3.11727566085352e-49	0.0152957699777989	-2.83075919491263	0.023	0.087	0.264367816091954	2033	8751	0.112390778302293	0.0265426142860946
ATP13A3	2.67283181433863e-50	3.32494838362554e-49	0.148760789201573	-1.26824702100041	0.184	0.306	0.601307189542484	2033	8751	0.633014419954986	0.24408746622574
PDE4B	2.82224619613161e-50	3.508833321586e-49	0.0995527536413603	-1.7372346304652	0.124	0.268	0.462686567164179	2033	8751	0.653840999369704	0.170592303338706
EHBP1L1	3.20347312300136e-50	3.9805550279372e-49	0.157456293805885	-1.12551861643579	0.189	0.322	0.58695652173913	2033	8751	0.582227995966864	0.256317801111336
FAM129B	4.18955640864052e-50	5.20289945420674e-49	0.140364531587318	-1.09832850587598	0.18	0.258	0.697674418604651	2033	8751	0.361923630488169	0.23382131427325
NCAPG	4.81497314455961e-50	5.97621539871285e-49	0.00596035589063915	-3.73320311945127	0.009	0.064	0.140625	2033	8751	0.0630134895371684	0.00903224209765856
MPRIP	4.94078949449062e-50	6.12891846763025e-49	0.234703598498691	-0.87645043291853	0.276	0.34	0.811764705882353	2033	8751	0.579797967108796	0.361008870462222
HDAC4	6.05596835292623e-50	7.50803603236589e-49	0.181631553454332	1.32475831025667	0.216	0.096	2.25	2033	8751	0.169049924574636	0.284992637686487
HNRNPDL	6.82316697385631e-50	8.45442637537623e-49	1.0179513132297	-0.509230463635189	0.633	0.652	0.970858895705521	2033	8751	2.07383582999313	1.49852475324188
ITPRIP	6.84255803777043e-50	8.47368217102848e-49	0.057609006623754	-1.49066870558525	0.086	0.189	0.455026455026455	2033	8751	0.23481837337852	0.0879389712686377
ASGR1	6.86881300109093e-50	8.50141163678329e-49	0.0105621474237518	-2.76448639966767	0.019	0.109	0.174311926605505	2033	8751	0.125206775896964	0.0162100181569259
PARD6G	7.45586187780608e-50	9.22280474890391e-49	0.016319857738551	-2.67799597677229	0.024	0.114	0.210526315789474	2033	8751	0.158865365415546	0.0274834966136851
RORA	8.5647373827161e-50	1.05885174631489e-48	0.577832511776988	0.963599280575234	0.457	0.248	1.84274193548387	2033	8751	0.710212020570022	0.905914946190096
C1QBP	9.14458121235381e-50	1.12990260617102e-48	0.424127535367824	-0.741337334904552	0.414	0.437	0.947368421052632	2033	8751	0.891326977568373	0.623952477075388
CPEB4	9.33849052698361e-50	1.15321449235018e-48	0.116606261440279	-1.38988413555297	0.151	0.291	0.518900343642612	2033	8751	0.599834722226583	0.181412472808223
LEPROT	1.01811553456816e-49	1.25657041243449e-48	1.7134565361983	0.4795282018458	0.779	0.57	1.36666666666667	2033	8751	1.73337822001501	2.35596367874816
EIF5A	1.05473293839997e-49	1.30103436336489e-48	0.840553430794512	-0.668683975546243	0.578	0.542	1.06642066420664	2033	8751	1.71932698070217	1.24350198254562
FAM19A5	1.17372817254342e-49	1.44700628375297e-48	0.0741003875894908	2.22392622138381	0.104	0.02	5.2	2033	8751	0.0370617146422954	0.118371094586374
PTPN12	1.23960614456094e-49	1.5273668990598e-48	0.437304539150996	-0.680120024197801	0.41	0.466	0.879828326180257	2033	8751	0.933249492706068	0.668209910141595
HYOU1	1.37520164667385e-49	1.69349118280384e-48	0.0586899483762942	-1.4895016285598	0.085	0.183	0.46448087431694	2033	8751	0.207952428478395	0.0990349997238543
CENPA	1.44772852114872e-49	1.78180726154356e-48	0.00112918702742792	-5.45070353510282	0.002	0.051	0.0392156862745098	2033	8751	0.0469653659234673	0.00149643624712572
RP11-172H24.4	1.60782698459458e-49	1.97774402587973e-48	0.0945916344829281	1.9630968759684	0.126	0.032	3.9375	2033	8751	0.047475377485374	0.151292105655629
G3BP1	1.65995967447166e-49	2.04073031264934e-48	0.404998029887138	-0.696782704841337	0.389	0.45	0.864444444444444	2033	8751	0.914045921296943	0.637782801355337
HLA-DRB5	1.79864423868161e-49	2.20999246881226e-48	0.0111307733637118	-3.24509142976065	0.018	0.125	0.144	2033	8751	0.208051001413189	0.0163436878509421
LY96	1.93499813067776e-49	2.37620361962582e-48	0.254087855291168	-1.0615250611072	0.273	0.368	0.741847826086957	2033	8751	0.785733390263832	0.406396801140237
DCK	1.97612755042501e-49	2.42535766172074e-48	0.0697300766740936	-1.43620637574017	0.099	0.21	0.471428571428571	2033	8751	0.291306799624672	0.110045901444532
PRMT1	2.00935049555198e-49	2.46475847297196e-48	0.298429880309681	-0.855109417449601	0.318	0.361	0.880886426592798	2033	8751	0.668756993107331	0.458984950283647
KIAA1462	2.04327055931777e-49	2.50497002386333e-48	0.120230319633228	-1.23293311965398	0.152	0.231	0.658008658008658	2033	8751	0.36653115763949	0.197935886614843
HIP1	2.0873121414843e-49	2.55753847358038e-48	0.111445814616387	-1.18442778349176	0.141	0.255	0.552941176470588	2033	8751	0.342432826385548	0.180705770671899
CNDP2	2.10703513594719e-49	2.58026795779933e-48	0.121086821979632	-1.15722240463128	0.16	0.272	0.588235294117647	2033	8751	0.401859506389087	0.199036213634604
MT1M	2.13714123943043e-49	2.61568020661324e-48	1.09099223530816	1.49103859947567	0.526	0.172	3.05813953488372	2033	8751	1.34895353408802	2.45458276799804
ASAH1	2.22853119541283e-49	2.72601764792967e-48	0.503070569506901	-0.999818697921514	0.454	0.461	0.984815618221258	2033	8751	1.53773636210401	0.762060082460999
HAVCR2	2.26700070818502e-49	2.77153431023997e-48	0.0102581489978963	-3.25739280557629	0.016	0.134	0.119402985074627	2033	8751	0.252038017938788	0.0157371893146285
AMD1	2.81412746850324e-49	3.43851688350263e-48	0.207146223658056	-0.974250938745271	0.23	0.331	0.694864048338369	2033	8751	0.611068235857273	0.33985706895949
PIK3R3	2.86593077256551e-49	3.49987084245708e-48	0.0189201538399753	-2.67971951283254	0.03	0.115	0.260869565217391	2033	8751	0.179341597920839	0.0280597197216656
TOP1	2.89750092173342e-49	3.53646174618223e-48	0.341122434190322	-0.793123291888293	0.348	0.434	0.80184331797235	2033	8751	0.893055832676312	0.527988499948928
SLC39A13	3.0345475023368e-49	3.70167695878179e-48	0.305678938488136	0.967807392913322	0.32	0.166	1.92771084337349	2033	8751	0.257054436840021	0.47072126811257
ADGRA2	3.22858316299449e-49	3.93618842575383e-48	0.278168467316836	1.0407809155677	0.3	0.153	1.96078431372549	2033	8751	0.240272367117549	0.423455695413799
DDX46	3.52388733429452e-49	4.29383525351523e-48	0.615970350898446	-0.585232275155264	0.512	0.539	0.949907235621521	2033	8751	1.30731963193362	0.92350953449637
ST6GALNAC3	3.58823108367629e-49	4.36981810887551e-48	0.00509812369718166	-3.62964729329422	0.007	0.084	0.0833333333333333	2033	8751	0.0948239970166843	0.00807527270522936
LEPROTL1	4.35633131739853e-49	5.30229131474956e-48	0.23784485963323	-1.15021731301718	0.272	0.415	0.655421686746988	2033	8751	1.13116706621407	0.370723259428982
PINK1	4.38559411630316e-49	5.33495766298327e-48	0.334112610447685	0.903042830759365	0.352	0.203	1.73399014778325	2033	8751	0.317521033012474	0.499491259460383
EMB	4.50012535945192e-49	5.47125738453585e-48	0.0180326920179708	-3.51499558983829	0.025	0.182	0.137362637362637	2033	8751	0.538138891175887	0.0281419269140822
DUSP2	4.84962559224585e-49	5.89292439442088e-48	0.0568445463803362	-3.29868555665762	0.056	0.225	0.248888888888889	2033	8751	1.34940938954426	0.111335018050781
BMP5	4.90191213688578e-49	5.95317210178303e-48	0.148130930358917	2.1726492209904	0.138	0.036	3.83333333333333	2033	8751	0.112906610957238	0.280840678756745
TNFRSF10D	5.0279151813328e-49	6.10282964591339e-48	0.0288600089198887	-2.02496939903951	0.039	0.126	0.30952380952381	2033	8751	0.13901800959997	0.0487396954302409
GSTM2	5.15311832052331e-49	6.25135180603286e-48	0.0754904451067677	2.34025881911468	0.095	0.021	4.52380952380952	2033	8751	0.0481279326008108	0.121191905543482
FIGF	5.17620317843091e-49	6.27589681237193e-48	0.0363491682012889	5.10329509734042	0.039	0.002	19.5	2033	8751	0.0152682915398832	0.0698180365225242
AREG	5.57877807011156e-49	6.76027479134774e-48	0.0606184057841246	-3.85173106826298	0.051	0.214	0.238317757009346	2033	8751	2.99698649863746	0.199505219553249
NGEF	5.63213518189562e-49	6.82117593906412e-48	0.0411232537564132	3.46796389470141	0.058	0.005	11.6	2033	8751	0.0144490698173766	0.0646827175154199
TRAM1	6.02738170227725e-49	7.2958504807653e-48	1.40719043015236	0.465867024152672	0.727	0.557	1.30520646319569	2033	8751	1.50005754221189	1.94835324329776
ARID5A	6.07157642330148e-49	7.3453057048473e-48	0.054462903668038	-1.80692148845348	0.079	0.22	0.359090909090909	2033	8751	0.406272673390561	0.0839360771882025
PGM5	6.15959986503359e-49	7.44770080384226e-48	0.024187685102419	-2.36530024227618	0.032	0.131	0.244274809160305	2033	8751	0.181227693315135	0.042943347848417
UBA52	6.17896710805578e-49	7.46701538604478e-48	9.16513992769929	-0.301646807483268	0.957	0.937	1.0213447171825	2033	8751	13.4408603648603	10.954610114855
ME2	6.48680173592308e-49	7.83471783758086e-48	0.0965900095011645	-1.44969241486067	0.135	0.242	0.557851239669422	2033	8751	0.42083760881414	0.146026603307407
PCMTD1	7.86195028721551e-49	9.49040471862121e-48	0.702473734704629	0.709792127697916	0.549	0.362	1.51657458563536	2033	8751	0.769885155292176	1.01890153172361
MZT1	8.23354670017348e-49	9.93352130943078e-48	0.107710297079119	-1.22465929843427	0.148	0.227	0.651982378854626	2033	8751	0.320125949925035	0.162712615436007
PMM1	8.36284741059402e-49	1.00839901434264e-47	0.296716407610559	1.03902369305669	0.328	0.139	2.35971223021583	2033	8751	0.232736369471038	0.449562557449199
PARD3	9.20243158014579e-49	1.10902907641122e-47	0.163043565153584	1.40693160618884	0.195	0.074	2.63513513513514	2033	8751	0.106594827203508	0.257777085873617
ATP5B	1.01383749592497e-48	1.22115533307745e-47	0.878853007614877	-0.529718991030442	0.608	0.588	1.03401360544218	2033	8751	1.61493324496771	1.2611657821842
FGF10	1.04893538979713e-48	1.26273917876781e-47	0.043883360400075	3.92983589183603	0.049	0.004	12.25	2033	8751	0.0197488724164739	0.0786129419902294
SOCS2	1.0694424624156e-48	1.28672229786319e-47	0.0712097622921748	-1.50188885768207	0.091	0.202	0.45049504950495	2033	8751	0.306851881682079	0.11648176416484
TNFSF12	1.08083644653097e-48	1.29922053709708e-47	0.4058568732348	0.87896083610761	0.394	0.234	1.68376068376068	2033	8751	0.413904579740326	0.608738082276872
ANAPC15	1.0810109985571e-48	1.29922053709708e-47	0.116869592823061	-1.08485953908479	0.156	0.261	0.597701149425287	2033	8751	0.364697776077512	0.180390747425242
HBP1	1.17963519925138e-48	1.41697883158984e-47	0.446798871496275	0.841863292211568	0.42	0.252	1.66666666666667	2033	8751	0.471143608198359	0.682685619990398
SRPX2	1.35979254454007e-48	1.63249289335236e-47	0.103366109450608	1.75848628513841	0.134	0.039	3.43589743589744	2033	8751	0.0538105956407726	0.177389158630553
KIAA1755	1.51481562998651e-48	1.81761356343965e-47	0.107325091769414	2.00247058836282	0.118	0.03	3.93333333333333	2033	8751	0.0621794478361568	0.197217528976128
LY86	1.54221248340758e-48	1.84947836021075e-47	0.0120992203045196	-3.25125545082112	0.019	0.126	0.150793650793651	2033	8751	0.232072602258071	0.0212795458816889
EML4	1.73270646726402e-48	2.07679403696144e-47	0.128924803968039	-1.18926398500148	0.163	0.302	0.539735099337748	2033	8751	0.532994234803838	0.213150290560558
MAP3K8	1.75690073986091e-48	2.10464658036903e-47	0.261361563361823	-1.39544698852515	0.264	0.362	0.729281767955801	2033	8751	1.28079576313601	0.44109705928193
DNM2	1.84055138502112e-48	2.20365472136969e-47	0.13905959923794	-1.04407886411249	0.175	0.293	0.597269624573379	2033	8751	0.443251610501902	0.225089574357254
DOCK10	1.8805692830074e-48	2.25034299303213e-47	0.0374150023420867	-2.31135715956919	0.049	0.177	0.27683615819209	2033	8751	0.33925611694625	0.0681453232368616
PA2G4	1.99943593950237e-48	2.39128191764615e-47	0.5499345647396	-0.652078463166592	0.477	0.496	0.961693548387097	2033	8751	1.16105430335784	0.83376076489635
LRRC16A	2.00294254408134e-48	2.3941745586667e-47	0.205850246451926	1.19605751096875	0.244	0.11	2.21818181818182	2033	8751	0.166415240150456	0.315957198871999
CENPM	2.05946794248025e-48	2.46040453540827e-47	0.00760848867191144	-3.64757222470113	0.007	0.069	0.101449275362319	2033	8751	0.0596136222736357	0.0199905421660883
GALE	2.11250438450136e-48	2.52239671651313e-47	0.0183676874213754	-2.30031576772666	0.029	0.113	0.256637168141593	2033	8751	0.0948808399683016	0.027555864674181
PPP6R1	2.12805838489497e-48	2.53959071681122e-47	0.0980314059276624	-1.16232065601848	0.132	0.252	0.523809523809524	2033	8751	0.347797156583136	0.165813534268965
PLSCR1	2.17941514520072e-48	2.59946935963616e-47	0.271613578841319	-0.923542207276104	0.284	0.393	0.72264631043257	2033	8751	0.781883493342215	0.432811273453597
BACE1	2.24186085366676e-48	2.67250216391066e-47	0.379010153808674	0.907517013369421	0.382	0.181	2.11049723756906	2033	8751	0.288486062010017	0.589213833274621
AAK1	2.27308325825766e-48	2.70825501793276e-47	0.314688078166937	-0.816302446775887	0.326	0.427	0.763466042154567	2033	8751	0.927212591762889	0.505806740776471
AGRN	2.53325045331097e-48	3.01659683309314e-47	0.0623246696403097	-1.54491771234615	0.087	0.192	0.453125	2033	8751	0.266386011624273	0.0989510130514897
SLC7A5	2.91088294165851e-48	3.46440724792521e-47	0.0114576529356627	-3.05294502780677	0.017	0.105	0.161904761904762	2033	8751	0.175850239869157	0.0176324372159462
GRAP	2.98259610441128e-48	3.54783837154998e-47	0.00462977272207143	-3.4973352863674	0.008	0.08	0.1	2033	8751	0.0801251555765135	0.00655826711729193
STARD4	3.20476328124659e-48	3.81004974430646e-47	0.0161226521231863	-2.54436852188644	0.026	0.125	0.208	2033	8751	0.182992930167657	0.0248707681289956
MAGED2	3.47460521951867e-48	4.12862648276069e-47	0.88064277268041	0.66191138210154	0.579	0.357	1.6218487394958	2033	8751	0.849345523504161	1.32279318533542
CD48	3.54371019736976e-48	4.20846662727032e-47	0.0181540525703812	-3.6563646250511	0.024	0.19	0.126315789473684	2033	8751	0.613977668900564	0.032932783679284
CYTH4	4.02436984333887e-48	4.77671428114968e-47	0.0124656927075379	-3.51044112268432	0.016	0.139	0.115107913669065	2033	8751	0.293104415767604	0.02187897807715
PCDHGC3	4.38412162837417e-48	5.20091539374674e-47	0.0759718794676336	2.08945585770686	0.105	0.028	3.75	2033	8751	0.0396977374605558	0.118704520987098
TCF15	4.7619246217312e-48	5.64606213501168e-47	0.00315109819896597	-4.03242268068686	0.005	0.065	0.0769230769230769	2033	8751	0.060423499595733	0.00444775467107698
VMA21	5.35478533455498e-48	6.34557921767457e-47	0.151577882646271	-0.969046723869945	0.203	0.307	0.661237785016287	2033	8751	0.432712788278936	0.228164837503893
TMEM158	5.77605020972276e-48	6.84110661545528e-47	0.0153768760197119	-2.89564205408807	0.021	0.073	0.287671232876712	2033	8751	0.096978519892373	0.0252030824557908
IL13RA1	5.87910878442931e-48	6.95942269554338e-47	0.658985888776909	0.704935283398425	0.519	0.341	1.52199413489736	2033	8751	0.680724412145311	1.00118293472464
JAZF1	5.98857731784048e-48	7.08519529335471e-47	0.237896605898767	1.05955285877762	0.275	0.143	1.92307692307692	2033	8751	0.221588831785133	0.356455790693082
VAMP5	6.18941968522948e-48	7.31888068743471e-47	0.747101810267126	-0.682404893722241	0.562	0.512	1.09765625	2033	8751	1.57256978664641	1.09151787034697
FAM229B	7.46928874214516e-48	8.82756004616791e-47	0.238102815277136	1.05930663713917	0.279	0.132	2.11363636363636	2033	8751	0.189605863968078	0.35567360680576
DIP2C	8.03671118614505e-48	9.49306851112765e-47	0.197363673455326	1.25402176434912	0.234	0.093	2.51612903225806	2033	8751	0.141224598510975	0.308854109130401
CH17-189H20.1	8.28720133808128e-48	9.78369917627772e-47	0.232150388341518	1.29120019777377	0.266	0.111	2.3963963963964	2033	8751	0.259665997253786	0.361838967884593
THBS1	8.5393330459634e-48	1.00759551211512e-46	0.826085092806127	-1.40699097058241	0.477	0.408	1.16911764705882	2033	8751	4.01018759091749	1.66655394290095
TROAP	9.26774609865158e-48	1.09295831000497e-46	0.00444115670151257	-3.66746830796168	0.007	0.066	0.106060606060606	2033	8751	0.0510014858194887	0.00635710972090141
PLK1	9.63892502925575e-48	1.13612310762615e-46	0.00500425932599713	-4.44893619569316	0.006	0.051	0.117647058823529	2033	8751	0.0590618265033106	0.00887833948460479
PER2	9.74576912427448e-48	1.14810168816266e-46	0.209632042402221	1.21284520689501	0.236	0.109	2.1651376146789	2033	8751	0.179403620029543	0.335046425637033
EMC6	1.08683797368916e-47	1.27966594162673e-46	0.20308773754436	-0.882033660367683	0.257	0.327	0.785932721712538	2033	8751	0.500290845656744	0.30067170837387
VOPP1	1.10984005014422e-47	1.30605027505207e-46	0.188781849487391	-0.927085344612738	0.231	0.324	0.712962962962963	2033	8751	0.518364521448478	0.292435003234976
MXD1	1.23554073494176e-47	1.45319665489729e-46	0.0870625863066172	-2.23583792327267	0.106	0.224	0.473214285714286	2033	8751	0.732004928279855	0.160607587727485
KCNMB4	1.42577299151524e-47	1.67604489590195e-46	0.0974374349339591	1.78096080712329	0.13	0.041	3.17073170731707	2033	8751	0.0646832072237328	0.151306837520392
DBN1	1.43465766641152e-47	1.68558871367068e-46	0.596408228951353	0.761230437129906	0.473	0.246	1.92276422764228	2033	8751	0.499452037743453	0.931405907985572
FAM84B	1.54209455990189e-47	1.81085020732129e-46	0.0169060079083314	-2.76230909650757	0.024	0.114	0.210526315789474	2033	8751	0.176847006585522	0.0310769833758666
NREP	1.54775007935599e-47	1.81652203980309e-46	0.773618463855446	0.762850321065439	0.513	0.293	1.75085324232082	2033	8751	0.721687558806531	1.29122398497489
RELT	1.69709261109605e-47	1.99073667376224e-46	0.010630045983274	-2.92373699257801	0.018	0.106	0.169811320754717	2033	8751	0.146623743488119	0.0164057323681138
FLVCR2	1.70075485272134e-47	1.99360223220199e-46	0.00878940765309877	-3.03645100016716	0.013	0.094	0.138297872340426	2033	8751	0.10614704549164	0.0138101201061977
ATG3	1.70134735620982e-47	1.99360223220199e-46	0.183079399233929	-0.921414742342448	0.225	0.322	0.698757763975155	2033	8751	0.488781721773669	0.284332877070868
GSPT1	1.87526200070068e-47	2.196222223918e-46	0.308727651344509	-0.770085061604502	0.334	0.391	0.854219948849105	2033	8751	0.731152497266149	0.462900138175168
KCNK1	2.08427444015341e-47	2.43970975159659e-46	0.081633984739099	2.09980107768796	0.117	0.023	5.08695652173913	2033	8751	0.0340177848081576	0.12863783187908
EDEM1	2.10926719153052e-47	2.46765198388201e-46	0.0940328032987947	-1.29743557329424	0.125	0.244	0.512295081967213	2033	8751	0.375912859539392	0.145285715137955
GNG12	2.47832218996894e-47	2.89787237579472e-46	0.79499092070152	0.666209543515875	0.581	0.313	1.85623003194888	2033	8751	0.702370032420829	1.15812419178835
ESR1	2.78643490886429e-47	3.25641458334932e-46	0.0540115756676196	3.02939274859402	0.066	0.009	7.33333333333333	2033	8751	0.0284912160967954	0.0875682918351734
CRY2	3.10216063678885e-47	3.62346852299232e-46	0.136313903648984	1.49638377999141	0.169	0.067	2.52238805970149	2033	8751	0.118486621690168	0.21793443257634
ADGRG6	3.20037977288352e-47	3.73620993538858e-46	0.0119355638323408	-2.71591057033984	0.021	0.1	0.21	2033	8751	0.121839380488257	0.0170696197247812
RHOC	3.27296793801732e-47	3.81892536818713e-46	0.89081911717576	-0.678980787958273	0.595	0.496	1.19959677419355	2033	8751	1.70501719915409	1.31075181498833
NRBF2	3.43246977240013e-47	4.0029109598006e-46	0.318449273957364	0.865204676778133	0.341	0.206	1.65533980582524	2033	8751	0.3171874589275	0.475573429467174
FABP4	3.57931719734827e-47	4.1719520256804e-46	0.340533830876305	-2.28536643278716	0.196	0.336	0.583333333333333	2033	8751	6.69702773161411	1.46655836048246
RAB23	3.77317710083986e-47	4.39558153949614e-46	0.180845204874955	1.30181691651697	0.211	0.078	2.7051282051282	2033	8751	0.124266656877564	0.286455914471038
UHMK1	3.89772477664557e-47	4.53827150449007e-46	0.175023939102	-0.923133352727556	0.212	0.335	0.632835820895522	2033	8751	0.534048372501542	0.277590534352106
LMNB2	5.44699082000361e-47	6.3387879420941e-46	0.0444083087205369	-1.7195618227371	0.067	0.139	0.482014388489209	2033	8751	0.152070706324209	0.0719235655839187
BCAP31	5.53602088515962e-47	6.43898919655511e-46	0.499931907462557	-0.624685023201738	0.456	0.485	0.94020618556701	2033	8751	1.05386186597487	0.747902324734003
MICAL2	5.88705984355889e-47	6.84366819426079e-46	0.0689873628063946	-1.35584861239935	0.095	0.188	0.50531914893617	2033	8751	0.224353751447189	0.107845227126119
HSPD1	5.99693386484624e-47	6.96771523916612e-46	0.468036389782339	-0.703662810569777	0.415	0.465	0.89247311827957	2033	8751	1.10628999277887	0.763817299762042
GRB10	6.51110652698517e-47	7.56112982759027e-46	0.0759935628477681	-1.36306239165245	0.106	0.189	0.560846560846561	2033	8751	0.235485348043743	0.121015276372959
KIAA0040	1.00743581447867e-46	1.16928441631949e-45	0.0526378819638804	-1.64739550275629	0.069	0.178	0.387640449438202	2033	8751	0.260181016955886	0.0849995420582566
MMP27	1.29746230789998e-46	1.50511099355018e-45	0.0280870679257836	5.71679711694613	0.035	0.001	35	2033	8751	0.0105722341271494	0.0511557510006591
G3BP2	1.33735197884163e-46	1.55056731540511e-45	0.297955940443382	-0.77049778748319	0.319	0.411	0.776155717761557	2033	8751	0.779445653212127	0.459975733761302
PCDH17	1.4937853121377e-46	1.73102894043719e-45	0.0462702863557867	-2.02202640153543	0.055	0.139	0.39568345323741	2033	8751	0.232337743904858	0.0815123839328227
OAZ2	1.54572615145885e-46	1.79027629942123e-45	0.228918831384039	-0.902740917776159	0.269	0.366	0.734972677595628	2033	8751	0.637418356214482	0.347894081722263
WNT4	1.58332626664798e-46	1.83286048521071e-45	0.0334644656622476	3.83072760893761	0.04	0.004	10	2033	8751	0.0163409343640275	0.0612035857592211
EFNA1	1.69890213593864e-46	1.96561726621796e-45	0.0350491496063108	-2.1061390643522	0.041	0.13	0.315384615384615	2033	8751	0.17159717274894	0.0646176597165871
SEPW1	1.81189063860277e-46	2.0952425324799e-45	1.83034317307699	-0.541071214378126	0.786	0.65	1.20923076923077	2033	8751	3.29368180298257	2.50321260912347
ORC6	2.08136415869019e-46	2.40559347038531e-45	0.00908693948753569	-2.83309574361406	0.014	0.077	0.181818181818182	2033	8751	0.0738265479913101	0.0137452185373275
RASAL3	2.16692743412924e-46	2.503170872202e-45	0.00605682184692458	-3.55879213646969	0.01	0.1	0.1	2033	8751	0.157655760842221	0.00897497148869497
EDNRB	2.43012949849524e-46	2.80574132968973e-45	0.0364085067291462	-2.16371247597487	0.046	0.155	0.296774193548387	2033	8751	0.275317744642944	0.0642885448097952
INO80C	2.50168283023797e-46	2.88683966241304e-45	0.0679431888227602	-1.37728559901807	0.097	0.192	0.505208333333333	2033	8751	0.240873318517492	0.100661871120835
LINC00882	2.50952063935984e-46	2.89436641455726e-45	0.0418014534124711	3.30383759887226	0.058	0.006	9.66666666666667	2033	8751	0.0195035579170624	0.0662449799329946
CSF2RA	2.61508580447566e-46	3.01454050357734e-45	0.00742681060624495	-3.80909408729737	0.011	0.116	0.0948275862068965	2033	8751	0.228490668173698	0.0142969460893674
GAS2L3	2.9136045664927e-46	3.35689958587635e-45	0.0122602095388209	-2.69950952220343	0.02	0.093	0.21505376344086	2033	8751	0.0979254304097883	0.0190535747286234
ECT2	3.11867542371051e-46	3.5912910190567e-45	0.0232390277791159	-2.20729709202739	0.037	0.101	0.366336633663366	2033	8751	0.102068815850537	0.0390561929878187
PPIB	3.19880249645102e-46	3.68163429586303e-45	5.05994855363743	0.453192677715286	0.901	0.748	1.20454545454545	2033	8751	5.15750787295484	6.97892516449125
MAPKAPK2	3.27897495283486e-46	3.77193532734365e-45	0.170246040599374	-0.941359092796815	0.212	0.306	0.69281045751634	2033	8751	0.480143541622492	0.265070932596507
CCL3L3	3.33168587148725e-46	3.83056840584892e-45	0.0410403199215532	-4.02081999621995	0.041	0.174	0.235632183908046	2033	8751	1.39753519626912	0.0878017325197807
SGCB	3.42742125000913e-46	3.93858130692956e-45	0.359250205800213	0.937460382258994	0.356	0.162	2.19753086419753	2033	8751	0.261458719299584	0.550580471019386
LITAF	3.44451418498223e-46	3.95615757592479e-45	0.463804530277123	-0.957523320516345	0.422	0.461	0.915401301518438	2033	8751	1.4280022366553	0.717774551580714
CCNL1	3.47395726221093e-46	3.98789272364182e-45	1.36729877238247	0.665847386403351	0.615	0.559	1.10017889087657	2033	8751	2.05622033372481	2.53084471861268
RFK	3.56611074687857e-46	4.09154499978153e-45	0.109318574434362	-1.20931306053375	0.143	0.225	0.635555555555556	2033	8751	0.301661920633457	0.171166515821616
IRF8	3.6367938203898e-46	4.1704682027878e-45	0.0441947476606059	-2.60568322573307	0.054	0.173	0.312138728323699	2033	8751	0.462569997611312	0.0854096879698969
IRAK1	4.06404330128876e-46	4.65798629625836e-45	0.122055566333657	-1.0790920384868	0.16	0.267	0.599250936329588	2033	8751	0.385675478239006	0.193307456395018
EFHC1	4.16354225455824e-46	4.76954247026594e-45	0.180441864051737	1.2463982559596	0.217	0.097	2.23711340206186	2033	8751	0.145436064685758	0.285922786396402
KIF4A	4.41139056343132e-46	5.05083562637199e-45	0.00385736088303057	-4.07183243582412	0.006	0.06	0.1	2033	8751	0.0437832830665516	0.00686757299380002
RP11-160O5.1	4.47541014286157e-46	5.12147039021382e-45	0.0563173975227971	2.53917057495425	0.078	0.015	5.2	2033	8751	0.0281977010314457	0.0906270720353611
ADCY3	4.73375479766979e-46	5.41429355912273e-45	0.301218353072376	1.09351086251195	0.3	0.142	2.11267605633803	2033	8751	0.279136110893702	0.495434788412112
ZNF331	4.79644936960871e-46	5.48315141961607e-45	0.143140025538826	-1.89930882200283	0.163	0.266	0.612781954887218	2033	8751	1.00016700583903	0.246444047252877
TNFAIP1	5.06266050923456e-46	5.78447077706208e-45	0.0899049746639926	-1.25055140159231	0.126	0.208	0.605769230769231	2033	8751	0.260554367548092	0.137652414370895
STARD8	5.1925048343035e-46	5.92974890418697e-45	0.00440986927138742	-3.51018559692379	0.008	0.08	0.1	2033	8751	0.0889803796212115	0.00620143817735104
NUTF2	5.35004760269359e-46	6.10649105523212e-45	0.22974632577629	-0.856028857902826	0.273	0.324	0.842592592592593	2033	8751	0.502750680212619	0.361112486234377
E2F3	5.84371421957989e-46	6.66649948761405e-45	0.0425027663414339	-1.60587928690061	0.067	0.165	0.406060606060606	2033	8751	0.197340758360627	0.063877021519342
KIF7	6.09867213202211e-46	6.95375020400407e-45	0.0554005797036012	2.56800112236243	0.079	0.015	5.26666666666667	2033	8751	0.0243472032175627	0.0872898866704998
IFI30	6.33762185757284e-46	7.22246020702993e-45	0.00919249180773862	-3.52180685563015	0.012	0.121	0.0991735537190083	2033	8751	0.251510086290385	0.014754489184888
EHD1	6.4998785303903e-46	7.40353659108535e-45	0.100569993103978	-1.21453390281255	0.138	0.219	0.63013698630137	2033	8751	0.339987608626452	0.157892302907632
NLRP3	6.81666465771273e-46	7.76034777328641e-45	0.0368443788459123	-3.25775625708859	0.046	0.2	0.23	2033	8751	1.01732153899023	0.0680391688550738
ASAP2	6.96113623210818e-46	7.92072202294585e-45	0.359325688887409	0.865661638546499	0.358	0.203	1.76354679802956	2033	8751	0.328307148807041	0.546085495037833
LRRC25	7.593296973345e-46	8.63556037185685e-45	0.00853060309217324	-3.54449078319798	0.012	0.109	0.110091743119266	2033	8751	0.183828506344129	0.0132962957501762
MCM7	8.67819072317108e-46	9.8642698891582e-45	0.0986251544536834	-1.42111440977093	0.117	0.179	0.653631284916201	2033	8751	0.278312606647679	0.174778991709156
HCG11	8.72434189599277e-46	9.91160907399158e-45	0.0986114254713013	1.74638948481106	0.128	0.042	3.04761904761905	2033	8751	0.0665940820105279	0.153922122556229
TFEC	1.02299508967229e-45	1.16161145218413e-44	0.0094202052327117	-3.5978336365253	0.013	0.112	0.116071428571429	2033	8751	0.204703525078774	0.0161218522463232
DTYMK	1.10443734166569e-45	1.25344240024214e-44	0.16207755921514	-1.12956455790397	0.201	0.222	0.905405405405405	2033	8751	0.348312825011465	0.255985391884218
YWHAB	1.1158267216991e-45	1.26571561019126e-44	1.8596656673874	-0.361993314078658	0.771	0.744	1.03629032258065	2033	8751	3.1675038299356	2.5557828189603
COX4I1	1.17377750735196e-45	1.33076495758822e-44	3.2267210261347	-0.337846776589103	0.87	0.842	1.0332541567696	2033	8751	5.40770882326085	4.19687872536624
FADS3	1.20281540874442e-45	1.36298434010452e-44	0.0706688627050163	-1.46281650439767	0.094	0.178	0.52808988764045	2033	8751	0.241223183042341	0.112994004840827
SOX17	1.32334438491139e-45	1.49879138107875e-44	0.00562217108813656	-3.8939837534551	0.008	0.07	0.114285714285714	2033	8751	0.100937399995622	0.00846326262747138
NR4A1	1.52924918042918e-45	1.73110377903933e-44	1.90646511792549	0.797772684268283	0.637	0.506	1.25889328063241	2033	8751	2.8673507759077	3.87602446394173
MYLIP	1.5340130483862e-45	1.73560365772682e-44	0.335290749065635	1.09979287084275	0.327	0.161	2.03105590062112	2033	8751	0.3498315334055	0.530743220170665
PRKAR1B	1.56558307613283e-45	1.77041218773788e-44	0.0108102460396224	-2.73679245094511	0.015	0.091	0.164835164835165	2033	8751	0.0954057611284568	0.021120583628547
NUAK1	1.75998731251266e-45	1.98922859779937e-44	0.118183025779914	-1.40685056568161	0.141	0.216	0.652777777777778	2033	8751	0.416848299191004	0.191676807954473
NUDT14	1.77699753790298e-45	2.00742339933742e-44	0.0313208002204741	-1.95451704966574	0.041	0.136	0.301470588235294	2033	8751	0.166052783464431	0.0545642818719177
RPLP0	2.05087341228936e-45	2.31562443872959e-44	13.1189177339772	0.302708151970339	0.96	0.92	1.04347826086957	2033	8751	14.1736631048449	16.5996301276398
MMP16	2.06580269538022e-45	2.33128482638652e-44	0.246667980092313	1.12281311522662	0.252	0.116	2.17241379310345	2033	8751	0.185608087443077	0.431187182951809
DUSP5	2.14978237293286e-45	2.42481347507742e-44	0.0442441934105631	-1.85604409269769	0.059	0.16	0.36875	2033	8751	0.255021917702268	0.075947392463663
PURB	2.61490397411768e-45	2.94792914213287e-44	0.171940471293532	-0.930329899708386	0.213	0.313	0.680511182108626	2033	8751	0.464815924319357	0.261859962752213
RAB5C	2.69393615251317e-45	3.03547152955478e-44	0.538813490667864	-0.57903483170512	0.469	0.505	0.928712871287129	2033	8751	1.09406366506145	0.803383223779523
NAMPT	2.79127907906867e-45	3.14354592702073e-44	1.04667167708265	-1.00242383779973	0.551	0.567	0.971781305114639	2033	8751	3.94666056268141	1.97672400536783
PICALM	3.08869416377891e-45	3.47671630527461e-44	0.376770145852636	-0.70649596663635	0.383	0.449	0.853006681514477	2033	8751	0.872436087886123	0.568728856986888
CERK	3.71470853188623e-45	4.17923701189613e-44	0.0991503191120473	-1.13582628593787	0.139	0.239	0.581589958158996	2033	8751	0.324201314547049	0.150830854304074
MMP15	3.75062983338163e-45	4.21749412945305e-44	0.00629847623218849	-3.21814933714818	0.011	0.08	0.1375	2033	8751	0.0904755390342455	0.00920366496755289
CENPH	3.9271572704231e-45	4.41373967788206e-44	0.0336631366840814	-1.82218759988532	0.052	0.125	0.416	2033	8751	0.135587927683873	0.0502648475712756
ASF1B	4.43405034467326e-45	4.9808939195957e-44	0.00180866895438747	-4.80666400765201	0.002	0.055	0.0363636363636364	2033	8751	0.0413658445888767	0.00362088601629123
GPATCH4	4.84087371104411e-45	5.43511565741004e-44	0.0705780173918664	-1.34274535119731	0.097	0.188	0.515957446808511	2033	8751	0.228237127389926	0.113838184804561
CCR1	4.97372951377857e-45	5.58143251811377e-44	0.0162763513093374	-3.11258831972695	0.019	0.124	0.153225806451613	2033	8751	0.245017042438466	0.0310962375318753
GGH	5.08440181728714e-45	5.70271898018454e-44	0.0641733949930763	-1.50105008811828	0.093	0.147	0.63265306122449	2033	8751	0.176626395289861	0.101069779343576
CCT2	5.37221758922524e-45	6.02246664638261e-44	0.334135513370085	-0.755085452614488	0.362	0.389	0.930591259640103	2033	8751	0.723877263193463	0.492082611751194
TMEM263	5.48053897053433e-45	6.14077090557935e-44	0.46330877922079	0.779150729753234	0.428	0.229	1.86899563318777	2033	8751	0.43643542465481	0.69570696627353
FOXN2	5.92757241601015e-45	6.63827779067274e-44	0.0649588822587848	-1.44897077134964	0.091	0.212	0.429245283018868	2033	8751	0.307077340922531	0.102153855325471
ZNF366	5.99344044447225e-45	6.70862921775464e-44	0.00269690612248552	-3.95737584605401	0.005	0.067	0.0746268656716418	2033	8751	0.0580843808258596	0.0040872673616787
SLC11A1	6.2337057374685e-45	6.97401771523802e-44	0.0425501307859548	-3.13189737904252	0.047	0.203	0.231527093596059	2033	8751	0.934766302588665	0.0805271531277424
CANX	6.65026411572291e-45	7.43626586029464e-44	1.26646773107694	-0.442886036655017	0.697	0.642	1.08566978193146	2033	8751	2.18591718235989	1.78399886423608
SAR1A	7.25610996772887e-45	8.10959654392287e-44	0.746170001917722	0.605719500090744	0.562	0.371	1.51482479784367	2033	8751	0.763751263579155	1.0655078854767
PNPLA6	7.42347373879636e-45	8.29243467492145e-44	0.0616106487836512	-1.50510970890036	0.077	0.181	0.425414364640884	2033	8751	0.234204236511738	0.120623885139956
TMC6	7.73383207699232e-45	8.63473915201893e-44	0.017702119416847	-2.80254030155428	0.024	0.146	0.164383561643836	2033	8751	0.269395164557455	0.0290181056609084
KLHL5	7.94710112022532e-45	8.86835229470985e-44	0.0615251374586181	-1.37345759431421	0.088	0.19	0.463157894736842	2033	8751	0.231205240237338	0.100072452913376
FAM110D	7.97280818247105e-45	8.89252999814789e-44	0.00514928339210718	-3.3977587536544	0.009	0.077	0.116883116883117	2033	8751	0.0876438666232712	0.0073141532829999
SPTBN1	8.02219517824609e-45	8.94308141299308e-44	2.85142920825584	0.553687039626518	0.852	0.511	1.66731898238748	2033	8751	2.69573940557795	3.92982970605624
DUOXA1	8.4356767139431e-45	9.39926591225478e-44	0.0322729229206009	3.95519273123233	0.046	0.003	15.3333333333333	2033	8751	0.013576373998918	0.0527358244635819
UNC93B1	9.36515403942864e-45	1.04296346048414e-43	0.0917322024394815	-1.49672790393205	0.12	0.238	0.504201680672269	2033	8751	0.450670260375856	0.152415108802742
LACTB	9.98873584033439e-45	1.11184684320889e-43	0.0823411807890471	-1.32391081458493	0.113	0.219	0.515981735159817	2033	8751	0.312933370520893	0.127098177516785
TEX26-AS1	1.20806278990752e-44	1.34401565999519e-43	0.0484333248430122	3.1589316500378	0.058	0.007	8.28571428571429	2033	8751	0.0220289941732672	0.0878264835598339
TUBG1	1.29304087263599e-44	1.43783008808629e-43	0.0417643205882248	-1.61711009438218	0.065	0.147	0.442176870748299	2033	8751	0.135391890233875	0.0631907582130559
TCF7L1	1.30228981516328e-44	1.44738331679208e-43	0.319510662761902	0.966655299877465	0.321	0.171	1.87719298245614	2033	8751	0.29380979529668	0.502668058817118
CCL18	1.37571817352488e-44	1.52822080396711e-43	0.0719616632239073	-4.87964071951111	0.076	0.154	0.493506493506494	2033	8751	2.3643583839318	0.156613940323891
RP11-161M6.2	1.56509977045925e-44	1.73771874615168e-43	0.0616381255502403	2.74627530372936	0.07	0.012	5.83333333333333	2033	8751	0.0358569344042574	0.11106751861532
CIITA	1.64940904414545e-44	1.83040319846015e-43	0.00914273411104372	-3.3955188759898	0.014	0.119	0.117647058823529	2033	8751	0.232850848863964	0.0137957066387127
PLEKHA4	1.682751678602e-44	1.86646337899776e-43	0.133955012079005	1.49304621429933	0.161	0.062	2.59677419354839	2033	8751	0.106885374611173	0.219690131226788
PCNA	1.75876822149314e-44	1.94979614519789e-43	0.152536730300275	-1.20663953791379	0.187	0.214	0.873831775700935	2033	8751	0.371393909352348	0.24267055417465
MRPL23	2.01206492452079e-44	2.22948140629428e-43	0.132901622591903	-1.04889864900829	0.166	0.265	0.626415094339623	2033	8751	0.366564367070312	0.211020474004789
FAM107A	2.11274622230801e-44	2.33986378299497e-43	0.0281075250748206	-2.23992428591839	0.035	0.109	0.321100917431193	2033	8751	0.153966374666641	0.0502287350653837
KIF11	2.13235787764583e-44	2.36039574725725e-43	0.00834553457245413	-3.27208407172838	0.012	0.063	0.19047619047619	2033	8751	0.0645192290079019	0.0139740472913917
TSPAN9	2.23341824454441e-44	2.47102070836824e-43	0.0796959078377812	-1.34918399016216	0.108	0.192	0.5625	2033	8751	0.245141247499604	0.134352318645936
UBE2N	2.26089690027613e-44	2.50016568781289e-43	0.27784294178854	-0.770934304964812	0.316	0.375	0.842666666666667	2033	8751	0.633065565756627	0.407127877723887
GGA1	2.27291477143259e-44	2.51219299146889e-43	0.0977342259277953	-1.22712708115463	0.131	0.253	0.517786561264822	2033	8751	0.399114924015519	0.159783599614822
HAND2	2.35502964135926e-44	2.6016456971763e-43	0.0552416021907407	2.60572198556651	0.077	0.013	5.92307692307692	2033	8751	0.0220528689199001	0.0856832544237773
TOMM40	2.42499178976807e-44	2.67759003139168e-43	0.116585444835317	-1.13993327487596	0.153	0.225	0.68	2033	8751	0.294153849272793	0.183290394085731
TNFAIP8	2.5325093892943e-44	2.7949047954268e-43	0.0635308658077238	-1.76293134229649	0.088	0.227	0.387665198237885	2033	8751	0.451690867476865	0.103841556133287
ESYT1	2.55361932739235e-44	2.81678931922787e-43	0.0795560673882001	-1.21336849075003	0.114	0.22	0.518181818181818	2033	8751	0.284211014059089	0.12125263595273
H1F0	2.67558770729916e-44	2.94984885204535e-43	0.408357627696942	0.886037826635006	0.366	0.209	1.7511961722488	2033	8751	0.401470129506077	0.671169930925736
DOC2B	3.03357336073215e-44	3.34285505139067e-43	0.00581444361867867	-2.92993953031745	0.01	0.085	0.117647058823529	2033	8751	0.0868486602643373	0.00841435279995557
TPD52	3.04056048892108e-44	3.34887758354341e-43	0.00910709477666583	-2.9462124390177	0.014	0.09	0.155555555555556	2033	8751	0.107850795033864	0.0154703554088226
PSAP	3.15821261281639e-44	3.47671969773074e-43	4.82648340024969	-0.658542018089532	0.945	0.782	1.20843989769821	2033	8751	8.52115798289415	6.14178734070631
[truncated: 20,011 more rows]
