# Supplementary material for: Single-Cell Transcriptome Analysis Reveals Mesenchymal Stem Cells in Cavernous Hemangioma
Source: Front Cell Dev Biol. 2022 Jul 5;10:916045. doi: 10.3389/fcell.2022.916045 (PMC9294370; doi:10.3389/fcell.2022.916045)
Supplement: Supplementary file 3 [file DataSheet2.ZIP › s2/LEC.csv]

	pvalue	padj	geometricMean_1	log2FoldChange	pct.1	pct.2	p1_p2	n_1	n_2	baseMean	arithmeticMean_1
TFPI	2.90695125215956e-73	2.80026614120531e-69	11.4300504060499	3.56724371104351	0.974	0.407	2.39312039312039	38	10746	1.11962134506552	14.2257418875331
CCL21	1.99142537723271e-53	9.59170032944136e-50	20.2044530033326	9.0593775082772	0.868	0.021	41.3333333333333	38	10746	0.373778949929505	63.3008508820164
PROX1	6.25909352878675e-51	2.00979493209342e-47	4.85890460662645	5.29138581121475	0.921	0.079	11.6582278481013	38	10746	0.18289302971319	6.20813538474578
MPP7	1.47699883608188e-46	NA	1.68136538464106	6.4624248487443	0.684	0.027	25.3333333333333	38	10746	0.0608372905344665	2.70282024959335
LMO2	1.08827550757233e-45	2.62083949111105e-42	3.23667305670602	3.43945458888834	0.711	0.285	2.49473684210526	38	10746	0.566823843448888	6.20216274898873
TBX1	1.43820562885013e-39	2.77084696454265e-36	2.54761599697085	4.67873001825488	0.868	0.082	10.5853658536585	38	10746	0.133047076593683	3.32599974897038
PPFIBP1	2.26168547436593e-33	3.6311360290945e-30	2.96832416074543	2.78036817411319	0.737	0.322	2.2888198757764	38	10746	0.605944946851058	4.6774766308337
TFF3	4.8091062738406e-32	6.61801724798664e-29	9.4128503232088	4.24093083423741	0.895	0.169	5.29585798816568	38	10746	0.721295562785506	15.14462228682
ART4	7.51182554392625e-31	NA	0.54381953174213	8.39295295837907	0.368	0.003	122.666666666667	38	10746	0.00695907902045629	0.972297540813656
ANGPT2	5.96222363117479e-29	7.17926252988834e-26	1.96980370442939	3.91524981789082	0.553	0.138	4.00724637681159	38	10746	0.310929443752023	4.60943423044078
RELN	3.47791010974455e-28	NA	0.725084271688998	8.02623118101744	0.447	0.003	149	38	10746	0.00869854283957987	1.20244631545253
PIEZO1	9.68846539549024e-28	1.03698874616397e-24	2.03937151895439	2.93761602755938	0.711	0.251	2.83266932270916	38	10746	0.415088530161212	3.07530570198906
SCN3B	2.81543606421446e-25	NA	0.67798281338705	6.03949264634599	0.395	0.015	26.3333333333333	38	10746	0.0221925565586204	1.15909153077709
PLSCR4	1.50350354698042e-24	1.44832496680623e-21	2.72313293473389	2.95718114245573	0.737	0.278	2.65107913669065	38	10746	0.563865418272398	4.23735184581678
EFNA5	2.09922960885271e-24	1.83835262018892e-21	0.945671632716173	3.74831868810993	0.474	0.106	4.47169811320755	38	10746	0.138501503966359	1.85346581099609
KBTBD11	7.20845378622219e-23	NA	0.78093514363561	5.21896933474959	0.447	0.029	15.4137931034483	38	10746	0.0498100887767964	1.27548357819099
LIMS1	1.67059998453191e-22	1.34107413758299e-19	4.90343994415519	1.78063561870528	0.789	0.616	1.28084415584416	38	10746	2.10335101941127	7.60589509153205
UGP2	2.32724185516182e-22	1.72448621467491e-19	3.01943174326075	2.34770718937062	0.737	0.422	1.74644549763033	38	10746	0.94400128355926	5.31604256213005
SCN3A	4.59249969444739e-22	NA	0.742162931476667	7.07912509602525	0.421	0.007	60.1428571428571	38	10746	0.0195350391148941	1.3194406290926
PTPRE	3.18874361433323e-21	2.19408337406228e-18	4.39549804229514	2.65900607958772	0.895	0.366	2.44535519125683	38	10746	0.969242875399592	6.01314887791806
DSP	6.61616728408198e-21	4.24890262983745e-18	1.16835507969506	3.98704191246731	0.553	0.069	8.01449275362319	38	10746	0.0910098129305867	1.87526401206772
RASGRP3	5.71485295135267e-20	3.44069865502377e-17	1.35684450989732	3.27845106654064	0.605	0.139	4.35251798561151	38	10746	0.228481956265234	2.2238278834309
FAM189A2	8.51222232450033e-20	NA	0.623007018280779	5.03383876293345	0.395	0.028	14.1071428571429	38	10746	0.0358878966208533	1.06916593260063
PDPN	1.61230455084296e-19	NA	0.784758694056916	4.38707448291688	0.421	0.048	8.77083333333333	38	10746	0.0641139723823295	1.32745613293297
TNFRSF11A	1.8869918680815e-19	1.0692583920723e-16	0.967548038912361	4.30039781896202	0.5	0.058	8.62068965517241	38	10746	0.0871173451856408	1.71347386028282
MYZAP	2.31128546778598e-19	NA	0.65818423729208	4.39958812788665	0.421	0.046	9.15217391304348	38	10746	0.0490250470213454	1.11793959024361
SLC26A4	2.87337879869964e-19	NA	0.417014760531797	5.81706253147702	0.289	0.013	22.2307692307692	38	10746	0.0176130647736749	0.787570106235704
MMRN1	7.57998765841463e-19	4.05655672852823e-16	8.80257523538705	3.8532553363046	0.895	0.172	5.20348837209302	38	10746	0.940245588110014	12.7458185228214
C6orf141	8.91919698791854e-19	NA	0.563955882072112	4.72019917747966	0.368	0.032	11.5	38	10746	0.0442245690743647	1.01110793443866
SRGAP3	2.94005914409515e-18	1.49060998605624e-15	0.943013329341045	4.42893497059929	0.421	0.057	7.3859649122807	38	10746	0.101521331214802	1.87148708314039
SLC24A1	4.05885755110683e-18	NA	0.550511014225885	4.23659339224079	0.368	0.048	7.66666666666667	38	10746	0.0509247409019473	0.928479858048117
PKHD1L1	3.09405294041012e-17	NA	0.860371869032409	6.15733709459959	0.5	0.013	38.4615384615385	38	10746	0.0317542886794524	1.35867471105527
PGM5	9.9872358581103e-16	4.81035215105882e-13	0.979181156272713	3.37640270423569	0.5	0.111	4.5045045045045	38	10746	0.181227693315135	1.57838920913114
DMTN	1.24024585711987e-15	NA	0.54846357378384	4.4957719086657	0.368	0.036	10.2222222222222	38	10746	0.0445847852166431	1.00848853934858
LYVE1	1.66803570548981e-15	7.5752563873476e-13	2.63431998263534	4.36345432368433	0.632	0.089	7.10112359550562	38	10746	0.385901235947813	5.23327980752423
ADD3	1.79167288056137e-15	7.5752563873476e-13	3.41444262249449	2.00472338768402	0.816	0.453	1.80132450331126	38	10746	1.20702390242469	4.83307777196354
ADAM10	1.80868781178236e-15	7.5752563873476e-13	1.61710627101575	2.11622702510176	0.658	0.348	1.89080459770115	38	10746	0.621941650802698	2.44928409226614
SMAD1	3.4118601320404e-15	1.36943536049772e-12	1.35794371746626	2.68951718666499	0.579	0.187	3.09625668449198	38	10746	0.309626772812199	2.17625607966456
TAGLN2	7.80140983154183e-15	3.0060392362897e-12	0.574278948044486	-2.4087536918401	0.368	0.782	0.470588235294118	38	10746	4.5909004017962	1.08629676812668
STON2	1.1260121977827e-14	NA	0.547130985605544	4.08025340408275	0.395	0.048	8.22916666666667	38	10746	0.06997712883736	0.900440282727786
TMSB4X	1.35808757397496e-14	4.9747407720628e-12	27.9173430627097	-1.36239455921152	1	0.995	1.00502512562814	38	10746	80.8336708770849	31.8382366064348
ARL4A	1.3943527545489e-14	4.9747407720628e-12	4.94220985515233	2.21573600643426	0.842	0.456	1.84649122807018	38	10746	1.67192697812036	7.87925640584325
SEMA3D	1.8345763678279e-14	NA	0.481514599679147	4.50311953540472	0.263	0.038	6.92105263157895	38	10746	0.0666756410044165	1.23605333473949
ATP5E	2.15060092886224e-14	7.39883526704642e-12	13.0416918906136	1.05994784331561	0.974	0.896	1.08705357142857	38	10746	8.36572289971095	16.45076115701
SOX4	2.81506316856668e-14	9.35086327682856e-12	4.11066771371407	2.01258723248766	0.789	0.472	1.67161016949153	38	10746	1.69768506257753	7.29030277592067
FLT4	1.28474086932239e-13	4.1253029313942e-11	0.512578554130253	3.77278743572663	0.342	0.059	5.79661016949153	38	10746	0.0847527387951852	0.935492174678089
NRP2	2.50883138178786e-13	7.79599119379434e-11	1.73309540165693	2.23060978998385	0.605	0.294	2.0578231292517	38	10746	0.624835402508861	3.06095116703452
HOXD10	3.31932219340675e-13	NA	0.374626100094501	4.94819535096258	0.289	0.02	14.45	38	10746	0.0216267921840792	0.660071245088793
NXN	3.49497854382674e-13	1.05209775977134e-10	1.16675780656721	2.76784802298523	0.553	0.161	3.43478260869565	38	10746	0.207919182109575	1.94127465163208
STAB2	4.40593419416003e-13	NA	0.422954964862286	6.14047629933523	0.316	0.007	45.1428571428571	38	10746	0.015702094861854	0.675893758403841
RHOJ	4.51050056630015e-13	1.31665611985362e-10	1.78569230070585	2.41649424796966	0.684	0.235	2.91063829787234	38	10746	0.453714275306788	2.81341758422193
CEACAM1	4.87378831825488e-13	NA	0.270629545684322	5.93858386511483	0.184	0.009	20.4444444444444	38	10746	0.0155834579523927	0.605020029745872
DOCK5	5.55486804996256e-13	1.57382482133204e-10	0.825217391107761	3.50940663372303	0.474	0.091	5.20879120879121	38	10746	0.168705000856397	1.39063191837836
MDFIC	7.05523102191301e-13	1.94180115525966e-10	1.6263202614906	1.99546096350058	0.632	0.358	1.76536312849162	38	10746	0.673668415438083	2.64263967071677
KIAA1456	8.12928761223115e-13	NA	0.340808710564518	5.71728979944562	0.184	0.013	14.1538461538462	38	10746	0.0185665616501464	0.869511641784304
SDPR	8.44252282080021e-13	2.25907839813246e-10	6.82781732265809	2.67202613439329	0.947	0.303	3.12541254125413	38	10746	1.38169717279499	8.82071136374655
HOXD9	9.86383402016757e-13	2.56806251665606e-10	0.562921479693288	3.14411882567881	0.342	0.1	3.42	38	10746	0.120203450735496	1.09377190346628
USP31	1.29836538980266e-12	3.29135626314975e-10	0.666649812193358	2.80827846720361	0.395	0.133	2.96992481203007	38	10746	0.156298637564	1.09495759049527
PALD1	1.44405638939417e-12	3.56681928180359e-10	0.870322106639611	3.08688846871234	0.474	0.106	4.47169811320755	38	10746	0.161389034958961	1.48878312124522
NENF	1.65848727636741e-12	3.99405198331181e-10	0	-144269504.482123	0	0.511	0	38	10746	1.2570330827243	0
GNG11	1.9314039137406e-12	4.53785704903982e-10	11.722685538214	2.08532284758906	0.974	0.52	1.87307692307692	38	10746	3.18039229345543	14.6705518469657
PLIN5	2.10719412132901e-12	NA	0.390025961335998	6.46760633359632	0.237	0.008	29.625	38	10746	0.022433888734545	0.779002839117848
TCTN3	3.27039043713473e-12	7.50087406688545e-10	0.850601645632882	2.58248565519987	0.5	0.169	2.9585798816568	38	10746	0.202758170853438	1.39287715069103
DNAJC18	4.6314711381024e-12	1.03755724356606e-09	0.661246519169879	3.12601052878582	0.342	0.108	3.16666666666667	38	10746	0.145519532899234	1.54016467512233
ACTG1	4.83231646718537e-12	1.04673630253384e-09	3.5232641207442	-1.60330169789486	0.842	0.928	0.907327586206896	38	10746	15.9925381234423	5.23269661046699
LGALS1	4.88976784117332e-12	1.04673630253384e-09	3.14347416686811	-2.47859040693909	0.842	0.889	0.947131608548931	38	10746	23.877437589171	4.61056170850711
S100A11	9.41510914472717e-12	1.97164666067732e-09	1.29377955044258	-2.1811946037954	0.526	0.858	0.613053613053613	38	10746	11.3965096810465	2.51077021255858
MAP4K2	1.00992192404027e-11	2.06991019027233e-09	0.494666200065782	3.63685390878306	0.316	0.059	5.35593220338983	38	10746	0.0887735904103126	0.899743942381397
IL6ST	1.32049584172758e-11	2.65007009236704e-09	3.5196230905397	1.60127382278598	0.789	0.539	1.46382189239332	38	10746	1.73268542593907	5.55124813471276
REEP1	1.82808817876149e-11	NA	0.290189269547344	4.91159123448608	0.211	0.017	12.4117647058824	38	10746	0.0229145271204548	0.599139022491037
NFIA-AS2	2.21473349709285e-11	NA	0.352893875776302	4.94586760642865	0.289	0.015	19.2666666666667	38	10746	0.0185452195112838	0.557923548425534
PPP1R9A	2.56002239081264e-11	NA	0.564233258370591	4.49263513688936	0.368	0.03	12.2666666666667	38	10746	0.0505794251024642	0.971437556937819
TM4SF18	2.79493788553006e-11	5.46896961738e-09	1.27728494361824	2.8621216712476	0.579	0.13	4.45384615384615	38	10746	0.25965696408746	2.25595650296935
NRP1	2.83866376901277e-11	5.46896961738e-09	0.0459960998389863	-5.22009466760024	0.026	0.534	0.048689138576779	38	10746	1.66477450713714	0.119015417689901
HSPB1	3.42239983989257e-11	6.46430934464414e-09	4.65683060837959	1.59736852368172	0.895	0.529	1.69187145557656	38	10746	1.94938193682782	6.09336640559272
NMNAT2	4.49358281331855e-11	NA	0.370331375169096	4.6424739780708	0.263	0.021	12.5238095238095	38	10746	0.0322883063447398	0.633944653555768
APP	9.87799769417394e-11	1.82989907284572e-08	4.87663337063028	1.48368306996138	0.816	0.594	1.37373737373737	38	10746	2.40537287450401	7.10777790395854
GPM6A	1.08960169517263e-10	NA	0.554623351672547	4.61901527118601	0.342	0.029	11.7931034482759	38	10746	0.0587502039850567	1.06378162328519
KLHL4	1.25605449327296e-10	NA	0.463012175641415	3.37738972725064	0.316	0.066	4.78787878787879	38	10746	0.0786168408117499	0.881237217852693
WSB1	1.45546090784664e-10	2.64536885382768e-08	4.49998002198153	1.43007117685391	0.868	0.673	1.28974739970282	38	10746	2.7476483151377	7.23254140793684
NALCN	1.51010324996546e-10	NA	0.212426081002705	7.35907382951569	0.211	0.002	105.5	38	10746	0.00285520232374442	0.327054153676492
COLEC12	1.7816783730747e-10	3.13103796633524e-08	2.110115552206	2.41733717659645	0.658	0.27	2.43703703703704	38	10746	0.728898837229625	3.46157882662794
PARD6G	1.78767868938481e-10	3.13103796633524e-08	0.958304890482081	3.14245356779892	0.5	0.095	5.26315789473684	38	10746	0.158865365415546	1.59512992996593
MYH10	2.10040166003682e-10	3.61306592698833e-08	1.1118942360454	2.24783052891897	0.579	0.206	2.81067961165049	38	10746	0.290746252739866	1.7106396777507
S100A6	2.17708757527354e-10	3.67927800221229e-08	6.65829952223653	-1.54093493370978	0.842	0.951	0.885383806519453	38	10746	29.9454769916372	10.9292860133546
SLC38A1	2.39431487658263e-10	3.97662675967594e-08	1.33778451681163	2.6550799074528	0.632	0.181	3.49171270718232	38	10746	0.433316251995391	1.87672776744612
DTX4	2.84229191847532e-10	NA	0.302376507221759	3.9239392417669	0.263	0.034	7.73529411764706	38	10746	0.0404857491603302	0.547484602025389
EMP3	2.89752691684719e-10	4.73082657457441e-08	0.257651298535513	-3.65406750487163	0.158	0.691	0.228654124457308	38	10746	4.19805027544988	0.651034141725226
RAB11FIP1	3.16330153994064e-10	5.0786806223747e-08	1.76202409831999	2.71410695343951	0.684	0.21	3.25714285714286	38	10746	0.539837326972292	2.64005187323345
CLIC1	3.93811333785365e-10	6.21899111205643e-08	0.826980114113623	-1.89122436668192	0.5	0.764	0.654450261780105	38	10746	4.35263873015865	1.27420780542775
GYPC	4.64142462373084e-10	7.21142635490309e-08	2.68113869331504	1.7039238693564	0.789	0.442	1.78506787330317	38	10746	1.13836318835028	3.60744273356156
IGSF3	4.96162934752543e-10	NA	0.391266177656188	3.70931426992053	0.237	0.048	4.9375	38	10746	0.0588113909274992	1.01029654942215
FAM213A	5.88460797284282e-10	8.99784580990396e-08	1.05245518396393	2.27241127039696	0.526	0.215	2.44651162790698	38	10746	0.386308421277483	1.80838018578791
WFS1	8.95702884376564e-10	1.34817279456241e-07	0.880283649336525	2.42942951311441	0.5	0.166	3.01204819277108	38	10746	0.267329245032148	1.414696551928
ACTB	9.55257210413459e-10	1.41569118583275e-07	8.31835587508114	-1.39083597610724	0.895	0.969	0.923632610939113	38	10746	32.885471997565	12.5183778518999
PNPLA2	1.04173184876272e-09	1.52045498471686e-07	0.895402703833743	2.09485797051122	0.553	0.233	2.37339055793991	38	10746	0.355469210280805	1.28378831534953
NFAT5	1.30683019313094e-09	1.8789097388702e-07	1.63526784725018	1.78856218847538	0.658	0.366	1.79781420765027	38	10746	0.736665383519275	2.44793045459362
EPB41L2	1.57348758341395e-09	2.22903027809214e-07	1.8155280305885	1.82046971362387	0.684	0.354	1.93220338983051	38	10746	0.745526663410264	2.80239505269543
IL7	1.60301898564206e-09	NA	0.211034092016125	5.23984877708278	0.184	0.009	20.4444444444444	38	10746	0.0111084240188774	0.359449288537438
SPARC	1.69308949062477e-09	2.36370015408528e-07	0.497470293149492	-4.4014614494728	0.342	0.7	0.488571428571429	38	10746	15.195311814337	0.893199208818874
FTL	1.84785710495908e-09	2.50526635579581e-07	16.3680513807598	-2.59320202697371	1	0.993	1.00704934541793	38	10746	116.69829926679	19.6564418014068
GIMAP1	1.86175043923371e-09	2.50526635579581e-07	1.13415216170368	2.40354803858146	0.579	0.203	2.85221674876847	38	10746	0.399760486531152	1.79182430704334
PDE2A	1.87251300339767e-09	2.50526635579581e-07	0.492094546729033	3.06142261584455	0.289	0.084	3.44047619047619	38	10746	0.120676220883492	0.954838599370644
MGP	1.91465047646878e-09	2.52655178627723e-07	29.0441760279129	2.05535053498113	0.947	0.625	1.5152	38	10746	14.0277406532523	58.4575780784819
FOXP2	1.99645611358153e-09	NA	0.273414271619846	4.64543910089522	0.237	0.017	13.9411764705882	38	10746	0.0200541748404581	0.48940692173332
KDR	2.56701443523092e-09	3.34162838575398e-07	1.14321163718445	2.87874145579907	0.553	0.108	5.12037037037037	38	10746	0.229041156915391	1.87686647677261
WASF3	2.86611482068119e-09	NA	0.34134376154908	3.40243253338561	0.289	0.053	5.45283018867925	38	10746	0.0561302575929258	0.559504298604995
ZDHHC14	3.04487320763604e-09	3.91083514788773e-07	0.505096718535357	2.77204894977195	0.368	0.105	3.5047619047619	38	10746	0.130144919392988	0.82562349462888
RAMP2	3.61996596614313e-09	4.58830686208642e-07	6.80623938154731	2.16400136676495	0.921	0.365	2.52328767123288	38	10746	1.90400802026248	9.23259432697704
CTB-171A8.1	3.64407760312578e-09	NA	0.309710640883111	3.7036669857358	0.237	0.04	5.925	38	10746	0.045525142167347	0.560871668106133
C16orf62	4.28249924484919e-09	5.35757340592626e-07	0.576984818421007	2.4731194790523	0.395	0.143	2.76223776223776	38	10746	0.173890256674071	0.974857008127179
SLC45A3	5.10038197563104e-09	NA	0.269880829407926	4.09048977531309	0.237	0.025	9.48	38	10746	0.0335574235716258	0.449854934674779
GNAS	5.32954599000386e-09	6.58198929765477e-07	8.38932384878916	0.789130452668563	0.921	0.857	1.07467911318553	38	10746	6.49590567958234	11.5217932970883
ANKRD20A1	5.79245863248021e-09	NA	0.147618191186515	7.02121564278071	0.132	0.002	66	38	10746	0.0056373121306756	0.279809327796153
PGM5-AS1.1	5.88117517401731e-09	NA	0.196747260520217	4.68492668197299	0.132	0.014	9.42857142857143	38	10746	0.0206802041134428	0.416508637535838
OVOS2	5.93053658890766e-09	NA	0.193076561264989	5.86556783337369	0.158	0.006	26.3333333333333	38	10746	0.00802210083514115	0.330589444419319
ROBO4	5.98091794427532e-09	7.23666802042497e-07	1.66942921370874	2.367153345952	0.658	0.18	3.65555555555556	38	10746	0.404351362397891	2.54079353174545
COL3A1	6.00989766047958e-09	7.23666802042497e-07	0.542802804621498	-5.7449683612554	0.368	0.702	0.524216524216524	38	10746	37.8446448861629	0.917740619656945
SLC38A4	1.12333918184274e-08	NA	0.166388691064646	7.67358440420924	0.158	0.001	158	38	10746	0.00247614244200439	0.281970017561758
UNC5B	1.42355343703466e-08	NA	0.496061001582296	3.07476486668592	0.342	0.061	5.60655737704918	38	10746	0.0746625617701607	0.876974185353319
DCDC2C	1.54313154803217e-08	NA	0.0962800784615447	10.6031915745021	0.053	0	Inf	38	10746	0.00129877455098351	0.3059496920854
TSPAN12	1.78657951122682e-08	2.12470622612938e-06	0.630888516409542	2.79027052057087	0.395	0.107	3.69158878504673	38	10746	0.164173456911898	1.10313700007856
EFEMP1	2.03796910598323e-08	2.39411663389469e-06	7.21058474933337	2.23180220422026	0.868	0.355	2.44507042253521	38	10746	2.33184627748971	12.6511226284488
CPT1A	2.12258356408441e-08	2.46347559913556e-06	0.802997737832865	1.92368058978812	0.447	0.254	1.75984251968504	38	10746	0.388112955284276	1.39607273787989
SLC22A23	2.20950658766594e-08	NA	0.241590986702364	3.60627182458872	0.184	0.038	4.84210526315789	38	10746	0.0499561621835582	0.43498602349004
CTDSPL	2.49806578540184e-08	2.86474615604475e-06	0.588896880304304	2.11244803608268	0.395	0.186	2.12365591397849	38	10746	0.238682477609777	0.956369460871612
GPX4	3.09043257280526e-08	3.50236905574507e-06	0.851648583381385	-1.52001556911504	0.5	0.755	0.662251655629139	38	10746	3.80561196134109	1.37755268520716
COL1A2	3.94904305960902e-08	4.42338741781555e-06	1.00484994788541	-4.52214901172366	0.579	0.756	0.765873015873016	38	10746	35.4412723167436	1.45517825576862
ARL6IP1	4.37591312668779e-08	4.84519208613603e-06	2.22199204807356	1.63638988349142	0.711	0.442	1.60859728506787	38	10746	1.09028403057033	3.57782207037227
XXYLT1-AS2	4.85728930238788e-08	NA	0.169569233333487	7.2015634618418	0.132	0.002	66	38	10746	0.00388180104319103	0.339912922406057
LDHA	5.29608777249555e-08	5.79741062641473e-06	0.418832018665545	-2.11603307512222	0.289	0.686	0.421282798833819	38	10746	3.14897762153177	0.72436411842774
MAP3K1	5.5153853052103e-08	5.96962996012256e-06	1.30218730506947	2.01862682453717	0.605	0.279	2.16845878136201	38	10746	0.568893487158955	1.94142146042698
BACE2	7.57663879523014e-08	8.10952905716133e-06	1.88684249600109	1.7930932239909	0.658	0.308	2.13636363636364	38	10746	0.695139353544363	2.99047609333533
MARCKS	9.2884486984946e-08	9.81983302769037e-06	10.576002369497	1.1677280262447	0.974	0.716	1.36033519553073	38	10746	5.74469706034437	13.6417491123724
FTH1	9.37843494806928e-08	9.81983302769037e-06	16.5371759588038	-1.81288802442771	1	0.984	1.01626016260163	38	10746	67.7759535485355	19.2138394195458
PPP1R2	1.02439883061134e-07	1.06107891777194e-05	1.01771094839149	1.48564414027381	0.5	0.398	1.25628140703518	38	10746	0.836112438275198	1.69237371066921
SGIP1	1.21958056426599e-07	1.23898475275554e-05	0.424255502514787	2.89636536894886	0.316	0.079	4	38	10746	0.124645200843444	0.726344632950136
S100A4	1.22187845439402e-07	1.23898475275554e-05	1.44703075747052	-2.68235954922838	0.526	0.79	0.665822784810127	38	10746	16.8045195417918	4.02236413761563
GIMAP8	1.25116592704009e-07	1.25546680991429e-05	0.538283868029296	2.57119187855903	0.368	0.114	3.2280701754386	38	10746	0.168685124426653	0.848336548745679
COL1A1	1.28063919526328e-07	1.27179354308981e-05	1.10764185987568	-4.90112002375054	0.605	0.708	0.854519774011299	38	10746	43.0877597064912	1.63410352664454
UNC5A	1.44538441281019e-07	NA	0.127683927482413	7.2751921539083	0.105	0.002	52.5	38	10746	0.00183520828122681	0.231060381728819
VAV3	1.45997027791183e-07	1.43509119256374e-05	0.547957817744312	3.04823925630169	0.368	0.082	4.48780487804878	38	10746	0.141725992140695	0.907498813221825
EFCC1	1.66140652764925e-07	NA	0.257322100798078	3.81842610120597	0.184	0.031	5.93548387096774	38	10746	0.0433052258105431	0.50395557247134
SH3BGRL3	1.67336364149593e-07	1.62823353116467e-05	1.99346746848671	-1.53948719190541	0.658	0.838	0.785202863961814	38	10746	9.7203508338693	3.25162756812273
CRACR2B	1.69235077692572e-07	NA	0.359627198054207	3.20859679902563	0.263	0.055	4.78181818181818	38	10746	0.0735950772648909	0.639494359401468
SPTBN1	1.69697915877173e-07	1.63470002364481e-05	5.35685936318639	1.27611485567134	0.947	0.574	1.64982578397213	38	10746	2.69573940557795	7.08029684755029
LAYN	1.72875724987536e-07	1.64882362257914e-05	0.352116341599015	2.56033783609422	0.237	0.105	2.25714285714286	38	10746	0.118651168789716	0.765757547157917
TSPAN14	1.8727317623474e-07	1.76272421040014e-05	1.28455495415222	1.59866698253314	0.605	0.356	1.69943820224719	38	10746	0.698985206365265	1.94733469700251
TSPAN5	1.88477726223622e-07	1.76272421040014e-05	1.06783541047479	1.98776302008492	0.526	0.202	2.6039603960396	38	10746	0.339003451148756	1.75938749583426
KLHL3	1.95759538735929e-07	1.81322272754154e-05	0.58533330384407	2.89043651673302	0.368	0.09	4.08888888888889	38	10746	0.154294185853985	0.976810225154056
SYNM	2.24686983451604e-07	2.061342582466e-05	0.355836297652829	2.42659438824446	0.263	0.116	2.26724137931034	38	10746	0.173767616319069	0.665548268848909
AKR1C3	2.51961763472771e-07	2.28976195050302e-05	1.08091166643507	1.88170169726324	0.526	0.274	1.91970802919708	38	10746	0.545029817314136	1.91178465382368
NUDT4	2.73378409594896e-07	2.46117216787629e-05	2.25186888974794	1.68234884680535	0.658	0.414	1.58937198067633	38	10746	1.26936665683189	4.32614706912576
F8	3.14874825760131e-07	NA	0.381130166900817	3.32322367508506	0.263	0.049	5.36734693877551	38	10746	0.0761399103523857	0.697148707699607
SAT1	3.40874063366192e-07	3.04040727074678e-05	0.773501908588211	-2.92413303206224	0.421	0.77	0.546753246753247	38	10746	11.1718805056098	1.4295705202896
CD44	3.56836971355947e-07	3.15358765602921e-05	0.101159693693387	-4.4849325221698	0.079	0.584	0.13527397260274	38	10746	3.49275448423551	0.194613678565997
ZDHHC17	3.97262699422532e-07	3.46575004112219e-05	0.568127818791532	2.10261230324552	0.368	0.188	1.95744680851064	38	10746	0.283243774759681	1.06194982454211
ADAMTS6	3.99354567180072e-07	3.46575004112219e-05	0.648929224394419	2.30305903511224	0.342	0.135	2.53333333333333	38	10746	0.21807925303412	1.37138082459669
CIB1	4.44086562708438e-07	3.81954094515213e-05	0.177862071145013	-2.32791788832789	0.158	0.574	0.275261324041812	38	10746	1.66500953942161	0.300497602347613
NTN4	4.55310346822463e-07	3.88141997428388e-05	0.423746912056039	2.11704654944017	0.237	0.167	1.41916167664671	38	10746	0.239648159748345	1.02316287832876
PTPN3	5.28751602258919e-07	NA	0.280910870954052	3.88244402600434	0.211	0.027	7.81481481481481	38	10746	0.0333033831292916	0.525326006694411
C1orf143	5.3999242906246e-07	NA	0.122036109281567	9.5664619021227	0.105	0	Inf	38	10746	0.000985938554560606	0.221614668155134
ELK4	5.5635223981353e-07	4.70117642642433e-05	1.20494239738391	1.55501331921434	0.579	0.348	1.66379310344828	38	10746	0.652065303443861	1.94331829700916
FILIP1	5.62155497951741e-07	4.70890774936446e-05	0.734521804401702	3.10509582236703	0.447	0.076	5.88157894736842	38	10746	0.154277275713636	1.26349120737259
NARF	5.79776527285265e-07	4.78691845765452e-05	0.673228804529478	1.88775556462296	0.395	0.217	1.82027649769585	38	10746	0.314974880101353	1.20713015419276
NEO1	5.81407100119983e-07	4.78691845765452e-05	0.224650597384786	2.79533817248864	0.105	0.077	1.36363636363636	38	10746	0.101475694222581	0.809978527020056
DDX10	5.9812418296068e-07	4.88282224954257e-05	0.460945318199002	2.3987589851333	0.316	0.115	2.74782608695652	38	10746	0.147135332129678	0.791104547437468
CLDN5	6.42196620452299e-07	5.19855465951008e-05	7.8653263305402	2.84832604189431	0.947	0.18	5.26111111111111	38	10746	1.32440196722601	10.0275051937788
MOV10L1	6.67247881684611e-07	NA	0.182676831645093	4.71359720516232	0.105	0.015	7	38	10746	0.0166246662769905	0.558681694409677
LINC01558	6.75511047006608e-07	NA	0.115805321376159	5.68533582917103	0.105	0.005	21	38	10746	0.00495839752292727	0.227970797778107
NR2F1	7.64502384858263e-07	6.13704289444971e-05	0.445222853991835	2.78710054148849	0.289	0.075	3.85333333333333	38	10746	0.110802449715294	0.883513118015767
MLLT4	7.74674139536657e-07	6.16730246789803e-05	0.864463328610078	1.82312608226374	0.5	0.228	2.19298245614035	38	10746	0.374547718282228	1.3127876682631
STX7	8.07860763408401e-07	6.3787891261583e-05	1.08647861101866	1.69881840320096	0.579	0.306	1.8921568627451	38	10746	0.510096177170688	1.68057568276633
RAB6B	8.12214286737815e-07	NA	0.226613006574738	3.70806359363273	0.184	0.03	6.13333333333333	38	10746	0.0346756657400134	0.42095628617318
SLC16A11	8.14633481791254e-07	NA	0.223813216379485	3.88915957193227	0.184	0.023	8	38	10746	0.0313932016372447	0.406706685621198
RAB3IL1	8.30174630795344e-07	6.50168473044841e-05	0.437314700981844	2.66641085820278	0.316	0.09	3.51111111111111	38	10746	0.12275172644527	0.72351762245816
MAN1A1	8.79487102215304e-07	6.83233810938712e-05	1.22795762000059	1.5273291672679	0.526	0.391	1.34526854219949	38	10746	0.842976201412218	2.22681847100736
SLC25A29	9.08199406687819e-07	6.99894790769901e-05	0.47437847883386	2.41033998205881	0.342	0.117	2.92307692307692	38	10746	0.16987785340366	0.818069567278624
SPARCL1	9.23572713670769e-07	7.06093329427819e-05	0.128386020657137	-5.39249453826258	0.105	0.547	0.191956124314442	38	10746	7.90901166719643	0.231858059409281
RAB11A	1.09930655619852e-06	8.29001760271776e-05	2.39066679328366	1.26236041869022	0.737	0.504	1.46230158730159	38	10746	1.36493099366434	3.44544905542163
PTX3	1.10754983557435e-06	8.29001760271776e-05	0.498925707214732	3.06013820312477	0.263	0.052	5.05769230769231	38	10746	0.101372918504343	1.11749047356257
LEPROT	1.11015495769811e-06	8.29001760271776e-05	2.34566904572218	1.03694124995869	0.737	0.609	1.21018062397373	38	10746	1.73337822001501	3.64942136937823
NPEPPS	1.15608968439779e-06	8.56662456138759e-05	1.10471802886163	1.55420441195542	0.605	0.331	1.82779456193353	38	10746	0.574718228059002	1.58115557692794
HID1	1.16739122293084e-06	NA	0.184232403875072	3.1736114537426	0.184	0.041	4.48780487804878	38	10746	0.0477230061049683	0.308318444174092
PGM2L1	1.1824404497805e-06	8.69499912422559e-05	0.74192317570771	1.97205380212772	0.447	0.18	2.48333333333333	38	10746	0.248563511136814	1.22398270667628
SCG3	1.2082220754961e-06	NA	0.0866582526910806	6.59455057418713	0.079	0.002	39.5	38	10746	0.00281897953387472	0.153484153497959
ACKR2	1.25370340357179e-06	NA	0.135479134063813	4.86939557062166	0.132	0.008	16.5	38	10746	0.00880631870438863	0.225793681924741
MVB12B	1.43088476807298e-06	0.000104422067960962	0.323942859466714	2.84020613145135	0.237	0.069	3.43478260869565	38	10746	0.0912969290255625	0.577808131445123
ELK3	1.46077700771714e-06	0.000105801991844656	2.14320639409981	1.36384594286246	0.658	0.465	1.41505376344086	38	10746	1.41939460243067	3.67641018073411
ECSCR.1	1.49633429359611e-06	0.000107568569031428	2.81500009559035	1.98321209283066	0.763	0.25	3.052	38	10746	0.848913691887967	4.19813547627864
N4BP2L2	1.7424471294442e-06	0.000124333282947674	2.6981822442691	1.18391362781296	0.737	0.642	1.14797507788162	38	10746	2.05368164827044	4.50450946904698
NINL	1.85732339061263e-06	NA	0.344527439063366	3.15913531280766	0.237	0.05	4.74	38	10746	0.0621579524277232	0.689892490990053
TLE1	1.88300830134502e-06	0.000133064971793045	0.605192255160434	2.06318309554442	0.395	0.161	2.45341614906832	38	10746	0.218484763861437	1.0091133034778
PRKAR1B	1.89244276296556e-06	0.000133064971793045	0.303147946841342	2.66224627982857	0.237	0.076	3.11842105263158	38	10746	0.0954057611284568	0.513775643008574
VCAN	1.93240235130167e-06	0.000134524494614196	0	-144269506.388533	0	0.478	0	38	10746	4.68445200094149	0
HOXD8	1.94112994408525e-06	0.000134524494614196	0.545198691925477	2.07481759482098	0.368	0.159	2.31446540880503	38	10746	0.188448818572792	0.97460328241777
LDHB	2.10694401446083e-06	0.000144972797795008	0.170846214066406	-2.43758018427552	0.132	0.514	0.256809338521401	38	10746	1.5413510460793	0.313113420498625
ARL15	2.19378360787304e-06	0.000149024350615585	0.32225496625651	2.58453745831491	0.237	0.09	2.63333333333333	38	10746	0.125361550346363	0.678357337715277
MYO5C	2.19676713250421e-06	0.000149024350615585	0.446616504366618	2.43643350664264	0.316	0.107	2.95327102803738	38	10746	0.152763084833312	0.829448422622924
TCEB1	2.21240634402876e-06	0.000149035736447756	0.0722742065264383	-2.86427357970012	0.079	0.434	0.182027649769585	38	10746	0.871066976387527	0.143849473883066
MFAP2	2.25778018213192e-06	0.0001510360867672	0.859900383999878	2.02171871256886	0.5	0.174	2.8735632183908	38	10746	0.277414811533172	1.35931583456575
LINC00636	2.30169257910659e-06	NA	0.210189201184877	4.76805262400416	0.184	0.01	18.4	38	10746	0.0119456104045253	0.359704249193926
PGM5P2	2.42198404388746e-06	NA	0.142015024128916	4.30563168592079	0.132	0.013	10.1538461538462	38	10746	0.0161012223009795	0.235416634852795
SHC2	2.44099604782833e-06	0.000162166309853313	0.417708040389752	2.8241239334415	0.289	0.081	3.5679012345679	38	10746	0.133586045402552	0.743999851933783
UPF3A	2.55275948688523e-06	0.000168429672172366	1.08186263137507	1.37906577489643	0.579	0.366	1.58196721311475	38	10746	0.658098220075445	1.59099013340336
ARHGAP29	2.80825213581242e-06	0.00018402648179783	3.49387808795359	1.66307372833444	0.842	0.367	2.29427792915531	38	10746	1.41682484653098	4.81075155446946
GSTP1	2.87951327942546e-06	0.000186935128634889	1.72675456003477	-1.19121532574985	0.737	0.77	0.957142857142857	38	10746	4.56439365568618	2.5852766643142
B4GALT1	2.89144961762674e-06	0.000186935128634889	0.0927240199439172	-2.97329246870204	0.079	0.48	0.164583333333333	38	10746	1.12794521429689	0.165957066287109
CTNND1	3.05277882310839e-06	0.000196049456020021	1.09554830596044	1.46108426527014	0.553	0.336	1.64583333333333	38	10746	0.571979940331383	1.76521662625088
STK32B	3.15571088289351e-06	NA	0.222496412918786	3.18560020800853	0.237	0.041	5.78048780487805	38	10746	0.0348654791800446	0.328690292750862
ARPC1B	3.18309870477853e-06	0.000203064833265772	1.27950821964704	-1.23285578782432	0.632	0.734	0.861035422343324	38	10746	3.72967183123944	1.88957396399728
RAB10	3.20823784509253e-06	0.000203322073432739	0.0441005732098962	-3.08231213756866	0.053	0.41	0.129268292682927	38	10746	0.718152273235551	0.0686056701443244
RERE	3.29274555153441e-06	0.000207313842470137	0.940131985521984	1.42402864441201	0.553	0.35	1.58	38	10746	0.611039120548758	1.3658091753712
PVRL3	3.45901027703958e-06	0.000216367831160535	0.320796878250171	2.51778561668901	0.289	0.086	3.36046511627907	38	10746	0.0945994589893736	0.554818304094085
MGST2	3.49720361554637e-06	0.000216496473350903	1.95509415401429	1.52859967464744	0.737	0.38	1.93947368421053	38	10746	0.894766726789527	3.00802012594041
GIMAP7	3.50601576276766e-06	0.000216496473350903	1.14361954424187	2.0821151273549	0.474	0.25	1.896	38	10746	0.740685908722539	2.24493657711405
SEMA3A	3.6506153799813e-06	NA	0.28345102544878	2.93532215763794	0.211	0.05	4.22	38	10746	0.0640615710201987	0.581189314174895
TSC22D3	3.6765317757477e-06	0.000225579812711959	0.525770366290879	-2.28897607075581	0.342	0.751	0.455392809587217	38	10746	5.07531879351329	0.975604901316154
SCNN1B	3.73087040543314e-06	NA	0.198623768438214	4.97979362657389	0.184	0.009	20.4444444444444	38	10746	0.0156033880591657	0.330984035610507
MYCT1	4.02560150543002e-06	0.000245434299378528	1.03255626068932	2.02073508988949	0.5	0.173	2.89017341040462	38	10746	0.322778615155105	1.70355912085567
MFSD4	4.12979945840156e-06	NA	0.178772929715467	4.06422851863619	0.158	0.017	9.29411764705882	38	10746	0.0243955461961815	0.304394554297083
FAM162A	4.33503786123209e-06	0.00026263785985691	0	-144269503.11366	0	0.314	0	38	10746	0.51464370474834	0
AHR	4.39658636990091e-06	0.000264701978132847	0.122496664421708	-2.72854771074505	0.132	0.548	0.240875912408759	38	10746	1.83085735582598	0.204048916153501
WNK1	4.42455441306017e-06	0.000264731258764029	1.68229539641826	1.12121219913375	0.684	0.518	1.32046332046332	38	10746	1.20823513224612	2.54810774485909
CD200	4.73190924490347e-06	0.000281373344173797	0.696945136706148	2.15228381399886	0.421	0.139	3.02877697841727	38	10746	0.222713448040765	1.17041462904895
RP11-322E11.5	4.76414989873302e-06	NA	0.261236773016433	3.07204065827697	0.237	0.045	5.26666666666667	38	10746	0.0417074902973329	0.415379182601322
TM4SF1	4.88873845200121e-06	0.000288915444835139	6.86372581572553	1.78967904803998	0.895	0.401	2.23192019950125	38	10746	2.5778210858178	10.0535781742943
ANXA1	4.98632818224852e-06	0.000292885971826829	1.95469938534385	-1.37420505862376	0.711	0.811	0.876695437731196	38	10746	7.5764579632301	3.23457647260794
GPRC5B	5.13101988488621e-06	0.000299558270006721	0.514136748093811	2.39504055412262	0.368	0.108	3.40740740740741	38	10746	0.149008268507195	0.807721002586313
PLP2	5.18164500120611e-06	0.000300691483714569	0.0841161452639327	-3.06302792330354	0.079	0.427	0.185011709601874	38	10746	0.97191695633697	0.155693089494488
TBC1D4	5.52172039653119e-06	0.000318507380717275	0.478684627352686	2.17547005677126	0.316	0.136	2.32352941176471	38	10746	0.186506992773152	0.86652150683723
ARL6IP5	5.60730391224253e-06	0.000320576553938807	0.530266903834066	-1.41849263943375	0.368	0.676	0.544378698224852	38	10746	2.47777683358694	0.87439044549646
GRAP	5.62415006910188e-06	0.000320576553938807	0.227284818500595	2.68865605294985	0.211	0.066	3.1969696969697	38	10746	0.0801251555765135	0.377432297685343
ARPC2	5.79570662603256e-06	0.000328412011344539	1.33272134649946	-1.11847708205577	0.632	0.783	0.807151979565773	38	10746	4.54676350435715	1.99234980739533
PCLO	5.96649557563258e-06	NA	0.136601170800345	4.68208918020331	0.105	0.009	11.6666666666667	38	10746	0.0104850307228964	0.290321037722781
RANBP10	6.06550940026242e-06	0.00034169036288145	0.29512898128156	2.67644220529715	0.211	0.074	2.85135135135135	38	10746	0.0931689305592202	0.593157890221575
CST3	6.51037750879762e-06	0.000364618991524695	3.04249760836418	-1.73190017217119	0.737	0.822	0.896593673965937	38	10746	14.7035794235837	4.93235479649859
ANKRD28	6.90584419703241e-06	0.000384531775433602	0.0870159887901594	-2.79591806094301	0.079	0.477	0.165618448637317	38	10746	1.42515123115582	0.15137764395447
FAM174B	6.95536717422308e-06	NA	0.188997198312906	3.73169897764439	0.184	0.023	8	38	10746	0.0269170133727926	0.306152569175443
MYOF	7.47620480644954e-06	0.000413898166094991	0.0266358916199623	-4.13352963375861	0.026	0.338	0.0769230769230769	38	10746	0.626690222722324	0.0451406297014147
HLA-E	7.63773907241955e-06	0.000420424802769243	11.908911351098	0.850948764501747	1	0.879	1.13765642775882	38	10746	8.06861222968819	13.8404545394241
PPIB	7.77112983920064e-06	0.000425336896255794	1.48490619722437	-1.32012966661302	0.658	0.777	0.846846846846847	38	10746	5.15750787295484	2.1242817962899
SLC38A2	8.26330864169595e-06	0.000449720068618402	2.25763824812864	1.17070435025038	0.763	0.527	1.44781783681214	38	10746	1.51211622264011	3.1260626748481
RPS6KA2	8.52902465348798e-06	0.000461573564533987	0.586552636468821	1.88426531198291	0.395	0.175	2.25714285714286	38	10746	0.255430106349979	0.974753947994801
BLCAP	8.68656674949429e-06	0.000467473170379209	0.742727311595048	1.5949020535413	0.474	0.272	1.74264705882353	38	10746	0.435351139432807	1.23793857466831
ZEB2	8.76302250715509e-06	0.000468967754507916	0.212318150228965	-3.32612891383636	0.132	0.546	0.241758241758242	38	10746	2.60512488547266	0.497073419086518
INO80C	9.36772373604734e-06	0.000498559573200796	0.517653972224672	1.89388421717781	0.342	0.174	1.96551724137931	38	10746	0.240873318517492	0.943968230023831
STAP2	9.6522319441162e-06	NA	0.216483559042746	3.35232795217425	0.211	0.033	6.39393939393939	38	10746	0.0347517995943567	0.358251752253286
GSN	9.93909576436696e-06	0.000526062140099708	0.934118559073487	-2.76244814947148	0.474	0.702	0.675213675213675	38	10746	10.5800072056334	1.7383151562567
RP11-382A20.3	1.02069250368178e-05	0.000537285840872488	1.08182115571001	1.43075900004934	0.579	0.312	1.85576923076923	38	10746	0.554807990154212	1.62766208777212
LMNA	1.03207858475822e-05	0.000540326793857389	3.1223053154028	-1.10859945140487	0.789	0.821	0.961023142509135	38	10746	8.36568627648174	4.46726543689225
ARHGAP17	1.0478523482007e-05	0.000545619549741476	0.686541124307123	1.61493074612632	0.474	0.249	1.90361445783133	38	10746	0.362182734307938	1.01317950922655
GPR146	1.09019729726165e-05	0.000564616697017283	0.290952435313848	2.76597891134712	0.237	0.066	3.59090909090909	38	10746	0.0970196322060777	0.549676850095877
LINC00176	1.10719616775626e-05	NA	0.301150496566094	2.89446880582218	0.263	0.053	4.9622641509434	38	10746	0.0682344938599824	0.491847375942949
CNST	1.11440017222968e-05	0.000572185456425032	0.508265712986161	2.00297567320716	0.342	0.156	2.19230769230769	38	10746	0.210252067183727	0.872971317465618
GAPDH	1.11669122607605e-05	0.000572185456425032	3.20547258127956	-1.14003839932645	0.763	0.874	0.872997711670481	38	10746	11.1532366724898	5.11974853107489
SV2B	1.15482676040235e-05	NA	0.123300617246216	4.92726999836994	0.105	0.007	15	38	10746	0.00882541582215715	0.220011378116485
TIMP1	1.1674367644267e-05	0.000595022135011766	2.75540141664282	-1.91545726875949	0.737	0.826	0.89225181598063	38	10746	15.6110923442245	4.20897650709434
SBF2	1.20237507052235e-05	0.000608264176379071	0.684637243007454	1.7018288475003	0.421	0.238	1.76890756302521	38	10746	0.358447368148742	1.17731092654858
JUP	1.20604648280289e-05	0.000608264176379071	0.759690770912964	1.90957944355901	0.421	0.176	2.39204545454545	38	10746	0.3201477986383	1.25885380398553
ENO1	1.23543438614032e-05	0.000619840595921338	0.62519402626355	-1.66171074812481	0.395	0.672	0.587797619047619	38	10746	3.14224381658013	1.04309806046321
SYPL1	1.28546383898692e-05	0.000641599645645647	1.66736651729791	1.10306659461489	0.711	0.484	1.46900826446281	38	10746	1.04595937596959	2.34988646352785
SRGN	1.31726779037734e-05	0.000654084568283761	0.315844546352519	-3.64895375001729	0.158	0.621	0.254428341384863	38	10746	10.5828287557203	0.869154492654173
ZNF134	1.39614717570981e-05	NA	0.271518099420412	2.84677428632855	0.211	0.056	3.76785714285714	38	10746	0.0675354798776704	0.525746748183597
PRKCDBP	1.52433471086029e-05	0.000753021347164982	0.25539569465161	-2.55988236226297	0.184	0.471	0.390658174097665	38	10746	1.78689919771209	0.55999363296674
BMX	1.55173920239465e-05	0.000762648149829985	0.699079890967	2.44456112915383	0.395	0.091	4.34065934065934	38	10746	0.133049293380352	1.34165558501579
MLXIP	1.56188950767043e-05	0.000763740184131433	0.831362963586702	1.45883240403632	0.474	0.313	1.51437699680511	38	10746	0.526181081675805	1.36360217812218
ALDH3A2	1.66854859992192e-05	0.000811774174901406	0.59379029608265	1.87369422195995	0.368	0.187	1.96791443850267	38	10746	0.266821594433116	1.14640180672949
AP2S1	1.68065093140421e-05	0.000813553287548579	0.570907181432141	-1.42953354176653	0.368	0.647	0.568778979907264	38	10746	2.59595280629154	1.04675772229752
MTUS1	1.74573273245324e-05	0.000840832170586102	2.09916185459345	1.58738958673856	0.711	0.335	2.12238805970149	38	10746	1.06605693171529	3.17819600059021
RPS10	1.77833068120196e-05	0.000852271614528284	2.76464811888097	-0.776630232216525	0.763	0.876	0.871004566210046	38	10746	7.37052677120657	3.99392606244884
MLEC	1.82165476688286e-05	0.000868712889573396	0.0540552485481964	-3.12497069425537	0.053	0.374	0.141711229946524	38	10746	0.684204630238725	0.0932797535302966
PER1	1.84243140158123e-05	0.000874292694159213	0	-144269503.534577	0	0.376	0	38	10746	0.889084626950955	0
TGFBRAP1	1.88389338256549e-05	0.000889585536973206	0.413630964327893	2.04966465173882	0.342	0.136	2.51470588235294	38	10746	0.168808872591069	0.663793531499755
TCF4	1.91592492740601e-05	0.000900297796375714	4.40080264933087	1.10776977024154	0.868	0.586	1.48122866894198	38	10746	2.63775717514827	5.88150313747706
MEIS2	2.01165216330989e-05	NA	0.313778977770049	2.97157809682314	0.237	0.049	4.83673469387755	38	10746	0.0678182653329687	0.520774449661729
RPLP1	2.079350748685e-05	0.000969198969104713	26.7527211584071	-0.6481985527433	1	0.988	1.01214574898785	38	10746	47.1677378473417	30.1330779309434
SSH1	2.08267607811352e-05	0.000969198969104713	0.551966787039229	1.71301545740902	0.368	0.213	1.72769953051643	38	10746	0.306466768513652	0.995062298361463
EFHD2	2.19605491990002e-05	0.0010170479347787	0.121128791626392	-2.84836840725685	0.105	0.47	0.223404255319149	38	10746	1.37196516977719	0.305877107145154
EPS8	2.20708024761698e-05	0.00101726335049255	0.0401016656880115	-4.49305729085759	0.026	0.374	0.0695187165775401	38	10746	0.958303303528429	0.0909297947435543
LINC01420	2.28252860828674e-05	0.00104702848017267	0.0538741370379023	-2.89253834467967	0.053	0.378	0.14021164021164	38	10746	0.642085895786077	0.0918850308338043
CTSC	2.36321029192669e-05	0.00107890069867914	0.0795828233239417	-4.20906749579644	0.053	0.468	0.113247863247863	38	10746	1.78817479810846	0.173022427522017
PELI2	2.41269263715182e-05	0.00109629566856998	0.389217303371009	1.9974755676279	0.289	0.156	1.8525641025641	38	10746	0.225258669212475	0.677813509141427
ADM	2.50311548180125e-05	0.00113204279043152	0.57960663084143	2.64568625378011	0.342	0.092	3.71739130434783	38	10746	0.183772855155085	1.12847136402998
STOM	2.52926450565456e-05	0.00113852359733506	2.17994209346309	1.13029624076004	0.711	0.507	1.40236686390533	38	10746	1.39424464179795	3.29969958810488
REEP3	2.63022244856445e-05	0.00117846199288472	0.848256870258546	1.31477478070011	0.5	0.337	1.48367952522255	38	10746	0.567965901372303	1.33893382660238
GOLIM4	2.81762150308554e-05	0.00125658092311218	0.0877415290324879	-2.49900255238691	0.105	0.426	0.246478873239437	38	10746	0.919410368273444	0.129552877013714
NPDC1	2.87359550805966e-05	0.00127563804281745	0	-144269503.79709	0	0.314	0	38	10746	0.774984037555589	0
RADIL	2.90248695096711e-05	NA	0.16947889529017	3.6519157588675	0.158	0.021	7.52380952380952	38	10746	0.0282763955070904	0.276649953965309
KIAA1324L	3.00685976588048e-05	0.00132867340021682	0.305806167567598	2.55918296898519	0.263	0.072	3.65277777777778	38	10746	0.0973957977299316	0.485369719812796
TIMP3	3.07679668815062e-05	0.00135336906378789	6.82589381817981	1.64934980423759	0.947	0.432	2.19212962962963	38	10746	2.82310796704931	8.76525248700481
ZNF521	3.12942104243683e-05	0.00136439835062719	0.925564797992876	1.58297333483497	0.5	0.26	1.92307692307692	38	10746	0.457243278073092	1.47389238893524
NFIC	3.13682338080322e-05	0.00136439835062719	0.28991603608336	-1.48651432077102	0.289	0.555	0.520720720720721	38	10746	1.54853237523954	0.435980343720353
CTSB	3.1583962811094e-05	0.00136439835062719	0.618838556925886	-2.63020561949796	0.395	0.652	0.605828220858896	38	10746	6.35624111691114	1.03253177389425
SDC2	3.16293956504863e-05	0.00136439835062719	0.0414830851938863	-4.31338825856694	0.053	0.405	0.130864197530864	38	10746	1.63058532011113	0.0642373969279943
VKORC1L1	3.17269002948707e-05	0.00136439835062719	0.579446724128765	1.71534809371629	0.342	0.201	1.70149253731343	38	10746	0.241642748639957	1.03173121858102
CD74	3.48360692219445e-05	0.0014897951515917	0.200581837971499	-4.83227671671561	0.184	0.515	0.357281553398058	38	10746	11.3817396440869	0.339058764787994
PLAGL1	3.49521129720465e-05	0.0014897951515917	0	-144269503.86934	0	0.33	0	38	10746	0.837832217556593	0
C5orf63	3.53053667825259e-05	NA	0.184672245364563	4.05116820855717	0.132	0.017	7.76470588235294	38	10746	0.0219767548468775	0.355284348670083
HLA-DRA	3.53334326959494e-05	0.00149941390819419	0.31404554447841	-4.96754735190785	0.237	0.527	0.449715370018975	38	10746	16.7090239652814	0.53165713585841
NUCB2	3.57741962742475e-05	0.00151145979258696	0.0651876529074171	-2.7507726910884	0.079	0.389	0.203084832904884	38	10746	0.832012458337869	0.100988156191853
DDX17	3.68669963557553e-05	0.00155082871569865	3.13011552137285	0.899993228076568	0.763	0.739	1.03247631935047	38	10746	3.1256602731191	5.17152819396035
TSPAN9	3.81278956444095e-05	0.00159689573366346	0.599409996730557	1.79501029828838	0.447	0.175	2.55428571428571	38	10746	0.245141247499604	0.912378334661183
CD59	4.03675093657317e-05	0.00168337756588785	5.86281870277535	0.988314518366258	0.947	0.643	1.47278382581649	38	10746	3.25423792220779	7.37123054999119
RP11-720L2.4	4.12644372615024e-05	NA	0.132803450735582	4.43816271282887	0.132	0.01	13.2	38	10746	0.0119869681899423	0.220801349316504
CDC42	4.24369062579431e-05	0.00176204619820158	1.31402530251129	-0.79071816367701	0.605	0.791	0.764854614412136	38	10746	3.72888332871544	2.02826491945209
TYMP	4.32163018600547e-05	0.00178396829771697	0.230535954359305	-2.99343878175299	0.211	0.562	0.375444839857651	38	10746	3.15368151601014	0.382423347995909
RASSF9	4.33352622927199e-05	0.00178396829771697	0.544537866832314	2.2248896405081	0.395	0.117	3.37606837606838	38	10746	0.189960956180704	0.890779822175685
RPS9	4.42021516179413e-05	0.00181191202781118	8.91396047994	-0.552821628726043	0.947	0.949	0.997892518440464	38	10746	17.535579022954	11.6394443902973
CAV2	4.44091928001692e-05	0.00181268539933911	2.18584062970532	1.33245262962354	0.658	0.4	1.645	38	10746	1.28502593285177	3.89611998472759
LRP1	4.58907282818158e-05	0.00186068850048433	0.0824490220720073	-4.04143913504046	0.079	0.445	0.17752808988764	38	10746	2.27026326664438	0.137819981531695
IFI27L2	4.59715418992287e-05	0.00186068850048433	0.0491426793482028	-3.12241924341558	0.053	0.382	0.138743455497382	38	10746	0.779532524339384	0.0808528114748564
ARAP3	4.66009477477974e-05	0.0018782716721947	0.399359014630973	2.17912089957694	0.263	0.112	2.34821428571429	38	10746	0.148138877917995	0.769153911567447
ITGB4	4.77454281994234e-05	0.00191638212435436	0.793719341585461	2.1325014487326	0.421	0.142	2.96478873239437	38	10746	0.271577125198316	1.577740511858
FILIP1L	5.11727096565666e-05	0.00204542204199878	0.125085375521643	-3.01328067503937	0.105	0.432	0.243055555555556	38	10746	1.37338942910897	0.22755918152621
XXbac-BPGBPG55C20.2	5.15989355054541e-05	NA	0.184417856777195	2.90141541816491	0.132	0.05	2.64	38	10746	0.0793330514006347	0.367269502333454
COL5A2	5.1693759153775e-05	0.00205323353555531	0.0243688776420665	-6.25482851618893	0.026	0.392	0.0663265306122449	38	10746	2.89803409172769	0.0393831960596558
RPLP2	5.17944305138524e-05	0.00205323353555531	7.72389380165563	-0.635783610482574	0.895	0.952	0.940126050420168	38	10746	16.7401863283621	10.1895620446366
MEGF6	5.27842314558813e-05	0.0020838954984201	0.391826740585894	2.5616343468194	0.263	0.079	3.32911392405063	38	10746	0.126123963177714	0.786359554261452
SNCA	5.38441410024568e-05	0.00211706371541496	0.352348184130011	2.30628368038474	0.263	0.1	2.63	38	10746	0.150700826654655	0.652855386779385
COL6A1	5.41906557396884e-05	0.00212202677536755	0.55374745557266	-3.32958491198451	0.342	0.544	0.628676470588235	38	10746	7.15263432951937	1.15035057831955
DTX1	5.42652848422862e-05	NA	0.146589585457818	4.413977477002	0.158	0.01	15.8	38	10746	0.0148581384990266	0.231296996589726
H1FX	5.60452727992985e-05	0.00218576563917264	1.68512376574896	1.10475501706307	0.605	0.498	1.214859437751	38	10746	1.31742135626718	3.33081770669562
MYL6	5.7303344808942e-05	0.00221831579485239	6.92677012823029	-0.714333680668004	0.947	0.936	1.01175213675214	38	10746	13.8026283774692	8.51124170832468
GABPB1	5.73404581042505e-05	0.00221831579485239	0.973294718778329	1.43903441902799	0.526	0.316	1.66455696202532	38	10746	0.6011869780883	1.62732354599082
LAP3	5.8034976946096e-05	0.00223620373168697	0.0463769569633234	-2.68135527872664	0.079	0.388	0.20360824742268	38	10746	0.774243917141591	0.0614482861004723
CNKSR3	6.07599672754905e-05	0.00232672404457998	0.521165601720985	1.9249514699933	0.316	0.146	2.16438356164384	38	10746	0.245744446588372	0.940653176271268
USP13	6.08672749127121e-05	0.00232672404457998	0.331803701339856	2.26093907610468	0.263	0.092	2.85869565217391	38	10746	0.101630683301767	0.542416781508595
IFI27	6.13846531658748e-05	0.00233697754438419	0.31917277723208	-3.11620405287507	0.184	0.525	0.35047619047619	38	10746	5.16043149704518	0.923109514605322
ANKRD10	6.17131432054082e-05	0.00233697754438419	0.850153196815163	1.33667820388392	0.474	0.359	1.32033426183844	38	10746	0.685269453142867	1.39960171783605
ATHL1	6.18633108915156e-05	0.00233697754438419	0.290339533791641	2.50657674463393	0.237	0.082	2.89024390243902	38	10746	0.142318329775219	0.498119790487851
PLOD1	6.2945826496271e-05	0.00236858260405695	0	-144269503.0188	0	0.24	0	38	10746	0.345178449920916	0
CD93	6.44436069314322e-05	0.00240640913357625	0.047621341635516	-4.18440964128842	0.053	0.39	0.135897435897436	38	10746	1.57469599340441	0.0749100502596213
PSAP	6.44506961966855e-05	0.00240640913357625	1.93097340257416	-1.57987028489709	0.684	0.814	0.84029484029484	38	10746	8.52115798289415	2.98961289573009
LITAF	6.50090311212776e-05	0.00241548691597792	0.0489703843860494	-3.73124376031536	0.053	0.455	0.116483516483516	38	10746	1.4280022366553	0.0805181117641051
RPL41	6.51953283664755e-05	0.00241548691597792	11.3592226314247	-0.580115983390615	1	0.957	1.04493207941484	38	10746	21.252584710529	13.9872582305725
DKK3	6.77678158238986e-05	0.0025011776621901	2.19299198392447	1.42991752501864	0.711	0.345	2.06086956521739	38	10746	1.01702161993257	3.39823931718589
CDH13	6.99364122459389e-05	0.00257136434795851	1.52379179945237	1.44054441166699	0.579	0.295	1.96271186440678	38	10746	0.649070028650291	2.72474422980313
RNF114	7.05491058386571e-05	0.00258402865606002	0	-144269502.590744	0	0.256	0	38	10746	0.376445338405946	0
ULK1	7.29233550417597e-05	0.00266087378453512	0.457071820556566	1.98014496508722	0.316	0.148	2.13513513513514	38	10746	0.229821013492999	0.799349763919645
THSD1	7.36572535116155e-05	0.00267751065312223	0.367919621481156	2.27923170497473	0.263	0.093	2.82795698924731	38	10746	0.105845510650805	0.627530092016542
KANK3	7.54377872904377e-05	0.00273192558258942	0.972543726377379	1.84644324589482	0.5	0.182	2.74725274725275	38	10746	0.369701788798573	1.75480400378132
ARHGEF37	7.60328659405791e-05	NA	0.160981609913427	3.25477871869672	0.132	0.028	4.71428571428571	38	10746	0.0323863411511073	0.294437788839668
RPL12	8.11073529755504e-05	0.00292624393712913	11.8753872751602	-0.629900858994931	0.947	0.954	0.992662473794549	38	10746	24.8269213282199	15.6164112286312
OSBP2	8.26039452985853e-05	NA	0.149834457861959	3.45361530515898	0.158	0.023	6.8695652173913	38	10746	0.0236067791823648	0.259565249304443
BASP1	8.2903805998911e-05	0.00297989687756533	0	-144269504.40095	0	0.332	0	38	10746	1.17743176042443	0
CBR1	8.41639399218055e-05	0.00301394510508087	0	-144269502.969644	0	0.248	0	38	10746	0.382880816696395	0
CRAMP1	8.84651355741296e-05	0.00315623944809478	0.251239901597373	2.36096806936384	0.184	0.083	2.21686746987952	38	10746	0.10562291799937	0.564100651469848
HDLBP	9.26882047317513e-05	0.00329470655417329	0.223683255644604	-1.80254030266802	0.184	0.49	0.375510204081633	38	10746	1.26832914427564	0.389648547584831
CYP4X1	9.32079253995801e-05	NA	0.216365317949302	4.28463465370158	0.158	0.017	9.29411764705882	38	10746	0.0368739376574344	0.397266144985086
PEAR1	9.32707201376685e-05	0.00330322370252265	0.45354373159859	1.91803728802693	0.395	0.144	2.74305555555556	38	10746	0.210426644700762	0.676297834500973
HPRT1	9.3718420582957e-05	0.00330692141199862	0	-144269502.660938	0	0.24	0	38	10746	0.341397109370668	0
NUPR1	9.49771813352187e-05	0.00333910652482541	2.28669912379664	1.43058632490503	0.737	0.393	1.87531806615776	38	10746	1.30828645645753	3.77013744865218
OLFML2B	9.77539954930888e-05	0.00342423359485427	0	-144269504.392204	0	0.325	0	38	10746	1.12142687259871	0
DSE	9.82885943253105e-05	0.00343048561281057	0	-144269503.533245	0	0.314	0	38	10746	0.751650513406494	0
HID1-AS1	9.88210815980279e-05	NA	0.0772089313162239	5.77471991212852	0.079	0.002	39.5	38	10746	0.00293707860198762	0.128669643616877
PTPN14	9.90988889055204e-05	0.00344628013294902	0.755487725193458	1.4696312342066	0.474	0.25	1.896	38	10746	0.410901443700403	1.33893774800663
PIGZ	9.99377564222652e-05	NA	0.185900270751156	2.50271383594595	0.184	0.063	2.92063492063492	38	10746	0.0703734095780813	0.305699114816141
TMEM123	0.000100398981072355	0.00347893303838129	1.7362940756516	1.10895741462349	0.684	0.519	1.31791907514451	38	10746	1.38858403598727	2.73913966877364
ENOSF1	0.000105871775440023	0.0036554222681496	0.499093669764792	1.82744861181655	0.316	0.169	1.8698224852071	38	10746	0.254329862518468	1.01995312945977
GRM3	0.000108586345386893	NA	0.0706720615596406	6.19334215996728	0.053	0.002	26.5	38	10746	0.00337883676661992	0.15292987644624
AXL	0.000113089471072079	0.00389068169584763	0	-144269503.634759	0	0.279	0	38	10746	0.652780531463428	0
EDN1	0.000115007643433902	0.00394259298647251	2.95434534848376	2.49041891584907	0.605	0.153	3.95424836601307	38	10746	1.0331597805256	7.26331058003339
GPNMB	0.000115719821538759	0.0039472915267876	0.024856950857693	-5.58767688052279	0.026	0.408	0.0637254901960784	38	10746	2.29929355862905	0.0405832588927511
PKM	0.000115964237732886	0.0039472915267876	0.57095363302244	-1.44432096794779	0.368	0.62	0.593548387096774	38	10746	2.5027114836835	0.999655158596521
RNF152	0.000117202709080292	0.00397540034003681	0.403673883620778	2.12842959618446	0.289	0.11	2.62727272727273	38	10746	0.152503893672166	0.689108771125822
CSRP1	0.000118689748385037	0.00401171349541425	0.0488024018763247	-2.84026878175863	0.079	0.37	0.213513513513514	38	10746	0.872182041678798	0.0660815129478718
ADAM22	0.000119323055349661	NA	0.162909327615138	3.82096789669656	0.132	0.018	7.33333333333333	38	10746	0.0256469389209836	0.293092334386463
RHOQ	0.000123719817648083	0.00416710840351044	0.0189948861031304	-3.81769302982566	0.026	0.318	0.0817610062893082	38	10746	0.597348612798348	0.0274805311657598
ZFP36L1	0.00012525106469487	0.00420398434218008	1.90915158275278	-1.25382148732279	0.684	0.792	0.863636363636364	38	10746	6.61882907262873	2.80558063140938
RP11-160E2.19	0.000126449140299234	NA	0.14011029787302	4.5730274646953	0.105	0.01	10.5	38	10746	0.00888282330729808	0.275961139366868
AAMP	0.000127129275317072	0.00424503023228946	0	-144269502.421682	0	0.233	0	38	10746	0.312918853140569	0
ITM2A	0.000127355313726944	0.00424503023228946	0.0793737530599217	-3.56868505172774	0.053	0.441	0.120181405895692	38	10746	2.15537178009593	0.172021161918767
ACSM5	0.000130566832927657	NA	0.121931016398571	4.76440213383237	0.105	0.007	15	38	10746	0.0126806713577512	0.220692282504431
CAPG	0.000130984773916462	0.00435095285219752	0.0343500908726559	-3.5041845653686	0.026	0.385	0.0675324675324675	38	10746	1.06235610762506	0.0686535827337403
MTURN	0.00013790491131715	0.00456507907463266	0.461092561447801	1.77460988524912	0.342	0.165	2.07272727272727	38	10746	0.211482474028459	0.7456417822677
BOK	0.000140426794079086	0.00463264146357479	0.294740395873894	2.35064554803502	0.211	0.079	2.67088607594937	38	10746	0.0849556897786584	0.549796775566429
PDCL3	0.000141953286001564	0.00466701707867939	0	-144269502.657362	0	0.235	0	38	10746	0.356978228978687	0
TPT1	0.00014816809223733	0.00485477289973537	20.3755319691101	-0.60815878335402	1	0.972	1.02880658436214	38	10746	37.8965428016069	24.520179357205
SEMA6A	0.000150112400643123	0.00487893505509708	0.741976720899877	1.921941357944	0.447	0.167	2.67664670658683	38	10746	0.366571214825845	1.21159429358219
TANC1	0.000150397463057282	0.00487893505509708	0.427022158397942	1.91472519751994	0.316	0.133	2.37593984962406	38	10746	0.177524203073431	0.798521295659587
SMYD2	0.000150424967441486	0.00487893505509708	0.217928156462098	2.20590664310145	0.184	0.084	2.19047619047619	38	10746	0.0941667438731293	0.382048361505973
TAL1	0.000154905354804714	NA	0.191279502135054	2.56068489829755	0.184	0.055	3.34545454545455	38	10746	0.067480280849513	0.311834475675314
NT5DC2	0.000155084306132016	0.00501317825828761	0.0128690602747381	-3.93423919055293	0.026	0.279	0.0931899641577061	38	10746	0.52294099855578	0.016464330430782
NT5E	0.000159372532655474	0.00513456724772637	1.05670314461263	1.38840462610054	0.5	0.276	1.81159420289855	38	10746	0.518199270149809	1.8949206955519
HLA-DRB1	0.000162393154184362	0.00521444418085988	0.107494376869718	-5.64455965808697	0.105	0.449	0.233853006681514	38	10746	8.99068958898267	0.202774638320587
RP11-255M2.3	0.000163228278430942	NA	0.0639940165025417	7.3840401958942	0.079	0.001	79	38	10746	0.00124320425466643	0.0963502924412029
SWAP70	0.000164370630299325	0.00525327037175212	0.825405693919686	1.25385314319944	0.447	0.339	1.31858407079646	38	10746	0.62611082038013	1.49098594785387
UHRF2	0.000164692998263172	0.00525327037175212	0.456013324681332	1.59686370640811	0.316	0.205	1.54146341463415	38	10746	0.33813622705621	0.765604003122023
RP11-4L24.3	0.000169795881061537	NA	0.0979022993901735	6.03992241078422	0.079	0.002	39.5	38	10746	0.00357008875960929	0.178863745913076
MAT2A	0.000171226510251791	0.00540953357729865	0.060376493629821	-3.27944782106763	0.053	0.403	0.13151364764268	38	10746	1.0397288424665	0.107709775179319
PILRB	0.000171694105651496	0.00540953357729865	0.335576188835109	2.26598732725801	0.237	0.102	2.32352941176471	38	10746	0.175641880114864	0.640289357864005
RNPEP	0.000171814514051354	0.00540953357729865	0	-144269502.438784	0	0.229	0	38	10746	0.306056528049345	0
FAM89A	0.000171838189001701	0.00540953357729865	0.237798819776273	2.33192767558727	0.211	0.075	2.81333333333333	38	10746	0.0981401736313486	0.384931401175249
FKBP11	0.000173135999791625	0.0054326354592597	0.0213425158859391	-4.00875958328267	0.026	0.29	0.0896551724137931	38	10746	0.595431754773418	0.0323966351896242
CD63	0.00018057889385552	0.00564641789287931	5.84226543175951	-0.753512085251181	0.921	0.877	1.05017103762828	38	10746	12.2827098585266	7.49972234825463
RNASE1	0.000181202150935371	0.00564641789287931	0.176690653060444	-4.10828160916734	0.132	0.469	0.281449893390192	38	10746	4.88628659444446	0.351609250414995
HNRNPH1	0.000181707624498348	0.00564641789287931	2.99012422241863	0.826886896653559	0.842	0.706	1.19263456090652	38	10746	2.73397509020359	4.2080681367712
HTRA1	0.000183250052564559	0.0056582222759975	0.3232504287777	-2.28652354352467	0.263	0.512	0.513671875	38	10746	2.70253667411188	0.539023343741019
MID1	0.000183262259951336	0.0056582222759975	0.273980034047169	2.13971976848554	0.237	0.091	2.6043956043956	38	10746	0.105095934739826	0.453369351670206
STAT6	0.000187351203407932	0.00576598767549076	0	-144269502.505656	0	0.248	0	38	10746	0.377638637624526	0
RP11-776H12.1	0.000188071116300802	NA	0.0779104540678595	7.76789354408578	0.079	0.001	79	38	10746	0.000933255656834484	0.129771583008283
ABL2	0.000190745685579416	0.00585176174900165	0.0637594352646631	-2.97742650378477	0.053	0.333	0.159159159159159	38	10746	0.650608645577459	0.122675891671214
LATS2	0.000200288575595467	0.00612501539273376	0.616134507820227	1.48988061467328	0.421	0.225	1.87111111111111	38	10746	0.295055616129402	0.971565584334227
CGNL1	0.00020250126091996	0.00617308432418346	0.322210353199657	2.55772392123003	0.237	0.061	3.88524590163934	38	10746	0.0811512184638319	0.561146374540641
IGFBP7	0.000203989764487858	0.00619884353726035	21.4795762784199	1.17919292088152	0.947	0.68	1.39264705882353	38	10746	13.1116642196449	29.7530655021269
NAP1L1	0.00020712802618136	0.00627441596290894	1.11658234679463	-0.905418026557184	0.553	0.744	0.743279569892473	38	10746	3.42493390894457	1.70933524489524
BAZ1A	0.000207955024426555	0.00627972022037934	0.0275171581307443	-2.77700057563437	0.053	0.334	0.158682634730539	38	10746	0.633960905509325	0.0355610976573616
FBXW11	0.000208662853566951	0.00628140396378261	0	-144269502.376037	0	0.228	0	38	10746	0.332124726771728	0
RRAS	0.000210492336304781	0.00631673730723973	0.0398477307894292	-2.92020901420179	0.053	0.323	0.164086687306502	38	10746	0.591170986564925	0.0616049601321967
NOTCH2	0.000213368962738012	0.00638317769582383	0	-144269503.034528	0	0.262	0	38	10746	0.504127635304784	0
TMEM140	0.000216535193043152	0.0064578436984046	0.241938789104129	2.28583560196064	0.211	0.082	2.57317073170732	38	10746	0.114841468516527	0.39602424531062
LGMN	0.000219492564391423	0.00652583911352648	0.123369783312718	-4.05458647130301	0.105	0.466	0.225321888412017	38	10746	3.09924659689912	0.248888216227132
POSTN	0.000220473950899458	0.00653484790465993	0.10273107594064	-5.42908053440778	0.079	0.397	0.198992443324937	38	10746	5.33796195480855	0.194560651883792
ECM1	0.000223919648688467	0.0066166195577178	0	-144269503.557427	0	0.259	0	38	10746	0.596778244931816	0
PFDN5	0.000227510359387567	0.0066952792967159	3.82592454382267	-0.691568308012113	0.895	0.901	0.993340732519423	38	10746	8.43353816444584	5.13340384185616
ZMYM2	0.000228614388511757	0.0066952792967159	0.741550543059447	1.37146743904154	0.447	0.316	1.41455696202532	38	10746	0.603556235274288	1.16121313643453
UBA52	0.000228666758914101	0.0066952792967159	7.05769933890838	-0.542070940754309	0.921	0.941	0.97874601487779	38	10746	13.4408603648603	8.85126799730839
CYB5R3	0.000230091200601154	0.00671657131936641	2.72906727409478	0.868829357291138	0.842	0.565	1.49026548672566	38	10746	1.70034651415547	3.61138163695471
ATXN3	0.000233767205480371	0.00680326130027919	0.586325549649231	1.40032844033531	0.368	0.267	1.37827715355805	38	10746	0.426242611461566	1.02993234811841
COL15A1	0.000236196821264664	0.0068532649977184	0	-144269504.660934	0	0.303	0	38	10746	1.28576149378296	0
NFKBIA	0.000236938872353386	0.00685415062276326	1.12193634924749	-1.88005933655227	0.553	0.733	0.754433833560709	38	10746	6.67441833334762	1.91081565448133
PMP22	0.000238655345894743	0.00688313457186844	0.432401730448846	-1.49730734151672	0.289	0.588	0.491496598639456	38	10746	2.31107725744405	0.788789664158496
TNFRSF1B	0.000239516387499776	0.00688734734562789	0	-144269503.776964	0	0.342	0	38	10746	1.00239691409564	0
LSP1	0.000240518071889299	0.00689556722175482	0.0311493308454125	-4.31821585274204	0.026	0.358	0.0726256983240224	38	10746	1.0127175705715	0.0581023635509206
RP3-431P23.5	0.000248129720600508	NA	0.089765130686122	6.32399194388185	0.079	0.002	39.5	38	10746	0.00221266177146609	0.181735095070698
CABLES1	0.000250944327271489	NA	0.209053901826774	2.41575872905089	0.211	0.063	3.34920634920635	38	10746	0.0734460738316053	0.329323276330873
CCDC141	0.000252715894475478	NA	0.165778700317247	4.12745845981621	0.158	0.016	9.875	38	10746	0.0354274567539762	0.281997841481066
EIF1	0.000257908842128554	0.00737221328256486	8.03029935639747	-0.535430407535285	0.974	0.944	1.03177966101695	38	10746	14.0056945557143	9.73450903223549
AFAP1L1	0.000260244442253805	0.00739853254599133	0.479901562784255	1.84163078720782	0.368	0.131	2.80916030534351	38	10746	0.179330977227839	0.776045301128903
COL6A3	0.000260365673527568	0.00739853254599133	0.240192203036368	-4.71610952649231	0.184	0.428	0.429906542056075	38	10746	8.05930004569159	0.419231043371715
TMEM205	0.000265034680315848	0.00750905610436048	0.587041393031768	1.35401429464596	0.395	0.283	1.39575971731449	38	10746	0.449232046114222	0.995442785701967
RGS10	0.000268534297214833	0.0075858970236671	0.0139821831454274	-4.23242771034416	0.026	0.358	0.0726256983240224	38	10746	0.991598178037616	0.0182876875891131
SEC14L1	0.000270334768123724	0.00761442930215157	0.0816792349293602	-2.53027670075641	0.079	0.387	0.204134366925065	38	10746	0.865225406202348	0.144593622840143
BTBD3	0.0002738485832976	0.00769091371109556	0.426995662511138	1.98228625940805	0.316	0.118	2.67796610169492	38	10746	0.139643265545003	0.690916973219907
ZNF3	0.000277583597474017	0.00774096287676018	0.345404771982514	2.04886055748053	0.263	0.105	2.5047619047619	38	10746	0.130015875114958	0.592537621004268
SULF2	0.000277966250008014	0.00774096287676018	1.37245941791913	1.25607367431847	0.658	0.347	1.89625360230548	38	10746	0.720305294887075	2.07437963986023
BCAT1	0.000278413389401868	0.00774096287676018	0	-144269503.090952	0	0.223	0	38	10746	0.409286554758724	0
CFD	0.000278845024212165	0.00774096287676018	0.243637892161662	-5.05320873194445	0.158	0.455	0.347252747252747	38	10746	15.5275676429954	0.652895847254583
SLC2A3	0.000282015660458446	0.0078064852218282	0.0732192682017367	-3.06718692331152	0.105	0.443	0.237020316027088	38	10746	1.64607322208374	0.102335484248192
CD9	0.000283344527750029	0.00781589513833996	9.51085373359276	0.933066404086893	0.947	0.711	1.33192686357243	38	10746	6.08407485265967	12.2135134609926
BTBD6	0.000283978334726356	0.00781589513833996	0	-144269502.352974	0	0.215	0	38	10746	0.271883271733802	0
CEBPB	0.000293241696022916	0.00802329264337385	0.232988039508422	-2.69258416434363	0.184	0.531	0.346516007532957	38	10746	3.01158019675146	0.46486330826142
PDLIM5	0.000294138241446061	0.00802329264337385	0.0924053299711047	-2.42638322923189	0.079	0.365	0.216438356164384	38	10746	0.655345481581716	0.169791704454429
ZNF766	0.000294829540129754	0.00802329264337385	0.184771415542071	2.08969083323895	0.158	0.094	1.68085106382979	38	10746	0.124761775745952	0.324593022521861
GLIPR1	0.000294845385212742	0.00802329264337385	0.0620359110795814	-3.3948424245396	0.053	0.362	0.146408839779006	38	10746	0.982189494225754	0.112697771040298
CYSTM1	0.000303310441934688	0.00823039292156858	0.0818215350639269	-2.035514118152	0.105	0.399	0.263157894736842	38	10746	0.727052308755885	0.119816195384063
GLS	0.000304623077921809	0.00824279244275502	1.12025596426079	1.0811502252916	0.5	0.44	1.13636363636364	38	10746	1.02409729308345	1.95838489661627
IGF1R	0.000307372341267504	0.00829388729252064	0.395133214950283	1.72112838584181	0.289	0.17	1.7	38	10746	0.260941981136468	0.676958563315687
CDKN1A	0.00030989776345707	0.00832654435987795	0.0942150020685479	-3.18634080639599	0.105	0.432	0.243055555555556	38	10746	1.70158288859073	0.147379097795297
NR4A1	0.000310311369790946	0.00832654435987795	0.274706072390911	-2.59723509619039	0.184	0.532	0.345864661654135	38	10746	2.8673507759077	0.548028509266247
GPX8	0.000313588953631143	0.00839111775091333	0.0266358916199623	-3.98465054080913	0.026	0.27	0.0962962962962963	38	10746	0.512524948289622	0.0451406297014147
WDR6	0.00031574103473188	0.00842530024258228	0.46133578205278	1.74089606247844	0.316	0.16	1.975	38	10746	0.232131038124341	0.807892257508274
PIK3C2G	0.000315824934299505	NA	0.175757369994749	3.77202801791463	0.184	0.016	11.5	38	10746	0.0252478417522463	0.284593398764568
CALM3	0.00032063563539	0.00851150433591008	0.264457639772765	-1.54071339341618	0.211	0.511	0.412915851272016	38	10746	1.28823379166189	0.50502067660009
NR2F2	0.000320738718357247	0.00851150433591008	4.75170009324835	1.32213257448609	0.868	0.445	1.95056179775281	38	10746	2.45608225166271	6.47979722224996
EEF2	0.000337982317744956	0.00894446062317901	2.03510580645159	-0.663018818875802	0.684	0.828	0.826086956521739	38	10746	4.96152658971326	2.96284435925185
SNCAIP	0.000338166996976671	NA	0.236916314174196	2.35943779315999	0.184	0.07	2.62857142857143	38	10746	0.0751371778290197	0.459779555132768
CCDC25	0.000341951608960343	0.00902471191538351	0.861839876766758	1.11558647194001	0.474	0.367	1.29155313351499	38	10746	0.663075764979769	1.54395255428932
GCOM1	0.000343167783650729	NA	0.0777491977542026	4.31299442146417	0.079	0.008	9.875	38	10746	0.0079220603440644	0.13536973061369
TDRP	0.000343652436836968	NA	0.225892517726868	2.72210480520064	0.184	0.045	4.08888888888889	38	10746	0.0589597164703915	0.408774171820389
RAMP3	0.000344807319289221	0.00906792312622862	1.6184842846641	2.12890004158649	0.605	0.164	3.6890243902439	38	10746	0.556957110173555	2.77849854337868
YWHAZ	0.000345471585936458	0.00906792312622862	1.04446234316165	-0.841569539551515	0.526	0.754	0.697612732095491	38	10746	3.30679723530154	1.66565840422243
UPP1	0.000354333859197816	0.00927526648275151	0.0301865418391554	-3.71257441575812	0.026	0.304	0.0855263157894737	38	10746	0.640425878511494	0.0551583047480918
PPP1R13L	0.00035533765311306	NA	0.265314413175337	2.34273351760525	0.211	0.068	3.10294117647059	38	10746	0.070472320603874	0.463038680503891
LUM	0.000360267687179076	0.00940437240446677	0.0786490991591531	-6.73283886074761	0.053	0.385	0.137662337662338	38	10746	9.39026355148763	0.169188781958448
RPS15	0.000361218497835846	0.00940437240446677	10.1583839220483	-0.511855542751352	0.947	0.951	0.995793901156677	38	10746	18.2212778979585	12.6857259493683
ARHGDIB	0.000364477151610098	0.00944019456346076	0.167181634681435	-2.37539664100268	0.132	0.486	0.271604938271605	38	10746	1.67798978480549	0.39502370867655
EGFL7	0.000365085727897408	0.00944019456346076	4.23211404963837	1.54170083366527	0.895	0.356	2.51404494382022	38	10746	1.89299306403409	5.81804869383483
ALDOA	0.0003655343685426	0.00944019456346076	0.983108677611559	-1.06857813915735	0.553	0.708	0.781073446327684	38	10746	3.13420313574592	1.54727406273858
CDC42EP5	0.000368128319478655	0.00948176497737402	0.89344173811596	1.26979916529296	0.5	0.294	1.70068027210884	38	10746	0.53224343210091	1.44224924217968
SMAD5	0.0003795995226038	0.00975115253664642	0.952023264080564	1.10006421768114	0.526	0.371	1.4177897574124	38	10746	0.655443424279195	1.45806760162957
NUDT1	0.000381679428037261	0.0097785051337312	0.0317987140575193	-3.49536619084758	0.026	0.284	0.0915492957746479	38	10746	0.469689890725475	0.0601463006090711
CD99	0.00038355439389809	0.00980047606477535	2.20852986328863	-0.882260195090937	0.737	0.784	0.940051020408163	38	10746	5.52884702443468	3.34821755258382
GPX1	0.000389249561610276	0.00991968525659202	0.845079490465008	-1.53672716091507	0.447	0.671	0.666169895678092	38	10746	4.38736925111395	1.48472327786915
MT2A	0.000392536704347227	0.00996637574698933	1.84029033655214	-2.00975998176523	0.658	0.71	0.926760563380282	38	10746	14.056031483661	3.63739804416799
ERICH1	0.000393150917040999	0.00996637574698933	0.668306343976084	1.34363229992672	0.447	0.282	1.58510638297872	38	10746	0.47699425902234	1.13971781859397
MRC2	0.000394931232932906	0.00998522983423276	0	-144269503.878033	0	0.263	0	38	10746	0.800478483388945	0
HLA-DPB1	0.000397018396029538	0.0100117230600852	0.171632098757581	-4.5958706677801	0.132	0.46	0.28695652173913	38	10746	6.53757666255419	0.331218530954851
LRP5	0.000401293196470463	0.0100717435061705	0.32075053541739	2.04541410891722	0.263	0.109	2.41284403669725	38	10746	0.159883679099875	0.514858214696907
ADGRL2	0.000401489619679171	0.0100717435061705	0	-144269502.803893	0	0.217	0	38	10746	0.357393839890349	0
RPSA	0.000403431240877762	0.0100844063237703	4.23613967440817	-0.628315873957594	0.789	0.904	0.872787610619469	38	10746	10.3650771286406	6.26948264898881
DOCK6	0.000404343154913807	0.0100844063237703	0.578597221647823	1.70212224002612	0.395	0.161	2.45341614906832	38	10746	0.239421944662322	1.04983738675776
FAP	0.000405134978438607	0.0100844063237703	0	-144269503.68033	0	0.242	0	38	10746	0.62171255479291	0
DCN	0.000411590251327389	0.0102186827088576	0.355815876993989	-5.15845390317354	0.237	0.416	0.569711538461538	38	10746	16.6326273572161	0.677173671906978
BLOC1S2	0.000421937920105362	0.0104478789787401	0.0320291500191603	-3.29645716088906	0.026	0.295	0.088135593220339	38	10746	0.477288662330212	0.0608831183406724
GPR182	0.000422321280817184	NA	0.0697003212268099	6.52088105065051	0.079	0.001	79	38	10746	0.00161490414620398	0.109549869607035
CYBRD1	0.000422991051770856	0.0104478789787401	0.0301865418391554	-4.7965896628278	0.026	0.35	0.0742857142857143	38	10746	1.27662582001287	0.0551583047480918
WWTR1	0.000425977866316657	0.0104947436987937	1.7350854042478	1.17724947141767	0.684	0.381	1.79527559055118	38	10746	1.07484254791719	2.53503128664511
RAB34	0.000428302941619726	0.0105251077464868	0.07216500257804	-2.29095878193962	0.079	0.375	0.210666666666667	38	10746	0.764769326643276	0.12019794518428
SF3B2	0.000433511148021446	0.0106259869946325	0.214465390187299	-1.43836671914365	0.211	0.49	0.430612244897959	38	10746	1.02555435312583	0.368988615193096
IARS2	0.000435640273227888	0.0106510729746301	0.518086021353	1.17686110176689	0.342	0.31	1.10322580645161	38	10746	0.482626724226677	0.913959165210209
MYO9B	0.000438367187412454	0.0106906104211245	0.0360554289743209	-3.52569137790249	0.026	0.318	0.0817610062893082	38	10746	0.645208721620521	0.074788609862809
ARHGAP10	0.00044115693759938	0.0107314767169061	0	-144269502.446582	0	0.22	0	38	10746	0.333111123228214	0
BNC2	0.000448887599724333	0.010892025813966	0	-144269503.040509	0	0.228	0	38	10746	0.427876121625739	0
CLEC11A	0.000457630783202758	0.0110584326948929	0	-144269503.824576	0	0.249	0	38	10746	0.693345334668819	0
PHLDA3	0.000458041590912722	0.0110584326948929	0	-144269503.078797	0	0.224	0	38	10746	0.414929170570328	0
BORCS7	0.000468392979549299	0.011280073929996	1.16693511754274	1.05501522644838	0.579	0.417	1.38848920863309	38	10746	0.772736517230611	1.76714426667682
DUSP1	0.000472377451737228	0.0113476608293883	2.80206106230493	-1.15297290612746	0.711	0.847	0.839433293978749	38	10746	11.7266328014571	6.37214340143794
MCL1	0.000474766052573876	0.0113515304574833	0.846749078418477	-1.31058428399442	0.447	0.705	0.634042553191489	38	10746	3.86221596114258	1.4091031960944
SRP19	0.000474895336277977	0.0113515304574833	0.0188275421481165	-3.25086654452491	0.026	0.282	0.0921985815602837	38	10746	0.431909124736995	0.0271458314550086
THY1	0.000476852957648661	0.0113701102500732	0.107987930006846	-4.08638183548422	0.105	0.382	0.274869109947644	38	10746	2.76246795056452	0.182237224116354
DBI	0.000490569578078862	0.0116682882608239	0.646258051723843	-1.1601991860999	0.395	0.645	0.612403100775194	38	10746	2.50077585381539	1.23876106767655
RAB5C	0.000493625824918719	0.0117120629838473	0.258808012295188	-1.3718668198918	0.237	0.5	0.474	38	10746	1.09406366506145	0.430357208991763
PPP1R16B	0.000498573318111242	0.0117985539603912	0.352752669220635	2.01915087235497	0.237	0.11	2.15454545454545	38	10746	0.17370596209563	0.653003674933033
SNX9	0.000499720753227408	0.0117985539603912	0.150714660532934	-1.90181678915286	0.132	0.411	0.321167883211679	38	10746	0.798776279267217	0.258252964263641
MACF1	0.000504543510553136	0.0118476573527239	1.91453004952881	0.823857431723534	0.737	0.56	1.31607142857143	38	10746	1.59993866077423	2.808083917907
AFMID	0.000504949698071658	0.0118476573527239	0.281226984054975	2.06663923995193	0.184	0.098	1.87755102040816	38	10746	0.121710159466611	0.548535261372607
MDK	0.000506466891532806	0.0118476573527239	1.45765759835266	1.31202534587575	0.605	0.323	1.87306501547988	38	10746	0.823044325208667	2.38838834702023
SCO2	0.000507795908276987	0.0118476573527239	0	-144269502.599707	0	0.227	0	38	10746	0.388634726366837	0
MYO6	0.000507950014188203	0.0118476573527239	0.433301698872853	1.61076032917501	0.316	0.174	1.81609195402299	38	10746	0.226220729911709	0.787863806557075
DEF8	0.000511154263396787	0.0118935966649789	0.0382512403171871	-3.30177877714015	0.026	0.268	0.0970149253731343	38	10746	0.386439047134145	0.0832587944362185
NUDT22	0.000513244220683168	0.0119134495851589	0	-144269502.243522	0	0.203	0	38	10746	0.268389604140568	0
ERG	0.000519077286046955	0.0120198834050248	0.787947713949852	1.57504039814271	0.447	0.196	2.28061224489796	38	10746	0.357650842211121	1.49126159302675
SYT1	0.00052264848461696	NA	0.117991019537199	3.49906142786879	0.105	0.019	5.52631578947368	38	10746	0.0316412073659922	0.213621171070403
PCOLCE	0.000524498533938943	0.0121162934710644	0.0213425158859391	-5.7668274735204	0.026	0.332	0.0783132530120482	38	10746	2.21284706621761	0.0323966351896242
PTP4A2	0.000529831845441033	0.0122102157108456	0.462090266079567	-1.03105451524298	0.316	0.624	0.506410256410256	38	10746	1.9221970942625	0.800197898987613
ARVCF	0.000532226059934775	NA	0.153966230036063	2.8920969898636	0.158	0.033	4.78787878787879	38	10746	0.0389023268910113	0.243632992045854
IGFBP6	0.00053334643890465	0.012222653763162	0	-144269505.895322	0	0.341	0	38	10746	3.12855438686357	0
EPHA2	0.000534001968560294	0.012222653763162	0.361491143227271	1.87148422746617	0.263	0.116	2.26724137931034	38	10746	0.161512984852811	0.631463726049206
KNOP1	0.000535396025527144	0.012222653763162	0.429658433170098	1.52466295227813	0.289	0.186	1.55376344086022	38	10746	0.258607289529878	0.782962568999523
SH3BGRL	0.000535446889655807	0.012222653763162	0.378742987522515	-1.27392874730244	0.342	0.616	0.555194805194805	38	10746	1.78458480605129	0.556496236281096
GLB1	0.000536731578156422	0.0122230148756048	0	-144269502.261284	0	0.206	0	38	10746	0.25754443391863	0
KRT8	0.000538008838227053	0.0122232055156632	0.347195296749457	1.94329205818533	0.289	0.106	2.72641509433962	38	10746	0.150683607528947	0.557658034536312
COL5A1	0.000540280616890809	0.0122459369000216	0.0317987140575193	-5.59763102354972	0.026	0.317	0.0820189274447949	38	10746	1.80646294944798	0.0601463006090711
EPS8L1	0.000544604204938149	NA	0.156721293448811	2.97872956565835	0.105	0.032	3.28125	38	10746	0.0367212190766953	0.32664641112794
HYAL2	0.000547432611830905	0.0123789163140073	2.43446609892222	1.39794673323163	0.737	0.324	2.27469135802469	38	10746	1.14472322106082	3.68950428517199
LINC01355	0.000548398424903894	NA	0.134076595752306	3.33313910658594	0.132	0.021	6.28571428571429	38	10746	0.028726107204769	0.231831201250543
CDH22	0.000553092101314705	NA	0.0685725432174484	7.33500831020093	0.053	0.001	53	38	10746	0.00143034555958945	0.13551637664457
AP3S1	0.000564000473250635	0.0127236921752304	0.132340426958818	-1.8251769220391	0.132	0.406	0.32512315270936	38	10746	0.74569027664778	0.225411246292242
PTRHD1	0.000568436911910909	0.0127707226230139	0.0195947055469887	-3.21780277899467	0.026	0.274	0.0948905109489051	38	10746	0.394775934418373	0.0286970581321791
CRNDE	0.000568736635033007	0.0127707226230139	0	-144269502.610434	0	0.193	0	38	10746	0.287704206591186	0
MYL9	0.000579719649986067	0.01295702273538	0.0622345077753776	-3.81616816531643	0.079	0.371	0.212938005390836	38	10746	1.82253375108208	0.10029231059856
ZMYND8	0.00057972353357716	0.01295702273538	0.528536772578221	1.3840468648836	0.342	0.238	1.43697478991597	38	10746	0.367994021737355	0.932663161182612
MAP1LC3A	0.000585141380993844	0.0130478400998002	0.84858686499184	1.3312494348456	0.526	0.273	1.92673992673993	38	10746	0.456091107836005	1.30885007907675
PLEC	0.000587861236613479	0.0130782154556528	0.267983744498588	-1.38696885817999	0.211	0.512	0.412109375	38	10746	1.31895492672106	0.461240907872584
CAP1	0.000599287581963462	0.0133016987950554	0.389195990209307	-1.12886349596187	0.289	0.592	0.488175675675676	38	10746	1.7347532715279	0.660842492979289
CALR	0.000606698555726325	0.0134352349133602	0.948876947728592	-1.0773926653169	0.447	0.672	0.665178571428571	38	10746	3.19276963694197	1.75951996655105
ID3	0.00061581592337113	0.0136058596097112	0.334084941137481	-2.37056425198768	0.289	0.464	0.622844827586207	38	10746	2.47205874309022	0.538537377247507
SHC1	0.000628312763745238	0.013850198748645	1.08166168395902	1.05504424587261	0.553	0.377	1.46684350132626	38	10746	0.758292888484369	1.89270210995695
RPS16	0.000638151477484116	0.0140349616041198	9.06976498329253	-0.555280049252473	0.974	0.939	1.03727369542066	38	10746	16.2233456867153	10.5942581294004
HRCT1	0.000645581351885986	0.014166025427603	0.151836486072975	2.30262413145044	0.105	0.07	1.5	38	10746	0.0835820997329062	0.399534838780971
MAGI1	0.000653533460473608	0.0143079268744142	0.410155053370781	1.86845850624813	0.289	0.12	2.40833333333333	38	10746	0.180248096854145	0.67525059647687
RPLP0	0.000655597821151218	0.0143205755354868	7.61353331929258	-0.554557449923536	0.947	0.927	1.02157497303128	38	10746	14.1736631048449	9.42081776004533
RP11-212P7.2	0.000658888685084579	NA	0.169372662488526	2.29708961132338	0.132	0.064	2.0625	38	10746	0.0734894620149502	0.332511854056706
ZIC2	0.000661619857877349	NA	0.0358689876303961	8.10565731859218	0.053	0	Inf	38	10746	0.000400876276765937	0.0512163484506771
MARCKSL1	0.000672347664170704	0.0146228383348885	1.59821747471345	1.34832670783436	0.632	0.307	2.0586319218241	38	10746	0.87054202834933	2.52333796897493
SHISA5	0.000672471440086744	0.0146228383348885	0.118598988835943	-2.12413274980479	0.053	0.357	0.148459383753501	38	10746	0.590875678387714	0.393752889789329
NOTCH1	0.000674526592708223	0.0146344924945007	0.587275175860821	1.44120869139	0.395	0.217	1.82027649769585	38	10746	0.373233216208804	0.969649236893079
PRRX1	0.000692653092444507	0.0149939937966695	0.101268657253106	-4.45585883645734	0.079	0.351	0.225071225071225	38	10746	2.7218049861672	0.191995916322306
P4HB	0.000703518027377359	0.0151950429545428	0.750070732267308	-1.17589902878991	0.447	0.625	0.7152	38	10746	2.50299611357773	1.28308728635835
DOCK9	0.000719045364495314	0.0154956688952648	0.810001813712383	1.50319854861761	0.5	0.22	2.27272727272727	38	10746	0.405693986920009	1.2239356126951
ARL6IP4	0.00072456683687943	0.0155798043295972	0.898999089902649	-0.835054674874284	0.553	0.692	0.799132947976879	38	10746	2.30132158776689	1.31304174758143
CALM2	0.000736382449647769	0.0157986016424431	2.33104235868306	-0.72354706014422	0.711	0.835	0.851497005988024	38	10746	5.87337260176455	3.45953364954498
MSRB3	0.00074883191778872	0.0159963853154584	0.747978881702824	1.19480227131696	0.421	0.294	1.43197278911565	38	10746	0.496310462735448	1.32589475206958
HNMT	0.000749601503072159	0.0159963853154584	0	-144269503.080984	0	0.26	0	38	10746	0.535253487425321	0
ARFGEF2	0.000750583012829565	0.0159963853154584	0.385765413630954	1.59731718180968	0.316	0.169	1.8698224852071	38	10746	0.234546750535799	0.625294434773664
CFL1	0.000753679804527406	0.0160269261744205	3.70110371325149	-0.688791606551149	0.868	0.861	1.00813008130081	38	10746	7.80765204415947	4.74658654981259
GDI2	0.000760057716770097	0.0161269515102342	0.312293082470512	-1.10991056535918	0.263	0.563	0.467140319715808	38	10746	1.37168315186068	0.513358751168985
RPL10A	0.000763004960778163	0.0161539050267605	5.22580584292317	-0.612047759593209	0.868	0.905	0.959116022099447	38	10746	11.443608881251	7.01906484510579
VMP1	0.000765502798298043	0.0161712466140461	0.364774200391748	-1.56368355820833	0.289	0.553	0.522603978300181	38	10746	2.02917379548518	0.586833743932031
NR2F2-AS1	0.000770258596349894	0.0162361073493184	0.254656017892219	2.19467076237389	0.237	0.083	2.85542168674699	38	10746	0.129199626534174	0.40953484141302
SLC41A1	0.000775122163862392	0.0162731249928725	0.245642143240115	2.09810528975049	0.211	0.082	2.57317073170732	38	10746	0.092095457033563	0.435573646648955
NPC1	0.000775393373998594	0.0162731249928725	0.450193976766456	1.75512321546089	0.316	0.14	2.25714285714286	38	10746	0.183609340916475	0.750468881236038
BRSK2	0.000787310882118282	NA	0.0643173614209271	6.92721778570423	0.053	0.001	53	38	10746	0.00159211492823621	0.119648993801778
ABL1	0.000795313433335382	0.0166226139252464	0	-144269502.153009	0	0.197	0	38	10746	0.257343140189967	0
CISD2	0.000796427451379826	0.0166226139252464	0.0144619856904633	-3.22877473777964	0.026	0.267	0.097378277153558	38	10746	0.416339058700272	0.0190967672265796
HMGN3	0.000797222841634363	0.0166226139252464	2.09453888106871	0.851397440364296	0.763	0.568	1.34330985915493	38	10746	1.66707744458356	3.05110283081688
EMP2	0.000802488400396914	0.0166962651425993	1.18260985285816	1.08645094052075	0.605	0.38	1.59210526315789	38	10746	0.805533830729758	1.79631947594493
DMTF1	0.000807423968601651	0.016718265050313	0.334460060238278	1.74988811412158	0.263	0.154	1.70779220779221	38	10746	0.260992820763414	0.573787037986995
DNAJB4	0.00080798659760916	0.016718265050313	0.683381637198861	1.33328590864575	0.421	0.249	1.69076305220884	38	10746	0.417299351618897	1.13126752078128
OAF	0.000808752363069224	0.016718265050313	0.874476509525995	1.2471343771882	0.526	0.29	1.81379310344828	38	10746	0.506748793065917	1.26172773522266
FDPS	0.000816538487338005	0.0168430733373169	1.27119560922165	1.04740165461173	0.632	0.39	1.62051282051282	38	10746	0.782770946802167	1.87685009356511
FOSB	0.00081990102027242	0.0168762960006073	0.856618522589597	-1.60763033021591	0.316	0.715	0.441958041958042	38	10746	8.38875981836122	2.91791391649476
EXOC3L1	0.000820969479431802	NA	0.117666329458569	3.34660155235987	0.132	0.019	6.94736842105263	38	10746	0.0258580668007005	0.18308070560299
ANXA6	0.000849195400216826	0.0174420027511486	0.0719175955535285	-2.30692789270904	0.079	0.338	0.233727810650888	38	10746	0.633886895494748	0.118859695869615
SPSB3	0.000851188370661499	0.0174423051579613	0.7713990922058	1.23143398067543	0.421	0.333	1.26426426426426	38	10746	0.604698120255898	1.3931225267129
G6PC3	0.000852831488570515	0.0174423051579613	0.349902850595719	1.53625301377666	0.289	0.174	1.66091954022989	38	10746	0.195697630630764	0.582313006944917
CAV1	0.000855613644698674	0.0174621318630982	12.1622401232451	1.05900005836922	0.947	0.646	1.46594427244582	38	10746	8.50938371147637	19.1328222655204
MAFB	0.000878556719097747	0.0178924669663184	0.111932618192395	-3.22948042675889	0.079	0.418	0.188995215311005	38	10746	2.17805179660165	0.230026566171771
AKAP13	0.000884523751801116	0.0179759858672999	0.473102361445102	-1.14218371812069	0.342	0.626	0.546325878594249	38	10746	2.03016619201782	0.779232807824853
MED1	0.000895712062529671	0.0181592117394034	0	-144269502.07241	0	0.189	0	38	10746	0.236758967811723	0
RCAN1	0.000897789222369161	0.0181592117394034	1.06453895900675	1.34605836977647	0.474	0.283	1.67491166077739	38	10746	0.724205899543036	2.64230123125658
LSM10	0.000899194851001289	0.0181592117394034	0.0379589408789323	-3.13927640608108	0.026	0.269	0.0966542750929368	38	10746	0.374862251115025	0.0820926327784627
KDM3B	0.000906423124496096	0.0182354362527406	0.340003111976179	1.55291806941525	0.263	0.177	1.48587570621469	38	10746	0.241355584816801	0.56607740379838
TPM3	0.000906755316626467	0.0182354362527406	1.30638993711333	-0.873752831343955	0.605	0.733	0.82537517053206	38	10746	3.92276653490906	1.97291213922339
SLC7A1	0.00091466260302625	0.0183561351144831	0.317108117983951	1.67684279767997	0.237	0.132	1.79545454545455	38	10746	0.152099977496829	0.551908502559453
WARS	0.000925282720313369	0.0184944961097132	0.789770107258666	1.2740519723385	0.421	0.27	1.55925925925926	38	10746	0.474352958223962	1.42303834393596
SULF1	0.000925396774097555	0.0184944961097132	0.0144619856904633	-4.23895456030986	0.026	0.263	0.0988593155893536	38	10746	0.695416837757453	0.0190967672265796
ASGR1	0.000938050668246697	0.0187012546287226	0.242691235946872	2.03525039173555	0.237	0.091	2.6043956043956	38	10746	0.125206775896964	0.377543883608512
SPNS1	0.000939624960064543	0.0187012546287226	0.0128690602747381	-3.08795869211843	0.026	0.268	0.0970149253731343	38	10746	0.401312809394022	0.016464330430782
SCP2	0.000943703779171844	0.018743708257242	0.36930988118658	-1.15537459463965	0.263	0.549	0.479052823315118	38	10746	1.24331240078266	0.642769774063667
FSTL1	0.000945699211429244	0.0187446923944401	0.618253901237143	-2.05557608307433	0.368	0.515	0.714563106796116	38	10746	3.51435046470588	1.20011310821185
UBE2D2	0.000960826555823407	0.0190054254871599	0.226459535061607	-1.26543542964554	0.211	0.502	0.420318725099602	38	10746	1.09822314950524	0.396151770201648
ARHGAP27	0.000968379949513753	0.0191155820771844	0.441695430928693	1.73444980208288	0.316	0.149	2.12080536912752	38	10746	0.233222852730771	0.750223495173405
C9orf142	0.000974246882828998	0.0191319898116525	0.0295858140764225	-3.28376006480855	0.026	0.289	0.0899653979238754	38	10746	0.543008082986938	0.0533722803090965
TJP1	0.000974816888551273	0.0191319898116525	1.07502509583012	1.12708639650924	0.605	0.325	1.86153846153846	38	10746	0.624743871639183	1.5037387890731
ARHGDIA	0.000975169417369604	0.0191319898116525	0.449439330095629	-1.18975304125339	0.342	0.563	0.607460035523979	38	10746	1.52784046088322	0.727987331896292
GJC2	0.000987330828789677	NA	0.172348880785589	2.90616202217549	0.132	0.034	3.88235294117647	38	10746	0.0418893788409906	0.332828358589301
RPL22L1	0.000997091858864417	0.0194609709069631	0.347251336908365	-1.3098161986232	0.289	0.542	0.533210332103321	38	10746	1.55356820352418	0.555343225578268
PQLC1	0.000997782728199824	0.0194609709069631	0.0172368059202643	-3.07814938181895	0.026	0.269	0.0966542750929368	38	10746	0.390218633977984	0.0240638312847797
EPB41L3	0.000997998508049389	0.0194609709069631	0.0379589408789323	-3.48226482575066	0.026	0.29	0.0896551724137931	38	10746	0.530062115665799	0.0820926327784627
HN1	0.00100009320149831	0.019462419818249	0.13317417301596	-2.26009685163468	0.132	0.37	0.356756756756757	38	10746	0.944536818653137	0.227143020820704
TOR1AIP2	0.00100339748072059	0.0194873547011722	0.622150663395028	1.12809942548279	0.395	0.32	1.234375	38	10746	0.502482358401765	1.20973791612903
PLAUR	0.00101915122492041	0.019753488429896	0.0497602449386068	-4.26877299737577	0.053	0.371	0.142857142857143	38	10746	1.93078946900294	0.0820693384412757
TMEM246	0.00102029813126814	NA	0.185638381126852	2.6583634896769	0.158	0.041	3.85365853658537	38	10746	0.0503075915341935	0.319745213725861
IL4R	0.00102201350129554	0.0197691888714457	0	-144269502.176476	0	0.198	0	38	10746	0.329924254374449	0
DENND2A	0.00103540968582532	NA	0.167247832969168	2.86546024061924	0.132	0.031	4.25806451612903	38	10746	0.035138107066118	0.38811707169543
USHBP1	0.0010367135992	NA	0.113313223154461	2.58259030899271	0.132	0.04	3.3	38	10746	0.0576975992631807	0.17438334608009
C6orf62	0.00103671682465927	0.020013413170226	0.214881658385212	-1.37463342052954	0.184	0.515	0.357281553398058	38	10746	1.22110828597888	0.361822715473334
SOD2	0.00104471272106396	0.0201274352840182	0.289698224784336	-2.42843151752492	0.263	0.518	0.507722007722008	38	10746	3.12566725219291	0.462113724620148
ABCG1	0.00105340920029554	0.0202544727074789	0.414458958046151	1.74874132584879	0.316	0.145	2.17931034482759	38	10746	0.22813454033196	0.705941118463757
RUNX1	0.00106132199811321	0.0203213697195653	0.0172368059202643	-3.75616775398513	0.026	0.287	0.0905923344947735	38	10746	0.63088442495324	0.0240638312847797
RHBDD2	0.00106282229234171	0.0203213697195653	0	-144269502.158398	0	0.195	0	38	10746	0.295230147427749	0
TGFBI	0.00106321710149081	0.0203213697195653	0.130076100942994	-3.76057904369012	0.105	0.385	0.272727272727273	38	10746	2.41684075969724	0.243295599304957
RPL8	0.00106636448645392	0.0203286990748899	8.08555933674852	-0.481081073981551	0.921	0.943	0.976670201484624	38	10746	15.5191102279601	10.6990417853165
ARRDC2	0.00106983775399663	0.0203286990748899	0.40289140588476	1.85582836087283	0.316	0.15	2.10666666666667	38	10746	0.283758446755336	0.650318630288044
BCAP29	0.0010701149553289	0.0203286990748899	0.847212763273303	1.00090513731435	0.5	0.379	1.31926121372032	38	10746	0.661524476107574	1.37680086527406
PLAU	0.00107204184885748	0.0203286990748899	0	-144269503.223518	0	0.225	0	38	10746	0.5048041746166	0
ABO	0.00109023244970836	NA	0.161192711288953	2.70529122582032	0.105	0.039	2.69230769230769	38	10746	0.0459600253634365	0.337679792664318
FGD5	0.00109943621006085	0.0208072082740986	0.459512309664222	1.52521454406227	0.316	0.175	1.80571428571429	38	10746	0.241796069599899	0.77824538151267
NFATC1	0.00110835106979518	0.0208963760536756	0.326178727379371	1.80438747284639	0.184	0.131	1.40458015267176	38	10746	0.188781859324509	0.780369347119922
SERTAD2	0.00110848626216425	0.0208963760536756	0.509358575711685	1.45319011127457	0.368	0.203	1.8128078817734	38	10746	0.287460644673888	0.878314367231743
C3orf14	0.00112810612267398	0.021213766489554	0	-144269502.237802	0	0.178	0	38	10746	0.209363844856902	0
CPPED1	0.00112972720950287	0.021213766489554	0	-144269502.20431	0	0.187	0	38	10746	0.262162787172305	0
PLS1	0.00113307284547068	NA	0.0625938527175705	7.38447230141419	0.026	0.001	26	38	10746	0.00292672137260361	0.238030835379803
SMIM10L1	0.00113707856484124	0.0212983025722069	0.440947877881775	1.33433179417346	0.316	0.222	1.42342342342342	38	10746	0.300843172489566	0.798268132642017
TGFBR2	0.00113865107699435	0.0212983025722069	2.8436557108154	0.863604967045096	0.789	0.597	1.32160804020101	38	10746	2.18486405280965	4.07543371199007
GAB1	0.00116363033708443	0.0216870210069999	0.423915678020824	1.75180969325665	0.289	0.14	2.06428571428571	38	10746	0.198933037526325	0.745196677254577
TSTA3	0.00116393541582258	0.0216870210069999	0.334932460648463	1.37730857894286	0.263	0.199	1.32160804020101	38	10746	0.249478052077264	0.546704398974094
FAM102A	0.00117152215622735	0.0217627573229242	0.398176974434937	1.85256675931061	0.342	0.145	2.35862068965517	38	10746	0.29627445598614	0.625360748755472
AQP1	0.00117525620570772	0.0217627573229242	0.0534724527644308	-4.16653331958174	0.026	0.326	0.0797546012269939	38	10746	1.52543178669326	0.164185265556925
PTMS	0.00117580524692281	0.0217627573229242	4.46111139283344	0.6578624842025	0.816	0.71	1.14929577464789	38	10746	4.02447193533848	6.51343461809179
MYEF2	0.00117703691116407	0.0217627573229242	0.22642032778925	2.26335894479639	0.158	0.066	2.39393939393939	38	10746	0.0938560872278006	0.507967884557096
PICALM	0.00119096369485403	0.0219754173303532	0.154242414204795	-1.62614361384432	0.158	0.438	0.360730593607306	38	10746	0.872436087886123	0.24263091462977
RRBP1	0.00119310113814749	0.0219754173303532	0.517136939605179	-1.24614553306862	0.342	0.556	0.615107913669065	38	10746	1.82450559912898	0.903895178078662
OMG	0.00119768352359284	NA	0.0854014958469667	5.02014734634187	0.079	0.004	19.75	38	10746	0.00592551943516078	0.149652507905585
PRDX4	0.00120947618985418	0.02216811663277	0.268509286073885	-1.74902700595781	0.263	0.434	0.605990783410138	38	10746	1.15499232613041	0.419725575463087
RAB32	0.00121026502367836	0.02216811663277	0.0649363570208461	-2.36328342849361	0.079	0.327	0.241590214067278	38	10746	0.6126256100583	0.101735603140431
IFNGR1	0.00121046707659473	0.02216811663277	0.0947885285516705	-2.04905001241321	0.079	0.45	0.175555555555556	38	10746	1.07745401180674	0.170028500758557
NFKBIZ	0.00123151234626191	0.0225107370617476	0.22939175050102	-2.06547159902106	0.184	0.496	0.370967741935484	38	10746	1.97655822456674	0.442851098185218
CNTNAP3B	0.00123673745939037	0.0225634317164913	0.451321465884091	1.8335385383178	0.342	0.133	2.57142857142857	38	10746	0.251713798496516	0.809657924853969
C1orf54	0.00123968267775256	0.0225744106517776	0	-144269502.532528	0	0.205	0	38	10746	0.333373468148686	0
CCDC85B	0.00124539026187207	0.0226355554577616	0.345233760277129	-1.3653417227319	0.237	0.529	0.448015122873346	38	10746	1.69132841507777	0.653244235899203
PDCL	0.00125026611809062	0.0226720590178373	0.409350891592326	1.29095850413701	0.342	0.238	1.43697478991597	38	10746	0.329192388364175	0.632121462499746
FAM129B	0.0012521058234703	0.0226720590178373	0.0172368059202643	-3.18567703222998	0.026	0.244	0.10655737704918	38	10746	0.361923630488169	0.0240638312847797
ZNF22	0.0012782968115418	0.0230789126699198	0.822884437763376	1.16489058700359	0.5	0.305	1.63934426229508	38	10746	0.485933185953974	1.34171653679385
CHCHD2	0.00127936669425279	0.0230789126699198	1.82819094256017	-0.654431282725358	0.684	0.804	0.850746268656716	38	10746	4.28815831515915	2.71167899692183
PGK1	0.00128380592597905	0.0231157055793574	0.397987949881774	-1.16746778419831	0.289	0.568	0.508802816901408	38	10746	1.57536255592164	0.666799824666555
TNFSF10	0.00128952961928864	0.0231578131140112	1.21096332318306	1.29407534533194	0.553	0.322	1.71739130434783	38	10746	0.777672973047876	2.17322069386795
PDGFB	0.00129095252177141	0.0231578131140112	0.442406422857208	1.87594210855799	0.316	0.107	2.95327102803738	38	10746	0.181804676554793	0.833159779901894
CHST15	0.00129607441102177	0.0232064773259716	0.402616543684611	1.68500568630797	0.289	0.153	1.88888888888889	38	10746	0.257172943935426	0.712067970677936
OAZ1	0.00130136099902366	0.0232287977330511	2.56838767984546	-0.761133306220995	0.711	0.85	0.836470588235294	38	10746	6.94387676912276	4.22711687957377
CCDC47	0.00130214375333205	0.0232287977330511	0.7104757858758	1.00906986597131	0.447	0.366	1.22131147540984	38	10746	0.60363675043889	1.17282130740639
H3F3B	0.00130774032851216	0.0232855130953006	4.89299871627643	-0.560568677506115	0.895	0.918	0.974945533769063	38	10746	10.2315258245265	6.60145066236607
PPP1CB	0.00131622162969967	0.0233932895920607	0.592775115777541	-0.978168001524733	0.447	0.656	0.68140243902439	38	10746	2.08969759898339	0.913936702368903
PHF19	0.00132553290273372	0.0235153930976683	0	-144269502.470385	0	0.17	0	38	10746	0.230418165837352	0
FAM107B	0.00132826816748184	0.0235206015760158	1.27997495075502	1.21307498793405	0.579	0.409	1.41564792176039	38	10746	1.18543924267166	2.04956216785606
ALG10B	0.00133711652206852	NA	0.161719309140506	2.57782677653365	0.105	0.046	2.28260869565217	38	10746	0.0599327590683253	0.387921106203971
UHRF1BP1L	0.00134925200846435	0.0238483387110772	0	-144269502.075829	0	0.181	0	38	10746	0.232206415361631	0
TKT	0.00135576202181499	0.023919515670593	0.219767238351938	-1.59347787764069	0.184	0.428	0.429906542056075	38	10746	0.88686281922151	0.374621962373786
C6orf48	0.00137549474696269	0.0242232923171693	0.082804893073072	-2.2254025534455	0.079	0.373	0.211796246648794	38	10746	0.748084568253033	0.153401636077089
BEND7	0.00138087813741582	NA	0.252043588371164	2.18605763709244	0.184	0.071	2.59154929577465	38	10746	0.0731993516682173	0.456133251171739
PEX2	0.00138136227895294	0.0242822314473607	0.464951932096964	1.46036568155399	0.368	0.199	1.84924623115578	38	10746	0.27749616555301	0.733068493330738
PHF14	0.00138559534347264	0.0243122767644298	0.818757981084983	1.10860201910737	0.5	0.324	1.54320987654321	38	10746	0.540127985719872	1.30066855257545
ISLR	0.00140780229054071	0.0246570172086885	0	-144269504.064076	0	0.235	0	38	10746	0.81753570834823	0
TRIL	0.00141396474196499	NA	0.211481284651482	2.99147420065964	0.158	0.03	5.26666666666667	38	10746	0.0358525345489749	0.411641547359534
HLA-DPA1	0.00141411046957829	0.0246800287120281	0.059266647550275	-5.75960897715931	0.053	0.369	0.143631436314363	38	10746	4.96381367613646	0.114627045654409
PAPSS2	0.00141424020025324	0.0246800287120281	0	-144269502.648968	0	0.178	0	38	10746	0.281979923047157	0
CAPZA2	0.00142909360889704	0.0248941387604072	0.347503317780413	-1.1782411527889	0.263	0.53	0.49622641509434	38	10746	1.23917362132582	0.574576679228393
RP11-473M20.9	0.001433471793403	0.0249253317434135	0.217958818064704	2.48726365581295	0.158	0.054	2.92592592592593	38	10746	0.0822281544199774	0.488772448500051
PRRX2	0.00146590549217067	0.0254433650560002	0	-144269502.984234	0	0.193	0	38	10746	0.367195067024518	0
MRPL21	0.00149141679212535	0.0257953657108002	0.113551350237881	-2.0481531703977	0.079	0.34	0.232352941176471	38	10746	0.536587091844448	0.242654224494011
TNK2	0.00149154144097537	0.0257953657108002	0.262211043541657	1.76368608410068	0.237	0.121	1.95867768595041	38	10746	0.188688794172248	0.422246910007944
FBXO28	0.0015056084527348	0.025991982482427	0.255113534446229	1.70933113154248	0.211	0.127	1.66141732283465	38	10746	0.159624187559977	0.438794020917068
RCN3	0.0015091463853393	0.0260064528264284	0.0581674584259189	-3.61088784683974	0.053	0.284	0.186619718309859	38	10746	0.875896047358346	0.107185245052433
EML1	0.00153886077235199	0.0264711532501191	0	-144269502.405876	0	0.171	0	38	10746	0.231638904141073	0
ESRRA	0.0015618370216838	0.0268184955969341	0	-144269501.955705	0	0.175	0	38	10746	0.228168396850062	0
MXRA8	0.00158516127662623	0.027170566864307	0.0172368059202643	-4.89380930861207	0.026	0.286	0.0909090909090909	38	10746	1.24408737299539	0.0240638312847797
DIXDC1	0.00159741632727757	0.0272869741417802	0.0195947055469887	-3.26730321550978	0.026	0.242	0.107438016528926	38	10746	0.36896281979432	0.0286970581321791
SF3B5	0.00159761791923223	0.0272869741417802	0.499950567684818	-0.940956282463744	0.342	0.608	0.5625	38	10746	1.62706114564463	0.917690906341012
MYO15B	0.00160301685701142	0.0273307281125505	0.173227804470938	2.41176543170891	0.132	0.062	2.12903225806452	38	10746	0.107117061283911	0.366675112348884
SSR3	0.00160617397943685	0.0273361730457866	0.509310896282102	-1.27927343794627	0.342	0.539	0.634508348794063	38	10746	1.52493093907092	0.889613684059495
C11orf96	0.00161736148349898	0.0274780302831493	0	-144269505.355551	0	0.317	0	38	10746	2.4356445206445	0
GABARAPL2	0.00163377279358744	0.0277079811982884	1.71231815931546	0.737476592358013	0.711	0.573	1.24083769633508	38	10746	1.44558287049437	2.35543239584518
PLPP2	0.00163670844132175	NA	0.151471900132309	2.6032332437584	0.158	0.038	4.15789473684211	38	10746	0.0440444949125109	0.244494831613391
POMP	0.00163837344064391	0.0277371728536429	0.825935173073862	-0.920804268252627	0.447	0.671	0.666169895678092	38	10746	2.49242087199315	1.45352590926854
BCHE	0.00164970448761318	NA	0.0975555097071066	3.9196040838876	0.079	0.011	7.18181818181818	38	10746	0.0151477224424207	0.196171182054248
SNCG	0.00165280468737612	0.0279323992166564	1.2556457204717	1.3877485234886	0.579	0.271	2.13653136531365	38	10746	0.702851202134296	1.99046091777283
NF2	0.00168336481852358	0.0283990425513794	0	-144269502.001171	0	0.17	0	38	10746	0.195147667210614	0
SPATS2L	0.00169693229459562	0.0285778825067126	0.15713205300403	-1.58963025244136	0.132	0.409	0.322738386308069	38	10746	0.815402717322485	0.326448423584132
SULT1C4	0.00172001970155283	NA	0.153558651674388	2.83064153296884	0.158	0.032	4.9375	38	10746	0.0439066918882192	0.241187163062602
SERPINH1	0.00172556828340246	0.0290094228167816	0.288927316958224	-1.77729324781594	0.237	0.408	0.580882352941177	38	10746	1.2043782305237	0.507729973135327
IFI44L	0.00173433963507047	0.0291060865934387	0	-144269503.301509	0	0.256	0	38	10746	0.671965094208004	0
REXO2	0.00175212334468847	0.0293533985728418	1.21042830438997	0.976379856670147	0.579	0.394	1.46954314720812	38	10746	0.85415322075773	1.98508123813292
MINOS1	0.0017577553046118	0.0293966264745235	0.408479115011663	-1.09601895451822	0.289	0.541	0.534195933456562	38	10746	1.3670006059386	0.696644044235946
CTNNA1	0.00176291741278427	0.0294110665052623	1.44352962139482	0.824998767515419	0.658	0.477	1.37945492662474	38	10746	0.986190844107731	1.99718057672622
TUBGCP6	0.00176472505346638	0.0294110665052623	0.252028006069639	2.2177200911159	0.184	0.066	2.78787878787879	38	10746	0.0992168722747445	0.555247243457307
MYCN	0.00176914529074839	NA	0.0669586727458638	4.27563197704835	0.053	0.007	7.57142857142857	38	10746	0.00718182386155857	0.127701126162115
KALRN	0.00179395493022261	0.029801417540672	0.244217372554915	2.07622002113974	0.184	0.078	2.35897435897436	38	10746	0.0813113196563164	0.435090702797378
AZIN1	0.00179433428564204	0.029801417540672	0.0195947055469887	-3.05133864805641	0.026	0.261	0.0996168582375479	38	10746	0.408242285265473	0.0286970581321791
EEF1B2	0.00180971485468429	0.0300051345872181	2.30185006372337	-0.712469902208747	0.711	0.84	0.846428571428571	38	10746	6.93961796290053	3.81381322268051
SLC47A1	0.0018136340043489	NA	0.0882307120812058	3.57088439123212	0.079	0.014	5.64285714285714	38	10746	0.0173375056803807	0.171236278887297
ZNF711	0.00181373553805272	NA	0.112325339711561	3.35348681853218	0.105	0.017	6.17647058823529	38	10746	0.0218334870931556	0.204521973305158
PFN1	0.00182071737965424	0.030131124491837	2.15009389441756	-0.780393701988193	0.711	0.815	0.87239263803681	38	10746	5.90509628383457	3.27121480163373
ANP32E	0.00182356956075376	0.030131124491837	0.0874995697036638	-2.29988279592665	0.079	0.322	0.245341614906832	38	10746	0.632576325357566	0.178695443809232
JMY	0.00183608652257663	0.0302859956711998	0.387302845414642	1.64247766492527	0.316	0.149	2.12080536912752	38	10746	0.215311263756537	0.621229097130529
RPS8	0.00184424970867919	0.0303686452029173	14.2844140653384	-0.541329314065055	0.921	0.958	0.961377870563674	38	10746	28.6395936722831	18.9805560069514
COMMD5	0.00185921506075681	0.0305628305124068	0	-144269501.838732	0	0.17	0	38	10746	0.203066377872705	0
IMP4	0.00186316437698562	0.0305747496261841	0.024856950857693	-3.07700496094971	0.026	0.242	0.107438016528926	38	10746	0.339326056534307	0.0405832588927511
RNF146	0.00186628804943385	0.0305747496261841	0.465442448033495	1.43465882555422	0.316	0.201	1.57213930348259	38	10746	0.287858483551264	0.838622377469806
SERPINF1	0.00188414718615903	0.0307498322321095	0.0144619856904633	-5.93630380020603	0.026	0.315	0.0825396825396825	38	10746	2.57986933934527	0.0190967672265796
COL6A2	0.00188473783988342	0.0307498322321095	2.02400033666407	-1.95097740382395	0.763	0.584	1.30650684931507	38	10746	9.58373801671435	2.93662253402346
TMUB2	0.0018865515259189	0.0307498322321095	0	-144269501.89191	0	0.179	0	38	10746	0.245930102262833	0
PCMTD2	0.00189299486095182	0.0308027356343732	0.349033514806719	1.40487468277965	0.289	0.208	1.38942307692308	38	10746	0.326846607451402	0.551040622990583
DAPK2	0.00190144042128206	NA	0.0995814268227453	3.43480109217874	0.079	0.016	4.9375	38	10746	0.0248817693493939	0.190106453961134
POLR2L	0.00191310186246414	0.031077420305425	2.31388243710321	0.710787886821209	0.711	0.62	1.14677419354839	38	10746	2.0455668782937	3.50931306150767
KIAA0930	0.00191666011353691	0.0310828061846818	0.0189948861031304	-3.14295499064389	0.026	0.265	0.0981132075471698	38	10746	0.431548508943819	0.0274805311657598
RHOA	0.00194361244031871	0.0314669220799834	1.48505986020768	-0.6372419660715	0.658	0.753	0.873837981407703	38	10746	3.36164957231236	2.04997384532927
NIPAL2	0.00194741775739036	0.0314689435040354	0.149336169089557	1.93399349436984	0.158	0.086	1.83720930232558	38	10746	0.106971907988508	0.249881333426762
OGT	0.00195027086804829	0.0314689435040354	0.828963329730389	1.33660245529732	0.5	0.302	1.65562913907285	38	10746	0.650381566839215	1.27902155434765
METTL4	0.00196423210080567	0.0316177179177998	0.233714284732198	1.88249460414029	0.211	0.095	2.22105263157895	38	10746	0.121697546879743	0.384400434629816
RRP36	0.00196605554165494	0.0316177179177998	0.0172368059202643	-3.08358430148692	0.026	0.237	0.109704641350211	38	10746	0.312686338688208	0.0240638312847797
MBOAT1	0.00196919597397612	NA	0.0970434618713414	3.19226474897929	0.105	0.018	5.83333333333333	38	10746	0.0221795884138355	0.159404187810636
CXorf36	0.00197117902276645	0.0316472792105154	0.85637559429322	1.52365477918925	0.553	0.183	3.02185792349727	38	10746	0.379661013400745	1.25025217413028
CCNL2	0.00199187100845137	0.0319262785763927	0.535292951040089	1.18959544406313	0.342	0.316	1.08227848101266	38	10746	0.639211960868863	1.07935685720642
RCBTB1	0.0019965877819877	NA	0.179974985944768	2.18066183512799	0.158	0.064	2.46875	38	10746	0.0769376847654185	0.33465252749869
RBBP7	0.00200579636523775	0.0320960737314539	0.0896377884936197	-2.01102027407672	0.079	0.33	0.239393939393939	38	10746	0.527623031910776	0.164345162950494
CD40	0.00201050352050997	0.0321068521201719	0	-144269502.10978	0	0.178	0	38	10746	0.242327276868331	0
AGO4	0.0020131359577062	0.0321068521201719	0.313218233063802	1.58724075214127	0.289	0.156	1.8525641025641	38	10746	0.231624464704406	0.474280721938035
ZNF620	0.00201383250317113	NA	0.13813375349776	2.88981833456475	0.105	0.028	3.75	38	10746	0.035924013743847	0.271531911595608
PRKCZ	0.00201529612851311	NA	0.130869913781511	3.30587628825431	0.105	0.019	5.52631578947368	38	10746	0.0293808465730467	0.238336494689068
NSMCE2	0.00201728991696677	0.0321199235870098	0	-144269501.849469	0	0.169	0	38	10746	0.20033299969845	0
LINC00520	0.00204524326971829	NA	0.0634532554228082	5.05079522414952	0.026	0.005	5.2	38	10746	0.00778300488545278	0.246277898335388
ARPC3	0.00207297543488981	0.0329520996110455	1.51732396813072	-0.815443275433738	0.658	0.757	0.869220607661823	38	10746	3.99759759621963	2.1764121391654
SMAD9	0.00209167031501805	0.0331944977669999	0.293868151402988	1.76803114456519	0.237	0.112	2.11607142857143	38	10746	0.132399470052192	0.51779098843664
TMEM131	0.0020955217432071	0.0331976491057181	0.405391967892488	1.33851867937684	0.289	0.214	1.35046728971963	38	10746	0.299762787366793	0.715861921360139
PPARG	0.0021015794646854	0.0331976491057181	0.380407601500779	1.75701655255605	0.263	0.127	2.07086614173228	38	10746	0.194500346687539	0.661871154778953
BST2	0.00210220761491623	0.0331976491057181	0.133711291603045	-2.89061359285712	0.079	0.382	0.206806282722513	38	10746	1.17777811946333	0.360036861583585
TPI1	0.00214698930160098	0.0338493419677942	0.883710062577783	-0.947049634210474	0.5	0.669	0.747384155455904	38	10746	2.61925246103443	1.54391111991878
FZD5	0.00215149443081897	NA	0.125423052056786	2.90380618291796	0.105	0.028	3.75	38	10746	0.0336921751807452	0.223643270527971
CCDC71L	0.00215814304352416	0.0339695946703729	0.793497019304483	1.34471753170064	0.474	0.246	1.92682926829268	38	10746	0.461122708620447	1.28631902059621
MAP1A	0.00216379770764286	0.0340030396700223	0	-144269502.831577	0	0.175	0	38	10746	0.321126509582611	0
JUNB	0.00216807550115082	0.0340147741084461	2.12245411969306	-1.20765189534628	0.605	0.785	0.770700636942675	38	10746	10.9239008988119	4.98709555923026
TPBG	0.00218031917272288	0.0340835284256866	0.419813196419257	1.400080496751	0.289	0.192	1.50520833333333	38	10746	0.27638893187538	0.755525048815395
F11R	0.00218168685269553	0.0340835284256866	0.324132448981383	1.76117384547858	0.263	0.116	2.26724137931034	38	10746	0.150905771871287	0.552755677980524
MAP3K8	0.00218307246326676	0.0340835284256866	0.0222122616807854	-4.43374401719169	0.026	0.345	0.0753623188405797	38	10746	1.28079576313601	0.0343267913668702
PDGFRB	0.00220084713410331	0.0343054376097366	0.0189948861031304	-4.69240468741267	0.026	0.283	0.0918727915194346	38	10746	1.15387055650831	0.0274805311657598
FARP1	0.0022197092251743	0.0345435524492795	0.574051930597714	1.27830691737922	0.395	0.233	1.69527896995708	38	10746	0.342679156894485	0.917717994536184
ZFAND5	0.00223408977994143	0.0346889048746289	0.601027311046733	-1.33962536598782	0.395	0.613	0.644371941272431	38	10746	2.47922734723354	1.02372715957103
ATM	0.00223625141982192	0.0346889048746289	0.0189948861031304	-3.39117608764247	0.026	0.308	0.0844155844155844	38	10746	0.671238541827738	0.0274805311657598
PSMC5	0.00225110203328952	0.0348605708723761	0.235185079543822	-1.33778989329898	0.184	0.461	0.399132321041215	38	10746	0.937642861589871	0.404117585598588
SERP1	0.00225782897479416	0.0348605708723761	0.484023105614538	-0.974339075810581	0.316	0.613	0.515497553017945	38	10746	1.80023021013131	1.11176715531202
SERF2	0.00225817463140898	0.0348605708723761	5.24571101424743	-0.53349067851859	0.921	0.899	1.02447163515017	38	10746	9.69436599767011	6.89573575780849
CAMTA1	0.00226804132458374	0.0349568673275442	0.136001869831026	-1.49838005357803	0.132	0.398	0.331658291457286	38	10746	0.732105051269305	0.219309636234907
TUBA1C	0.00233593307071656	0.0359457560227039	0.185012768445084	-2.02391913033882	0.184	0.38	0.484210526315789	38	10746	1.15500530960727	0.318942843670497
CHD3	0.00235936745429459	0.0362009466052446	0.0270311809778365	-2.41641835893662	0.053	0.289	0.183391003460208	38	10746	0.483982969040642	0.0347520180198951
CCDC167	0.00236003264487632	0.0362009466052446	0.0295858140764225	-3.05659152712669	0.026	0.232	0.112068965517241	38	10746	0.356616769278577	0.0533722803090965
RGCC	0.00237631193935565	0.0363927073319761	0.0172368059202643	-4.71287356885303	0.026	0.317	0.0820189274447949	38	10746	1.34073943025318	0.0240638312847797
RPL29	0.00238322908070977	0.0363940806258089	7.73693327783366	-0.501563282216211	0.842	0.935	0.900534759358289	38	10746	17.2770151821388	11.5534647547487
CTSK	0.00238395773641497	0.0363940806258089	0.0440522414378168	-4.95646726490632	0.026	0.284	0.0915492957746479	38	10746	1.30155044946378	0.109097455863171
JAZF1	0.00239452216756153	0.0364975190508232	0	-144269501.904412	0	0.168	0	38	10746	0.221588831785133	0
FBN1	0.00244236846812204	0.0371178965852378	0.711297811333351	-1.98745342803713	0.447	0.502	0.890438247011952	38	10746	4.1688073871779	1.20480358469071
PHKB	0.00244293018115237	0.0371178965852378	0.536387382915355	1.13620675500836	0.395	0.308	1.28246753246753	38	10746	0.517763603739165	0.850160626208178
EGR1	0.00245638821595635	0.0372636026524528	0.712364416830326	-2.0832609476766	0.342	0.572	0.597902097902098	38	10746	6.77646176467679	1.82631979054062
JAKMIP3	0.00246776928740574	NA	0.0529633668626504	6.1271709694643	0.053	0.001	53	38	10746	0.00204553888650586	0.102320809185392
ZNF43	0.00247366254860374	0.0374666530356915	0.247239692997079	1.86508615827106	0.211	0.098	2.1530612244898	38	10746	0.12583078945692	0.413352125221115
RAB17	0.00248941775877083	NA	0.0767422202049437	5.47653850504688	0.053	0.003	17.6666666666667	38	10746	0.00341946745342082	0.162063502084006
EPSTI1	0.00250066088644206	0.037816116670481	0	-144269502.485718	0	0.205	0	38	10746	0.36410716339751	0
TTLL9	0.00251109522781995	NA	0.068517591624454	5.54810045331823	0.053	0.003	17.6666666666667	38	10746	0.00435135822917329	0.13369175402871
RFFL	0.002513364181368	0.0379486475848244	0.177448843629873	2.07510472537829	0.105	0.083	1.26506024096386	38	10746	0.121071123170916	0.487440914100327
AZIN1-AS1	0.00251458531016211	NA	0.14597048470571	3.05383125657412	0.105	0.023	4.56521739130435	38	10746	0.026771116113782	0.371324728325247
FNBP1L	0.00252232439331521	0.037992151386683	0.393463778398057	1.46494907736154	0.289	0.17	1.7	38	10746	0.229710064252715	0.71351474931214
EXT1	0.00252413338393825	0.037992151386683	0.0144619856904633	-3.15888320039322	0.026	0.222	0.117117117117117	38	10746	0.297804644898783	0.0190967672265796
EPS15	0.00253596006992865	0.0381106136561976	0.658418169685893	1.06017832580331	0.395	0.356	1.10955056179775	38	10746	0.638764517628575	1.0898314256004
TRMT13	0.00255130522076333	0.0382815002984629	0.216748248966083	1.87487384692067	0.184	0.094	1.95744680851064	38	10746	0.135227879124273	0.367531588451541
MROH1	0.00256280981603213	0.0383943187524689	0.25192560781265	1.82326599695307	0.237	0.101	2.34653465346535	38	10746	0.136852324176978	0.407335475029418
ISG15	0.00258069776291218	0.0386022694877842	0.207162125674745	-1.91986653980904	0.184	0.446	0.412556053811659	38	10746	1.38530305826698	0.342032757031716
ATP5G3	0.00258601237181777	0.0386124184085885	0.783534472598687	-0.863911829397721	0.447	0.659	0.678300455235205	38	10746	2.29661103315997	1.25011882557699
APRT	0.00258939295047734	0.0386124184085885	0.465498652479454	-0.88288383942695	0.316	0.614	0.514657980456026	38	10746	1.74743715133559	0.778434570620704
LOXL2	0.00261222381667752	0.0388926615549529	0.105109980014298	-2.88278776056705	0.079	0.261	0.302681992337165	38	10746	0.681080670036578	0.203214019138989
ZNF345	0.00261460267044364	NA	0.144583353728803	2.37172210591174	0.105	0.045	2.33333333333333	38	10746	0.0517183015607759	0.355336983245633
PLIN3	0.00262233816922293	0.0389829993582169	0.101934550848221	-2.00495091761842	0.105	0.332	0.316265060240964	38	10746	0.590350821562216	0.167699230921115
LRRC17	0.00263570515306811	0.0391213370408399	0	-144269502.896753	0	0.192	0	38	10746	0.382988200552952	0
TMCC1	0.00266630306904283	0.0395019803728034	0.338712081635471	1.6943578353685	0.237	0.125	1.896	38	10746	0.163187115129239	0.671094136389404
EMG1	0.00266955146088394	0.0395019803728034	0	-144269501.87461	0	0.159	0	38	10746	0.191950465161075	0
CSRNP1	0.00269347030027554	0.0397947843597458	0.0627720264872726	-2.44000726374253	0.079	0.345	0.228985507246377	38	10746	0.792518274452067	0.0940068174862008
GIT1	0.00270035039913175	0.0398353375112345	0.500755815812672	1.31406436446713	0.342	0.215	1.5906976744186	38	10746	0.304587898918264	0.924444175514153
CELSR1	0.00272681855945871	NA	0.194580024984764	2.63443240778866	0.132	0.038	3.47368421052632	38	10746	0.0437228230335636	0.463071808112286
OCLN	0.00274592469561497	NA	0.204948760678052	2.48763904728375	0.158	0.047	3.36170212765957	38	10746	0.0723126421190699	0.380443096609177
MAML2	0.002785721010137	0.0410318814841739	0.514343451072615	1.31063547272616	0.342	0.241	1.41908713692946	38	10746	0.400386132330835	0.858589096691456
ABRACL	0.00279828729121849	0.041138157852994	0.101036105349914	-1.83560262183293	0.105	0.345	0.304347826086957	38	10746	0.651373010994959	0.165957236388599
FIBP	0.00280147737481201	0.041138157852994	0.124047177276391	-1.63794936383533	0.105	0.371	0.283018867924528	38	10746	0.62346208949134	0.28486727109905
BCR	0.00283597996360402	0.0415814231193265	0.34193479200348	1.49925108466784	0.237	0.151	1.56953642384106	38	10746	0.196945571670428	0.669547311811701
PRNP	0.00284148356092398	0.0415988011282381	0.108533276337196	-1.97503957523304	0.105	0.378	0.277777777777778	38	10746	0.789774131520684	0.202735882030374
SUN1	0.00284992242084327	0.0416590328983053	0.573456570613939	1.05970057143771	0.342	0.323	1.05882352941176	38	10746	0.568946576312814	1.09158349137274
ZNF341-AS1	0.00287877297585016	NA	0.0674365068294307	3.88277979205415	0.079	0.008	9.875	38	10746	0.00816189905153117	0.108349361264586
ZSCAN4	0.00288644267025125	NA	0.0534867967156061	5.81281086714698	0.053	0.002	26.5	38	10746	0.00263246316390407	0.107394125174336
CFH	0.00290654654123413	0.0424223679268309	0.178963896515316	-3.2194053850105	0.132	0.406	0.32512315270936	38	10746	3.16312029337885	0.331886218070191
INAFM1	0.00296912454351209	0.0432632984160674	0	-144269502.356353	0	0.179	0	38	10746	0.299553162699374	0
BCL10	0.00297314476813419	0.0432632984160674	0.397131281287139	1.15217635893757	0.237	0.259	0.915057915057915	38	10746	0.37538798497113	0.780491101393542
TCN2	0.00298398243351848	0.0433327415879889	0	-144269502.37208	0	0.187	0	38	10746	0.313367396139823	0
SLC26A11	0.00298691377706059	0.0433327415879889	0.19705281611188	2.12873246322867	0.158	0.068	2.32352941176471	38	10746	0.0828995862946742	0.397794724657595
MARVELD1	0.00301043203740437	0.0435709934407317	0.0497602449386068	-2.39908909559404	0.053	0.27	0.196296296296296	38	10746	0.419469219173668	0.0820693384412757
TMEM141	0.00301238260474695	0.0435709934407317	0.034486234284028	-2.28556846311314	0.053	0.28	0.189285714285714	38	10746	0.396405019014682	0.0488609656204062
YPEL1	0.00302420361799545	0.0436198011866556	0.182966046947004	2.11514930075024	0.184	0.069	2.66666666666667	38	10746	0.102753415375309	0.287111949924303
ZDHHC2	0.00302800724754308	0.0436198011866556	0	-144269501.869635	0	0.168	0	38	10746	0.240973048022711	0
GIMAP4	0.00303114496752119	0.0436198011866556	0.874530333787834	1.32297718778139	0.5	0.282	1.77304964539007	38	10746	0.716766627913894	1.38004419827668
TPM1	0.00303386969740052	0.0436198011866556	0.408294283489584	-2.06078854540424	0.263	0.453	0.580573951434879	38	10746	2.31750934471022	0.858018220363643
GNPTAB	0.00304469113764821	0.0437101486273699	0	-144269502.091445	0	0.191	0	38	10746	0.33484487228251	0
PSD3	0.00307556650516762	0.0440860801223645	0	-144269502.500636	0	0.177	0	38	10746	0.299029067649226	0
BMP1	0.0030839948828476	0.0440860801223645	0.0514209927322422	-2.74591740623434	0.053	0.253	0.209486166007905	38	10746	0.463954988840526	0.0839250349192006
POP7	0.0030846068724669	0.0440860801223645	0.0264085679295971	-3.01136006955737	0.026	0.226	0.115044247787611	38	10746	0.281965762003633	0.0445418388595448
ZNF71	0.00311501813640348	NA	0.160664025255382	2.27588062901264	0.132	0.052	2.53846153846154	38	10746	0.05438332099173	0.28225064891005
GNAQ	0.00311704926834364	0.0444837564473397	0.185203595546103	-1.43950518883139	0.158	0.458	0.344978165938865	38	10746	1.01686964421438	0.344357441740344
CBR4	0.0031284994042151	0.0445811165100651	0.245799967428229	1.49325929426834	0.211	0.153	1.37908496732026	38	10746	0.194709089852397	0.429652467640472
CCDC154	0.00314393022551554	NA	0.07075297696849	5.46117218410124	0.053	0.003	17.6666666666667	38	10746	0.00400977379434436	0.140624203615462
YBX1	0.00314453721091676	0.0447434666953636	2.90776186415119	-0.596655979539215	0.816	0.822	0.992700729927007	38	10746	5.84339195173948	3.98758259571732
RPL21	0.00316254139947504	0.0448992939720294	9.68602110086444	-0.538083642407241	0.947	0.954	0.992662473794549	38	10746	19.3962592906213	13.0168594193583
ZNF770	0.00316502209053871	0.0448992939720294	0.373259015175134	1.47502975502766	0.316	0.16	1.975	38	10746	0.210341416617586	0.613755331660104
TNFAIP8L1	0.00317138287931903	0.0448992939720294	0.410425002420452	1.52556702650521	0.342	0.146	2.34246575342466	38	10746	0.209756555085746	0.657729072459043
COL14A1	0.0031741325853786	0.0448992939720294	0	-144269505.345815	0	0.287	0	38	10746	2.45542959168582	0
GCNT2	0.00319223336975978	NA	0.150446572424024	2.52204634172606	0.132	0.041	3.21951219512195	38	10746	0.0567804602465989	0.260621394523735
DNAJC15	0.00320550012470682	0.0452765142247812	0.289713520315098	-1.16661529487132	0.263	0.485	0.542268041237113	38	10746	1.05871319721801	0.480608168150436
DAPK1	0.00321952036728508	0.0454079644188245	0.556139263374933	1.50477222467595	0.368	0.182	2.02197802197802	38	10746	0.311578170930141	1.12960021248753
JAM3	0.00325582914622017	0.0458529271426007	0	-144269501.882633	0	0.155	0	38	10746	0.194389995767054	0
ATF3	0.00326642084454795	0.045911730280655	0.195034346642751	-2.30795987632164	0.132	0.425	0.310588235294118	38	10746	1.87262199778058	0.408710149923119
SGCE	0.00326953669391979	0.045911730280655	0.56712954514089	1.23360271808986	0.395	0.243	1.62551440329218	38	10746	0.407238669308978	0.963756080187661
RHOT1	0.00330871506923218	0.0463942536563517	0	-144269501.725422	0	0.159	0	38	10746	0.200594321382475	0
ZNF273	0.00331446636900414	NA	0.15487093489544	2.30879153901603	0.132	0.051	2.58823529411765	38	10746	0.0647181191272806	0.271605054368533
RPL28	0.00333275096913477	0.0466633576826675	16.5839405536546	-0.461828253638672	0.947	0.973	0.97327852004111	38	10746	29.9025157641342	21.2791299569563
KIF3C	0.00334279484273984	NA	0.144461531136809	2.08426180969941	0.132	0.065	2.03076923076923	38	10746	0.0629223252267331	0.256329254463054
FAM46A	0.00335514400356543	0.0469087114460752	0.0222122616807854	-3.83153455197866	0.026	0.244	0.10655737704918	38	10746	0.605968518835728	0.0343267913668702
CASP2	0.00336145601467357	0.0469288489700732	0.256028046363959	1.45008093999336	0.211	0.163	1.29447852760736	38	10746	0.23800802733066	0.440491418509059
AIP	0.00342850554866826	0.0477459008736157	0.046520741589084	-2.24374203776467	0.053	0.305	0.173770491803279	38	10746	0.489701130547238	0.0732388969917239
SAMHD1	0.00342989342930988	0.0477459008736157	0.0938102275212964	-1.99953191887191	0.105	0.426	0.246478873239437	38	10746	1.16506097866474	0.148533490356315
C12orf10	0.00345198401660897	0.0478636213432315	0.0387911678396713	-2.25028865298299	0.053	0.282	0.187943262411348	38	10746	0.395088559660422	0.0558428895871877
SENP5	0.00345394434781559	0.0478636213432315	0.330313827000475	1.38486162089249	0.263	0.18	1.46111111111111	38	10746	0.237643184476906	0.553182302097921
MCAM	0.00345405104470547	0.0478636213432315	0.0861651812642354	-3.69061274488759	0.079	0.299	0.264214046822742	38	10746	1.54648274483071	0.162071201690631
TNFRSF12A	0.00345822489929296	0.0478636213432315	0	-144269503.421398	0	0.146	0	38	10746	0.340051356649752	0
PDZD4	0.00349299640578505	NA	0.0841722378106038	3.70680420022283	0.079	0.01	7.9	38	10746	0.0139799453069825	0.15129411568497
PNISR	0.0035141435685868	0.0485181816535173	1.57334621629665	0.763105774743646	0.632	0.618	1.02265372168285	38	10746	1.91197507095841	2.66276397115778
ATP6V1F	0.00351559127936832	0.0485181816535173	0.380950350279749	-1.2207031217404	0.263	0.55	0.478181818181818	38	10746	1.6617305692957	0.715862255121879
ARFIP1	0.00353872007828999	0.0487675114651895	0.41752993095744	1.33401070174578	0.316	0.197	1.60406091370558	38	10746	0.254138455477197	0.687430681085285
DYSF	0.00355082499591707	0.0488644245509559	0.457465719382846	1.48813227740701	0.316	0.146	2.16438356164384	38	10746	0.213164421930025	0.835751833125916
MBOAT7	0.00355768577015269	0.0488889971809998	0.0139821831454274	-2.99096861961817	0.026	0.235	0.11063829787234	38	10746	0.379735467268334	0.0182876875891131
USP22	0.00356374747272754	0.0489025347646502	0.909609633374143	0.91172518657692	0.526	0.387	1.35917312661499	38	10746	0.676511662272526	1.34041329651716
C1R	0.00359423629068531	0.0492507513345258	0.0139821831454274	-5.62509643253807	0.026	0.298	0.087248322147651	38	10746	2.18830620163863	0.0182876875891131
CFI	0.00361070108144116	0.0493361491976978	0.43883052437659	1.57001517226308	0.342	0.147	2.3265306122449	38	10746	0.238658186727287	0.688096187474516
ACAA2	0.00361613092492718	0.0493361491976978	0.0705089061484987	-2.28108700806047	0.053	0.28	0.189285714285714	38	10746	0.403678870860805	0.141112321015507
CD68	0.00362004694598971	0.0493361491976978	0.0414830851938863	-4.1061811670391	0.053	0.326	0.162576687116564	38	10746	1.61208215247414	0.0642373969279943
TNFAIP3	0.00362095478903481	0.0493361491976978	0.330334929016255	-2.7458726642781	0.211	0.499	0.422845691382766	38	10746	4.55901247660837	0.628673391557757
GADD45GIP1	0.00362809944237956	0.0493636750401728	0.316180179718703	-1.15111194388564	0.237	0.498	0.475903614457831	38	10746	1.14863086785699	0.561483870478094
NAGA	0.0036367616970051	0.0494117424925953	0	-144269501.909932	0	0.163	0	38	10746	0.225155132588987	0
GFPT1	0.00364216354055476	0.049415438572062	0.0266358916199623	-2.96116100337303	0.026	0.23	0.11304347826087	38	10746	0.330950918332926	0.0451406297014147
PDLIM1	0.00366124472244408	0.0495962114881211	2.19889963363415	0.891983543282919	0.737	0.46	1.60217391304348	38	10746	1.47461214579231	3.08869152226367
RP11-1191J2.5	0.00366357158602485	NA	0.089312066805217	3.84362466872457	0.079	0.01	7.9	38	10746	0.0155799227328146	0.15494683587006
TMEM259	0.00366578455097501	0.0495962114881211	0.885373681137919	0.955269363283591	0.474	0.411	1.15328467153285	38	10746	0.861625458911648	1.4755791359948
CHPF	0.00371589528148528	0.0502036735575705	0	-144269502.851665	0	0.165	0	38	10746	0.334226890067651	0
CTA-293F17.1	0.0037230735951652	NA	0.0730608203363878	3.15773091330975	0.105	0.016	6.5625	38	10746	0.0240900391133682	0.103624887715873
PARP12	0.0037250833330782	0.0502573217752693	0.311996374625359	1.52650816845232	0.237	0.148	1.60135135135135	38	10746	0.215247553858691	0.546165736931374
NRG3	0.00372686683240704	NA	0.0559641025493911	4.85406973019503	0.053	0.003	17.6666666666667	38	10746	0.00292132800852668	0.0974584935188986
TMEM47	0.00374557725174108	0.050463140791639	0.0612574345488288	-3.0222988877849	0.026	0.228	0.114035087719298	38	10746	0.348410829521447	0.225686646596771
DRC3	0.00377100443038963	NA	0.094025317135102	2.89914821553262	0.079	0.024	3.29166666666667	38	10746	0.0231918956111918	0.167658833371818
TAF1B	0.00378418935196216	0.0508413554707495	0	-144269501.706154	0	0.151	0	38	10746	0.182449209914215	0
VDAC1	0.0037886830420435	0.0508413554707495	0.287203187365646	-1.19870450912256	0.211	0.488	0.432377049180328	38	10746	1.20466661819627	0.543885598141175
EIF4EBP1	0.00378948336219227	0.0508413554707495	0.114127605549876	-2.02610596031974	0.105	0.31	0.338709677419355	38	10746	0.574462471241606	0.199834803760216
DGCR8	0.00380002251648681	0.0508882185621033	0.259637428975959	1.61042816511785	0.263	0.121	2.17355371900826	38	10746	0.15218887712534	0.400039476769385
SH2B3	0.00380354171750383	0.0508882185621033	0.0319480700512957	-2.38192570105254	0.053	0.278	0.190647482014388	38	10746	0.477058356008905	0.0431605985113592
LPCAT1	0.00380938788421284	0.0508957468635538	0	-144269501.88592	0	0.168	0	38	10746	0.273028373955357	0
CNTNAP3	0.00380940625131468	NA	0.183818773667927	2.14719166927546	0.158	0.059	2.67796610169492	38	10746	0.0765065397277147	0.330900208516842
PHLDB2	0.00382180634838251	0.0509207934465057	0.648672551198987	1.21922830446458	0.447	0.245	1.82448979591837	38	10746	0.41877645461404	1.04073100750894
ATP1B1	0.00382454286851463	0.0509207934465057	0	-144269502.482776	0	0.177	0	38	10746	0.316085195746372	0
CDC42SE2	0.00382712077808265	0.0509207934465057	0.6772661453766	1.20131560393334	0.421	0.319	1.31974921630094	38	10746	0.702817659853754	1.11795346754595
HECTD2	0.0038358527125199	0.0509665781789023	0.261599243408529	1.75503170339694	0.184	0.108	1.7037037037037	38	10746	0.134292521987955	0.525235884031092
TWIST1	0.00387615634001754	0.0514311487925467	0	-144269502.825469	0	0.161	0	38	10746	0.30972833525957	0
MXRA5	0.00388798689471571	0.0514521595846661	0	-144269503.717693	0	0.2	0	38	10746	0.63462161699827	0
LIMA1	0.00388842231678988	0.0514521595846661	0.260818912110654	-1.64105630868314	0.211	0.405	0.520987654320988	38	10746	1.05846802398529	0.451185300706633
CBX6	0.00391113699155806	0.0516817320160203	0.0810244451306743	-1.99466668774203	0.079	0.341	0.231671554252199	38	10746	0.598948329353676	0.135095504357973
RDH16	0.00395267752470876	NA	0.0686775307206862	6.22345522476357	0.053	0.001	53	38	10746	0.0026674152017132	0.135810264867445
RP11-385D13.3	0.00396388178178973	NA	0.0957039008275935	2.89802784006119	0.105	0.022	4.77272727272727	38	10746	0.0251807476917808	0.162150562856448
GALT	0.00398206734781164	0.0525469243307802	0.243167353109829	1.99435796180328	0.184	0.076	2.42105263157895	38	10746	0.0968590167100774	0.516906188716349
MFNG	0.003990343569282	0.0525841034239309	0.35793771188753	1.69402036512725	0.289	0.131	2.20610687022901	38	10746	0.223490149733535	0.628478711362599
LOXL1	0.00400608093450767	0.0527193683635415	0	-144269503.2073	0	0.163	0	38	10746	0.373347911353254	0
SCML2	0.00402036106566208	NA	0.0548840966139146	3.8422380079707	0.053	0.008	6.625	38	10746	0.00670256869352789	0.0926695014291041
ANPEP	0.0040318356779377	0.0529859114400735	0.0459960998389863	-3.78606314150609	0.026	0.277	0.0938628158844765	38	10746	0.731560072339105	0.119015417689901
TCF25	0.0040427152089475	0.0530293614564681	0.480874086145573	-0.882576997451153	0.316	0.618	0.511326860841424	38	10746	1.77474012230848	0.892719789029807
RPL35	0.00404615183956234	0.0530293614564681	6.24393468301623	-0.436929418444948	0.895	0.927	0.965480043149946	38	10746	11.1025741036513	7.90314577940489
CLINT1	0.00406003666542911	0.0531390396713025	0.142633396715482	-1.54558304721695	0.105	0.379	0.277044854881266	38	10746	0.658079547043653	0.310245837586897
SYCP2	0.00406926766665998	NA	0.0616145710369225	3.36829717556667	0.079	0.012	6.58333333333333	38	10746	0.0153927905957969	0.092422901668664
ALDH1A3	0.0040802366270234	0.0532839266150675	0	-144269502.250646	0	0.152	0	38	10746	0.218193670341944	0
UBAC1	0.00408216940121663	0.0532839266150675	0.0375515424720079	-2.19123640421348	0.053	0.279	0.189964157706093	38	10746	0.413355164304298	0.0558475264904378
SLC25A3	0.00409011975127857	0.0533154581381143	1.69630073803447	-0.603939911924739	0.684	0.777	0.88030888030888	38	10746	3.77517259764197	2.51087626354809
ADCY3	0.00413789745280779	0.0538653596795912	0	-144269502.112555	0	0.172	0	38	10746	0.279136110893702	0
FZD9	0.00414447295212879	NA	0.0538098607855826	4.80023725996079	0.026	0.005	5.2	38	10746	0.00602093837696112	0.166517588872437
ATXN1	0.00415533394599661	0.0540193412979559	0.0610110881560095	-2.35329491751691	0.053	0.305	0.173770491803279	38	10746	0.540275387764393	0.109545589085841
SELM	0.00416376953618546	0.0540560538302892	0.46027721057234	-1.64464487486885	0.316	0.492	0.642276422764228	38	10746	2.45116676495703	0.839638662893757
PRR13	0.00421088170687719	0.0545941096666864	0.178126154534365	-1.44453223263441	0.158	0.415	0.380722891566265	38	10746	0.802594381989749	0.313279179648628
FGF13	0.00421988984983101	NA	0.114552548113458	2.73474188049745	0.105	0.029	3.62068965517241	38	10746	0.0372669501551918	0.196098348638255
NFIA	0.00422242680473364	0.0546702115725795	1.89913104417787	0.949308289071702	0.684	0.467	1.46466809421842	38	10746	1.51129476566654	3.28684565158667
NPC2	0.00423104734444182	0.0547082940523599	1.39908511341135	-1.07980372286417	0.658	0.698	0.94269340974212	38	10746	4.04487871174858	2.0248092420415
RGS2	0.00423740543440925	0.0547170597180487	0	-144269503.977735	0	0.277	0	38	10746	1.14616617077417	0
ARHGAP24	0.00428083183531533	0.0552038193702712	0	-144269501.909615	0	0.146	0	38	10746	0.186385236691864	0
PCMTD1	0.00429146677506005	0.0552669778665153	0.804751480079977	0.961530754336919	0.474	0.397	1.19395465994962	38	10746	0.769885155292176	1.2577702178255
ARL4C	0.00431861496195562	0.0555423470340701	0.11902694968202	-2.92322771962765	0.105	0.408	0.257352941176471	38	10746	2.64665041871559	0.255357964703982
PSMG2	0.00433007450920936	0.055615476996285	0.177999145647892	-1.29651316797216	0.184	0.423	0.434988179669031	38	10746	0.750681078004668	0.285737016625818
RP4-639F20.1	0.00433941374802849	NA	0.0991915772258616	2.88808490991949	0.105	0.023	4.56521739130435	38	10746	0.0253347403113842	0.157491527776098
TAF6	0.00435342295637842	0.0557661084747269	0	-144269501.660496	0	0.146	0	38	10746	0.164752151353988	0
THBS1	0.00435775849158342	0.0557661084747269	0.305827693203901	-2.90501723655453	0.211	0.422	0.5	38	10746	4.01018759091749	0.694597611555973
RPL10	0.00435916948837012	0.0557661084747269	36.0078054906468	-0.453743757031844	1	0.982	1.0183299389002	38	10746	59.3509641068073	42.816551695
FKBP14	0.0043715013908266	0.05583182134566	0.0128690602747381	-3.1132739355963	0.026	0.207	0.1256038647343	38	10746	0.287454652188853	0.016464330430782
NELFA	0.00437589796698571	0.05583182134566	0.282722902472212	1.5405468900363	0.211	0.14	1.50714285714286	38	10746	0.176077749724495	0.542781568213842
TAGLN	0.0043962555906879	0.0560173678638843	0.141763457664531	-4.15285851675069	0.105	0.358	0.293296089385475	38	10746	5.00817052267828	0.310908949761485
FMOD	0.00440249028790283	0.056022706662309	0.826103777317716	1.60621238559566	0.421	0.182	2.31318681318681	38	10746	0.454091604759843	1.52777387616732
LINC00839	0.00440640322762208	NA	0.101362746036982	2.98342649614251	0.105	0.021	5	38	10746	0.0198144512227615	0.174607270341815
KIAA0355	0.004417918303114	0.0561448641344289	0.805092734235593	1.15738839512846	0.5	0.271	1.8450184501845	38	10746	0.502317668300836	1.25145046759916
PRR4	0.00444459735556613	0.0562700453146155	0.23009476033379	1.80413559285049	0.211	0.101	2.08910891089109	38	10746	0.155619711695794	0.381285481142237
ST3GAL4	0.00444922668344055	0.0562700453146155	0	-144269501.864652	0	0.149	0	38	10746	0.187698723165284	0
LAPTM4A	0.004449806985378	0.0562700453146155	1.94930879230966	-0.749677792247518	0.658	0.773	0.851228978007762	38	10746	5.06116690292905	3.08521928181409
SH3PXD2B	0.00445113407347006	0.0562700453146155	0.0144619856904633	-2.96275259164399	0.026	0.219	0.118721461187215	38	10746	0.293432044200911	0.0190967672265796
ENAH	0.0044581709018745	0.0562851380049241	0.226754112926422	-1.64923989559845	0.158	0.378	0.417989417989418	38	10746	0.884309797816353	0.462483603069285
RASSF7	0.0044841427103379	0.05653893550875	0.15591189818977	2.27508246095287	0.158	0.051	3.09803921568627	38	10746	0.0811244547331871	0.256179487569562
OGFRL1	0.00451432404117534	0.0568450764557413	0.0144619856904633	-3.38357355923605	0.026	0.264	0.0984848484848485	38	10746	0.536103124530214	0.0190967672265796
PLXNB1	0.00452072603709649	NA	0.146230900047368	2.47320186083086	0.105	0.04	2.625	38	10746	0.0557263052975356	0.327879136574984
PDE4DIP	0.00452589543620655	0.056883795184648	0.0144619856904633	-3.04439509127743	0.026	0.225	0.115555555555556	38	10746	0.363686225009333	0.0190967672265796
PFKFB3	0.00452920906328506	0.056883795184648	0	-144269502.630479	0	0.213	0	38	10746	0.462920945432215	0
RP13-1039J1.2	0.00452929350752535	NA	0.0923219681138745	3.09279148827308	0.105	0.017	6.17647058823529	38	10746	0.0180126523644579	0.146034533155201
SEC24D	0.00457979409313843	0.0574442141916699	0.0664762183598921	-2.04739754647444	0.079	0.292	0.270547945205479	38	10746	0.456285030347896	0.105647351938047
PLCXD1	0.00460474838472405	NA	0.167877387004544	2.28973335406755	0.132	0.05	2.64	38	10746	0.0683694778637665	0.305259607743695
CYBA	0.0046141483878384	0.0576802043105846	0.923846011192824	-1.36644577175373	0.447	0.657	0.680365296803653	38	10746	4.31072680342974	1.80939746243128
TIAL1	0.00461438430978575	0.0576802043105846	0.0812896956622993	-1.62503276494422	0.079	0.353	0.223796033994334	38	10746	0.601156366870298	0.172591539993162
DOK5	0.004616571942641	0.0576802043105846	0	-144269501.998542	0	0.138	0	38	10746	0.15906446207654	0
EYA1	0.0046216986958296	NA	0.0365591031886319	7.20881112262439	0.053	0	Inf	38	10746	0.000468998293737171	0.0515443624505395
STXBP6	0.00465039274761529	0.0580275043235467	0.298947426125031	1.65837813850528	0.263	0.119	2.21008403361345	38	10746	0.173595200966872	0.469601017367924
RPS5	0.00468130217393008	0.0583376246332062	7.78051648105131	-0.518256222615967	1	0.91	1.0989010989011	38	10746	13.2385029174892	9.08103352534992
ORC4	0.00471321567172034	0.0586594400073412	0.28939837987481	1.69183751535276	0.211	0.115	1.83478260869565	38	10746	0.162832638028916	0.563811088271994
ZFPM1	0.00472576668968669	0.0587397555119379	0	-144269501.697897	0	0.151	0	38	10746	0.195810990540556	0
STARD8	0.00475722228408958	0.0590384508760381	0.16094264920174	2.02747128406433	0.158	0.066	2.39393939393939	38	10746	0.0889803796212115	0.274967424815741
MAP3K11	0.00476205505353281	0.0590384508760381	0.667472799815731	1.12902862031015	0.395	0.282	1.40070921985816	38	10746	0.499067365260221	1.23347800970689
DNMT1	0.00477969711365411	0.0591810055216324	0.100164677795405	-2.06948488393451	0.079	0.296	0.266891891891892	38	10746	0.525999892598611	0.185643156222634
GREB1	0.0047917278635939	NA	0.0646380034892255	4.98580888622159	0.053	0.004	13.25	38	10746	0.00367338898758735	0.120466095249801
SH3BGRL2	0.00479235566682361	0.0592129005844365	0.18094816260426	2.0403422686083	0.158	0.068	2.32352941176471	38	10746	0.101708457814508	0.30628170750166
GNB2L1	0.00479544435758548	0.0592129005844365	5.69939989912963	-0.430471128590632	0.921	0.908	1.01431718061674	38	10746	10.5185538805825	7.56171006167785
NBPF14	0.0048007137295178	0.0592129005844365	0	-144269501.881774	0	0.158	0	38	10746	0.235747676374983	0
NAV1	0.00481203284202157	0.059276614280299	0.189117687589005	-1.63378011097067	0.132	0.364	0.362637362637363	38	10746	0.732363066262199	0.365849954332126
PLA2G16	0.00482488251745152	0.0593589952625933	0.837222576950053	1.1076106199936	0.5	0.299	1.67224080267559	38	10746	0.550061364620365	1.2622210102857
IER2	0.00486922631978873	0.0598281341052613	0.484346422908339	-1.43762741827513	0.289	0.609	0.474548440065681	38	10746	3.66793503281234	1.20110796283643
TYROBP	0.00489291479757963	0.0599925097318328	0.0401016656880115	-6.37129859639881	0.026	0.304	0.0855263157894737	38	10746	4.02877395914478	0.0909297947435543
RFC1	0.00489505996566185	0.0599925097318328	0.610434654147661	1.00549435057045	0.368	0.323	1.13931888544892	38	10746	0.549056491414349	1.10470805807215
FGD4	0.0049095332762989	0.0600934358965531	0	-144269502.231041	0	0.177	0	38	10746	0.308041388409397	0
TBC1D15	0.00492371190387	0.0601905035152027	0.455535087177405	1.14861103440007	0.316	0.262	1.20610687022901	38	10746	0.419188800311558	0.765753283039734
UFD1L	0.00495392723877584	0.0604277227200071	0.126284884622088	-1.60740169704449	0.132	0.351	0.376068376068376	38	10746	0.600197840535776	0.200606261701997
PFN2	0.00496110076192455	0.0604277227200071	0	-144269502.199627	0	0.14	0	38	10746	0.197247505807754	0
E2F3	0.00496193591524194	0.0604277227200071	0	-144269501.702443	0	0.147	0	38	10746	0.197340758360627	0
ZNF793	0.00496765287136844	NA	0.105876630516434	2.66125246984267	0.105	0.03	3.5	38	10746	0.0431637623999407	0.176525060056833
ATRX	0.00496942729200937	0.0604425417978867	1.71367753596275	0.757687074359757	0.737	0.531	1.3879472693032	38	10746	1.39047959377956	2.31058720963739
ATP2B1	0.00498948321634017	0.0606099518575093	0.330062833840383	-1.29752385484088	0.237	0.519	0.456647398843931	38	10746	1.5804963062661	0.596951350808778
HSPA5	0.00500208611175349	0.0606274891581777	0.514640888558819	-1.08833909989702	0.342	0.544	0.628676470588235	38	10746	1.64956304388729	1.01632788853149
CNN2	0.00500351436528094	0.0606274891581777	0.0650923516761737	-2.03962059102691	0.079	0.305	0.259016393442623	38	10746	0.566366355067341	0.102233245929503
LAMA4	0.00501610738967083	0.0606406594450806	2.38952747923147	0.848360325065059	0.763	0.47	1.62340425531915	38	10746	1.66031229039325	3.42554687468714
PDLIM7	0.00502314522098695	0.0606406594450806	0.09775871593436	-1.88339506086422	0.105	0.306	0.343137254901961	38	10746	0.54358546082057	0.165379411161847
ZFPM2	0.0050297533348975	0.0606406594450806	0.258288971906265	1.76073191412722	0.211	0.096	2.19791666666667	38	10746	0.110565266828862	0.52436835187804
MARCH9	0.00502978167721576	0.0606406594450806	0.268411114709133	1.78809109341462	0.184	0.106	1.73584905660377	38	10746	0.162230061851028	0.510991635438044
TNS3	0.00507916543242406	0.0611595007631763	0	-144269501.907867	0	0.151	0	38	10746	0.216543941391554	0
PPA1	0.00509236957212416	0.0611723287777134	0.15137791097389	-1.62722950894111	0.132	0.36	0.366666666666667	38	10746	0.737261352858091	0.297135174492269
STMN1	0.00509293134846114	0.0611723287777134	1.79995272281254	1.16582866009414	0.684	0.321	2.13084112149533	38	10746	1.0956823063444	2.69480377944585
RGL2	0.00516523860405871	0.0618981222733958	0.444903513435996	1.34592146025367	0.289	0.192	1.50520833333333	38	10746	0.27315211222844	0.858527677120003
SNX16	0.00516620889731239	0.0618981222733958	0.196724194716866	1.98125334345759	0.158	0.072	2.19444444444444	38	10746	0.0907858695889237	0.35811237032835
SLC41A3	0.00517653963866125	0.0619448525953091	0.319556979249876	1.34497754753351	0.237	0.186	1.2741935483871	38	10746	0.265050245263004	0.593397426845341
PLA2G4C	0.00518744237065402	NA	0.172932109316875	2.48941288016505	0.132	0.039	3.38461538461538	38	10746	0.0537616406601229	0.328590289705048
MLYCD	0.00518942176704617	0.0620219601513099	0.165940902501526	1.93547621532538	0.132	0.073	1.80821917808219	38	10746	0.0942237732853138	0.308977186148505
SYVN1	0.00519765088216589	0.0620433345079356	0	-144269501.607387	0	0.146	0	38	10746	0.183685605976153	0
RTKN	0.0052120474634653	NA	0.152141488757209	2.38016483303707	0.132	0.044	3	38	10746	0.0396934358593913	0.271177603784011
CCDC28B	0.00522210843969213	0.0622581319301414	0	-144269501.681228	0	0.141	0	38	10746	0.153212223221805	0
PPP1CC	0.00525933622769691	0.0626244572081636	0.245182456140822	-1.16384265958533	0.237	0.455	0.520879120879121	38	10746	0.899953154448594	0.382438993032705
MCC	0.00528268911044701	0.0628248693838716	0	-144269501.640546	0	0.144	0	38	10746	0.162007570885355	0
CANX	0.00529618739502575	0.0629077351125562	0.924285777004413	-0.718407066657248	0.526	0.653	0.805513016845329	38	10746	2.18591718235989	1.42157208984208
SOCS2	0.00530722756204372	0.062961235351191	0.441011208850594	1.40649187616293	0.342	0.181	1.88950276243094	38	10746	0.306851881682079	0.801707717937928
ZFP36	0.00534312669501965	0.063309150618849	2.86650748016264	-1.01233481527367	0.711	0.81	0.877777777777778	38	10746	11.8748981320843	6.46696459659693
JAM2	0.00536077792790286	0.0633422595372693	0	-144269502.573672	0	0.182	0	38	10746	0.359780468310644	0
HAX1	0.0053648361960078	0.0633422595372693	0.0537778869898848	-1.85029016219426	0.053	0.303	0.174917491749175	38	10746	0.469482621399708	0.0904511166615103
RIOK1	0.00537685851559806	0.0633422595372693	0	-144269501.631323	0	0.141	0	38	10746	0.175734949340027	0
LINC01197	0.00537757649815751	0.0633422595372693	0.259581235411149	1.62228946560601	0.237	0.117	2.02564102564103	38	10746	0.160614280590436	0.444632828773558
IER3	0.0053818105386467	0.0633422595372693	0.738331166455387	-1.99235257803112	0.342	0.541	0.632162661737523	38	10746	6.15390450773704	1.77941684088613
CCDC6	0.00538724488204502	0.0633422595372693	0.0487445721299571	-2.19475161966277	0.053	0.274	0.193430656934307	38	10746	0.405839871529036	0.0816220707517138
PDGFRA	0.0053919498412292	0.0633422595372693	0	-144269503.723204	0	0.202	0	38	10746	0.685457775741206	0
RP11-242D8.1	0.00540340505903735	0.0633995139265613	0.129649989329708	1.9666331024786	0.105	0.067	1.56716417910448	38	10746	0.0840024702844208	0.230164945011144
SCPEP1	0.00541145490989261	0.0634167215900189	0.0649910208824738	-2.00672394698986	0.079	0.323	0.244582043343653	38	10746	0.560505759227443	0.104493280226463
CETP	0.00541944491333955	NA	0.100566349361153	3.04649875907703	0.105	0.019	5.52631578947368	38	10746	0.0225591477243711	0.167595364515915
HEXDC	0.00544616496028997	0.0636673161410945	0.286707412014545	1.65103057165979	0.263	0.126	2.08730158730159	38	10746	0.202313775703023	0.46424131628352
NDRG4	0.00544967201809247	0.0636673161410945	0.282796715125162	1.81718930903442	0.237	0.095	2.49473684210526	38	10746	0.138397333783153	0.488683336311398
ORC2	0.00545802778895428	0.0636673161410945	0.251805040410396	1.76096456886193	0.158	0.101	1.56435643564356	38	10746	0.129665040935536	0.514997949072211
MORC3	0.00545927573264238	0.0636673161410945	0.346447071741143	1.29435245477675	0.263	0.21	1.25238095238095	38	10746	0.33116453205281	0.583651527517029
FABP5	0.00546777142734659	0.0636892891893951	6.27683659406683	1.1516135776028	0.842	0.52	1.61923076923077	38	10746	4.67873298946723	10.4355382455033
BUD31	0.0054972040070403	0.0638911203758583	0.181444278440363	-1.17783735576234	0.132	0.443	0.297968397291196	38	10746	0.863388429363613	0.373219892219757
TMEM100	0.00549836383178517	0.0638911203758583	0.259311341890068	2.04674090482044	0.184	0.082	2.24390243902439	38	10746	0.147185706095905	0.499151820850006
TRIB2	0.00553142365709943	0.064197836251613	0.339304892529005	1.50427126883591	0.263	0.14	1.87857142857143	38	10746	0.193541900516953	0.56271607447231
RABAC1	0.00554349914275367	0.064260562264917	0.992301325333262	-0.878179515141462	0.553	0.654	0.845565749235474	38	10746	2.61045680567615	1.4373650153043
ABCA4	0.00556072435714742	NA	0.0398477307894292	5.50708079794337	0.053	0.001	53	38	10746	0.00217400046681102	0.0616049601321967
APOE	0.00556738533879568	0.0644321567032502	0.0311493308454125	-6.93386006529029	0.026	0.294	0.0884353741496599	38	10746	5.42461420465017	0.0581023635509206
LRRC59	0.00557167928306939	0.0644321567032502	0.0615002078617093	-2.00042583918443	0.105	0.283	0.371024734982332	38	10746	0.492331101462122	0.0809946167014832
TAOK2	0.00560157535100066	0.0646546951336781	0.431002920663326	1.31936742590083	0.289	0.188	1.53723404255319	38	10746	0.264697916308415	0.759111321285949
IFITM1	0.0056043465625061	0.0646546951336781	0.0295858140764225	-3.81026447497435	0.026	0.29	0.0896551724137931	38	10746	0.838987369651773	0.0533722803090965
RP11-196G18.24	0.00563730831928193	NA	0.052267867166208	4.6376576076943	0.053	0.004	13.25	38	10746	0.00446547798795271	0.0903883869486268
BST1	0.00564823828721389	0.0650831093549418	0	-144269501.645459	0	0.143	0	38	10746	0.174904341542897	0
CYTH1	0.00566636784817054	0.0651537679132906	0.0311493308454125	-3.08456727991591	0.026	0.261	0.0996168582375479	38	10746	0.50529023803343	0.0581023635509206
VASP	0.00566789759278911	0.0651537679132906	0.107176319637083	-1.64398614765543	0.105	0.347	0.302593659942363	38	10746	0.667871419179126	0.179628312613561
ISLR2	0.00567869470800414	NA	0.0560749633929298	3.70505174516024	0.079	0.008	9.875	38	10746	0.00730658809165402	0.0786901939055481
EPHX1	0.00568519223544315	0.0651974296366155	0.855125672068761	1.18242825888135	0.474	0.303	1.56435643564356	38	10746	0.628847816654782	1.3780437588505
TK1	0.00568676456723459	0.0651974296366155	0	-144269502.69988	0	0.122	0	38	10746	0.215318530312374	0
FBXO7	0.0056964654459013	0.0651974296366155	0.453132676936681	1.00708827926308	0.316	0.297	1.06397306397306	38	10746	0.443181240368151	0.780128518678969
PPP4R1	0.00569876837475659	0.0651974296366155	0.472593778253883	1.10406138416507	0.316	0.256	1.234375	38	10746	0.350086740398064	0.86906081641669
RPS3A	0.0057208737130585	0.0653726885858749	16.711100565802	-0.502001976062818	1	0.962	1.03950103950104	38	10746	29.2574773620634	19.8164125200317
COTL1	0.00573646182642126	0.0654731478363934	0.491207195028431	-1.42641653244291	0.316	0.521	0.606525911708253	38	10746	2.51652589166656	0.910663249934725
RNASET2	0.00577231469470349	0.0657754126341329	0.0693551029331787	-3.29155464307505	0.053	0.328	0.161585365853659	38	10746	1.08446320536927	0.138481457953456
ATAD3A	0.00577660117185471	0.0657754126341329	0	-144269501.7936	0	0.131	0	38	10746	0.148253163393532	0
BCL6	0.00579515177304725	0.0658706423070029	0	-144269502.108962	0	0.167	0	38	10746	0.276641273089755	0
TAF10	0.00579906538850118	0.0658706423070029	0.163676813710884	-1.37630297922116	0.158	0.404	0.391089108910891	38	10746	0.757923741969764	0.27643865332761
EZR	0.00580547859635061	0.0658706423070029	0.130479249109241	-1.8948499491411	0.132	0.364	0.362637362637363	38	10746	0.931753320344802	0.21984133279378
ANKRD39	0.00581977748755191	0.0659484187998173	0	-144269501.536818	0	0.14	0	38	10746	0.164216839957519	0
COLGALT1	0.00583861078281462	0.0659484187998173	0.125494431565162	-1.75067680179794	0.105	0.323	0.325077399380805	38	10746	0.576514218671709	0.224557200965259
PSMD13	0.00583929691880024	0.0659484187998173	0.191031502589633	-1.35078606805693	0.158	0.403	0.392059553349876	38	10746	0.751082655059387	0.332610626288456
FOSL2	0.00583971776562277	0.0659484187998173	0.178606801084552	-1.73990400393859	0.132	0.415	0.318072289156627	38	10746	1.07444137322729	0.333063219098378
RPL4	0.00587042633637575	0.0662175841900557	1.98275849074788	-0.518609019275689	0.632	0.814	0.776412776412777	38	10746	5.05034692606227	3.3761144292375
C1S	0.00588234949816705	0.0662723995258653	0.0611807872475227	-4.80379867231123	0.053	0.297	0.178451178451178	38	10746	2.52739537721552	0.110111108787639
MT1E	0.00588904536428327	0.0662723995258653	0.146722879550302	-2.7576217985735	0.132	0.362	0.364640883977901	38	10746	1.8828167693128	0.257258199317341
C9orf170	0.00589650876575854	NA	0.0543883408905979	5.38080490586232	0.053	0.003	17.6666666666667	38	10746	0.00191241224933813	0.0919346664908827
ALCAM	0.00590057095107924	0.0663246207371602	0	-144269502.432026	0	0.175	0	38	10746	0.333139595822356	0
COL5A3	0.0059128272072874	0.066384923645454	0	-144269503.579933	0	0.166	0	38	10746	0.505837878223512	0
IFI44	0.00596795722671302	0.0668606695116769	0.0264085679295971	-2.99453067646899	0.026	0.243	0.106995884773663	38	10746	0.426295913502804	0.0445418388595448
RECK	0.00596908292121272	0.0668606695116769	0.304417775199892	1.40901656635216	0.237	0.159	1.49056603773585	38	10746	0.19759222725872	0.537116701627462
ZNF627	0.00601458545662499	NA	0.0875655060986849	2.68064268105305	0.105	0.026	4.03846153846154	38	10746	0.0270318693577998	0.130412992676954
EFNA1	0.00604097813148484	0.0675873894780412	0.357851445235052	1.70169187977446	0.237	0.113	2.09734513274336	38	10746	0.17159717274894	0.736931359457651
FES	0.00605281121139243	0.0676412185607231	0	-144269501.739627	0	0.157	0	38	10746	0.237888187208012	0
FAM101B	0.0060912634165133	0.0679920515541977	0.0139821831454274	-3.15365394710103	0.026	0.204	0.127450980392157	38	10746	0.354036201551478	0.0182876875891131
RPS29	0.0061063813462333	0.0680819114678998	7.8427258964455	-0.553258719551743	0.921	0.939	0.980830670926518	38	10746	16.0550800844771	10.2795622277749
RNASEH2B	0.00611540436137674	0.0681036881076787	0.0459960998389863	-2.80457357322545	0.026	0.225	0.115555555555556	38	10746	0.334248993893661	0.119015417689901
MED11	0.00619634796960656	0.0689254272415935	0	-144269501.572474	0	0.141	0	38	10746	0.185984260891138	0
AC116035.1	0.00620991310157789	NA	0.102839627371873	2.76358432505818	0.105	0.025	4.2	38	10746	0.0233113571875848	0.167317533447205
MT1X	0.00624864677175786	0.0694270061734065	0.0947962591459373	-2.81477387644989	0.105	0.343	0.306122448979592	38	10746	1.32029865058172	0.154695330734776
C5orf56	0.00629628828556456	0.0697410146778066	0.27515409186582	1.90424206900938	0.211	0.095	2.22105263157895	38	10746	0.16495550732358	0.507672681629462
MMP14	0.00629744343082254	0.0697410146778066	0.206441961830945	-1.51436958355236	0.184	0.393	0.468193384223919	38	10746	0.985146745451382	0.339956196598602
ADCK3	0.00629862792169539	0.0697410146778066	0.253578211361288	1.64579378179152	0.211	0.115	1.83478260869565	38	10746	0.151691658506578	0.449635058718316
KLF9	0.00631305347536995	0.0698204869440169	0.34087225797637	-1.25393383811595	0.263	0.517	0.508704061895551	38	10746	1.52664180859528	0.627896935982323
AP5Z1	0.00632066867961989	0.0698245428793331	0	-144269501.537454	0	0.142	0	38	10746	0.204116015851463	0
RPL38	0.00638445020239313	0.070448349140496	4.5546701210552	-0.454521380947535	0.895	0.906	0.987858719646799	38	10746	8.3460085721541	5.72822829675987
EPHB4	0.00641676718438267	0.0707239339670003	0.675810353482441	1.24992425046145	0.421	0.219	1.92237442922374	38	10746	0.397924653112123	1.17223098167638
KB-1466C5.1	0.006478609359822	NA	0.0379589408789323	8.86186300566072	0.026	0	Inf	38	10746	0.00035128837734776	0.0820926327784627
SGK3	0.00649000405114542	0.0713738198813791	0.229604295160176	1.54873949873977	0.211	0.137	1.54014598540146	38	10746	0.210977916340827	0.373952857520467
ICAM1	0.00649054979924095	0.0713738198813791	0.0222122616807854	-3.92295653690228	0.026	0.257	0.101167315175097	38	10746	0.752743807156641	0.0343267913668702
MFSD10	0.00656078730596437	0.0720639271588994	0.604889222755146	1.05875432323735	0.421	0.28	1.50357142857143	38	10746	0.430460067416684	1.01878214981394
BICC1	0.00657084780974754	0.0720922288739158	0	-144269502.935414	0	0.176	0	38	10746	0.407168640750477	0
TXN	0.00659839676881102	0.0723121229510314	1.45803489563464	-0.812513264779419	0.684	0.703	0.972972972972973	38	10746	3.5906246541467	2.1514750807851
GNAI3	0.00662836290794401	0.072518598725383	0.231895427886186	-1.08865052240951	0.211	0.456	0.462719298245614	38	10746	0.933601236024843	0.382726211795368
GPC1	0.0066322937275057	0.072518598725383	0	-144269502.153994	0	0.131	0	38	10746	0.189750675145047	0
KCMF1	0.00669186255637103	0.0730869750629503	0.0529633668626504	-2.13215830570863	0.053	0.259	0.204633204633205	38	10746	0.373941102914772	0.102320809185392
TMEM94	0.00671232350235229	0.0730909872817966	0.219574065766089	1.70649188873197	0.184	0.101	1.82178217821782	38	10746	0.140874197380832	0.385250691415711
JUND	0.00671368152732554	0.0730909872817966	3.62959736806969	-0.724482633557364	0.842	0.866	0.972286374133949	38	10746	9.16321282892547	6.32050827844196
UBE2W	0.00671929951064902	0.0730909872817966	0.355195852747436	1.23957115355274	0.289	0.223	1.29596412556054	38	10746	0.346316897891611	0.68589061533158
KHDRBS3	0.00672258016523116	0.0730909872817966	0.318016132044281	1.67808517648691	0.263	0.112	2.34821428571429	38	10746	0.16151848731048	0.541694167289964
NELFCD	0.00679031522409045	0.0737308451840351	0.316572373870055	1.2695581668476	0.237	0.189	1.25396825396825	38	10746	0.251927321819564	0.548068237681028
SMAGP	0.00680362575623708	0.0737308451840351	0.240988764769928	1.60629352669441	0.184	0.107	1.7196261682243	38	10746	0.123099834269177	0.444396788892468
LMNB2	0.00680439337367458	0.0737308451840351	0	-144269501.850073	0	0.126	0	38	10746	0.152070706324209	0
GMDS	0.00691287340491902	0.0747768475193094	0	-144269501.577064	0	0.134	0	38	10746	0.149069617251175	0
ARHGEF7	0.00691645086055276	0.0747768475193094	0.484316285691945	1.16738175969014	0.316	0.248	1.2741935483871	38	10746	0.40342489367216	0.939767987870407
EPHB1	0.00694365885813001	NA	0.0721546149249108	3.00706932678587	0.105	0.016	6.5625	38	10746	0.0151602327944661	0.0993381878092982
UQCC3	0.00697866517854097	0.0753648897588399	0.0335618114837124	-2.11732267414851	0.053	0.26	0.203846153846154	38	10746	0.372364512344231	0.0462425986815881
MAX	0.00698716201177959	0.0753721519143032	0.491435514427569	1.10121629238377	0.368	0.267	1.37827715355805	38	10746	0.412568800581054	0.773204147114789
APOBEC3C	0.00700595565349503	0.075490347662324	0	-144269501.781546	0	0.152	0	38	10746	0.230780343626185	0
SCOC	0.00703976626229088	0.0757262156315473	0.560690388294477	0.948705222791206	0.368	0.32	1.15	38	10746	0.500108229466584	0.975398393047589
IKBKB	0.00704356786108859	0.0757262156315473	0.37474116612022	1.33006287495486	0.289	0.199	1.45226130653266	38	10746	0.325712068489783	0.660135065292826
XAF1	0.00705633533476632	0.0757789055516209	0.0389095213887003	-3.23978166000546	0.026	0.256	0.1015625	38	10746	0.534358099698855	0.0859299875222295
PPP1R3E	0.00713524036289583	NA	0.148685352892437	2.24741746564234	0.132	0.046	2.8695652173913	38	10746	0.0564691756350491	0.272463518490538
EEF1D	0.00714818493197999	0.0766798056233443	3.84441870134005	-0.466075689541831	0.842	0.891	0.945005611672278	38	10746	7.33195065790875	5.05468721526372
RP11-154H23.4	0.00715181488191896	NA	0.0360554289743209	8.66979294175413	0.026	0	Inf	38	10746	0.000396696702702771	0.074788609862809
PCDHB3	0.00718567754416068	NA	0.0559349949872636	4.70500157573525	0.026	0.005	5.2	38	10746	0.00679502115522084	0.181859589487109
GRK6	0.00720079751809317	0.0771582675103353	0	-144269501.640438	0	0.143	0	38	10746	0.220621803985254	0
CHST11	0.00724087711708179	0.0775015214098321	0	-144269501.742286	0	0.147	0	38	10746	0.217740951454098	0
CRIM1	0.00728336266613695	0.0777418720059105	1.29758322886569	1.14295434328721	0.605	0.315	1.92063492063492	38	10746	0.899210529275917	2.40579965045518
UTRN	0.00729506534502763	0.0777418720059105	1.6401205626565	0.785045861775134	0.684	0.515	1.32815533980583	38	10746	1.46653135477826	2.62064100349585
STK17B	0.00729545491639825	0.0777418720059105	0.0583069538331666	-3.29453584050572	0.053	0.344	0.15406976744186	38	10746	1.23545952866725	0.103873885113342
STARD9	0.00729561427315925	0.0777418720059105	0.465650170989898	1.42578940785835	0.316	0.174	1.81609195402299	38	10746	0.293588745957229	0.923993281324033
LENG1	0.00730795483597435	0.0777873247899899	0	-144269501.483754	0	0.135	0	38	10746	0.168543893582333	0
TXNDC2	0.00731478979070724	NA	0.0331675343963156	7.7546273610681	0.026	0	Inf	38	10746	0.00099574588538586	0.0646137372728909
ZNF420	0.00731736093049969	NA	0.11935881662695	2.30557611128077	0.105	0.043	2.44186046511628	38	10746	0.0531770794585151	0.257977406551665
TALDO1	0.00732663721004714	0.0779001062300045	0.276583217826411	-1.13602436837947	0.237	0.469	0.505330490405117	38	10746	1.04395108012796	0.44949646641581
VCL	0.00735341477322037	0.0780986157777639	0.215400786244317	-1.38713568922154	0.158	0.39	0.405128205128205	38	10746	0.860637593140597	0.394621916366552
MFSD12	0.0073800516274937	0.0782951952947653	0.0139821831454274	-2.83972864562295	0.026	0.211	0.123222748815166	38	10746	0.316584195674312	0.0182876875891131
C17orf67	0.00738522963123857	NA	0.118222917850084	2.24892413494127	0.105	0.044	2.38636363636364	38	10746	0.0543655418168945	0.204322118294129
ABHD17A	0.00739841964337466	0.0784037144385347	0.207321503453382	-1.2326147897601	0.184	0.42	0.438095238095238	38	10746	0.819773613161525	0.351807331248786
H2AFZ	0.00741373032749639	0.0784658536624806	0.91193454138392	-1.12544479271931	0.5	0.62	0.806451612903226	38	10746	2.98440806626318	1.52700021199545
IQGAP1	0.007420574347194	0.0784658536624806	0.931051022851224	-0.740896006567121	0.526	0.668	0.787425149700599	38	10746	2.26979853762633	1.51626261257117
IL13RA1	0.00744820446464524	0.0786716596578154	0.146061535441667	-1.54633697836807	0.132	0.375	0.352	38	10746	0.680724412145311	0.273816164358005
CEP85L	0.00747288767202554	0.0786850917660536	0.221170885908707	1.44007478028956	0.184	0.153	1.20261437908497	38	10746	0.233722828134036	0.384983557039012
THBS2	0.00747343627828165	0.0786850917660536	0	-144269503.372739	0	0.186	0	38	10746	0.558782248042274	0
GLUL	0.007473980999267	0.0786850917660536	0.603534584939285	-1.6852745258024	0.395	0.552	0.715579710144927	38	10746	3.33160759848108	1.05792351972279
FOXD2-AS1	0.00747569428703899	NA	0.069372467290377	4.21525514408739	0.053	0.007	7.57142857142857	38	10746	0.00641163342195198	0.136279815170847
PLEKHO1	0.00749284995182661	0.0787976240021242	0.11260870249238	-1.59271142381617	0.105	0.355	0.295774647887324	38	10746	0.711397277594755	0.201080930800342
RP11-322E11.2	0.00758693501646349	NA	0.0472556301932083	4.37338253429809	0.026	0.006	4.33333333333333	38	10746	0.00539322017590847	0.125815711565734
H2AFV	0.0075884323882923	0.0796296310311315	0.306184764343036	-1.0586941509152	0.289	0.498	0.580321285140562	38	10746	1.1774902141018	0.470353658593
GTF2H5	0.00759234780096564	0.0796296310311315	0.189197341284706	-1.26424455653859	0.184	0.408	0.450980392156863	38	10746	0.756340684651204	0.306702495219951
FAM49B	0.00759676434315477	0.0796296310311315	0.093975884918108	-2.63172998269664	0.079	0.345	0.228985507246377	38	10746	1.04878012956726	0.167399115665129
FXYD6	0.00762071142742257	0.0796727759566683	0.49648859639987	1.36258617516687	0.342	0.193	1.7720207253886	38	10746	0.34386659488226	0.845361346899557
TMEM204	0.00762985102325973	0.0796727759566683	0.292844130193718	1.41822862521063	0.263	0.15	1.75333333333333	38	10746	0.202980573569796	0.496453623329783
ZNF101	0.0076521412323739	0.0796727759566683	0.161975406319505	2.34488391501382	0.105	0.048	2.1875	38	10746	0.0879880752867138	0.40117471450338
SSC5D	0.00765329444885595	0.0796727759566683	0	-144269502.411966	0	0.155	0	38	10746	0.292334673962034	0
SNRNP25	0.00765361165856259	0.0796727759566683	0.0326527458742421	-2.73997188205991	0.026	0.211	0.123222748815166	38	10746	0.275865844319669	0.0629078557828669
UBE2E3	0.00765404426449189	0.0796727759566683	0.156726780218829	-1.34050283816413	0.158	0.382	0.413612565445026	38	10746	0.645123320336564	0.25167898354164
CAMKK2	0.00765877613784645	0.0796727759566683	0.427102469331976	1.10366978734136	0.289	0.238	1.21428571428571	38	10746	0.32775452270203	0.731699082611248
LY6G5C	0.00766892496149193	NA	0.086718549460473	2.66541890147177	0.105	0.025	4.2	38	10746	0.0281381536623076	0.133410760280272
NME1	0.00768749550371279	0.0798852688104265	0.0906642368074093	-1.87516078395489	0.105	0.284	0.369718309859155	38	10746	0.563315767779659	0.152042520417619
AGPAT3	0.00773042557755411	0.080244816367003	0.263362368176299	1.24851988809367	0.237	0.183	1.29508196721311	38	10746	0.235561023980441	0.421764877192496
GCM1	0.00775561608515202	NA	0.0459960998389863	8.41893077926608	0.026	0	Inf	38	10746	0.000576417756812723	0.119015417689901
SERINC2	0.00777348115378076	NA	0.100005206752334	2.31415026259862	0.105	0.039	2.69230769230769	38	10746	0.0385091687083423	0.158584634856644
OSTC	0.00778072019233762	0.0806799543732921	0.667543107820115	-0.905261496271349	0.421	0.603	0.698175787728027	38	10746	1.98633814542731	1.12721664798539
PCDHB6	0.00779066821961463	NA	0.106061555491043	3.47512305305859	0.079	0.013	6.07692307692308	38	10746	0.0170924369579409	0.205851847040825
USP38	0.00779771040383311	0.080724406578384	0	-144269501.446239	0	0.134	0	38	10746	0.166795126238154	0
RASIP1	0.00780183256814987	0.080724406578384	0.59794003792534	1.38376208989857	0.395	0.163	2.42331288343558	38	10746	0.262582662881617	0.922613372426762
TIE1	0.00781759904415429	0.080724406578384	0.997249065935298	1.32256824747855	0.526	0.209	2.51674641148325	38	10746	0.554474475493648	1.53833940050269
LRRC16A	0.00781852707750777	0.080724406578384	0	-144269501.561788	0	0.135	0	38	10746	0.166415240150456	0
PRDX6	0.0078567541082626	0.0810137682955433	0.481933681110456	-0.894804501383651	0.368	0.549	0.670309653916211	38	10746	1.43247736413444	0.810676246507405
RASSF2	0.00786337312948542	0.0810137682955433	0	-144269502.36566	0	0.187	0	38	10746	0.378204711950105	0
STX5	0.00790679769933812	0.0813741263223548	0.0144619856904633	-2.65895951064699	0.026	0.212	0.122641509433962	38	10746	0.282258093664675	0.0190967672265796
CPXM1	0.00792164816775326	0.0813935515222102	0	-144269503.052587	0	0.191	0	38	10746	0.499982310561065	0
MX1	0.00792558406808192	0.0813935515222102	0	-144269502.514671	0	0.179	0	38	10746	0.372784259030738	0
RP11-436K8.1	0.0079298057697311	NA	0.0509071335383167	6.05591825494346	0.053	0.002	26.5	38	10746	0.00122617578386221	0.0944212021508893
CDH11	0.00794013690844062	0.0814561648977726	0.0586732167606663	-2.7583292860163	0.053	0.234	0.226495726495726	38	10746	0.501297119336572	0.11226208346939
KCNK6	0.00803791028574781	0.0823714784921368	0	-144269502.14578	0	0.153	0	38	10746	0.265349364792385	0
AC025335.1	0.00804417733440894	NA	0.074751716691301	3.26701132368997	0.079	0.013	6.07692307692308	38	10746	0.0200747124734065	0.120280560778987
GLI3	0.00805638128612407	0.0824730296803753	0	-144269501.789089	0	0.138	0	38	10746	0.178591295965648	0
SDF2L1	0.00806653170622416	0.0824892780531395	0.103900111948272	-1.8219079142023	0.079	0.313	0.252396166134185	38	10746	0.57704283900534	0.199529601411558
DNAJC17	0.00809761630423408	0.0826529633787837	0	-144269501.408283	0	0.13	0	38	10746	0.159214521075833	0
ZNF33A	0.00810554528494986	0.0826529633787837	0.366361861900546	1.3013919724843	0.289	0.192	1.50520833333333	38	10746	0.297621033518768	0.601905073697828
GABPB1-AS1	0.00810827887396975	0.0826529633787837	0.521424767142845	1.33124643968408	0.342	0.218	1.56880733944954	38	10746	0.449676811457662	0.872723471461481
ZNF251	0.00811669310679155	NA	0.13985456449043	2.21358512903625	0.132	0.046	2.8695652173913	38	10746	0.0574388358537885	0.242533863868856
DTYMK	0.00814302103341571	0.0829193674576041	0.0530748406811348	-2.442068307938	0.053	0.219	0.242009132420091	38	10746	0.348312825011465	0.0902501617689124
HHEX	0.00820248060770437	0.0833747513015777	0.480589736186554	1.33554596077456	0.342	0.18	1.9	38	10746	0.306099595730447	0.881648649281426
RPS20	0.00820505182538105	0.0833747513015777	4.60072055899216	-0.505784669679731	0.895	0.886	1.01015801354402	38	10746	9.1502148195316	6.09349343541873
BCL3	0.00822923283811156	0.0835323497676803	0	-144269501.740409	0	0.146	0	38	10746	0.223946136437044	0
TMEM27	0.00824033848027027	NA	0.0464634296703643	4.8329076543803	0.053	0.003	17.6666666666667	38	10746	0.00346472358883168	0.0810780677036729
RP11-348N5.9	0.00827091622579798	NA	0.037108080003591	4.74980166470202	0.026	0.003	8.66666666666667	38	10746	0.00425210004854681	0.0787663921193116
CRYAB	0.00827349733136783	0.0838932629400698	0	-144269502.782322	0	0.177	0	38	10746	0.421164362868132	0
VPS13A	0.00833325593554513	0.0844103621736133	0.308881248084824	1.59441626665683	0.237	0.126	1.88095238095238	38	10746	0.195141591692409	0.574112631701914
FOXP1	0.00835371409985787	0.0845287058024484	1.90001106608952	0.653953986230265	0.711	0.601	1.18302828618968	38	10746	1.99669206971012	2.91474981164859
TMEM167B	0.00842015051209134	0.0851115528677606	0.0144619856904633	-2.65220802293329	0.026	0.216	0.12037037037037	38	10746	0.279086333561277	0.0190967672265796
TMEM176A	0.00843060721581872	0.0851279238050123	0	-144269503.249959	0	0.205	0	38	10746	0.592752657806284	0
CDR2	0.00843954435136458	0.0851289327085812	0	-144269501.503201	0	0.125	0	38	10746	0.144270693360094	0
C1GALT1C1	0.00847921617302237	0.08543963325808	0.315270884841923	1.24846170394053	0.289	0.185	1.56216216216216	38	10746	0.230506934345742	0.485843688117823
ANAPC15	0.00851013775271143	0.0856616060312112	0.0275171581307443	-2.14327241391589	0.053	0.242	0.21900826446281	38	10746	0.364697776077512	0.0355610976573616
COL16A1	0.00852366725786593	0.0856947853287429	0	-144269502.670635	0	0.16	0	38	10746	0.357726728623827	0
CCM2L	0.00853122590369194	0.0856947853287429	0.227532405443396	1.9562107323366	0.184	0.067	2.74626865671642	38	10746	0.0858366308894278	0.472656790213812
HMGN2	0.00855753936839073	0.0857884753916264	0.924926320393636	-0.86059281894835	0.553	0.671	0.824143070044709	38	10746	2.63615058697985	1.36086597461944
ZBTB46	0.00856633012521276	0.0857884753916264	0.208355732405993	1.89937036221833	0.158	0.073	2.16438356164384	38	10746	0.0913792719869875	0.375112611948198
PLSCR1	0.00857569534621731	0.0857884753916264	0.146087219492545	-1.64436878006861	0.105	0.374	0.280748663101604	38	10746	0.781883493342215	0.293905719585645
GALC	0.00857617583329557	0.0857884753916264	0	-144269501.557744	0	0.14	0	38	10746	0.190680173722837	0
FTX	0.00860552166495025	0.0859927284216449	0.283582801435001	1.82582509490579	0.211	0.094	2.24468085106383	38	10746	0.152123878238174	0.507524720900656
RNF145	0.00861888273285545	0.0860369920887011	0.162085974333123	-1.31293402430067	0.158	0.382	0.413612565445026	38	10746	0.673123173272025	0.272981894933542
PLD3	0.00866515640652873	0.0863728855480828	0.212130197821767	-1.49095872830059	0.158	0.468	0.337606837606838	38	10746	1.39494199298667	0.440009252171251
ARL17A	0.00867046406363501	0.0863728855480828	0.178165261541353	1.93750256876549	0.158	0.068	2.32352941176471	38	10746	0.0912401558595959	0.293676596246561
MANF	0.00868956114893514	0.0864737009790209	0.116305230851594	-1.50256800750136	0.105	0.346	0.303468208092486	38	10746	0.627725618251036	0.219148646959869
ANXA11	0.00872397920789253	0.0867242532213408	0.310139127900062	-0.98308764169768	0.263	0.505	0.520792079207921	38	10746	1.10325961556088	0.492284596555294
BRD2	0.00873274427745257	0.0867242532213408	0.203359687558129	-1.17955463001231	0.158	0.437	0.361556064073227	38	10746	0.88693799085903	0.385954024584653
SMARCE1	0.00880172699841211	0.0872060997959447	0.677815369563408	0.829322219926724	0.474	0.377	1.25729442970822	38	10746	0.652847505311753	1.01459310752458
MMRN2	0.00880593426403759	0.0872060997959447	0.0563566300354319	-3.04540643405214	0.053	0.239	0.221757322175732	38	10746	0.679142676530388	0.103485667994988
CLIP1	0.00880842262031083	0.0872060997959447	0.114196900507985	-1.44354211508328	0.132	0.351	0.376068376068376	38	10746	0.587703674023527	0.188330583980767
ZNF598	0.00883186396429318	0.0873294420206695	0	-144269501.401063	0	0.126	0	38	10746	0.151354447443053	0
BGN	0.00883901235027019	0.0873294420206695	1.03572640448961	-1.68890732036015	0.5	0.501	0.998003992015968	38	10746	5.09110268540408	2.13319919831883
TACC2	0.0088829708317574	0.0876738299409006	0	-144269501.502202	0	0.126	0	38	10746	0.133383947143344	0
PALLD	0.00890503481305711	0.0877377574694601	0.173897107105774	-1.91520192231314	0.158	0.335	0.471641791044776	38	10746	0.930547012214815	0.295224392081534
FLT1	0.00891587371175714	0.0877377574694601	0	-144269502.406125	0	0.149	0	38	10746	0.284415473925343	0
BCL2L2	0.00891677198822811	0.0877377574694601	0.186586599008568	1.65319799955492	0.158	0.1	1.58	38	10746	0.111714224182801	0.328533584913884
RRAGB	0.00892815403686561	0.0877601100378841	0.201278455727183	1.80189627565055	0.158	0.085	1.85882352941176	38	10746	0.113451079212505	0.368808733619376
BAG3	0.00893862105308626	0.0877734318087462	0.0144619856904633	-2.81335688200652	0.026	0.197	0.131979695431472	38	10746	0.259481909115571	0.0190967672265796
AMPD2	0.00897341619983538	0.087961446648581	0	-144269501.875073	0	0.16	0	38	10746	0.299701062428674	0
C9orf78	0.0089884565451682	0.087961446648581	0.0956254891541224	-1.40728839484599	0.105	0.365	0.287671232876712	38	10746	0.656689062874332	0.159392308352942
FAT1	0.00898858350751947	0.087961446648581	0.0331307177832465	-3.23982150442977	0.026	0.196	0.13265306122449	38	10746	0.362785193434486	0.0644906890536859
SCN5A	0.00899246769871667	NA	0.0482851605040575	5.69151811251694	0.053	0.002	26.5	38	10746	0.00149686817219861	0.080237140061524
RC3H2	0.00899913564231323	0.087961446648581	0.462412051055022	1.09149481205586	0.342	0.251	1.36254980079681	38	10746	0.361692162581994	0.770559493040936
ECSIT	0.00900342431179288	0.087961446648581	0	-144269501.394037	0	0.128	0	38	10746	0.139499322707186	0
AIM1	0.00904272617086791	0.0882312440362624	0	-144269502.359824	0	0.188	0	38	10746	0.41100921154899	0
CDC42EP4	0.00904935836269358	0.0882312440362624	0	-144269501.650643	0	0.133	0	38	10746	0.178502952601473	0
STX4	0.00908594075506223	0.0884983491339883	0.0657565702988026	-1.76972913336694	0.079	0.299	0.264214046822742	38	10746	0.475134762176083	0.104344962232509
MOSPD3	0.00913441503456204	0.0888806262908446	0.192680793793135	1.61667205833	0.184	0.103	1.78640776699029	38	10746	0.107978886461039	0.308393297204075
SERPINB9	0.00915595728076973	0.0889376416442768	0.776783954846374	1.33243758089659	0.421	0.257	1.63813229571984	38	10746	0.677057851942773	1.30439883458799
PFDN1	0.00915873980183978	0.0889376416442768	0.624594582251365	0.945258538805144	0.421	0.315	1.33650793650794	38	10746	0.491499156980345	0.985241135615248
GIMAP5	0.00916896663997372	NA	0.140490804279201	2.60416168926368	0.105	0.035	3	38	10746	0.0597016288214631	0.281327844770619
RASA4	0.00917077095765096	0.0889647901662152	0	-144269501.936819	0	0.143	0	38	10746	0.229859798102918	0
OSBPL11	0.00926086545308403	0.0897484073536806	0	-144269501.505667	0	0.135	0	38	10746	0.181912124685574	0
ANP32B	0.00928832258526378	0.0899042070896437	0.423934857060135	-0.938602973705863	0.289	0.539	0.536178107606679	38	10746	1.50042273122049	0.708694671656745
PCAT19	0.00929560783362245	0.0899042070896437	0.530604422446598	1.31764358882876	0.368	0.18	2.04444444444444	38	10746	0.340964780252283	0.863411320429766
FBXO21	0.00930841763319765	0.0899378004619789	0.392528889546451	1.13887203887787	0.316	0.224	1.41071428571429	38	10746	0.320273719167281	0.624579119356708
RBM6	0.00935299028166257	0.0901419144218244	0.552311386470711	1.05092882739656	0.368	0.286	1.28671328671329	38	10746	0.492161187947555	0.917749876019455
TRAM2	0.00935376039382862	0.0901419144218244	0.0213425158859391	-2.72364682367012	0.026	0.204	0.127450980392157	38	10746	0.262345436346788	0.0323966351896242
SMIM10	0.009357615947454	0.0901419144218244	0	-144269501.538501	0	0.128	0	38	10746	0.151037327673128	0
DGCR2	0.00938533920820703	0.0903186539387196	0	-144269501.357056	0	0.129	0	38	10746	0.173093974584756	0
PPP4R2	0.00942964799925511	0.0905724338988156	0.0587485528032716	-1.72928452043762	0.079	0.298	0.26510067114094	38	10746	0.441253369601308	0.0856257947412439
NFIL3	0.00943051502133416	0.0905724338988156	0.0965801368302233	-2.23372354743925	0.079	0.309	0.255663430420712	38	10746	0.67409952141019	0.187179071064747
EFNB1	0.00944367268530221	0.090608465117048	0	-144269501.738679	0	0.125	0	38	10746	0.167274872978962	0
ANO10	0.00946115271625261	0.0906858548414541	0	-144269501.374543	0	0.126	0	38	10746	0.130089590402169	0
JAGN1	0.00947332366050123	0.0907122533017976	0.0310692292758128	-2.63703264404269	0.026	0.209	0.124401913875598	38	10746	0.257124122188602	0.0578535265792882
SEC61G	0.0094939310622467	0.0908193028030015	1.02944473663549	-0.814101783366689	0.579	0.654	0.885321100917431	38	10746	2.42914318266436	1.55117021171449
PBRM1	0.00951115703649157	0.0908938251314715	0.616338499809446	0.875775066296675	0.421	0.354	1.18926553672316	38	10746	0.601110013341071	1.01424410186912
CRABP2	0.00952738148897516	0.0909586381400374	0	-144269503.821614	0	0.172	0	38	10746	0.63105352757487	0
PXDC1	0.00953810289286192	0.0909708367989493	0.638036879651128	0.989829717718874	0.447	0.291	1.5360824742268	38	10746	0.472951140563526	0.956732669441291
CYP1B1	0.00957779433778198	0.0912590433786883	0	-144269504.181655	0	0.223	0	38	10746	1.05169369391178	0
NAMPT	0.00962373865690355	0.0916062000809801	0.76294467017501	-1.61275585284111	0.447	0.564	0.792553191489362	38	10746	3.94666056268141	1.34661742087564
SRSF11	0.00965414909631977	0.0918049538448651	1.65594796809207	0.562709556522262	0.605	0.645	0.937984496124031	38	10746	1.9517214506572	2.76817800779214
RORB	0.00968655352488024	NA	0.0534724527644308	6.1992423905912	0.026	0.002	13	38	10746	0.00347253330886254	0.164185265556925
PPME1	0.00974025095964389	0.0925323841166169	0	-144269501.378072	0	0.124	0	38	10746	0.136672233108788	0
MYADM	0.00975857833909994	0.0926151577739406	0.560859480821184	-0.932306254998276	0.342	0.572	0.597902097902098	38	10746	2.06062249701962	0.977014965695488
FKBP4	0.00978252814527994	0.0927510764010646	0	-144269501.48428	0	0.124	0	38	10746	0.156568912805495	0
HTATSF1	0.00981749188297017	0.0929383439543915	0.0482851605040575	-2.08102142185679	0.053	0.25	0.212	38	10746	0.363319177087265	0.080237140061524
SIN3B	0.00982699428266491	0.0929383439543915	0.309446498710553	1.29912356583838	0.263	0.176	1.49431818181818	38	10746	0.273847166352387	0.521050805432533
SH3RF1	0.00983122313812156	0.0929383439543915	0	-144269501.558534	0	0.128	0	38	10746	0.167160863868474	0
FAM171A2	0.0098609020869967	NA	0.0922227187801372	3.02276926600262	0.079	0.017	4.64705882352941	38	10746	0.0202009857992168	0.184486950731474
MGST3	0.00986921592878502	0.0931648541601659	1.44789265449783	-0.741088146264367	0.658	0.687	0.957787481804949	38	10746	3.2123917534374	2.22451097882416
RP11-299L17.3	0.00988934274875415	NA	0.0542802759346086	4.50153937114464	0.053	0.004	13.25	38	10746	0.00431284651117577	0.100197345846556
ECHDC2	0.00989365886282618	0.0931648541601659	0	-144269501.747771	0	0.15	0	38	10746	0.244655317803403	0
SYNE1	0.00989926094851857	0.0931648541601659	0.731713578465436	0.979898317713584	0.421	0.329	1.27963525835866	38	10746	0.649091748872205	1.24103389663632
GABPA	0.00990477309417829	0.0931648541601659	0.314911729650085	1.16808715114046	0.237	0.216	1.09722222222222	38	10746	0.307056974558333	0.551934932860182
SFRP2	0.00990714896025863	0.0931648541601659	0.0981301064943212	-5.52804504431746	0.079	0.274	0.288321167883212	38	10746	5.95438632286647	0.17995001526778
MID1IP1	0.00991321244826846	0.0931648541601659	0	-144269501.754131	0	0.134	0	38	10746	0.187436834049842	0
CTD-2366F13.2	0.00991549585065718	NA	0.0612574345488288	7.44862822384044	0.026	0.001	26	38	10746	0.00156367925582947	0.225686646596771
EBP	0.00994099385675843	0.093334886766232	0.0331307177832465	-2.67242968989144	0.026	0.202	0.128712871287129	38	10746	0.26969510308322	0.0644906890536859
IL13RA2	0.00997660171483947	NA	0.093814184646305	3.6540620149326	0.079	0.008	9.875	38	10746	0.0144223265702632	0.169348436398746
PLEKHG3	0.0100274819320163	0.0940187172598115	0.192498123011327	2.09275574504721	0.158	0.058	2.72413793103448	38	10746	0.0902213358277579	0.352210783356897
ZNF836	0.0100382387744786	NA	0.146663722422255	2.19644076952776	0.105	0.048	2.1875	38	10746	0.0660878322313572	0.318084209167766
TMED2	0.0100416396636741	0.0940187172598115	0.514846965234954	-0.884463156422921	0.368	0.548	0.671532846715328	38	10746	1.30510104455795	0.839665364447794
VEGFC	0.0100447141404789	0.0940187172598115	0	-144269502.109431	0	0.123	0	38	10746	0.188300330451918	0
LHFPL2	0.0100591655190763	0.0940187172598115	0.0751859336190424	-2.04317374635675	0.079	0.291	0.271477663230241	38	10746	0.541397581819794	0.137507093135894
EBF3	0.0100626282045952	0.0940187172598115	0	-144269501.729954	0	0.139	0	38	10746	0.203366702363608	0
CHIC1	0.0100713308893036	NA	0.145821037844609	1.92348048186837	0.105	0.068	1.54411764705882	38	10746	0.0796579135526233	0.301399809408418
DFFB	0.0101291784282462	NA	0.150572152920216	2.42134335400565	0.105	0.037	2.83783783783784	38	10746	0.0444286881110659	0.297103941804362
ALDH3A1	0.010155887222841	NA	0.0503845796237294	4.34449698588483	0.053	0.004	13.25	38	10746	0.00602485532772977	0.0847040709219427
GOLM1	0.0101750805506402	0.0949046833155442	0.0507150285291502	-2.16137308272277	0.053	0.234	0.226495726495726	38	10746	0.312057009248955	0.0848703669089235
C19orf70	0.010185516639489	0.0949046833155442	0.325488243855195	-0.986699252416497	0.289	0.487	0.593429158110883	38	10746	1.09833049755325	0.50576668788732
CALM1	0.0101870074274133	0.0949046833155442	3.2061032876877	-0.508081584454017	0.763	0.862	0.885150812064965	38	10746	7.52018510345963	5.26982142940269
NOVA2	0.0102128734790858	0.0950537296850564	0.179460553777871	1.76355943684598	0.158	0.079	2	38	10746	0.0931698814758117	0.32376038229508
MPST	0.0102542885250143	0.0952690661849839	0.448857886425685	1.11702375118125	0.316	0.231	1.36796536796537	38	10746	0.308853673827774	0.762609637843454
SPOCK1	0.0102557896432916	0.0952690661849839	0	-144269502.133996	0	0.128	0	38	10746	0.20320935114988	0
RP11-477D19.2	0.0102903976597826	NA	0.0512629847070887	4.00211866298343	0.026	0.007	3.71428571428571	38	10746	0.00956257975689787	0.149577219725618
PHLDB1	0.0103213967841187	0.0957861418318064	0.0979686632843839	-1.96679530729565	0.079	0.279	0.283154121863799	38	10746	0.524764121919452	0.191052820512963
SLC16A3	0.0103370161432407	0.095838764685118	0.0266358916199623	-3.20503417605926	0.026	0.219	0.118721461187215	38	10746	0.466937031882335	0.0451406297014147
FOXJ3	0.0103855729062769	0.0961963690443898	0.335315477298473	1.18590489814446	0.289	0.208	1.38942307692308	38	10746	0.317221474139126	0.535908517439783
DPYD	0.010429252078731	0.0965081510801299	0	-144269501.809714	0	0.157	0	38	10746	0.257528521198834	0
TFE3	0.0105021963888197	0.097089882738484	0	-144269501.313685	0	0.125	0	38	10746	0.154413404341146	0
HOXD4	0.0105198971978888	NA	0.0985006444102945	2.92635430719114	0.079	0.019	4.15789473684211	38	10746	0.0223428586925763	0.198252420464552
PCDH18	0.0105355636351137	0.0973049707546022	0	-144269502.080151	0	0.141	0	38	10746	0.234987496592871	0
RP11-70D24.2	0.0105683636607175	NA	0.0507150285291502	4.58155093987382	0.053	0.004	13.25	38	10746	0.00560100712349064	0.0848703669089235
LAS1L	0.0105700772165743	0.0974854507491509	0	-144269501.336276	0	0.122	0	38	10746	0.143710867300418	0
FAM43A	0.0106013859934318	0.0974854507491509	0.62228858920425	1.30859156293339	0.395	0.185	2.13513513513514	38	10746	0.337966314965897	1.16577191607505
GSR	0.010604228849139	0.0974854507491509	0	-144269501.357739	0	0.123	0	38	10746	0.142419710996827	0
ADCY4	0.01060541187418	0.0974854507491509	0.356058409545604	1.48793303533763	0.289	0.144	2.00694444444444	38	10746	0.25373209766353	0.58150317054035
NANS	0.0106057045972293	0.0974854507491509	0.0958201396409377	-1.8096216852438	0.079	0.279	0.283154121863799	38	10746	0.404257347832499	0.193307587757022
LINC01117	0.0106260498048835	NA	0.0648798412816631	2.45209305983766	0.079	0.028	2.82142857142857	38	10746	0.0283579630441341	0.0964525415336102
MED13L	0.0106315206080758	0.0975782049064406	0.879890266821675	0.839200515062973	0.553	0.4	1.3825	38	10746	0.758467420121493	1.28580722715773
AMH	0.0106376660800523	NA	0.0568951853409103	4.19227471152456	0.053	0.006	8.83333333333333	38	10746	0.0047739632596269	0.106577499110325
POGZ	0.0106402494418192	0.0975782049064406	0.536499494152078	1.03368507607154	0.368	0.281	1.30960854092527	38	10746	0.455449139055746	0.978559533537072
CYGB	0.010646184299457	0.0975782049064406	0	-144269503.058527	0	0.163	0	38	10746	0.425639844888534	0
SERPINB8	0.0107303685883652	0.0980851294051652	0	-144269501.420759	0	0.127	0	38	10746	0.157073081666224	0
TCEA3	0.0107365290234132	0.0980851294051652	0	-144269501.591449	0	0.122	0	38	10746	0.145899388995758	0
RAB2A	0.0107405968063077	0.0980851294051652	0.498565443761688	-0.791505334340482	0.316	0.578	0.546712802768166	38	10746	1.52321065593485	0.862141168892318
RCHY1	0.0107422206501037	0.0980851294051652	0	-144269501.340866	0	0.128	0	38	10746	0.173074168197484	0
SERTAD4-AS1	0.0107568984489785	0.0981261389763353	0	-144269501.548409	0	0.123	0	38	10746	0.14803935080322	0
DNAJC7	0.0108004967279513	0.0982117836562946	0.155308322888242	-1.19427655846892	0.132	0.39	0.338461538461538	38	10746	0.713221545391907	0.269155160856047
TNC	0.0108042079556105	0.0982117836562946	0	-144269503.660605	0	0.163	0	38	10746	0.56819489227679	0
SRFBP1	0.0108099456539272	0.0982117836562946	0.274439535279151	1.25879903705448	0.237	0.173	1.36994219653179	38	10746	0.227565859469453	0.457057141530095
PCBP4	0.0108100848125338	0.0982117836562946	0.205648210475832	1.70837006760993	0.158	0.089	1.7752808988764	38	10746	0.101479931388235	0.371482307234629
STARD7	0.010829739650276	0.0982117836562946	0.530117044924988	0.941401492854151	0.395	0.306	1.29084967320261	38	10746	0.492756535347666	0.801322521934808
ZNRF1	0.0108319564232493	0.0982117836562946	0.0172368059202643	-2.66423712868766	0.026	0.197	0.131979695431472	38	10746	0.252315341267771	0.0240638312847797
RBM48	0.0108376545236833	0.0982117836562946	0.165853476730816	1.88901715399267	0.132	0.07	1.88571428571429	38	10746	0.0899140849108634	0.319288288771428
TUBGCP3	0.0108804919932949	0.0985073114392947	0.304861793654838	1.37465481192045	0.211	0.151	1.39735099337748	38	10746	0.19273737614313	0.563059668178601
TMEM138	0.0109158739462876	0.0987254811485982	0	-144269501.369752	0	0.127	0	38	10746	0.180693646406667	0
ALKBH5	0.0109377471520192	0.0987254811485982	0.0286463789684612	-2.008531223973	0.053	0.252	0.21031746031746	38	10746	0.369596138524179	0.0373844548156927
STX2	0.0109408558628968	0.0987254811485982	0.0481091884946063	-2.09945163362856	0.053	0.237	0.223628691983122	38	10746	0.33083955096786	0.0837105044994704
CXCL12	0.0109455843316415	0.0987254811485982	0.0902170704204879	-3.56864192121909	0.079	0.298	0.26510067114094	38	10746	1.66474576458195	0.157544512518837
NAPA	0.0109640842100585	0.0987998346075714	0.085873531409278	-1.71757476575089	0.079	0.298	0.26510067114094	38	10746	0.463321393248378	0.148438058278388
HBEGF	0.0109858751437876	0.0989036778131834	0.0383274952302863	-4.2137982357424	0.026	0.249	0.104417670682731	38	10746	0.922396397866263	0.0835650253372108
CD248	0.0110141435415694	0.0990655879887375	0.0295858140764225	-4.0991905672197	0.026	0.212	0.122641509433962	38	10746	0.692537486307999	0.0533722803090965
NPM3	0.0110414932403374	0.0991388130367599	0	-144269501.401088	0	0.12	0	38	10746	0.119830186231246	0
AUP1	0.0110428678904229	0.0991388130367599	0.0993443488647769	-1.54804175276445	0.105	0.318	0.330188679245283	38	10746	0.49347847383658	0.175569051923048
AVPR2	0.0110512301947216	NA	0.136728335284034	3.07959185794785	0.105	0.019	5.52631578947368	38	10746	0.0278969300276698	0.275970222388411
IDH3G	0.0110941165834575	0.0994194831630637	0.13778549670952	-1.3982578848923	0.132	0.354	0.372881355932203	38	10746	0.607390459013743	0.227647318593142
AKR1C2	0.0111052574210994	0.0994194831630637	0.58285796946039	1.59289269081342	0.342	0.163	2.09815950920245	38	10746	0.385508889775069	1.09647042719063
FGFR1	0.0111219107063208	0.0994194831630637	0.79835761068272	0.879926748486296	0.421	0.362	1.16298342541436	38	10746	0.797425808932852	1.38644765055887
HNRNPF	0.0111269410507646	0.0994194831630637	0.333094020656769	-0.904507885366369	0.289	0.519	0.556840077071291	38	10746	1.16446210668487	0.534664544171732
MS4A7	0.0111287884006974	0.0994194831630637	0	-144269505.004361	0	0.247	0	38	10746	2.01058335612322	0
LYZ	0.0111386035008323	0.0994194831630637	0.0286463789684612	-5.6028908191358	0.053	0.278	0.190647482014388	38	10746	4.4615365294932	0.0373844548156927
DNM1	0.0111463761876995	0.0994194831630637	0	-144269501.970586	0	0.138	0	38	10746	0.230349097967067	0
ATE1	0.0111704397970231	0.0995419487185234	0.266972211664875	1.31363982106419	0.211	0.161	1.31055900621118	38	10746	0.215270465325502	0.507534277593905
AF127577.12	0.0112125809473429	NA	0.0364157783111594	6.63871495411571	0.026	0.001	26	38	10746	0.00172723074615851	0.0761335145617762
JDP2	0.011214946407308	0.0997227047073539	0.0658676645555989	-1.96447897094801	0.079	0.288	0.274305555555556	38	10746	0.51260382479169	0.102941904987088
SPON2	0.0112184921405479	0.0997227047073539	0.024856950857693	-4.26698406882834	0.026	0.219	0.118721461187215	38	10746	0.804366921717774	0.0405832588927511
CENPH	0.0112217805359464	0.0997227047073539	0	-144269501.643227	0	0.112	0	38	10746	0.135587927683873	0
RNMT	0.0112605434089624	0.0999749443857467	0.620973021115625	0.950321084870866	0.368	0.344	1.06976744186047	38	10746	0.658423462643418	1.1404225172393
IFI6	0.0112800150167148	0.0999841538455199	0.362314543851532	-1.34389323110673	0.289	0.485	0.595876288659794	38	10746	1.4977132547908	0.588196010364201
ABI3	0.0113190784915408	0.0999841538455199	0	-144269501.680606	0	0.13	0	38	10746	0.188605624714726	0
NOL10	0.0113310076267566	0.0999841538455199	0	-144269501.347714	0	0.119	0	38	10746	0.134285200163004	0
CTSS	0.0113350324035821	0.0999841538455199	0.170206898493195	-2.64569188985826	0.132	0.375	0.352	38	10746	2.41856418818513	0.314440942430097
SLBP	0.0113370518240911	0.0999841538455199	0.0321083927120414	-2.12575027676298	0.053	0.238	0.222689075630252	38	10746	0.346996065391245	0.0439448615965419
EGFR	0.0113394549919039	0.0999841538455199	0	-144269502.085207	0	0.145	0	38	10746	0.247412513494433	0
SASH1	0.0113490733410446	0.0999841538455199	0.686594334732061	0.818625425240183	0.421	0.376	1.11968085106383	38	10746	0.727178324922064	1.09866713222644
ZNF205	0.0113543545775016	0.0999841538455199	0.162797825185889	1.68723722223444	0.158	0.086	1.83720930232558	38	10746	0.0936334245413523	0.265832591941089
EIF3H	0.0113549947375686	0.0999841538455199	0.407611165550547	-0.850402013241277	0.342	0.535	0.639252336448598	38	10746	1.25062988152537	0.641942955467222
PTPRG	0.0113820661480293	0.100130998359786	0.0389095213887003	-2.78514804541669	0.026	0.206	0.12621359223301	38	10746	0.309938544664824	0.0859299875222295
COPZ2	0.011429961320918	0.100383548855736	0.0977541894143834	-1.96926900535057	0.105	0.293	0.358361774744027	38	10746	0.725871710447158	0.157652021164644
C12orf43	0.011441665561748	0.100383548855736	0	-144269501.300859	0	0.119	0	38	10746	0.12916654905609	0
MRPL36	0.0114420364002489	0.100383548855736	0.100772442609899	-1.85023547468863	0.079	0.27	0.292592592592593	38	10746	0.401409793058458	0.188850058776802
GGCX	0.011452647752708	0.100385219109951	0.024856950857693	-2.6549182233773	0.026	0.212	0.122641509433962	38	10746	0.31457647531064	0.0405832588927511
NES	0.0115221745356446	0.100902824819877	0.0144619856904633	-3.22727728876048	0.026	0.161	0.161490683229814	38	10746	0.280151054297794	0.0190967672265796
LMO4	0.01157899420267	0.101308311675132	0.157435545723429	-1.42859188433725	0.158	0.386	0.409326424870466	38	10746	0.861247011722042	0.245171775902305
ELMSAN1	0.0116072732466359	0.101457538143765	0.0570860878687431	-1.80246142641023	0.079	0.291	0.271477663230241	38	10746	0.460007054192343	0.0829933579454464
TSPO	0.011618804612527	0.101457538143765	1.8591385461332	-0.614158647838307	0.711	0.742	0.95822102425876	38	10746	3.67956038511221	2.69788363889737
TMEM91	0.0116373265212738	0.101457538143765	0	-144269501.369227	0	0.125	0	38	10746	0.173715540657243	0
UBL3	0.0116381791392983	0.101457538143765	0.080104074243561	-1.4938301281484	0.079	0.36	0.219444444444444	38	10746	0.650731078370187	0.134392349326643
ZNF652	0.0116874862763071	0.101795257956299	0.0497602449386068	-2.10527634436279	0.053	0.276	0.192028985507246	38	10746	0.459856020197277	0.0820693384412757
SNTB2	0.0117094464151786	0.101800263842536	1.05613776748296	0.848895446619908	0.553	0.392	1.41071428571429	38	10746	0.891446139852022	1.78050000158575
RPS19BP1	0.0117171121274019	0.101800263842536	0.246895726749092	-1.02033721708303	0.184	0.458	0.40174672489083	38	10746	0.887491430538662	0.465764533427072
CREB3L1	0.0117197646217556	0.101800263842536	0	-144269502.174085	0	0.108	0	38	10746	0.161471053961092	0
HNRNPU-AS1	0.0117354226708331	0.10184443836769	0.293082493421913	1.64098979303141	0.211	0.127	1.66141732283465	38	10746	0.233628520295624	0.627325878044148
RP11-418J17.1	0.0117750100806019	NA	0.0585080207818842	2.92774769350413	0.079	0.015	5.26666666666667	38	10746	0.0192394478633035	0.0836062979294124
STOX2	0.0117795188160686	0.102135107790449	0.201929357058864	1.81520239679724	0.184	0.076	2.42105263157895	38	10746	0.102573595450996	0.350919918829272
CTD-2536I1.3	0.0117828222931046	NA	0.0724168228094271	4.13459134324294	0.053	0.006	8.83333333333333	38	10746	0.00858616047561561	0.148783321322842
RP1-39G22.7	0.0117833529709365	NA	0.168764205467653	2.35196224126177	0.105	0.039	2.69230769230769	38	10746	0.0427019803871781	0.420155483296896
KCNN3	0.0117948678508219	0.10217622482641	0.451855908808741	1.71079611816154	0.289	0.109	2.65137614678899	38	10746	0.213069014364844	0.892033883582028
C1QTNF1-AS1	0.0118007311490661	NA	0.0422422099549418	4.28607241945166	0.053	0.004	13.25	38	10746	0.00391667460431862	0.0630238494990493
RP3-512B11.3	0.0118013686019044	NA	0.0480132620239975	3.31515791505844	0.079	0.01	7.9	38	10746	0.00667298901230407	0.0645302862707012
ZNF654	0.0119124040054231	0.103026164257219	0.137877212252573	1.73542173769369	0.132	0.08	1.65	38	10746	0.102987856294105	0.225440551658607
FXYD1	0.0119143721563939	0.103026164257219	0	-144269502.848603	0	0.196	0	38	10746	0.518147333418484	0
CRTAP	0.0120009997325352	0.103682179752029	0.259228045987939	-0.900299587678357	0.211	0.516	0.40891472868217	38	10746	1.20263729561617	0.442142762939504
GNA11	0.0120199611948418	0.103704483929621	0.0309207356441663	-2.04248019934501	0.026	0.236	0.110169491525424	38	10746	0.30463228576399	0.0573941162643583
PTBP2	0.0120251124830673	0.103704483929621	0.276361089186369	1.34803648537579	0.237	0.152	1.55921052631579	38	10746	0.222183659649571	0.466062409136331
GALM	0.0120359770676665	0.103705337292336	0	-144269501.410416	0	0.126	0	38	10746	0.176808682079713	0
CHKB-AS1	0.0120672370765774	NA	0.0783454264896537	3.81634554370915	0.053	0.009	5.88888888888889	38	10746	0.00953130630405927	0.168022620300692
FLRT2	0.0120788536964939	0.103981767344348	0.703879377969584	1.10536993871023	0.395	0.263	1.50190114068441	38	10746	0.570998028338394	1.29102359260812
KIF26A	0.0121279236849193	NA	0.121778074164591	2.27709670845779	0.132	0.038	3.47368421052632	38	10746	0.0457872072295156	0.192811554336769
ACVRL1	0.0121356214320752	0.104377179692125	0.802074763036582	1.04123799191455	0.474	0.268	1.76865671641791	38	10746	0.492466356129879	1.25033731920977
LGALS3BP	0.0121479950279595	0.104390397952126	0.059266647550275	-2.7913137573753	0.053	0.258	0.205426356589147	38	10746	0.662613545805988	0.114627045654409
RP4-598P13.1	0.0121564641931146	NA	0.0321083927120414	4.55606637458977	0.053	0.002	26.5	38	10746	0.00378170269696421	0.0439448615965419
PANK3	0.0122071570166164	0.104731877667352	0.385778118709807	1.12113976910659	0.237	0.227	1.04405286343612	38	10746	0.3232465607492	0.789351866743096
PLCB4	0.0122199930112892	0.104731877667352	0.189911742584125	2.11229373363307	0.184	0.061	3.01639344262295	38	10746	0.108389533934229	0.319021467318976
PLXDC1	0.0122221098083196	0.104731877667352	0	-144269502.362696	0	0.153	0	38	10746	0.312337375200986	0
OAS2	0.0122312220882146	0.104731877667352	0	-144269501.530109	0	0.126	0	38	10746	0.175180684361498	0
MFAP5	0.0122653462577476	0.104930799734354	0	-144269505.570095	0	0.223	0	38	10746	2.41331832575099	0
ME2	0.0122821527938232	0.10497858105289	0.0128690602747381	-3.08962031571329	0.026	0.222	0.117117117117117	38	10746	0.42083760881414	0.016464330430782
EXOSC7	0.0122927270245676	0.10497858105289	0.332262673817337	1.23067532644767	0.263	0.177	1.48587570621469	38	10746	0.2192781537537	0.587897335128389
LIMCH1	0.0123070163097307	0.105007518256542	0.342677626106584	1.28965858743936	0.211	0.185	1.14054054054054	38	10746	0.329290791649219	0.666882804962907
SMIM7	0.0123219211520265	0.105010088333241	0.724480933595671	0.796308775466955	0.421	0.39	1.07948717948718	38	10746	0.674663010927643	1.33503314662383
SPTAN1	0.0123291196828501	0.105010088333241	1.39911055139798	0.743310767280228	0.684	0.461	1.48373101952278	38	10746	1.10079568692777	2.17563519191506
ETS2	0.0123467470042208	0.105067326759416	0.244928843472524	-1.48861082902102	0.184	0.424	0.433962264150943	38	10746	1.3287066135033	0.45519701129348
DCLK1	0.0123600416392701	0.105087626752947	0.0301865418391554	-3.43313001184766	0.026	0.2	0.13	38	10746	0.447723183841225	0.0551583047480918
EPB41L4A-AS2	0.0123686421269607	NA	0.0945368222883942	2.91778696588346	0.079	0.019	4.15789473684211	38	10746	0.0208017574148491	0.174950994982332
TIMM17A	0.0123743881764051	0.105116826546129	0.0523174727315669	-1.79559351579159	0.079	0.265	0.29811320754717	38	10746	0.400183216661004	0.0729247969051859
YTHDC1	0.01241251704972	0.105347820916258	0.567517600486427	0.885798511683476	0.342	0.358	0.955307262569833	38	10746	0.669842259213173	1.26693541120964
MTDH	0.0124310365052847	0.105412125576943	1.30110421229917	-0.551179857178301	0.632	0.723	0.874135546334716	38	10746	2.74695421822037	1.95472506887387
LRRN4CL	0.0124762258628584	0.10568020356498	0.270370967040054	1.98554422511569	0.237	0.073	3.24657534246575	38	10746	0.130577219593907	0.523254542682991
OXR1	0.0124845916803641	0.10568020356498	0.382788964882735	0.966931868271584	0.263	0.295	0.891525423728814	38	10746	0.454641385541082	0.763487452952512
ACE	0.0125082119238359	0.105787186534075	0	-144269501.765026	0	0.132	0	38	10746	0.20103550207739	0
SAR1A	0.0125408638139086	0.105970299227527	0.222975267725052	-1.16830413319391	0.211	0.408	0.517156862745098	38	10746	0.763751263579155	0.364782593283772
NMT2	0.0126011469016239	0.10638636994158	0.234031410018689	1.58556369845613	0.184	0.102	1.80392156862745	38	10746	0.130396668031699	0.440999889008532
CPSF6	0.0126420444428398	0.106638190996389	0.0396174816567907	-1.97491219052788	0.053	0.246	0.215447154471545	38	10746	0.349279130003562	0.0610061692903268
RPS11	0.0126567530747789	0.106668855966181	10.1798840786071	-0.395088381688726	0.895	0.95	0.942105263157895	38	10746	18.3157051993232	13.6161987313526
NXPE3	0.0127356211723034	0.107191638288224	0	-144269501.345305	0	0.126	0	38	10746	0.179349407861231	0
EEA1	0.0127463341310699	0.107191638288224	0.224996617946717	-1.27455586449039	0.184	0.387	0.475452196382429	38	10746	0.748170139568301	0.410153074279571
FBLN2	0.0127523337077138	0.107191638288224	0.265320672374909	-2.11916730911992	0.158	0.369	0.428184281842818	38	10746	2.11528260806029	0.567357651429229
LYNX1	0.0127589073867525	NA	0.107401810302083	3.11487276466699	0.079	0.017	4.64705882352941	38	10746	0.0260657795755861	0.20961422583422
NOA1	0.0127632937938953	0.107191638288224	0	-144269501.282824	0	0.119	0	38	10746	0.131490757647805	0
RP11-642D21.2	0.0127731676159433	NA	0.0326527458742421	7.73792419590779	0.026	0	Inf	38	10746	0.000509418293145276	0.0629078557828669
CES2	0.0128308209314788	0.107664893756912	0	-144269501.353273	0	0.124	0	38	10746	0.170806702452056	0
KDM5B	0.0128635581536174	0.107845653345341	0.337547935304479	1.20309854738291	0.237	0.193	1.2279792746114	38	10746	0.266458719685158	0.635779570057038
ZNF23	0.0128878385159674	NA	0.0539342160207097	3.75031443035559	0.053	0.007	7.57142857142857	38	10746	0.00985053005493238	0.105026754748809
GPD2	0.0128951942668346	0.107860744520253	0	-144269501.28027	0	0.118	0	38	10746	0.139459400022342	0
BHLHE40	0.012905876143908	0.107860744520253	0.205520769445409	-1.68595890629526	0.158	0.367	0.430517711171662	38	10746	0.927104288774565	0.377035473319087
GPATCH2	0.0129069543258669	0.107860744520253	0.370319979428453	1.15941674351695	0.263	0.204	1.28921568627451	38	10746	0.276624960528283	0.710151808009626
MYEOV2	0.0129101462090576	0.107860744520253	0.355498230631391	-0.912968320869942	0.289	0.492	0.58739837398374	38	10746	1.04027967979214	0.592113312097959
ZNF587	0.0129445719380968	0.108054645996262	0.239344288350306	1.66970707433375	0.184	0.092	2	38	10746	0.127088785929844	0.421238174815439
SNTG2	0.0129533058705285	NA	0.0527682593102692	3.9729460952889	0.053	0.006	8.83333333333333	38	10746	0.00725689865256366	0.101546482025332
IRAK1	0.0129629316762591	0.108055519574463	0.0467299766121885	-2.04345968838804	0.053	0.248	0.213709677419355	38	10746	0.385675478239006	0.0729798940823753
VSIG10	0.0129671110378988	0.108055519574463	0.149237647327175	1.70000844920528	0.132	0.082	1.60975609756098	38	10746	0.099686169215994	0.309828205761765
KIAA1549	0.0130414346782323	NA	0.0642590987570082	3.09978791643985	0.079	0.013	6.07692307692308	38	10746	0.0207443833044903	0.102497819482964
SPECC1	0.0130560839013007	0.108702900796223	0	-144269501.722227	0	0.136	0	38	10746	0.216441924188555	0
COPS8	0.0131020970571242	0.108847563483816	0.0539872414024223	-1.75639507745356	0.079	0.268	0.294776119402985	38	10746	0.385857921241561	0.0752743565245186
HPS5	0.0131056227370044	0.108847563483816	0	-144269501.340461	0	0.121	0	38	10746	0.157179955567217	0
TMEM39A	0.0131073573799674	0.108847563483816	0	-144269501.297559	0	0.118	0	38	10746	0.146015675506565	0
ADH5	0.0131323598616702	0.108961259730809	0.179107319195849	-1.20652730601078	0.158	0.39	0.405128205128205	38	10746	0.692444027832679	0.301911970084883
CCDC15	0.0131685904988301	NA	0.0884452309017945	2.38816432141458	0.053	0.035	1.51428571428571	38	10746	0.0373764439143286	0.237997141294147
RND3	0.0131735586842198	0.109209028231574	0.0662981346449927	-2.02555515218021	0.053	0.284	0.186619718309859	38	10746	0.776879947220276	0.125943884413479
DPP7	0.0132382382936318	0.109650859400306	0.164199500020627	-1.54325183936876	0.132	0.383	0.344647519582245	38	10746	0.808219277398646	0.314723918624477
JUN	0.0132647081652789	0.109775716285336	2.11780756980094	-1.1046698872937	0.632	0.701	0.901569186875892	38	10746	9.25766072067266	4.76735264239014
ZNF219	0.0133129860539708	0.110080682109786	0.163708426960151	1.79901972673371	0.158	0.073	2.16438356164384	38	10746	0.0871242196751466	0.263228058122961
WDR20	0.0133266141604897	0.110098862957116	0	-144269501.20821	0	0.117	0	38	10746	0.142701474998969	0
COIL	0.0133552848053356	0.110241181259467	0.222924803630995	1.27598985378819	0.184	0.162	1.1358024691358	38	10746	0.223669103361606	0.385208883051457
FAM131A	0.0133677255329769	0.110249400735587	0.156913083749014	1.79623501225152	0.158	0.071	2.22535211267606	38	10746	0.081463356206349	0.262363332330907
BIRC7	0.013389668577318	NA	0.0332426592248782	5.42106464858551	0.053	0.001	53	38	10746	0.00143751382005207	0.0457682187548729
MSMO1	0.013399649865649	0.110387525047275	0	-144269501.294395	0	0.118	0	38	10746	0.136569109522858	0
ROBO1	0.0134073917061467	0.110387525047275	0	-144269501.623791	0	0.116	0	38	10746	0.14775111050868	0
SLC43A1	0.0134175782856565	NA	0.157951122008194	2.05685428595432	0.132	0.053	2.49056603773585	38	10746	0.0702092571082206	0.273791163452719
SYN2	0.0134324235926001	NA	0.0529633668626504	4.08203244745392	0.053	0.005	10.6	38	10746	0.00540412830018003	0.102320809185392
NCS1	0.013511431330154	0.111147880657699	0	-144269501.669475	0	0.109	0	38	10746	0.136945556960436	0
HLA-DMA	0.0135228190730637	0.111147880657699	0.109273199463392	-3.59100226693587	0.079	0.3	0.263333333333333	38	10746	1.81773148275423	0.227577619867392
FXYD5	0.0135556898057154	0.111323068967141	0.508277253859167	-0.85499540639571	0.395	0.57	0.692982456140351	38	10746	1.73842517700679	0.790323100615916
ARCN1	0.0135917646030549	0.11150677162739	0.138132350010863	-1.41493565570074	0.132	0.333	0.396396396396396	38	10746	0.532321833456318	0.237112809813849
P3H4	0.0136012100760078	0.11150677162739	0.0144619856904633	-2.80291999616004	0.026	0.174	0.149425287356322	38	10746	0.225283327656332	0.0190967672265796
ST8SIA4	0.0136680264304292	0.111927037674013	0	-144269502.226601	0	0.17	0	38	10746	0.347795262833431	0
CKAP4	0.0136757109251857	0.111927037674013	0.220708299614331	-1.50878292137035	0.211	0.336	0.62797619047619	38	10746	0.816478283522166	0.357488478673631
SLIT2	0.0137203785920811	0.11194489115376	0	-144269501.746932	0	0.113	0	38	10746	0.150596467950343	0
PDXDC1	0.0137205770352442	0.11194489115376	0.357252691536675	1.05687001898924	0.263	0.236	1.11440677966102	38	10746	0.325815733920301	0.630854362948364
THEM6	0.0137240851132191	0.11194489115376	0.168373327954194	1.83820730745591	0.158	0.069	2.28985507246377	38	10746	0.0870490279385242	0.273968081459402
VPS54	0.0137243762537725	0.11194489115376	0	-144269501.275729	0	0.118	0	38	10746	0.14927475063419	0
RAN	0.0138190410605784	0.112621677272886	0.579986509059319	-0.921136591039412	0.342	0.576	0.59375	38	10746	1.90454302937193	1.10900098563552
DENND2C	0.0138843725358485	NA	0.113056221389332	2.33391119182137	0.105	0.035	3	38	10746	0.0383720473201979	0.1973236991772
POMGNT1	0.0139029599521157	0.113209816752942	0	-144269501.194578	0	0.114	0	38	10746	0.132622462938839	0
TMOD1	0.0139327816015441	0.113356828688914	0.189524729977359	1.9267652294972	0.105	0.067	1.56716417910448	38	10746	0.0949021619357338	0.481408533627361
NMRK1	0.0139660970358291	0.1135319938786	0	-144269501.399297	0	0.126	0	38	10746	0.188439774134495	0
RP1-202O8.3	0.0139812506896337	NA	0.0598582783634314	3.73177793028432	0.053	0.008	6.625	38	10746	0.00864004520343708	0.118410325909314
SYAP1	0.0139861857668563	0.113599432961321	0.113777190049582	-1.68752671921494	0.105	0.327	0.321100917431193	38	10746	0.677062494934857	0.203712377192481
CDC42EP1	0.0140155029385879	0.113741651059324	0.0293053253605591	-2.6527537540428	0.026	0.183	0.14207650273224	38	10746	0.225689166423353	0.0525514704312269
HMGA1	0.0140645638843206	0.114043723819579	0.0736121738556197	-2.18647209304518	0.079	0.248	0.318548387096774	38	10746	0.534709553580253	0.122970652339921
TSC22D4	0.0141230751908878	0.114421853081431	0.380422068677999	1.13852115582493	0.289	0.213	1.35680751173709	38	10746	0.304909848183252	0.614956746450794
MR1	0.0141528902716345	0.114563907371516	0	-144269501.476369	0	0.134	0	38	10746	0.201715873826541	0
SPIRE1	0.0141643946516636	0.114563907371516	0	-144269501.273325	0	0.114	0	38	10746	0.128210580364528	0
ESYT2	0.014216804195989	0.11489133793621	0.100789107290204	-1.3719292976534	0.132	0.339	0.389380530973451	38	10746	0.550163778300001	0.150123927682686
ZC3H12C	0.0142603219282689	NA	0.149376411548142	1.85102439686237	0.158	0.065	2.43076923076923	38	10746	0.079851975412739	0.237700582576233
CRIP1	0.0142868154204823	0.115190062395877	0.656465432046752	-1.09347445220258	0.368	0.564	0.652482269503546	38	10746	2.30571020885393	1.26718272264394
SPAST	0.0142908915507568	0.115190062395877	0.281677311635998	1.41130706643535	0.237	0.132	1.79545454545455	38	10746	0.169860574244551	0.47413801815979
TNFRSF1A	0.0142965509788692	0.115190062395877	0.374503763452098	-0.97074410687587	0.237	0.479	0.494780793319415	38	10746	0.995979113158201	0.709055151875344
SURF1	0.0143016001895016	0.115190062395877	0.0647872130283929	-1.65466606312445	0.079	0.294	0.268707482993197	38	10746	0.442034778732597	0.0967608481906901
PALM	0.0143275447747613	0.115255877033387	0.364510140716464	1.33970895036844	0.263	0.165	1.59393939393939	38	10746	0.259737622128018	0.702814418288382
UBE2D3	0.0143337008913109	0.115255877033387	1.01475520913101	-0.645173606058376	0.579	0.671	0.862891207153502	38	10746	2.21617222047662	1.48341027468063
DBNDD1	0.0143416836435413	NA	0.0628105491905893	4.00719269802251	0.053	0.007	7.57142857142857	38	10746	0.00488234102256583	0.115165437991218
TRIP4	0.0143807015220811	0.115516051354308	0	-144269501.171261	0	0.114	0	38	10746	0.12230951417196	0
NPEPL1	0.0144008567243663	0.115516051354308	0.024856950857693	-2.57759139209169	0.026	0.211	0.123222748815166	38	10746	0.316802028427626	0.0405832588927511
ITGB5	0.014402032355084	0.115516051354308	0.0505417457310542	-2.28661740172872	0.053	0.238	0.222689075630252	38	10746	0.424231600546219	0.0930762974519221
RBM8A	0.0144447331108502	0.115762158117154	0.520102329903823	-0.831746489584243	0.395	0.557	0.709156193895871	38	10746	1.44270812524515	0.79404304475639
RP11-53M11.3	0.0144490138741265	NA	0.0379589408789323	7.52952728589993	0.026	0	Inf	38	10746	0.000503227757406995	0.0820926327784627
RP11-195M16.3	0.0144498544228046	NA	0.0371938071080213	7.44218014508249	0.026	0	Inf	38	10746	0.00057512906253456	0.0790969679445649
FBLN1	0.0146441295601475	0.117262593560184	0.0749609084188045	-4.43346239504663	0.079	0.272	0.290441176470588	38	10746	2.9348568999199	0.130636136353247
IFT88	0.0146567587081783	0.117266243053057	0	-144269501.21314	0	0.115	0	38	10746	0.137503099874755	0
OGFOD3	0.0146821961431271	0.117360483068542	0.0139821831454274	-2.53544825550534	0.026	0.192	0.135416666666667	38	10746	0.228014496300223	0.0182876875891131
CHMP5	0.0146929038285749	0.117360483068542	0.852678621658615	0.670562048654732	0.447	0.474	0.943037974683544	38	10746	0.952471732141935	1.50231258405184
YIPF5	0.0147203553532583	0.11748233895438	0.690220768078563	0.876841617791868	0.474	0.329	1.44072948328267	38	10746	0.533054610365146	1.08735795031033
POLR2E	0.0147336514134341	0.117491112637095	0.215263952007401	-1.1794070461547	0.158	0.388	0.407216494845361	38	10746	0.684490679860153	0.482605919749103
TBL1XR1	0.0147915379556645	0.11785515725965	0.733582136814129	0.744453770477746	0.368	0.454	0.81057268722467	38	10746	0.948961049050361	1.474409160195
CD276	0.0148602055861575	0.118217495369233	0.153891533684527	-1.61487264896242	0.132	0.293	0.450511945392492	38	10746	0.534768043082397	0.288981955049502
SMAD7	0.0148615578627781	0.118217495369233	0	-144269501.407159	0	0.12	0	38	10746	0.169733230103172	0
HACD3	0.0148938401877666	0.118376536739897	0.0930626088511708	-1.53929661295197	0.105	0.298	0.352348993288591	38	10746	0.464358477617563	0.151660127143358
C2CD4D	0.0149084377598162	NA	0.0563840149881616	4.81245091051932	0.053	0.003	17.6666666666667	38	10746	0.00663493166316137	0.0967994210678959
ARFGEF1	0.0149295220492761	0.118518968281554	0.443710527783968	1.07520895149987	0.316	0.235	1.34468085106383	38	10746	0.345021433660203	0.748091432119199
MUS81	0.0149363674342164	0.118518968281554	0	-144269501.171754	0	0.113	0	38	10746	0.150677641752194	0
ZWINT	0.0149496967768626	0.118527102100015	0	-144269501.719401	0	0.098	0	38	10746	0.114308349895016	0
NFKBIB	0.0149649199577555	0.118550225290344	0.286853191292528	1.39888153241715	0.184	0.133	1.38345864661654	38	10746	0.178154332457143	0.545911101112543
ANXA5	0.0149887665218359	0.118605406591015	2.1290330565922	-0.566447659840524	0.737	0.752	0.980053191489362	38	10746	4.35260027933005	3.07082507635668
CLDN11	0.0150063997072747	0.118605406591015	0.219126744200031	1.83972900667548	0.132	0.071	1.85915492957746	38	10746	0.110751574196547	0.725533925076664
RP11-536O18.1	0.0150245411724005	0.118605406591015	0.245382332024451	1.6754805000594	0.211	0.083	2.54216867469879	38	10746	0.104866225537785	0.412525758553378
UGDH	0.0150326549177523	0.118605406591015	0.0238763901716987	-2.2573720887416	0.026	0.209	0.124401913875598	38	10746	0.299916791573527	0.0381935344531591
FAM117A	0.0150334476744139	0.118605406591015	0.182935620864836	1.61884782624878	0.158	0.108	1.46296296296296	38	10746	0.171559517954822	0.33939859896974
VCAM1	0.0150585507893775	0.118615640403271	0	-144269502.289321	0	0.136	0	38	10746	0.265440317737953	0
PGM3	0.0150593717650992	0.118615640403271	0.0144619856904633	-2.69731430736016	0.026	0.178	0.146067415730337	38	10746	0.217464931210015	0.0190967672265796
ARHGAP1	0.0150773033675583	0.118659855669681	0.0494469594012248	-1.70895142355735	0.079	0.281	0.281138790035587	38	10746	0.436511407251469	0.0679577328469858
GHDC	0.0150963232900115	0.118712556940964	0.173670861345846	1.51081316884794	0.158	0.105	1.5047619047619	38	10746	0.130354362433276	0.310978217253891
ELAVL2	0.0151558229484467	NA	0.0619315760529264	4.09785566389788	0.053	0.005	10.6	38	10746	0.00720255138451763	0.112403882817422
C8orf58	0.0151677238719297	NA	0.17359075734805	1.9805257124384	0.132	0.058	2.27586206896552	38	10746	0.0546718781748194	0.321103654376035
CHD1	0.0151762244798668	0.119243532148905	0.138519553791281	-1.60762641539225	0.105	0.334	0.31437125748503	38	10746	0.661028396639408	0.342787352708338
FAM210A	0.0152139221425553	0.119442308067837	0	-144269501.228467	0	0.111	0	38	10746	0.121702253690502	0
TNFRSF14	0.015238866031836	0.119540713749737	0.471445211225413	1.15051731497353	0.368	0.267	1.37827715355805	38	10746	0.560686386825821	0.75187581071518
FBXO25	0.015283234078904	0.119735504293228	0.283389277730421	1.32869134454592	0.237	0.151	1.56953642384106	38	10746	0.198963157857007	0.45622081987568
PPP2R1B	0.0152961664411575	0.119735504293228	0	-144269501.207025	0	0.112	0	38	10746	0.128174439911292	0
VPS4A	0.0153165613809331	0.119735504293228	0.0548907172506083	-1.93192340111692	0.053	0.242	0.21900826446281	38	10746	0.334220113662012	0.093134729323978
BCAR1	0.015319594271513	0.119735504293228	0.643490440913576	1.00976775383629	0.395	0.253	1.56126482213439	38	10746	0.42803671250407	1.21479776715992
TPM2	0.0153258462362245	0.119735504293228	0.228575344460967	-2.88039693678686	0.211	0.322	0.65527950310559	38	10746	2.57301769385523	0.367849012859274
ZNHIT1	0.0153520406769705	0.119842956111229	0.405943414584838	-0.779720204541502	0.316	0.541	0.584103512014787	38	10746	1.28658479774893	0.652663264593952
HSD17B4	0.0153705335203271	0.119890161458551	0.0172368059202643	-2.52963369878788	0.026	0.201	0.129353233830846	38	10746	0.271244591207555	0.0240638312847797
EIF2S1	0.0153925215894635	0.119964531125649	0.0664762183598921	-1.73460706874782	0.079	0.264	0.299242424242424	38	10746	0.386206183833713	0.105647351938047
ID4	0.0154113448655563	0.120014135076721	0	-144269503.336162	0	0.171	0	38	10746	0.566373658156582	0
BIRC5	0.0154254677171927	0.120027084426266	0	-144269502.812921	0	0.106	0	38	10746	0.240496866266141	0
INIP	0.0155109074278002	0.120570869993069	0.254942075391865	1.28345851559396	0.184	0.16	1.15	38	10746	0.20763338348453	0.555895426734329
SNHG18	0.015520386047068	0.120570869993069	0	-144269501.663192	0	0.117	0	38	10746	0.169138600646225	0
HFM1	0.0155545730525526	NA	0.0632915308202571	4.00559878770799	0.053	0.006	8.83333333333333	38	10746	0.00841274464860174	0.116319609385815
ANO1	0.0155883625552318	0.121001367038314	0	-144269501.765168	0	0.109	0	38	10746	0.156492085681315	0
SYT11	0.0156009651217794	0.121001688420371	0	-144269501.264504	0	0.114	0	38	10746	0.148099338070628	0
STT3B	0.015629166983074	0.121101861972282	0.128706401316908	-1.35858753359288	0.105	0.362	0.290055248618785	38	10746	0.64441889983792	0.247848245908437
RIMS1	0.0156409864952932	NA	0.0383274952302863	7.2870740606644	0.026	0.001	26	38	10746	0.000614483879834744	0.0835650253372108
GBP1	0.0156461577354665	0.121101861972282	0.0243688776420665	-2.78962893050469	0.026	0.194	0.134020618556701	38	10746	0.29937268427765	0.0393831960596558
C1orf122	0.015679013380279	0.121101861972282	0.197053489496812	-1.19894354527498	0.184	0.387	0.475452196382429	38	10746	0.7160939984594	0.320208523785885
ADK	0.0156817664709469	0.121101861972282	0.0195947055469887	-2.60243230636887	0.026	0.187	0.13903743315508	38	10746	0.247907985846939	0.0286970581321791
RP11-262H14.3	0.0156854139759259	NA	0.141000380890786	1.95374199308157	0.132	0.056	2.35714285714286	38	10746	0.0645389638311435	0.233713898542759
SLC35E2B	0.0156978393765897	0.121101861972282	0.306817660499155	1.11936133359471	0.237	0.218	1.08715596330275	38	10746	0.331883276474577	0.545773560924638
SUPT7L	0.0157114650063726	0.121101861972282	0	-144269501.112494	0	0.111	0	38	10746	0.13454462710523	0
RHOBTB3	0.0157187422558216	0.121101861972282	0.0467299766121885	-2.44699428638336	0.053	0.233	0.227467811158798	38	10746	0.479852745931655	0.0729798940823753
DARS	0.0157259121975599	0.121101861972282	0.119724027847127	-1.33211615064928	0.105	0.34	0.308823529411765	38	10746	0.554605473219756	0.260193864535848
NID1	0.0157270247407168	0.121101861972282	1.04562417168282	0.878264891528466	0.474	0.376	1.26063829787234	38	10746	0.946546098053747	2.00568535408753
AMMECR1L	0.0157501187926377	0.121182822946868	0.204128498631388	1.60549046734219	0.184	0.093	1.97849462365591	38	10746	0.100689627415302	0.34220993060659
RP11-799D4.4	0.0158271201517499	NA	0.0375515424720079	4.54190758472709	0.053	0.003	17.6666666666667	38	10746	0.00450815617653085	0.0558475264904378
RBBP8	0.0158539746241889	0.121884547130735	0	-144269501.285842	0	0.11	0	38	10746	0.12465194902265	0
PDE4B	0.0158801065504862	0.121988091228735	0.624155616423559	1.35362624729376	0.368	0.24	1.53333333333333	38	10746	0.653840999369704	1.15749632257547
NCKAP1	0.0158965039051002	0.122016750691498	0.638254683235886	0.844818114667316	0.421	0.326	1.29141104294479	38	10746	0.545830507729988	1.04223841337235
TUBA1B	0.0159098893018883	0.122022264048639	1.63471997566772	-0.912680822786313	0.605	0.702	0.861823361823362	38	10746	5.02674584052492	3.09130577076346
NDST3	0.0159351547284657	NA	0.0189948861031304	8.29427357197108	0.026	0	Inf	38	10746	0.000175728741360957	0.0274805311657598
SHTN1	0.015943861703895	0.122046444099373	0	-144269501.987141	0	0.146	0	38	10746	0.266771868554353	0
UQCRQ	0.0159528235427074	0.122046444099373	0.536254305356788	-0.812840040237034	0.395	0.539	0.732838589981447	38	10746	1.38960242705289	0.855803947234262
PSMB1	0.0159571844693169	0.122046444099373	1.0145542622335	-0.631212758534467	0.5	0.679	0.736377025036819	38	10746	2.26727654603747	1.68687485078291
GPR183	0.0159752850378981	0.122046444099373	0.0243688776420665	-5.40408851316652	0.026	0.266	0.0977443609022556	38	10746	2.18770840794024	0.0393831960596558
WDR1	0.0159763901182715	0.122046444099373	0.293748311106843	-1.01378329351807	0.263	0.444	0.592342342342342	38	10746	0.977370697591084	0.469703029370352
CREB3L2	0.0159958988724859	0.122098648049649	0.181809751251853	-1.36296002716908	0.132	0.341	0.387096774193548	38	10746	0.561949240106442	0.417524161618724
ATRIP.1	0.0160129989113623	NA	0.0414580061219019	4.14582614317658	0.053	0.004	13.25	38	10746	0.00343891366974846	0.0614726228218787
SUCLG1	0.016024237045789	0.122218112004819	0.0974362134591551	-1.36256157529501	0.105	0.335	0.313432835820895	38	10746	0.52373280798464	0.156586192011788
ATP5S	0.016127742920998	0.122910243321182	0.319246146217306	1.1852314966794	0.263	0.187	1.40641711229947	38	10746	0.26866431402576	0.531997812690673
SLC31A2	0.0161903309220562	0.123155601075508	0	-144269502.216782	0	0.161	0	38	10746	0.325035349541371	0
ZNF703	0.0161935512598639	0.123155601075508	0	-144269501.863461	0	0.134	0	38	10746	0.220325514904092	0
FSTL3	0.016201221890998	0.123155601075508	0	-144269501.984252	0	0.114	0	38	10746	0.186156986555123	0
FGF7	0.0162176638109452	0.123155601075508	0	-144269503.223864	0	0.175	0	38	10746	0.544946601730433	0
C1orf21	0.0162238614932855	0.123155601075508	0.472893706771121	1.01784014432622	0.342	0.25	1.368	38	10746	0.388638543781847	0.821634497345786
TRRAP	0.0162528534624599	0.123278533388879	0.257166626741045	1.44391553884045	0.211	0.121	1.74380165289256	38	10746	0.139076929914865	0.435829904372353
HSF1	0.0162665301490539	0.123285196637164	0.0326527458742421	-2.47033652858739	0.026	0.196	0.13265306122449	38	10746	0.246573500804644	0.0629078557828669
LHX6	0.0162917442014281	0.123379223185816	0	-144269501.747622	0	0.112	0	38	10746	0.16556228250149	0
MARCH6	0.016310671693779	0.123425530578298	0.49921841557204	0.839249214044114	0.368	0.36	1.02222222222222	38	10746	0.636633205071731	0.813786221082598
ULK4	0.0163321104686032	NA	0.100745437497586	1.93237305104478	0.105	0.053	1.9811320754717	38	10746	0.0702001937493981	0.160311341437415
RP11-797D24.4	0.0164252994591152	NA	0.0331307177832465	6.6084263456545	0.026	0.001	26	38	10746	0.00118290936365303	0.0644906890536859
ATP8B1	0.0164657328632466	0.124501102568018	0.0213425158859391	-2.76352679808018	0.026	0.177	0.146892655367232	38	10746	0.263994011067833	0.0323966351896242
NEURL1B	0.0165129321904071	0.124570288716059	0	-144269502.395164	0	0.149	0	38	10746	0.330147885623398	0
TM9SF3	0.0165132998765842	0.124570288716059	0.297129681224227	-0.829512673775751	0.289	0.508	0.568897637795276	38	10746	1.07961344572617	0.450727039358534
JAG1	0.0165136778459885	0.124570288716059	0.20772888824658	-1.60613315360312	0.158	0.349	0.452722063037249	38	10746	1.00129369212443	0.411660064727614
FAU	0.0165606082779386	0.124767439129906	9.55111304578764	-0.342491256214604	0.974	0.944	1.03177966101695	38	10746	15.4506205263827	11.5765586039314
TMED10	0.0165803579262441	0.124767439129906	0.575767547233675	-0.743343584281733	0.421	0.573	0.734729493891798	38	10746	1.48267619461913	0.945877991892038
CHP1	0.0165969236552078	0.124767439129906	0.071411740442592	-1.62725956104317	0.079	0.285	0.27719298245614	38	10746	0.413729704576935	0.115853334896075
RARG	0.0165974095626164	0.124767439129906	0	-144269501.37937	0	0.116	0	38	10746	0.147782485696747	0
TTC37	0.0166314250476508	0.124767439129906	0.0784357657525827	-1.62256412129223	0.079	0.282	0.280141843971631	38	10746	0.416336166185985	0.142977576845763
IL3RA	0.0166346606555892	0.124767439129906	0	-144269501.978303	0	0.132	0	38	10746	0.236412202029572	0
TXNL1	0.0166538290118863	0.124767439129906	0.172228225511107	-1.17934316228219	0.184	0.378	0.486772486772487	38	10746	0.633316507216878	0.265092312622669
PLXNC1	0.0166577357414839	0.124767439129906	0	-144269501.834817	0	0.135	0	38	10746	0.229813642196696	0
FBLN7	0.0166691847897452	0.124767439129906	0	-144269501.346432	0	0.11	0	38	10746	0.131091651204674	0
HINT2	0.0166693339728214	0.124767439129906	0.0505029575990825	-1.64587819449741	0.053	0.28	0.189285714285714	38	10746	0.405546189815096	0.0848746474301181
MDC1	0.0167042052866238	0.124931373855626	0.16933832358013	1.57093952980257	0.132	0.097	1.36082474226804	38	10746	0.116873716960829	0.322158384911436
RP11-223C24.1	0.0167119974081024	NA	0.0243688776420665	7.0540510897162	0.026	0	Inf	38	10746	0.000857049585088986	0.0393831960596558
C10orf128	0.0167861197926612	0.125413637711532	0	-144269501.672603	0	0.125	0	38	10746	0.192728186833052	0
SRA1	0.0167977740288128	0.125413637711532	0.123791999819866	-1.43352915302889	0.105	0.327	0.321100917431193	38	10746	0.594003118758845	0.221015726733444
ANAPC5	0.0168077448651082	0.125413637711532	1.00114905077856	0.720526960604428	0.553	0.431	1.2830626450116	38	10746	0.87110297067957	1.57054718239791
TACO1	0.0168252633655505	0.125447184210796	0	-144269501.21324	0	0.108	0	38	10746	0.10556705606672	0
TDP2	0.0168692769971124	0.125678070621179	0.0144619856904633	-2.60920326854226	0.026	0.198	0.131313131313131	38	10746	0.298168715796011	0.0190967672265796
CD53	0.0169000030123528	0.125809682394123	0	-144269503.113303	0	0.223	0	38	10746	0.754497503170752	0
CARD10	0.0169192700330362	0.125855851913697	0.160445540371708	1.59916671958721	0.158	0.087	1.81609195402299	38	10746	0.0997365532428703	0.262382572752809
IRAK1BP1	0.0169322618074027	NA	0.165682158395213	1.96068966026291	0.132	0.056	2.35714285714286	38	10746	0.0623581308951084	0.294597708115457
GEM	0.0169569699328508	0.125985593927146	0	-144269502.234008	0	0.14	0	38	10746	0.271657098344564	0
HSPB6	0.0169690368993727	0.125985593927146	0	-144269501.844931	0	0.126	0	38	10746	0.202377057714563	0
FAM63B	0.0169759473598501	0.125985593927146	0.315223020147116	1.13474738096259	0.263	0.203	1.29556650246305	38	10746	0.290192688728975	0.519969171511125
WDR70	0.0170057519010983	0.126109628994057	0.295831408669809	1.33461475232314	0.237	0.144	1.64583333333333	38	10746	0.187718230696474	0.483829501703038
ARAP1	0.0170368476989026	0.126243041448868	0.0383274952302863	-2.72870644267294	0.026	0.218	0.119266055045872	38	10746	0.37417088690713	0.0835650253372108
ZBTB38	0.0171136743555366	0.126714854009903	0.736285180404219	0.803307469519212	0.447	0.37	1.20810810810811	38	10746	0.670713429830823	1.19956992404569
SAV1	0.0171576837787306	0.126872481636894	0.0450184254959249	-1.79912068377803	0.053	0.277	0.191335740072202	38	10746	0.462626072771554	0.0740578295580993
RHOG	0.0171613042222437	0.126872481636894	0.14684487164578	-1.44248659433307	0.105	0.34	0.308823529411765	38	10746	0.640457667481497	0.293465961071677
APOL1	0.0171885812843113	0.12697668980964	0	-144269501.354335	0	0.114	0	38	10746	0.149959114532786	0
TOM1L2	0.0172675210403979	0.12743037696032	0	-144269501.085561	0	0.11	0	38	10746	0.128960380110369	0
SNRPF	0.0172764530582558	0.12743037696032	0.336220342052403	-0.988813412608928	0.237	0.452	0.524336283185841	38	10746	0.990310075451687	0.596501072214809
TNPO2	0.0172922513912875	0.127442189455375	0.29371469901169	1.2635396570297	0.237	0.16	1.48125	38	10746	0.214750859945695	0.493381990884187
RNF24	0.0173045140462609	0.127442189455375	0.0371938071080213	-2.92303015285417	0.026	0.19	0.136842105263158	38	10746	0.32366967418988	0.0790969679445649
LUC7L3	0.0173264230627105	0.127478741894501	1.21843429624587	0.757209748467416	0.553	0.485	1.14020618556701	38	10746	1.28200896262544	2.06323140882366
EIF4B	0.0173359443456655	0.127478741894501	0.557572252825181	-0.75733281844268	0.342	0.593	0.57672849915683	38	10746	1.63065534150031	0.944316373085777
OPN3	0.0173778131397695	0.12763405112779	0	-144269501.300348	0	0.112	0	38	10746	0.140716625391713	0
PBX1	0.0173835643184533	0.12763405112779	0.0551781780606981	-2.20242598593426	0.053	0.241	0.219917012448133	38	10746	0.406708594605933	0.0939555392018476
LNX1	0.0174119475477686	NA	0.103577790455588	2.3842539528196	0.105	0.03	3.5	38	10746	0.0351914268167221	0.177545950613409
ITGB2	0.0174232330954304	0.127776681100826	0	-144269503.230368	0	0.205	0	38	10746	0.704296701604648	0
DIS3L	0.0174319335234328	0.127776681100826	0	-144269501.139213	0	0.11	0	38	10746	0.135786812346072	0
RAB23	0.01744278372756	0.127776681100826	0	-144269501.450629	0	0.104	0	38	10746	0.124266656877564	0
ZBTB43	0.0174632275079133	0.127829232966359	0.268677313923088	1.21693878933815	0.211	0.171	1.23391812865497	38	10746	0.237429235206543	0.458134466363452
CRIP2	0.0174925628458214	0.127937211852864	2.10658752973793	0.743801006386855	0.658	0.492	1.33739837398374	38	10746	1.89533981075637	3.82885402282836
ARSD	0.0175212004109903	0.127937211852864	0	-144269501.187873	0	0.113	0	38	10746	0.146750112548469	0
CNEP1R1	0.0175407337267078	0.127937211852864	0	-144269501.17011	0	0.112	0	38	10746	0.143302820843259	0
GTF3C6	0.0175478904820429	0.127937211852864	0.213045819438356	-1.17424846692898	0.211	0.382	0.552356020942408	38	10746	0.70479211742391	0.355302167013942
TRA2A	0.0175489488676887	0.127937211852864	0.559067357770687	0.821993910140012	0.368	0.38	0.968421052631579	38	10746	0.734912786744135	0.988234960671046
SLC1A5	0.0175576657395916	0.127937211852864	0.0266358916199623	-2.64578934153944	0.026	0.176	0.147727272727273	38	10746	0.246619878177166	0.0451406297014147
SERPINE2	0.0176829145087898	0.128752468226131	0	-144269502.35799	0	0.134	0	38	10746	0.273670838221622	0
FCER1G	0.0177789948198926	0.129354272734158	0.0660538558359602	-4.28889142762922	0.026	0.284	0.0915492957746479	38	10746	3.09522909528751	0.272789384230663
TBL2	0.0178592442262761	0.129840075193749	0	-144269501.195556	0	0.106	0	38	10746	0.107550240324416	0
RPS18	0.0178842531133554	0.129923838794082	27.4172767104815	-0.388239352413166	1	0.979	1.02145045965271	38	10746	41.9471105951791	31.8579181860302
LGR4	0.0179036770604312	0.129966933777795	0	-144269501.944477	0	0.12	0	38	10746	0.191350538825219	0
VASH1	0.0179467745397634	0.130122698608692	0	-144269501.349951	0	0.116	0	38	10746	0.166142073945773	0
ITGA9	0.0179521505710528	0.130122698608692	0.324497059950563	1.36468688510037	0.263	0.146	1.8013698630137	38	10746	0.221301364047331	0.545456923507599
DPT	0.0179725981609169	0.130172960965498	0	-144269504.954511	0	0.202	0	38	10746	1.61271345832267	0
RP4-635E18.8	0.0179937446021006	NA	0.066683478001248	4.03297860261349	0.053	0.006	8.83333333333333	38	10746	0.0108461158299226	0.128391096770127
SMIM8	0.0180436479718502	0.130523937332539	0.276363109317774	1.46166906351102	0.211	0.121	1.74380165289256	38	10746	0.1658248820216	0.482202296099163
ELL2	0.0180481557694324	0.130523937332539	0.0139821831454274	-3.76542773564358	0.026	0.252	0.103174603174603	38	10746	0.850774506036549	0.0182876875891131
NMB	0.0180667450527457	0.130560356408927	0	-144269501.309095	0	0.11	0	38	10746	0.128941401930088	0
LINC01524	0.0181108083673171	NA	0.0311493308454125	7.18132307406403	0.026	0	Inf	38	10746	0.000599478384730466	0.0581023635509206
LRRK1	0.0181248408989588	0.130882003283111	0	-144269501.099844	0	0.109	0	38	10746	0.130981519999714	0
HLA-DQB1	0.0181681137945364	0.131096209874734	0	-144269505.212891	0	0.234	0	38	10746	2.27746107025237	0
RAB26	0.0181687844528051	NA	0.0440522414378168	6.15747075053807	0.026	0.001	26	38	10746	0.00202252854428168	0.109097455863171
TMEM69	0.0181862198797401	0.13112863480654	0	-144269501.076245	0	0.108	0	38	10746	0.112412984068677	0
GXYLT2	0.0182014189918399	0.131140066677931	0	-144269502.227034	0	0.126	0	38	10746	0.229695416101441	0
ASCC1	0.018231994595999	0.131207602664245	0	-144269501.096099	0	0.108	0	38	10746	0.127078343972577	0
RP11-756P10.2	0.0182347758679671	NA	0.0422422099549418	4.52250639110793	0.053	0.003	17.6666666666667	38	10746	0.00221691767040475	0.0630238494990493
C2orf72	0.0182630273585602	NA	0.0172368059202643	8.11820162539733	0.026	0	Inf	38	10746	0.000185247422142725	0.0240638312847797
SLIT3	0.0182650852727006	0.131207602664245	0.0144619856904633	-3.91567329618923	0.026	0.213	0.122065727699531	38	10746	0.70129734560973	0.0190967672265796
CRISPLD2	0.0182667653216692	0.131207602664245	0	-144269503.465031	0	0.176	0	38	10746	0.63205204040831	0
C8orf4	0.0182718067488229	0.131207602664245	0.0317987140575193	-3.82434573371222	0.026	0.21	0.123809523809524	38	10746	0.661878894886022	0.0601463006090711
GPSM3	0.0182863300354438	0.131207602664245	0.0264085679295971	-3.28837934294098	0.026	0.253	0.102766798418972	38	10746	0.638726415211682	0.0445418388595448
FUOM	0.0182925163892953	0.131207602664245	0.024856950857693	-2.60729344032902	0.026	0.192	0.135416666666667	38	10746	0.280928621524174	0.0405832588927511
VOPP1	0.0183419055333925	0.131463970240454	0.107432946772093	-1.48978062618008	0.105	0.307	0.342019543973941	38	10746	0.518364521448478	0.181852002859156
CD14	0.0184009978660556	0.131789451631014	0.123140600657045	-3.48968687847101	0.105	0.307	0.342019543973941	38	10746	2.33582577427982	0.223208585581009
ADAMTS1	0.0184694547911895	0.132181469541997	0.215577079714415	-2.12691002983584	0.132	0.342	0.385964912280702	38	10746	1.8512777387335	0.466724162601376
PPDPF	0.0184971598642743	0.1322814706552	0.518678485629863	-0.762766743057168	0.368	0.56	0.657142857142857	38	10746	1.58029504031978	0.862276719176206
KIAA1109	0.0185111803417336	0.132283531329318	0.579516534250565	1.01533167523829	0.395	0.279	1.415770609319	38	10746	0.492066073361271	0.990905282585762
SREK1	0.0185437541019716	0.13240223775363	0.590976114282393	0.838810421079997	0.289	0.374	0.772727272727273	38	10746	0.725029907762975	1.36795950823645
RP11-27M24.1	0.0185475152877851	NA	0.0441524882957565	3.51328409928357	0.053	0.007	7.57142857142857	38	10746	0.00843482615102882	0.0677290903477597
CERCAM	0.0185552809059899	0.13240223775363	0.0925216377051505	-2.35710520807305	0.079	0.223	0.354260089686099	38	10746	0.538632448478893	0.181758760508355
C4orf33	0.0185721811110936	0.132424737707746	0	-144269501.111869	0	0.109	0	38	10746	0.132206557698724	0
SLF1	0.0186162862426507	0.132641039478886	0.140088290268104	1.75403859900387	0.132	0.07	1.88571428571429	38	10746	0.0869055851628589	0.253664247708947
ZNF609	0.0186521025584411	0.132798007350675	0.0195947055469887	-2.4443543401896	0.026	0.193	0.134715025906736	38	10746	0.252722976316438	0.0286970581321791
TMEM199	0.0186814782661673	0.132868865927472	0	-144269501.074113	0	0.106	0	38	10746	0.11975633762958	0
APBB1IP	0.0187023935413064	0.132868865927472	0	-144269502.107693	0	0.165	0	38	10746	0.348298469933547	0
PDE1A	0.018703434256997	0.132868865927472	0.260155898048459	1.75212197697757	0.237	0.093	2.54838709677419	38	10746	0.167421850510223	0.444353641818549
SERPINE1	0.0187613457934111	0.133139480740748	0.1258281427054	-2.81714744135584	0.079	0.228	0.346491228070175	38	10746	0.918667471746877	0.279278903419969
FBXW4	0.0187775376832033	0.133139480740748	0	-144269501.069634	0	0.108	0	38	10746	0.143487152208407	0
NNT	0.0187829912100775	0.133139480740748	0.0128690602747381	-2.45857283513489	0.026	0.19	0.136842105263158	38	10746	0.242249282096133	0.016464330430782
ITGA3	0.0188141645475106	0.13326238756336	0.243632919545686	1.36207353391772	0.211	0.126	1.67460317460317	38	10746	0.16947530069244	0.416398420134383
TMEM222	0.0188280015785673	0.133262409409507	0.343645134234417	1.19416528032273	0.237	0.178	1.3314606741573	38	10746	0.222414567030678	0.624811726885943
RP11-434H6.7	0.0188466384085343	NA	0.0739005181666812	2.69402200227189	0.079	0.02	3.95	38	10746	0.0267436326495182	0.120425584985305
NAA50	0.0188664345383649	0.133301911967246	0.109615876595307	-1.46909533214789	0.079	0.306	0.258169934640523	38	10746	0.485598518950721	0.216832345343842
GLUD1	0.0188753877690806	0.133301911967246	0.189852533592768	-1.10547795379881	0.184	0.397	0.463476070528967	38	10746	0.715141060750576	0.30822358551579
BRCA2	0.0188838041197684	0.133301911967246	0	-144269501.438619	0	0.1	0	38	10746	0.118846145123874	0
PNRC1	0.0188889348941442	0.133301911967246	1.78884521688504	-0.833787247142008	0.684	0.767	0.891786179921773	38	10746	5.28833168428383	2.79344634633698
HK1	0.0189348315804831	0.133462737100777	0.0275171581307443	-1.94479567960068	0.053	0.224	0.236607142857143	38	10746	0.311050378339337	0.0355610976573616
MVB12A	0.0189394333662163	0.133462737100777	0.0789333352869015	-1.61807501966214	0.079	0.273	0.289377289377289	38	10746	0.366945858943744	0.141738757722454
CCDC149	0.0189893317570352	0.1336713280915	0.201465497617926	1.43304833660334	0.158	0.116	1.36206896551724	38	10746	0.136335863158097	0.374811726265638
WDR26	0.0190134666487443	0.1336713280915	0.522608765791751	0.854239322564969	0.368	0.336	1.0952380952381	38	10746	0.565278663986009	0.866759732202033
CHEK1	0.0190165307983199	0.1336713280915	0	-144269501.38072	0	0.096	0	38	10746	0.0956396034979895	0
OCIAD2	0.0190277922183003	0.1336713280915	0.0470914856926843	-2.70201235109757	0.053	0.228	0.232456140350877	38	10746	0.612689058834721	0.08119554337198
DPH2	0.0190367720178659	NA	0.124337979522159	1.90203542125615	0.105	0.057	1.84210526315789	38	10746	0.0564581309112062	0.238539098885071
PKN2	0.0190384160844532	0.1336713280915	0.597274536580791	0.886019060610874	0.395	0.33	1.1969696969697	38	10746	0.582796902501087	1.08105158242946
TBC1D8	0.0190659755787958	NA	0.130870836220647	2.28524861113494	0.105	0.036	2.91666666666667	38	10746	0.0438016860422788	0.245645767264099
VPS51	0.0190949647449994	0.133970717690152	0.527956258724555	0.919969994472703	0.342	0.292	1.17123287671233	38	10746	0.451215715635431	0.980220536142005
TFB2M	0.0191627549252636	0.134268816532756	0	-144269501.094707	0	0.105	0	38	10746	0.11300891324708	0
FBXL5	0.0191653298798442	0.134268816532756	0.0933808192557786	-1.58034500070335	0.079	0.288	0.274305555555556	38	10746	0.435995097699246	0.178221926807634
SUB1	0.0192608216899934	0.134780875965269	1.19857217517953	-0.57702673322484	0.579	0.723	0.800829875518672	38	10746	2.9325699332049	1.86856892389306
SBF2-AS1	0.0192652635934466	NA	0.0834000686427812	2.73608662867111	0.079	0.02	3.95	38	10746	0.0229488422085458	0.143760667257723
MDM4	0.0192666702746308	0.134780875965269	0.695076343829441	0.911417284692094	0.368	0.389	0.946015424164524	38	10746	0.870108110563012	1.33505879406312
BLVRB	0.0192803952123057	0.134780875965269	0.302690751235291	-1.27860853188892	0.263	0.451	0.583148558758315	38	10746	1.29783521650935	0.48209003146578
IKBIP	0.019329850148969	0.135021984241682	0.125598500197122	-1.60898524024831	0.105	0.274	0.383211678832117	38	10746	0.416228280801076	0.247663051038286
DUSP14	0.0193634440534106	0.135021984241682	0	-144269501.275372	0	0.1	0	38	10746	0.102631676558069	0
SLF2	0.0193670507401846	0.135021984241682	0.292201591705963	1.20931778985337	0.289	0.166	1.74096385542169	38	10746	0.226767804889909	0.473317104483613
ASAH1	0.0193766530240466	0.135021984241682	0.290130159159416	-1.44252262072941	0.237	0.46	0.515217391304348	38	10746	1.53773636210401	0.480140670542239
MYO10	0.0193849687746544	0.135021984241682	0.038443657457867	-2.69980153729296	0.026	0.166	0.156626506024096	38	10746	0.234237355854368	0.0840331215962787
NEK1	0.019492297477415	0.135671460693598	0	-144269501.125356	0	0.107	0	38	10746	0.123487779635591	0
ARHGAP18	0.0195151872533299	0.13573270672298	0.137336654917128	-1.64160042506449	0.132	0.338	0.390532544378698	38	10746	0.783632433915405	0.227027899947531
RGS16	0.019552345997203	0.135890122644792	1.08777805155373	1.43517771735305	0.447	0.215	2.07906976744186	38	10746	0.914706895172301	2.50103913756546
ST6GALNAC3	0.0195660334380075	0.135890122644792	0.157916481617771	1.7983163507675	0.132	0.069	1.91304347826087	38	10746	0.0948239970166843	0.300840484348692
CRYBG3	0.0195971853355639	0.13591055023343	0.0314599972429113	-2.00720690162695	0.053	0.238	0.222689075630252	38	10746	0.362675600408947	0.0423515188738927
KIF3A	0.0195971923880654	0.13591055023343	0	-144269501.108406	0	0.104	0	38	10746	0.120487143361612	0
SOD3	0.0196308433129649	0.136045981031504	0.0550717154628424	-3.568305018665	0.053	0.252	0.21031746031746	38	10746	1.15097327440314	0.103160799229345
EDIL3	0.0196492761382182	0.13607582820953	0.0360554289743209	-3.68337670245583	0.026	0.166	0.156626506024096	38	10746	0.451209346298723	0.074788609862809
PCDH1	0.0196784216042045	0.136179766748062	0	-144269501.380589	0	0.102	0	38	10746	0.123014878952371	0
FHOD1	0.0197168674325611	0.136347870766591	0.0317987140575193	-2.54643920775333	0.026	0.178	0.146067415730337	38	10746	0.233786523016152	0.0601463006090711
YIF1A	0.0197551746707471	0.136428238800294	0.167562512948589	-1.33000012732838	0.132	0.344	0.383720930232558	38	10746	0.647948453315951	0.32128113985646
CFAP97	0.0197568144011637	0.136428238800294	0.564922371952279	0.836025066053868	0.395	0.331	1.19335347432024	38	10746	0.551242148931361	0.943728556143812
ANAPC7	0.0197818199297602	0.136440537374932	0.219860753495198	1.26384190610873	0.211	0.146	1.44520547945205	38	10746	0.193260030336468	0.387986832632355
LPAR1	0.0197869231509166	0.136440537374932	0	-144269501.737213	0	0.119	0	38	10746	0.179862532544369	0
FOS	0.0198146806124201	0.136477988133674	6.07170958675015	-0.778374860307804	0.763	0.886	0.86117381489842	38	10746	26.6451680769932	16.0955026766694
ETS1	0.0198206898576778	0.136477988133674	0.973441775552531	0.947719543558969	0.474	0.38	1.24736842105263	38	10746	1.16971924763728	1.78894392882538
TNFAIP6	0.0198504405574522	0.136585209921383	0.0222122616807854	-3.96350944066988	0.026	0.152	0.171052631578947	38	10746	0.450739266364936	0.0343267913668702
SMS	0.0198960058656747	0.136772414941222	0.265132135053462	-1.24323811237529	0.211	0.381	0.553805774278215	38	10746	0.80995054377731	0.492724968052225
SCARB2	0.0199083275529917	0.136772414941222	0.985277810135189	0.644848652214137	0.526	0.47	1.11914893617021	38	10746	0.976177893014693	1.52872779470925
COX7A2L	0.0199202427242327	0.136772414941222	0.454205636306667	-0.736334336719702	0.342	0.549	0.622950819672131	38	10746	1.30943575543028	0.727879184853349
ACYP2	0.0199871101294902	0.137133783388447	0	-144269501.256104	0	0.118	0	38	10746	0.177711446621825	0
CCL3	0.0200057826586476	0.137164202384877	0	-144269505.903324	0	0.239	0	38	10746	3.75057194727182	0
BAZ1B	0.0200200251844434	0.137164226601524	0.0905733147441814	-1.45562807038785	0.105	0.294	0.357142857142857	38	10746	0.448577704863284	0.146214931639509
STUB1	0.0200658773729319	0.137380665766491	0.269192972833569	-0.88860350094859	0.237	0.476	0.497899159663866	38	10746	0.970554530859635	0.456245979319738
PRDM5	0.0200837746840183	NA	0.138365170379603	1.89124571257516	0.132	0.056	2.35714285714286	38	10746	0.0567706741310112	0.246992764090193
MVP	0.0201460074444415	0.137831313716126	0.119917534487453	-1.33904876311544	0.132	0.326	0.404907975460123	38	10746	0.517066253289011	0.202092845804287
FHL2	0.0201663379497066	0.137872486493629	0.344114468525593	1.21794206710992	0.184	0.157	1.17197452229299	38	10746	0.242428741302015	0.829929210382014
ZNF568	0.0202297850596501	NA	0.0995077164525577	1.86682649162577	0.079	0.056	1.41071428571429	38	10746	0.0660097441027648	0.197590125887337
RP11-798M19.6	0.0202514735466636	0.138322317478092	0.123355772231958	1.51475279186118	0.105	0.096	1.09375	38	10746	0.117742960862599	0.234604460887945
NR1H3	0.020260852274638	0.138322317478092	0.159169097353473	1.81280066905555	0.158	0.07	2.25714285714286	38	10746	0.105904249961594	0.257843260512824
NID2	0.0203892487768516	0.139100306988252	0.0460617977128295	-2.32668729372986	0.053	0.188	0.281914893617021	38	10746	0.322827718295533	0.0771991307775001
STK19	0.0204228989926182	0.139231271051586	0.0301865418391554	-2.44654242629696	0.026	0.188	0.138297872340426	38	10746	0.230964068658839	0.0551583047480918
SPIN4	0.0204480485230257	NA	0.127438900134805	2.19923290345186	0.105	0.039	2.69230769230769	38	10746	0.0389293217719562	0.236324290358554
DCK	0.0204955366591235	0.139627655330507	0.0128690602747381	-2.54621765596018	0.026	0.189	0.137566137566138	38	10746	0.291306799624672	0.016464330430782
DTL	0.0205532141645034	NA	0.170710645687348	1.92532633080314	0.158	0.05	3.16	38	10746	0.051370474828991	0.290834812242442
KIAA0907	0.0205628381430788	0.139987151824931	0.272082564636581	1.35440601009299	0.184	0.132	1.39393939393939	38	10746	0.186537494612405	0.586148611549021
TMEM17	0.0206142207721699	NA	0.092093679129571	2.6131483512799	0.079	0.024	3.29166666666667	38	10746	0.0200846905147525	0.162983196667151
CPSF4	0.0206370537081874	0.140326886635406	0	-144269501.002154	0	0.104	0	38	10746	0.126951453101836	0
GGA1	0.020654204302859	0.140326886635406	0.414362131580516	1.09367896905057	0.316	0.23	1.37391304347826	38	10746	0.399114924015519	0.680999612814024
SPI1	0.0206564440204512	0.140326886635406	0	-144269503.028972	0	0.183	0	38	10746	0.563835856902972	0
ELMO1	0.0206842479838242	0.140416744769682	0.371456097581201	1.14312327910129	0.263	0.21	1.25238095238095	38	10746	0.341404441958424	0.719260760749865
GPR137	0.0207624892411339	0.140664481739666	0	-144269501.020277	0	0.104	0	38	10746	0.106789409543571	0
C19orf53	0.0207636450957968	0.140664481739666	0.440767894113393	-0.730785608498995	0.342	0.558	0.612903225806452	38	10746	1.39889961573623	0.730961522154942
ERCC1	0.0207724355850901	0.140664481739666	0.127638200004928	-1.45309594933993	0.105	0.306	0.343137254901961	38	10746	0.46569009179818	0.253258995409223
RPS7	0.0207905147077213	0.140664481739666	11.2061473166673	-0.359461128280141	0.921	0.947	0.972544878563886	38	10746	19.1735986026338	14.4749622521135
PLCB3	0.0207941527185571	0.140664481739666	0	-144269501.01978	0	0.103	0	38	10746	0.117502037514991	0
PRC1	0.0208083552869328	0.140664481739666	0	-144269502.171432	0	0.093	0	38	10746	0.155755677221654	0
CEBPZOS	0.0208528871191291	0.140866663126627	0.369704701707815	0.989799238956946	0.263	0.248	1.06048387096774	38	10746	0.361301258784578	0.614154711676217
TRERF1	0.0209115509908713	0.141163959842371	0	-144269501.195182	0	0.108	0	38	10746	0.144736057594155	0
H2AFY	0.0209541572288697	0.141291674507029	0.393986283667838	-0.911360251739833	0.289	0.533	0.542213883677298	38	10746	1.63322680831512	0.671100188172351
LONRF1	0.0209598051355283	0.141291674507029	0	-144269501.203752	0	0.111	0	38	10746	0.153034712941374	0
HSD3B7	0.0209948794068148	0.141429142185907	0.0301865418391554	-2.91174643191433	0.026	0.171	0.152046783625731	38	10746	0.276458096757764	0.0551583047480918
THOP1	0.0210329340364304	0.141475953230586	0	-144269501.115253	0	0.099	0	38	10746	0.108571382659042	0
RPS15A	0.0210456675350946	0.141475953230586	11.0181581340185	-0.424185787123975	0.947	0.942	1.00530785562633	38	10746	20.9093063955038	14.8998559968252
HSPBP1	0.0210458881946881	0.141475953230586	0	-144269501.03129	0	0.102	0	38	10746	0.107736564637511	0
ZNF385D	0.0210845892786325	0.141637272329894	0	-144269501.727695	0	0.112	0	38	10746	0.16741345396797	0
ZNF503	0.021129910699099	0.141842808198203	0.0238763901716987	-2.37907116637963	0.026	0.232	0.112068965517241	38	10746	0.463815792559673	0.0381935344531591
C15orf39	0.0211847954131901	0.141965567478232	0	-144269501.111265	0	0.104	0	38	10746	0.135168768094998	0
KDELR1	0.0211997168041036	0.141965567478232	0.599335765947004	-0.775098047745993	0.421	0.554	0.759927797833935	38	10746	1.49955044843461	0.970905184495589
SMTN	0.0212011905305936	0.141965567478232	0.340686734133369	1.18224190508617	0.289	0.168	1.72023809523809	38	10746	0.227343034295563	0.589087221863376
HSPE1	0.0212071474723529	0.141965567478232	0.423713499020712	-0.897759761059041	0.316	0.504	0.626984126984127	38	10746	1.26913870427971	0.815360961318227
ANTXR2	0.0212469630757639	0.142039868460414	0.0704056041686825	-1.79841285609325	0.079	0.267	0.295880149812734	38	10746	0.458835347467292	0.114452218233406
CRLF3	0.0212477369927807	0.142039868460414	0	-144269501.181151	0	0.114	0	38	10746	0.175089831023356	0
NME6	0.0213191248515148	0.142418259150237	0	-144269501.027281	0	0.103	0	38	10746	0.105533096456045	0
CD164	0.0213753393277948	0.142621789415185	0.475856407693763	-0.80486968888413	0.342	0.543	0.629834254143646	38	10746	1.26927064758054	0.770694489441508
PAFAH1B2	0.0214005185304128	0.142621789415185	0.573057204303809	0.823667746601557	0.368	0.332	1.10843373493976	38	10746	0.502004803300485	1.02674798962118
GALNT6	0.021405606103951	0.142621789415185	0	-144269501.461488	0	0.101	0	38	10746	0.146612339580546	0
GOLGA8R	0.0214149554895362	NA	0.0561952291645347	3.42025102092268	0.053	0.009	5.88888888888889	38	10746	0.00966673462745005	0.097236722638944
STAM2	0.0214219448345494	0.142621789415185	0.244153529470875	1.23990537156875	0.184	0.153	1.20261437908497	38	10746	0.199414724041023	0.515756159675551
OAT	0.0214236197740863	0.142621789415185	0.15081809050106	-1.47199483187928	0.132	0.31	0.425806451612903	38	10746	0.543392004076344	0.271667788671492
RMND5A	0.0214777208701672	0.142688215195964	0.267595570400312	1.24780705189919	0.211	0.158	1.33544303797468	38	10746	0.213198997622854	0.611220777811203
MICAL3	0.0214971725024947	0.142688215195964	0.246301356291864	1.55738092861811	0.158	0.096	1.64583333333333	38	10746	0.126665276876566	0.480292775058098
RPS2	0.0215041093071423	0.142688215195964	16.6401717218357	-0.368481869642826	1	0.958	1.04384133611691	38	10746	24.2901755629028	18.6602064328733
CYP39A1	0.0215084681282292	NA	0.0839551618939036	2.76363214481826	0.079	0.019	4.15789473684211	38	10746	0.0220959831105063	0.150896848821694
RP5-1029F21.2	0.0215093466471666	NA	0.0264085679295971	7.38236004271546	0.026	0	Inf	38	10746	0.000307145728844091	0.0445418388595448
NFE2L2	0.0215209136896584	0.142688215195964	0.399909287202463	-0.910381568896123	0.316	0.511	0.61839530332681	38	10746	1.17009411829272	0.660702167608407
DAP	0.0215288745685218	0.142688215195964	0.0925610369664431	-1.32240760655212	0.105	0.313	0.335463258785942	38	10746	0.473596164990136	0.143791913829443
CXCL14	0.0215367298750908	0.142688215195964	0.369239608542971	-4.07050125423757	0.237	0.275	0.861818181818182	38	10746	9.88897860052108	0.749226864403891
WDR3	0.0215372848432401	0.142688215195964	0	-144269501.043325	0	0.102	0	38	10746	0.112065960430001	0
EPRS	0.0215820143008094	0.142886284370926	0.167906621654305	-1.27272316888923	0.158	0.335	0.471641791044776	38	10746	0.544112178807978	0.283468545358334
KBTBD11-OT1	0.0215883294530177	NA	0.0364157783111594	6.33891258084765	0.026	0.001	26	38	10746	0.00113558343885875	0.0761335145617762
ADAM12	0.0216535156641035	0.143155243154994	0	-144269502.477673	0	0.1	0	38	10746	0.203647720273516	0
NAV2	0.0216655370295071	0.143155243154994	0	-144269501.3614	0	0.097	0	38	10746	0.115032626305941	0
MATN2	0.021667221480326	0.143155243154994	0.0172368059202643	-2.9396409640884	0.026	0.182	0.142857142857143	38	10746	0.323210133352019	0.0240638312847797
TNFAIP8L3	0.0217107347024731	0.143176923705505	0.321169113315808	1.39811301863203	0.237	0.116	2.04310344827586	38	10746	0.133545346494786	0.57557807992318
ARRB2	0.0217138989062161	0.143176923705505	0.0172368059202643	-3.49785278908002	0.026	0.242	0.107438016528926	38	10746	0.690390392571296	0.0240638312847797
NIN	0.0217175954512858	0.143176923705505	0.0768871211215054	-1.61747299181656	0.079	0.268	0.294776119402985	38	10746	0.403259127712545	0.141720916541206
FAT4	0.0217423326620711	0.143176923705505	0.328695954905746	1.22927636068223	0.211	0.172	1.22674418604651	38	10746	0.257521864066664	0.705316496553626
FMNL1	0.0217448187876211	0.143176923705505	0	-144269502.432837	0	0.194	0	38	10746	0.496258866198289	0
UBE2T	0.0217758883845677	0.143283560661572	0	-144269501.725144	0	0.087	0	38	10746	0.114898378955689	0
D2HGDH	0.0218011412646119	0.143351804643008	0	-144269501.164948	0	0.114	0	38	10746	0.177430687061088	0
NAPEPLD	0.0218263941101934	NA	0.149280273085649	1.89054581562435	0.105	0.059	1.77966101694915	38	10746	0.0763538601856101	0.298728134262383
CDKN3	0.0218902432969618	0.143766063664231	0	-144269502.130989	0	0.089	0	38	10746	0.143919541980662	0
GPC6	0.0218939910095949	0.143766063664231	0	-144269501.598533	0	0.105	0	38	10746	0.150331438578292	0
MSRB2	0.0219154026776277	0.143772380689878	0.123745536171906	-1.44000679059766	0.105	0.301	0.348837209302326	38	10746	0.442833994827774	0.223880026151002
PLGRKT	0.0219508229925728	0.143772380689878	0.024856950857693	-2.46049542388344	0.026	0.179	0.145251396648045	38	10746	0.237928292657867	0.0405832588927511
TOR2A	0.0219617106800424	0.143772380689878	0	-144269501.088653	0	0.104	0	38	10746	0.122657557764461	0
GNA13	0.0219825088480738	0.143772380689878	0.055033854413896	-1.97114786161617	0.079	0.296	0.266891891891892	38	10746	0.640195593403821	0.078271652963412
MIB1	0.0219830657609208	0.143772380689878	0.50008126004144	0.911661618689992	0.368	0.282	1.30496453900709	38	10746	0.44097578760452	0.805778631042222
EPDR1	0.0219872783521759	0.143772380689878	0	-144269501.342697	0	0.102	0	38	10746	0.121377101318986	0
RBPJ	0.0219994279182892	0.143772380689878	0.294586579513435	-1.1478261700155	0.237	0.478	0.49581589958159	38	10746	1.24785153901102	0.574995965077514
ZDBF2	0.0220150856968696	NA	0.0958423545572278	2.30155348629629	0.053	0.035	1.51428571428571	38	10746	0.0482989934942036	0.257149920911647
CCND1	0.0220218799499844	0.143821538683525	1.42599848531919	1.04212749453041	0.579	0.293	1.97610921501706	38	10746	0.991798292100534	2.68450772890652
CHCHD10	0.0220547730187495	0.14393877268944	0.121465257689253	-1.47170977553409	0.105	0.348	0.301724137931034	38	10746	0.802804033734804	0.269238764308527
ABCD4	0.0220747351871778	0.143971512564715	0.286535957512878	1.09993589301907	0.237	0.204	1.16176470588235	38	10746	0.30047274304213	0.503575353666859
HCFC1R1	0.0221398275795977	0.144027441722198	0.167216984699567	-1.47668587001009	0.158	0.347	0.455331412103746	38	10746	0.774208513892789	0.27847596427343
CEBPG	0.0221422683169174	0.144027441722198	0.024856950857693	-2.44098387536664	0.026	0.18	0.144444444444444	38	10746	0.222864740637193	0.0405832588927511
WDR92	0.0221424171622685	0.144027441722198	0.135860967715057	1.65309347066253	0.158	0.075	2.10666666666667	38	10746	0.0884805575279739	0.206187923316815
H2AFX	0.0221469945677603	0.144027441722198	0.0222122616807854	-2.80904987172792	0.026	0.16	0.1625	38	10746	0.250969624662918	0.0343267913668702
DICER1	0.0221897716588909	0.144027441722198	0.154572760126019	-1.2383143368484	0.158	0.377	0.419098143236074	38	10746	0.702132700725775	0.253722010689259
ATP1A1	0.0222100358851378	0.144027441722198	0.370170317640011	-0.874725205658942	0.289	0.483	0.598343685300207	38	10746	1.10087449902188	0.620333011800054
TFIP11	0.0222129802073921	0.144027441722198	0	-144269500.983364	0	0.103	0	38	10746	0.109673964099154	0
MESDC1	0.0222159969353973	0.144027441722198	0.0692231285418354	-1.66239608661818	0.053	0.265	0.2	38	10746	0.396232221172586	0.137053695109982
SAMD4A	0.0222178738086979	0.144027441722198	0.321633188769269	1.30107900939528	0.211	0.14	1.50714285714286	38	10746	0.159705852995813	0.60276068027651
PDE9A	0.022219935731201	NA	0.123573962493053	1.9769864888841	0.132	0.049	2.69387755102041	38	10746	0.0657182175451168	0.202819037340718
MS4A6A	0.0223374733374712	0.144705366953504	0.0264085679295971	-5.61791195242273	0.026	0.239	0.108786610878661	38	10746	2.3916514053172	0.0445418388595448
LAMTOR2	0.0223887619452831	0.144825248312622	0.23095104611601	-0.945450760301008	0.211	0.432	0.488425925925926	38	10746	0.802831695171018	0.371854576236199
TIMMDC1	0.0223987375230693	0.144825248312622	0.0810071656718439	-1.5780925586538	0.079	0.27	0.292592592592593	38	10746	0.362768959627029	0.142120817443614
SLC3A2	0.0224010816968553	0.144825248312622	0.17705120906597	-1.26238164880422	0.132	0.366	0.360655737704918	38	10746	0.688412806165508	0.338999546114537
EPB41L4A	0.0224637568721187	0.145111257078171	0.226822737728579	1.60315244673955	0.184	0.087	2.11494252873563	38	10746	0.105959192220023	0.398477926152955
NEK6	0.0224754485166232	0.145111257078171	0	-144269501.041449	0	0.102	0	38	10746	0.116538102200004	0
SDR42E1	0.022481980047069	NA	0.0596540500853544	3.37436975908706	0.053	0.009	5.88888888888889	38	10746	0.011388301781754	0.105629862517448
DDX50	0.0224936010877369	0.145131185049008	0.0188275421481165	-2.37592599693385	0.026	0.185	0.140540540540541	38	10746	0.236269743143667	0.0271458314550086
SMCO3	0.0225099962299106	NA	0.0305222485099765	6.71616262063942	0.026	0	Inf	38	10746	0.000784431741188301	0.0561733087767444
CUL4A	0.0225356214179014	0.145153413085369	0.272198410785381	0.932656714699938	0.237	0.25	0.948	38	10746	0.359591899059184	0.451793986788731
PHGDH	0.0225372837282327	0.145153413085369	0	-144269501.54134	0	0.098	0	38	10746	0.123297279291309	0
ARPC5	0.0225422512172441	0.145153413085369	1.13422133907752	-0.580341963788536	0.553	0.701	0.788873038516405	38	10746	2.94619995419221	1.89494642516245
RRAGC	0.0225784547971838	0.145289415538591	0.0449311993240806	-1.86762784550616	0.053	0.232	0.228448275862069	38	10746	0.316471753091123	0.0744609963658574
TSR2	0.0225960645450603	0.145305667398242	0.0243688776420665	-2.38661611788994	0.026	0.185	0.140540540540541	38	10746	0.240083471894572	0.0393831960596558
COX8A	0.0226121920429465	0.145312372214612	0.885312594269553	-0.600332234712195	0.526	0.659	0.798179059180577	38	10746	2.32617082188335	1.33110078994638
TMEM167A	0.0226609059459072	0.145375587645472	0.396456516463572	-0.881187200930375	0.316	0.493	0.640973630831643	38	10746	1.13139039954709	0.698598677340423
GPR137B	0.0227136622075091	0.145375587645472	0	-144269501.864406	0	0.133	0	38	10746	0.238539809980734	0
ARL2BP	0.0227226121292779	0.145375587645472	0.180546411315197	-1.00955041312832	0.158	0.399	0.395989974937343	38	10746	0.706392926012353	0.318896846239094
STAT2	0.0227294328428975	0.145375587645472	0.0409905026802619	-2.01364670570155	0.053	0.258	0.205426356589147	38	10746	0.455017281983416	0.0634283172905278
NKTR	0.0227296779058851	0.145375587645472	0.962964640380742	0.746660035504294	0.5	0.483	1.0351966873706	38	10746	1.31140239323616	1.71724768605113
HMOX1	0.0227383438105094	0.145375587645472	0.228475985073365	-3.30733448628585	0.158	0.298	0.530201342281879	38	10746	2.69020733182826	0.447352999704921
AIFM1	0.0227461704623823	0.145375587645472	0	-144269501.019572	0	0.101	0	38	10746	0.103915886244775	0
NSL1	0.0227566207613699	0.145375587645472	0.068517591624454	-1.83225684834056	0.053	0.239	0.221757322175732	38	10746	0.325654560338977	0.13369175402871
GBA2	0.0227578517771589	0.145375587645472	0.184780739327555	1.52292895410529	0.158	0.094	1.68085106382979	38	10746	0.120713320854114	0.336538020006542
MEG3	0.0228490960473705	0.145861724469397	0.0521549295267036	-3.35344626321131	0.053	0.217	0.244239631336406	38	10746	0.867873301858203	0.0857238885941658
AGTPBP1	0.0228737981712742	0.145922713764162	0	-144269501.194099	0	0.113	0	38	10746	0.171323753255885	0
SBSPON	0.0229061145891595	NA	0.0931504964381438	3.26649167656426	0.079	0.016	4.9375	38	10746	0.0337204581981619	0.172415409904385
ANGPTL1	0.0229112904013751	0.146065162433122	0	-144269503.128046	0	0.17	0	38	10746	0.547891809164869	0
PSEN2	0.0229243819129256	NA	0.122722578009569	1.83044804623115	0.132	0.057	2.31578947368421	38	10746	0.0629471912054636	0.206029303910618
BRMS1	0.0229452235662721	0.146184747760515	0.0420257251767417	-1.84155134719423	0.053	0.227	0.233480176211454	38	10746	0.320032376525339	0.0634470273444355
NFATC3	0.0230358395053564	0.146658697747436	0.391120345920188	1.0079621885023	0.263	0.243	1.08230452674897	38	10746	0.384208904608482	0.780629944099429
VASN	0.0230500641949151	0.146658697747436	0	-144269501.746314	0	0.106	0	38	10746	0.161875329516697	0
RPL39	0.0230996483906778	0.146861040890003	13.4992425504172	-0.400474130409137	0.947	0.954	0.992662473794549	38	10746	21.8268835403342	16.1227752564624
TMEM219	0.0231123573122853	0.146861040890003	0.39594821749223	-0.835197717185782	0.316	0.503	0.628230616302187	38	10746	1.07534235739076	0.665484483226422
UBTD1	0.0231340673413651	0.146902090111648	0.28171930609779	1.1855953227889	0.237	0.158	1.5	38	10746	0.174988004934021	0.461665850780283
ADAT2	0.0232131336654817	NA	0.13024959013252	1.82347160301869	0.132	0.059	2.23728813559322	38	10746	0.0760588909839539	0.211545771024097
ZFAND3	0.0232629669738781	0.147494849115037	0.0139821831454274	-2.35293476275967	0.026	0.185	0.140540540540541	38	10746	0.226966569068959	0.0182876875891131
ARNTL2	0.0232666216958067	0.147494849115037	0	-144269501.211693	0	0.095	0	38	10746	0.094628119471548	0
CCNJ	0.0232719569979724	NA	0.108330318120343	2.14333228451933	0.105	0.038	2.76315789473684	38	10746	0.0356435049728141	0.193957329694086
CTSD	0.0232733489727869	0.147494849115037	1.94593989260239	-1.16433828356715	0.711	0.691	1.02894356005789	38	10746	6.71112658316024	2.95380562028331
ADGRL4	0.0233271856900832	0.147738842703861	0.152769107461699	-2.35357913585525	0.132	0.271	0.487084870848708	38	10746	1.10456399524244	0.2693327755606
RP11-192H23.6	0.0233952843926423	NA	0.0494469594012248	2.49172923411729	0.079	0.021	3.76190476190476	38	10746	0.0310105964823637	0.0679577328469858
MAP3K13	0.0234488267890275	0.148411661273786	0.059266647550275	-1.85746421249498	0.053	0.236	0.224576271186441	38	10746	0.31738476108871	0.114627045654409
IFT20	0.0235344947495293	0.148856065608809	0.139181674396907	-1.29919093574709	0.132	0.325	0.406153846153846	38	10746	0.52213374023744	0.248344785160128
PPP1R15A	0.0235703898649306	0.14898527924467	0.558309933793211	-0.983577864894076	0.368	0.566	0.65017667844523	38	10746	2.11087811929549	0.973169711670048
FAM222B	0.0235923012020859	0.149025991789963	0.188132528163881	1.40331804419152	0.158	0.114	1.3859649122807	38	10746	0.139842996265711	0.344458551828833
PLXNB2	0.0236277903097195	0.149077054338778	0.426525771431443	1.00515055818523	0.316	0.247	1.27935222672065	38	10746	0.388934791323336	0.675451123098707
EHBP1L1	0.0236313362374457	0.149077054338778	0.102879009095612	-1.72087537904647	0.079	0.298	0.26510067114094	38	10746	0.582227995966864	0.196705725886234
EEF1A1	0.0236685051372726	0.149213815436745	29.0453306606644	-0.309146429692479	1	0.984	1.01626016260163	38	10746	40.5720054016701	32.6290147331793
ZNF483	0.0236778329185808	NA	0.0797108027940732	2.61395379907385	0.079	0.021	3.76190476190476	38	10746	0.028543428111862	0.133069582195332
MVD	0.0237387124774103	0.149558546301434	0	-144269500.979425	0	0.101	0	38	10746	0.13028198647868	0
IQCB1	0.0237646167655832	0.149623891047623	0	-144269501.023584	0	0.102	0	38	10746	0.132514919573148	0
BTN3A2	0.0238070281519534	0.149793012532833	0	-144269501.174687	0	0.111	0	38	10746	0.167485749093099	0
UQCRC2	0.0238623384990354	0.150043020079118	0.117362901727361	-1.14363468384432	0.158	0.358	0.441340782122905	38	10746	0.571890315599293	0.168600516673535
ARHGAP23	0.0238988905598664	0.15009528401377	0.286854951056039	1.22805801940219	0.237	0.151	1.56953642384106	38	10746	0.182479029203843	0.588927867637283
NR2F1-AS1	0.0239124230322525	NA	0.144133251553349	1.92087307148226	0.158	0.047	3.36170212765957	38	10746	0.0523348340113754	0.218580657942732
HILPDA	0.0239164108947632	0.15009528401377	0	-144269501.111392	0	0.098	0	38	10746	0.104664689736735	0
SSBP4	0.0239434901853993	0.15009528401377	0.124601017493348	-1.16986158225544	0.132	0.351	0.376068376068376	38	10746	0.613869359725868	0.204429857781737
CDK14	0.0239437163195358	0.15009528401377	0	-144269501.347669	0	0.107	0	38	10746	0.144534485000443	0
LBR	0.0239552177216445	0.15009528401377	0.526569709044014	0.955043293433046	0.368	0.291	1.26460481099656	38	10746	0.548066904100462	0.935780574430674
FAM133B	0.0239645085584355	0.15009528401377	0.651317091849073	0.778828124172212	0.342	0.421	0.812351543942993	38	10746	0.934744068865995	1.35784765011526
NYNRIN	0.023979719931194	0.15009528401377	0	-144269501.085627	0	0.101	0	38	10746	0.114076316762751	0
CDR2L	0.0240329712754634	0.150152763028637	0	-144269501.168897	0	0.095	0	38	10746	0.0815060681837951	0
RHBDF1	0.0240339942640868	0.150152763028637	0.175219184731628	1.39532371956814	0.132	0.113	1.16814159292035	38	10746	0.126383192036142	0.359259591780833
MRPL30	0.0240356649631639	0.150152763028637	0	-144269500.949417	0	0.1	0	38	10746	0.110062690009369	0
CDH5	0.0240597585678584	0.150205867974193	1.61206877830041	1.13462053580127	0.658	0.25	2.632	38	10746	0.875427898447696	2.38050745903704
NR4A2	0.0240869793213434	0.150278414379858	0.320565353707021	-1.81179982909069	0.184	0.435	0.422988505747126	38	10746	2.385121587843	0.790038189866152
ASPN	0.0241552550017292	0.150606842350587	0	-144269505.388269	0	0.205	0	38	10746	2.31245795179737	0
DENND3	0.0241721328480911	0.150614589731993	0	-144269501.403909	0	0.121	0	38	10746	0.203470424383814	0
ABCC9	0.0242741448902181	0.151152448434047	0	-144269503.144707	0	0.18	0	38	10746	0.607505934114127	0
CADM4	0.0242941404254949	NA	0.0487538224718564	3.4743559137997	0.053	0.008	6.625	38	10746	0.0102405699608439	0.079738113374111
CNOT10	0.0242958375170909	0.151189795091819	0	-144269500.951953	0	0.1	0	38	10746	0.121996434349902	0
CTD-2537I9.12	0.0243409371622871	NA	0.0633475151023912	3.59367487884976	0.079	0.01	7.9	38	10746	0.0234491243205923	0.0979849894753485
ABCB7	0.0243591246023106	0.1514308058701	0	-144269500.941785	0	0.1	0	38	10746	0.120678777868012	0
AES	0.0243660073807387	0.1514308058701	0.531172256413961	-0.733382046899598	0.368	0.576	0.638888888888889	38	10746	1.57637908676592	0.973585839539352
LAMA2	0.0244093190276005	0.151602172916103	0	-144269501.574953	0	0.109	0	38	10746	0.16496141560377	0
KLHDC4	0.0244285998939336	0.151624164161252	0	-144269500.957156	0	0.1	0	38	10746	0.131360153816155	0
PHLDA2	0.0244672205302842	0.151766088453463	0.0320291500191603	-3.52452455856873	0.026	0.156	0.166666666666667	38	10746	0.401127643765415	0.0608831183406724
AKAP12	0.0245050011633746	0.151902623041691	1.20651320383137	0.97100779603009	0.553	0.3	1.84333333333333	38	10746	0.884764521987307	1.90863702651295
MEGF8	0.0245610652916596	0.152078101077319	0.167272223276097	1.47572073965637	0.158	0.097	1.62886597938144	38	10746	0.103269116940697	0.271860569700984
ITGA10	0.0245648837616846	0.152078101077319	0	-144269502.064762	0	0.123	0	38	10746	0.245609364574276	0
FAS	0.0246051402542881	0.152224722641021	0	-144269501.153339	0	0.1	0	38	10746	0.123952455075096	0
IAH1	0.0246201721036759	0.152224722641021	0.178799644043258	-1.11912403763507	0.184	0.38	0.484210526315789	38	10746	0.677056759634372	0.286293209607028
LCLAT1	0.0246701361702706	0.152435806111749	0	-144269500.959109	0	0.098	0	38	10746	0.107223836769371	0
LIPC	0.0246820807398266	NA	0.0381800552699523	3.86650927166821	0.053	0.004	13.25	38	10746	0.00596664505095128	0.0546263626207684
HARBI1	0.0247146193631058	NA	0.0511755050462284	3.32187608484296	0.053	0.009	5.88888888888889	38	10746	0.00914415896822564	0.0862552975991133
SEC14L4	0.0247407135072672	NA	0.0189948861031304	7.19549780037468	0.026	0	Inf	38	10746	0.000415781801861027	0.0274805311657598
ENPP2	0.0247450809831192	0.152800875070761	0	-144269502.286811	0	0.143	0	38	10746	0.318689724338294	0
ANXA4	0.0247615605939485	0.152804684946512	0.18210073409575	-1.12111819686495	0.211	0.387	0.545219638242894	38	10746	0.738779510540846	0.273778369088943
RGS17	0.0248351452029792	NA	0.0746982802169585	2.62181205543706	0.079	0.02	3.95	38	10746	0.0195683121265125	0.121157140575551
MT1M	0.0248478449233776	0.153238982168307	0.0317987140575193	-4.69472766993814	0.026	0.239	0.108786610878661	38	10746	1.34895353408802	0.0601463006090711
SNX25	0.0248500655345422	NA	0.135972713687503	1.79823668077333	0.132	0.059	2.23728813559322	38	10746	0.0644182249961303	0.24305748973956
LTBR	0.0248686912980268	0.153269419880929	0.0647951896474674	-1.56120539443123	0.079	0.267	0.295880149812734	38	10746	0.370010562916995	0.0979015191183735
TMED6	0.0249060314501933	NA	0.0317987140575193	5.83406784233748	0.026	0.001	26	38	10746	0.00155851014060722	0.0601463006090711
CHUK	0.024921371780645	0.153495891536415	0	-144269500.930088	0	0.098	0	38	10746	0.11618725637972	0
FOXM1	0.0249423287229753	0.153526806765764	0	-144269501.452572	0	0.085	0	38	10746	0.0929685602393622	0
PI4K2A	0.0250024333249821	0.153787098357112	0	-144269501.074103	0	0.103	0	38	10746	0.135581835749935	0
TTL	0.0250165455336441	0.153787098357112	0.0379589408789323	-2.43094062693138	0.026	0.174	0.149425287356322	38	10746	0.219045740195874	0.0820926327784627
LRRFIP2	0.0251130468408059	0.154154888643295	0.144248355520888	-1.22802137873101	0.158	0.329	0.480243161094225	38	10746	0.541308287496849	0.225640553100969
CCDC12	0.0251192318263646	0.154154888643295	0.0763733250340519	-1.34557220369579	0.079	0.301	0.262458471760797	38	10746	0.48281229871007	0.124744119164626
MTFR1	0.0251243823492134	0.154154888643295	0	-144269500.974026	0	0.098	0	38	10746	0.0929732081439285	0
SGMS1	0.0251811321943766	0.154404739928982	0.0264085679295971	-2.45231171905328	0.026	0.19	0.136842105263158	38	10746	0.271252248816452	0.0445418388595448
C1QA	0.0252339622985598	0.154527004262972	0.0264085679295971	-5.9259369782265	0.026	0.234	0.111111111111111	38	10746	2.84311537739859	0.0445418388595448
PTHLH	0.0252485918735591	0.154527004262972	0	-144269502.106647	0	0.1	0	38	10746	0.172171170413001	0
SFXN3	0.0252491959628275	0.154527004262972	0.470186630282298	0.950427086176794	0.368	0.262	1.40458015267176	38	10746	0.387036917759901	0.736526200558948
VDAC3	0.0252842620090461	0.154548641020532	0.84347479413327	0.753401215147392	0.5	0.379	1.31926121372032	38	10746	0.661570434682553	1.405591645557
MPP5	0.0252848186700257	0.154548641020532	0.183504949214052	1.46034625703045	0.184	0.101	1.82178217821782	38	10746	0.119606675715688	0.288805569399358
SLC9A1	0.0253735952780129	0.154891686116121	0	-144269500.95033	0	0.097	0	38	10746	0.102171159181911	0
GOT1	0.0253825656475623	0.154891686116121	0.21144960661918	1.49765901757084	0.184	0.095	1.93684210526316	38	10746	0.093187364624367	0.390237568401755
BOC	0.0253891801492117	0.154891686116121	0	-144269501.976481	0	0.128	0	38	10746	0.239354437414627	0
FAM126A	0.0254188120869278	0.154974314451504	0.504181896513614	0.901625551977703	0.342	0.276	1.23913043478261	38	10746	0.422840931595902	0.975157690088963
ENTPD6	0.0254436931908224	0.155006171677636	0	-144269500.954792	0	0.098	0	38	10746	0.128526158126011	0
RABEPK	0.0254586069335908	0.155006171677636	0	-144269500.971013	0	0.097	0	38	10746	0.100677920277804	0
UBTD2	0.0254723107822794	0.155006171677636	0.0128690602747381	-2.40881633303383	0.026	0.178	0.146067415730337	38	10746	0.215476706907891	0.016464330430782
PRPSAP2	0.0254946450597987	0.155044138801162	0.219185438838166	1.34324866502659	0.184	0.126	1.46031746031746	38	10746	0.165564908411222	0.394896588685919
ADAMTS4	0.0255743671566307	0.155378227595672	0	-144269502.163459	0	0.117	0	38	10746	0.233294307440388	0
KLF12	0.0255818404408528	0.155378227595672	0.263978185829688	1.30434612366334	0.211	0.144	1.46527777777778	38	10746	0.222267091291069	0.558011400911531
ARV1	0.0256049960416631	0.155420873893724	0.192102454929273	1.46182470917484	0.132	0.105	1.25714285714286	38	10746	0.128214840627598	0.392714407640857
RBP1	0.025628815200487	0.155433162856961	0.214336811849783	1.51906444808416	0.184	0.097	1.89690721649485	38	10746	0.137752782706705	0.361239344989988
EIF4E3	0.0256392915789174	0.155433162856961	0	-144269500.98364	0	0.103	0	38	10746	0.140766055601109	0
ATP6V1D	0.0256763949917566	0.155560196827416	0.0680495182564334	-1.85074514082513	0.053	0.225	0.235555555555556	38	10746	0.284782945532955	0.132306823338521
CCNJL	0.025712322577917	NA	0.0820583685827017	2.52049911920864	0.079	0.023	3.43478260869565	38	10746	0.0233404105096637	0.139057003891451
RP11-88I18.2	0.0257130702998042	NA	0.0726680749745996	2.49364257327284	0.079	0.022	3.59090909090909	38	10746	0.0270419095287961	0.128998544381332
XBP1	0.0257142189744043	0.155676111578241	0.23477084327957	-1.14088602598114	0.184	0.392	0.469387755102041	38	10746	0.820556890315667	0.489208062024203
COA3	0.0257278490223772	0.155676111578241	0.0989543174063097	-1.36514541837898	0.105	0.298	0.352348993288591	38	10746	0.427839973989771	0.166273989362979
SEMA3F	0.0258321017900678	0.15612609164033	0	-144269501.367482	0	0.096	0	38	10746	0.132218457802366	0
AIF1	0.0258346299257434	0.15612609164033	0.187786354361983	-3.53182366436496	0.132	0.282	0.468085106382979	38	10746	2.90758802090353	0.376578827138846
PIK3R1	0.0258532243320133	0.156140507830899	0.308127153726915	-1.31267479690904	0.211	0.442	0.47737556561086	38	10746	1.25630229504796	0.645620076457434
BCKDK	0.0258872046491482	0.156247770918073	0.0286463789684612	-1.82518603681846	0.053	0.221	0.239819004524887	38	10746	0.2895657332219	0.0373844548156927
VAPA	0.0259477015840104	0.156451496109706	0.848907917053172	-0.568209429188778	0.5	0.647	0.772797527047913	38	10746	1.98895950686754	1.31844997995968
ERI1	0.0259534403387636	0.156451496109706	0	-144269500.970512	0	0.096	0	38	10746	0.108750624504997	0
H1FX-AS1	0.0259947859198499	NA	0.0663163974946641	2.49027914584023	0.079	0.021	3.76190476190476	38	10746	0.0273920273202235	0.118010812456114
RPAP2	0.0260444960958523	0.156902208187208	0.234817103279839	1.26932631752684	0.211	0.142	1.48591549295775	38	10746	0.203207034240159	0.381017837125175
LCMT1	0.0260733210912137	0.156977688794788	0.0128690602747381	-2.35596525178802	0.026	0.176	0.147727272727273	38	10746	0.206503735430777	0.016464330430782
FLJ31104	0.0260883857911299	NA	0.0613029369533948	3.2811307476207	0.053	0.01	5.3	38	10746	0.0114021963941764	0.114171805922465
DLL4	0.026094495623668	NA	0.115942016919763	2.04675824005371	0.132	0.041	3.21951219512195	38	10746	0.0493816230086794	0.175192616590689
CABIN1	0.0261183408843307	0.15715051701359	0.351202552859225	1.13558890046392	0.289	0.184	1.57065217391304	38	10746	0.271913209510355	0.585063050190485
NPPA-AS1	0.0261315694302564	NA	0.0515597656692861	3.26161267807401	0.053	0.009	5.88888888888889	38	10746	0.0136124514162806	0.0857689154987207
CD163	0.0261681425227413	0.157150784089092	0	-144269504.380097	0	0.213	0	38	10746	1.44127665182034	0
PSMA6	0.0261705026026079	0.157150784089092	0	-144269501.069237	0	0.101	0	38	10746	0.138005113917135	0
PRKAA2	0.0261712744453075	NA	0.103745032865899	2.33484437848008	0.105	0.031	3.38709677419355	38	10746	0.0434410628346969	0.166765876635507
CXCL3	0.0261822288864089	0.157150784089092	0.0537478753027707	-5.05036556754731	0.053	0.246	0.215447154471545	38	10746	3.18895983185185	0.0896824685609595
HSPA1A	0.0261836404508453	0.157150784089092	0.414434854301365	-1.96545969796599	0.289	0.431	0.670533642691415	38	10746	3.17985337791907	0.817314403182644
TWIST2	0.0262479092882334	0.157438424765599	0	-144269501.56294	0	0.104	0	38	10746	0.148330476626301	0
RER1	0.026268599278841	0.15745134020762	0.443687950169274	-0.748285228967909	0.316	0.536	0.58955223880597	38	10746	1.27944952366791	0.770826765491063
ZCCHC11	0.0262916292928952	0.15745134020762	0.45946334950196	0.976683617243941	0.289	0.285	1.0140350877193	38	10746	0.549990947671582	0.942432239719231
CYCS	0.0262999513981145	0.15745134020762	0.256956984611036	-0.990187574697999	0.237	0.445	0.532584269662921	38	10746	1.08794565883537	0.400378838593412
HOTAIRM1	0.0263154425136788	0.15745134020762	0.33777092594783	1.15253364690654	0.263	0.182	1.44505494505495	38	10746	0.270235585574602	0.553769721074833
ATP6AP2	0.0263420192110537	0.157485847560418	0.567811388107678	-0.699257938890174	0.368	0.585	0.629059829059829	38	10746	1.57621193780596	0.978292166734648
KLF16	0.026353907014159	0.157485847560418	0	-144269500.949026	0	0.096	0	38	10746	0.119246035925348	0
DPM2	0.0263789458531891	0.157537746685537	0.0698968121690382	-1.61385406863957	0.079	0.252	0.313492063492063	38	10746	0.350486423313177	0.128314249559247
CXCL8	0.026438025874979	0.157792752945274	0.581119154366605	-2.28667188183825	0.342	0.444	0.77027027027027	38	10746	7.37084461633817	1.55641876320179
ALPK3	0.0265272603622401	NA	0.166864928865379	1.69123998232135	0.132	0.071	1.85915492957746	38	10746	0.0757954717393607	0.337996744958241
JOSD2	0.0266031077208572	0.15852445031912	0.113518432615782	-1.28864907077353	0.132	0.316	0.417721518987342	38	10746	0.508969511039157	0.172619615466174
FZD4	0.0266062306962563	0.15852445031912	0.0534867967156061	-2.06041034445552	0.053	0.217	0.244239631336406	38	10746	0.351055223902768	0.107394125174336
DHFR	0.0266117422718603	0.15852445031912	0	-144269501.307178	0	0.088	0	38	10746	0.0993095202129279	0
THAP1	0.0266264466538292	0.15852445031912	0	-144269500.925453	0	0.096	0	38	10746	0.117568601474685	0
AHSA1	0.02665502924684	0.158596600824466	0.0858992148977067	-1.55721028559597	0.079	0.262	0.301526717557252	38	10746	0.378513337612394	0.158499114362279
MAPK7	0.0267725499096147	0.15919751436995	0.232264694874645	1.59868595155103	0.158	0.085	1.85882352941176	38	10746	0.103979022844654	0.444960576284043
VAMP8	0.0268448569163546	0.159528998565851	0.100132472231128	-2.45769345289203	0.105	0.311	0.337620578778135	38	10746	1.41745411126237	0.160607551769616
EDNRA	0.0268712103354676	0.159579060582471	0	-144269502.609277	0	0.131	0	38	10746	0.339053207472377	0
FKBP10	0.0268936417724954	0.159579060582471	0.218605344699554	-1.38937110083909	0.184	0.308	0.597402597402597	38	10746	0.633519379786483	0.461748735081042
SAMD9L	0.0269225265083587	0.159579060582471	0.0311493308454125	-2.54952866058088	0.026	0.189	0.137566137566138	38	10746	0.299716741858393	0.0581023635509206
RAPGEF4	0.0269296128407733	0.159579060582471	0.158759157273563	1.71720712311233	0.132	0.069	1.91304347826087	38	10746	0.0850790894687109	0.345666035407038
MAPKAPK2	0.0269361105062907	0.159579060582471	0.112177095589207	-1.43368251559877	0.105	0.289	0.363321799307958	38	10746	0.480143541622492	0.18903473241846
LATS2-AS1	0.0269591925104325	NA	0.0829900247441859	2.61457834934527	0.079	0.02	3.95	38	10746	0.028969426239098	0.169806539487554
WIPF1	0.0269922108070808	0.159813132578125	0.15724352800694	-1.37490372379512	0.158	0.39	0.405128205128205	38	10746	0.886059169632608	0.252325008068057
CDR1-AS	0.0270094148600148	0.159816764954866	0	-144269501.576765	0	0.108	0	38	10746	0.16600400221678	0
GHITM	0.0270399646371467	0.159899312062391	0.299463793344692	-0.863781888833274	0.237	0.456	0.519736842105263	38	10746	0.884936376821519	0.494998980426209
PFDN6	0.0271330224923046	0.160322347003382	0.0213425158859391	-2.34384701428317	0.026	0.178	0.146067415730337	38	10746	0.223083937910382	0.0323966351896242
CTD-2659N19.10	0.027148082653165	NA	0.0128690602747381	7.79456237601609	0.026	0	Inf	38	10746	8.32510192561828e-05	0.016464330430782
SHOX2	0.0271511378791592	0.160322347003382	0	-144269501.386959	0	0.1	0	38	10746	0.136710843658331	0
ZFYVE19	0.0271614315695547	0.160322347003382	0	-144269500.921442	0	0.096	0	38	10746	0.104216425916434	0
TUBGCP4	0.0271906492044993	0.160396524058139	0	-144269500.897968	0	0.097	0	38	10746	0.114836502308054	0
CLEC14A	0.0272253454158155	0.160427881265714	0.157056844937074	-2.17246140184387	0.158	0.265	0.59622641509434	38	10746	1.06714518539633	0.262818965715987
BLVRA	0.0272292729024647	0.160427881265714	0.0516960408763087	-1.94000188350652	0.053	0.229	0.231441048034934	38	10746	0.355578898943916	0.097384655533678
IL17RB	0.0273571453900398	NA	0.0317987140575193	5.48347528288317	0.026	0.001	26	38	10746	0.00197241269402399	0.0601463006090711
TTC21B	0.0273602730794405	0.161101167832671	0.206503887445685	1.63225980146988	0.158	0.083	1.90361445783133	38	10746	0.120334381810686	0.389630526468901
CD4	0.0273833023264002	0.16113827202823	0	-144269502.515473	0	0.167	0	38	10746	0.431275620836676	0
SLC39A4	0.0274102577630105	0.161198420653895	0	-144269501.072524	0	0.097	0	38	10746	0.132915984503927	0
CNN3	0.0274477111983753	0.16121140831728	1.3961633330284	0.656645413613451	0.605	0.464	1.30387931034483	38	10746	1.34493062068566	2.264317979024
IGFBP4	0.0274520635344499	0.16121140831728	1.35670082201189	-0.975325032167774	0.605	0.587	1.03066439522998	38	10746	4.27790587512207	2.20123388581102
SFRP4	0.0274763805822083	0.16121140831728	0.0952758256659954	-4.69775362655735	0.079	0.234	0.337606837606838	38	10746	4.24246673163017	0.196477802893426
IFNGR2	0.0274794075009835	0.16121140831728	0.152939563284312	-1.21234634730075	0.132	0.362	0.364640883977901	38	10746	0.671223632919385	0.349703483208705
SLC27A3	0.0275776335712805	0.161689193056692	0.160924144028689	1.13243137350421	0.132	0.174	0.758620689655172	38	10746	0.255754842961457	0.320367424539874
NOL4L	0.0276074227433863	0.16176539129382	0.231351328773452	1.30678812278151	0.211	0.124	1.70161290322581	38	10746	0.156583518717369	0.383186268586153
FBXO9	0.0276296319120841	0.161797108941706	0.400658790985145	0.931475399070809	0.263	0.255	1.03137254901961	38	10746	0.393712854044499	0.757809261126037
P4HA2	0.02766768202923	0.161921495132183	0.0391832856922818	-2.48664782271031	0.053	0.167	0.317365269461078	38	10746	0.322975509036772	0.0584799632862354
RUBCN	0.0276945110158307	0.161980099948693	0	-144269501.122073	0	0.105	0	38	10746	0.151416239903099	0
ATP6V0D1	0.0277130471534373	0.161990159726372	0.197469662758854	-1.05175865170421	0.184	0.413	0.445520581113801	38	10746	0.85509816237382	0.325624085856802
ZC2HC1A	0.0277310195544707	0.161996914110501	0.223829817696249	1.28425172818304	0.184	0.135	1.36296296296296	38	10746	0.168740573454386	0.386987395014843
CTB-32O4.2	0.0277804646598727	NA	0.0295858140764225	5.60525985570957	0.026	0.001	26	38	10746	0.00172395696084863	0.0533722803090965
MAGEH1	0.0277823566127346	0.16219844924271	0.0556349190913432	-1.84091939163408	0.053	0.224	0.236607142857143	38	10746	0.295665403342001	0.0955565048364002
CCNI	0.0278102731031861	0.162263089523314	1.69355852474737	-0.461146837447494	0.658	0.765	0.860130718954248	38	10746	3.53714714837636	2.62908979196944
UBL7-AS1	0.0278807849627139	0.162509289011621	0.171782269259295	1.57895446995696	0.158	0.079	2	38	10746	0.0941630115144041	0.385459182583569
SGPP1	0.0278862093570238	0.162509289011621	0	-144269500.985184	0	0.1	0	38	10746	0.13975467984631	0
AQR	0.0279361599672941	0.162601107267205	0.261499696950223	1.13380090589875	0.237	0.173	1.36994219653179	38	10746	0.240974775303031	0.454871265241009
PABPC1	0.0279520252526882	0.162601107267205	1.7254951046758	-0.561692486910915	0.632	0.802	0.788029925187032	38	10746	4.67433553743813	2.67466786486151
MGAT4A	0.0279566703004672	0.162601107267205	0.115746211292264	-1.87353935716671	0.079	0.28	0.282142857142857	38	10746	0.623713677194958	0.238985509134451
SH3KBP1	0.0279694835193354	0.162601107267205	0.152368241049973	-1.24722122704421	0.158	0.359	0.440111420612813	38	10746	0.68832257877755	0.261156668619109
TRAPPC2P1	0.0280041046949239	0.162704186083355	0.213055652693948	1.23518808787402	0.211	0.141	1.49645390070922	38	10746	0.180469795262079	0.348714656190108
PHACTR3	0.0280290712972008	NA	0.0310692292758128	5.83241443051179	0.026	0.001	26	38	10746	0.00138479296696723	0.0578535265792882
CPVL	0.0280510017337501	0.162878420555283	0.0371938071080213	-4.25846548615669	0.026	0.229	0.11353711790393	38	10746	1.01046814620704	0.0790969679445649
SSPN	0.0281125143617559	0.163111451688564	0.0721849103055929	-2.47316447520672	0.053	0.224	0.236607142857143	38	10746	0.507788214094749	0.146813105862902
TRIP10	0.0281249996112015	0.163111451688564	0.0360554289743209	-2.40819604904655	0.026	0.184	0.141304347826087	38	10746	0.257039739478848	0.074788609862809
SERPINI2	0.0282264496135125	NA	0.0293053253605591	6.35438290548752	0.026	0.001	26	38	10746	0.000889954553256408	0.0525514704312269
CAB39L	0.0282445833886616	0.163706421048723	0	-144269501.403413	0	0.107	0	38	10746	0.155112424629158	0
FNTA	0.0282793636653826	0.163809446896351	0.446806510110638	0.824688789632337	0.368	0.307	1.19869706840391	38	10746	0.461070169460754	0.671403856334035
CTC-444N24.8	0.02831347106384	NA	0.0920534092802963	1.98247367468921	0.105	0.043	2.44186046511628	38	10746	0.0433924753665245	0.140790995208039
PVR	0.02834509369006	0.1639942247692	0	-144269501.091437	0	0.09	0	38	10746	0.086667210328072	0
BAHCC1	0.0283453113506403	0.1639942247692	0	-144269501.016245	0	0.093	0	38	10746	0.108795893211428	0
RAB7B	0.0283852223237434	0.164126558610216	0	-144269501.059385	0	0.097	0	38	10746	0.112428523759745	0
ZNF579	0.028473745077609	NA	0.10496603174404	1.74154423203966	0.105	0.059	1.77966101694915	38	10746	0.0676432623786635	0.173312101532159
GCDH	0.0285345096498747	0.164879444880018	0	-144269500.893716	0	0.094	0	38	10746	0.105572531732056	0
OPHN1	0.028576069395213	NA	0.127777691924414	1.79520709130576	0.105	0.06	1.75	38	10746	0.0712083574589468	0.226232046606115
VPS37C	0.0285769456889724	0.164879444880018	0	-144269500.89297	0	0.094	0	38	10746	0.102336300845559	0
ACSL1	0.0285859771873651	0.164879444880018	0	-144269501.890401	0	0.144	0	38	10746	0.298505525551393	0
TMEM209	0.0285995362328225	0.164879444880018	0.223671036643721	1.32834025556317	0.184	0.125	1.472	38	10746	0.164325473564909	0.402927361880616
MRPS2	0.0286010123943226	0.164879444880018	0.0144619856904633	-2.37074901399718	0.026	0.17	0.152941176470588	38	10746	0.195460979110204	0.0190967672265796
RP11-449H3.3	0.0286142227314032	NA	0.0444756693866997	3.14103083493632	0.053	0.01	5.3	38	10746	0.0114898866275894	0.0724690475356761
TIAM2	0.0286403293827338	NA	0.116880293219662	1.78248324860258	0.132	0.056	2.35714285714286	38	10746	0.0619639000044554	0.191202518995027
ADGRA2	0.0286728126696865	0.165194500267398	0.300907985318943	1.1187116458931	0.237	0.18	1.31666666666667	38	10746	0.240272367117549	0.512797023291754
SMAP2	0.0287312281785601	0.165380760859747	0.118741531461833	-2.14284137303078	0.105	0.339	0.309734513274336	38	10746	1.13024442126933	0.212605315645965
FAM20C	0.0287502899969489	0.165380760859747	0.0172368059202643	-2.73352979205748	0.026	0.184	0.141304347826087	38	10746	0.317472996781827	0.0240638312847797
TSC22D1	0.0287566463656261	0.165380760859747	0.474134486155755	-1.23031831152337	0.316	0.455	0.694505494505494	38	10746	1.6465795770081	0.893717520561506
ADAMTSL3	0.0287925142010237	NA	0.141637182142747	2.54371704864565	0.105	0.028	3.75	38	10746	0.0507253399888021	0.349214238794978
IFT80	0.0287963183110807	0.165510103992029	0	-144269500.868923	0	0.095	0	38	10746	0.106105909862932	0
CTA-243E7.1	0.0287985376572016	NA	0.118286092070346	1.95403057667869	0.105	0.05	2.1	38	10746	0.071763883820224	0.228134533949788
ZNF720	0.0289415370700885	0.166245573402601	0.194577942194433	1.22915454726394	0.132	0.147	0.897959183673469	38	10746	0.180991011832211	0.412663216913559
CYBB	0.0289939097256237	0.166404352936604	0	-144269503.682521	0	0.19	0	38	10746	0.88917360031712	0
LINC-PINT	0.0290037276632989	0.166404352936604	0.325204956145573	1.59159097538198	0.211	0.117	1.8034188034188	38	10746	0.217534982974796	0.676521669304776
SNRPC	0.0290769145875278	0.166710687387658	0.129688328686164	-1.23656710780613	0.105	0.323	0.325077399380805	38	10746	0.505226859947613	0.235069918132151
BLOC1S5	0.0291014327345309	0.166710687387658	0.243693664797067	1.3164912104247	0.184	0.127	1.4488188976378	38	10746	0.158812152833979	0.440602788833555
SF3A1	0.0291090393632347	0.166710687387658	0.0616720675991311	-1.74989976689937	0.053	0.234	0.226495726495726	38	10746	0.336790880188906	0.115516710621432
MSMP	0.0291970766291772	NA	0.118211965757968	2.11740112840544	0.132	0.036	3.66666666666667	38	10746	0.0454845951229482	0.1895531320263
MCM3AP	0.0292223589854904	0.167181540579502	0.0213425158859391	-2.31547573307202	0.026	0.179	0.145251396648045	38	10746	0.25586226642429	0.0323966351896242
FNDC4	0.029234043472802	0.167181540579502	0	-144269501.002312	0	0.092	0	38	10746	0.0908558946596485	0
SNX13	0.0292433194099929	0.167181540579502	0.344254803350949	1.07588256498396	0.263	0.207	1.27053140096618	38	10746	0.309106834348037	0.62980679192832
PMPCB	0.0292717975899981	0.167245092636093	0.0405718851514452	-1.77184419344239	0.053	0.23	0.230434782608696	38	10746	0.327975289298372	0.0595424666446327
NUTM2A	0.0293071736163839	NA	0.0360554289743209	5.53826725153068	0.026	0.001	26	38	10746	0.00171336727061526	0.074788609862809
H2AFJ	0.0293224083175181	0.167326000516566	0.495680506945761	-0.766825559228498	0.368	0.528	0.696969696969697	38	10746	1.28343784576778	0.801434190588071
TBL3	0.0293462196836059	0.167326000516566	0	-144269500.86834	0	0.093	0	38	10746	0.103132891598326	0
PPRC1	0.0293497509690028	0.167326000516566	0	-144269500.904095	0	0.092	0	38	10746	0.0918504686653423	0
[truncated: 20,011 more rows]
