# Supplementary material for: Single-Cell Transcriptome Analysis Reveals Mesenchymal Stem Cells in Cavernous Hemangioma
Source: Front Cell Dev Biol. 2022 Jul 5;10:916045. doi: 10.3389/fcell.2022.916045 (PMC9294370; doi:10.3389/fcell.2022.916045)
Supplement: Supplementary file 3 [file DataSheet2.ZIP › s2/m1Maph.csv]

	pvalue	padj	geometricMean_1	log2FoldChange	pct.1	pct.2	p1_p2	n_1	n_2	baseMean	arithmeticMean_1
FCN1	0	0	0.806810219154724	6.15569743085402	0.377	0.015	25.1333333333333	922	9862	0.197129461014948	1.87816528698241
CLEC5A	0	0	0.855556682268193	6.12629087416406	0.4	0.018	22.2222222222222	922	9862	0.196847588400184	1.94366485196084
CTB-61M7.2	0	0	0.659307969187769	6.02104660423605	0.363	0.016	22.6875	922	9862	0.141966694197017	1.42212340183113
EREG	0	0	12.0636934667156	5.79894066829241	0.834	0.11	7.58181818181818	922	9862	3.11368394162386	29.4905683827252
S100A8	0	0	1.85541316180302	5.66315311213396	0.533	0.046	11.5869565217391	922	9862	0.611215710976595	5.65165336204167
OLR1	0	0	2.47431182561381	5.55225243192645	0.663	0.055	12.0545454545455	922	9862	0.555691057483404	5.0904128133308
CD300E	0	0	1.36390549729683	5.51262848930127	0.534	0.036	14.8333333333333	922	9862	0.308774427771229	2.70734743062713
AQP9	0	0	0.790546807362074	5.46840578085564	0.409	0.021	19.4761904761905	922	9862	0.173332337622632	1.60968607984243
SERPINA1	0	0	0.944409940114993	5.1210504861689	0.47	0.038	12.3684210526316	922	9862	0.214662085313561	1.85807178169568
BCL2A1	0	0	2.370196651457	4.65062104652305	0.645	0.088	7.32954545454546	922	9862	0.684912081610563	5.44841673986826
SLC11A1	0	0	3.97821145268721	4.58241417475236	0.825	0.113	7.30088495575221	922	9862	0.934766302588665	6.85225683922729
PPIF	0	0	2.37721741699923	4.22527712998432	0.667	0.154	4.33116883116883	922	9862	0.684852717851387	4.98534028868116
GK	0	0	1.02419205405816	4.07227481643977	0.488	0.078	6.25641025641026	922	9862	0.298084551261777	2.01969541896695
SLC43A2	0	0	2.36656100368608	3.96654976994009	0.73	0.142	5.14084507042254	922	9862	0.59993843996204	3.99349166770996
MXD1	0	0	2.56054191077531	3.78798961883768	0.715	0.153	4.67320261437909	922	9862	0.732004928279855	4.54667180476466
VEGFA	0	0	3.9192813744982	3.43022069563758	0.784	0.269	2.91449814126394	922	9862	1.23255131716406	7.07246674652017
PLAUR	0	0	7.17360314804722	3.37149107044244	0.886	0.322	2.75155279503106	922	9862	1.93078946900294	11.8995605883796
HBEGF	0	0	2.96246095467101	3.30010427145133	0.73	0.203	3.59605911330049	922	9862	0.922396397866263	5.24794014229903
MAP3K8	0	0	3.95903497047301	3.1700173658149	0.82	0.299	2.74247491638796	922	9862	1.28079576313601	6.53660390160193
ANPEP	0	0	2.30741847481969	3.13249218711599	0.716	0.235	3.0468085106383	922	9862	0.731560072339105	3.99572692299069
NAMPT	0	0	13.8204263865076	2.91394871030247	0.975	0.526	1.85361216730038	922	9862	3.94666056268141	19.049296385052
SRGN	0	0	37.2267712504977	2.81158519309055	0.991	0.584	1.69691780821918	922	9862	10.5828287557203	45.7623963390774
NFKBIA	0	0	15.6147895442197	2.61580780665761	0.908	0.716	1.26815642458101	922	9862	6.67441833334762	26.9795051433685
TIMP1	0	0	35.0094562007538	2.45558408949093	0.974	0.812	1.19950738916256	922	9862	15.6110923442245	64.548506306401
FTH1	0	0	208.937354711882	2.35601220006945	0.999	0.982	1.0173116089613	922	9862	67.7759535485355	256.711022827552
HIF1A	0	0	4.96831921634092	2.29474939834723	0.869	0.524	1.65839694656489	922	9862	1.94409024479618	7.41226928430873
COTL1	0	0	6.79803099106901	2.22945654161175	0.908	0.485	1.87216494845361	922	9862	2.51652589166656	9.35694605635873
MCL1	0	0	8.38611870552428	1.80269348924286	0.944	0.682	1.3841642228739	922	9862	3.86221596114258	10.868019790052
H3F3A	0	0	15.743302149894	1.08963120900638	0.952	0.91	1.04615384615385	922	9862	10.2619504522734	20.0560379663905
SAT1	1.97626258336499e-323	1.28111221966635e-320	33.1670228467602	2.2724239516943	0.992	0.748	1.32620320855615	922	9862	11.1718805056098	40.3257988827362
OAZ1	3.10767291234144e-321	1.94941505616997e-318	12.6976554965765	1.35149913724937	0.943	0.84	1.12261904761905	922	9862	6.94387676912276	15.6078381820241
TREM1	3.00034594515093e-316	1.82327272656243e-313	1.14389041353265	4.04947598756231	0.537	0.07	7.67142857142857	922	9862	0.303172463757368	2.18187431577769
TYMP	6.0395194220476e-310	3.55892408124659e-307	8.60631019725069	2.33549741770608	0.933	0.525	1.77714285714286	922	9862	3.15368151601014	11.4775417378704
FPR1	1.52565108714481e-304	8.72582677665232e-302	1.1202420770157	4.33951205651119	0.508	0.06	8.46666666666667	922	9862	0.298739344929102	2.21835887153067
GPCPD1	6.79104425462166e-302	3.7731041878678e-299	1.63408532852668	2.56570610118071	0.657	0.275	2.38909090909091	922	9862	0.666831315348811	2.68807949174696
DSE	2.54214875482807e-298	1.3731840190663e-295	1.92499528688122	2.56677397592887	0.688	0.278	2.47482014388489	922	9862	0.751650513406494	3.23677308053143
ATP1B3	6.68544524373169e-297	3.51365319485423e-294	4.64273373971747	1.96474993781772	0.835	0.529	1.57844990548204	922	9862	2.25568088337152	7.72700820342379
SLC25A37	4.72533193488299e-296	2.41812644225617e-293	1.39322531165848	2.61764824367223	0.516	0.28	1.84285714285714	922	9862	0.717029231953995	3.50848630391651
IL1B	1.35838510577574e-292	6.77311711972179e-290	6.40234962278841	4.91809879398238	0.705	0.125	5.64	922	9862	2.34928200684924	19.4715434467131
METRNL	9.50555927705509e-291	4.62112764254033e-288	3.09397914848808	2.11270579627682	0.794	0.44	1.80454545454545	922	9862	1.42645689337359	4.59752731125117
SH3BGRL3	3.24765154799456e-289	1.54033736590981e-286	18.0390953659762	1.44393270857509	0.949	0.827	1.14752116082225	922	9862	9.7203508338693	23.2523558505164
FBP1	2.83932585334485e-284	1.31460787009866e-281	0.622243279379591	4.21478480882415	0.379	0.053	7.15094339622642	922	9862	0.183559537461582	1.16921271155305
GNA13	5.34873123383883e-273	2.41887040867976e-270	1.47078813448431	2.52488641207094	0.637	0.263	2.42205323193916	922	9862	0.640195593403821	2.35969231726006
SAMSN1	6.79318505808293e-268	3.00227901453365e-265	3.03483273892711	3.87698154546303	0.758	0.148	5.12162162162162	922	9862	0.948418089118776	5.33108925162675
ATP13A3	2.3685768603779e-266	1.0235410139313e-263	1.40345528734091	2.53215196200681	0.597	0.254	2.3503937007874	922	9862	0.633014419954986	2.57487297227713
CEBPB	4.9110889863405e-265	2.07610948757342e-262	7.85722488827901	2.30893845542708	0.928	0.493	1.88235294117647	922	9862	3.01158019675146	11.0805610872549
GPX1	1.4977256842657e-264	6.19676035238954e-262	8.86945553365562	1.8262592233445	0.897	0.649	1.38212634822804	922	9862	4.38736925111395	12.8844213312518
GRB2	2.51410745641248e-264	1.01852778327911e-261	2.01315730654963	2.02189162028903	0.721	0.389	1.85347043701799	922	9862	0.997748440342643	3.02626850555874
GABARAPL1	4.47663295080103e-261	1.77658376247504e-258	1.74819647124888	2.59405869813691	0.657	0.282	2.32978723404255	922	9862	0.797154509056881	3.01660427463888
GLUL	1.47556066905927e-259	5.73875055410532e-257	8.20297507122135	2.33317438028659	0.914	0.517	1.7678916827853	922	9862	3.33160759848108	12.0322326568145
SLC16A10	7.7261088997792e-259	2.9459198757864e-256	1.06104575968909	4.61845887311903	0.465	0.048	9.6875	922	9862	0.317041968304697	2.27078028966457
STXBP2	5.08667518323065e-256	1.90222087717506e-253	0.856880183175854	3.41934243502092	0.489	0.102	4.79411764705882	922	9862	0.290456646066982	1.52765599335239
LUCAT1	9.53158037429172e-256	3.49719079166938e-253	0.55145972935079	4.88218791915263	0.342	0.025	13.68	922	9862	0.147667444906547	1.20618869695502
NRG1	1.90474090507431e-253	6.85918363705095e-251	0.45610083142657	5.28286056545431	0.254	0.018	14.1111111111111	922	9862	0.123169487473982	1.05836069621592
ACTR2	2.00611732847722e-253	7.09290137628508e-251	4.39887980708268	1.33795563659883	0.864	0.669	1.2914798206278	922	9862	2.68351626397646	5.93725574382633
ADGRE2	3.86459056191663e-253	1.34197907262555e-250	0.922615743645991	3.98725727330268	0.501	0.06	8.35	922	9862	0.260409057970275	1.65050258244557
ATP6V0B	5.00749267915244e-251	1.7083456603298e-248	4.4195870318657	1.67123852778092	0.876	0.577	1.51819757365685	922	9862	2.22337765986241	6.15734602230274
TNFRSF1B	2.47488528136084e-250	8.2976929623005e-248	2.4713221618957	2.54802863971712	0.766	0.301	2.54485049833887	922	9862	1.00239691409564	3.78526397780577
NLRP3	2.84426120654014e-248	9.37449210548806e-246	3.12459814835687	4.15341346995515	0.713	0.121	5.89256198347107	922	9862	1.01732153899023	6.80473684269139
PTRF	1.72776156274695e-247	5.59967522486288e-245	0.208926250306976	-3.71209849803519	0.168	0.644	0.260869565217391	922	9862	3.77961443814752	0.447021536030754
CCL20	2.38125508412272e-246	7.5911289124345e-244	2.10301886864281	5.94220505059173	0.431	0.051	8.45098039215686	922	9862	1.07065376683933	10.1456570320123
SPTBN1	9.33178784221069e-244	2.92687010289724e-241	0.122897759477943	-3.852134028572	0.105	0.62	0.169354838709677	922	9862	2.69573940557795	0.257366812614182
H2AFY	4.10667681305707e-243	1.26759424296362e-240	2.99344647093243	1.68270501763811	0.798	0.508	1.57086614173228	922	9862	1.63322680831512	4.35228450838667
THBS1	1.6425632133992e-242	4.99082566371265e-240	7.51344258031486	2.80701872584804	0.754	0.39	1.93333333333333	922	9862	4.01018759091749	20.1026566139225
LILRA5	1.07777173445714e-240	3.22436140742362e-238	0.498197235754686	4.62814519934908	0.307	0.03	10.2333333333333	922	9862	0.129114595066488	1.00753040732461
S100A12	2.57700916189299e-232	7.59280608517743e-230	0.292208324715855	6.47951905528461	0.193	0.005	38.6	922	9862	0.0655487432574257	0.655839055261913
C5AR1	3.73539275421944e-231	1.0841559328142e-228	6.46755428817122	3.63080926697935	0.883	0.161	5.48447204968944	922	9862	1.60643426356109	9.69978357279441
LINC00936	2.47485127615879e-230	7.07734675237997e-228	1.13283911889039	2.86918875305147	0.521	0.185	2.81621621621622	922	9862	0.500850163651975	2.14216547438997
S100A9	5.75894011799071e-229	1.62301955847025e-226	6.19012142351908	4.14312830318769	0.769	0.16	4.80625	922	9862	2.62996941586338	19.1018865196817
IL1RN	1.02070710852379e-227	2.83552434747908e-225	0.907414272250855	4.79611324709371	0.382	0.043	8.88372093023256	922	9862	0.312950759083966	2.48519105225503
ELL2	2.36950703946045e-227	6.48977942103492e-225	2.02667754506955	2.92735855882356	0.659	0.213	3.09389671361502	922	9862	0.850774506036549	3.7411111622303
CMTM6	1.00852225056424e-226	2.72385051173224e-224	2.39307380635066	1.66067206890255	0.767	0.499	1.53707414829659	922	9862	1.38364129656269	3.59401706483482
RILPL2	2.34187592080957e-225	6.23837248713191e-223	1.43053448637356	2.38126790533678	0.595	0.281	2.11743772241993	922	9862	0.716005632427258	2.53798365641204
CXCL8	2.51928664389149e-224	6.62027676717756e-222	12.9228960980445	3.24064601800252	0.826	0.407	2.02948402948403	922	9862	7.37084461633817	41.3312183196588
G0S2	8.97240431965772e-224	2.32636499200085e-221	1.91039721526812	4.54220481629315	0.433	0.115	3.76521739130435	922	9862	1.22179875646373	9.94694518299258
LAPTM5	2.2035526629734e-223	5.63819540581325e-221	10.1969072575452	2.80112538680222	0.957	0.352	2.71875	922	9862	3.01714969987851	12.6369203425381
ETS2	2.1415293037713e-222	5.40833491443334e-220	2.79686067105724	2.01364731700366	0.777	0.39	1.99230769230769	922	9862	1.3287066135033	4.32937801714472
UBE2D3	7.58729686020252e-222	1.89157147107049e-219	3.26497323825136	1.2299867649916	0.831	0.656	1.26676829268293	922	9862	2.21617222047662	4.65965045815563
DSTN	1.71818787801499e-221	4.22935208555438e-219	0.59196368290719	-2.48283963380636	0.397	0.751	0.528628495339547	922	9862	5.11309740911126	1.03756972490218
CAV1	4.5585815966045e-218	1.10807722159464e-215	0.265733848974796	-4.31059193784918	0.191	0.69	0.276811594202899	922	9862	8.50938371147637	0.597376638942909
EFHD2	5.21561369931449e-217	1.25213362959098e-214	2.60797060724832	1.80753331421369	0.768	0.44	1.74545454545455	922	9862	1.37196516977719	3.84436466190528
LINC01272	5.60256833444668e-217	1.32862858331281e-214	0.516371660877205	4.27631540495128	0.332	0.036	9.22222222222222	922	9862	0.142971975505911	1.02257078434723
PFDN5	8.95893104300939e-217	2.09898039834169e-214	11.492909865716	0.953428180219484	0.94	0.897	1.0479375696767	922	9862	8.43353816444584	14.452016918346
PLIN2	1.35988744379264e-216	3.14813943237996e-214	2.10796793411498	2.0671666898308	0.663	0.4	1.6575	922	9862	1.272700626343	4.13006691633131
IGFBP7	1.29944082528536e-214	2.97281485747047e-212	0.383263938997474	-4.091804199499	0.269	0.719	0.37413073713491	922	9862	13.1116642196449	0.847962531173041
ARPC3	2.01793571563661e-212	4.56288115421739e-210	6.06152523840885	1.22550006878647	0.876	0.746	1.17426273458445	922	9862	3.99759759621963	8.32655801601794
FAM49A	1.20569847720921e-210	2.69494397561039e-208	0.972223065922388	2.65224585105249	0.514	0.174	2.95402298850575	922	9862	0.395494298307262	1.70325254427166
FABP5	1.79308718447235e-207	3.96231515786925e-205	4.67208276150721	2.29511818014704	0.665	0.508	1.30905511811024	922	9862	4.67873298946723	16.7992182158192
CHMP1B	5.00620678117022e-207	1.0938280569285e-204	2.33519668289823	2.10411264768329	0.695	0.395	1.75949367088608	922	9862	1.27482822133225	4.12317777105496
SPARC	9.59446476392966e-207	2.07304401999307e-204	0.463738926528921	-4.25722702960388	0.312	0.735	0.424489795918367	922	9862	15.195311814337	0.989003781206268
PTMS	2.28035050883198e-204	4.87293362579633e-202	0.660188922021523	-1.8916221099157	0.407	0.739	0.550744248985115	922	9862	4.02447193533848	1.17599495178399
FOSL2	2.84387006945329e-202	6.01107580115095e-200	1.98300823546316	1.92294681588772	0.703	0.387	1.81653746770026	922	9862	1.07444137322729	3.14956831602299
CALD1	7.67705422942613e-202	1.60524727468194e-199	0.159703053269694	-4.38338501109795	0.116	0.658	0.17629179331307	922	9862	6.59896760487935	0.396242698120264
SLC39A8	1.07824227914594e-201	2.23058503832679e-199	0.404040122820946	3.58246450240076	0.242	0.075	3.22666666666667	922	9862	0.179012496048411	0.986384527844064
IL1RAP	5.32930151493508e-198	1.09087997115187e-195	0.476125632185292	3.65566040299671	0.297	0.06	4.95	922	9862	0.158402776792198	1.00791939636531
OSM	1.13165089915835e-197	2.29230035260764e-195	0.760858292353861	4.39399014008236	0.372	0.043	8.65116279069768	922	9862	0.238280453991213	1.68729056785012
ZNF331	1.87572348769059e-197	3.76034215893105e-195	2.2844086268333	3.02369808520101	0.663	0.208	3.1875	922	9862	1.00016700583903	4.22719631279338
CNN3	1.71808504263215e-195	3.40917160602294e-193	0.0493319122694411	-4.28698038728456	0.044	0.504	0.0873015873015873	922	9862	1.34493062068566	0.106492792100947
LAMA4	2.41396939332466e-195	4.74162109319104e-193	0.0515147416558439	-4.55863284255727	0.048	0.511	0.0939334637964775	922	9862	1.66031229039325	0.102807960446867
SOD2	2.45942038501127e-192	4.78258888069291e-190	5.73645593520512	2.16843394059885	0.82	0.489	1.67689161554192	922	9862	3.12566725219291	11.4343983678068
IGFBP4	1.23960215283117e-191	2.38666370930247e-189	0.141992816615469	-4.36721736268864	0.115	0.632	0.181962025316456	922	9862	4.27790587512207	0.324450270116228
NFIB	4.49446645876249e-191	8.56856811344072e-189	0.0536109835910084	-4.43682892460739	0.048	0.565	0.0849557522123894	922	9862	2.49703137641666	0.103599643105615
MCEMP1	8.37753444093021e-190	1.58164596833329e-187	0.288150294262625	5.860163045523	0.189	0.008	23.625	922	9862	0.0732849457479272	0.674605100172291
LILRB2	9.99551880808541e-189	1.86896979559643e-186	1.27609585326945	3.38341561618695	0.576	0.106	5.43396226415094	922	9862	0.442706127721815	2.16103221502625
PID1	1.73391478236678e-188	3.21121017694328e-186	0.598395696523317	3.39210267159278	0.369	0.085	4.34117647058823	922	9862	0.229197145165098	1.13626190494435
PFKFB3	2.19779315006412e-188	4.03191373548556e-186	1.00839553864234	2.60299054826855	0.515	0.184	2.79891304347826	922	9862	0.462920945432215	1.81991825818136
CLEC7A	2.34007697857048e-188	4.25281653507304e-186	2.45213111936207	3.23187961444304	0.774	0.136	5.69117647058823	922	9862	0.736652923350838	3.70514320626147
ACSL1	2.43184370802302e-188	4.37866969872366e-186	0.772275960779526	3.03206097724267	0.448	0.115	3.89565217391304	922	9862	0.298505525551393	1.45128017717471
IER3	2.59864735880826e-188	4.63608225131977e-186	13.3377280600458	2.30004299569297	0.887	0.508	1.74606299212598	922	9862	6.15390450773704	23.3925372652238
TET2	6.13637701190668e-188	1.08479988521398e-185	1.03509700395495	2.38371451229652	0.533	0.227	2.34801762114537	922	9862	0.50945284314961	1.77048250043409
LST1	6.37999394376882e-188	1.1177059660408e-185	2.69390945950437	3.16428182263017	0.756	0.162	4.66666666666667	922	9862	0.920314446284244	4.51035404204359
ARRB2	3.6248346058743e-186	6.29361908444926e-184	1.7618990590938	2.73974273845817	0.706	0.198	3.56565656565657	922	9862	0.690390392571296	2.69138107389533
CD59	5.2438338242365e-186	9.02403473859319e-184	0.378387363956895	-2.49192368537736	0.282	0.678	0.415929203539823	922	9862	3.25423792220779	0.707554611169078
PDE4B	6.48419406002596e-185	1.1060669972918e-182	1.36619610955741	2.66390569500017	0.581	0.209	2.7799043062201	922	9862	0.653840999369704	2.51261587161478
CD44	3.64520805703774e-184	6.163888337144e-182	6.31432954909595	1.85954542792968	0.892	0.553	1.6130198915009	922	9862	3.49275448423551	9.95791548481998
KDM6B	2.26109876483098e-183	3.79045918800891e-181	1.82398359709216	2.30327812436257	0.658	0.304	2.16447368421053	922	9862	0.96209230347703	3.27768897332738
ZEB2	3.69245480782012e-182	6.13704924725385e-180	4.88227607626772	1.80672212071546	0.87	0.514	1.69260700389105	922	9862	2.60512488547266	7.0365626247634
UPP1	1.73967108853211e-181	2.86691898199961e-179	1.28036248869414	2.03185654497188	0.588	0.276	2.1304347826087	922	9862	0.640425878511494	2.19066742664671
CREM	2.34185473909034e-180	3.82686615599586e-178	1.50576262050363	2.14915202842424	0.608	0.315	1.93015873015873	922	9862	0.873098079910545	2.70660056219522
CD81	1.38422465319757e-178	2.24313605050667e-176	1.20840509531451	-1.68829240222439	0.568	0.796	0.71356783919598	922	9862	6.06998065359523	2.03823680651184
SEPW1	2.18062437191223e-177	3.50449764762026e-175	0.490517899956245	-2.15629755734683	0.356	0.706	0.504249291784703	922	9862	3.29368180298257	0.84804445947032
FAM49B	1.16140266175415e-176	1.85119968528453e-174	2.2488822694984	2.25350239659309	0.749	0.306	2.44771241830065	922	9862	1.04878012956726	3.3423765168008
S100A11	2.25132196376961e-176	3.55928511442796e-174	18.5623527432397	1.1891988520954	0.963	0.846	1.13829787234043	922	9862	11.3965096810465	24.3211360079609
BTG1	2.98967937987392e-176	4.68849235653453e-174	12.3251637467775	1.52707710732075	0.943	0.792	1.19065656565657	922	9862	7.74871907528556	17.229032362695
IFNGR2	3.46366511524305e-176	5.38835454648131e-174	1.17802906608712	1.78305873595766	0.572	0.342	1.67251461988304	922	9862	0.671223632919385	1.94143411160749
NCF2	6.70241687790722e-176	1.03440633815701e-173	0.900428664268576	3.24122335541598	0.491	0.096	5.11458333333333	922	9862	0.319699971318519	1.58646404464917
APLP2	3.29417700340085e-175	5.04398157544354e-173	4.71125864381406	1.21795949526332	0.874	0.665	1.31428571428571	922	9862	3.06093142592427	6.80936353245136
FPR2	2.84522981945025e-174	4.32252648976794e-172	0.297262938508758	5.56878650424916	0.188	0.01	18.8	922	9862	0.0830071240534574	0.781595086007474
ATP6V1F	8.87954200907753e-174	1.3385393326242e-171	2.4815726226344	1.47902956228719	0.739	0.531	1.39171374764595	922	9862	1.6617305692957	3.86727611791973
B3GNT5	2.9160369332101e-173	4.36194263101567e-171	1.20863885662685	2.51742469456769	0.56	0.185	3.02702702702703	922	9862	0.521635411680463	2.24234236102367
RNF149	9.07315288930842e-172	1.34684374874421e-169	1.49821212044302	2.02692117886051	0.626	0.336	1.86309523809524	922	9862	0.885866426006224	2.70750222535596
C15orf48	1.41822539990506e-170	2.08930387322378e-168	1.54312425056807	4.6289510654525	0.49	0.052	9.42307692307692	922	9862	0.551383305485227	4.19169688109914
TLR2	2.96142236189013e-170	4.32991122175305e-168	0.516181960054303	4.00409035510196	0.332	0.041	8.09756097560976	922	9862	0.166868905538218	1.05603331121658
PRKCDBP	6.1862626837478e-168	8.97746747374326e-166	0.0759608524526345	-3.9631794938242	0.074	0.506	0.146245059288538	922	9862	1.78689919771209	0.135448283270342
CSF3R	8.29743569927856e-168	1.19519951561608e-165	0.821057177339154	3.73580062722435	0.434	0.075	5.78666666666667	922	9862	0.342926346187632	2.33940351232164
HCLS1	7.36918242767997e-167	1.05368471682842e-164	1.69600592403371	2.57603167493187	0.661	0.231	2.86147186147186	922	9862	0.816787020324013	2.78137050225471
COL3A1	3.93066882745126e-166	5.57925445391367e-164	0.831348951196241	-4.80862819193851	0.465	0.722	0.64404432132964	922	9862	37.8446448861629	1.61928404932916
CXCL2	6.15015639268477e-166	8.66637255160493e-164	8.74109657904346	2.85396011558075	0.803	0.31	2.59032258064516	922	9862	4.13493304751263	19.1402129623438
DMXL2	8.25258831014337e-166	1.15453116747517e-163	1.07897899339355	2.73233007607032	0.535	0.166	3.22289156626506	922	9862	0.499322829106428	1.93125738123457
GNA15	7.53217157867292e-165	1.04621863227767e-162	0.522514764005121	3.46721490278551	0.373	0.06	6.21666666666667	922	9862	0.17288275888489	0.892658526273634
IRAK3	8.41476432455559e-165	1.16052132663339e-162	0.865495535198237	2.30437058791158	0.48	0.209	2.29665071770335	922	9862	0.45033151605258	1.64624736033925
PSAP	3.63646118252512e-163	4.97990310953405e-161	15.7774527355618	1.45834284714241	0.974	0.798	1.22055137844612	922	9862	8.52115798289415	20.2747011050117
ATP6V0D1	9.64121507492987e-163	1.31107040802158e-160	1.44635085743201	1.62486699573744	0.642	0.391	1.64194373401535	922	9862	0.85509816237382	2.26889669923299
PDLIM1	4.51737507111845e-162	6.10033858562288e-160	0.0701096777916115	-3.96747233349334	0.062	0.498	0.124497991967871	922	9862	1.47461214579231	0.15664266844476
PEBP1	6.95998159628595e-162	9.33405531871562e-160	0.348829961589065	-1.78577946305068	0.289	0.674	0.428783382789317	922	9862	2.13067133856071	0.610888139223255
CTTN	1.29713864075061e-161	1.72768205534496e-159	0.0543228232244013	-3.56979619186112	0.05	0.459	0.108932461873638	922	9862	1.00024663604473	0.105569478930373
LAMC1	8.97759666442303e-161	1.18760778732225e-158	0.109265598007747	-3.00136297680855	0.099	0.504	0.196428571428571	922	9862	1.32460618201051	0.224364082923226
HERPUD1	2.31526828448281e-160	3.04207480135491e-158	2.8878991005748	1.65958744221636	0.752	0.521	1.44337811900192	922	9862	1.92483254108588	4.78787770303481
S100A13	7.64361221284456e-160	9.97568342892452e-158	0.150220204403822	-2.91858814482581	0.134	0.545	0.245871559633028	922	9862	1.8653050073011	0.268863683533026
THAP2	2.38098390048185e-159	3.08670752858467e-157	0.605881351246382	3.10588095463532	0.367	0.095	3.86315789473684	922	9862	0.247468585690509	1.16722536851159
CTSL	8.43374631400913e-159	1.08611013789551e-156	5.85710106418394	1.91667089689321	0.804	0.57	1.41052631578947	922	9862	4.1250569852163	12.8229099658414
CD86	2.16717422358171e-158	2.77255723366907e-156	1.14471521227933	3.15927052503149	0.552	0.106	5.20754716981132	922	9862	0.41081232907005	1.96643305023595
HSPG2	2.29939666658128e-158	2.92248807701566e-156	0.17147703934827	-3.59648284024313	0.143	0.585	0.244444444444444	922	9862	3.19673287766206	0.352152779547648
MYO9B	8.72093306388042e-158	1.10121600233908e-155	1.1160336908788	1.89495397121466	0.573	0.293	1.95563139931741	922	9862	0.645208721620521	1.84419497288062
DUSP2	1.86458297693151e-157	2.33926971415549e-155	2.97598159915021	3.6690760813985	0.658	0.149	4.41610738255034	922	9862	1.34940938954426	6.52855147231822
NR4A3	2.15677173900125e-157	2.68849892542425e-155	1.7335531521565	3.35980579482325	0.598	0.125	4.784	922	9862	0.699550112642084	3.42110967879422
COL18A1	6.03006959653457e-157	7.4688365206504e-155	0.111224460576181	-4.14142089521163	0.094	0.573	0.164048865619546	922	9862	3.13806648898813	0.259240698229589
CYBA	1.38227202262181e-156	1.70124441467745e-154	7.98224964967165	1.65533518237174	0.926	0.631	1.4675118858954	922	9862	4.31072680342974	10.9288097647777
JARID2	2.78433879268904e-156	3.40529887815289e-154	0.866404724649784	2.25008288908258	0.45	0.223	2.01793721973094	922	9862	0.494533088142605	1.6715316387746
CRIP2	3.05896463300213e-156	3.71778914083496e-154	0.121095746130368	-3.45051976067629	0.104	0.528	0.196969696969697	922	9862	1.89533981075637	0.258271933510107
ITGAX	6.37492735715834e-156	7.69980356442863e-154	1.40549295334299	3.28225733485453	0.592	0.109	5.43119266055046	922	9862	0.514483829487865	2.58766785552844
ATP2B1	3.07820783359797e-154	3.69498947729297e-152	2.31479099794839	1.51925053273664	0.715	0.5	1.43	922	9862	1.5804963062661	4.14841553048851
ZFAND5	1.81969480762684e-153	2.17090706927065e-151	3.43337165469895	1.46445420813773	0.772	0.597	1.29313232830821	922	9862	2.47922734723354	5.80650195389237
ADIRF	5.60942452461161e-153	6.65127251863399e-151	0.183082193295914	-4.12033089617712	0.137	0.626	0.218849840255591	922	9862	5.484004130946	0.405252823707432
TCF4	8.21933036445331e-153	9.68685444043388e-151	0.261257885236509	-2.61745929547653	0.209	0.622	0.336012861736334	922	9862	2.63775717514827	0.513570355512747
TYROBP	4.22553705344843e-152	4.94998756273242e-150	15.5541706763442	2.98475960875644	0.958	0.242	3.95867768595041	922	9862	4.02877395914478	19.2351891190084
LITAF	6.59300812069827e-152	7.67710394701189e-150	2.2420206946573	1.83158282570189	0.703	0.43	1.63488372093023	922	9862	1.4280022366553	3.9863569467101
STK17B	4.27766636682216e-151	4.95139881959665e-149	2.34169315366804	2.32524401738741	0.747	0.305	2.44918032786885	922	9862	1.23545952866725	3.6954589479288
NPC2	6.96905416846926e-151	8.01894836450019e-149	6.61297410874761	1.3726523704083	0.902	0.678	1.33038348082596	922	9862	4.04487871174858	9.01508678735416
LILRB1	1.39724895797772e-150	1.59828842569616e-148	0.469736934898865	3.69860580876814	0.32	0.046	6.95652173913044	922	9862	0.15397124466548	0.862947734223026
IFNGR1	3.25700734935622e-150	3.70384590149597e-148	1.66575358561332	1.68017011506138	0.652	0.43	1.51627906976744	922	9862	1.07745401180674	2.84119677534175
MALT1	5.06136816135854e-149	5.72228867824292e-147	0.683868440158803	2.43655553753335	0.407	0.175	2.32571428571429	922	9862	0.375194998930452	1.28271679232475
DAZAP2	3.68085208412846e-148	4.13744795537352e-146	2.53151493467992	1.24563200703289	0.789	0.609	1.29556650246305	922	9862	1.8382844969929	3.68182583969896
TGFBI	3.13560306089588e-147	3.50430673115985e-145	5.445704427184	2.20201734464451	0.85	0.341	2.49266862170088	922	9862	2.41684075969724	9.28046658158788
EHD2	1.12312482938256e-146	1.2480163104099e-144	0.0435916177186295	-4.03593176027506	0.041	0.419	0.0978520286396181	922	9862	0.89895119234209	0.0819064376950966
NUCKS1	1.81791607127257e-146	2.00859067738446e-144	0.944541650764651	-1.41229725717402	0.511	0.78	0.655128205128205	922	9862	3.95750663100751	1.56614411753606
IVNS1ABP	2.74269452054005e-146	3.01324506476959e-144	1.33482182028292	1.99510543528529	0.579	0.31	1.86774193548387	922	9862	0.839302134971271	2.58907305010605
SESN2	2.87961462307863e-146	3.1458980876622e-144	0.40418222032746	3.08474148781264	0.28	0.075	3.73333333333333	922	9862	0.158270195578898	0.818464357011894
CXCL16	4.153161663493e-146	4.51186489990418e-144	2.04542023458019	2.51906072497311	0.715	0.214	3.3411214953271	922	9862	0.867576576795668	3.25512682618053
COL6A2	8.95658174877175e-146	9.67609381592308e-144	0.271674073964439	-4.43255199838112	0.214	0.619	0.345718901453958	922	9862	9.58373801671435	0.546536615580925
PRSS23	1.57479784658243e-145	1.6919071229084e-143	0.0847294408902033	-4.06387917316991	0.075	0.478	0.156903765690377	922	9862	1.7910798359133	0.18328886420169
FGR	2.00074742746582e-145	2.1377216744231e-143	0.515141525043235	3.33570369719417	0.344	0.066	5.21212121212121	922	9862	0.190507269972344	0.981527765609027
CAPZA1	4.84671491840821e-145	5.15023050838066e-143	1.83810844835508	1.2585284365785	0.714	0.516	1.38372093023256	922	9862	1.31189677365703	2.74689655868771
COL1A1	5.91357369145496e-145	6.24974750021919e-143	1.16184351719822	-4.60929116171445	0.562	0.721	0.779472954230236	922	9862	43.0877597064912	2.22303284500111
COL1A2	7.55769418059329e-145	7.94415789382795e-143	1.55031526304512	-4.06321843118368	0.643	0.766	0.839425587467363	922	9862	35.4412723167436	3.01388421399985
ME2	7.45112057524232e-144	7.79002638205172e-142	0.739113262764767	2.22492103270203	0.422	0.203	2.07881773399015	922	9862	0.42083760881414	1.38567341204287
APOBEC3A	5.75366298169416e-143	5.98319413593715e-141	0.243733834734412	6.71701377237583	0.13	0.004	32.5	922	9862	0.0743279728048288	0.769734845297076
CD99	8.93066740588178e-143	9.23754033908389e-141	1.45583453464568	-1.36230971464425	0.63	0.798	0.789473684210526	922	9862	5.52884702443468	2.33729583296771
SLC16A3	9.24746339758242e-143	9.51461234017925e-141	1.08222114023397	2.22030532624599	0.549	0.188	2.92021276595745	922	9862	0.466937031882335	1.9571609044961
PPP1CB	1.24772097450403e-142	1.27700958264238e-140	2.63411464601096	1.10517903290459	0.784	0.643	1.21928460342146	922	9862	2.08969759898339	4.03227844121492
PPIC	4.24908413802574e-142	4.32605707581405e-140	0.0373875942683146	-4.99474808261372	0.031	0.452	0.0685840707964602	922	9862	1.37581781797457	0.0897341974616479
MGP	6.3656308211771e-142	6.44719046607343e-140	0.334212163479446	-4.09310972786776	0.219	0.664	0.329819277108434	922	9862	14.0277406532523	0.919718706560081
FTL	4.67286240183793e-141	4.70821151638033e-139	204.969526556944	1.49396462354223	0.999	0.992	1.0070564516129	922	9862	116.69829926679	285.141897079505
LYN	8.9581077745443e-141	8.97934864864889e-139	1.23411213157997	1.98991921609196	0.585	0.265	2.20754716981132	922	9862	0.659745308756005	2.04035599838579
NEAT1	4.67209276236689e-139	4.65915465933264e-137	34.6121857793551	1.21199575751108	0.986	0.895	1.10167597765363	922	9862	23.8105387286094	49.7908673875814
C9orf72	1.48121370920871e-138	1.4695756014935e-136	0.73609000859372	2.46564960498775	0.447	0.165	2.70909090909091	922	9862	0.381358286427111	1.29370924332999
PLS3	1.75353638524995e-138	1.73092733744013e-136	0.0399675165084685	-4.1344831687099	0.039	0.426	0.0915492957746479	922	9862	1.00771928072503	0.0935569685696879
MYO1F	2.01700160824987e-138	1.9809400643448e-136	0.9376688458861	2.87579438096977	0.509	0.134	3.79850746268657	922	9862	0.426529948406378	1.68510914497577
HCK	7.35103060205981e-138	7.18332367274648e-136	0.616774982091532	3.16235053526042	0.401	0.076	5.27631578947368	922	9862	0.225163180338469	1.09670251016184
FSTL1	9.63679312805807e-138	9.36985395841086e-136	0.139295895029068	-4.19401497672981	0.11	0.553	0.198915009041591	922	9862	3.51435046470588	0.305118134787853
SERPINB9	1.30599257700578e-137	1.26349908718679e-135	1.07330976858374	2.29039512220319	0.467	0.238	1.96218487394958	922	9862	0.677057851942773	2.24492864511827
LAIR1	2.65361828396431e-137	2.55456738366188e-135	0.971259011823127	2.96326154259717	0.524	0.105	4.99047619047619	922	9862	0.376684165286369	1.60334664233724
KYNU	3.08469043889819e-137	2.95492070319282e-135	0.458025309038625	3.47601627439578	0.322	0.052	6.19230769230769	922	9862	0.15330966155667	0.831888799771394
CASS4	9.50835839524569e-137	9.06370281146802e-135	0.350093824333572	3.78842368958835	0.26	0.038	6.8421052631579	922	9862	0.122189688675076	0.672421053727215
GNG12	2.80316143136966e-136	2.65903791192265e-134	0.0193875500384124	-4.21134145926459	0.024	0.396	0.0606060606060606	922	9862	0.702370032420829	0.031052427805018
PHLDA1	5.41100028077048e-136	5.10787919708071e-134	2.12493219748687	1.94045588022434	0.61	0.36	1.69444444444444	922	9862	1.43027015250038	4.42722799219643
HSPB1	1.47276080298198e-135	1.38354138042452e-133	0.211213362999782	-2.58550214949063	0.178	0.564	0.315602836879433	922	9862	1.94938193682782	0.421169588825715
LYZ	1.67576622965343e-135	1.56668029335772e-133	11.7413183352235	3.11572210396583	0.907	0.218	4.1605504587156	922	9862	4.4615365294932	22.9674926309741
SERPINH1	1.73758023269821e-135	1.61669785670092e-133	0.0539737461066374	-3.96315080049361	0.059	0.44	0.134090909090909	922	9862	1.2043782305237	0.0892690293681321
COL4A2	4.18312629482931e-135	3.87357494901194e-133	0.103533960359789	-4.22858160344332	0.091	0.526	0.173003802281369	922	9862	3.40761023928427	0.20293747578616
LCP1	1.19750268483489e-134	1.10363209522745e-132	3.19741501010513	2.60330305072142	0.804	0.233	3.45064377682403	922	9862	1.36973483805152	4.73544978653122
TMEM170B	5.20710150277772e-134	4.77628753882149e-132	0.352269935250726	3.49167646565703	0.273	0.047	5.80851063829787	922	9862	0.125043778038338	0.644656565652322
IRS2	5.34739896220189e-134	4.8819493060553e-132	0.981497891644615	2.57471988417115	0.502	0.173	2.90173410404624	922	9862	0.501292901236293	1.83541647089251
SPI1	9.44319999675542e-134	8.58095640826663e-132	1.51762431267928	2.7458398064708	0.655	0.138	4.7463768115942	922	9862	0.563835856902972	2.35350437769278
CAV2	2.3536779197473e-133	2.12881957336772e-131	0.0455926266964328	-4.50274170818752	0.042	0.435	0.096551724137931	922	9862	1.28502593285177	0.104011923003175
PIK3R5	2.76544619381277e-133	2.48966975392977e-131	0.468928705889073	3.29237763920087	0.338	0.064	5.28125	922	9862	0.183552808895998	0.85041029984514
S100A16	2.23062824779572e-132	1.99893073302468e-130	0.0724954715769095	-4.09679266377534	0.064	0.438	0.146118721461187	922	9862	1.44728528524517	0.163423095666366
FBN1	3.50524388231506e-132	3.12674185942654e-130	0.0955583958486816	-4.83718850397063	0.079	0.542	0.145756457564576	922	9862	4.1688073871779	0.229923396232503
ENAH	8.18231957171136e-132	7.26545143340179e-130	0.0254010781707052	-4.41113132957897	0.026	0.41	0.0634146341463415	922	9862	0.884309797816353	0.0458382577835192
THBD	9.86035241464232e-132	8.71565513886975e-130	2.06757305555498	2.24640394448767	0.604	0.283	2.13427561837456	922	9862	1.25833234564588	4.6628787571968
PTK2B	1.36123415734597e-131	1.19776286985293e-129	0.657703481547867	2.82038608185523	0.415	0.113	3.67256637168142	922	9862	0.304780077819203	1.19902829431052
MYO1G	3.79920825928362e-131	3.32790107252384e-129	0.838146552056388	3.01367051055739	0.475	0.105	4.52380952380952	922	9862	0.359096487869545	1.47761983553812
GRASP	7.00009241623232e-131	6.10420614915039e-129	1.47926366409358	1.94911017197362	0.614	0.304	2.01973684210526	922	9862	0.878165514924178	2.62385650593789
FKBP9	3.61582842409627e-130	3.13899105066858e-128	0.0387365878087045	-3.87143427743628	0.035	0.413	0.0847457627118644	922	9862	0.774890217107858	0.0831811739963505
DUSP1	7.11488762661989e-130	6.14916021276669e-128	19.3100167292225	1.20018234615808	0.979	0.834	1.17386091127098	922	9862	11.7266328014571	25.1612498196778
EID1	7.43067500131551e-130	6.39366841042395e-128	1.21812784237043	-1.1007105081469	0.598	0.772	0.774611398963731	922	9862	3.80659286987279	1.92783099190472
RBM47	1.00693011826664e-129	8.62588681930094e-128	0.787486913805686	2.87848185886919	0.467	0.103	4.53398058252427	922	9862	0.317637298323283	1.33345290463456
RGS2	1.29889977854446e-129	1.10782478480595e-127	2.18266885653035	2.47042483010783	0.665	0.24	2.77083333333333	922	9862	1.14616617077417	4.20594428577555
SPARCL1	3.03841267610685e-129	2.58012982094209e-127	0.152719992566031	-4.53503548664866	0.108	0.586	0.184300341296928	922	9862	7.90901166719643	0.406079631947929
TBXAS1	3.92267698571929e-129	3.31653811583901e-127	0.789679140155222	2.87547044355858	0.461	0.107	4.30841121495327	922	9862	0.32816234880207	1.36528722474916
INSIG1	5.13417023175467e-129	4.32203784964075e-127	1.15975403768977	2.47129627432959	0.483	0.208	2.32211538461538	922	9862	0.711999306693782	2.52699125918549
AMPD2	3.06544117847743e-128	2.56942108433932e-126	0.582634049107306	2.41496465373082	0.359	0.141	2.54609929078014	922	9862	0.299701062428674	1.26909157232568
CCDC85B	1.25303831939972e-127	1.04577610124665e-125	0.194832847258263	-2.44770607573082	0.174	0.561	0.310160427807487	922	9862	1.69132841507777	0.374194610128099
CTSS	2.9053764633819e-127	2.41444233790275e-125	5.36247922342912	2.28661939174805	0.854	0.33	2.58787878787879	922	9862	2.41856418818513	8.60599374958004
COL6A1	1.82449312348127e-126	1.50974865017943e-124	0.216477338160259	-4.43571581800753	0.169	0.578	0.292387543252595	922	9862	7.15263432951937	0.469390628828617
MOB1A	1.99288843800322e-126	1.64210629514452e-124	1.58910672508353	1.24564374818344	0.667	0.506	1.31818181818182	922	9862	1.24316667044047	2.40877537055346
NFIA	2.59158700598502e-126	2.12641354086011e-124	0.061541684938166	-3.59115338269854	0.057	0.507	0.112426035502959	922	9862	1.51129476566654	0.124713243405155
RIPK2	7.26429712638934e-126	5.93535806385576e-124	0.520689781380625	2.2666606596207	0.364	0.15	2.42666666666667	922	9862	0.259586942211263	0.904317712829665
TMBIM6	3.62256346998104e-125	2.94746314800214e-123	3.53102222329272	0.890967385575064	0.834	0.722	1.15512465373961	922	9862	2.88417783333047	5.13175768917474
SLA	3.99848891029343e-125	3.23977563956526e-123	1.61664139168206	2.95155231165158	0.63	0.161	3.91304347826087	922	9862	0.777994076059942	2.77575471451577
PCBP1	9.98413369846185e-125	8.05607734026096e-123	2.8195012465663	0.906181481902	0.794	0.672	1.18154761904762	922	9862	2.30525369745715	4.03712651028714
SKIL	1.04743754965367e-124	8.41672338453112e-123	1.36557861479651	1.5782048138328	0.599	0.387	1.54780361757106	922	9862	0.93798678427265	2.41223405979717
SELM	2.94727578243436e-124	2.3585483483629e-122	0.10631902500411	-3.78970735221134	0.089	0.529	0.168241965973535	922	9862	2.45116676495703	0.241021572612974
MMP19	6.70979911781639e-124	5.34748990348597e-122	1.28855903569154	2.6251425776325	0.501	0.171	2.92982456140351	922	9862	0.675037586626546	2.72428373853446
AGFG1	1.19477546829302e-123	9.48310357405148e-122	0.805139175365392	1.71441818692223	0.486	0.282	1.72340425531915	922	9862	0.511261151880375	1.37555361837093
GRINA	9.1469043482245e-123	7.23051633965747e-121	1.10345503618761	1.6689155851446	0.565	0.324	1.74382716049383	922	9862	0.675242425031659	1.88363216874994
LCP2	4.09919311468898e-122	3.22724329183166e-120	1.185588186802	2.81306537204631	0.549	0.156	3.51923076923077	922	9862	0.617027412584869	2.20632480947409
IFI30	3.23055613084792e-121	2.53312074679309e-119	0.698721965515386	3.16985837934575	0.436	0.069	6.31884057971014	922	9862	0.251510086290385	1.1935938014769
BGN	7.05625851555677e-121	5.51068285516132e-119	0.156784615457944	-4.25938258580263	0.129	0.535	0.241121495327103	922	9862	5.09110268540408	0.372384649381518
TCIRG1	8.09344991441155e-121	6.27148617883072e-119	1.01847537383576	1.77589185364424	0.544	0.287	1.89547038327526	922	9862	0.637059116562132	1.76958980734636
LAMB1	8.09494513466271e-121	6.27148617883072e-119	0.0418522167456215	-3.83488082086673	0.04	0.398	0.100502512562814	922	9862	0.925368946733868	0.0897876105635414
REL	1.20171776185781e-120	9.27325539566944e-119	1.97553527641503	1.98756753476688	0.688	0.342	2.01169590643275	922	9862	1.24500984829212	3.28962227683415
CSTA	1.8290871200751e-120	1.40586672478183e-118	0.403569290769191	3.50310768286997	0.298	0.045	6.62222222222222	922	9862	0.136838408806104	0.713525063104192
DDX3X	3.46515458851977e-120	2.65288961135258e-118	1.88807663667439	1.23686732575928	0.705	0.535	1.31775700934579	922	9862	1.49344320468845	2.9279909520672
COL4A1	4.94786270972714e-120	3.77318189228839e-118	0.09401530563357	-4.4083574604724	0.085	0.504	0.168650793650794	922	9862	3.54468109173578	0.196972558972275
FCER1G	7.31801843394198e-120	5.55883540884514e-118	9.36781104227059	2.78282669898129	0.927	0.222	4.17567567567568	922	9862	3.09522909528751	12.8046364123026
CCL7	3.64661483065803e-119	2.75922459132203e-117	0.151680148583112	6.70601768532356	0.082	0.004	20.5	922	9862	0.05829855455006	0.6128084619467
PLSCR1	6.1532014813524e-119	4.63779674443328e-117	1.18212823858889	1.58869334848122	0.566	0.354	1.59887005649718	922	9862	0.781883493342215	2.00189762082948
CD53	6.72508313753899e-119	5.04926512326576e-117	1.5041312336613	2.63584857926904	0.645	0.183	3.52459016393443	922	9862	0.754497503170752	2.41552353870483
CTNNB1	1.06715704204233e-118	7.9815137844443e-117	2.04541904862256	1.12993620197594	0.715	0.563	1.26998223801066	922	9862	1.60424267456623	3.18008596214306
VAMP8	1.09601072580581e-118	8.16590979847503e-117	2.95220662997837	2.26844346904003	0.769	0.268	2.86940298507463	922	9862	1.41745411126237	4.46742840854799
PTPRE	6.85808846863686e-118	5.08019078932152e-116	1.62000131671837	1.68151592715493	0.651	0.341	1.90909090909091	922	9862	0.969242875399592	2.62712207991118
SAMHD1	6.87077125162789e-118	5.08019078932152e-116	1.73782629370082	1.65552961354718	0.663	0.402	1.64925373134328	922	9862	1.16506097866474	2.72958015861109
NNMT	1.81201822308915e-117	1.33471615023453e-115	0.0898625161104543	-4.28349793599119	0.074	0.484	0.152892561983471	922	9862	2.30606691370617	0.225393883724772
BNIP3L	5.07173041165216e-117	3.72169319188634e-115	1.39625713412877	1.44361329428947	0.599	0.435	1.37701149425287	922	9862	1.07365238521074	2.40481043131807
LILRB3	7.67742905306312e-117	5.61260471300246e-115	0.800104933090494	2.92797340730636	0.458	0.093	4.9247311827957	922	9862	0.316759277146182	1.45576562616374
NR4A2	1.02543774357557e-116	7.46841286950208e-115	4.1191143113942	1.98121496041703	0.817	0.398	2.05276381909548	922	9862	2.385121587843	6.50115765699572
GNG11	2.70121747803558e-116	1.95999533872686e-114	0.199833708910752	-3.54803958759642	0.152	0.556	0.273381294964029	922	9862	3.18039229345543	0.474158788920559
THEMIS2	2.8978478544249e-116	2.0948531366969e-114	0.756740836119373	2.46425981838413	0.469	0.138	3.39855072463768	922	9862	0.354204192985148	1.27097753499233
GSN	7.31724655664509e-116	5.27004357557483e-114	0.76907024855955	-2.86099383800785	0.44	0.725	0.606896551724138	922	9862	10.5800072056334	1.44156482201487
IL6ST	9.05385445112161e-116	6.49672522717752e-114	0.218602750852838	-2.17914004365055	0.185	0.573	0.322862129144852	922	9862	1.73268542593907	0.395119539887182
CYBB	9.52711104048111e-116	6.81118387107337e-114	2.18994471821086	2.84164763866431	0.681	0.144	4.72916666666667	922	9862	0.88917360031712	3.67392176263935
AHNAK	1.25218936733238e-115	8.91944118576759e-114	1.65146402382323	-1.11865355591426	0.627	0.813	0.771217712177122	922	9862	5.81340946789363	2.81329019219611
LIMA1	3.71363386817449e-115	2.63559577374165e-113	0.0524739135013279	-3.5033472613788	0.053	0.438	0.121004566210046	922	9862	1.05846802398529	0.101995508730218
EMP2	9.75789370833693e-115	6.90007276553891e-113	0.0445138224492838	-3.54386150452986	0.039	0.412	0.0946601941747573	922	9862	0.805533830729758	0.08891086220442
SLC31A2	1.09391133167374e-114	7.70731875207519e-113	0.68561603483422	2.4684763508626	0.437	0.135	3.23703703703704	922	9862	0.325035349541371	1.16927218683969
FOLR3	1.32789201307252e-114	9.32208956180803e-113	0.211315810811204	4.67473277250525	0.149	0.014	10.6428571428571	922	9862	0.0597031770726607	0.467340632014002
WWTR1	7.63212454102638e-114	5.33864366276256e-112	0.0425436190722923	-3.91216643561413	0.039	0.414	0.0942028985507246	922	9862	1.07484254791719	0.088948525036056
SAP30	1.23922767501149e-113	8.63728364454247e-112	0.714164895400554	1.8672156735153	0.389	0.235	1.65531914893617	922	9862	0.459952550618467	1.40930021922394
ACTB	3.49990670413746e-113	2.43068520602346e-111	47.3613301151433	0.831859531714945	0.987	0.967	1.02068252326784	922	9862	32.885471997565	55.4002231998544
SYAP1	1.2456835608741e-112	8.6204848842554e-111	0.880638351776733	1.63854347347762	0.456	0.315	1.44761904761905	922	9862	0.677062494934857	1.74440752295065
IL10	1.99505264163835e-112	1.37573736415955e-110	1.07353142223208	3.83497503787562	0.428	0.063	6.79365079365079	922	9862	0.478576576472062	2.80103057651236
GSTO1	2.17093383418266e-112	1.49173071871081e-110	2.31977096021823	1.18082487762452	0.735	0.526	1.39733840304182	922	9862	1.59950386853005	3.62050071606835
FCAR	2.93073474433284e-112	2.00672774078508e-110	0.154228550489626	5.31457585430007	0.127	0.006	21.1666666666667	922	9862	0.0394309427611737	0.317806149207614
NCKAP1	3.91441541441881e-112	2.67086744381713e-110	0.0222997155443005	-4.13425924725857	0.02	0.354	0.0564971751412429	922	9862	0.545830507729988	0.0560839648945154
ITM2A	5.06723515110515e-112	3.44536555064303e-110	0.032492379351134	-5.12548974735811	0.031	0.478	0.0648535564853557	922	9862	2.15537178009593	0.0615109776556788
SEMA6B	6.45695182444942e-112	4.37497857763915e-110	0.746338011200929	2.18375893147548	0.4	0.16	2.5	922	9862	0.367123986010387	1.52056211855632
NR2F2	2.01297446072095e-111	1.35917713066596e-109	0.0787438269279486	-4.11531274114942	0.066	0.482	0.136929460580913	922	9862	2.45608225166271	0.175779684451506
PHACTR1	2.64585606478868e-111	1.7803223887848e-109	1.42128471411966	2.69699586349541	0.573	0.159	3.60377358490566	922	9862	0.686636094942003	2.87404081636823
DST	8.57395207194429e-111	5.74927834451823e-109	0.108564446812853	-2.82221178851682	0.107	0.486	0.220164609053498	922	9862	1.29452874567076	0.193942538106705
SCO2	2.21319702304209e-110	1.47896320653184e-108	0.681995547002916	1.90436454545823	0.422	0.207	2.03864734299517	922	9862	0.388634726366837	1.27097172484745
GPSM3	5.01040607991579e-110	3.33672454212474e-108	1.04149735820052	2.17334665499311	0.544	0.224	2.42857142857143	922	9862	0.638726415211682	1.74797103218831
DOK2	6.518467368462e-110	4.32621557839973e-108	0.840188114363221	2.76532122193853	0.483	0.117	4.12820512820513	922	9862	0.403126489869088	1.42574766201741
RAB31	7.43904790146243e-110	4.92039882625301e-108	1.95094512890196	1.53851961183015	0.702	0.368	1.90760869565217	922	9862	1.13187402017645	3.04106566236419
LAMB2	9.21738896724438e-110	6.07597782566218e-108	0.0802617462134201	-3.03281928069541	0.072	0.462	0.155844155844156	922	9862	1.06133447149802	0.168871883814545
AIF1	4.70326887660324e-109	3.08985697886576e-107	8.03039767935264	2.65176400757583	0.897	0.224	4.00446428571429	922	9862	2.90758802090353	11.9638487578916
OSCAR	1.06446789995737e-108	6.96957669446837e-107	0.316313547331043	3.28402694805945	0.247	0.046	5.3695652173913	922	9862	0.113230154611278	0.589348489024693
OPTN	1.60818964173353e-108	1.04942469037417e-106	0.0283087125311765	-3.70450207105976	0.028	0.374	0.0748663101604278	922	9862	0.656761518089836	0.0700221533765926
NFKBIZ	2.12403035373701e-108	1.38140114577826e-106	2.57195580078872	1.52928853476519	0.706	0.476	1.48319327731092	922	9862	1.97655822456674	4.61776480814016
SYK	7.39948253820846e-108	4.79634458126672e-106	0.781767220983057	2.69906510345231	0.471	0.114	4.13157894736842	922	9862	0.35583649984839	1.34903724005732
TNFAIP3	2.49434291581849e-107	1.61146153956832e-105	7.15549715317505	2.04327139055239	0.892	0.461	1.93492407809111	922	9862	4.55901247660837	11.9099001760106
FILIP1L	5.90198666856117e-107	3.80033221049141e-105	0.0703809170274461	-3.32398844100613	0.063	0.466	0.13519313304721	922	9862	1.37338942910897	0.148391971212938
ST14	6.90030727256174e-107	4.42849423175695e-105	0.483967165349197	3.04886764799935	0.343	0.068	5.04411764705882	922	9862	0.199758494743442	0.852164901564232
RHOC	7.35740596412107e-107	4.70631961770718e-105	0.257168128832942	-2.17273184542222	0.222	0.542	0.409594095940959	922	9862	1.70501719915409	0.447782398009048
TOP1	3.80887018590424e-106	2.42843572574078e-104	1.14370818922287	1.35877313086495	0.549	0.406	1.35221674876847	922	9862	0.893055832676312	2.05546674553961
ATP5E	3.99930168854882e-106	2.54151701423269e-104	10.2745494381585	0.696432921924763	0.95	0.891	1.0662177328844	922	9862	8.36572289971095	12.6933418324662
APP	6.71175692836102e-106	4.25136238530646e-104	0.446823962101677	-1.84050671150733	0.33	0.619	0.533117932148627	922	9862	2.40537287450401	0.782669370575318
CLEC4E	1.08081469059551e-105	6.82387093289619e-104	0.255144426715881	4.2927363458787	0.18	0.019	9.47368421052632	922	9862	0.0815378893731983	0.598019172629456
ZNF385A	1.25232382932695e-105	7.88112918611387e-104	0.641762132639614	2.21199011297398	0.426	0.157	2.71337579617834	922	9862	0.31750322360462	1.07489611946661
C1orf162	1.33169791543527e-105	8.35361214953363e-104	1.6289136442692	2.6150134487624	0.646	0.157	4.11464968152866	922	9862	0.739442878863744	2.64170031495021
PGK1	2.41852473928858e-105	1.51223897364006e-103	2.06770292813999	1.095939453758	0.718	0.553	1.29837251356239	922	9862	1.57536255592164	3.20473736376452
SDS	2.73945898687129e-105	1.70742049547112e-103	1.20109114026368	3.39668105738991	0.445	0.081	5.49382716049383	922	9862	0.553250094416811	2.86010765462877
NCKAP1L	5.3155154909265e-105	3.30241259541715e-103	0.906547704746702	2.61635540577715	0.521	0.138	3.77536231884058	922	9862	0.462569394571762	1.46794612484844
GPRIN3	6.05792161340691e-105	3.7516669966341e-103	0.786843653017963	2.65128013115604	0.45	0.133	3.38345864661654	922	9862	0.427071324483665	1.38793632249405
HCST	6.49135138977406e-105	4.00732759128719e-103	2.50907137630137	2.64066908563008	0.749	0.209	3.58373205741627	922	9862	1.25204792071856	3.91105481744364
JUN	7.59876700722158e-105	4.67612731716553e-103	0.939200644956273	-2.27544838857421	0.435	0.726	0.599173553719008	922	9862	9.25766072067266	2.04640572599565
VIM	7.67421121398461e-105	4.70765650684999e-103	21.7858446500981	-0.888232881818501	0.971	0.971	1	922	9862	53.9275983361398	30.2121518188519
CXCL3	1.58493718107289e-104	9.69204038463627e-103	5.41118272156449	2.91099952659188	0.695	0.203	3.42364532019704	922	9862	3.18895983185185	15.0242802085187
PXDN	2.12203484619757e-104	1.29357647708959e-102	0.0258323363589883	-4.7074103508455	0.025	0.33	0.0757575757575758	922	9862	0.754951383115121	0.0504183352800606
PRDX2	3.51043572772953e-104	2.13324791129464e-102	0.150592420227821	-2.16469843759382	0.13	0.509	0.255402750491159	922	9862	1.13304007533097	0.295169443445353
PTPN6	8.89328569847566e-104	5.38750260724479e-102	0.72100532874269	2.660712930114	0.448	0.119	3.76470588235294	922	9862	0.356210162366785	1.23567351734741
SIRPB1	1.55509126512606e-103	9.3913989880874e-102	0.225371383299907	3.73327578638698	0.188	0.026	7.23076923076923	922	9862	0.0712968211680101	0.409191212985078
CYB5R3	2.54539262716427e-103	1.53243668816831e-101	0.376870521271998	-1.60814625124096	0.303	0.591	0.512690355329949	922	9862	1.70034651415547	0.632650700578755
FERMT2	4.39697788505387e-103	2.63900098619622e-101	0.0261436859910413	-3.68240013316458	0.029	0.355	0.0816901408450704	922	9862	0.56696174968619	0.0450109265022216
MAP1B	4.74212163888418e-103	2.83739376583821e-101	0.0425681576988548	-4.16267639925081	0.04	0.409	0.097799511002445	922	9862	1.57593097059591	0.0862833048564099
BACH1	6.14708355007026e-103	3.66675419370142e-101	0.700966776652116	1.74378095931124	0.421	0.253	1.66403162055336	922	9862	0.478781039938466	1.34390586586586
PHC2	6.67498378176672e-103	3.96947200673503e-101	0.824460374003085	1.49550984873565	0.48	0.311	1.54340836012862	922	9862	0.546935945847426	1.40545414635198
IFI27	9.4103960403048e-103	5.57910248170022e-101	0.218284283453996	-3.28067742595986	0.153	0.559	0.273703041144902	922	9862	5.16043149704518	0.600083411760181
SLC8A1	3.04134544699031e-102	1.79762928760406e-100	0.652330198660763	2.50443231089115	0.403	0.129	3.12403100775194	922	9862	0.336801147075667	1.19035605932847
GNAS	4.25249716084116e-102	2.5058805996884e-100	2.65815885522803	-0.765178102441969	0.774	0.865	0.894797687861272	922	9862	6.49590567958234	3.90023271583022
EMP3	4.38326593000511e-102	2.57513562763986e-100	5.9971769523217	1.16987044643558	0.893	0.67	1.33283582089552	922	9862	4.19805027544988	8.69298146777302
TJP1	8.84078195064522e-102	5.17824836783877e-100	0.0261930006354008	-3.83554822498196	0.028	0.354	0.0790960451977401	922	9862	0.624743871639183	0.0459372857078598
NGFRAP1	3.33678119795694e-101	1.94855997523936e-99	0.0534945414429622	-2.97339261310806	0.054	0.395	0.136708860759494	922	9862	0.725330576021041	0.100093779933813
CTHRC1	4.31288656110301e-101	2.51102970261105e-99	0.101394727362196	-3.98980633260924	0.088	0.435	0.202298850574713	922	9862	2.10211524983043	0.214164073970599
EBF1	8.18643776443246e-101	4.75204384379563e-99	0.0283423593222798	-4.51066937159393	0.028	0.412	0.0679611650485437	922	9862	1.13842555836116	0.0529750753097446
MPP1	8.35470142497743e-101	4.83528344970569e-99	0.852545082580719	1.84197499748881	0.484	0.237	2.042194092827	922	9862	0.517894657332437	1.43906361920225
DLC1	9.80775846414683e-101	5.659396768362e-99	0.0275727438029794	-3.78843979888666	0.03	0.362	0.0828729281767956	922	9862	0.678845699531311	0.0457908140372038
C5AR2	2.88478215543347e-100	1.65968857380353e-98	0.6492268559288	3.349691814576	0.335	0.068	4.92647058823529	922	9862	0.291951147138853	1.45655156420243
ZSWIM6	4.82392226359733e-100	2.7671384170476e-98	0.626420444137184	1.89826453429963	0.405	0.2	2.025	922	9862	0.367012686080808	1.11743669062899
PDE4A	6.34246797257352e-100	3.62751859396073e-98	0.569493972969934	2.05932030356965	0.373	0.176	2.11931818181818	922	9862	0.340737346879478	1.05653747592648
PPFIBP1	1.12494940424929e-99	6.41518067889494e-98	0.0358708557377405	-3.581040875613	0.035	0.35	0.1	922	9862	0.605944946851058	0.0773075751066209
GCA	1.43604720808928e-99	8.16531403757429e-98	0.605139807750415	2.14994713349334	0.385	0.168	2.29166666666667	922	9862	0.352517974519188	1.17076446233814
RETN	2.03863289626221e-99	1.15578003792172e-97	0.181923169351163	5.0222878120069	0.13	0.009	14.4444444444444	922	9862	0.0534257083141595	0.432627410783072
SERP1	6.16089920765207e-99	3.48269901139541e-97	2.18390594922526	0.976274127779661	0.751	0.599	1.25375626043406	922	9862	1.80023021013131	3.23983188746804
CDH13	6.7806324074045e-99	3.82191819693878e-97	0.0163636205517796	-4.45600302349468	0.018	0.322	0.0559006211180124	922	9862	0.649070028650291	0.0280360729657396
CD14	1.39517566543859e-98	7.84120982373378e-97	5.15018159389167	2.40262352665386	0.851	0.255	3.33725490196078	922	9862	2.33582577427982	8.61414279824053
ARPC5	3.53233297956358e-98	1.97953161730817e-96	3.67527352014557	0.88288566505437	0.843	0.687	1.22707423580786	922	9862	2.94619995419221	5.12290393958984
CSF2RA	5.00474585346235e-98	2.79661746742612e-96	0.554694585127466	3.01242796257987	0.357	0.072	4.95833333333333	922	9862	0.228490668173698	1.00491361985507
ARL2	5.95700248183039e-98	3.31919399030584e-96	0.157081648167907	-2.00374152923743	0.149	0.487	0.305954825462012	922	9862	0.972393377052713	0.281298927980485
DPYSL3	6.63531716878763e-98	3.68658221897841e-96	0.0917767795466446	-2.87635397115902	0.081	0.401	0.201995012468828	922	9862	0.885407292366976	0.195330452457932
MGST3	7.63602064590644e-98	4.23048596809962e-96	0.747888806984121	-1.32004468696231	0.431	0.711	0.606188466947961	922	9862	3.2123917534374	1.33391728525967
CHD1	1.58888107919377e-97	8.77766518920515e-96	0.869906905728458	1.52110935759837	0.472	0.321	1.47040498442368	922	9862	0.661028396639408	1.59335639485579
PLAC9	1.89057250962393e-97	1.04147515643476e-95	0.0944317484803119	-4.30553583608323	0.077	0.476	0.161764705882353	922	9862	2.88500743680076	0.213168133097514
SRA1	2.70676138754707e-97	1.48688367068476e-95	0.977765125488037	1.48923686629889	0.524	0.308	1.7012987012987	922	9862	0.594003118758845	1.69989978969648
SMIM3	4.84140564620896e-97	2.65199927313181e-95	0.543804199075788	2.11476369968137	0.371	0.147	2.52380952380952	922	9862	0.292122320746987	0.977323357678976
MNDA	8.47170837030182e-97	4.62755171260925e-95	1.38966005131592	2.72738070064331	0.569	0.133	4.2781954887218	922	9862	0.662531537963473	2.92951964979463
SNTB2	1.50806254389648e-96	8.21450538616556e-95	0.0740929915870177	-2.87552831586827	0.076	0.422	0.180094786729858	922	9862	0.891446139852022	0.13297368939193
CD300A	2.59200364493485e-96	1.4079358346202e-94	0.557975972545752	2.79042706786464	0.38	0.086	4.41860465116279	922	9862	0.257807795711386	0.966822913216971
BID	9.54534705375245e-96	5.1704406353e-94	0.718456064836244	1.69680199918053	0.448	0.24	1.86666666666667	922	9862	0.450435333877723	1.18650255137942
IRAK1	1.10099872627377e-95	5.94722811975549e-94	0.635940691604984	1.67928491131982	0.407	0.232	1.75431034482759	922	9862	0.385675478239006	1.12039107425934
RNASET2	2.07910511548933e-95	1.11995230126885e-93	1.73235672935449	1.91497044844217	0.657	0.297	2.21212121212121	922	9862	1.08446320536927	2.88174213515255
STX11	2.11720360412181e-95	1.13732434491029e-93	0.484421870285617	2.63777894455267	0.338	0.096	3.52083333333333	922	9862	0.233859460975606	0.865268913645086
RBFOX2	3.07081547770967e-95	1.64504346500116e-93	0.020430847050408	-4.00244594532485	0.022	0.326	0.0674846625766871	922	9862	0.475621603890805	0.0389456066249623
LHFP	6.0429415736194e-95	3.22832532529129e-93	0.0420505439428358	-3.81281212879942	0.04	0.464	0.0862068965517241	922	9862	1.65644482371428	0.0878548189355522
ALDOA	6.20262760373995e-95	3.30455606526924e-93	3.93356695553283	0.930901951929703	0.834	0.695	1.2	922	9862	3.13420313574592	5.80978260775478
ARPC2	1.26759208544039e-94	6.73486221133166e-93	5.52836819626407	0.786774162667009	0.883	0.773	1.14230271668823	922	9862	4.54676350435715	7.50527724861741
PTAFR	1.4824413761121e-94	7.85491961849478e-93	0.551648681242208	2.75668508901716	0.37	0.088	4.20454545454546	922	9862	0.255597020111185	0.996333059144103
PER1	2.39642837477618e-94	1.26633005912765e-92	1.20636849591115	1.58933549420798	0.592	0.354	1.67231638418079	922	9862	0.889084626950955	2.01847280329125
TIPARP	2.73628670720012e-94	1.44200084846107e-92	1.10292402577841	1.7437539485101	0.508	0.304	1.67105263157895	922	9862	0.825248337211204	2.136836744541
TUBB	3.99388193464323e-94	2.09905481354249e-92	0.77763095519484	-1.50677226850742	0.434	0.697	0.622668579626973	922	9862	3.61715649246574	1.41253256605214
LTBP1	6.11094970502962e-94	3.20306005293816e-92	0.0254415944756847	-4.82358385934685	0.022	0.358	0.0614525139664804	922	9862	1.01649028594443	0.0686337173393958
FHL1	1.23733180524322e-93	6.46805222708592e-92	0.0464119178335234	-3.85107100462766	0.04	0.41	0.0975609756097561	922	9862	1.1333237613033	0.116503846190166
ALOX5	5.6828793153432e-93	2.96271504466927e-91	0.535600749970523	3.03133249144422	0.355	0.076	4.67105263157895	922	9862	0.260756028887619	1.0248130925821
SDCBP	6.57144792871448e-93	3.41680150860379e-91	3.71324976475494	0.881893524440233	0.845	0.707	1.1951909476662	922	9862	3.0497752546639	5.32275206255897
PPP1R15B	1.06625476093712e-92	5.5291706883155e-91	0.780221585666579	1.63699684518373	0.447	0.277	1.61371841155235	922	9862	0.547582703884343	1.35144425001244
ATP2B4	1.09802947518308e-92	5.67879818468357e-91	0.092271700886871	-2.42249509329081	0.091	0.448	0.203125	922	9862	0.909370286177214	0.183407755919735
PTGER2	1.71983863236631e-92	8.8710827705558e-91	0.355461908684336	2.71487607921773	0.269	0.076	3.53947368421053	922	9862	0.172106120748996	0.63806293258975
RNF19B	1.98734892656186e-92	1.02238061444238e-90	0.415097962753753	2.14504236541469	0.3	0.131	2.29007633587786	922	9862	0.220386855364238	0.791545031924109
AK1	3.16398263248895e-92	1.62339858235832e-90	0.0269898924987151	-3.90636547719682	0.025	0.327	0.0764525993883792	922	9862	0.537178193591785	0.0568674780102826
CCDC80	5.93286469980511e-92	3.03606544611606e-90	0.124021854597087	-4.43660467139677	0.095	0.49	0.193877551020408	922	9862	4.81749144884352	0.29577051797972
DKK3	6.13742487499417e-92	3.13250299525293e-90	0.0468593701932969	-3.75904467809587	0.041	0.375	0.109333333333333	922	9862	1.01702161993257	0.0999855330045078
SLAMF9	7.03363498906753e-92	3.58052528789024e-90	0.183079160535062	3.96586290165439	0.159	0.017	9.35294117647059	922	9862	0.0533683593669673	0.334451648414938
FKBP10	1.82190440649097e-91	9.25032717718626e-90	0.0354284462341683	-3.94740718576271	0.034	0.334	0.101796407185629	922	9862	0.633519379786483	0.0766247482168536
TPM1	2.60778519928828e-91	1.32059872357708e-89	0.152642867490312	-3.35168753758691	0.131	0.483	0.271221532091097	922	9862	2.31750934471022	0.320941144260443
MZT2B	3.10416180147278e-91	1.56788390627116e-89	0.695661151782118	-1.20971309358209	0.452	0.697	0.648493543758967	922	9862	2.4868575705699	1.14051440573089
PLPP1	4.63473344531682e-91	2.33489706159665e-89	0.0364724048761835	-3.96331412934111	0.036	0.372	0.0967741935483871	922	9862	0.91088565953949	0.0679516643222532
RNF130	5.16824670664904e-91	2.59694381027125e-89	1.21942474288211	1.45257690902288	0.589	0.375	1.57066666666667	922	9862	0.893807318073137	1.93053423562989
RASSF5	5.95265769071418e-91	2.98338611993886e-89	0.62006837059957	2.67296648526309	0.399	0.119	3.35294117647059	922	9862	0.358473926449885	1.11348866469151
MSRB3	6.73241732460366e-91	3.36551638288542e-89	0.0207323968486859	-3.84768735089512	0.024	0.319	0.0752351097178683	922	9862	0.496310462735448	0.0346348482784704
ARHGAP29	8.96984955505931e-91	4.47250498583803e-89	0.0522429184393844	-4.0470377704783	0.039	0.4	0.0975	922	9862	1.41682484653098	0.146850430076886
RCN1	9.61629343946209e-91	4.78256885482813e-89	0.0940831819122956	-2.54355034396198	0.091	0.402	0.22636815920398	922	9862	0.780910591294035	0.176535543609984
RNF144B	1.13292225537681e-90	5.62010361685141e-89	0.65581363313524	2.25736770616233	0.385	0.153	2.51633986928105	922	9862	0.380474654664004	1.25568631622612
SPTAN1	2.45471152744507e-90	1.21461374968694e-88	0.175945058813101	-1.9869406630659	0.15	0.491	0.305498981670061	922	9862	1.10079568692777	0.34274736873065
ARHGAP18	3.25708812949483e-90	1.60754659304966e-88	1.0846648942598	1.55450677944637	0.541	0.319	1.69592476489028	922	9862	0.783632433915405	1.82168164511866
C12orf57	3.83928723368059e-90	1.89009568471273e-88	0.289352601366857	-1.96261850314469	0.218	0.598	0.364548494983278	922	9862	2.11551669023365	0.601948660903078
MXRA7	4.03434063067497e-90	1.98110575515418e-88	0.058466031380221	-2.98874935738181	0.057	0.38	0.15	922	9862	0.752269370082781	0.123107581508573
GLIPR1	7.62866949630227e-90	3.73670294773536e-88	1.5890625200138	1.52831414982479	0.662	0.333	1.98798798798799	922	9862	0.982189494225754	2.47522135242081
PABPC1	1.17665481170622e-89	5.74905263026111e-88	5.28026484077242	0.867875612120379	0.898	0.793	1.13240857503153	922	9862	4.67433553743813	7.29413266480967
SNHG15	1.55130243539087e-89	7.55629331128402e-88	0.615489669011663	1.74738410677154	0.399	0.216	1.84722222222222	922	9862	0.391323100548764	1.07144507172926
TGFB1I1	1.55431313612754e-89	7.55629331128402e-88	0.0219301550159594	-4.09104435339131	0.023	0.32	0.071875	922	9862	0.566954752265598	0.0394992099558302
MYOF	2.81316201432536e-89	1.36420819278232e-87	0.0568332749500333	-2.92887784674076	0.062	0.363	0.170798898071625	922	9862	0.626690222722324	0.105381518705073
DBN1	3.74296071251115e-89	1.81058741332069e-87	0.0253818223528079	-3.77013813006341	0.026	0.313	0.0830670926517572	922	9862	0.499452037743453	0.044857955438677
QKI	4.69146843367684e-89	2.26377903626005e-87	2.23370332153542	0.912688474010944	0.752	0.608	1.23684210526316	922	9862	1.82836625197374	3.36012493281299
RAPGEF1	8.94884739513772e-89	4.30740808034277e-87	0.705789026981811	1.57823713200799	0.446	0.269	1.65799256505576	922	9862	0.495730036620026	1.21497646235584
MANBA	9.51148751117797e-89	4.56692311462634e-87	0.465843833968924	2.41115909653482	0.323	0.116	2.78448275862069	922	9862	0.262419165086729	0.913124239278978
WAS	9.55767192728112e-89	4.57779527827361e-87	0.598622015919898	2.60843418929833	0.402	0.11	3.65454545454545	922	9862	0.31466079917995	1.07188271354332
C10orf54	1.04698168463157e-88	5.00236015708734e-87	0.893988131216057	1.80192135474165	0.458	0.274	1.67153284671533	922	9862	0.669463462887776	1.65807859238442
RPL5	1.46100748239467e-88	6.96341948594282e-87	5.98488673009242	-0.725410301482761	0.869	0.931	0.933404940923738	922	9862	14.5823772013908	8.4694253622238
PRR13	1.54279339212203e-88	7.33524701789854e-87	1.00689890371831	1.2232294750943	0.55	0.401	1.3715710723192	922	9862	0.802594381989749	1.61158945217451
PICALM	2.4434365301339e-88	1.15890406743863e-86	1.10966337279303	1.19709932424102	0.574	0.424	1.35377358490566	922	9862	0.872436087886123	1.76748967348086
CD1D	2.59115590145273e-88	1.22597609877494e-86	0.175944082446317	3.87000434375645	0.146	0.02	7.3	922	9862	0.0557639613545097	0.336187030988748
EMILIN2	3.6999241022528e-88	1.7463282546701e-86	0.816001588889007	1.8548054951017	0.483	0.209	2.311004784689	922	9862	0.486409253958152	1.36040341635979
RELT	1.00868758287821e-87	4.7493798393825e-86	0.322851329465472	2.57979161169424	0.249	0.075	3.32	922	9862	0.146623743488119	0.627590438800413
TGIF1	1.056175946471e-87	4.96096556885871e-86	0.667593040253183	1.6889651554848	0.413	0.245	1.68571428571429	922	9862	0.470828805783682	1.15157304210462
FERMT3	1.15167949354799e-87	5.39652034494802e-86	0.731918699914947	2.29492911443319	0.46	0.151	3.04635761589404	922	9862	0.418521167695409	1.23760856322811
ALCAM	1.47920323947758e-87	6.91456398915407e-86	0.560279173883567	2.04804816089722	0.358	0.157	2.28025477707006	922	9862	0.333139595822356	1.06343391836773
DNAJB6	2.06242025647913e-87	9.61770367086169e-86	1.36443201047108	1.16131786485028	0.612	0.486	1.25925925925926	922	9862	1.23951623799814	2.31351802084714
ARPC4	3.42226230640464e-87	1.59208882321398e-85	1.71071487489425	0.983800836568686	0.691	0.539	1.28200371057514	922	9862	1.41426199939256	2.6055346976892
ASAH1	5.85098099553674e-87	2.71546960475435e-85	2.15460380621048	1.48027663725513	0.72	0.435	1.6551724137931	922	9862	1.53773636210401	3.37302029909677
REXO2	6.3769310158315e-87	2.95251906032999e-85	0.11222261533831	-2.32874832259378	0.104	0.422	0.246445497630332	922	9862	0.85415322075773	0.204075729239824
ADGRE5	7.2556137436197e-87	3.35136971160163e-85	1.00875354245197	1.97740884070587	0.497	0.254	1.95669291338583	922	9862	0.76094445474902	1.89337785421768
VAPA	7.38263565919334e-87	3.4019604983098e-85	2.16355399011754	0.82090384559298	0.736	0.638	1.15360501567398	922	9862	1.98895950686754	3.22227333985642
FAM26F	1.13919951006311e-86	5.23708597463054e-85	0.374270933465637	2.74649589222084	0.279	0.081	3.44444444444444	922	9862	0.197185236934778	0.701341875575081
CALU	1.40091319019255e-86	6.42503723973688e-85	0.351321551487284	-1.89282122412267	0.277	0.543	0.510128913443831	922	9862	1.87079372912728	0.627097649591399
VDR	1.82760871103548e-86	8.36227741054022e-85	0.232559097489393	3.23812704207672	0.19	0.037	5.13513513513514	922	9862	0.0837299853208257	0.444680600276123
RP11-1143G9.4	2.02932407880512e-86	9.26343568930618e-85	0.513828843898873	3.24856036631321	0.323	0.055	5.87272727272727	922	9862	0.212814892885415	1.02475083348184
SMAP2	2.10860221726962e-86	9.60278190094261e-85	1.53149764099764	1.85438544997303	0.616	0.313	1.96805111821086	922	9862	1.13024442126933	2.72299727589167
GPR183	2.46697007702706e-86	1.12085747938944e-84	4.29039322957082	2.47785350514137	0.778	0.217	3.5852534562212	922	9862	2.18770840794024	7.91030643723915
CDC42EP5	6.50916737693591e-86	2.95051908652438e-84	0.0285626341190051	-3.77225204862329	0.029	0.319	0.0909090909090909	922	9862	0.53224343210091	0.0522264743949425
COL5A2	6.58685105389574e-86	2.97878850218736e-84	0.0805073224594386	-4.64069588582242	0.069	0.421	0.163895486935867	922	9862	2.89803409172769	0.175701264674627
CLU	9.95627501553632e-86	4.49210496408629e-84	0.140198858447125	-3.98131646731507	0.105	0.51	0.205882352941176	922	9862	6.28944843833936	0.41243985295138
UBA52	1.41056052681673e-85	6.34948148251808e-84	14.6446816641144	0.523879160194728	0.954	0.939	1.01597444089457	922	9862	13.4408603648603	17.9592811235773
RPL3	1.60571717304435e-85	7.21126469908093e-84	9.64935598415229	-0.722643455199148	0.916	0.953	0.961175236096537	922	9862	21.447474809122	12.7868386515444
MAGED2	1.8302255018168e-85	8.2005910387856e-84	0.0992344441920887	-2.38120854640776	0.097	0.427	0.227166276346604	922	9862	0.849345523504161	0.182168526719238
GPR84	2.06459836868021e-85	9.22946663847248e-84	0.127156092420936	4.74589693386548	0.107	0.008	13.375	922	9862	0.033165957519684	0.264490971695835
PTP4A2	2.20291905287425e-85	9.82522107848454e-84	2.25697025551817	0.877411290668857	0.753	0.611	1.23240589198036	922	9862	1.9221970942625	3.31192693917354
RASGEF1B	3.85736043196768e-85	1.7164812576669e-83	0.920127140959699	2.5099085451946	0.482	0.144	3.34722222222222	922	9862	0.537397019208135	1.70378546856396
FGFR1	6.11579116910606e-85	2.71524372316065e-83	0.0717377210435657	-2.82271567554536	0.068	0.39	0.174358974358974	922	9862	0.797425808932852	0.144075967597021
GPX8	1.75725896136708e-84	7.78397671133127e-83	0.0159630921190459	-4.64559329850163	0.016	0.293	0.0546075085324232	922	9862	0.512524948289622	0.029051218844254
DDX21	2.29118186741751e-84	1.0125982407682e-82	1.317255438647	1.19929864927655	0.579	0.431	1.34338747099768	922	9862	1.07893282123142	2.28943962460502
CYB5R4	2.66541666789695e-84	1.17532182593932e-82	0.497793031579982	1.90406340206518	0.361	0.169	2.13609467455621	922	9862	0.293962633116695	0.849772445533295
CSF1R	4.12224313879231e-84	1.81360045422976e-82	1.50111491948423	2.48414091353944	0.632	0.146	4.32876712328767	922	9862	0.719542106563054	2.44703442326338
TSHZ2	4.62926741870476e-84	2.03207074998043e-82	0.0308250177473359	-4.09509381003462	0.028	0.368	0.0760869565217391	922	9862	0.946867127795437	0.0654670582033832
CD300LB	5.32312193083368e-84	2.33138353754486e-82	0.188555990860842	3.86332260973776	0.152	0.019	8	922	9862	0.0616050030014695	0.39360097855618
WBP5	7.33465738704724e-84	3.20516286625889e-82	0.114643141187861	-2.25699146921557	0.104	0.42	0.247619047619048	922	9862	0.826845069506816	0.227291971457944
TFRC	9.14490042692749e-84	3.98725860318457e-82	1.55731759939817	2.4124031595464	0.574	0.183	3.13661202185792	922	9862	0.918593069990563	3.11817926778729
COX7A1	1.92597450194424e-83	8.37863538362586e-82	0.0286934181921206	-3.61386245057964	0.028	0.344	0.0813953488372093	922	9862	0.622841844388256	0.0571060865450966
TIMP3	2.40656237689881e-83	1.04459848172264e-81	0.0959047097121397	-4.01492416600581	0.074	0.468	0.158119658119658	922	9862	2.82310796704931	0.235438407800405
DOK3	2.90355029595188e-83	1.25751534643831e-81	0.24995781763557	2.99240809967364	0.208	0.046	4.52173913043478	922	9862	0.103295813642145	0.490088007769945
SH3D19	5.50989739441222e-83	2.381010327372e-81	0.00894943840432494	-4.56830489095757	0.012	0.295	0.0406779661016949	922	9862	0.44131840125973	0.0164704363661369
SORL1	5.61225638637588e-83	2.41986558069768e-81	0.665438697082521	3.05537093110892	0.398	0.093	4.27956989247312	922	9862	0.368198689592888	1.25653235894814
M6PR	5.91665425498347e-83	2.54547032394709e-81	0.877690286453646	1.37813653552707	0.511	0.333	1.53453453453453	922	9862	0.656546112715362	1.42123398879986
SERPINB2	7.10635604977937e-83	3.05055628573973e-81	0.126741476605956	6.43731333730502	0.075	0.003	25	922	9862	0.0402645392557056	0.407246965663207
TM4SF1	7.79448918603679e-83	3.33858230642448e-81	0.0844287354089341	-3.95579811155111	0.067	0.434	0.154377880184332	922	9862	2.5778210858178	0.222013647733327
LOXL2	7.02672171546857e-82	3.00311275778026e-80	0.0214505034021928	-4.92496221944801	0.022	0.282	0.0780141843971631	922	9862	0.681080670036578	0.0415656046213084
HPSE	1.05105444480476e-81	4.4821940205424e-80	0.218201584360809	3.28807243083888	0.167	0.037	4.51351351351351	922	9862	0.086866645792243	0.460088973702409
VASP	1.86482955068225e-81	7.93511497649168e-80	0.998298879185357	1.33411612417846	0.546	0.327	1.6697247706422	922	9862	0.667871419179126	1.63428273732596
ARHGEF12	1.88633542255441e-81	8.00910013689806e-80	0.0509051279216166	-2.74634047849742	0.054	0.365	0.147945205479452	922	9862	0.576050498801754	0.0903359157524489
RABAC1	3.38591145438031e-81	1.43447568936557e-79	0.655945877716631	-1.31363311983485	0.419	0.676	0.6198224852071	922	9862	2.61045680567615	1.1305156680678
SOX4	5.27479746186432e-81	2.22986329224812e-79	0.191104294209321	-2.18540985383187	0.153	0.503	0.304174950298211	922	9862	1.69768506257753	0.405492787605847
LDHB	6.76816624342104e-81	2.85496227265869e-79	0.268072772632909	-1.67625364986591	0.226	0.54	0.418518518518519	922	9862	1.5413510460793	0.470027518916125
NID1	9.18123271909534e-81	3.86446431721922e-79	0.0872839932361826	-2.75030715282478	0.078	0.404	0.193069306930693	922	9862	0.946546098053747	0.184725501225176
BACE2	1.05681099300788e-80	4.43860617063309e-79	0.0394852707292432	-3.53071784133477	0.037	0.334	0.110778443113772	922	9862	0.695139353544363	0.0769566864116883
RAMP2	1.63520066145553e-80	6.85304139281558e-79	0.061424117579723	-4.35072109572103	0.055	0.396	0.138888888888889	922	9862	1.90400802026248	0.122966460853543
UACA	2.5158357219874e-80	1.05210626773693e-78	0.0621988217129184	-3.29496281743361	0.059	0.376	0.156914893617021	922	9862	0.966021582943876	0.122646482087955
AREG	3.4862720595854e-80	1.45480786417806e-78	4.24327430003602	3.22561316510182	0.616	0.143	4.30769230769231	922	9862	2.99698649863746	14.6829178640415
EIF1	4.02494747765264e-80	1.67599847217202e-78	15.1579819468186	0.506742206766229	0.96	0.943	1.01802757158006	922	9862	14.0056945557143	18.9610065096024
MGAT1	5.45366334247885e-80	2.26606703756076e-78	1.13314262962044	1.19981582181405	0.568	0.412	1.37864077669903	922	9862	0.932629575983653	1.88878504771647
MDK	6.73011596023355e-80	2.79048688619833e-78	0.0341732291451557	-3.57254808012453	0.031	0.351	0.0883190883190883	922	9862	0.823044325208667	0.0685250869189749
SOD1	8.27525392709198e-80	3.42384229502619e-78	0.466723267993238	-1.21080091633911	0.339	0.638	0.531347962382445	922	9862	1.82160968345517	0.825942528710133
NREP	8.61645064265377e-80	3.55744159654024e-78	0.0533165085559761	-3.08619237065669	0.047	0.361	0.130193905817175	922	9862	0.721687558806531	0.115433485995302
NUPR1	1.90320853887989e-79	7.8410578913259e-78	0.0636127631646142	-3.22515690777707	0.049	0.426	0.115023474178404	922	9862	1.30828645645753	0.164566114832278
MERTK	2.09164802327601e-79	8.59919396630554e-78	0.47850575336038	2.3855310464787	0.325	0.107	3.03738317757009	922	9862	0.265165643775704	0.879210988006995
PLEK	2.20663961165929e-79	9.05280883719968e-78	0.914523528814171	2.43611217958869	0.496	0.131	3.78625954198473	922	9862	0.49628027962876	1.60555062433093
F2R	2.80610358463942e-79	1.14878926961891e-77	0.0231544345303765	-3.99702329328879	0.024	0.296	0.0810810810810811	922	9862	0.543539643443128	0.042860754626864
CTGF	2.83953465764374e-79	1.16003342337269e-77	0.100408179931156	-4.3957906467099	0.081	0.419	0.193317422434368	922	9862	2.59757760870919	0.246614886500077
DUSP4	3.38950546396101e-79	1.38180971178586e-77	0.416215589843876	3.23602985324252	0.241	0.059	4.08474576271186	922	9862	0.216084041211304	0.980425673027214
PLEKHB2	4.51301937377441e-79	1.83598691929743e-77	0.810363707460741	1.41304463898005	0.484	0.301	1.60797342192691	922	9862	0.597650148146907	1.34875567475863
NBL1	5.09938825038326e-79	2.07020258699275e-77	0.0358776010531026	-4.2387987222613	0.034	0.368	0.0923913043478261	922	9862	1.04651269479132	0.0674042830334022
MAP2K1	7.27723756148638e-79	2.94819086709717e-77	0.526662714434707	1.63891473264456	0.373	0.217	1.71889400921659	922	9862	0.362316530915533	0.906172596833183
SH3PXD2A	9.139751438983e-79	3.69504379381421e-77	0.0202720548309605	-4.06708903685418	0.02	0.302	0.0662251655629139	922	9862	0.478098855714022	0.0463396773065368
PARVA	9.80727585418331e-79	3.95668643693877e-77	0.0116303873365555	-4.30754550787676	0.01	0.276	0.036231884057971	922	9862	0.353192290940558	0.0350138702203353
MTUS1	1.08238074785757e-78	4.35775901093959e-77	0.0445188822613443	-3.90373031637162	0.041	0.363	0.112947658402204	922	9862	1.06605693171529	0.0932667382360685
GLIPR2	1.19982890315336e-78	4.82063488651244e-77	0.942714505041303	1.4080943153499	0.508	0.313	1.62300319488818	922	9862	0.667960815639524	1.60340292953663
ZNF267	1.41683559966455e-78	5.68078042702614e-77	0.3923376350712	1.97056074171967	0.285	0.142	2.00704225352113	922	9862	0.226887995180159	0.776544343745193
CD276	2.01308191843648e-78	8.05481296006497e-77	0.0380248111167043	-3.33560689506021	0.037	0.316	0.117088607594937	922	9862	0.534768043082397	0.0753463630453672
EHBP1L1	2.46851210489189e-78	9.85681445415351e-77	0.772192759853925	1.5104462532441	0.469	0.281	1.66903914590747	922	9862	0.582227995966864	1.34283121457611
TEAD1	2.90623394144661e-78	1.15808658248711e-76	0.00430771528961471	-5.30988554052884	0.007	0.264	0.0265151515151515	922	9862	0.358143201639263	0.00651132871727891
WIPF1	3.54436581837038e-78	1.40948338863048e-76	1.07878016567892	1.39398255232803	0.573	0.372	1.54032258064516	922	9862	0.886059169632608	1.75878340880633
PARVG	4.37471231716018e-78	1.73613583101014e-76	0.425842360742823	2.5243801029984	0.325	0.093	3.49462365591398	922	9862	0.225847484793897	0.731092323510945
ATP6V1B2	4.899625260327e-78	1.94049109597391e-76	0.694550584381965	1.56924436982916	0.44	0.261	1.68582375478927	922	9862	0.494226140336563	1.17244035985596
FMNL1	5.17293418042626e-78	2.04457069253189e-76	0.771631232558103	2.25108762550467	0.469	0.168	2.79166666666667	922	9862	0.496258866198289	1.34055842652191
FBLN2	5.33463109683273e-78	2.10420357624765e-76	0.0494092992067574	-4.56226850491024	0.043	0.398	0.108040201005025	922	9862	2.11528260806029	0.120456784280664
POR	5.62791604079175e-78	2.21539383257563e-76	0.594154861362254	1.54387959116865	0.39	0.248	1.57258064516129	922	9862	0.434000531480097	1.09270451369731
NINJ1	7.64068246530474e-78	3.00163052970335e-76	0.757334091452943	1.6644239750026	0.458	0.241	1.90041493775934	922	9862	0.51143579709681	1.32810623609614
SLC15A3	7.83358943557029e-78	3.07120927750201e-76	0.641813224067777	2.15164650769519	0.414	0.144	2.875	922	9862	0.347426075052154	1.14392283611787
PRKAG2-AS1	8.51343354613534e-78	3.33103075931887e-76	0.261812275438536	2.84289792448529	0.215	0.058	3.70689655172414	922	9862	0.124398326503211	0.471685067676204
IL6R	9.65596464708028e-78	3.77047968929966e-76	0.420677857889436	2.22525685480142	0.308	0.124	2.48387096774194	922	9862	0.259125636508455	0.785298308229636
KANK2	9.78024397515487e-78	3.81135519721165e-76	0.0303981050070206	-3.50321645413153	0.033	0.329	0.100303951367781	922	9862	0.579670550517633	0.0677721312646849
SNX10	1.7945280701592e-77	6.97927857046316e-76	0.466731621030181	2.48042661752135	0.33	0.096	3.4375	922	9862	0.240723502842816	0.86765035467363
COL6A3	2.21249608456528e-77	8.58766444320489e-76	0.203089879798711	-4.5027179465083	0.165	0.451	0.365853658536585	922	9862	8.05930004569159	0.397718570891499
UCP2	2.78025202106805e-77	1.0769876653723e-75	1.38570572124972	1.91512394874406	0.604	0.237	2.54852320675105	922	9862	0.87798508519782	2.29128243617731
PPP1R15A	3.87476362079275e-77	1.49798515645995e-75	2.28952472320182	1.14852123741414	0.689	0.553	1.24593128390597	922	9862	2.11087811929549	4.0511524600771
GJA1	4.01899587737557e-77	1.55066257602074e-75	0.0326915973828865	-3.80105034701568	0.03	0.312	0.0961538461538461	922	9862	0.647863768786802	0.0679865914369263
SIRPA	7.14078950279521e-77	2.74969886477932e-75	0.520942918855723	1.7624871021268	0.372	0.192	1.9375	922	9862	0.330972428548896	0.875491430767454
PLXDC2	1.25378639349934e-76	4.81840517944428e-75	1.49789347620114	1.3823391323496	0.63	0.38	1.65789473684211	922	9862	1.06058589146689	2.48930566027106
NFIC	1.75909384030458e-76	6.74700962890786e-75	0.404773529203483	-1.29976079519656	0.311	0.577	0.538994800693241	922	9862	1.54853237523954	0.710360085237716
GMFG	2.07735801807001e-76	7.95202835027351e-75	1.73756246649357	1.5146760976112	0.678	0.379	1.78891820580475	922	9862	1.35949794176715	2.73318928579237
HINT1	2.22520061908216e-76	8.50122814119287e-75	1.31362265250397	-0.865445054146512	0.594	0.791	0.75094816687737	922	9862	3.92511069690792	2.12485824118727
EPB41L2	2.57910787513452e-76	9.83398661565997e-75	0.0668682350621641	-2.74042721520711	0.069	0.382	0.180628272251309	922	9862	0.745526663410264	0.121520598774795
EPB41L3	3.00004845066624e-76	1.14166227341792e-74	0.732740440774232	1.50427701511054	0.441	0.275	1.60363636363636	922	9862	0.530062115665799	1.28087327546275
C6orf62	3.45872583517714e-76	1.31364028497763e-74	1.34240722141838	1.02117737340702	0.616	0.504	1.22222222222222	922	9862	1.22110828597888	2.16165994431598
MYO1C	3.75599375167234e-76	1.42376324551696e-74	0.109637807076129	-2.10138189213466	0.1	0.408	0.245098039215686	922	9862	0.731890877870982	0.207640178198291
RBMS3	5.29652471251763e-76	2.00381750115988e-74	0.0188748249270005	-3.87655679026179	0.022	0.338	0.0650887573964497	922	9862	0.645788118187335	0.0318276745237533
SCARA3	8.30067615889033e-76	3.13427084632585e-74	0.0114310652610083	-4.18598964603457	0.011	0.287	0.0383275261324042	922	9862	0.460801103228734	0.0238953343508688
RPL7A	9.45346095253456e-76	3.56263569153076e-74	9.26884367749032	-0.584124827013237	0.903	0.948	0.95253164556962	922	9862	19.1378179883976	12.6945747934434
DOCK10	1.04627216380492e-75	3.93535947724381e-74	0.472744743868291	2.256677626394	0.334	0.136	2.45588235294118	922	9862	0.33925611694625	0.86436649296
TET3	1.14243243143086e-75	4.28875310069584e-74	0.337967548133585	2.31783666375954	0.271	0.096	2.82291666666667	922	9862	0.192532060409006	0.615700377753764
SATB1	1.55573115844729e-75	5.82904587806665e-74	0.748766276539036	2.25643146146604	0.416	0.191	2.17801047120419	922	9862	0.600207309662106	1.43832578262891
PNRC1	1.97047956157089e-75	7.36883568352069e-74	6.45045787581878	1.04104477902544	0.893	0.755	1.18278145695364	922	9862	5.28833168428383	9.86904663959482
PFN1	2.56522635493817e-75	9.57454735088822e-74	6.99105055186367	0.766509580256908	0.898	0.807	1.11276332094176	922	9862	5.90509628383457	9.3210959253403
ANGPTL2	3.87444925394579e-75	1.44334368184349e-73	0.0312276176141033	-4.46040948911314	0.028	0.342	0.0818713450292398	922	9862	0.970555025181129	0.0679805109781394
THY1	3.93957573397538e-75	1.46479903867849e-73	0.0941863306059361	-4.20118542172263	0.076	0.41	0.185365853658537	922	9862	2.76246795056452	0.225868913125843
ADRBK2	4.34261631252187e-75	1.61157474834542e-73	0.431454463556847	2.39090858634635	0.319	0.107	2.98130841121495	922	9862	0.255676303292875	0.773787414331368
STOM	5.35123593503613e-75	1.98209779033738e-73	0.258701934793111	-1.69515893539188	0.234	0.534	0.438202247191011	922	9862	1.39424464179795	0.430299533226338
FOXP1	5.57935190730306e-75	2.06266306443755e-73	0.39997269322584	-1.343800023572	0.287	0.63	0.455555555555555	922	9862	1.99669206971012	0.727493250112743
LTBP3	8.67428161910337e-75	3.20076053823689e-73	0.0763111971863397	-2.67949767700231	0.074	0.423	0.174940898345154	922	9862	0.946159026524607	0.153900486617298
PDLIM3	1.03045884040986e-74	3.79513307019131e-73	0.0146805742473346	-4.78192239666	0.013	0.277	0.0469314079422383	922	9862	0.539726382658929	0.0359456649723256
ACSL4	1.56099320764643e-74	5.738199227957e-73	0.561826006432721	1.48209027923034	0.376	0.246	1.52845528455285	922	9862	0.419805106443803	0.992596030691999
ZEB1	2.14392104218365e-74	7.86616765779307e-73	0.0440165325370174	-2.97113281780795	0.041	0.348	0.117816091954023	922	9862	0.613531847724379	0.091451073266287
ARL8B	2.73600365236414e-74	1.00196472737991e-72	0.679851256903009	1.33495918642479	0.445	0.312	1.42628205128205	922	9862	0.53558605366151	1.09990508334396
CCND1	3.89278356572996e-74	1.42291483494708e-72	0.0422109163760154	-4.25537674065906	0.039	0.318	0.122641509433962	922	9862	0.991798292100534	0.100311685153127
RHOG	4.2239037200199e-74	1.54105125214835e-72	0.857431594468681	1.30988151910911	0.501	0.324	1.5462962962963	922	9862	0.640457667481497	1.39721039472512
ABLIM1	4.25296323862126e-74	1.54874762431141e-72	0.027285952865949	-3.71772823256516	0.027	0.359	0.0752089136490251	922	9862	0.816073968520937	0.0525134445513414
P2RY1	5.11659827403588e-74	1.8597639259234e-72	0.170662575701384	3.49263053771692	0.143	0.026	5.5	922	9862	0.0683221559783028	0.324922932037558
LACTB	1.20500248075134e-73	4.3717310150542e-72	0.481759076444467	1.71192069539523	0.355	0.185	1.91891891891892	922	9862	0.312933370520893	0.827782628730531
PAM	1.21434791184623e-73	4.39743193552361e-72	0.0406148665556223	-3.08060379549237	0.043	0.343	0.12536443148688	922	9862	0.586500947108135	0.0724312124606892
MAP3K2	1.97553496284547e-73	7.14056745120687e-72	1.10029668608215	1.18590642152984	0.55	0.415	1.32530120481928	922	9862	0.920699134928998	1.98934036700127
SGCE	2.00293432904046e-73	7.2261708650317e-72	0.00503389992596603	-5.36532506138576	0.007	0.266	0.0263157894736842	922	9862	0.407238669308978	0.00790246521673705
EMP1	2.23911978270656e-73	8.0633191286133e-72	0.530244880316209	-1.54979908035674	0.316	0.598	0.528428093645485	922	9862	3.01622890425773	1.16655935540662
MFGE8	2.67145381126503e-73	9.60241974378184e-72	0.0193976721166411	-4.16745796272605	0.024	0.328	0.0731707317073171	922	9862	0.764743710575571	0.0322560102817361
POSTN	2.6938470041086e-73	9.66504591178888e-72	0.145979044450421	-4.47498102798806	0.115	0.422	0.272511848341232	922	9862	5.33796195480855	0.357867767772035
PTPRJ	2.95558608495247e-73	1.05845906092055e-71	0.366891979111165	2.34937476778943	0.284	0.098	2.89795918367347	922	9862	0.20894733490611	0.651030161097766
AKAP13	3.80139830394071e-73	1.35886013636822e-71	2.09292839631749	0.893917869360319	0.72	0.616	1.16883116883117	922	9862	2.03016619201782	3.33118607842141
DUT	1.19973663398866e-72	4.28074836413643e-71	0.214685995251906	-1.871094510862	0.194	0.494	0.392712550607287	922	9862	1.21425902802857	0.373290421830444
FKBP11	1.25514502158353e-72	4.47024726917827e-71	0.0391976712750299	-3.35777256326924	0.043	0.312	0.137820512820513	922	9862	0.595431754773418	0.0680411398331512
ODF3B	1.61299073389089e-72	5.73422629090351e-71	0.508272045902401	1.83291651846215	0.354	0.181	1.95580110497238	922	9862	0.324136202643449	0.890863084807252
CLIC4	1.65154502501218e-72	5.86057382415817e-71	0.158234213604217	-1.86930764823324	0.148	0.437	0.338672768878718	922	9862	0.905957006423081	0.286538379316477
COPZ2	1.8663408054347e-72	6.61072191302063e-71	0.0341826042663633	-3.86857053742004	0.035	0.316	0.110759493670886	922	9862	0.725871710447158	0.0635441994582306
PRRX1	2.16762931830313e-72	7.66394904067686e-71	0.0635990805306774	-4.58702228505022	0.054	0.377	0.143236074270557	922	9862	2.7218049861672	0.13041748150515
OGFRL1	4.13474059744758e-72	1.45924075604293e-70	0.720609713049154	1.63560171122652	0.438	0.247	1.77327935222672	922	9862	0.536103124530214	1.2432818333147
FAM114A1	1.47064967493489e-71	5.18084303963478e-70	0.0809155794957235	-2.56630220384885	0.08	0.353	0.226628895184136	922	9862	0.686600775658702	0.153658100590173
COL12A1	1.5324019615656e-71	5.38862360661928e-70	0.0482475628054055	-4.24961997768579	0.042	0.34	0.123529411764706	922	9862	1.22681787540354	0.131388387583896
DDR2	1.64520808228375e-71	5.7748585501967e-70	0.0122152424249682	-4.55457086564241	0.015	0.298	0.0503355704697987	922	9862	0.654956240277322	0.01979501893749
AC058791.1	1.74446216951541e-71	6.11221826097237e-70	0.267229872489841	2.68284005802056	0.197	0.064	3.078125	922	9862	0.137181026558079	0.565818102875217
MYL9	2.20296768900601e-71	7.7048398705775e-70	0.0728115708507473	-3.88694213320824	0.062	0.398	0.155778894472362	922	9862	1.82253375108208	0.149351810246422
RAB20	3.8063783604801e-71	1.32888390660496e-69	0.351346701613911	2.57073748040528	0.28	0.075	3.73333333333333	922	9862	0.174492624805542	0.599896585078206
EFEMP1	4.27519313886049e-71	1.48988182398353e-69	0.0719523558646733	-4.30700499253732	0.063	0.384	0.1640625	922	9862	2.33184627748971	0.146337198513139
NPDC1	6.2984905549085e-71	2.19106345851075e-69	0.0439855685746409	-3.57275268158252	0.041	0.339	0.12094395280236	922	9862	0.774984037555589	0.0893268029647197
CIB1	6.64990799777419e-71	2.30918055222709e-69	1.895783931058	0.935593141938842	0.703	0.56	1.25535714285714	922	9862	1.66500953942161	2.90462396387812
LMAN1	6.88409214222254e-71	2.38623985379072e-69	0.281035393101191	-1.58893803615178	0.231	0.524	0.440839694656489	922	9862	1.32409776351382	0.510733342755506
GPR132	7.63146667107627e-71	2.64059610116991e-69	0.301023185357566	3.29361690036529	0.22	0.045	4.88888888888889	922	9862	0.145485228887029	0.618095917859221
EVI2B	7.87045166062539e-71	2.71845120768244e-69	0.76944676588381	2.41494405800958	0.441	0.14	3.15	922	9862	0.497240581847626	1.3900476900153
ETV6	1.09224570191868e-70	3.76592374459409e-69	0.733683660258076	1.42305313683785	0.456	0.279	1.63440860215054	922	9862	0.527156819128179	1.28139518130726
HLA-B	1.28045318121063e-70	4.40702523218089e-69	23.9993591122677	0.653470135948799	0.996	0.937	1.06296691568837	922	9862	18.1440002369518	27.3087578468857
RPS6KA1	1.39979101895795e-70	4.80924667043398e-69	0.263057738366673	2.76195861218214	0.221	0.057	3.87719298245614	922	9862	0.132937696811348	0.482557432376404
PILRA	1.57748835489676e-70	5.41020080234963e-69	0.484303197025015	2.53672684429301	0.339	0.084	4.03571428571429	922	9862	0.237406113114841	0.855615922145311
SLC44A1	1.66728481351444e-70	5.70810219781722e-69	0.652479553745511	1.32277393434516	0.366	0.334	1.09580838323353	922	9862	0.625364606617855	1.30555983052032
ZFYVE16	1.81500423302661e-70	6.20291253346844e-69	0.73001094326782	1.43935170795709	0.437	0.296	1.47635135135135	922	9862	0.615162703141157	1.33000401944255
PTPN14	2.89973117371646e-70	9.892661825279e-69	0.0223545128733513	-3.78816488798187	0.021	0.272	0.0772058823529412	922	9862	0.410901443700403	0.0517831422956399
GNG5	3.88634819463297e-70	1.32353637465556e-68	2.15462217689087	0.81971694625946	0.727	0.605	1.20165289256198	922	9862	1.94157813595732	3.28992669891913
PERP	4.18150260211136e-70	1.42156467833317e-68	0.013668786145135	-4.11323341081763	0.016	0.292	0.0547945205479452	922	9862	0.56690576830659	0.022383383962401
HYAL2	4.56539399676608e-70	1.54936564853601e-68	0.0645704383601666	-3.49518851282535	0.065	0.349	0.186246418338109	922	9862	1.14472322106082	0.138779277139732
RCN2	5.18300878409037e-70	1.7559022441711e-68	0.160630210849835	-1.73187265953426	0.146	0.449	0.325167037861915	922	9862	0.849473872286751	0.291312587654991
ETS1	5.35107221364415e-70	1.80968609159172e-68	0.0487172199150392	-3.15446172787346	0.05	0.411	0.121654501216545	922	9862	1.16971924763728	0.0927449562852425
FSCN1	8.42629170664148e-70	2.84475118971094e-68	0.0484131731113222	-3.04704428421982	0.049	0.3	0.163333333333333	922	9862	0.555171108796776	0.0898962514845637
PKIG	1.04323234319674e-69	3.51589187968869e-68	0.0371470522418009	-3.29143273941104	0.037	0.302	0.122516556291391	922	9862	0.530018129094513	0.0712817391043014
CDC42BPA	1.08396552223526e-69	3.64685009435759e-68	0.0277515294169826	-3.50298845021512	0.023	0.282	0.0815602836879433	922	9862	0.388201047368276	0.0716623097918202
SPRY1	1.61206576082284e-69	5.41420220811068e-68	0.0485179101423385	-4.18558072769965	0.044	0.382	0.115183246073298	922	9862	1.55668305604601	0.100374514364995
HTRA1	1.94075586590749e-69	6.50688596007537e-68	0.382049558553456	-2.06035546223335	0.259	0.534	0.48501872659176	922	9862	2.70253667411188	0.778920376072733
CCNH	3.63903008922504e-69	1.21797898649002e-67	0.638889422220478	1.73448981075447	0.399	0.224	1.78125	922	9862	0.492677808505856	1.24675803285893
CFP	4.38826974034072e-69	1.46622497200456e-67	0.361453111948835	3.29249962551612	0.257	0.04	6.425	922	9862	0.147422837260564	0.707522519525503
CD34	7.78474507568456e-69	2.59660639351221e-67	0.0219560308197533	-4.64102202125374	0.022	0.347	0.0634005763688761	922	9862	1.24020366713486	0.0437074752400176
PAPD5	8.61585495689434e-69	2.86890266253026e-67	0.491357021335074	1.63417999114901	0.333	0.21	1.58571428571429	922	9862	0.373847694528971	0.946384601698906
SYNE2	1.03257980232327e-68	3.43240116854331e-67	0.0207703565709858	-4.20687406312541	0.02	0.353	0.056657223796034	922	9862	0.994819144465925	0.0416410057645985
CFH	1.06403226288959e-68	3.53091661845579e-67	0.0480602631398344	-4.29880573802528	0.04	0.44	0.0909090909090909	922	9862	3.16312029337885	0.130371163816949
MZT2A	1.50804833318095e-68	4.99582757871153e-67	0.171854416795456	-1.69877523487964	0.156	0.472	0.330508474576271	922	9862	0.994356164861659	0.30676993905615
ADAP2	1.97187101972536e-68	6.52125915809173e-67	0.968467738668253	2.25326622126386	0.484	0.146	3.31506849315068	922	9862	0.566224668258025	1.76062351929867
HAVCR2	2.07261658295134e-68	6.84280171002916e-67	0.474980036340064	2.49429597811593	0.333	0.091	3.65934065934066	922	9862	0.252038017938788	0.877248125362916
MAGED1	2.41100937186121e-68	7.94652343139206e-67	0.0304008205911745	-3.37888261288869	0.034	0.283	0.120141342756184	922	9862	0.429144871938501	0.0543961451752649
DCN	2.79768752494071e-68	9.20538605922117e-67	0.297332630671533	-4.63527185666041	0.208	0.434	0.47926267281106	922	9862	16.6326273572161	0.797119561246341
TOM1	4.20775412463602e-68	1.38216193762959e-66	0.362941462276287	1.90729508767351	0.269	0.135	1.99259259259259	922	9862	0.218809941534511	0.703800622459484
MYO1B	4.37515046934856e-68	1.4347247222083e-66	0.0299692230426192	-3.82766121831916	0.026	0.282	0.0921985815602837	922	9862	0.517706410532147	0.0715917810518965
PTK2	4.45737975019523e-68	1.45922906771543e-66	0.0269806385214637	-3.27917754986725	0.028	0.301	0.0930232558139535	922	9862	0.475504374868637	0.0567998863401988
ETF1	5.70290068357414e-68	1.86384212929046e-66	0.739826605519691	1.25423096232426	0.465	0.31	1.5	922	9862	0.546736883756984	1.27657469822272
ASGR1	6.32990347576946e-68	2.06529031862102e-66	0.262981770370613	2.30455698624581	0.218	0.08	2.725	922	9862	0.125206775896964	0.469368029661796
RNASE6	6.43051316272539e-68	2.09460232767769e-66	0.971827357124916	2.43530791963876	0.505	0.121	4.17355371900826	922	9862	0.493967848872345	1.69787229106626
YWHAZ	6.60487425956296e-68	2.14779907778363e-66	3.31412421595514	0.667662241564383	0.81	0.748	1.08288770053476	922	9862	3.30679723530154	4.77465558588862
DDX60L	7.30229549680727e-68	2.37062501220224e-66	0.413440029928178	1.80839695545256	0.275	0.17	1.61764705882353	922	9862	0.306229190196607	0.844713024281879
CYR61	8.0309266482087e-68	2.60282332668444e-66	0.0713354392140888	-4.23099437366906	0.064	0.35	0.182857142857143	922	9862	1.81462318595091	0.145249412495665
CCRL2	8.71681328370432e-68	2.82041848776896e-66	0.252586074171119	2.53747511563834	0.204	0.064	3.1875	922	9862	0.12027555039249	0.476397719456697
BCAR1	1.32484794885923e-67	4.27956697898946e-66	0.0297607579773196	-3.3944446802394	0.029	0.274	0.105839416058394	922	9862	0.42803671250407	0.0582982101576277
CCDC50	1.50771556745106e-67	4.86219517821778e-66	0.228774209287352	-1.57650544548808	0.202	0.512	0.39453125	922	9862	1.19465030566873	0.398849258510508
LPCAT1	1.9216251689687e-67	6.18674222446446e-66	0.434605911826919	1.80904567202252	0.299	0.155	1.92903225806452	922	9862	0.273028373955357	0.92643145826524
SLC7A5	3.17924497486032e-67	1.02187764927494e-65	0.374112040366202	2.40113947219867	0.259	0.073	3.54794520547945	922	9862	0.175850239869157	0.763644203300595
SEPT7	6.18240344107701e-67	1.98387817351788e-65	1.08880199505508	-0.923082226790708	0.584	0.759	0.769433465085639	922	9862	3.25032759472677	1.66340615174256
IL10RB-AS1	7.73414535064343e-67	2.47772966208587e-65	0.162951599150816	3.26576858703959	0.142	0.028	5.07142857142857	922	9862	0.0662047866245761	0.306481325668539
COL15A1	1.00019418115039e-66	3.19897632346224e-65	0.0364714224007634	-4.63924038638661	0.034	0.327	0.103975535168196	922	9862	1.28576149378296	0.0724032892382556
PCOLCE	1.00606339328287e-66	3.21246449027566e-65	0.0580128276355336	-4.71898643323594	0.054	0.356	0.151685393258427	922	9862	2.21284706621761	0.11690754643583
IFNAR2	1.01850077216279e-66	3.24684688778322e-65	0.498486254245649	1.52395098287012	0.362	0.223	1.62331838565022	922	9862	0.371055971295853	0.829628495860565
APOBR	1.27726495150842e-66	4.06508907480076e-65	0.27841001529623	2.87873063947069	0.227	0.049	4.63265306122449	922	9862	0.126482004405407	0.527955330604461
BEST1	1.32068970307245e-66	4.1964267918214e-65	0.186593428218058	2.81867601610966	0.175	0.043	4.06976744186047	922	9862	0.0854127842288901	0.329925909756491
ADPGK	1.4065863317559e-66	4.46206815780182e-65	0.542318070001388	1.530079494229	0.377	0.234	1.61111111111111	922	9862	0.417480995194493	0.966091342128243
MOB3A	1.66703228436782e-66	5.27965957684309e-65	0.382309673363274	1.78979915809476	0.29	0.155	1.87096774193548	922	9862	0.254094643784504	0.683517004998744
CSGALNACT1	1.81598846987159e-66	5.74206695693055e-65	0.0185995036631175	-4.00630914166146	0.016	0.277	0.0577617328519856	922	9862	0.465766321127196	0.0481526161946101
ADAMTS1	2.44780048836301e-66	7.72726108712779e-65	0.0606715737431052	-4.31947930189646	0.054	0.368	0.146739130434783	922	9862	1.8512777387335	0.128487221203169
VCAN	2.55134060232576e-66	8.04106472493141e-65	6.19020359628776	1.52081804086316	0.818	0.444	1.84234234234234	922	9862	4.68445200094149	12.6144838687154
NUP214	2.81969906629358e-66	8.87247055714321e-65	0.495718229767783	1.54999783587565	0.348	0.225	1.54666666666667	922	9862	0.378737853686479	0.876063631074273
MAPKAPK3	4.54907843323073e-66	1.42910144123756e-64	0.306087270345884	2.06101962814438	0.252	0.108	2.33333333333333	922	9862	0.178316486138664	0.551655223836193
LARP6	4.70019713527015e-66	1.47419408858812e-64	0.011174084503325	-3.99044542966948	0.015	0.25	0.06	922	9862	0.327712555201245	0.0172917005168723
CPEB4	4.73224123147226e-66	1.4818544764446e-64	0.702809568664178	1.63145887160385	0.434	0.249	1.7429718875502	922	9862	0.599834722226583	1.24006122292922
HEG1	5.6589621424904e-66	1.76919900036766e-64	0.037000817447677	-3.11059390404294	0.038	0.309	0.122977346278317	922	9862	0.492425771408713	0.0838503896148383
COL5A1	6.50406391982174e-66	2.03014489542301e-64	0.056923178007064	-4.55415135512728	0.055	0.341	0.161290322580645	922	9862	1.80646294944798	0.110589106986162
NFAM1	9.61800850827296e-66	2.9973043822416e-64	0.218936537585022	3.15313123364679	0.179	0.035	5.11428571428571	922	9862	0.0905894348802999	0.417685714517478
HAPLN3	1.38011714954151e-65	4.29404129439749e-64	0.0240944194564807	-3.89774367449998	0.024	0.273	0.0879120879120879	922	9862	0.508249134494497	0.0512674199093978
PYCARD	1.41796765780069e-65	4.40476023539812e-64	0.943547567686217	1.42301206749805	0.488	0.322	1.51552795031056	922	9862	0.790425291410948	1.68510913557721
ACSL3	1.43214267231223e-65	4.44169799135304e-64	0.641117638322654	1.35714997828872	0.387	0.286	1.35314685314685	922	9862	0.51146552904878	1.23122617403782
GCHFR	1.51414271862111e-65	4.6885381060997e-64	0.52796949188262	2.41802997522977	0.262	0.137	1.91240875912409	922	9862	0.471654968408766	1.43714770244003
YAP1	1.68066315424814e-65	5.19589438752136e-64	0.0161862552950756	-3.79785534656109	0.016	0.264	0.0606060606060606	922	9862	0.339863534118115	0.0302185308885551
CD151	2.34171072655332e-65	7.22808044262791e-64	0.515605888537573	-1.27324598889859	0.357	0.578	0.617647058823529	922	9862	1.81011379277264	0.90008001766668
SFT2D1	2.38418266056987e-65	7.34751442431721e-64	0.731065868879795	1.26758749845878	0.471	0.315	1.4952380952381	922	9862	0.561359087688749	1.19343291420334
MAT2A	3.14474478623743e-65	9.67606125208434e-64	1.15994029127921	1.29009394257388	0.546	0.388	1.40721649484536	922	9862	1.0397288424665	2.13968751650665
SERPINB1	5.86270512339552e-65	1.80104524217297e-63	1.23852332190028	1.13163365787393	0.574	0.451	1.27272727272727	922	9862	1.21721234758295	2.14915376593105
PHLDB2	6.51195433662301e-65	1.99734170394276e-63	0.0116370832165176	-3.94066706368194	0.014	0.267	0.0524344569288389	922	9862	0.41877645461404	0.0189465314865546
CST6	7.24449029322977e-65	2.21852532664797e-63	0.10146058796589	5.08022729791299	0.081	0.004	20.25	922	9862	0.0262406195890522	0.221459470687293
LPXN	8.35293776363296e-65	2.5539501218806e-63	0.32664394901216	2.36263695666751	0.27	0.095	2.84210526315789	922	9862	0.2145345906404	0.577963152285814
SH3BP1	9.34048029643979e-65	2.85141255642964e-63	0.300553049997173	2.5035612294221	0.246	0.075	3.28	922	9862	0.173190111786143	0.535899744346584
EIF4E	1.58716847976214e-64	4.83762982091763e-63	0.588020691508018	1.31930019590255	0.367	0.286	1.28321678321678	922	9862	0.505498194108995	1.20570707046543
CLEC4A	2.31028660965362e-64	7.03064685623229e-63	0.350401155117176	2.61312511437459	0.259	0.07	3.7	922	9862	0.178627449107253	0.634038362798098
RBPMS	2.78242708888237e-64	8.45423080787602e-63	0.0158563974323114	-3.95250685343782	0.015	0.253	0.0592885375494071	922	9862	0.340138378853941	0.0311027985637084
KCNAB2	3.40056928523701e-64	1.0316298021953e-62	0.359500467963115	2.35797689238405	0.279	0.097	2.87628865979381	922	9862	0.22947933777922	0.674546190189786
MFSD1	3.61652333275103e-64	1.09543477770524e-62	1.14163830847354	1.54096205156806	0.57	0.29	1.96551724137931	922	9862	0.814336256308064	1.86251804677807
MTSS1	3.80294393658083e-64	1.15010960794325e-62	0.623322150912619	1.60520301334659	0.388	0.233	1.66523605150215	922	9862	0.499024836149082	1.13972652904771
ZNF521	3.8712845207439e-64	1.16895960854636e-62	0.0233099947613384	-3.71486746345589	0.022	0.284	0.0774647887323944	922	9862	0.457243278073092	0.0493423146473973
SYN1	4.28329772811372e-64	1.29136445923875e-62	0.101392099004665	4.34399521483009	0.084	0.009	9.33333333333333	922	9862	0.0272084339212848	0.220394754950108
EFEMP2	4.67588066546184e-64	1.40754141517912e-62	0.0202557464685711	-3.88557890712933	0.023	0.265	0.0867924528301887	922	9862	0.436327978688788	0.0333399822129264
TLR4	6.21299121689019e-64	1.8673543617256e-62	0.384389120467301	1.93067289964678	0.284	0.136	2.08823529411765	922	9862	0.247130246865084	0.742913208702918
CBX5	7.42925175370275e-64	2.22946341979172e-62	0.107576127454141	-1.97694504582839	0.106	0.388	0.27319587628866	922	9862	0.67492742701384	0.191968879754241
MIDN	8.04639895350683e-64	2.41094413019867e-62	0.955855416580287	1.29649219056718	0.496	0.344	1.44186046511628	922	9862	0.803519568287054	1.70421070917889
CRIM1	1.08656426097157e-63	3.25066594136202e-62	0.0541629326587143	-3.19394521336671	0.051	0.341	0.149560117302053	922	9862	0.899210529275917	0.105857942115639
KIAA1462	1.08961519857693e-63	3.2547860447814e-62	0.0106596359657245	-4.62830362479017	0.011	0.236	0.0466101694915254	922	9862	0.36653115763949	0.0185334345983285
SIGLEC9	1.15485890096747e-63	3.44438438469531e-62	0.133396871328375	3.45366248802212	0.131	0.019	6.89473684210526	922	9862	0.0433926797199691	0.227597142223254
VCL	1.94999359176315e-63	5.80697938521076e-62	0.147610729409689	-1.88433622986052	0.136	0.412	0.330097087378641	922	9862	0.860637593140597	0.274501916315397
RANBP2	2.67311389464681e-63	7.94822213995442e-62	0.790640106976505	1.23010150907549	0.44	0.347	1.26801152737752	922	9862	0.729185137028585	1.58804566567909
LDB2	3.13827456942904e-63	9.31708202704079e-62	0.0233254955692364	-3.90986387200732	0.02	0.297	0.0673400673400673	922	9862	0.57913374473093	0.0545100644897968
CCL3L3	3.37204033241663e-63	9.99583785124601e-62	2.0312913247276	2.90290518595013	0.527	0.113	4.66371681415929	922	9862	1.39753519626912	6.43195913939146
NFKBIE	3.55567828594751e-63	1.05241582874483e-61	0.231965261623804	2.36077080964873	0.194	0.069	2.81159420289855	922	9862	0.116709181086818	0.435141492688288
PSMB5	3.85649124821075e-63	1.1397162433542e-61	0.168547546335491	-1.81510688724126	0.163	0.415	0.392771084337349	922	9862	0.783780174119588	0.2871407048149
ATF5	4.74661969694418e-63	1.40064896247005e-61	0.464354987957798	1.76631593157194	0.323	0.167	1.93413173652695	922	9862	0.319757157891568	0.857138553958988
NUCB2	5.0494508100537e-63	1.48775182503491e-61	0.126713465827339	-1.87933441700777	0.117	0.413	0.283292978208232	922	9862	0.832012458337869	0.232763955032029
MYD88	5.74778242484126e-63	1.69094367675436e-61	0.423554970250989	1.6098598056398	0.322	0.189	1.7037037037037	922	9862	0.295582841165105	0.760328973804122
PLOD2	8.19886670410027e-63	2.4083861318419e-61	0.0162326038322389	-3.99470783795299	0.017	0.231	0.0735930735930736	922	9862	0.335053746792712	0.0327076030883465
AQP1	8.79247352001845e-63	2.57886033288505e-61	0.0626761024761222	-3.99255743024882	0.052	0.35	0.148571428571429	922	9862	1.52543178669326	0.143486074100834
AKR1C3	9.24959069050793e-63	2.70884850252436e-61	0.020483294100019	-3.90972631610477	0.018	0.298	0.0604026845637584	922	9862	0.545029817314136	0.0432899024664452
NAF1	9.324719351926e-63	2.72674424838425e-61	0.260655077626156	2.2176219904672	0.18	0.094	1.91489361702128	922	9862	0.166621741696361	0.599381735000767
RHOJ	1.00603578441134e-62	2.93744322277221e-61	0.0171042272322666	-4.1177983658263	0.018	0.257	0.0700389105058366	922	9862	0.453714275306788	0.0294502813137753
KDELR3	1.24487434042875e-62	3.62935928395464e-61	0.00724868419825309	-5.51305505306048	0.008	0.212	0.0377358490566038	922	9862	0.356889517519893	0.0137641930070532
TGFBR2	1.26101508872632e-62	3.67091308613354e-61	0.520772786530405	-1.34808044471961	0.359	0.62	0.579032258064516	922	9862	2.18486405280965	0.928476853313583
IFITM3	1.43105486791503e-62	4.1596850465584e-61	1.95969039415809	-0.966197665818736	0.627	0.787	0.796696315120711	922	9862	7.1251003263679	4.27465280964047
RDX	1.47695564050259e-62	4.2866984157035e-61	0.19412209248048	-1.63639171190969	0.174	0.452	0.384955752212389	922	9862	0.964538772078902	0.344170019092257
H3F3B	1.5203991741794e-62	4.40621197333721e-61	11.0184051884966	0.531216547477623	0.954	0.915	1.04262295081967	922	9862	10.2315258245265	14.3596618005387
FRMD6	1.71410227199525e-62	4.96018344958626e-61	0.0272680637354454	-3.72545719062627	0.027	0.282	0.0957446808510638	922	9862	0.568221305937871	0.0619105837892576
YES1	1.83105261328219e-62	5.29073538155802e-61	0.0245355542797197	-3.51509185544602	0.022	0.26	0.0846153846153846	922	9862	0.348407839288632	0.0511589982038972
RBPJ	1.88145630011273e-62	5.42830848842614e-61	1.32973490604419	1.12868162853933	0.593	0.466	1.2725321888412	922	9862	1.24785153901102	2.29801643457712
SLC7A7	2.44956297018063e-62	7.05691874342705e-61	0.416055819323215	2.21743269363209	0.316	0.099	3.19191919191919	922	9862	0.224451756447532	0.723905732185915
ECE1	2.68420430705792e-62	7.72145517086513e-61	0.130088051233049	-2.39028349530768	0.098	0.386	0.253886010362694	922	9862	1.01734321909293	0.312860572210182
FAP	2.76863074372561e-62	7.95255442281953e-61	0.0194476492311799	-4.69500030372802	0.018	0.262	0.0687022900763359	922	9862	0.62171255479291	0.0417646488053782
CD84	4.11743680156027e-62	1.18093917467759e-60	1.06136563303949	2.25005094469065	0.529	0.148	3.57432432432432	922	9862	0.642188241360369	1.83426989402858
C1orf21	5.02943172371898e-62	1.44038776582385e-60	0.0181233558771998	-3.49272655005384	0.023	0.272	0.0845588235294118	922	9862	0.388638543781847	0.0282874403114556
TPP1	5.33195957418979e-62	1.52478361587786e-60	1.0290904602056	1.32286332286175	0.552	0.343	1.60932944606414	922	9862	0.807842241211807	1.64921732105589
SEPT11	6.21317851815615e-62	1.77417723148406e-60	0.137304687995287	-1.87325168831082	0.132	0.422	0.312796208530806	922	9862	0.876520477225812	0.234420218780112
MEFV	6.36323293021475e-62	1.81436110793191e-60	0.095498532598834	4.26016388999721	0.092	0.008	11.5	922	9862	0.0288140502769536	0.176899838713963
CDH11	6.7285188479791e-62	1.91570684506298e-60	0.012974355135718	-4.51405292770208	0.012	0.254	0.047244094488189	922	9862	0.501297119336572	0.0292663553045739
SNHG7	1.12075205742118e-61	3.18627843693162e-60	0.158797187144591	-1.72598544097557	0.153	0.454	0.337004405286344	922	9862	0.918411684038491	0.26971185204749
SULF1	1.44028688330206e-61	4.08873266170683e-60	0.0256032759905194	-3.88653625310729	0.023	0.285	0.0807017543859649	922	9862	0.695416837757453	0.0534442307540844
PTPN2	1.54587222897573e-61	4.38207454295364e-60	0.544674691818149	1.46545165577959	0.379	0.242	1.56611570247934	922	9862	0.448535503770718	0.929244431390582
CTSB	1.75149574860564e-61	4.95772726745055e-60	8.56257619014865	1.22259203817424	0.91	0.627	1.45135566188198	922	9862	6.35624111691114	13.5945637607237
CD320	1.81133549706261e-61	5.11965553428482e-60	0.0348458041335471	-3.11726708478087	0.033	0.283	0.11660777385159	922	9862	0.479516754659876	0.0796772982473214
SEPP1	1.99643348035499e-61	5.63463649622398e-60	0.16847412777937	-3.13908224372275	0.118	0.499	0.236472945891784	922	9862	3.26840180767554	0.432937614203671
TNS2	2.08589420645457e-61	5.8785940201037e-60	0.0281783645433493	-3.29048602183019	0.026	0.291	0.0893470790378007	922	9862	0.435934529707684	0.0579110407679482
UBE2R2	2.10183917400379e-61	5.91495869430936e-60	0.886513191161969	1.02951125731183	0.507	0.403	1.25806451612903	922	9862	0.751437955002068	1.46428486081643
CFL1	2.84713236985704e-61	8.00077110754913e-60	8.829060419848	0.594118897118034	0.914	0.856	1.06775700934579	922	9862	7.80765204415947	11.5053412648442
PLSCR4	2.85475977897341e-61	8.01062895554356e-60	0.022282482460338	-3.77554672005221	0.023	0.303	0.0759075907590759	922	9862	0.563865418272398	0.0405696237878525
LAPTM4A	3.09557976741737e-61	8.67386803417841e-60	1.89771880959681	-0.912049875566783	0.71	0.778	0.912596401028278	922	9862	5.06116690292905	2.92791862071837
TMEM47	3.78627542488264e-61	1.05939441600385e-59	0.0130602774903279	-3.97129816850004	0.014	0.248	0.0564516129032258	922	9862	0.348410829521447	0.0225827719728259
TSPAN4	4.07507381268939e-61	1.13856157128675e-59	0.244249959488292	-1.38730938292184	0.208	0.505	0.411881188118812	922	9862	1.11770760780794	0.431309041872703
RND3	4.25543785797106e-61	1.18724884628559e-59	0.0255353005775845	-3.38834234516269	0.023	0.308	0.0746753246753247	922	9862	0.776879947220276	0.0607090855709936
PRDX4	8.77193571837978e-61	2.44382610285979e-59	0.256450070696569	-1.76729778298615	0.229	0.452	0.506637168141593	922	9862	1.15499232613041	0.438959871216905
AEBP1	1.08667454941952e-60	3.02310061344949e-59	0.0716609770729888	-3.60390091669453	0.063	0.375	0.168	922	9862	1.62595812773031	0.158620426647957
ECSCR.1	1.16036526379411e-60	3.22349470282003e-59	0.0308748830611023	-4.31218932779899	0.034	0.272	0.125	922	9862	0.848913691887967	0.0531606052855992
LIPN	1.19912922958346e-60	3.32642895841369e-59	0.0568857717611793	6.97187438996762	0.053	0.001	53	922	9862	0.0104300191333044	0.109383665195029
ADAM8	1.22370659061681e-60	3.38977184631546e-59	0.323435171054357	2.94137612701408	0.232	0.053	4.37735849056604	922	9862	0.160587584976906	0.672611329757585
VMO1	1.32483591118415e-60	3.66468835403799e-59	0.462418817080046	2.90649648519911	0.268	0.075	3.57333333333333	922	9862	0.298952231715607	1.19799838359902
ARHGAP30	1.46417376909508e-60	4.04436407866803e-59	0.564992827001148	2.2482067757682	0.399	0.132	3.02272727272727	922	9862	0.391729389743537	0.965257140929599
TSPAN5	1.50757852834238e-60	4.15835064711289e-59	0.0131672777110048	-4.33252260314457	0.013	0.221	0.0588235294117647	922	9862	0.339003451148756	0.027260715054769
PLPP3	1.92749437591183e-60	5.30907303597471e-59	0.0787538921162001	-3.2865225597939	0.069	0.379	0.182058047493404	922	9862	1.29415915167946	0.175919453546901
SLC6A6	1.93273731059763e-60	5.31281666093056e-59	0.781040094418359	1.68108242169741	0.462	0.218	2.11926605504587	922	9862	0.53374942680463	1.35817898881857
EMCN	1.93431769820983e-60	5.31281666093056e-59	0.0412015515398945	-4.11038246513216	0.035	0.317	0.110410094637224	922	9862	1.12009239416068	0.0953958337189446
ADGRL2	1.96654315601381e-60	5.39370919772138e-59	0.00986117619568083	-4.57932565344158	0.011	0.235	0.0468085106382979	922	9862	0.357393839890349	0.0175974854592473
CNDP2	1.97190117577144e-60	5.400787361134e-59	0.518698049284892	1.40354261772597	0.362	0.24	1.50833333333333	922	9862	0.401859506389087	0.887985669374777
IL1A	2.04057584940732e-60	5.58101799825242e-59	0.155912141175268	4.97621738035357	0.105	0.006	17.5	922	9862	0.0499924374638781	0.387007787812474
ID3	2.09962253624506e-60	5.7344466067165e-59	0.305807612742627	-2.15948140083746	0.221	0.487	0.453798767967146	922	9862	2.47205874309022	0.634530726882401
CALCRL	2.33646267793937e-60	6.37234968235751e-59	0.0671083520425626	-3.62210967563369	0.063	0.341	0.18475073313783	922	9862	1.26966137489135	0.13998145847382
RB1	2.34230612069755e-60	6.37933961107627e-59	0.885352613900812	1.35122653294135	0.485	0.314	1.54458598726115	922	9862	0.714086078816347	1.54887014437867
PDLIM4	2.37365916080491e-60	6.45568895678494e-59	0.0661353932802906	-2.69303541515315	0.064	0.3	0.213333333333333	922	9862	0.495760032263834	0.12734393343819
SORBS3	2.67474412788431e-60	7.26439585346904e-59	0.136034550806384	-1.7298167233749	0.13	0.422	0.308056872037915	922	9862	0.768676332595256	0.240896767114791
PSTPIP2	3.1332761579954e-60	8.4978644586302e-59	0.19053462015359	2.88015754314007	0.164	0.042	3.9047619047619	922	9862	0.0934513505011647	0.351317352774856
ITGB2	3.37316819971223e-60	9.13574217431811e-59	1.04841358703745	2.0724049962343	0.523	0.175	2.98857142857143	922	9862	0.704296701604648	1.77555675426237
SDC2	3.53933702834529e-60	9.57245449974999e-59	2.15172358644691	1.30264787691818	0.642	0.382	1.68062827225131	922	9862	1.63058532011113	4.02790978501074
CFL2	3.60701917500039e-60	9.74195762181356e-59	0.0289485192396242	-3.10408184763287	0.031	0.27	0.114814814814815	922	9862	0.365779485359459	0.0508303006954781
SYNE1	5.9925920894474e-60	1.61625444897912e-58	0.0550258243045507	-2.52733612675979	0.057	0.355	0.16056338028169	922	9862	0.649091748872205	0.097514486184184
RPS4X	6.08739269216425e-60	1.639549006812e-58	9.3135291024316	-0.575915184920119	0.915	0.946	0.96723044397463	922	9862	19.2839520145571	12.6640842100975
RIN3	8.5407463622084e-60	2.29714182239979e-58	0.377706617411159	1.80801827849219	0.291	0.148	1.96621621621622	922	9862	0.254207699626238	0.678083132211879
VGLL4	1.01696385885574e-59	2.73147502752882e-58	0.204600323938051	-1.68939015986704	0.18	0.457	0.393873085339168	922	9862	1.01764405002526	0.385446298658609
MAP4	1.16975927945463e-59	3.13753640665859e-58	0.218149511970765	-1.53239839967649	0.2	0.452	0.442477876106195	922	9862	0.928664233081951	0.39200006775611
CCDC88A	1.48321932599756e-59	3.97282135170089e-58	0.969554680841712	1.16075494082843	0.524	0.369	1.42005420054201	922	9862	0.825556485179021	1.59310083213325
PALMD	1.66251887758348e-59	4.446952144909e-58	0.0331060843229145	-3.98589542313845	0.035	0.303	0.115511551155116	922	9862	0.888279965538196	0.0591561718002491
MPEG1	1.78530103040095e-59	4.76881371389792e-58	1.87330588447112	2.1874439196748	0.653	0.16	4.08125	922	9862	0.998451242828779	3.18673889738136
DBNL	2.4146070651839e-59	6.44093950474159e-58	0.709021192083719	1.16811028433004	0.45	0.322	1.39751552795031	922	9862	0.573687432044936	1.2108521830999
SERPING1	2.69644846607585e-59	7.18289546182341e-58	0.0733801265066634	-3.80637266728068	0.069	0.4	0.1725	922	9862	2.38798197967429	0.141354313089638
ARL4C	3.12370758403604e-59	8.30966042122637e-58	3.18925011697961	1.59992225210056	0.717	0.378	1.8968253968254	922	9862	2.64665041871559	5.88709214697295
GMFB	3.6404047283545e-59	9.67094403655485e-58	0.451990745033242	1.50001709586871	0.339	0.202	1.67821782178218	922	9862	0.323730697468604	0.77166335458369
AVPI1	4.7134614019693e-59	1.25044980112817e-57	0.222523942184227	2.44515038144033	0.183	0.065	2.81538461538462	922	9862	0.117774904472717	0.402643524857397
FKBP5	4.81479144004033e-59	1.27559174854256e-57	0.805756731497647	1.53441343996151	0.469	0.269	1.74349442379182	922	9862	0.691993599913604	1.40917848662808
SMARCA1	5.56416835944488e-59	1.47211997167027e-57	0.0169752055407979	-3.91289761057003	0.015	0.241	0.0622406639004149	922	9862	0.302692790584318	0.0359196467683453
LILRA1	8.47182169466882e-59	2.23835658525176e-57	0.0885899757421844	4.26965524033513	0.084	0.008	10.5	922	9862	0.0261399501633027	0.16041102405859
CDC42	9.73938594972455e-59	2.56977068084591e-57	3.74771214370934	0.531482015922686	0.85	0.785	1.0828025477707	922	9862	3.72888332871544	5.0730882235238
HIPK2	1.09335492540495e-58	2.88094578311988e-57	0.592951621026159	1.41588942701805	0.387	0.241	1.60580912863071	922	9862	0.448302483297123	1.02864451815174
FAM20C	1.11812537015431e-58	2.9422281391097e-57	0.471631424877335	1.69985306162136	0.317	0.171	1.85380116959064	922	9862	0.317472996781827	0.890411088014877
SNX7	1.49425023804157e-58	3.92664731472382e-57	0.0112855965790699	-4.02413601994537	0.013	0.228	0.0570175438596491	922	9862	0.251852645372211	0.0204345428550337
ST8SIA4	1.67063501449347e-58	4.38423326475575e-57	0.512791283743087	1.91140208297968	0.352	0.153	2.30065359477124	922	9862	0.347795262833431	0.898308021516805
LUM	1.73956017263513e-58	4.55896052790602e-57	0.230856132540976	-4.2469856951369	0.167	0.404	0.413366336633663	922	9862	9.39026355148763	0.607900511501729
PPDPF	1.83721657919198e-58	4.80841367415441e-57	0.421415404028	-1.13302038705259	0.317	0.582	0.5446735395189	922	9862	1.58029504031978	0.751093374259002
CSK	2.02525078779732e-58	5.29341758326702e-57	0.51748088555012	1.48356350491045	0.371	0.231	1.60606060606061	922	9862	0.447560526902633	0.863682785941383
SCIMP	2.17442244354704e-58	5.67568038083433e-57	0.205473046090491	2.9047405136213	0.174	0.04	4.35	922	9862	0.0926179088369655	0.371612901103405
MCAM	2.93201973489966e-58	7.6429029175414e-57	0.0497140541462031	-4.30564426554033	0.049	0.322	0.152173913043478	922	9862	1.54648274483071	0.0978251832125179
PIK3AP1	3.20819267798362e-58	8.35160840911237e-57	0.401199558426174	2.37362800391778	0.304	0.092	3.30434782608696	922	9862	0.242491172035473	0.696117326631639
LILRA2	3.57393966469619e-58	9.29128752936925e-57	0.106013397109535	3.9192550043208	0.094	0.012	7.83333333333333	922	9862	0.0348635840087653	0.208553008170835
CD68	3.62546932694694e-58	9.41266709369962e-57	2.63895694013114	1.68117783998365	0.758	0.285	2.65964912280702	922	9862	1.61208215247414	4.08000597136319
PROCR	4.55001093637852e-58	1.17972683558422e-56	0.0257941689460111	-3.29718356503132	0.031	0.275	0.112727272727273	922	9862	0.43197884326535	0.0410799942453174
FYB	5.88699307991569e-58	1.5243471029566e-56	1.35758495851698	2.1120844517401	0.567	0.201	2.82089552238806	922	9862	0.985718882823872	2.38922876132905
RIT1	6.45338610671695e-58	1.66878385945768e-56	0.436549216829998	1.53624220057332	0.324	0.193	1.67875647668394	922	9862	0.300452878988438	0.791792978046106
YBX1	6.75903057607209e-58	1.74549944996412e-56	5.6700353512471	0.566978255858893	0.85	0.82	1.03658536585366	922	9862	5.84339195173948	8.25593583244656
RASSF8	7.04140799099516e-58	1.81601087258477e-56	0.0166168198149643	-3.43106642960507	0.017	0.243	0.0699588477366255	922	9862	0.312472766858423	0.029869572873707
ACTR3	7.27683918145338e-58	1.87424390360983e-56	1.8331114044387	0.831852494267749	0.691	0.559	1.23613595706619	922	9862	1.6553923447161	2.82360993654885
PSIP1	1.1692206974989e-57	3.00749546078884e-56	0.124726084390937	-1.79049750229348	0.117	0.422	0.277251184834123	922	9862	0.8160823928074	0.233742733445202
MX2	1.20364752460378e-57	3.09195901762815e-56	0.428451832659924	2.09448065301372	0.274	0.131	2.09160305343511	922	9862	0.311003482624181	1.00126500475971
PRCP	1.28748831864915e-57	3.30296805335771e-56	0.247589755854544	-2.05611540319699	0.208	0.452	0.460176991150442	922	9862	1.51246673781568	0.46510969796611
CORO1A	1.60465199377493e-57	4.11120720302335e-56	1.28622067694944	2.10591876801578	0.598	0.203	2.94581280788177	922	9862	0.950521857468848	2.08001714207722
MT1E	1.75199185647395e-57	4.48279390013058e-56	0.0922756222984	-3.5577821409811	0.077	0.388	0.198453608247423	922	9862	1.8828167693128	0.196619270807447
SNCG	1.85274852614347e-57	4.7343689670678e-56	0.0364698710453366	-3.76750762707245	0.034	0.294	0.115646258503401	922	9862	0.702851202134296	0.0790706296432015
SDPR	2.11069094542308e-57	5.38641681426472e-56	0.0491273869285389	-4.26222505894036	0.042	0.33	0.127272727272727	922	9862	1.38169717279499	0.10567265285065
PABPC4	2.18444081832253e-57	5.56731797550457e-56	0.904622736521927	1.05243246142988	0.499	0.397	1.25692695214106	922	9862	0.841133903937922	1.57186950445304
LPP	2.40307557723378e-57	6.11651932917382e-56	0.339868433401344	-1.40532777884209	0.265	0.548	0.483576642335766	922	9862	1.53235745345389	0.622879065482945
LRRC25	2.62458879488197e-57	6.67160179153919e-56	0.349435488146641	2.45745692938852	0.28	0.073	3.83561643835617	922	9862	0.183828506344129	0.601120949174249
ESAM	2.94596954467162e-57	7.47876289369246e-56	0.0352765033361357	-3.6894860929452	0.031	0.267	0.116104868913858	922	9862	0.608624005539862	0.0799574696756839
GGA1	3.73439122595681e-57	9.46792330899037e-56	0.504260548974982	1.47927959383837	0.355	0.219	1.62100456621005	922	9862	0.399114924015519	0.898742913205702
JAG1	4.66740309959758e-57	1.18180105045279e-55	0.113881649247705	-2.42059386873865	0.098	0.372	0.263440860215054	922	9862	1.00129369212443	0.233505724398115
PON2	5.2384359127204e-57	1.32466352092017e-55	0.0444491930602597	-2.86212138054579	0.042	0.277	0.151624548736462	922	9862	0.400083865216878	0.0941257024090184
MEOX2	6.02106610327647e-57	1.52059287590018e-55	0.0208686136242837	-3.79424678188334	0.021	0.254	0.0826771653543307	922	9862	0.415422775153875	0.0399413690252882
ADGRL4	6.33913564757577e-57	1.59884347344693e-55	0.027971562297908	-4.69221597197911	0.023	0.293	0.0784982935153584	922	9862	1.10456399524244	0.0662387344282053
CLEC14A	7.10087964989566e-57	1.7886490372004e-55	0.0307540525388272	-4.45800772565614	0.028	0.286	0.0979020979020979	922	9862	1.06714518539633	0.0729541250379275
TRABD	7.13105980540481e-57	1.79392741236613e-55	0.56496818167202	1.47436141773061	0.387	0.236	1.63983050847458	922	9862	0.480208638560249	1.0077372188505
RNASE2	7.64356545189723e-57	1.92037175423247e-55	0.0906100301478436	4.27707568964368	0.081	0.008	10.125	922	9862	0.0256862926589106	0.170472405529775
TLE3	7.66777299477213e-57	1.92396791814631e-55	0.429781951828302	1.56121072893049	0.291	0.202	1.44059405940594	922	9862	0.361241995116474	0.873480619821551
DOCK5	8.94746735420179e-57	2.24217074961093e-55	0.307354540581541	2.29630498943556	0.234	0.079	2.9620253164557	922	9862	0.168705000856397	0.602012119611626
BRI3	1.4477324797538e-56	3.62324398987031e-55	3.65788556576459	0.650099187479389	0.821	0.733	1.12005457025921	922	9862	3.62724289392833	5.44848538923708
EPHB4	1.76791008155939e-56	4.41886625269974e-55	0.0166463642572032	-4.13695115987508	0.015	0.239	0.0627615062761506	922	9862	0.397924653112123	0.0372219086204289
RP11-160E2.6	2.34085678719343e-56	5.84342761023921e-55	0.288787310229129	2.42294911041211	0.211	0.078	2.7051282051282	922	9862	0.178573334160023	0.571566034240388
SH3BP2	2.69062670254476e-56	6.70793934072889e-55	0.691242771232801	1.31974449727056	0.441	0.287	1.53658536585366	922	9862	0.579959745290234	1.17595871906542
RORA	2.74773972277548e-56	6.83892152313242e-55	0.0186574915070006	-3.70460980856711	0.02	0.312	0.0641025641025641	922	9862	0.710212020570022	0.0343432288611765
COBLL1	2.75019882294022e-56	6.83892152313242e-55	0.00969724917863379	-4.21977706744738	0.011	0.242	0.0454545454545455	922	9862	0.377166953328196	0.0174029864584102
TFPI	3.59604656254132e-56	8.93087119478652e-55	0.189795102405528	-1.7917905160524	0.155	0.432	0.358796296296296	922	9862	1.11962134506552	0.39365365710264
NDN	3.66304204999668e-56	9.08565251329533e-55	0.00718283086453697	-4.50086470580747	0.011	0.236	0.0466101694915254	922	9862	0.367690114650022	0.0106570983592876
ALOX5AP	3.81222392510017e-56	9.44363139458571e-55	0.924454577597546	2.98638679279138	0.397	0.103	3.85436893203884	922	9862	0.631379355853825	2.6161482629025
C9orf3	4.92930540178943e-56	1.21953273337401e-54	0.0249366330387712	-3.15186645994256	0.027	0.27	0.1	922	9862	0.39672136725115	0.0449604594781379
LRG1	6.1122159727066e-56	1.51026876499686e-54	0.145479764879904	3.61576607026144	0.116	0.016	7.25	922	9862	0.0486286819105404	0.328430983642194
MYH10	7.56950149466987e-56	1.86797621910343e-54	0.0133289021867409	-3.89177057345379	0.015	0.226	0.0663716814159292	922	9862	0.290746252739866	0.0238261199528958
GGA2	1.22947927511771e-55	3.03022230468174e-54	0.403328757509101	1.62840090640969	0.311	0.176	1.76704545454545	922	9862	0.312667483518343	0.698893526009972
PREX1	1.37219376156199e-55	3.37768099839676e-54	0.615395252621918	2.00765999597373	0.402	0.157	2.56050955414013	922	9862	0.446435220367973	1.1284075434157
EPAS1	1.48583577094411e-55	3.6527891784803e-54	0.14990820875984	-2.12255830243154	0.13	0.4	0.325	922	9862	1.06210843798849	0.302484888242349
NFIX	1.52802823647106e-55	3.75177235939598e-54	0.0417369811762307	-3.35231452260201	0.04	0.308	0.12987012987013	922	9862	0.693832721147194	0.0846634560250253
C4orf48	1.88315994935743e-55	4.61789765134988e-54	1.12022073948317	1.0975334251397	0.581	0.355	1.63661971830986	922	9862	0.894231511152063	1.80632899755258
ASAP2	2.00580053839572e-55	4.91244298106336e-54	0.0208107801872679	-3.38843605652279	0.022	0.252	0.0873015873015873	922	9862	0.328307148807041	0.0464662934303961
UBE2D1	2.09459899033046e-55	5.12346817181964e-54	0.41447919331243	1.41967149474563	0.308	0.214	1.4392523364486	922	9862	0.307739365213243	0.7433891065821
ABCA1	2.51914256737332e-55	6.15417667903788e-54	0.972136313283799	1.64650978970259	0.486	0.245	1.98367346938776	922	9862	0.756915707566735	1.79058202270006
NFKB2	2.569984524241e-55	6.27050427332377e-54	0.337718527199024	1.8318227187699	0.264	0.13	2.03076923076923	922	9862	0.237484701891909	0.6256980216756
SIGLEC12	2.80957322820689e-55	6.84648634031468e-54	0.21014895577525	3.06676984788301	0.165	0.032	5.15625	922	9862	0.0821874186809424	0.415034282453124
ENO1	3.4604087051308e-55	8.42191585481522e-54	3.83671422281991	0.821665291901513	0.835	0.656	1.27286585365854	922	9862	3.14224381658013	5.69356141305192
EPHX1	4.97562744194981e-55	1.20945064045195e-53	0.0340311955970489	-3.08393505648187	0.036	0.328	0.109756097560976	922	9862	0.628847816654782	0.0596161633638426
ZC3H12A	5.81637177416465e-55	1.41204950712117e-53	0.19184080503634	2.51635430553758	0.161	0.054	2.98148148148148	922	9862	0.100265385177123	0.377611790150037
KLF2	6.07882158458603e-55	1.47392474481122e-53	0.548697501073368	-1.75450915208087	0.333	0.621	0.536231884057971	922	9862	3.97641702711002	1.14025290356869
MALL	6.9928262723662e-55	1.69343088035409e-53	0.00932451322309324	-4.83793177679934	0.009	0.209	0.0430622009569378	922	9862	0.367326398506256	0.0182424180143344
IGFBP6	7.91658999690529e-55	1.91475135671418e-53	0.0886870485101523	-4.32621956141539	0.075	0.364	0.206043956043956	922	9862	3.12855438686357	0.219542752573937
RAP2B	8.15565968342248e-55	1.97012370439545e-53	0.913925958281624	1.20689010744147	0.509	0.346	1.47109826589595	922	9862	0.802786149250589	1.51417718491816
MAP2K3	8.48942677531017e-55	2.04820586938811e-53	0.563168223649462	1.27958495607032	0.375	0.257	1.4591439688716	922	9862	0.433090729958628	1.03431234093041
CXCL5	9.60974058547385e-55	2.31562596561492e-53	0.232991694564002	4.61895464291639	0.108	0.016	6.75	922	9862	0.149274184956754	1.17474546297379
MRC2	1.84097984946198e-54	4.43065521691061e-53	0.0310207924208676	-3.77837207029941	0.033	0.284	0.116197183098592	922	9862	0.800478483388945	0.0545922805423588
SLC36A4	2.5884758496111e-54	6.22194083702563e-53	0.324836099222148	1.64214799413132	0.26	0.151	1.72185430463576	922	9862	0.225473905495741	0.56903679041385
PTPRG	2.88539574885285e-54	6.92708712743116e-53	0.00753907506572227	-4.53807640005492	0.009	0.224	0.0401785714285714	922	9862	0.309938544664824	0.0122524437720781
LOX	3.21239279269356e-54	7.70261285409605e-53	0.00914688697221444	-5.68648187801706	0.01	0.227	0.0440528634361234	922	9862	0.6525306102023	0.0188615433711178
SGPL1	3.75934750888881e-54	9.00298912042511e-53	0.32957742320489	1.7451322289951	0.271	0.136	1.99264705882353	922	9862	0.218391975002182	0.57051418897603
CRNDE	4.61687760637711e-54	1.10430260680946e-52	0.0127897673789701	-4.12095820346427	0.013	0.209	0.062200956937799	922	9862	0.287704206591186	0.0311859157102823
EGFL7	4.9811456625639e-54	1.18996754980611e-52	0.131708645807878	-3.03964586633179	0.11	0.381	0.288713910761155	922	9862	1.89299306403409	0.26912569389332
TGFBR3	5.59141243476315e-54	1.33411786756324e-52	0.0154074608476391	-4.0197869336482	0.015	0.302	0.0496688741721854	922	9862	0.707313691813475	0.0300882519771142
IGFBP5	6.03697568532696e-54	1.43866457324593e-52	0.106401646689622	-4.27535603068543	0.081	0.39	0.207692307692308	922	9862	6.23915764279552	0.308682217676535
DOCK9	6.04635907720435e-54	1.43913706995491e-52	0.0138521827483165	-4.18401293907235	0.012	0.24	0.05	922	9862	0.405693986920009	0.031740358645859
FNDC3B	6.45087610212929e-54	1.53354201322746e-52	0.881150909916119	1.01706797170241	0.444	0.397	1.1183879093199	922	9862	0.80694320027784	1.81419128311867
GNA11	6.5920564715837e-54	1.56519084427859e-52	0.0273316741107177	-2.95922246791199	0.028	0.255	0.109803921568627	922	9862	0.30463228576399	0.047701344545196
LY86	7.38951190378483e-54	1.75239571318292e-52	0.423283231959965	2.3205723931319	0.307	0.087	3.52873563218391	922	9862	0.232072602258071	0.759481889968701
TUBA1A	7.46081087047727e-54	1.76714894259806e-52	0.640952098087476	-1.22765660647807	0.377	0.618	0.610032362459547	922	9862	2.63388953170463	1.25604486543761
RCBTB2	8.33514952829036e-54	1.97184084826197e-52	0.32101971853248	1.76100254498951	0.254	0.147	1.72789115646259	922	9862	0.248693839719284	0.583967114637181
CSTB	9.40555792418384e-54	2.2223630546012e-52	1.83859277220328	0.896579593938986	0.648	0.59	1.09830508474576	922	9862	2.18738380330034	3.66678352240167
TTYH3	9.8172750558094e-54	2.31682925649599e-52	0.599743262008279	1.39738308458546	0.4	0.24	1.66666666666667	922	9862	0.474794881369061	1.02482279599127
CYB5D1	1.01963335154743e-53	2.40336850353834e-52	0.208964418957887	2.49519067990592	0.155	0.057	2.71929824561404	922	9862	0.109727346075116	0.493253948106435
TMEM59	1.04373219817571e-53	2.45719325977299e-52	0.929169814276546	-0.807514427335254	0.521	0.706	0.737960339943343	922	9862	2.46335256334251	1.54663568562125
MMP2	1.25487641858919e-53	2.95070457507682e-52	0.0943250064446395	-4.3250846204149	0.078	0.379	0.205804749340369	922	9862	4.27904169267807	0.22183044513449
PROS1	1.34476845556968e-53	3.15825693079807e-52	0.0344052887267918	-2.95935614675779	0.033	0.307	0.107491856677524	922	9862	0.512547337296451	0.0733855138608798
PBX1	1.35175175252539e-53	3.17082805544135e-52	0.0127713173937893	-3.63648809486657	0.013	0.261	0.0498084291187739	922	9862	0.406708594605933	0.0230948180163839
ETV3	1.41357643394905e-53	3.31185630537027e-52	0.333997543394783	1.77944726391758	0.256	0.141	1.81560283687943	922	9862	0.243043376573585	0.613985914486737
GMIP	1.4792443400319e-53	3.46153856032015e-52	0.217896963060239	2.39607005600196	0.179	0.064	2.796875	922	9862	0.127404950733746	0.434713941873835
CDC42SE1	1.51060826899974e-53	3.53068370179914e-52	0.637666394879008	1.27148014946501	0.42	0.292	1.43835616438356	922	9862	0.588265109805912	1.10459588690923
RAP1A	1.69932356285798e-53	3.96699231732729e-52	0.869313085567021	0.944244407301009	0.51	0.424	1.20283018867925	922	9862	0.835453931465757	1.37398275567668
DOCK8	1.91131134148339e-53	4.45651802715659e-52	0.598908576867279	1.93327530759628	0.395	0.174	2.27011494252874	922	9862	0.478619546303346	1.06193401075564
VKORC1	1.99641571602824e-53	4.64937724717189e-52	0.328525277234272	-1.40995778530418	0.269	0.493	0.545638945233266	922	9862	1.19550883050036	0.580756233761686
PDGFRB	2.53210697896084e-53	5.88987467857327e-52	0.0355215563402749	-4.15751130280238	0.039	0.305	0.127868852459016	922	9862	1.15387055650831	0.0629371242140213
JMJD6	2.7984506531089e-53	6.50163338116555e-52	0.323288185720596	1.74117573800299	0.236	0.135	1.74814814814815	922	9862	0.231179136162201	0.700729497898199
CTSD	2.99114933784699e-53	6.94103699567692e-52	6.53219171127441	1.17908780854132	0.851	0.676	1.25887573964497	922	9862	6.71112658316024	13.6393340484069
KDELC2	4.00818348678938e-53	9.29000430084698e-52	0.0314704236739305	-2.86759317806241	0.035	0.26	0.134615384615385	922	9862	0.32709273692437	0.0679465354737447
MS4A7	4.52631272548103e-53	1.04784139594886e-51	3.93622428402724	2.06335719265616	0.808	0.194	4.16494845360825	922	9862	2.01058335612322	6.00260366325607
NID2	4.93141952638297e-53	1.14026616064261e-51	0.0144820985915315	-4.15390387120098	0.014	0.203	0.0689655172413793	922	9862	0.322827718295533	0.0307976895650708
HLA-C	4.9884936845189e-53	1.15209320889732e-51	11.3286059743575	0.56615945227247	0.961	0.899	1.06896551724138	922	9862	10.0654115400416	14.3069775195952
UBXN2B	5.20588397719671e-53	1.20087330748004e-51	0.171998401017455	2.46170142838077	0.156	0.053	2.94339622641509	922	9862	0.0970874036073782	0.31670621842567
MMRN2	5.2464339605162e-53	1.20879330327249e-51	0.0217234882229091	-4.15772718125282	0.025	0.258	0.0968992248062016	922	9862	0.679142676530388	0.0367241736798921
BMP2K	6.76107288531001e-53	1.55592690328684e-51	0.6578441527028	1.46784923166243	0.408	0.248	1.64516129032258	922	9862	0.562442237219103	1.15150174774098
TPBG	7.01749487777308e-53	1.61302843254344e-51	0.00630954259205851	-4.66322063159924	0.008	0.209	0.0382775119617225	922	9862	0.27638893187538	0.0109381336445519
AOAH	7.83006632698844e-53	1.79767969060941e-51	0.366536750807962	2.55942630064233	0.271	0.074	3.66216216216216	922	9862	0.221350821625635	0.693331812330152
AP001055.6	8.38527849382367e-53	1.92287883951527e-51	0.162166144851597	3.12151761083246	0.144	0.03	4.8	922	9862	0.0746982407035736	0.29390163010912
JDP2	1.00500801672977e-52	2.30193002277116e-51	0.669538224310041	1.27713587024694	0.414	0.275	1.50545454545455	922	9862	0.51260382479169	1.18224921816806
P2RX4	1.03008076461992e-52	2.35658241750575e-51	0.33805713067299	1.61342886600779	0.258	0.16	1.6125	922	9862	0.245339107649587	0.639418619300713
NFIL3	1.09661027691665e-52	2.50583824264643e-51	0.867162136951695	1.34236087295786	0.485	0.291	1.66666666666667	922	9862	0.67409952141019	1.48125742679597
FAM107B	1.36739180669378e-52	3.12092735598208e-51	1.11564730585788	1.23498665884151	0.526	0.399	1.31829573934837	922	9862	1.18543924267166	1.97013824093604
PDLIM2	1.63026177588409e-52	3.71653815871535e-51	0.166604904191496	-1.65725754144137	0.163	0.415	0.392771084337349	922	9862	0.832568563867184	0.277607941193264
LMCD1	2.41213203021498e-52	5.49254326224362e-51	0.014404888117834	-4.0165254381835	0.016	0.244	0.0655737704918033	922	9862	0.444854215504219	0.026242371887584
MYL12A	2.5376895605415e-52	5.7716855198e-51	2.08856813994338	-0.736617286298035	0.725	0.817	0.887392900856793	922	9862	5.25521502092672	3.1512688832005
CCR5	2.73106512674768e-52	6.20423977274946e-51	0.12097562501461	3.57917921900882	0.113	0.016	7.0625	922	9862	0.0480423388471811	0.218213574668183
SNAI1	3.3280715788923e-52	7.55165460013299e-51	0.221190896463576	2.29186783544027	0.176	0.061	2.88524590163934	922	9862	0.0984957404587543	0.417806851328943
TMED5	3.99638112162951e-52	9.05753231832255e-51	0.509051123492447	1.2639678916082	0.361	0.261	1.38314176245211	922	9862	0.409660437906282	0.890515340931956
CERCAM	4.88906587206307e-52	1.1067843416547e-50	0.0343614484138068	-3.83090123153005	0.029	0.24	0.120833333333333	922	9862	0.538632448478893	0.0773171846529447
CD52	6.74067186625862e-52	1.52417564082866e-50	1.74817774968398	1.72418555283996	0.612	0.313	1.95527156549521	922	9862	1.67130859079236	3.20284145054647
MMP14	7.20882766266778e-52	1.62814010137326e-50	0.192910418492881	-1.76179399604356	0.171	0.412	0.41504854368932	922	9862	0.985146745451382	0.35665596430542
TCF7L1	8.720783937707e-52	1.96733601453191e-50	0.0066681860324862	-4.66117589692417	0.008	0.217	0.0368663594470046	922	9862	0.29380979529668	0.0154406270307873
PTPN1	9.3088113356117e-52	2.09755672343343e-50	0.535066069017503	1.29914128344923	0.37	0.255	1.45098039215686	922	9862	0.453322358683277	0.929261640102972
MXRA8	1.1349057980401e-51	2.55263835339085e-50	0.0478366864968882	-3.78600214209732	0.047	0.307	0.153094462540717	922	9862	1.24408737299539	0.0961150184511388
FAT1	1.13546856715164e-51	2.55263835339085e-50	0.0108173427734193	-4.53108465011	0.011	0.212	0.0518867924528302	922	9862	0.362785193434486	0.0229910742850794
ATP6V1G1	1.30208453236208e-51	2.92382630673359e-50	2.01933843514034	0.644923949096154	0.726	0.675	1.07555555555556	922	9862	2.18653507793236	3.01185737920777
SYNGR2	1.40061462079357e-51	3.14144774117091e-50	0.900772409216868	1.44639068068725	0.508	0.276	1.84057971014493	922	9862	0.746314962131775	1.49327700206083
PLA2G16	1.51881442184466e-51	3.40263424506812e-50	0.0609888203453326	-2.42840003526318	0.061	0.322	0.18944099378882	922	9862	0.550061364620365	0.106408050862749
TREM2	1.58020837501132e-51	3.53610265367895e-50	0.275451921176912	2.84366390712031	0.197	0.044	4.47727272727273	922	9862	0.136133217881369	0.558521020564625
CSRP1	1.84273469068412e-51	4.11882974655672e-50	0.155484299382648	-1.86030521874155	0.151	0.389	0.388174807197943	922	9862	0.872182041678798	0.260343384729862
PXDC1	2.01163361938198e-51	4.49118569029874e-50	0.0637300987550671	-2.26133967612654	0.065	0.313	0.207667731629393	922	9862	0.472951140563526	0.114805803055751
LAT2	2.506169433956e-51	5.58887279962252e-50	0.299696982954718	2.662888591072	0.227	0.064	3.546875	922	9862	0.184085382906041	0.624771694913438
TNFSF13B	2.76497946950272e-51	6.15896801419815e-50	0.631492836408701	1.99790260951551	0.373	0.145	2.57241379310345	922	9862	0.439150801537316	1.37482640191012
CCR1	2.87573773545872e-51	6.39835194550689e-50	0.465676226535678	2.30903996453585	0.33	0.083	3.97590361445783	922	9862	0.245017042438466	0.837750792638927
SLC16A6	2.95059624387463e-51	6.55740509238698e-50	0.156401651978432	3.16940263681546	0.118	0.027	4.37037037037037	922	9862	0.0696737123581829	0.342000219860243
BMP1	3.21703879958409e-51	7.14138544483017e-50	0.0563038777075409	-2.72740268735505	0.052	0.272	0.191176470588235	922	9862	0.463954988840526	0.113112377954249
S1PR1	3.30158735602476e-51	7.3207146779085e-50	0.0329279370438051	-3.3272614213208	0.034	0.262	0.129770992366412	922	9862	0.537385084567488	0.0643014348997932
NUS1	3.84611816867517e-51	8.51840705103159e-50	0.384040197594396	1.41672036304608	0.285	0.197	1.44670050761421	922	9862	0.283417504151605	0.697163199466291
FPR3	4.06324994163733e-51	8.98907376167002e-50	1.03048773205507	2.19769503813613	0.492	0.13	3.78461538461538	922	9862	0.650696678113234	1.89113292100793
NME4	4.1423265444217e-51	9.15360022532095e-50	0.0972003873868985	-1.95230809670761	0.091	0.342	0.266081871345029	922	9862	0.565828456177837	0.175208401317564
MAGEH1	4.92462529176064e-51	1.0869950445355e-49	0.0170919637190072	-3.19976725716668	0.018	0.243	0.0740740740740741	922	9862	0.295665403342001	0.0323563878942999
NRIP3	5.02701121437527e-51	1.10833628202655e-49	0.145700689325542	2.56390697864959	0.127	0.042	3.02380952380952	922	9862	0.0625050402357751	0.271990342691862
CATSPER1	5.07365243140266e-51	1.11735272005726e-49	0.156066359266487	3.23109944555263	0.141	0.025	5.64	922	9862	0.0751128765495659	0.297599006212196
LGALS9	5.09898939090871e-51	1.12166230424899e-49	0.682863879514803	1.35672362885415	0.433	0.252	1.71825396825397	922	9862	0.528444194962721	1.18845247636128
FCGR2A	5.24032043643929e-51	1.15144939216947e-49	1.19769733278041	2.0443391136519	0.553	0.149	3.71140939597315	922	9862	0.701766270100633	2.12215120967991
RRBP1	5.32025786601604e-51	1.16769451989332e-49	0.570614414459103	-1.14411025730258	0.39	0.57	0.68421052631579	922	9862	1.82450559912898	1.00968121868832
ACVRL1	5.88636533275774e-51	1.29048771432702e-49	0.0546029093194789	-2.56239662153709	0.056	0.289	0.193771626297578	922	9862	0.492466356129879	0.0923777181026983
DAAM1	6.6838084222965e-51	1.4636637227475e-49	0.0697428615833806	-2.22572799362165	0.069	0.328	0.210365853658537	922	9862	0.584793193017677	0.121476490601279
P3H4	6.92391182048591e-51	1.5145375619929e-49	0.00901701640945407	-4.52055432449508	0.008	0.189	0.0423280423280423	922	9862	0.225283327656332	0.0213726698973529
QSOX1	7.19452563381714e-51	1.57196343230571e-49	0.659071697513946	1.12679901821997	0.41	0.312	1.31410256410256	922	9862	0.517721440746307	1.25335066904033
CTNNAL1	7.56337472210796e-51	1.65070016662302e-49	0.0360034162464449	-2.82870404123505	0.034	0.25	0.136	922	9862	0.35058079282632	0.0752862893260672
UBB	7.6667361339445e-51	1.67138285718257e-49	2.17277260112301	-0.58973522799324	0.746	0.823	0.906439854191981	922	9862	4.76662572170089	3.20771652294664
CD300LF	8.35122437201279e-51	1.8185656118495e-49	0.213965550120561	2.94958902594727	0.178	0.035	5.08571428571429	922	9862	0.0942409025564282	0.438255691802991
MARCH1	9.14221556778237e-51	1.98858527887132e-49	0.623165223409279	2.11186174866047	0.403	0.119	3.38655462184874	922	9862	0.380426393199868	1.0758853596658
FOXO3	1.10369670846407e-50	2.39804315003267e-49	0.752976147466085	1.214543391262	0.456	0.327	1.39449541284404	922	9862	0.653895882966164	1.30727051985405
WLS	1.36058079194361e-50	2.95288550001513e-49	0.0266836239345365	-3.01532273519634	0.026	0.247	0.105263157894737	922	9862	0.312406174079453	0.0485397602561224
IQGAP1	1.7545207181299e-50	3.80361314211304e-49	2.2416308325418	0.660757422924241	0.741	0.66	1.12272727272727	922	9862	2.26979853762633	3.37900254379209
TMEM98	1.76503442689054e-50	3.82214470660505e-49	0.00895398974043737	-4.17313157439145	0.011	0.21	0.0523809523809524	922	9862	0.271295663884349	0.0153983309586257
MBOAT7	1.76742040575606e-50	3.82305419469771e-49	0.498533204041353	1.34382151732142	0.337	0.224	1.50446428571429	922	9862	0.379735467268334	0.989992292522715
SYNPO	1.82469097946376e-50	3.9425489762947e-49	0.0239618071539542	-3.62504491058945	0.024	0.228	0.105263157894737	922	9862	0.402177137004309	0.0490453298638398
NFKB1	1.91456913151739e-50	4.1321544208088e-49	0.690265488758847	1.26681176362963	0.423	0.296	1.42905405405405	922	9862	0.631917416997925	1.27884500004564
SPATS2L	2.4938884859664e-50	5.37651391331515e-49	0.181440948130153	-1.46619852948255	0.167	0.431	0.387470997679814	922	9862	0.815402717322485	0.320784960217564
ADGRF5	2.53427561321646e-50	5.45753306474056e-49	0.0252048421169049	-3.84669929225484	0.026	0.277	0.0938628158844765	922	9862	0.809776806449719	0.0448996316705651
C6orf223	2.55095720637442e-50	5.48737984902179e-49	0.0563840588923035	5.55462275293308	0.054	0.002	27	922	9862	0.012409738348768	0.104248419262488
MYO6	2.66534114934604e-50	5.7270965735009e-49	0.00459062067739069	-4.87250021461809	0.005	0.19	0.0263157894736842	922	9862	0.226220729911709	0.0100873176551765
LUZP1	3.00907125658662e-50	6.45854300834254e-49	0.0978358544916149	-1.88459568135008	0.099	0.345	0.28695652173913	922	9862	0.547793556573535	0.16915699143071
SIGLEC7	3.18953603160495e-50	6.83833711913891e-49	0.157606394060746	2.96929690490055	0.138	0.029	4.75862068965517	922	9862	0.0623792748208303	0.309356475961999
STX6	3.23215382947388e-50	6.92207746343051e-49	0.362071340661041	1.52152682761746	0.285	0.173	1.64739884393064	922	9862	0.271256275961571	0.636138456875835
STMN1	3.36169395462739e-50	7.19158422900816e-49	0.130977592096471	-2.56998730665008	0.111	0.342	0.324561403508772	922	9862	1.0956823063444	0.267260777100171
SEC14L1	4.98116211333094e-50	1.06443602698718e-48	0.986297474346269	1.07073424818473	0.514	0.374	1.37433155080214	922	9862	0.865225406202348	1.8224908705587
RP11-138A9.1	5.31668470954656e-50	1.13488749573921e-48	0.326539935626141	2.07090027598542	0.243	0.11	2.20909090909091	922	9862	0.245717587663901	0.675604829423997
ZBTB20	5.785534247302e-50	1.23361292733591e-48	0.0507880585703986	-2.49121583860145	0.053	0.331	0.16012084592145	922	9862	0.560376967071549	0.0903120036280642
TMEM52B	7.93896285007395e-50	1.69092082784817e-48	0.0587037832867998	5.48294298397611	0.054	0.002	27	922	9862	0.0123391030294691	0.114862583088173
PCGF2	8.27316884283542e-50	1.76017550675905e-48	0.011141174349693	-3.70249317254831	0.013	0.213	0.0610328638497653	922	9862	0.247512451081961	0.018863694346522
FGD4	8.42598654351504e-50	1.79072933688736e-48	0.429536945585056	1.64125111485623	0.297	0.165	1.8	922	9862	0.308041388409397	0.78927337473892
HDAC7	8.67127312802629e-50	1.8408469131834e-48	0.128903221382348	-1.728416840334	0.117	0.391	0.29923273657289	922	9862	0.714889490227329	0.270043646882462
JAML	8.68958824460239e-50	1.84272336973324e-48	0.506850039097651	2.70196714163975	0.292	0.077	3.79220779220779	922	9862	0.316447168462207	1.06282636620116
NFE2L2	9.25688798258692e-50	1.96088718637675e-48	1.18463003008081	0.863243443493762	0.572	0.504	1.13492063492063	922	9862	1.17009411829272	1.96856148462224
TPM3	9.41920101600684e-50	1.993098835226e-48	4.31058255942499	0.649033217786168	0.858	0.721	1.19001386962552	922	9862	3.92276653490906	5.9263969640268
NCOA7	1.05194297181103e-49	2.22348728585188e-48	0.0972494194440978	-2.05209137805869	0.094	0.373	0.25201072386059	922	9862	0.727509125971028	0.181256035246519
SLC9A3R2	1.09440546854704e-49	2.31072841925795e-48	0.0475468835855011	-3.45256076491869	0.044	0.293	0.150170648464164	922	9862	0.824878301497745	0.0926317693510109
RAB13	1.18523326180347e-49	2.49978807039373e-48	0.365568811576931	-1.27106305747192	0.279	0.506	0.551383399209486	922	9862	1.46924774089229	0.650654338420241
CSNK1D	1.22102954455213e-49	2.57249626471947e-48	0.605107573429058	1.16009353318437	0.398	0.301	1.32225913621262	922	9862	0.549673801024164	1.11485083391921
PLK3	1.57034590650256e-49	3.30486433959403e-48	0.449299210903071	1.48877394061382	0.305	0.192	1.58854166666667	922	9862	0.351899685795518	0.886816950574609
AZIN1	2.68229863792365e-49	5.63891668249332e-48	0.50290972474044	1.25937869240655	0.355	0.251	1.41434262948207	922	9862	0.408242285265473	0.888893263747955
SASH3	3.2833699276063e-49	6.89507684797324e-48	0.257466752258654	2.59762025844077	0.22	0.06	3.66666666666667	922	9862	0.156209283138972	0.465742208420792
SMCO4	3.43482058451236e-49	7.20534208052075e-48	0.364105249255643	1.54700006926838	0.284	0.157	1.80891719745223	922	9862	0.221984214759298	0.654364112491492
IL10RB	3.62461051083057e-49	7.59527758551846e-48	0.493405314866633	1.29615460100371	0.352	0.246	1.43089430894309	922	9862	0.39942325163022	0.872605377153919
DENND3	4.32288236841558e-49	9.04873740971037e-48	0.299279160672318	1.89546734469048	0.221	0.111	1.99099099099099	922	9862	0.203470424383814	0.658379283342912
CCDC109B	4.49772652387304e-49	9.40460107346614e-48	0.661001098154155	1.07839209228729	0.423	0.333	1.27027027027027	922	9862	0.605546402941652	1.14239889536674
AMOTL1	5.31583182777119e-49	1.11032938477807e-47	0.0137567906735558	-3.51028272516976	0.015	0.216	0.0694444444444444	922	9862	0.250677259646013	0.0236200485975983
TUSC1	5.61409941462976e-49	1.17137100018123e-47	0.014171096179953	-3.65580663312197	0.015	0.211	0.0710900473933649	922	9862	0.271367179098176	0.0254574184238716
CEACAM4	6.5382088246872e-49	1.36272249522902e-47	0.123694822971936	3.22985002932808	0.111	0.021	5.28571428571429	922	9862	0.0487400501896982	0.228600534301764
ABI3BP	6.79342812483636e-49	1.41440046376411e-47	0.0511056546069977	-3.742086019456	0.044	0.307	0.143322475570033	922	9862	1.36617094101836	0.1111582521173
TFEC	8.25393861072592e-49	1.7166426761944e-47	0.346267804316441	2.34612525562117	0.267	0.077	3.46753246753247	922	9862	0.204703525078774	0.62916654361789
HNMT	9.09685449588767e-49	1.88992983469051e-47	0.672438676572726	1.43505927104133	0.424	0.244	1.73770491803279	922	9862	0.535253487425321	1.15668363161856
FAM102B	9.5851379678626e-49	1.98924859042749e-47	0.385114395074835	1.54814340081972	0.286	0.175	1.63428571428571	922	9862	0.286825641510747	0.722979338133989
CD83	1.01240002707257e-48	2.09884125015493e-47	1.15211783865	2.12424554763429	0.504	0.158	3.18987341772152	922	9862	0.800925170633742	2.29192719603871
PRRX2	1.03822095837589e-48	2.15007931379952e-47	0.00989917993800926	-4.38592557498545	0.012	0.209	0.0574162679425837	922	9862	0.367195067024518	0.0162761053989466
TXN	1.04132993690161e-48	2.15422361202008e-47	1.23658209210621	-0.90294592719674	0.586	0.714	0.820728291316527	922	9862	3.5906246541467	2.07696129336638
AHNAK2	1.10550372923253e-48	2.2845510646818e-47	0.0104446590117271	-4.24018652368608	0.011	0.22	0.05	922	9862	0.346350985860478	0.0193020467710943
HMGN3	1.10767476953119e-48	2.28660759748444e-47	0.431160198104459	-1.087163122068	0.317	0.592	0.535472972972973	922	9862	1.66707744458356	0.757989370337627
AHR	1.11366309067267e-48	2.29653154413793e-47	1.7617728595261	0.935149835268084	0.639	0.537	1.18994413407821	922	9862	1.83085735582598	3.01128994196387
PTGS2	1.14422389402645e-48	2.35705273763118e-47	1.93093882802259	1.94386443316554	0.562	0.24	2.34166666666667	922	9862	1.81459572664137	5.12420385602242
PPARD	1.17268791109178e-48	2.4131311237133e-47	0.208502445898462	1.99544918261216	0.179	0.084	2.13095238095238	922	9862	0.128297029038121	0.393697924245247
FKBP7	1.33053339322556e-48	2.73504781867487e-47	0.00827668009034843	-4.1108601746943	0.011	0.201	0.054726368159204	922	9862	0.239742991990148	0.0135875325597308
SHTN1	1.39447863467867e-48	2.86346689862317e-47	0.38778135899659	1.80506621968375	0.299	0.132	2.26515151515152	922	9862	0.266771868554353	0.66792322895053
RP2	1.47559413896061e-48	3.02683582555149e-47	0.306496774097419	1.62401954119456	0.255	0.141	1.80851063829787	922	9862	0.204739883387747	0.548885028033542
IL10RA	1.62923657362131e-48	3.3384757018588e-47	0.601989173642135	2.16151363168964	0.398	0.129	3.08527131782946	922	9862	0.428033832929622	1.0620731153325
ITGA4	1.66951537386096e-48	3.41741010106318e-47	0.344292849696532	2.22125813007201	0.254	0.106	2.39622641509434	922	9862	0.284254981669787	0.643257524878894
VWA1	1.73513991845336e-48	3.54800534744943e-47	0.0106143625903043	-4.68001612047499	0.01	0.191	0.0523560209424084	922	9862	0.304819826548347	0.0224580452501704
RP6-159A1.4	1.99091624341801e-48	4.06673920898179e-47	0.121597604114606	3.60414166871853	0.1	0.016	6.25	922	9862	0.0489678858699924	0.273661401044882
AES	2.07466252153263e-48	4.23335649461947e-47	0.430981634902902	-1.03279185523037	0.321	0.599	0.535893155258765	922	9862	1.57637908676592	0.769521473940472
MFAP2	2.34424103341994e-48	4.77841835805913e-47	0.00886988082740015	-4.65461325952662	0.009	0.191	0.0471204188481675	922	9862	0.277414811533172	0.0158645151732337
AGO2	2.36372193086605e-48	4.81308237357289e-47	0.612826530911944	1.13270938850866	0.386	0.315	1.22539682539683	922	9862	0.607771374197696	1.17702930452007
CTSK	2.4012473619407e-48	4.88437826362958e-47	0.0479716791679112	-3.78649224234591	0.046	0.305	0.150819672131148	922	9862	1.30155044946378	0.086020701749954
RP11-382A20.3	2.44296921241967e-48	4.96405217395119e-47	0.0931836498070462	-1.90665234756991	0.09	0.334	0.269461077844311	922	9862	0.554807990154212	0.171896924302445
PTPRK	2.48086631776029e-48	5.03579607673973e-47	0.00754292319734851	-4.32525589551931	0.008	0.191	0.0418848167539267	922	9862	0.23019692511232	0.0154942789588647
FLNC	2.61958045971787e-48	5.31182081539871e-47	0.0195722650077006	-3.71502338151924	0.016	0.2	0.08	922	9862	0.273053213205243	0.0536591161848684
SERPINF1	2.64591612906338e-48	5.35963385893401e-47	0.0812984217191579	-4.13552586852455	0.078	0.336	0.232142857142857	922	9862	2.57986933934527	0.1485677482175
GOLIM4	2.68788052466547e-48	5.43897239153431e-47	0.215182588187368	-1.42213247232549	0.195	0.446	0.437219730941704	922	9862	0.919410368273444	0.386726154024161
TPM2	3.96327267339751e-48	8.01141376370976e-47	0.0943567170675359	-4.05353538529975	0.079	0.344	0.229651162790698	922	9862	2.57301769385523	0.208680791336044
MAP1A	3.99238261936512e-48	8.06187667873043e-47	0.0071794252594426	-4.93059341848063	0.008	0.19	0.0421052631578947	922	9862	0.321126509582611	0.0125975938725145
TAGLN	4.16295819054699e-48	8.39760217566148e-47	0.144359981289163	-4.08879826509426	0.124	0.379	0.327176781002639	922	9862	5.00817052267828	0.301110975896932
SUN1	4.24671111727931e-48	8.55767299343145e-47	0.0786764011494823	-1.94382775781179	0.076	0.346	0.219653179190751	922	9862	0.568946576312814	0.142254701116021
FURIN	5.0279607722405e-48	1.01215036415102e-46	0.437057314705412	1.34074618635579	0.32	0.207	1.54589371980676	922	9862	0.318808715901806	0.816863623475606
SGCB	5.09879664719834e-48	1.02534849639523e-46	0.0164854441576712	-3.3425254627262	0.018	0.215	0.0837209302325581	922	9862	0.261458719299584	0.034455507840377
KLF10	5.50336118680814e-48	1.10556158717635e-46	0.799765749277345	1.27682438314101	0.435	0.292	1.48972602739726	922	9862	0.657755935246769	1.51476923366044
AFAP1	5.70469057712652e-48	1.14482366318681e-46	0.00473320867992211	-4.40461837711719	0.007	0.186	0.0376344086021505	922	9862	0.193332702524385	0.00741042337441487
PPP4R3A	8.429313161663e-48	1.68986003857421e-46	0.555301649516376	1.17898649737392	0.37	0.305	1.21311475409836	922	9862	0.579366820321716	1.03837160319026
RPS5	8.64266276795774e-48	1.73084675783426e-46	6.15598357360351	-0.558680475186998	0.879	0.913	0.96276013143483	922	9862	13.2385029174892	8.67343545376569
MT2A	9.44333996931214e-48	1.88925091608276e-46	1.46195421899205	-1.5899573275226	0.511	0.729	0.700960219478738	922	9862	14.056031483661	5.12497795185108
RAB8B	9.87756530552057e-48	1.97409182868605e-46	0.528158126306383	1.21855855827032	0.37	0.274	1.35036496350365	922	9862	0.46612133062867	0.92707396159201
RGS3	1.04751403715329e-47	2.09137145446436e-46	0.0496429854760523	-3.04734210086331	0.042	0.23	0.182608695652174	922	9862	0.435033685750815	0.120390076566374
SBDS	1.12568139050052e-47	2.24512823791519e-46	0.250629282554757	-1.24781802772255	0.219	0.483	0.453416149068323	922	9862	0.997913265933415	0.427792836960904
PHLDA3	1.13500611858357e-47	2.26140665798936e-46	0.0159981469142501	-3.27561407411378	0.014	0.242	0.0578512396694215	922	9862	0.414929170570328	0.0350602531643291
RNF145	1.13982108046656e-47	2.26867561215483e-46	0.743490165090474	0.963377102963027	0.463	0.374	1.2379679144385	922	9862	0.673123173272025	1.22403732858298
LIMS2	1.2547430582079e-47	2.494860277087e-46	0.0284816521235922	-3.15211310408664	0.028	0.257	0.108949416342412	922	9862	0.433207938760777	0.0572076326320616
CDH5	1.34171079803262e-47	2.66505701517286e-46	0.0594582009100613	-3.35363622367894	0.051	0.271	0.188191881918819	922	9862	0.875427898447696	0.126636345355081
TNKS1BP1	1.45959921062258e-47	2.89626186222109e-46	0.00774387077477234	-4.18481108461373	0.009	0.196	0.0459183673469388	922	9862	0.209079850346409	0.0127547873034955
RUNX1	2.32304064908834e-47	4.6048775190797e-46	0.822648373600773	1.29628947466513	0.477	0.268	1.77985074626866	922	9862	0.63088442495324	1.41454333060938
PAK2	2.37187315080669e-47	4.69688852246302e-46	1.28540674451061	0.743666941917916	0.613	0.542	1.1309963099631	922	9862	1.3732215055343	2.00206435496953
NOD2	3.24200971827737e-47	6.4134405881609e-46	0.106815276855659	3.46325172634907	0.097	0.016	6.0625	922	9862	0.0397090223564603	0.20447881149175
A2M	3.71180846116944e-47	7.33534830649399e-46	0.172588924767172	-2.94035153879048	0.141	0.408	0.345588235294118	922	9862	2.66346844905538	0.361651012265845
LSP1	3.73383884384482e-47	7.37139392460978e-46	1.28870281909257	1.24810430473371	0.603	0.334	1.80538922155689	922	9862	1.0127175705715	2.12778166297021
CFAP97	3.97914033090135e-47	7.84770414550788e-46	0.0806860915999423	-1.79077761140772	0.079	0.355	0.222535211267606	922	9862	0.551242148931361	0.148508073191709
HS3ST3B1	4.17420920771338e-47	8.22408026881402e-46	0.109741147458918	3.66053271997912	0.098	0.014	7	922	9862	0.0430509169202918	0.20903279520377
HK2	4.24397885287e-47	8.35307821588158e-46	0.135909890450236	2.67538329619502	0.131	0.035	3.74285714285714	922	9862	0.0684333222112922	0.245122219977123
ODF2L	4.3339175867095e-47	8.52147233479807e-46	0.0662513288195836	-2.0949870782787	0.067	0.33	0.203030303030303	922	9862	0.545025918183014	0.118505768098945
ARHGAP26	4.40817498777322e-47	8.65872432446848e-46	0.423332321791864	1.54280548605021	0.309	0.188	1.6436170212766	922	9862	0.357329098337538	0.795203923838481
TSPAN18	5.06366665777551e-47	9.93623227316879e-46	0.00863426853227622	-4.62418010482908	0.009	0.191	0.0471204188481675	922	9862	0.285439989078482	0.0174138742715781
GNA12	5.09042812866252e-47	9.97867594656969e-46	0.411066368825695	1.28857088954676	0.305	0.225	1.35555555555556	922	9862	0.32478889585704	0.73039940307169
HNRNPH2	5.51667457644296e-47	1.08033488231128e-45	0.621860823884538	1.05614518900015	0.411	0.329	1.24924012158055	922	9862	0.532436760906751	1.09538948764312
ITM2B	6.03483119470526e-47	1.18061697597825e-45	5.43461811147275	-0.59283167781115	0.877	0.912	0.961622807017544	922	9862	11.6357023507956	8.32303318602326
VWF	6.14300958563761e-47	1.20057250655587e-45	0.14651012348386	-3.83670913101135	0.115	0.362	0.31767955801105	922	9862	3.79022855319001	0.330040208271515
BNC2	7.3594813911275e-47	1.43687224027977e-45	0.0308257271416046	-3.22455418821006	0.028	0.245	0.114285714285714	922	9862	0.427876121625739	0.0611007912055656
FGD5	7.48277261824065e-47	1.45947839853869e-45	0.00821351936589299	-4.30110482931022	0.009	0.192	0.046875	922	9862	0.241796069599899	0.0162671434103478
CD9	8.5009822557176e-47	1.65641383712109e-45	1.7740282535678	-1.03971486054849	0.617	0.721	0.855755894590846	922	9862	6.08407485265967	3.25154847868076
CD163	8.61340205494855e-47	1.6766388024077e-45	2.24973240583214	2.09178361812308	0.658	0.171	3.84795321637427	922	9862	1.44127665182034	4.31706195270489
ELN	8.99054227183249e-47	1.74830085018055e-45	0.0604583131338299	-3.94022167634876	0.059	0.315	0.187301587301587	922	9862	1.38225395164508	0.11517748540907
SEC31A	9.69309265313144e-47	1.88303576156637e-45	0.372701290491111	-1.12459022947693	0.298	0.529	0.563327032136106	922	9862	1.26307478670952	0.632213360822144
DOCK1	1.00254203066591e-46	1.94565192897497e-45	0.0392629066967232	-2.48639354598998	0.042	0.268	0.156716417910448	922	9862	0.334029591150259	0.0751228143978909
PGRMC1	1.13922451906899e-46	2.20870987017105e-45	0.182616735496499	-1.45811704549181	0.162	0.414	0.391304347826087	922	9862	0.729596671398376	0.338419026788992
LRRC17	1.34302385564608e-46	2.60123923275833e-45	0.00690105306987188	-4.99775505201696	0.009	0.208	0.0432692307692308	922	9862	0.382988200552952	0.0125770059070369
SERPINB8	1.85666672231287e-46	3.59251155045733e-45	0.244096063351531	1.71419414316185	0.216	0.118	1.83050847457627	922	9862	0.157073081666224	0.415883144049629
ZYX	2.15729414419885e-46	4.17005386959153e-45	0.931508179939609	0.974213115618775	0.529	0.372	1.42204301075269	922	9862	0.777566886752285	1.50453211047841
C1R	2.49158101372462e-46	4.81144830118062e-45	0.0460031529279619	-4.49651622145761	0.04	0.321	0.124610591900312	922	9862	2.18830620163863	0.102188294307612
CDV3	2.53119528771494e-46	4.88309757588341e-45	1.43623493010111	0.730565013009461	0.625	0.551	1.13430127041742	922	9862	1.46233957656795	2.28632525893696
RPLP0	2.58419030330241e-46	4.98039292745477e-45	7.21218256569562	-0.482610898186631	0.885	0.931	0.950590762620838	922	9862	14.1736631048449	10.0691055666064
KITLG	2.59874639188015e-46	5.00348736004965e-45	0.0179759156015284	-3.7043035286254	0.016	0.2	0.08	922	9862	0.280991815159694	0.0406347165188072
SSPN	3.33558404900458e-46	6.41580290968775e-45	0.012282510710848	-4.24054079102949	0.014	0.242	0.0578512396694215	922	9862	0.507788214094749	0.0207657087225896
ARPC1B	4.20379587321217e-46	8.07776823621382e-45	3.99722969707892	0.582209875278148	0.835	0.724	1.15331491712707	922	9862	3.72967183123944	5.62359799702221
ATP8B1	4.22388032326673e-46	8.10834913783266e-45	0.0110974437544362	-4.03878517163205	0.011	0.192	0.0572916666666667	922	9862	0.263994011067833	0.0205693964515339
TMEM14A	4.3916809393428e-46	8.42215261799409e-45	0.0178091694510523	-3.33940797125433	0.017	0.216	0.0787037037037037	922	9862	0.263432942677808	0.0375399756362466
NUDT4	5.39910760490401e-46	1.03439454664989e-44	0.194890115770485	-1.83889109780575	0.169	0.438	0.385844748858447	922	9862	1.26936665683189	0.3479955975553
ITGA6	5.70126399286887e-46	1.09120846068236e-44	0.045032244033488	-3.39677759572097	0.04	0.281	0.142348754448399	922	9862	0.956231264607155	0.0890329353235892
LAMTOR4	7.47978984128877e-46	1.43020642334023e-44	2.07373749929016	0.602994169661122	0.741	0.679	1.09131075110457	922	9862	2.17675390061852	3.11579834208161
HACD3	7.76027094634127e-46	1.48237945798185e-44	0.0713929031330265	-1.93256928184448	0.077	0.318	0.242138364779874	922	9862	0.464358477617563	0.122879295620501
MBNL2	7.82610599298883e-46	1.49348829381414e-44	0.141622090178721	-1.51048840526307	0.136	0.404	0.336633663366337	922	9862	0.733154712427276	0.246074319879501
ADAMTS2	8.7327923976215e-46	1.66488118592302e-44	0.0130093797964792	-4.57255186176778	0.012	0.196	0.0612244897959184	922	9862	0.411624343955418	0.0239704585150984
CPVL	1.9753700377208e-45	3.76229635196069e-44	1.4379834027743	1.84556364452627	0.572	0.196	2.91836734693877	922	9862	1.01046814620704	2.65912854827139
NCOA4	2.07687609836169e-45	3.95175465838958e-44	0.792734224581943	0.954474506493665	0.485	0.397	1.22166246851385	922	9862	0.762934857726269	1.28854252090848
EML1	2.14379388692352e-45	4.07509442083233e-44	0.00991804522102147	-4.04056831869644	0.012	0.186	0.0645161290322581	922	9862	0.231638904141073	0.0159140175570742
ECM1	2.52053088351867e-45	4.78654722274453e-44	0.0554372038523676	-2.7947091425269	0.056	0.277	0.202166064981949	922	9862	0.596778244931816	0.114701474768816
DCBLD2	2.67047485997692e-45	5.06634674410841e-44	0.019830040334047	-4.00471488690957	0.02	0.184	0.108695652173913	922	9862	0.314494503887122	0.038252446872844
APOLD1	2.8744944551955e-45	5.44809153759568e-44	0.0457103321329799	-3.92244665398383	0.042	0.286	0.146853146853147	922	9862	1.00973993398823	0.102288040795294
NETO2	3.20076864121247e-45	6.06057906494817e-44	0.104161875942903	2.9136618785254	0.104	0.024	4.33333333333333	922	9862	0.0431052906399403	0.187996743137505
SEPT10	3.20871121964858e-45	6.0697080133547e-44	0.0813844667522789	-1.89150763245232	0.08	0.315	0.253968253968254	922	9862	0.454472132775487	0.153876714182285
CDK2AP1	3.40545619507954e-45	6.43561721764011e-44	0.131256287095367	-1.65665915364484	0.129	0.352	0.366477272727273	922	9862	0.563440162369874	0.255588635529403
RPS3	3.41299209760351e-45	6.44359653689299e-44	10.0444283817523	-0.52871765819755	0.924	0.946	0.976744186046512	922	9862	19.421078579382	13.231294244163
FHL2	3.91201529242189e-45	7.37856928966403e-44	0.00874895545329157	-4.2041615413106	0.012	0.171	0.0701754385964912	922	9862	0.242428741302015	0.013118255464885
ARID5B	4.28879394422903e-45	8.08138440305016e-44	0.253457750351226	-1.48069443342111	0.205	0.478	0.428870292887029	922	9862	1.34352660876433	0.466231271049463
GLT1D1	4.3610333739222e-45	8.2095503377823e-44	0.0818368233721884	4.21009208082857	0.075	0.006	12.5	922	9862	0.0207054408699931	0.151366249978846
DOCK4	4.46679662299686e-45	8.40051519640203e-44	0.638487386282679	1.2897474526766	0.396	0.241	1.64315352697095	922	9862	0.482338752525283	1.15878176306303
VAMP5	4.47546112867076e-45	8.40867798146199e-44	0.409464955847177	-1.19715035376535	0.3	0.542	0.55350553505535	922	9862	1.57256978664641	0.766480458499301
ASGR2	4.85791460205313e-45	9.11843700304297e-44	0.0692902964886193	4.16424109994628	0.066	0.007	9.42857142857143	922	9862	0.0205913910947722	0.133353445734284
PTBP3	5.16708505248771e-45	9.68940558637184e-44	0.93886368771863	0.899410781011746	0.525	0.431	1.21809744779582	922	9862	0.953892840241489	1.54719458942532
SASH1	5.43793211514808e-45	1.01874786041589e-43	0.145121565453498	-1.52243834478306	0.132	0.399	0.330827067669173	922	9862	0.727178324922064	0.275073136519805
ERG	5.47459115630777e-45	1.02462848532782e-43	0.0220670318297456	-3.41999843130565	0.022	0.213	0.103286384976526	922	9862	0.357650842211121	0.0413658758128784
PRDM1	7.02688104592352e-45	1.31389162325989e-43	0.552993028358905	2.11409002347104	0.337	0.13	2.59230769230769	922	9862	0.45295279282847	1.11777624490644
RHBDD2	7.05827530067704e-45	1.31849396250687e-43	0.368617532774494	1.40680351376634	0.269	0.188	1.43085106382979	922	9862	0.295230147427749	0.691524623463217
FOXC1	7.73310986620965e-45	1.44316750919686e-43	0.0296546941766413	-3.36799392190138	0.026	0.246	0.105691056910569	922	9862	0.491921378065845	0.0624937612918041
MXRA5	8.01285055302309e-45	1.49393951921464e-43	0.00750204562417744	-5.24324478889018	0.01	0.217	0.0460829493087558	922	9862	0.63462161699827	0.0119639758523463
SKAP2	8.09489064177213e-45	1.50778968793009e-43	0.585442687666695	1.17549017673454	0.387	0.278	1.39208633093525	922	9862	0.505718142764912	1.05728588247881
PODXL	8.71246369694824e-45	1.62126860335747e-43	0.0390920223192976	-3.61137393236907	0.034	0.253	0.134387351778656	922	9862	0.778514089499017	0.0856816523304433
ADGRE3	8.89436935904667e-45	1.65353639154896e-43	0.0495704004295037	6.30402844829575	0.042	0.001	42	922	9862	0.0110346995543743	0.108861911378189
TRIM47	9.62919598345766e-45	1.78843691589606e-43	0.0131353015554361	-3.46563447721885	0.016	0.202	0.0792079207920792	922	9862	0.229341880091511	0.0208034800048681
ADAMTS5	1.30272945343349e-44	2.41725925109424e-43	0.0288218619029226	-4.31104571809015	0.023	0.249	0.0923694779116466	922	9862	0.816106612445702	0.0711199328063323
ADH5	1.6227965618605e-44	3.00828426519916e-43	0.152123741169214	-1.42286514852371	0.151	0.411	0.367396593673966	922	9862	0.692444027832679	0.262683586934696
PTGIS	1.82506829030454e-44	3.380026473644e-43	0.0179249830591197	-3.9663687563561	0.018	0.222	0.0810810810810811	922	9862	0.418621260473062	0.0317370767599998
COL14A1	2.05409222787482e-44	3.80055922580911e-43	0.0367915484276693	-4.8316135447543	0.031	0.31	0.1	922	9862	2.45542959168582	0.0865927709672238
IL33	2.07512906949597e-44	3.83583268872801e-43	0.0135074087588596	-4.49816351691128	0.013	0.228	0.0570175438596491	922	9862	0.479105940961728	0.0302371331408754
RAB11A	2.0819873200376e-44	3.84485521609223e-43	0.396093053815921	-1.18233394097403	0.308	0.523	0.588910133843212	922	9862	1.36493099366434	0.682055513271055
SLC25A19	2.24246390384955e-44	4.13728207535659e-43	0.176246028232058	2.09692567936322	0.162	0.068	2.38235294117647	922	9862	0.0993415644480848	0.313341393373418
CORO7	2.30721067296944e-44	4.25270319872642e-43	0.314141030384951	1.62401490513843	0.264	0.142	1.85915492957746	922	9862	0.245439515284076	0.535529285694303
SIGLEC10	3.11398410009031e-44	5.73433094795039e-43	0.154230827446906	3.14078383031135	0.126	0.024	5.25	922	9862	0.0659429500083092	0.325997976552656
NES	3.17988833676002e-44	5.85015218511213e-43	0.01463180008737	-3.9468232608604	0.016	0.174	0.0919540229885058	922	9862	0.280151054297794	0.0251376029453155
FNBP1L	3.26453355518448e-44	6.00020033214721e-43	0.00779016045756897	-4.12192552627481	0.01	0.185	0.0540540540540541	922	9862	0.229710064252715	0.0127329837867062
TMEM263	3.56078146739231e-44	6.53852279649772e-43	0.0627809755739412	-2.16516122288666	0.063	0.286	0.22027972027972	922	9862	0.43643542465481	0.116383336087304
TNF	3.64717044631034e-44	6.69083740556139e-43	0.376977321849018	3.93277547807986	0.21	0.03	7	922	9862	0.239782970978121	1.07887965842112
PRAM1	3.73737975223536e-44	6.8498667918915e-43	0.108800253267149	3.65186878978524	0.095	0.013	7.30769230769231	922	9862	0.0407126731425535	0.216346271869036
C15orf39	3.88797949085142e-44	7.11917600556467e-43	0.233649250859221	1.82615275223556	0.194	0.095	2.04210526315789	922	9862	0.135168768094998	0.441946546944669
CYBRD1	3.97608457730286e-44	7.27365387490419e-43	0.123280215751451	-2.5277528523194	0.115	0.371	0.309973045822102	922	9862	1.27662582001287	0.234439866366455
ISLR	4.0487710484918e-44	7.39966182415146e-43	0.0444504937398387	-3.74183751359872	0.041	0.252	0.162698412698413	922	9862	0.81753570834823	0.090193460631406
DAGLB	4.75377936116144e-44	8.67999938564745e-43	0.204668740013542	2.01970371021394	0.175	0.078	2.24358974358974	922	9862	0.126057343702472	0.399100183570753
CXCL12	5.03947386785536e-44	9.19302146663371e-43	0.0477963499225487	-4.05513816478162	0.041	0.321	0.127725856697819	922	9862	1.66474576458195	0.105990965336267
CD248	5.24476972355549e-44	9.55855595541331e-43	0.0145988695197135	-4.86066492316364	0.014	0.23	0.0608695652173913	922	9862	0.692537486307999	0.0279202270351324
TUBGCP2	5.79960182260441e-44	1.05598368017196e-42	0.54754616093866	1.06898911659767	0.386	0.308	1.25324675324675	922	9862	0.522937840837421	0.918676205832164
ALDH3B1	5.98813817832947e-44	1.0892921891094e-42	0.232805841367188	1.97274548429986	0.198	0.079	2.50632911392405	922	9862	0.133894385989817	0.430774060761266
KIAA1217	7.04522299083341e-44	1.28038697457707e-42	0.0033423474742833	-5.06739509762043	0.003	0.172	0.0174418604651163	922	9862	0.209560132701944	0.00705904962661928
AMOTL2	7.12224527726418e-44	1.29317629936208e-42	0.0050064156982681	-4.62650968358419	0.005	0.174	0.028735632183908	922	9862	0.221626846484427	0.0083095268395215
RUNX1T1	7.13635444028551e-44	1.29452936983015e-42	0.0191665429965771	-3.46757137582172	0.016	0.242	0.0661157024793388	922	9862	0.39289568778488	0.0501485500792011
ANXA2	8.3323037723999e-44	1.51006504341182e-42	3.9330914624792	-0.675259972747574	0.826	0.813	1.0159901599016	922	9862	8.74578539313339	5.83679120745006
SGK3	8.89476128128688e-44	1.61049839735479e-42	0.282439703791334	1.68475164228652	0.229	0.129	1.77519379844961	922	9862	0.210977916340827	0.502595194666976
LOXL1	9.13943237561452e-44	1.65325955326698e-42	0.0100436434485809	-5.13593892750107	0.01	0.176	0.0568181818181818	922	9862	0.373347911353254	0.0208124746967166
FZD4	9.82317661056668e-44	1.77529268001003e-42	0.0238896169305347	-3.08486762774802	0.024	0.235	0.102127659574468	922	9862	0.351055223902768	0.0441672483015741
STK10	9.98337229693355e-44	1.80256878074438e-42	0.363742154989853	1.5171205832303	0.283	0.174	1.6264367816092	922	9862	0.331254836713764	0.681143109662709
PGM2L1	1.00448103398826e-43	1.81197942364896e-42	0.0164622345908079	-3.36450412189426	0.017	0.197	0.0862944162436548	922	9862	0.248563511136814	0.0292928919100941
TIE1	1.20776885769434e-43	2.17667036206896e-42	0.0274988865994927	-3.61207820535028	0.025	0.228	0.109649122807018	922	9862	0.554474475493648	0.055005075403688
RHOA	1.24604149016627e-43	2.24356692757159e-42	3.39896443243741	0.505041664088415	0.825	0.746	1.1058981233244	922	9862	3.36164957231236	4.72591488089077
PAWR	1.27426323015216e-43	2.29225927599806e-42	0.0212890039165314	-3.36394611069677	0.021	0.213	0.0985915492957747	922	9862	0.348341970989598	0.0401184189646798
TCEAL8	1.38031241994658e-43	2.48073524198532e-42	0.128154424636957	-1.52062190006304	0.12	0.381	0.31496062992126	922	9862	0.583289698003003	0.250611245394291
MYH9	1.41214766102024e-43	2.53560696363801e-42	0.773768065600863	-0.977421123969452	0.472	0.615	0.767479674796748	922	9862	2.262504744994	1.29784216002108
CXorf36	1.42661805031059e-43	2.55922643969924e-42	0.0141659717838061	-4.09288268589428	0.014	0.201	0.0696517412935323	922	9862	0.379661013400745	0.028588277805894
RAPGEF5	1.70923975880368e-43	3.06339874190751e-42	0.0194129067415918	-3.87468274729642	0.02	0.22	0.0909090909090909	922	9862	0.483365847947265	0.0374136985404896
TNXB	1.76624022326115e-43	3.162643405298e-42	0.0315519264980173	-4.44604265821335	0.027	0.299	0.0903010033444816	922	9862	1.41280565464454	0.063713352248967
ZCCHC24	2.12552572564736e-43	3.80248144074871e-42	0.0546400549249402	-2.40067174057856	0.048	0.292	0.164383561643836	922	9862	0.474143509465779	0.132450968645774
CXCR4	2.19732659005059e-43	3.92731735938638e-42	3.47325942753664	1.86633892338741	0.728	0.292	2.49315068493151	922	9862	3.15626244613025	8.13068996917524
TUSC3	2.31773966211312e-43	4.13872961151989e-42	0.00246431182698048	-5.97075400619697	0.002	0.151	0.0132450331125828	922	9862	0.158612850300904	0.00538128334652264
CFD	2.39750583127672e-43	4.27723838486304e-42	1.31285451358678	-2.86443036212962	0.587	0.441	1.33106575963719	922	9862	15.5275676429954	2.38904229428232
TTC28	2.92442830483038e-43	5.21250529933378e-42	0.00955264298670122	-3.73928912906442	0.012	0.198	0.0606060606060606	922	9862	0.240945047210449	0.0152665846666129
PLAT	3.23697549035712e-43	5.76430635398211e-42	0.0252643821754488	-4.26986515691173	0.027	0.243	0.111111111111111	922	9862	0.773351831110647	0.043417803846806
EPN2	3.72676497471674e-43	6.63043656892421e-42	0.0179490585665965	-2.94693005646522	0.02	0.224	0.0892857142857143	922	9862	0.284853812611016	0.0318185893778773
NFKBID	3.78521386553175e-43	6.72826954562436e-42	0.337726042922863	2.16029472812167	0.243	0.092	2.64130434782609	922	9862	0.233188027562633	0.67487690933599
SNAI2	4.13028501894593e-43	7.33493355967329e-42	0.00775480659384775	-4.90217475016531	0.008	0.178	0.0449438202247191	922	9862	0.33598022995928	0.0141646232829406
C1S	4.20499489282552e-43	7.46079659542747e-42	0.0663407982320587	-4.1733278382075	0.059	0.318	0.185534591194969	922	9862	2.52739537721552	0.133270305202265
OCIAD2	4.38370293092472e-43	7.77078278894824e-42	0.0242173982164184	-3.68089662220309	0.025	0.246	0.101626016260163	922	9862	0.612689058834721	0.0420394680753173
TMEM14C	4.92473397530088e-43	8.72189224806018e-42	0.359616051796403	-0.964073233357287	0.295	0.538	0.548327137546468	922	9862	1.14971698823374	0.600927657936191
ID1	4.97205211542241e-43	8.79768202333977e-42	0.0651505395802967	-2.99279969667137	0.055	0.282	0.195035460992908	922	9862	0.834744510340032	0.13378727539822
ADD3	7.40225725071717e-43	1.30858449543133e-41	0.270566516023869	-1.38018620449881	0.218	0.477	0.457023060796646	922	9862	1.20702390242469	0.498788696665296
TUBB2A	7.82766923823325e-43	1.3825327521043e-41	0.0422671511673982	-2.72397628637194	0.041	0.226	0.18141592920354	922	9862	0.361564059914881	0.0804335834871204
SOX18	8.09912045762644e-43	1.42917873338479e-41	0.0118019214823897	-4.56461942219874	0.011	0.196	0.0561224489795918	922	9862	0.433933920474437	0.025345865886904
SLC2A4RG	8.61296813027115e-43	1.51847487090891e-41	0.0825127022151584	-1.8527090389409	0.079	0.323	0.244582043343653	922	9862	0.491789549028842	0.146742521173932
FZD6	8.76064563077935e-43	1.54311154833456e-41	0.0160888923578286	-3.79811086164083	0.015	0.217	0.0691244239631336	922	9862	0.396125486594118	0.0370720010023892
DHX34	9.6688468996869e-43	1.70154205259105e-41	0.129123443675246	2.54511095476018	0.114	0.037	3.08108108108108	922	9862	0.0586061652266515	0.265655730930266
DOCK2	1.2116558313726e-42	2.1303670250336e-41	0.396861152104182	2.09461504385668	0.298	0.106	2.81132075471698	922	9862	0.29127241170226	0.710880499762671
MAST4	1.22938326700015e-42	2.15958328907722e-41	0.0260657704218603	-3.10591308752106	0.026	0.222	0.117117117117117	922	9862	0.355613336943838	0.0459327279109928
SLC25A24	1.28997763079669e-42	2.26398059643253e-41	0.537708264029062	1.10696195376472	0.374	0.276	1.35507246376812	922	9862	0.44868752024913	0.925305179902993
GLT8D1	1.29364172121806e-42	2.26836401359841e-41	0.0628650671970514	-2.10140710718556	0.065	0.29	0.224137931034483	922	9862	0.385401923868291	0.112486717554624
RPS18	1.62084308804019e-42	2.83954186396662e-41	23.9165487624826	-0.475160948039869	0.967	0.98	0.986734693877551	922	9862	41.9471105951791	30.2092779263946
KIAA0355	1.78371066918544e-42	3.12205559612781e-41	0.0652004355760778	-2.23094992718981	0.063	0.291	0.216494845360825	922	9862	0.502317668300836	0.117195491457157
LRRC32	1.91257387908357e-42	3.34459637164201e-41	0.0140532866685334	-3.25916739515048	0.014	0.211	0.0663507109004739	922	9862	0.283608446322596	0.0277456536114953
EBPL	2.02378162959184e-42	3.53589016792838e-41	0.0584336740231144	-2.03156342201931	0.064	0.289	0.221453287197232	922	9862	0.37854487776985	0.114954335390037
SPATA13	2.03325932891686e-42	3.54926040485793e-41	0.308122472244666	1.75120117832714	0.24	0.136	1.76470588235294	922	9862	0.273148069688145	0.574014586062423
CISD1	2.06270441162904e-42	3.59743049224558e-41	0.0670032908106521	-2.040368403385	0.067	0.284	0.235915492957747	922	9862	0.408301490678339	0.148338466180199
AP1B1	2.07545659407945e-42	3.61642732333951e-41	0.573331104477238	1.27287013983512	0.393	0.245	1.60408163265306	922	9862	0.491153849180113	0.989505758222241
SHC1	2.15620822502411e-42	3.75377127518521e-41	0.192013119015313	-1.40468236558908	0.174	0.397	0.438287153652393	922	9862	0.758292888484369	0.339269670988942
GSTM3	2.44017247536114e-42	4.24432861859327e-41	0.0363097738336595	-2.66041248803089	0.038	0.257	0.147859922178988	922	9862	0.399007722865333	0.0664531839907082
ANGPTL4	2.51663077586744e-42	4.37340501050207e-41	0.487793468195261	1.5595620657216	0.217	0.203	1.06896551724138	922	9862	0.549942703588291	1.81862945457345
IFI16	2.70069174823786e-42	4.68907604787799e-41	0.532186967178615	-0.894583963453226	0.371	0.629	0.589825119236884	922	9862	1.77934264512157	0.897800231903099
RPSA	3.67903239970674e-42	6.38202177026738e-41	5.09763239401888	-0.499621614401783	0.859	0.908	0.946035242290749	922	9862	10.3650771286406	7.13501711774418
RP5-1171I10.5	3.69317299284357e-42	6.40084153465562e-41	0.205159494075688	2.98617779904693	0.168	0.039	4.30769230769231	922	9862	0.12074494135069	0.387745465186559
PLEKHA1	3.75968740959202e-42	6.51031891067912e-41	0.0656681061825131	-1.99236369183919	0.069	0.301	0.229235880398671	922	9862	0.471611085919555	0.113304135296159
TNFRSF21	4.60159645794523e-42	7.96108938800738e-41	0.365412520400362	1.83670784305974	0.281	0.119	2.36134453781513	922	9862	0.263282921620168	0.634006610942762
CISD2	4.88573885552711e-42	8.44516246974047e-41	0.489610879138453	1.137578003631	0.355	0.258	1.37596899224806	922	9862	0.416339058700272	0.8497919796683
TTC3	4.93548326429263e-42	8.52357083103326e-41	0.377971572763487	-1.15406578002629	0.291	0.532	0.546992481203007	922	9862	1.39003650830348	0.691998617150914
CKS1B	8.78166009520907e-42	1.51524544996837e-40	0.0668313687331772	-2.3950902407083	0.064	0.256	0.25	922	9862	0.429234541966531	0.130433258014982
LIMCH1	8.86927766915494e-42	1.52900685775166e-40	0.0112662639607728	-4.29358937684625	0.01	0.202	0.0495049504950495	922	9862	0.329290791649219	0.0277093966113696
SLC37A2	9.13106097381385e-42	1.57274235338161e-40	0.168727919815421	2.56591053813222	0.153	0.041	3.73170731707317	922	9862	0.0872625984229381	0.324287978243898
PDGFRA	1.09658139259176e-41	1.88709042126898e-40	0.0108205408294044	-5.24849079626195	0.011	0.219	0.0502283105022831	922	9862	0.685457775741206	0.0195663133529848
SRC	1.09761133463967e-41	1.88719275096401e-40	0.167510993940504	2.07425810396052	0.146	0.066	2.21212121212121	922	9862	0.0937597710042156	0.330316872541698
MPDZ	1.11262489167498e-41	1.91131657628195e-40	0.00888819197239954	-3.86370799340149	0.01	0.189	0.0529100529100529	922	9862	0.245765639526293	0.0172973877763558
NUAK1	1.17707816379024e-41	2.02025260132966e-40	0.0223357896669225	-3.66538585537391	0.021	0.218	0.0963302752293578	922	9862	0.416848299191004	0.0443857525269992
SMAD5	1.28420883681324e-41	2.20218033868345e-40	0.154836999126165	-1.4078064424961	0.136	0.394	0.345177664974619	922	9862	0.655443424279195	0.287332284507726
TIMP2	1.41695860870918e-41	2.42768080219901e-40	1.35737409541611	-0.91689324447096	0.621	0.703	0.883357041251778	922	9862	3.9548315102749	2.2268303658473
DCLK1	1.44219293051076e-41	2.46873976467537e-40	0.0133751197766694	-3.86616470858438	0.013	0.217	0.0599078341013825	922	9862	0.447723183841225	0.0250749699047415
FDPS	1.47822536516433e-41	2.52819441081667e-40	0.199282225963845	-1.38376140566399	0.178	0.411	0.4330900243309	922	9862	0.782770946802167	0.361598420520225
HOTAIRM1	1.6028767556577e-41	2.73897551762036e-40	0.346634255237092	1.41491318746404	0.274	0.174	1.57471264367816	922	9862	0.270235585574602	0.638615478587038
ADAMTS9	1.61731848473275e-41	2.76122697577815e-40	0.0122038725718578	-4.62179560450133	0.011	0.188	0.0585106382978723	922	9862	0.389492027282843	0.0252313781023571
FLRT2	1.96205201555731e-41	3.34684767495854e-40	0.0564475643154054	-2.47227885977638	0.055	0.283	0.19434628975265	922	9862	0.570998028338394	0.102111994002498
UNC93B1	1.97128934301978e-41	3.35965754288892e-40	0.531963506901059	1.4801587508337	0.363	0.202	1.7970297029703	922	9862	0.450670260375856	0.954194565123203
NUP58	2.11273936572029e-41	3.59757703203123e-40	0.450108904976334	1.20607371886666	0.317	0.236	1.34322033898305	922	9862	0.407450527345547	0.852223897219826
NTN4	2.24767439070799e-41	3.8239961681284e-40	0.00961934872138048	-4.04332153879584	0.011	0.182	0.0604395604395604	922	9862	0.239648159748345	0.0195616041295168
DOK5	2.54620203295754e-41	4.32809831581227e-40	0.0038632154485938	-5.09212879184677	0.004	0.15	0.0266666666666667	922	9862	0.15906446207654	0.00623304114000357
FAM43A	3.33406611518609e-41	5.66237988435883e-40	0.0190322931287465	-3.57788170544162	0.021	0.201	0.104477611940299	922	9862	0.337966314965897	0.031884131445335
BCAM	3.67675060329478e-41	6.23892602370596e-40	0.0179287697180202	-4.16894194688982	0.02	0.236	0.0847457627118644	922	9862	0.578726323666809	0.0302938344579856
FIS1	4.01583001787743e-41	6.80835488471181e-40	0.627561322820153	-0.784859915533411	0.43	0.618	0.6957928802589	922	9862	1.68939416500639	1.0574557935986
NPL	4.18653079165197e-41	7.09157471902999e-40	0.548521728288393	2.00324804816332	0.366	0.106	3.45283018867925	922	9862	0.334719082524722	0.961354156014143
CSNK1E	4.27034975517099e-41	7.22726034282464e-40	0.152841494877517	-1.3445821928398	0.144	0.405	0.355555555555556	922	9862	0.672242748799875	0.263504389226049
BLVRB	4.2958646430306e-41	7.26412033464113e-40	1.18249455425125	0.993864311509306	0.522	0.444	1.17567567567568	922	9862	1.29783521650935	2.22974304945959
NRN1	4.57367488086645e-41	7.72716609325187e-40	0.0151976290841158	-4.0485628717025	0.016	0.217	0.0737327188940092	922	9862	0.428328797622105	0.027901778662672
CNRIP1	4.71543150075616e-41	7.95974661143266e-40	0.037027703500355	-2.3455969965667	0.038	0.252	0.150793650793651	922	9862	0.325006558987342	0.0766199780686391
CCL3	5.27326461021951e-41	8.89366033047083e-40	3.16078983992518	2.1521758953229	0.576	0.207	2.78260869565217	922	9862	3.75057194727182	12.1919452057205
PTPRB	5.75539793344937e-41	9.6983941259841e-40	0.018712066438455	-3.8808879861287	0.016	0.215	0.0744186046511628	922	9862	0.437942149119365	0.0460790886741243
CLEC12A	5.89266738588782e-41	9.92110908969476e-40	0.0906001252241073	4.0087080760794	0.077	0.009	8.55555555555556	922	9862	0.0322374237100914	0.185011316884903
POU2F2	5.93631568991567e-41	9.98595111644464e-40	0.351738249027057	2.14767678918573	0.24	0.096	2.5	922	9862	0.261654649201657	0.710065112295994
LAPTM4B	6.03160815669654e-41	1.01374807446086e-39	0.0489069450070669	-2.17536566183803	0.05	0.259	0.193050193050193	922	9862	0.319796390812539	0.0943000301624559
C12orf75	6.86989841069999e-41	1.15364459839786e-39	0.0315689383274327	-3.68578650605995	0.028	0.222	0.126126126126126	922	9862	0.610119907293434	0.0756268076295242
NCEH1	7.03695545001692e-41	1.1806784786974e-39	0.321761353116785	1.47147220470936	0.254	0.154	1.64935064935065	922	9862	0.242183021358225	0.570098385552886
VEGFB	7.16810759759939e-41	1.20164672709412e-39	0.137349155376874	-1.59520113982457	0.131	0.396	0.330808080808081	922	9862	0.780283767504914	0.241682205089958
MYC	7.20452323198661e-41	1.20671110051e-39	0.0947312844294745	-2.5129843755526	0.084	0.332	0.253012048192771	922	9862	0.979187263159415	0.185849865489708
BICC1	8.15310389741936e-41	1.36441702572476e-39	0.00292309197518814	-5.71677820056668	0.004	0.191	0.0209424083769634	922	9862	0.407168640750477	0.00424806343311155
ALPK2	8.26850573265163e-41	1.3825396601646e-39	0.0531233105839173	4.65510834774417	0.051	0.004	12.75	922	9862	0.0123600612453849	0.0965323776595089
MYCT1	8.96347934644585e-41	1.49745549287789e-39	0.0191313528248271	-3.66624711294844	0.02	0.188	0.106382978723404	922	9862	0.322778615155105	0.0342518174804193
CCDC34	9.01994360563161e-41	1.50559505025848e-39	0.00703486591070623	-4.37428119761993	0.008	0.158	0.0506329113924051	922	9862	0.202641413162023	0.0117808899320691
ADRBK1	9.14881621975312e-41	1.52579657126346e-39	0.624392726176433	1.21769679357723	0.42	0.295	1.42372881355932	922	9862	0.648302321445436	1.09743567753741
BMPR2	9.24031766239043e-41	1.539736223332e-39	0.192319857760251	-1.36715462163218	0.167	0.416	0.401442307692308	922	9862	0.814453777530037	0.366776674460909
CTSF	1.102929986489e-40	1.83626511277954e-39	0.018059484897434	-3.36116215668222	0.022	0.246	0.0894308943089431	922	9862	0.42136067891761	0.0323699447057337
PCYOX1	1.1631277936832e-40	1.93483174302511e-39	0.0750366699698528	-1.86301156281937	0.076	0.332	0.228915662650602	922	9862	0.510011043819151	0.130379074854248
ADAP1	1.23345200947224e-40	2.05006049369207e-39	0.14298199987422	2.77829590401088	0.136	0.033	4.12121212121212	922	9862	0.0781492635674966	0.258402018044082
TEK	1.26418234304298e-40	2.09934157496275e-39	0.014602632898276	-4.42004914509164	0.013	0.208	0.0625	922	9862	0.449458401757407	0.0333013277926703
MILR1	1.29586542734951e-40	2.15011937715347e-39	0.12863563136988	2.63361386283868	0.12	0.034	3.52941176470588	922	9862	0.0648166371014536	0.23397392266275
RNF141	1.31332946784191e-40	2.1772382635681e-39	0.301106472153806	1.38890289371345	0.232	0.176	1.31818181818182	922	9862	0.257584563666122	0.575888514858383
VAV3	1.43834990040391e-40	2.38246611271332e-39	0.199564532294804	2.08240295163342	0.174	0.075	2.32	922	9862	0.141725992140695	0.372801532628263
PURA	1.50114323787895e-40	2.48436011947184e-39	0.164110288971819	-1.35019574951972	0.146	0.428	0.341121495327103	922	9862	0.784819245421993	0.306477648195502
SOD3	1.5038534296634e-40	2.48672906405055e-39	0.0126743165273331	-4.64520688046423	0.013	0.274	0.0474452554744526	922	9862	1.15097327440314	0.0229911881468756
PLA2G7	1.50788384794049e-40	2.49127521725155e-39	0.352634096907684	2.4557904861896	0.252	0.055	4.58181818181818	922	9862	0.183431809181401	0.692374331129761
RAB5C	1.63570268467893e-40	2.70015911767967e-39	1.18762891099585	0.734570227379598	0.599	0.489	1.22494887525562	922	9862	1.09406366506145	1.86051459253686
SECTM1	1.66362578002022e-40	2.74392425091376e-39	0.222820476708944	2.22510600278009	0.183	0.063	2.9047619047619	922	9862	0.123456831747889	0.424406050576678
COPRS	1.89268444389207e-40	3.11907980473942e-39	0.109536421357227	-1.58281130306299	0.113	0.345	0.327536231884058	922	9862	0.490372907984223	0.1906018957438
DSEL	1.9425488442696e-40	3.19854401572114e-39	0.0073126989567438	-4.4248868403564	0.007	0.174	0.0402298850574713	922	9862	0.238163472663149	0.0208593127055741
UBASH3B	1.96030030282448e-40	3.22504227484982e-39	0.180132343484689	2.19268704218495	0.155	0.057	2.71929824561404	922	9862	0.104534342392669	0.342616180803046
AKAP12	2.05892760789544e-40	3.38443839925062e-39	0.0736874425604754	-2.15136347397221	0.048	0.324	0.148148148148148	922	9862	0.884764521987307	0.257220582593286
CSF1	2.10075617319223e-40	3.45027909999123e-39	0.00530738387294671	-4.65990463357032	0.007	0.189	0.037037037037037	922	9862	0.30575565359268	0.00901122730819818
KANK3	2.37680895677218e-40	3.90037358425247e-39	0.0144637665833154	-3.88691535329831	0.015	0.199	0.0753768844221105	922	9862	0.369701788798573	0.0256460056823816
LIMS1	2.78212560048044e-40	4.56165383026498e-39	2.14449001889434	0.646357898764076	0.717	0.608	1.17927631578947	922	9862	2.10335101941127	3.37700204216738
BACE1	2.87953637103008e-40	4.71739378863108e-39	0.0344578190820817	-2.46214122278831	0.038	0.236	0.161016949152542	922	9862	0.288486062010017	0.0579469310264887
TSPAN9	2.99926506293259e-40	4.90940306513359e-39	0.0114453314617649	-3.41101125802908	0.015	0.191	0.0785340314136126	922	9862	0.245141247499604	0.017717685261293
DICER1	3.06936284971637e-40	5.01991841678592e-39	0.667892693133529	0.957696590977511	0.431	0.371	1.16172506738544	922	9862	0.702132700725775	1.12802480673644
ZCCHC6	3.2975449089133e-40	5.38857632762421e-39	0.364688748292417	1.39242668113171	0.262	0.183	1.43169398907104	922	9862	0.304809838606314	0.746104922332509
MEDAG	3.7675127085901e-40	6.1513897675267e-39	0.00705732745300947	-5.14848367875781	0.007	0.181	0.0386740331491713	922	9862	0.314222367868557	0.0131531460491947
GYPC	4.01899883983293e-40	6.55649760397576e-39	0.22841149989384	-1.34150786066024	0.193	0.467	0.413276231263383	922	9862	1.13836318835028	0.435290719080617
ARHGDIB	4.0382460933514e-40	6.58237498166902e-39	1.58795969057182	0.969931429307853	0.654	0.469	1.39445628997868	922	9862	1.67798978480549	2.49719251043213
P3H3	4.17029702751916e-40	6.79192596290935e-39	0.00711325543285435	-4.40936087680562	0.008	0.16	0.05	922	9862	0.191175980181743	0.0120419056424632
BLOC1S1	4.5237754936531e-40	7.36145089954629e-39	1.32391447794802	0.693457628687403	0.619	0.54	1.1462962962963	922	9862	1.34924857146525	2.09016612965024
ARAP1	4.81716516967933e-40	7.83232390381139e-39	0.427284679941473	1.35305012691317	0.322	0.208	1.54807692307692	922	9862	0.37417088690713	0.730653309940167
WFS1	4.84784713516318e-40	7.87562534589667e-39	0.0118033721481972	-3.95173270347371	0.012	0.182	0.0659340659340659	922	9862	0.267329245032148	0.0243198208945629
FAM127A	5.42243454299913e-40	8.80172471812697e-39	0.147660428082153	-1.46885774614372	0.139	0.369	0.376693766937669	922	9862	0.601096808665155	0.270943832477809
LINC01116	5.4758238033821e-40	8.88097328445107e-39	0.0337544112042314	-2.57757610380265	0.034	0.23	0.147826086956522	922	9862	0.273951079065195	0.0722986517792014
CAPZA2	5.62482100282007e-40	9.11502243506992e-39	1.23324741582082	0.706510211726601	0.608	0.522	1.16475095785441	922	9862	1.23917362132582	1.91906872752408
FAM213A	5.80987442380547e-40	9.40706228520576e-39	0.0351772975797209	-2.88352903397774	0.036	0.233	0.15450643776824	922	9862	0.386308421277483	0.0648062983722194
EDIL3	6.08401816383647e-40	9.842746856403e-39	0.00930270582952009	-4.85533763397442	0.013	0.18	0.0722222222222222	922	9862	0.451209346298723	0.0141150908282804
PRICKLE1	6.78256082258121e-40	1.09637304867759e-38	0.00263816712109377	-5.65854032882927	0.003	0.165	0.0181818181818182	922	9862	0.23470496743429	0.00419138301770444
CBR3	6.85222190775968e-40	1.10671351510212e-38	0.014619316323661	-3.74396098758176	0.013	0.178	0.0730337078651685	922	9862	0.228470440001471	0.0300356012151887
JAM3	7.72671522838486e-40	1.24691870814251e-38	0.00672474610684048	-4.16999762435497	0.008	0.168	0.0476190476190476	922	9862	0.194389995767054	0.0131574257186239
CAPG	8.23608548646164e-40	1.32801756525483e-38	1.07644167581846	1.05992940784653	0.505	0.372	1.35752688172043	922	9862	1.06235610762506	1.95574802507904
TCAF1	8.29562190420023e-40	1.33650922575872e-38	0.0472166771163272	-2.1178275178112	0.052	0.273	0.19047619047619	922	9862	0.360420603735627	0.0814321681484536
TPPP3	8.50751063303096e-40	1.36951201796291e-38	0.0503499016316729	-3.15562267928569	0.05	0.252	0.198412698412698	922	9862	0.687030318218017	0.0988338754966367
ICAM1	8.64698448009256e-40	1.3908127394531e-38	0.940361959243408	1.43855191408708	0.45	0.238	1.89075630252101	922	9862	0.752743807156641	2.00890063033962
FAT4	8.85994377714887e-40	1.42388815446642e-38	0.011287157284966	-3.93766169082182	0.01	0.187	0.053475935828877	922	9862	0.257521864066664	0.0300675630444519
EMILIN1	8.96857999799082e-40	1.44015694996639e-38	0.0241511702066268	-3.39040431015558	0.025	0.201	0.124378109452736	922	9862	0.387342146714884	0.0427552013923779
MATN2	9.02798968101172e-40	1.44850072060193e-38	0.0107590092056649	-3.97241834412322	0.011	0.198	0.0555555555555556	922	9862	0.323210133352019	0.0222644004112801
SRI	9.10865396462793e-40	1.46023812857506e-38	0.364590726962892	-0.974732015270509	0.29	0.519	0.558766859344894	922	9862	1.15243847889945	0.631568404792313
CNPY3	9.1302280132238e-40	1.46249105391392e-38	0.453873889643827	1.17333528619266	0.336	0.246	1.36585365853659	922	9862	0.394602867935213	0.797697419770282
S100A3	9.90233400089055e-40	1.58486244429068e-38	0	-144269502.296125	0	0.113	0	922	9862	0.149120684102698	0
MMP16	1.07175734437152e-39	1.71393037159939e-38	0.00438907727146876	-4.98984100744844	0.004	0.154	0.025974025974026	922	9862	0.185608087443077	0.0109421766116064
TMEM51	1.16197329474618e-39	1.85667483070125e-38	0.187404138029681	1.9712139203729	0.172	0.071	2.42253521126761	922	9862	0.100085317367629	0.33630658083535
CAMK1	1.21957681705027e-39	1.94711746998026e-38	0.243647557905871	1.53309091483183	0.197	0.138	1.42753623188406	922	9862	0.199002716964373	0.451012334461612
EVA1B	1.23415011303246e-39	1.96876809663898e-38	0.23250185748648	-1.34428794134801	0.196	0.417	0.470023980815348	922	9862	0.820723928776152	0.433576393002935
PPP1R14B	1.24293479407382e-39	1.98115655783275e-38	0.646499509296591	-1.14406830164716	0.41	0.554	0.740072202166065	922	9862	2.17612695996812	1.1347913942228
LACC1	1.3360164108731e-39	2.12777847058463e-38	0.222912667254747	1.89297796004591	0.183	0.089	2.0561797752809	922	9862	0.152373244294457	0.408915508029121
ITGA2	1.368599142709e-39	2.17788698274297e-38	0.00863160218133951	-4.71830199502681	0.008	0.163	0.049079754601227	922	9862	0.250707824494189	0.0199573010435131
P4HA2	1.42248633526186e-39	2.26178816643518e-38	0.0298421348223405	-3.5038720846681	0.025	0.18	0.138888888888889	922	9862	0.322975509036772	0.0816166269337406
RASSF2	1.43732384671897e-39	2.2835130329491e-38	0.456273306886295	1.55903567384773	0.333	0.173	1.92485549132948	922	9862	0.378204711950105	0.824204500686411
MPHOSPH6	1.45754981932729e-39	2.3137562274807e-38	0.28197005968165	1.45589669306388	0.239	0.147	1.62585034013605	922	9862	0.20803504210673	0.495890647135708
SFRP2	1.67800808463093e-39	2.66154528660139e-38	0.0930837063400725	-5.20354727363608	0.072	0.292	0.246575342465753	922	9862	5.95438632286647	0.22414060708056
ROBO4	1.84958837253057e-39	2.93130362609858e-38	0.0288525761540639	-3.53298463466247	0.023	0.196	0.11734693877551	922	9862	0.404351362397891	0.067755864948445
RASIP1	2.01560554722774e-39	3.19181314913604e-38	0.0134492236220518	-3.73785220120105	0.013	0.178	0.0730337078651685	922	9862	0.262582662881617	0.0258363916995483
NQO1	2.29719283061061e-39	3.63476092628592e-38	0.00540612147017239	-4.47291548379549	0.007	0.157	0.0445859872611465	922	9862	0.187858578532363	0.00870023889697817
IL32	2.39035597745687e-39	3.77909449899401e-38	0.0482595517545541	-3.42629939177129	0.036	0.336	0.107142857142857	922	9862	1.65942892642141	0.132973771049005
SRP14	2.62585314921022e-39	4.14803739557611e-38	3.09197078226757	-0.47716977766628	0.794	0.866	0.916859122401848	922	9862	6.19651142488523	4.43830068715845
PPP3CA	2.71592348347486e-39	4.28683831653021e-38	0.446822428108972	-1.01857547235198	0.337	0.535	0.629906542056075	922	9862	1.38060813780022	0.774242597823272
FCGR3A	2.77002662194948e-39	4.36868918819381e-38	1.38522236743761	2.0300286316647	0.569	0.128	4.4453125	922	9862	0.840400677702263	2.55505358119016
CPPED1	2.99726989846914e-39	4.7232504412991e-38	0.332821345865237	1.3330485052092	0.266	0.179	1.48603351955307	922	9862	0.262162787172305	0.585445127186051
AP2S1	3.03519403409696e-39	4.77914033903235e-38	2.74486581931265	0.635342881023968	0.774	0.634	1.22082018927445	922	9862	2.59595280629154	4.10317185568325
DOT1L	3.93315658095071e-39	6.18803906740838e-38	0.184987669967817	1.81525756704598	0.157	0.087	1.80459770114943	922	9862	0.122005713861412	0.356454451069964
TAOK3	4.52543793391198e-39	7.11412013442623e-38	0.63637047178908	1.0062432177614	0.423	0.335	1.26268656716418	922	9862	0.64793305952688	1.05846129981559
STK24	4.54139545394393e-39	7.13343909510449e-38	0.563357917964249	0.995771241612782	0.376	0.316	1.18987341772152	922	9862	0.525900188770214	1.01680820827431
IFNAR1	4.56579826799136e-39	7.16598168840678e-38	0.586664422234812	0.982281068723054	0.405	0.331	1.22356495468278	922	9862	0.555212451736654	1.02125172189885
EFNB2	4.59668797224197e-39	7.2086447022756e-38	0.020997295822123	-3.88987570496427	0.021	0.214	0.0981308411214953	922	9862	0.536937338376532	0.0391343060465456
EEF2	4.70741346313433e-39	7.37633861435215e-38	2.39818578965526	-0.490235783937056	0.754	0.835	0.902994011976048	922	9862	4.96152658971326	3.5480597330167
CTDSPL	4.89591239983952e-39	7.66553240960381e-38	0.0214606721589872	-3.00166385205193	0.021	0.202	0.103960396039604	922	9862	0.238682477609777	0.0442299803883465
UGCG	4.97418342710054e-39	7.78181584259028e-38	0.0792765256687848	-1.96059520221458	0.086	0.322	0.267080745341615	922	9862	0.560512392465262	0.13868070373127
SNX2	5.30065640683424e-39	8.28589746682464e-38	0.751758658323414	0.943576612105458	0.462	0.385	1.2	922	9862	0.758723592917437	1.22258078691269
ANTXR1	5.66813975805029e-39	8.85322455703181e-38	0.0185781214800991	-3.52517999616263	0.021	0.224	0.09375	922	9862	0.459873407064017	0.0305308943067423
HN1	5.75150607545785e-39	8.9762268975404e-38	1.14864772511715	1.0046730474832	0.541	0.353	1.53257790368272	922	9862	0.944536818653137	2.10718591881322
C1QTNF6	5.7702017305023e-39	8.99818306746974e-38	0.00578599211396602	-4.33267696176029	0.008	0.163	0.049079754601227	922	9862	0.199025297750214	0.00885096158739945
TUBA1B	5.77974021095725e-39	9.00583558832329e-38	1.63454274801239	-1.01372556483002	0.627	0.708	0.885593220338983	922	9862	5.02674584052492	2.77356384343593
AAMDC	6.02482151324296e-39	9.38019849051421e-38	0.0669911742400959	-1.83843961252216	0.066	0.301	0.219269102990033	922	9862	0.405350047400232	0.123601636232495
CMIP	6.19258096101307e-39	9.63367434942882e-38	0.845592797965685	0.948863100815107	0.49	0.354	1.38418079096045	922	9862	0.742190714372486	1.39255486468936
SMAD1	6.68238300562451e-39	1.0387339722412e-37	0.0257000504772562	-2.98770888369253	0.027	0.203	0.133004926108374	922	9862	0.309626772812199	0.0429347174950196
LILRB4	6.79922719710863e-39	1.05605249261162e-37	0.294266780245215	2.16619047764659	0.252	0.071	3.54929577464789	922	9862	0.173691714184082	0.501808875413736
ESD	7.03642001723957e-39	1.09202093898835e-37	0.278907542682391	-1.0884788730767	0.241	0.492	0.489837398373984	922	9862	1.0150178814828	0.479967128713599
OSTF1	7.40713328227152e-39	1.14863727118861e-37	0.775284765549894	0.880656528743452	0.486	0.384	1.265625	922	9862	0.750424901738493	1.24625161261502
DHRS9	7.43202458609652e-39	1.15157888526879e-37	0.148835797583675	3.15249759449909	0.119	0.023	5.17391304347826	922	9862	0.0669618683591259	0.303169212552603
CD101	7.671023045175e-39	1.18766492146873e-37	0.0688759048564684	4.11614119712258	0.062	0.006	10.3333333333333	922	9862	0.0219026192426534	0.138689737176507
ADGRA2	8.41451017887079e-39	1.30173878232555e-37	0.014160831358462	-3.3664444602469	0.014	0.196	0.0714285714285714	922	9862	0.240272367117549	0.0265469179519512
USP3	9.11577888834883e-39	1.40910521671567e-37	0.437335667885187	1.21809291164827	0.321	0.24	1.3375	922	9862	0.425486159352763	0.766384647302172
FAM3C	9.29733617691391e-39	1.43602858853271e-37	0.143484776525647	-1.45785548817994	0.139	0.368	0.377717391304348	922	9862	0.595172527707831	0.258152695326293
SNX30	1.04766729900672e-38	1.61689986480038e-37	0.223595933179757	1.79797360924252	0.189	0.095	1.98947368421053	922	9862	0.150063366673022	0.429042321773175
FARP1	1.3008528932525e-38	2.00605752277463e-37	0.0490828847532916	-2.25346113839708	0.047	0.251	0.187250996015936	922	9862	0.342679156894485	0.096452516321503
PFN2	1.53000591463837e-38	2.35756695848318e-37	0.00555801155686519	-4.48901489779688	0.007	0.152	0.0460526315789474	922	9862	0.197247505807754	0.00945745242449937
TWIST1	1.86615885878613e-38	2.87326406713818e-37	0.0124854872872073	-4.01894199315506	0.014	0.175	0.08	922	9862	0.30972833525957	0.021053850460476
PRDX1	2.1886341427123e-38	3.36710281164425e-37	1.38818050720298	-0.69470176784619	0.6	0.737	0.814111261872456	922	9862	3.65756299634597	2.28716616626283
ATP8B2	2.26910854776444e-38	3.4881489976148e-37	0.0158688399868867	-3.09322398556567	0.017	0.196	0.086734693877551	922	9862	0.237388087821579	0.0265256929267407
CLEC3B	2.38663648454334e-38	3.66591888455212e-37	0.0283771017735499	-3.69722382624252	0.028	0.247	0.11336032388664	922	9862	0.609497639220266	0.0510986900243305
RCAN1	2.45933360511005e-38	3.77460152209707e-37	0.115931046062644	-2.0326048589957	0.11	0.3	0.366666666666667	922	9862	0.724205899543036	0.20908910711248
ATP6AP1	2.88707482391757e-38	4.42760702097012e-37	0.775649426428894	0.936708382875709	0.485	0.375	1.29333333333333	922	9862	0.732576985899403	1.26647834587777
RNF181	3.12064939006597e-38	4.78204476274412e-37	0.718648495630845	0.860284366984122	0.459	0.389	1.17994858611825	922	9862	0.716193024893365	1.16505172102096
TMEM109	3.15860324372076e-38	4.83639359664519e-37	0.118179013704951	-1.42244058934476	0.127	0.367	0.346049046321526	922	9862	0.572042136673547	0.194105651815002
RGCC	3.29762552859587e-38	5.04528922337335e-37	1.22110686292602	1.3894492411344	0.479	0.301	1.59136212624585	922	9862	1.34073943025318	2.76568033784865
DDX3Y	3.57667699656136e-38	5.46792931408272e-37	0.87091246707384	0.961771428531539	0.484	0.401	1.2069825436409	922	9862	0.926573749278979	1.58238050076148
STARD4	3.58222289000792e-38	5.47210575955177e-37	0.240942613580365	1.81360811440581	0.185	0.099	1.86868686868687	922	9862	0.182992930167657	0.496495525596243
GUCY1A3	3.84942658483826e-38	5.87566321575862e-37	0.0145142474842925	-3.86532170303912	0.013	0.227	0.0572687224669603	922	9862	0.550331104019262	0.0281728801967643
CECR1	3.94069210457453e-38	6.01025087572991e-37	0.767011735239397	1.61421759239868	0.445	0.189	2.35449735449735	922	9862	0.607255581905279	1.33858638283877
CD180	4.12154292466878e-38	6.28115389601169e-37	0.143901191904023	2.46915120349336	0.139	0.041	3.39024390243902	922	9862	0.0776085502371632	0.253738508562315
ELF1	4.30478439976467e-38	6.55527309614908e-37	1.07147531144672	0.865199297217813	0.553	0.49	1.12857142857143	922	9862	1.29803005538692	1.75875118159928
CACNA2D1	5.39192700200707e-38	8.20433587488493e-37	0.00806048529479675	-4.7540324638546	0.004	0.153	0.0261437908496732	922	9862	0.178948283651627	0.0348070091047431
CTSC	5.5831701153094e-38	8.48868851151733e-37	1.68371515925748	1.0396850475216	0.607	0.453	1.33995584988962	922	9862	1.78817479810846	3.20284807389023
H2AFZ	5.81930712104533e-38	8.84080049030059e-37	0.998303852980542	-1.09363340251473	0.535	0.627	0.853269537480064	922	9862	2.98440806626318	1.72489760870376
DAD1	5.96958209188882e-38	9.06202133949024e-37	0.937051396772425	-0.691915746902694	0.504	0.691	0.729377713458755	922	9862	2.46400242773564	1.61679562885881
PCAT19	6.15669323632565e-38	9.33877197141877e-37	0.0247040714242259	-3.39394164761158	0.021	0.195	0.107692307692308	922	9862	0.340964780252283	0.0718811264484052
SHKBP1	6.36258876044155e-38	9.64356204485941e-37	0.394397577727329	1.2087621017992	0.309	0.208	1.48557692307692	922	9862	0.310111733831619	0.676542446590201
PGF	6.58388923305668e-38	9.97120794595172e-37	0.0327733539414581	-3.67198782013765	0.034	0.18	0.188888888888889	922	9862	0.443613140098209	0.0590929531608919
MPZL1	6.94912539867159e-38	1.05161628406668e-36	0.104810763835177	-1.61636281505628	0.102	0.328	0.310975609756098	922	9862	0.483412367079259	0.206382390986077
DIXDC1	8.41939474927829e-38	1.27312247507361e-36	0.0543780879040285	-2.12992546399132	0.051	0.259	0.196911196911197	922	9862	0.36896281979432	0.1020507969092
GPR35	8.55345366282302e-38	1.29238896602375e-36	0.0876661428055232	3.29795084857998	0.082	0.015	5.46666666666667	922	9862	0.0372191362243154	0.170546016642085
LMNA	8.66737693874801e-38	1.30858549651315e-36	3.14299483483953	-0.610260052174273	0.726	0.83	0.874698795180723	922	9862	8.36568627648174	5.7659019637214
TMEM167A	1.01260234171859e-37	1.52762336206825e-36	1.13494967373029	0.753239740445219	0.566	0.485	1.16701030927835	922	9862	1.13139039954709	1.8662912018301
LRP6	1.01693900358643e-37	1.53297642354586e-36	0.00968417863535254	-3.51484875161783	0.013	0.185	0.0702702702702703	922	9862	0.222139068057412	0.0147929718728351
CHST11	1.01975045574807e-37	1.53602380809272e-36	0.275761626609354	1.50746304086227	0.226	0.139	1.62589928057554	922	9862	0.217740951454098	0.506826354569985
CXCL14	1.03020417123739e-37	1.55056890974322e-36	0.143818741120833	-5.00842335145596	0.116	0.289	0.401384083044983	922	9862	9.88897860052108	0.319712978441976
ADAM15	1.07461471459736e-37	1.61616069141997e-36	0.166449246874621	-1.81863757695267	0.148	0.341	0.434017595307918	922	9862	0.862233854996978	0.327664972183656
ICOSLG	1.10612944772303e-37	1.662271502351e-36	0.168918115031458	2.14218085690512	0.154	0.061	2.52459016393443	922	9862	0.106189960228152	0.298713102123938
ID2	1.15873188852018e-37	1.73997685746436e-36	1.12252961194428	1.24860414691563	0.499	0.351	1.42165242165242	922	9862	1.24512643242685	2.22110983744873
ALDH1A3	1.20731545625425e-37	1.81153212672223e-36	0.008964448540006	-4.0249506046538	0.01	0.165	0.0606060606060606	922	9862	0.218193670341944	0.016082627198324
CHPF	1.30411446999531e-37	1.95526676819806e-36	0.0190131045189765	-3.85708640914028	0.016	0.178	0.0898876404494382	922	9862	0.334226890067651	0.0502314023892374
APBB1IP	1.47375447953972e-37	2.20790674954772e-36	0.389974479260667	1.6682521913826	0.305	0.152	2.00657894736842	922	9862	0.348298469933547	0.669536631652415
VSTM1	1.50467740016282e-37	2.25249859303819e-36	0.038625959186648	6.70921735135656	0.034	0.001	34	922	9862	0.00729286286331018	0.07854796733874
PRDX5	1.52477429270489e-37	2.2808277612261e-36	0.681198618199024	-0.803596366961505	0.434	0.614	0.706840390879479	922	9862	1.7726079936142	1.17262197016916
PTGR1	1.5590044232284e-37	2.33023827933124e-36	0.027329632858714	-2.65135023573212	0.027	0.213	0.126760563380282	922	9862	0.236597849087809	0.0576912946388361
ADM	1.63006399749555e-37	2.434579454324e-36	0.280342694348773	1.99914489187976	0.196	0.083	2.36144578313253	922	9862	0.183772855155085	0.660713213062661
NEU4	1.84116727574188e-37	2.74776199877794e-36	0.0584898026639458	4.13719929047412	0.057	0.006	9.5	922	9862	0.0175821211488191	0.112135744338502
MMP24-AS1	1.89950462945587e-37	2.83265084542936e-36	0.558216348721981	0.990828399710139	0.382	0.313	1.22044728434505	922	9862	0.524485352037006	0.978137028485281
CTSH	1.99223455459031e-37	2.96865847881709e-36	0.773464241706368	1.27690479689791	0.445	0.277	1.60649819494585	922	9862	0.733911648249537	1.37605541875026
NENF	2.00228447919005e-37	2.98134946265924e-36	0.37785145583717	-0.97954431344811	0.303	0.529	0.572778827977316	922	9862	1.2570330827243	0.634296233664704
STK38L	2.10874175885379e-37	3.13745923815384e-36	0.330131642841529	1.34581537305	0.249	0.178	1.39887640449438	922	9862	0.2740261661954	0.685539844877698
LTBP4	2.16143263356821e-37	3.2133959474287e-36	0.0401312703541057	-3.13362422989726	0.04	0.299	0.133779264214047	922	9862	0.899718509302373	0.0731094666909924
PTPRS	2.20231705446928e-37	3.27167742102441e-36	0.0157860140337904	-3.89885089212147	0.013	0.198	0.0656565656565656	922	9862	0.327813314187334	0.0395083790554873
RRAS	2.47334281290302e-37	3.67149804119939e-36	0.127833468421213	-1.54659404165275	0.121	0.341	0.354838709677419	922	9862	0.591170986564925	0.2249847090591
RCN3	2.7126157632085e-37	4.02360992611384e-36	0.14448184385703	-2.24469423565518	0.116	0.299	0.387959866220736	922	9862	0.875896047358346	0.318115151166952
PET100	2.83993920876987e-37	4.20925745836425e-36	0.877363392895759	0.823116633063071	0.517	0.432	1.19675925925926	922	9862	0.882832074167178	1.44285869400681
RHBDF2	3.01546739408931e-37	4.46601515197721e-36	0.199829481530218	1.87740386448136	0.181	0.081	2.23456790123457	922	9862	0.149660513605837	0.350847833935655
CLEC4D	3.269833808735e-37	4.8390554219681e-36	0.0414000845714739	5.6407927874168	0.038	0.002	19	922	9862	0.00918141151029328	0.0811713400521607
TMEM204	3.65006269584371e-37	5.39765164892599e-36	0.00545243159002551	-4.30545679608863	0.007	0.164	0.0426829268292683	922	9862	0.202980573569796	0.00908014974304209
FAM92A1	4.11553311939892e-37	6.08135691792032e-36	0.00782778734464862	-3.9264496946427	0.009	0.159	0.0566037735849057	922	9862	0.162248371072024	0.0128565326503108
OLFML3	4.37402637204982e-37	6.45841433795602e-36	0.0193579172133318	-4.05434573155722	0.018	0.192	0.09375	922	9862	0.40560108916396	0.0410442321388338
SMTN	4.51972240889939e-37	6.66847662848692e-36	0.0160878541874165	-3.17542894496453	0.017	0.183	0.092896174863388	922	9862	0.227343034295563	0.0288522256259119
MPC2	4.975457021008e-37	7.33530987342847e-36	0.15940526050925	-1.27279589615491	0.15	0.4	0.375	922	9862	0.639678145887753	0.273096098662508
RPS23	5.24190814763086e-37	7.72228377566892e-36	12.6574155028189	-0.433348491642257	0.93	0.954	0.974842767295598	922	9862	23.3022261257088	16.9447122015674
DAG1	5.41244995280534e-37	7.96748688737719e-36	0.0495299983017774	-2.16423261917804	0.044	0.248	0.17741935483871	922	9862	0.307412253412491	0.107876866101054
STARD9	5.6935833504175e-37	8.37499408715724e-36	0.00909806545998348	-3.83950786442265	0.011	0.19	0.0578947368421053	922	9862	0.293588745957229	0.0154993190777604
BCL6B	5.91051102498239e-37	8.68751303037094e-36	0.00813202821399561	-4.50909191166213	0.008	0.15	0.0533333333333333	922	9862	0.214194979000115	0.0158617705724336
PRKAG2	6.31431957646536e-37	9.27403764984482e-36	0.48181339949497	1.15242027556105	0.334	0.255	1.30980392156863	922	9862	0.457015150967269	0.875468419300931
BCL3	6.3972346442294e-37	9.38872640691961e-36	0.29492111326655	1.52045028048814	0.23	0.138	1.66666666666667	922	9862	0.223946136437044	0.567486029706553
LPAR6	6.66715715141487e-37	9.77749155101158e-36	0.511888590169325	1.31840722604091	0.337	0.237	1.42194092827004	922	9862	0.523083817737123	0.961630173791413
AGO1	7.69113084677659e-37	1.12706654443419e-35	0.312018901788972	1.35610471176286	0.247	0.171	1.44444444444444	922	9862	0.267787581535498	0.582009113781442
OASL	8.8370564108166e-37	1.29401655846943e-35	0.129356600886045	2.9560484575589	0.111	0.024	4.625	922	9862	0.0616153372152167	0.295480764191708
LPCAT2	9.83066486570657e-37	1.43842820901828e-35	0.328069899220182	1.45182856453791	0.253	0.162	1.56172839506173	922	9862	0.294880652652279	0.606212548326133
ECM2	1.03039572057216e-36	1.50654700618392e-35	0.0074832684003987	-4.59678437589124	0.009	0.208	0.0432692307692308	922	9862	0.417459366402416	0.0125543181654474
TPI1	1.03199779112279e-36	1.50775575102733e-35	2.71359603555662	0.624226410503843	0.77	0.659	1.16843702579666	922	9862	2.61925246103443	4.1513121215493
PELI1	1.08728320415603e-36	1.58733552462599e-35	0.773529514240882	1.20686734166716	0.422	0.301	1.40199335548173	922	9862	0.768693770070682	1.52945271297081
PIM3	1.12136614465091e-36	1.63586542002113e-35	0.689916449143689	1.12773120598418	0.408	0.278	1.46762589928058	922	9862	0.618601055152918	1.29661487184181
FKBP14	1.26384302457756e-36	1.84233069384822e-35	0.0391235576199447	-2.39430689128002	0.04	0.222	0.18018018018018	922	9862	0.287454652188853	0.0671092854001694
GAS1	1.37562816811158e-36	2.00378017656163e-35	0.0141133887525835	-5.11018212360971	0.015	0.217	0.0691244239631336	922	9862	0.798447837816987	0.0245597032451575
CEBPD	1.45706922548774e-36	2.12082096997265e-35	6.09106825512801	0.883684748602495	0.873	0.635	1.3748031496063	922	9862	5.46422184242895	9.23746066791002
MAFF	1.56474835396373e-36	2.27584865304253e-35	0.798456996785389	1.11000826990116	0.427	0.312	1.36858974358974	922	9862	0.76560927570025	1.52460420818242
IDS	1.58995493305901e-36	2.31078203499743e-35	1.18134693654604	0.80921287548471	0.573	0.506	1.13241106719368	922	9862	1.32438335315442	2.00009117520888
ANXA6	1.611411181825e-36	2.34021671708507e-35	0.135304896805559	-1.48531918073378	0.131	0.356	0.367977528089888	922	9862	0.633886895494748	0.235520391570635
BTK	1.72568192099409e-36	2.504299301168e-35	0.184886078833843	2.3722353692404	0.177	0.054	3.27777777777778	922	9862	0.12935841839511	0.3112317015871
EDEM1	1.75538930048371e-36	2.54551083797212e-35	0.395835299064162	1.24418103470187	0.285	0.216	1.31944444444444	922	9862	0.375912859539392	0.788611223716313
HDLBP	1.91102502704924e-36	2.76913507272723e-35	0.465169768222595	-1.01587919345343	0.345	0.502	0.687250996015936	922	9862	1.26832914427564	0.795557068401973
HLA-DRA	2.3532515012322e-36	3.40739603074917e-35	23.1091471886707	1.39012128298813	0.953	0.486	1.96090534979424	922	9862	16.7090239652814	38.4948033531756
NAPA	2.36085035147406e-36	3.41585535228903e-35	0.541853364485712	1.00893035030218	0.381	0.289	1.31833910034602	922	9862	0.463321393248378	0.929440924475134
EIF4G2	2.39592628268428e-36	3.4640284381471e-35	2.85434100046137	0.509227378550603	0.796	0.711	1.11954992967651	922	9862	2.89582133165954	4.11666837606901
ACOT7	2.66563012301301e-36	3.85110277653128e-35	0.024335444088718	-2.88362226156335	0.024	0.182	0.131868131868132	922	9862	0.234018899889312	0.0457739474531267
FAM229B	2.94401476408308e-36	4.25013445451816e-35	0.0096737734114043	-3.37489465092389	0.013	0.173	0.0751445086705202	922	9862	0.189605863968078	0.015285476301587
PRMT9	3.59405598745446e-36	5.18471904540352e-35	0.260590104479328	1.81428162654176	0.209	0.105	1.99047619047619	922	9862	0.209400872656341	0.483728161236488
HOXD8	3.75897063988414e-36	5.41860215442454e-35	0.0140597560570752	-3.4250137414626	0.013	0.173	0.0751445086705202	922	9862	0.188448818572792	0.026645571253593
C1QTNF2	3.76902392804995e-36	5.42906957813773e-35	0.00276091936904299	-4.99638379374636	0.004	0.155	0.0258064516129032	922	9862	0.19807648345326	0.00395693396863763
RP11-214O1.3	3.77218338438514e-36	5.42959867451913e-35	0.122467795630332	3.87631609736753	0.094	0.012	7.83333333333333	922	9862	0.0547749100203764	0.291459985285833
MCOLN1	4.16046664851206e-36	5.98405580229035e-35	0.406985545937287	1.32386296422255	0.305	0.195	1.56410256410256	922	9862	0.354493824182326	0.7480263002891
TNFRSF12A	4.16475190752527e-36	5.98579198771148e-35	0.0300610010098592	-3.56161623986549	0.031	0.157	0.197452229299363	922	9862	0.340051356649752	0.055948987603171
NAIP	4.46061371182517e-36	6.40628465584581e-35	0.395578040969977	1.87512613226955	0.284	0.116	2.44827586206897	922	9862	0.309463217607262	0.745292224040606
KIRREL	4.47135850034383e-36	6.41697692971854e-35	0.00350300761364242	-4.55032934659731	0.005	0.152	0.0328947368421053	922	9862	0.188539236660131	0.00507415458810194
PTPRC	4.68213172779585e-36	6.71450837601166e-35	3.05411872061743	1.6182572242366	0.773	0.294	2.62925170068027	922	9862	2.56956354575735	4.84250872218232
DOCK6	5.01860623777146e-36	7.19173300661045e-35	0.0155435425922079	-3.38043617817515	0.015	0.175	0.0857142857142857	922	9862	0.239421944662322	0.0314134382985155
CRYAB	5.07471269240264e-36	7.26677930901781e-35	0.00647313130353333	-4.8812505163093	0.008	0.192	0.0416666666666667	922	9862	0.421164362868132	0.0111992944585811
MIR3945HG	5.21256861370782e-36	7.45869089493467e-35	0.0715347422807231	3.86951990587422	0.061	0.008	7.625	922	9862	0.0253749177069354	0.159805650033552
NT5E	5.42109198961443e-36	7.7513643257384e-35	0.0928137828840248	-1.72305037223124	0.074	0.296	0.25	922	9862	0.518199270149809	0.214793394164039
JAM2	6.03643751192891e-36	8.62487610999042e-35	0.00787118731719882	-4.08872195046216	0.01	0.197	0.050761421319797	922	9862	0.359780468310644	0.0131997084706576
C16orf45	6.39209469249508e-36	9.12633431646544e-35	0.0126800409102579	-3.26044549470965	0.015	0.183	0.0819672131147541	922	9862	0.21949442888217	0.0205207088140215
PRKCB	6.54322330520897e-36	9.33525461431354e-35	0.260512006701343	2.50444911491913	0.217	0.064	3.390625	922	9862	0.195673302244993	0.475234828340429
TMEM123	6.61310594593026e-36	9.42803945927859e-35	1.2243018156618	0.788917379609517	0.58	0.513	1.13060428849903	922	9862	1.38858403598727	2.06106871924139
C3AR1	6.63495994558828e-36	9.45226601479192e-35	0.436550831909374	2.03479104850934	0.316	0.097	3.25773195876289	922	9862	0.298434965307031	0.77709866934097
SOAT1	6.86285608508827e-36	9.76977301834748e-35	0.279422767682463	1.39364224518979	0.229	0.158	1.44936708860759	922	9862	0.244291830227168	0.516948059808745
KDELR1	7.08724286446213e-36	1.00818233169225e-34	0.578548931483412	-0.868200578708949	0.405	0.567	0.714285714285714	922	9862	1.49955044843461	0.956285806720234
ABCC3	7.13113989065246e-36	1.01368528007038e-34	0.165158463791094	2.30773909587684	0.149	0.05	2.98	922	9862	0.102679848481383	0.31272597717007
USP15	7.22317516661679e-36	1.02601800065763e-34	0.559961820929988	1.07922784695665	0.379	0.305	1.24262295081967	922	9862	0.602190240860622	1.00281504573899
PHACTR2	7.37161206758487e-36	1.04633845449821e-34	0.331053368352241	-1.01988142238817	0.258	0.493	0.523326572008114	922	9862	1.14158008262454	0.622041058726721
PLEKHG2	8.34080526613179e-36	1.18304375787891e-34	0.3220415279039	1.43017465020223	0.245	0.157	1.56050955414013	922	9862	0.266482294193389	0.630902939380597
NDFIP2	8.84806233969437e-36	1.25407740712607e-34	0.00432689745445169	-4.71777986616995	0.004	0.146	0.0273972602739726	922	9862	0.162623525676117	0.00768931307816242
LRCH4	9.80679686559492e-36	1.38895099671055e-34	0.279373997072549	1.58157833779756	0.231	0.131	1.76335877862595	922	9862	0.238789194704339	0.52441498965434
RFC1	1.11323607285626e-35	1.57554502712975e-34	0.10362408179311	-1.50761272827512	0.102	0.344	0.296511627906977	922	9862	0.549056491414349	0.184013154125924
ZNF704	1.17970525737647e-35	1.6684035225413e-34	0.0137834112430473	-3.30737271833646	0.016	0.205	0.0780487804878049	922	9862	0.314006306532054	0.0234371118960755
STK40	1.32070972863238e-35	1.86646230980998e-34	0.266490433624851	1.40765099295292	0.225	0.149	1.51006711409396	922	9862	0.216657487584135	0.530905301130883
AFAP1L1	1.37260091913352e-35	1.93838761608354e-34	0.0067429535929362	-4.33503946129856	0.008	0.143	0.055944055944056	922	9862	0.179330977227839	0.0122379352784124
ARHGAP23	1.39426887411172e-35	1.96755823845983e-34	0.0121613695058422	-3.53634781564525	0.012	0.164	0.0731707317073171	922	9862	0.182479029203843	0.0249062944109513
CXorf21	1.49336528745813e-35	2.10587247134959e-34	0.149393087216699	2.58548112887892	0.136	0.036	3.77777777777778	922	9862	0.078909788305938	0.274783459254157
EXT1	1.50384761464505e-35	2.11911744307157e-34	0.0547500929153328	-2.13735412399307	0.051	0.237	0.215189873417722	922	9862	0.297804644898783	0.123141799328557
SLIT3	1.51510192865766e-35	2.13343027550158e-34	0.0156559932408245	-4.1918938011383	0.017	0.231	0.0735930735930736	922	9862	0.70129734560973	0.0260619845288427
MLLT4	1.52980109836435e-35	2.15256962075203e-34	0.0545402535912187	-2.17831169115687	0.05	0.246	0.203252032520325	922	9862	0.374547718282228	0.112160247556261
FBLIM1	1.68700017124144e-35	2.37204666160239e-34	0.0133131033223277	-3.49701637296437	0.013	0.161	0.0807453416149068	922	9862	0.20894321094696	0.028113220539197
RARA	1.84683272421325e-35	2.59490673085627e-34	0.346950914817284	1.27572280910432	0.272	0.194	1.4020618556701	922	9862	0.312307606113698	0.640186977703752
TRMT6	1.93632351040095e-35	2.71868209265393e-34	0.177642900929483	1.69165699538421	0.143	0.096	1.48958333333333	922	9862	0.130491715205374	0.361008782728377
GAPT	2.02215666753117e-35	2.83714708202101e-34	0.132219216676183	3.52915195207299	0.103	0.016	6.4375	922	9862	0.0595558614916512	0.292583672590187
BAG3	2.10980511005481e-35	2.9579863136356e-34	0.0269273415654876	-2.48926488654221	0.028	0.212	0.132075471698113	922	9862	0.259481909115571	0.0470765545671257
LRRC8A	2.15911934486003e-35	3.02494486888676e-34	0.0393747928758557	-2.33354599122972	0.04	0.221	0.180995475113122	922	9862	0.271639998516924	0.0735082112723081
AP1S2	2.17844557038261e-35	3.04982379853565e-34	1.18552616227541	0.905975404655704	0.572	0.431	1.32714617169374	922	9862	1.19054066269266	2.02915040829448
EPS8	2.2270302618779e-35	3.11559931456674e-34	0.176295778065261	-1.5420926096864	0.155	0.393	0.39440203562341	922	9862	0.958303303528429	0.323129581673476
MAP1LC3A	2.51987634664072e-35	3.52275452457049e-34	0.0800828027357638	-1.85891609589243	0.07	0.293	0.238907849829352	922	9862	0.456091107836005	0.208019727775681
CMTM7	2.75334885125536e-35	3.84638087367182e-34	0.295333422462424	1.39706023527165	0.254	0.153	1.66013071895425	922	9862	0.24664585994542	0.498120718792385
RYBP	2.86560583963128e-35	4.00032815200789e-34	0.475769830541725	1.11227086256279	0.354	0.254	1.39370078740157	922	9862	0.427464113661689	0.813340530812892
AGAP1	3.00421889337768e-35	4.19082070305756e-34	0.00039854242879156	-6.56760486107445	0.001	0.131	0.00763358778625954	922	9862	0.147748922385222	0.000481508377649003
RGS19	3.12699255532916e-35	4.35896037497713e-34	0.295140182103127	1.42438632120485	0.248	0.15	1.65333333333333	922	9862	0.240608238221097	0.522101264733858
FBLN1	3.35846388151145e-35	4.6782728252057e-34	0.0757232272430608	-4.16388449589375	0.065	0.291	0.223367697594502	922	9862	2.9348568999199	0.163569754875461
HOXD-AS2	3.51025082849068e-35	4.88620884830564e-34	0.00113105851276907	-6.45357547461796	0.001	0.128	0.0078125	922	9862	0.123802579228766	0.0019908681004895
ANK2	3.60065951084404e-35	5.00847101916117e-34	0.0122416484760191	-4.58972282223492	0.013	0.205	0.0634146341463415	922	9862	0.521785620974905	0.0230345360988725
CTC-428H11.2	3.9631511836042e-35	5.50875181675248e-34	0.119434766332284	2.84219375051126	0.102	0.028	3.64285714285714	922	9862	0.0654649688465313	0.25491053849177
MSR1	4.00618384309425e-35	5.56458935805792e-34	1.220551805345	1.81739745356589	0.549	0.152	3.61184210526316	922	9862	0.844732097818949	2.23767361515737
SSC5D	4.16561792841405e-35	5.78191336444965e-34	0.00748666786676666	-4.50918263551386	0.009	0.168	0.0535714285714286	922	9862	0.292334673962034	0.012674422554478
SESN3	4.5260539277753e-35	6.27772073320389e-34	0.104629318509416	-1.8974067791314	0.093	0.348	0.267241379310345	922	9862	0.755622023752025	0.205925460990469
FMOD	4.57236827881012e-35	6.33743931216975e-34	0.0124502275289216	-4.38470644550147	0.01	0.199	0.050251256281407	922	9862	0.454091604759843	0.0326455604556978
MYL6B	6.3185408934286e-35	8.75144916051371e-34	0.0852392322629547	-1.67315514831446	0.084	0.3	0.28	922	9862	0.393977061440545	0.154129396157211
ZFHX4	6.3562115289113e-35	8.7973586755309e-34	0.00762099384412429	-4.87017832745771	0.009	0.18	0.05	922	9862	0.375463465311096	0.0132835047672999
PIP4K2A	6.99640426521498e-35	9.6765346615484e-34	0.462692999706993	1.08468281858467	0.338	0.271	1.24723247232472	922	9862	0.50062525618173	0.819382425085821
MIS18BP1	7.92288489199336e-35	1.09501364328147e-33	0.56892234435862	1.08543939752845	0.348	0.3	1.16	922	9862	0.628841616621688	1.13151383470811
PTP4A1	8.70249358491878e-35	1.20190831145121e-33	0.496237939436279	1.03260120103731	0.363	0.268	1.3544776119403	922	9862	0.438923479593124	0.844203725698399
GRB10	1.04816218536071e-34	1.44659771870294e-33	0.0254104217802675	-2.76345791459416	0.025	0.187	0.133689839572193	922	9862	0.235485348043743	0.0516771852771005
YWHAQ	1.0555182712378e-34	1.45571690088584e-33	0.623683714297847	-0.777266647906247	0.427	0.598	0.714046822742475	922	9862	1.61973206133263	0.994810348040682
XBP1	1.10712212659938e-34	1.52580417249125e-33	0.852012441098014	0.878569146180606	0.487	0.383	1.27154046997389	922	9862	0.820556890315667	1.482788937149
RGS16	1.2100298368794e-34	1.66644760679581e-33	0.0294817991108745	-4.52068126976599	0.025	0.234	0.106837606837607	922	9862	0.914706895172301	0.0657826638763152
CD33	1.23973935174402e-34	1.70615509087149e-33	0.143006781119577	2.30941710910341	0.148	0.046	3.21739130434783	922	9862	0.0875866992327596	0.233246163676002
ENDOD1	1.28855563349848e-34	1.77208294547464e-33	0.0246908670604864	-2.52675956972731	0.027	0.218	0.123853211009174	922	9862	0.304004008064783	0.0447218122661772
ECI2	1.35122976367933e-34	1.85696211904651e-33	0.0424708104165141	-2.00651099062638	0.049	0.249	0.196787148594378	922	9862	0.303154283358554	0.0707424503495575
P2RX1	1.48245185999894e-34	2.03585867722736e-33	0.118781245513404	3.35868519331954	0.099	0.017	5.82352941176471	922	9862	0.0560149425276836	0.249301102532807
PEAK1	1.52387576700655e-34	2.09126945414322e-33	0.0898581747734135	-1.66711347859342	0.09	0.301	0.299003322259136	922	9862	0.462872911236463	0.175071290038287
LTBP2	1.58629036136413e-34	2.17538803717115e-33	0.0392390868654964	-2.82340130855561	0.038	0.198	0.191919191919192	922	9862	0.367610966375139	0.0738210814710948
MSX1	1.62915324322697e-34	2.23259435995714e-33	0.0099124113798541	-4.15150054410383	0.012	0.186	0.0645161290322581	922	9862	0.346384807445976	0.0165890720507991
ALDH7A1	1.70227494436906e-34	2.33115764564794e-33	0.0083677741227699	-3.55826448971374	0.011	0.162	0.0679012345679012	922	9862	0.154131276335453	0.0129984877977276
PURB	1.71494232637134e-34	2.34685210968452e-33	0.518866726204123	0.996305213240959	0.352	0.289	1.21799307958478	922	9862	0.464815924319357	0.934242298801887
MFAP5	1.72033299123441e-34	2.35257351248553e-33	0.0360914472713494	-5.60335990525253	0.031	0.24	0.129166666666667	922	9862	2.41331832575099	0.101607934489824
OAF	1.75227616680089e-34	2.39457219533452e-33	0.101626818984804	-1.71589724992026	0.1	0.309	0.323624595469256	922	9862	0.506748793065917	0.194240810387574
ITGB1BP1	1.79894371095588e-34	2.45661934011573e-33	0.171037611934225	-1.27042447967607	0.161	0.384	0.419270833333333	922	9862	0.629385488080493	0.301904336584141
SIPA1L1	1.82755252702002e-34	2.49393589055659e-33	0.299555518777282	1.43034414822429	0.228	0.161	1.41614906832298	922	9862	0.288437845458362	0.570357791527625
RPS16	1.83295480852645e-34	2.49955394155718e-33	15.2973814446947	0.373640599231068	0.945	0.938	1.00746268656716	922	9862	16.2233456867153	19.7245531219724
GSTA4	1.87496704667932e-34	2.55505320180281e-33	0.00716084524652127	-4.09301746635502	0.007	0.153	0.0457516339869281	922	9862	0.165057553957066	0.0223919745558334
PCDH18	2.08104981073801e-34	2.83390018344617e-33	0.00354111746668329	-5.17781709339172	0.004	0.153	0.0261437908496732	922	9862	0.234987496592871	0.00573545994476944
GUK1	2.28078903649135e-34	3.10372453489229e-33	2.03073563387257	-0.563807493921849	0.73	0.771	0.946822308690013	922	9862	4.00045404330437	3.17598542803602
SPINT2	2.28521465420821e-34	3.10757231928201e-33	0.447450138212616	1.84325830250507	0.316	0.124	2.54838709677419	922	9862	0.364625836296641	0.806955985442416
COL5A3	2.31127200286958e-34	3.14081029823913e-33	0.0270189310510955	-3.8707079487503	0.029	0.179	0.162011173184358	922	9862	0.505837878223512	0.0548137673570422
MEG3	2.44365903053883e-34	3.31839340138674e-33	0.0460305346550811	-3.67944107669469	0.04	0.233	0.171673819742489	922	9862	0.867873301858203	0.126692898303814
ADAMTS18	2.62625497711455e-34	3.56386282518978e-33	0.00864443201323395	-4.6959555663728	0.008	0.162	0.0493827160493827	922	9862	0.358120923797108	0.0168974234474811
BSG	2.78177310067391e-34	3.77227055200173e-33	0.620297513973791	-0.785919038401842	0.413	0.581	0.710843373493976	922	9862	1.51955183687181	1.04432580289414
RP11-386I14.4	2.98794156090462e-34	4.04902519814294e-33	0.12984487237032	2.76265930691828	0.11	0.032	3.4375	922	9862	0.0765883543616381	0.261621652750695
FLVCR2	3.03520102414623e-34	4.11020328102699e-33	0.170899612206874	1.87587823178439	0.156	0.072	2.16666666666667	922	9862	0.10614704549164	0.312107768371664
MANSC1	3.3398946760454e-34	4.5196654050368e-33	0.00738580225158092	-4.0550063110505	0.008	0.151	0.0529801324503311	922	9862	0.172476509030019	0.0136510986309231
FAM171A1	3.42426492552298e-34	4.6306158373936e-33	0.00520496641670021	-4.18921614836065	0.007	0.148	0.0472972972972973	922	9862	0.159817348648091	0.00829919498520374
GCSH	3.72664195145537e-34	5.03601663571933e-33	0.0656147272670853	-1.80873350006373	0.066	0.273	0.241758241758242	922	9862	0.362062987062611	0.12551016180535
NTHL1	3.78381193100516e-34	5.10972269516156e-33	0.00932454913215608	-3.23522272673163	0.012	0.171	0.0701754385964912	922	9862	0.195199822552507	0.0146831529317495
GRN	3.85858395598696e-34	5.20708005608067e-33	3.40416173697707	0.665852496743775	0.804	0.664	1.21084337349398	922	9862	3.34721774894657	5.15543018459145
CDC42EP1	4.03918706144824e-34	5.44702022170059e-33	0.029759831268735	-2.52938436583576	0.029	0.197	0.147208121827411	922	9862	0.225689166423353	0.0572181621077596
DNAJB4	4.15881420190721e-34	5.604456061697e-33	0.0676590725944826	-1.9145459224639	0.074	0.266	0.278195488721804	922	9862	0.417299351618897	0.112394292960315
RXRA	4.42913630172954e-34	5.96461111658121e-33	0.448262145365377	1.09491654168448	0.321	0.256	1.25390625	922	9862	0.412620220283905	0.792970106061283
TRIB2	4.60112201736206e-34	6.19193209339948e-33	0.00600860604461007	-4.03719593644373	0.008	0.153	0.0522875816993464	922	9862	0.193541900516953	0.0099214841199305
TALDO1	5.15122153191171e-34	6.92743111407712e-33	1.14576450399587	0.749533345812881	0.587	0.457	1.28446389496718	922	9862	1.04395108012796	1.89356081128931
KIAA0101	5.32343449412336e-34	7.1540778972165e-33	0.0175110014989468	-3.97206458321563	0.017	0.148	0.114864864864865	922	9862	0.33301781499713	0.0322495989924846
BLVRA	5.35291108291567e-34	7.1887229916007e-33	0.393880998872889	1.16181361639948	0.315	0.22	1.43181818181818	922	9862	0.355578898943916	0.663065203509299
CD36	5.43324660125089e-34	7.29157442428743e-33	1.90558969739742	1.56662462797453	0.598	0.242	2.47107438016529	922	9862	1.75110669501673	3.86670864854678
ARRDC3	5.4394758711965e-34	7.29489984767498e-33	0.843091304339534	1.10952197543755	0.444	0.344	1.2906976744186	922	9862	0.921981759272502	1.68400498491025
SMOX	5.55437775510202e-34	7.44386146283349e-33	0.157297187746643	1.85846830029167	0.133	0.072	1.84722222222222	922	9862	0.0945625297255836	0.299406353382752
GLRX	5.71148355158434e-34	7.64913974821688e-33	0.640131706211502	1.00714712491801	0.399	0.328	1.21646341463415	922	9862	0.688453729939491	1.15089949241892
CYTH1	5.92046525429044e-34	7.92356278974067e-33	0.503314527207634	1.18016343948968	0.363	0.251	1.44621513944223	922	9862	0.50529023803343	0.856481542660332
TNRC6C	6.44012025568948e-34	8.61129185936404e-33	0.039574328560168	-2.356664143663	0.041	0.273	0.15018315018315	922	9862	0.47865257967848	0.0685890241795499
SLC31A1	6.44319122460901e-34	8.61129185936404e-33	0.286208877436887	1.30490719892625	0.243	0.163	1.49079754601227	922	9862	0.218340562478991	0.491630659057163
TBC1D14	7.33216196119163e-34	9.79266631162997e-33	0.2496931694693	1.52220253753593	0.211	0.128	1.6484375	922	9862	0.209162751483947	0.48753196406693
BAD	7.46971812739923e-34	9.96953594409098e-33	0.154461496315784	-1.29073612384712	0.139	0.37	0.375675675675676	922	9862	0.568137679290628	0.282382481622005
GLT8D2	7.52693358074348e-34	1.00390089445225e-32	0.000867316206464075	-6.01196327476251	0.001	0.148	0.00675675675675676	922	9862	0.220097543028445	0.00132757675161929
IFITM1	7.90430390481575e-34	1.05350989536016e-32	0.0615636378834221	-2.67325950115506	0.047	0.311	0.15112540192926	922	9862	0.838987369651773	0.194611936818402
C14orf132	8.71469232344816e-34	1.16072538987516e-32	0.00831171283963017	-3.91065067364219	0.007	0.151	0.0463576158940397	922	9862	0.171652713264625	0.0217115571714974
AKR1C1	9.43713362983857e-34	1.25608829956085e-32	0.0196808716076327	-3.46372592334495	0.02	0.234	0.0854700854700855	922	9862	0.558034100132303	0.0448217712438843
C8orf4	9.70371410824211e-34	1.29068689841913e-32	0.0262148991522977	-3.72175021743986	0.022	0.227	0.0969162995594714	922	9862	0.661878894886022	0.0579534191082164
P3H1	9.76463752548572e-34	1.29790253807652e-32	0.0749106444322132	-1.87447259446906	0.075	0.261	0.28735632183908	922	9862	0.361173853392709	0.134515379577607
CD109	9.80395919341156e-34	1.30223900597733e-32	0.198704252871962	-1.21717392504173	0.169	0.404	0.418316831683168	922	9862	0.78380934672166	0.381887341448126
WASL	1.02306711425792e-33	1.35799065555356e-32	0.0896826095613379	-1.55525750582495	0.092	0.314	0.292993630573248	922	9862	0.424752701414467	0.152507205791565
DYSF	1.03855986646564e-33	1.37761494974699e-32	0.0215813853248064	-3.23924301228667	0.02	0.159	0.125786163522013	922	9862	0.213164421930025	0.0456939912470017
MYO1D	1.08558578197818e-33	1.43901166437271e-32	0.0141294443416133	-3.18869711783634	0.016	0.164	0.0975609756097561	922	9862	0.180678168603856	0.0275632892924153
CD4	1.11105176511198e-33	1.47176516514765e-32	0.558659518446894	1.70174578567204	0.369	0.147	2.51020408163265	922	9862	0.431275620836676	0.9832773201242
PALM	1.14471438381594e-33	1.51532443210924e-32	0.00982760251365233	-3.60850226080769	0.01	0.18	0.0555555555555556	922	9862	0.259737622128018	0.0192189617614311
C19orf38	1.27813847115031e-33	1.6907946061217e-32	0.107817567424593	2.90844816386024	0.097	0.021	4.61904761904762	922	9862	0.0438511319306456	0.202116643127269
A4GALT	1.40907274966461e-33	1.86273478517865e-32	0.0303518292222829	-2.34622785094107	0.031	0.222	0.13963963963964	922	9862	0.270821292935372	0.0542666560798942
GGT5	1.50113138051015e-33	1.98308429520383e-32	0.0661690125612369	-2.5631446450372	0.054	0.288	0.1875	922	9862	0.757401632019046	0.167638678703533
TACC2	1.59848120433335e-33	2.11025563472276e-32	0.0043930521303317	-4.59447596010684	0.004	0.137	0.0291970802919708	922	9862	0.133383947143344	0.00760062639978335
CAMLG	1.72147606111603e-33	2.2710870749296e-32	0.317223408317007	-0.956583461910701	0.27	0.504	0.535714285714286	922	9862	1.0706323798143	0.535366968545446
CD200	1.78304315474834e-33	2.35071574150753e-32	0.00891825796711032	-3.95361014925265	0.01	0.153	0.065359477124183	922	9862	0.222713448040765	0.0152319734054988
THBS2	2.06729198743087e-33	2.72361517531034e-32	0.0181220513361808	-4.01805120149126	0.02	0.2	0.1	922	9862	0.558782248042274	0.0341459080890084
RAB21	2.1678396502346e-33	2.8541509707828e-32	0.607481439741709	0.866727127770788	0.415	0.37	1.12162162162162	922	9862	0.683515326198855	1.01180089875522
GLI3	2.21594785052226e-33	2.91551569020675e-32	0.00364616139672758	-4.30300915574236	0.005	0.15	0.0333333333333333	922	9862	0.178591295965648	0.00526288395494375
LBH	2.28896618868462e-33	3.00954945944294e-32	0.0161112959412777	-3.98033115822105	0.015	0.22	0.0681818181818182	922	9862	0.519303986752591	0.0398001430241266
GINM1	2.43156347436689e-33	3.19487725152288e-32	0.25795266951754	-1.02668903437935	0.225	0.456	0.493421052631579	922	9862	0.815947184520703	0.454795327982616
GADD45A	2.5393612032977e-33	3.33426184735497e-32	0.074532004755562	-1.80543357195266	0.068	0.309	0.220064724919094	922	9862	0.636221568962705	0.145612487764128
ARHGEF15	2.60545921125838e-33	3.41874222821393e-32	0.00720093555272872	-4.21306566919074	0.008	0.143	0.055944055944056	922	9862	0.204325628084383	0.0129126059412244
TANC1	2.68050816265521e-33	3.51484569999955e-32	0.00692699433847888	-4.17541799096553	0.007	0.145	0.0482758620689655	922	9862	0.177524203073431	0.0160166829100689
RNF13	2.69764898513764e-33	3.53493815127941e-32	0.84670908408036	0.87545557657891	0.497	0.406	1.22413793103448	922	9862	0.860302173740869	1.38003542344527
KIFAP3	2.82108700721304e-33	3.6941991880313e-32	0.0357539122517794	-2.2971705334853	0.04	0.225	0.177777777777778	922	9862	0.291064348322297	0.0589517383363851
ADAMTS6	3.00096781894651e-33	3.92710768554736e-32	0.00935919191746937	-3.77836336212503	0.01	0.148	0.0675675675675676	922	9862	0.21807925303412	0.0197956348729328
ITPR3	3.00662444328471e-33	3.93186408366608e-32	0.0116205112406704	-3.56539015544416	0.012	0.154	0.0779220779220779	922	9862	0.198946945471119	0.0256165595981731
CRABP2	3.0426435461738e-33	3.97629344078601e-32	0.0227803766999746	-4.39918597607583	0.023	0.185	0.124324324324324	922	9862	0.63105352757487	0.0415763000489167
EBF3	3.05372883074737e-33	3.9881001237551e-32	0.00496453630442595	-4.82337499527642	0.004	0.151	0.0264900662251656	922	9862	0.203366702363608	0.00957983309725326
RPL10A	3.26219118716338e-33	4.25748790775699e-32	5.7480855833078	-0.449271995865266	0.868	0.909	0.954895489548955	922	9862	11.443608881251	8.00622836005146
PDGFA	3.74645304195901e-33	4.8862190378226e-32	0.0114912820149533	-3.72872932621342	0.013	0.15	0.0866666666666667	922	9862	0.216156051860692	0.0201016828414218
NLRC4	3.75795515122492e-33	4.89793538007506e-32	0.0593696944241131	3.48878355060353	0.062	0.009	6.88888888888889	922	9862	0.0221832747093541	0.105316206490759
VEGFC	3.77679661497621e-33	4.91919537674664e-32	0.00781816206764607	-4.61631901039524	0.007	0.134	0.0522388059701493	922	9862	0.188300330451918	0.0177635470193443
COPS6	3.78866600539724e-33	4.93135201746685e-32	0.183439545501666	-1.22333779739643	0.166	0.388	0.427835051546392	922	9862	0.644188904960615	0.351239216639298
MRFAP1	3.84310243064111e-33	4.99886086061854e-32	0.504592188485466	-0.74413143464065	0.38	0.573	0.663176265270506	922	9862	1.31928895439293	0.843487277648264
UQCR11	3.86550559127727e-33	5.02464048983808e-32	1.66223325252953	0.547489952593549	0.67	0.627	1.06858054226475	922	9862	1.88804833087254	2.57253580373007
KMT2A	3.96355586776604e-33	5.14865112923035e-32	0.218937988443387	-1.09651539032225	0.183	0.464	0.394396551724138	922	9862	0.94708922986827	0.401008594373554
KMT2C	3.99167941826394e-33	5.18172216071833e-32	0.704805796466758	0.852552847999438	0.441	0.398	1.10804020100502	922	9862	0.784105569171916	1.19340419706888
RP11-452F19.3	4.15089981150708e-33	5.38481639323326e-32	0.147284748838897	1.93530669911854	0.138	0.066	2.09090909090909	922	9862	0.105475889551157	0.260837673581281
EAF1	4.15744551221014e-33	5.38971236202923e-32	0.23327558359082	1.46978079938435	0.196	0.129	1.51937984496124	922	9862	0.187699871150793	0.431340666096948
VSTM4	4.1913871954268e-33	5.43009429728644e-32	0.00519981809569292	-4.873536830153	0.004	0.138	0.0289855072463768	922	9862	0.175410569562019	0.0103991222381087
SMAD3	5.05595594562496e-33	6.54581353652616e-32	0.0381778710258187	-2.28766715425985	0.037	0.216	0.171296296296296	922	9862	0.274050257033223	0.0804889688081851
SEMA6A	5.49031794067437e-33	7.10344129569886e-32	0.0105688717341992	-4.17719586711342	0.011	0.183	0.0601092896174863	922	9862	0.366571214825845	0.0208047758280928
CLMP	5.49605594897397e-33	7.10613723296196e-32	0.00412943458585935	-4.66455643864062	0.005	0.135	0.037037037037037	922	9862	0.189376052597671	0.00638503637518807
SOX7	5.73383152605921e-33	7.40864371134535e-32	0.0117868096507185	-3.87623211972682	0.013	0.153	0.0849673202614379	922	9862	0.240914133817781	0.0206674347420316
RNASE1	5.92238734617159e-33	7.6471941788614e-32	3.43708597759994	1.19255127192164	0.616	0.454	1.3568281938326	922	9862	4.88628659444446	10.0884129910345
FGL2	6.00091127718679e-33	7.74344530167049e-32	1.60805242989348	1.30231910401673	0.536	0.325	1.64923076923077	922	9862	1.70107118673747	3.36068126745571
LIFR	6.29119258652265e-33	8.11263468418564e-32	0.0108249440952313	-3.92058730885893	0.01	0.191	0.0523560209424084	922	9862	0.355373430079102	0.0240091843649645
ROCK2	6.32156849694885e-33	8.14640298155516e-32	0.189563324956219	-1.17398923258889	0.177	0.396	0.446969696969697	922	9862	0.69198897612942	0.325969302065203
PYM1	6.70815555263627e-33	8.63886045540165e-32	0.24505025559537	1.36200655494045	0.211	0.147	1.43537414965986	922	9862	0.204167864303049	0.431831824874602
LHFPL2	6.82176650870844e-33	8.77935615674019e-32	0.600742297148396	1.04963038205	0.385	0.281	1.37010676156584	922	9862	0.541397581819794	1.05082231316296
NAAA	6.84271106394787e-33	8.80048672946629e-32	0.314135727737349	1.32574470419028	0.241	0.182	1.32417582417582	922	9862	0.305929302203581	0.593930090287926
ERO1A	6.8626817800797e-33	8.82033773267877e-32	0.40204641965922	1.07843141126237	0.311	0.234	1.32905982905983	922	9862	0.355731668455469	0.707491545985491
VCAM1	7.8199348671463e-33	1.00440193808802e-31	0.00228943289889227	-5.80267553121093	0.003	0.148	0.0202702702702703	922	9862	0.265440317737953	0.00335746716762103
MAPKAPK2	7.91447297845889e-33	1.01587354151229e-31	0.539739871621126	0.978456777538264	0.366	0.281	1.30249110320285	922	9862	0.480143541622492	0.96615953660206
MIR181A1HG	7.98379192549728e-33	1.02409510411095e-31	0.197244451027672	1.88583719852361	0.163	0.075	2.17333333333333	922	9862	0.133138476967456	0.381262518494924
HLTF	8.37625084872831e-33	1.07372823997608e-31	0.0220530340864693	-2.68080045026277	0.023	0.191	0.120418848167539	922	9862	0.237282004953052	0.0381424527303074
RASAL2	8.87947976941802e-33	1.13748592619304e-31	0.0476278320482093	-1.9938941379541	0.053	0.243	0.218106995884774	922	9862	0.323725477067491	0.0788065858420847
RAB11FIP5	9.22858419230541e-33	1.1814288887661e-31	0.00171906783076659	-5.4318791591424	0.002	0.127	0.015748031496063	922	9862	0.122614929598298	0.00265331071146092
GGH	1.03140246965847e-32	1.31951660690649e-31	0.021565013732755	-3.18618187183061	0.017	0.148	0.114864864864865	922	9862	0.176626395289861	0.0885853355422787
NCF4	1.13915207307069e-32	1.45640704884501e-31	0.346130792576351	1.91000784841002	0.261	0.104	2.50961538461539	922	9862	0.277292672120845	0.62383825940194
CCDC25	1.14871159393571e-32	1.46766397212049e-31	0.161058127972102	-1.20776139772961	0.155	0.388	0.399484536082474	922	9862	0.663075764979769	0.279060159899766
IPMK	1.18745556040163e-32	1.51616945683323e-31	0.197521823389064	1.60664903570534	0.171	0.105	1.62857142857143	922	9862	0.155461419867735	0.350583404222918
SELT	1.34728730721718e-32	1.71911738688618e-31	0.715926444882735	0.80455563874301	0.457	0.396	1.1540404040404	922	9862	0.75943671392764	1.17017707243504
GCH1	1.3633505092387e-32	1.73847304935448e-31	0.129355307377441	2.36421609749323	0.111	0.041	2.70731707317073	922	9862	0.0798995117120949	0.273570972812995
GNB2L1	1.45262677153282e-32	1.85109961987072e-31	5.81749792838657	-0.378926847148951	0.879	0.911	0.964873765093304	922	9862	10.5185538805825	7.98762510756669
RPS27A	1.6022441540432e-32	2.04042173015875e-31	18.2535034290786	-0.438408707962648	0.956	0.969	0.986584107327141	922	9862	32.2039054524941	23.3002085550635
CYYR1	1.76893491270441e-32	2.25122436599803e-31	0.00824759833832256	-4.66607050935719	0.007	0.148	0.0472972972972973	922	9862	0.236119718724547	0.0194028840393231
AK3	1.7874572705549e-32	2.27330896554681e-31	0.124025506202821	-1.33579713911526	0.125	0.364	0.343406593406593	922	9862	0.566644529977731	0.209008380017006
FCGRT	1.88021060093456e-32	2.3897108069133e-31	3.57460396061913	0.760552683216522	0.809	0.642	1.2601246105919	922	9862	3.47927506977936	5.37897379602613
TNFSF8	1.88963600850631e-32	2.40012160819162e-31	0.113327661388501	3.02549547949408	0.095	0.024	3.95833333333333	922	9862	0.0627349792485232	0.22198893646757
SVIL	1.94598392901786e-32	2.47007855637606e-31	0.0752010549823556	-1.76822667230607	0.076	0.294	0.258503401360544	922	9862	0.500689770244591	0.136949814343985
EXTL2	2.0604240264658e-32	2.61363376507854e-31	0.0080062984225977	-3.72599260479742	0.009	0.149	0.0604026845637584	922	9862	0.154387097333457	0.0142772829502461
NET1	2.19031165863502e-32	2.77658412736744e-31	0.0453905161230697	-2.48310467771591	0.047	0.261	0.18007662835249	922	9862	0.522754088654299	0.0795981157810667
ARRDC4	2.28067577335515e-32	2.8892521881866e-31	0.208982397456719	1.81801666976042	0.182	0.088	2.06818181818182	922	9862	0.1590576048149	0.392374825533881
MCC	2.40614370977013e-32	3.04621553256445e-31	0.0074442013917686	-3.56404508150026	0.01	0.156	0.0641025641025641	922	9862	0.162007570885355	0.0115760991123283
AC133644.2	2.44071734382986e-32	3.08797589252541e-31	0.111407129440532	2.51662026200907	0.094	0.034	2.76470588235294	922	9862	0.0676880276851524	0.224783919923479
TGFB3	2.5643685092853e-32	3.24230884470494e-31	0.00782143143578207	-4.47300137577815	0.009	0.147	0.0612244897959184	922	9862	0.244073132680876	0.0136912443703006
B4GALT2	2.70541859520231e-32	3.41842560118935e-31	0.0258273696645563	-2.61581388380962	0.025	0.181	0.138121546961326	922	9862	0.193029910309346	0.0530819174883474
ZFYVE21	2.98044496548843e-32	3.76348914278494e-31	0.0849153217907708	-1.55716102689094	0.089	0.307	0.289902280130293	922	9862	0.409972667936294	0.144976262291177
RP11-14N7.2	2.9908760636701e-32	3.77420998923613e-31	0.0129875881964259	-3.25191148007391	0.015	0.157	0.0955414012738853	922	9862	0.20208792185702	0.0213704274594851
TMTC3	3.04276218266621e-32	3.83719542179813e-31	0.0258164803107588	-2.43737382280374	0.029	0.201	0.144278606965174	922	9862	0.220075888249125	0.0484459559901366
MAPRE1	3.24385265769789e-32	4.0874646280819e-31	0.563785232446874	0.89555088780491	0.398	0.321	1.2398753894081	922	9862	0.535439048221684	0.932181062306499
RPS8	3.24542085043631e-32	4.0874646280819e-31	15.0693300386709	-0.427363060024366	0.926	0.961	0.963579604578564	922	9862	28.6395936722831	20.8420310855681
CYGB	3.27868415231471e-32	4.12668556802019e-31	0.00998631330025823	-4.3571743768253	0.011	0.177	0.0621468926553672	922	9862	0.425639844888534	0.0196252725290418
C4orf27	3.29026459063562e-32	4.13858248573741e-31	0.0587169805877197	-1.73499822628876	0.066	0.271	0.243542435424354	922	9862	0.355234499443686	0.0999401719144871
RPL18	3.43504473790068e-32	4.31789786510773e-31	11.3123974633849	-0.381354045093216	0.944	0.951	0.992639327024185	922	9862	19.1769011034541	14.404171764644
ATRX	3.50021773140479e-32	4.39697894088485e-31	0.415105320303268	-0.886820455154502	0.307	0.553	0.555153707052441	922	9862	1.39047959377956	0.755916224470103
SERTAD4-AS1	3.54129753399894e-32	4.44571154590984e-31	0.00353082517108327	-4.64312565296783	0.004	0.134	0.0298507462686567	922	9862	0.14803935080322	0.00548562151342943
SPCS3	3.91966538900789e-32	4.9175363325579e-31	1.22907317932403	0.670184453765633	0.602	0.5	1.204	922	9862	1.23791183372914	1.92800397782792
SHROOM4	4.11544288987825e-32	5.15982607585896e-31	0.00234220980719479	-5.13862868286954	0.002	0.125	0.016	922	9862	0.151249164300576	0.00420879600309713
ZNF655	4.17854642801517e-32	5.23556790200921e-31	0.400653606266576	1.17581754301687	0.308	0.234	1.31623931623932	922	9862	0.430767958838338	0.684690781329677
CFI	4.26151475857537e-32	5.336086026739e-31	0.0129347799109287	-3.72469324016589	0.012	0.161	0.0745341614906832	922	9862	0.238658186727287	0.0272081894931124
TYMS	4.39196863514622e-32	5.49589588668297e-31	0.011305190671169	-4.32830721760334	0.012	0.131	0.0916030534351145	922	9862	0.291848159024998	0.0199423360276171
IKBIP	4.80036434747349e-32	6.00307942771508e-31	0.104572391482374	-1.59981985815678	0.1	0.29	0.344827586206897	922	9862	0.416228280801076	0.204811439135266
EGFR	5.3372766557334e-32	6.67022376911258e-31	0.00433648394100294	-4.60045027031282	0.005	0.157	0.0318471337579618	922	9862	0.247412513494433	0.00687102321189979
TRIP6	5.69203054045688e-32	7.10900615862071e-31	0.0649721375629086	-1.78689635222432	0.068	0.26	0.261538461538462	922	9862	0.328040937655989	0.111707603630731
LRRFIP1	5.70331947354981e-32	7.11853340710203e-31	2.00528752242577	0.637977040091116	0.704	0.606	1.16171617161716	922	9862	2.22103530237749	3.24301020807235
ATP5L	5.71635432192552e-32	7.13022617986938e-31	2.71281889890069	0.458348532310435	0.792	0.744	1.06451612903226	922	9862	3.08271949450378	3.86993977419033
TK1	6.53655348663283e-32	8.14806532699115e-31	0.0177269872511323	-3.46962882620347	0.021	0.131	0.16030534351145	922	9862	0.215318530312374	0.0297746161441745
PREX2	6.5883008501394e-32	8.20730931017366e-31	0.00785117302108707	-4.11995764870225	0.009	0.164	0.0548780487804878	922	9862	0.273137728524636	0.0152039721678343
DSC2	7.88943689972639e-32	9.82189436312928e-31	0.217550446100347	2.07682558674793	0.179	0.065	2.75384615384615	922	9862	0.137051101711951	0.427951733718192
PLEKHA5	7.98184347893359e-32	9.93057762580567e-31	0.0176313384932054	-3.08787390213507	0.018	0.183	0.0983606557377049	922	9862	0.247065680838701	0.0310922650966762
SCARF2	8.15643586970091e-32	1.01413076676601e-30	0.0174276431115437	-3.45176831525392	0.017	0.154	0.11038961038961	922	9862	0.227244853201852	0.0363935928452617
GIPC1	8.6930489019532e-32	1.08015992937624e-30	0.0600574764406296	-1.87282413555088	0.057	0.247	0.230769230769231	922	9862	0.302523400711452	0.114935592741897
SETBP1	9.15775821581335e-32	1.1371760297874e-30	0.00968648489594681	-3.48794739853164	0.011	0.183	0.0601092896174863	922	9862	0.290423359700234	0.0163347062164611
HNRNPDL	9.32808362302233e-32	1.15758719931903e-30	1.73331307472448	0.548232360828504	0.677	0.646	1.04798761609907	922	9862	2.07383582999313	2.69712221384248
COL16A1	9.55196707155904e-32	1.18461448771388e-30	0.0181331709890604	-3.95633161136012	0.014	0.173	0.0809248554913295	922	9862	0.357726728623827	0.0543344959971828
IL3RA	9.89498064251532e-32	1.22637217064597e-30	0.300390124622439	1.54318338778957	0.215	0.124	1.73387096774194	922	9862	0.236412202029572	0.617288321445735
SPON1	9.96020256605012e-32	1.23366942101535e-30	0.00369306104772305	-5.55462636047039	0.004	0.156	0.0256410256410256	922	9862	0.305137855647528	0.00652484281559198
RRAGA	9.97687777663775e-32	1.23494821925205e-30	0.122771080809428	-1.35328507807777	0.123	0.341	0.360703812316715	922	9862	0.483004728805073	0.204877661041567
TLR8	1.02857416380476e-31	1.27236979576001e-30	0.10504789824879	2.8807601866268	0.092	0.021	4.38095238095238	922	9862	0.0455733325859674	0.206033583479776
TOR2A	1.153260796149e-31	1.42570307958763e-30	0.172054359108992	1.59277176619975	0.165	0.098	1.68367346938776	922	9862	0.122657557764461	0.286364418248796
TAX1BP1	1.16694024312452e-31	1.44169758372297e-30	1.07305199240474	0.662526262750671	0.567	0.511	1.10958904109589	922	9862	1.17821420445421	1.73765832428894
C11orf96	1.34784059602873e-31	1.6641338558968e-30	0.117237577854055	-2.74870426954875	0.073	0.339	0.215339233038348	922	9862	2.4356445206445	0.377950725361967
CYTIP	1.39789392649155e-31	1.72483789940068e-30	0.603251928349834	1.94987966217367	0.403	0.145	2.77931034482759	922	9862	0.577264697951458	1.01946217291771
CNKSR3	1.46778239374705e-31	1.80992367969595e-30	0.0137594646499282	-3.47569609168138	0.013	0.159	0.0817610062893082	922	9862	0.245744446588372	0.02639445171048
ARL1	1.5628429031426e-31	1.92592161562174e-30	0.155375407872529	-1.2742583121048	0.148	0.364	0.406593406593407	922	9862	0.591941131388931	0.29548393591826
APBB2	1.56662482713937e-31	1.92935949262521e-30	0.01781657663037	-3.07401742512875	0.016	0.173	0.092485549132948	922	9862	0.220809655641357	0.0403499242301812
ATG3	1.59779962470724e-31	1.96650705709222e-30	0.501831151025708	0.925975222528427	0.359	0.299	1.20066889632107	922	9862	0.488781721773669	0.918550098244977
CYTH4	1.69208882439731e-31	2.08123714606136e-30	0.380233866994477	1.96584626262268	0.282	0.1	2.82	922	9862	0.293104415767604	0.752627947960256
FOSB	1.69821943022872e-31	2.08745733503335e-30	8.55717168331327	0.830521137148561	0.909	0.695	1.30791366906475	922	9862	8.38875981836122	13.3983195634993
CUTA	1.7639059023887e-31	2.16682970169619e-30	0.333987907753293	-0.94034356940487	0.264	0.507	0.520710059171598	922	9862	1.11739899666872	0.596964248615559
SSH2	2.13659984856529e-31	2.62300004136367e-30	0.476226772505071	1.08894256486929	0.321	0.252	1.27380952380952	922	9862	0.47473339290261	0.950326123355301
IFT57	2.34928680448028e-31	2.88228588012136e-30	0.0648122927877295	-1.71143899839759	0.07	0.269	0.260223048327138	922	9862	0.34622792476803	0.109286632145509
PDGFRL	2.40216988085846e-31	2.94530866980918e-30	0.0179839081264253	-4.43826196920197	0.016	0.203	0.0788177339901478	922	9862	0.677338348787359	0.0398625879634349
EVI2A	2.44890465284041e-31	3.00071832886796e-30	0.290285231156932	1.91740876072396	0.238	0.097	2.45360824742268	922	9862	0.238942155565199	0.516455208778031
CASP1	2.54520203891802e-31	3.1167505572292e-30	0.247625365921584	1.64372303689505	0.213	0.113	1.88495575221239	922	9862	0.208916273081836	0.43412761387953
OLFML2A	2.63812403566439e-31	3.22850597844743e-30	0.0167258221912376	-3.46661559083798	0.016	0.187	0.0855614973262032	922	9862	0.329870312910036	0.0318502511890485
TEAD2	2.67799241033064e-31	3.27523524599306e-30	0.00488774832651107	-4.19365675868541	0.005	0.137	0.0364963503649635	922	9862	0.142371160220921	0.00871117583481712
STXBP6	2.72308283302e-31	3.32828842054726e-30	0.00293596595748657	-5.7386239384357	0.002	0.131	0.0152671755725191	922	9862	0.173595200966872	0.0097352194661553
NUMB	2.76492063289964e-31	3.37730192382955e-30	0.587227746720552	0.88225713287378	0.397	0.328	1.21036585365854	922	9862	0.561607790609072	1.07501390048466
BDH2	3.02847438514081e-31	3.6969060196766e-30	0.0325008704299563	-2.42508093280945	0.033	0.221	0.149321266968326	922	9862	0.300686830361183	0.0612729062471925
RGS18	3.08637784274401e-31	3.76522606838143e-30	0.160979472323029	2.45521324711802	0.139	0.04	3.475	922	9862	0.0931441372232765	0.329949241488907
CAMK2N1	3.16542229363202e-31	3.85923523021745e-30	0.00856806139558253	-4.1498736007308	0.01	0.166	0.0602409638554217	922	9862	0.293684174203997	0.0144307381389662
FUOM	3.27268950355334e-31	3.98751378985578e-30	0.337578230759465	1.21365744543559	0.272	0.184	1.47826086956522	922	9862	0.280928621524174	0.584846499172654
MGST2	3.41210118935365e-31	4.15477268178905e-30	0.206297772328525	-1.33390884860914	0.183	0.4	0.4575	922	9862	0.894766726789527	0.368328440607363
ITIH5	3.63464228140426e-31	4.42298209037467e-30	0.00766854286264196	-4.7033414757651	0.01	0.205	0.0487804878048781	922	9862	0.528906699199395	0.012186446352723
CAB39	3.66588160954604e-31	4.45820724072748e-30	0.455835302150472	0.982002612236517	0.355	0.273	1.3003663003663	922	9862	0.448914632405759	0.75470327484412
HTRA3	3.81641604826759e-31	4.63837665466323e-30	0.0482134266097254	-4.13895903290578	0.039	0.222	0.175675675675676	922	9862	1.01241433360753	0.113135955788533
TNFAIP8	3.82642634710622e-31	4.64763814777186e-30	0.394518431406259	1.46056841398783	0.284	0.193	1.47150259067358	922	9862	0.451690867476865	0.777796785550866
ATRAID	3.94362476238878e-31	4.78699919659253e-30	0.373834113528958	-0.827372267980702	0.3	0.528	0.568181818181818	922	9862	1.11517989810484	0.630625145367208
SHE	4.36278470970908e-31	5.29249603649425e-30	0.0166955984475203	-3.52198059670097	0.013	0.158	0.0822784810126582	922	9862	0.226064778178026	0.0441235654639637
TNC	4.85310633156846e-31	5.88363502017957e-30	0.024270702032553	-4.12067902117438	0.021	0.176	0.119318181818182	922	9862	0.56819489227679	0.0633501653007097
NABP1	5.50799086483058e-31	6.67303812682471e-30	0.534886222518987	1.4125273399692	0.352	0.196	1.79591836734694	922	9862	0.492221017664016	1.09457876029796
TCEAL4	5.5111072877098e-31	6.67303812682471e-30	0.318351880535106	-0.877459946457222	0.259	0.498	0.520080321285141	922	9862	1.06562903499331	0.549543493215952
RPL14	5.52408625778526e-31	6.68459124884208e-30	8.94051875879363	-0.408964438830141	0.911	0.939	0.970181043663472	922	9862	16.4719081334763	11.9663192994802
PDIA5	5.53871726746999e-31	6.69812785965307e-30	0.0239184041508951	-2.3793118759942	0.027	0.196	0.137755102040816	922	9862	0.208691839876433	0.0425538989092749
SEPN1	5.93101406638601e-31	7.16808573865397e-30	0.147433039805856	-1.3246070627338	0.141	0.344	0.409883720930233	922	9862	0.55182054226067	0.261279836067944
AKT3	6.02077786502274e-31	7.27205256914486e-30	0.0796860052681945	-1.56930057423362	0.08	0.29	0.275862068965517	922	9862	0.40895368380458	0.140381854784841
MFSD13A	6.06282620456262e-31	7.3182941262523e-30	0.135110809060766	2.11136505402137	0.123	0.048	2.5625	922	9862	0.0759439344762991	0.254718494051447
MRPL17	6.08956531134729e-31	7.34601036255951e-30	0.0791419484658522	-1.64564486723186	0.09	0.268	0.335820895522388	922	9862	0.36354336249522	0.129151309889656
CCR2	6.60870117489752e-31	7.96731574997255e-30	0.0675736990033673	3.87444914199266	0.066	0.007	9.42857142857143	922	9862	0.0255207913147129	0.124333969289852
LINC00937	6.69154310674344e-31	8.0621900405039e-30	0.0683609482021519	3.726379970827	0.061	0.008	7.625	922	9862	0.0248115913617856	0.135617516887778
TLR1	6.78245184772786e-31	8.1666599771465e-30	0.157571669620554	2.1185341768207	0.145	0.055	2.63636363636364	922	9862	0.1052885851572	0.285960624669
SVIP	7.77959710233002e-31	9.36151270123203e-30	0.04651796434579	-2.43112771357738	0.042	0.214	0.196261682242991	922	9862	0.395597055851293	0.100221589996648
EML4	7.81941453948933e-31	9.40360761502223e-30	0.468220313303267	1.07792448438249	0.343	0.27	1.27037037037037	922	9862	0.532994234803838	0.8127378637315
ERP29	7.84194083913042e-31	9.42486907031707e-30	0.425133533942351	-0.787066424161699	0.321	0.553	0.580470162748644	922	9862	1.22993070149155	0.741045719772843
PCDH1	8.17037519684645e-31	9.81353403816406e-30	0.000904034523724784	-6.47633850430841	0.001	0.111	0.00900900900900901	922	9862	0.123014878952371	0.00141056253029297
LRIG3	9.59003595894641e-31	1.15115950159057e-29	0.00830982439434691	-3.68328814552078	0.009	0.155	0.0580645161290323	922	9862	0.192410198220175	0.0175853495697314
NXN	9.99249161315962e-31	1.19872912960828e-29	0.0194104922729674	-2.73988389712245	0.02	0.176	0.113636363636364	922	9862	0.207919182109575	0.0379729282997699
RPS15A	1.00745780826103e-30	1.20783135261677e-29	10.8368803206338	-0.448391823268439	0.918	0.945	0.971428571428572	922	9862	20.9093063955038	14.7521979032226
C5orf24	1.0392904914049e-30	1.24522753517312e-29	0.139340871410326	-1.24817948079938	0.134	0.356	0.376404494382023	922	9862	0.556323518785519	0.246210449472132
TSPAN6	1.06775563724975e-30	1.27854532770682e-29	0.00778125741032554	-3.65938154009312	0.009	0.144	0.0625	922	9862	0.148617646263326	0.0162337643446145
DMWD	1.07917524960922e-30	1.29142411716313e-29	0.017471836487057	-2.85563915666758	0.017	0.17	0.1	922	9862	0.192972590599794	0.0348035026593854
LINC-PINT	1.09318722578135e-30	1.30738737961526e-29	0.253586812929801	1.70101042850656	0.206	0.109	1.88990825688073	922	9862	0.217534982974796	0.475471747451216
SPON2	1.1579623945118e-30	1.38400348639683e-29	0.0477313601994356	-3.0510196771185	0.042	0.235	0.178723404255319	922	9862	0.804366921717774	0.0998519444995462
LGALS3BP	1.22455273211884e-30	1.46269363813163e-29	0.0676542164279366	-2.2886138678459	0.066	0.276	0.239130434782609	922	9862	0.662613545805988	0.128843702562608
FOXC2	1.26347833000894e-30	1.50814488971164e-29	0.0126090201757827	-4.09844585393648	0.012	0.161	0.0745341614906832	922	9862	0.322232049968195	0.0305350222003025
LSM2	1.26415518370358e-30	1.50814488971164e-29	0.171335891863237	-1.14649280339326	0.165	0.388	0.425257731958763	922	9862	0.630064505395387	0.287543114449046
PODN	1.27071462689081e-30	1.51504087274792e-29	0.010271458645883	-4.53729338133451	0.011	0.196	0.0561224489795918	922	9862	0.537022184885266	0.0192121493833414
BRI3BP	1.29701368780783e-30	1.54544903021514e-29	0.177150202181642	1.63830226829708	0.155	0.093	1.66666666666667	922	9862	0.136883172570133	0.328959810611114
ITGA3	1.30749412775664e-30	1.55698290314486e-29	0.00910922950627313	-3.82628734350221	0.009	0.137	0.0656934306569343	922	9862	0.16947530069244	0.01769143568064
CYB5A	1.33326381078727e-30	1.58669816796629e-29	0.107973133393877	-1.41998330636671	0.11	0.333	0.33033033033033	922	9862	0.512400406172742	0.184865951091778
GUCY1B3	1.35164903519535e-30	1.60759432039197e-29	0.00925758718606362	-3.92028245700961	0.01	0.151	0.0662251655629139	922	9862	0.238088831899724	0.0169348163694305
EPSTI1	1.41749791014235e-30	1.68488168463497e-29	0.37069423830998	1.2693611216042	0.27	0.198	1.36363636363636	922	9862	0.36410716339751	0.701780175954586
CKAP4	1.44990751354674e-30	1.72235195531032e-29	0.255238812766848	-1.38749016478374	0.203	0.348	0.583333333333333	922	9862	0.816478283522166	0.480928075745037
CPXM1	1.47496235907686e-30	1.75104505705791e-29	0.0238430041892648	-3.6251865110669	0.025	0.206	0.121359223300971	922	9862	0.499982310561065	0.0441524031220373
TMEM45A	1.58830202674647e-30	1.88444912825575e-29	0.00863528790068102	-3.86692997714508	0.009	0.136	0.0661764705882353	922	9862	0.148132833614062	0.0162673345524796
LAMA5	1.6016642409488e-30	1.89914407496892e-29	0.0203680148364558	-3.06870933509639	0.017	0.174	0.0977011494252874	922	9862	0.269507297979797	0.0519144092447536
TM4SF18	1.61430780594778e-30	1.91296950606097e-29	0.00978406725647107	-4.10755830052782	0.011	0.143	0.0769230769230769	922	9862	0.25965696408746	0.0164749291982054
FKBP15	1.74662663305895e-30	2.06850800891987e-29	0.281501775411724	1.22716607450842	0.242	0.175	1.38285714285714	922	9862	0.243565638799991	0.476368857083976
MKNK1	1.75813707754929e-30	2.08087240474884e-29	0.351716306709423	1.18757676526737	0.281	0.21	1.33809523809524	922	9862	0.350726245998977	0.603388621084229
MITF	1.80763111214769e-30	2.13815052352944e-29	0.249497045919996	1.45070159542341	0.205	0.139	1.47482014388489	922	9862	0.231705074363864	0.46452678499878
SLC44A2	1.94275139738673e-30	2.2965801625278e-29	0.0439905476443387	-2.23944658208988	0.041	0.23	0.178260869565217	922	9862	0.358345774073942	0.0990785772593536
HSPA12B	1.9477264403049e-30	2.30106247619496e-29	0.00749292120917833	-4.10163893862296	0.007	0.135	0.0518518518518519	922	9862	0.156658551361286	0.0212571947084207
CHMP4B	2.13725347971806e-30	2.52343844363069e-29	0.546142136784038	0.848279977485721	0.387	0.349	1.10888252148997	922	9862	0.574240519730081	0.911733186917059
MIR4435-2HG	2.14951535807498e-30	2.53637594982561e-29	0.481656707117136	1.04558615662121	0.311	0.235	1.32340425531915	922	9862	0.423696326978592	0.966501872113565
RP11-670E13.6	2.3217141039209e-30	2.73790494025748e-29	0.12514451066832	2.26000419193478	0.1	0.042	2.38095238095238	922	9862	0.0765111519878338	0.272498735320807
ZNF462	2.37067707698447e-30	2.79395069327515e-29	0.00786643772617923	-3.692048435921	0.01	0.154	0.0649350649350649	922	9862	0.206587622051014	0.0128330046763696
PLXDC1	2.52797745595597e-30	2.97753177519805e-29	0.0103991891699917	-4.28868043687106	0.01	0.166	0.0602409638554217	922	9862	0.312337375200986	0.0282383349484895
JMJD1C	2.57706162510555e-30	3.0335072858234e-29	1.13355497418946	0.704977299457555	0.551	0.508	1.08464566929134	922	9862	1.25872844070579	2.01655370326903
PPP2R3A	2.67715955137785e-30	3.14942798766447e-29	0.0058681382871919	-4.0028705657127	0.007	0.133	0.0526315789473684	922	9862	0.126441967097774	0.0102255346018529
GPC1	2.9006569174761e-30	3.41028865884161e-29	0.015813594879263	-3.43470067404796	0.014	0.142	0.0985915492957747	922	9862	0.189750675145047	0.0370778056720488
CLEC11A	3.04631137201251e-30	3.5793698453266e-29	0.103546054510035	-2.12222152021213	0.103	0.262	0.393129770992366	922	9862	0.693345334668819	0.180863565213585
PDCD7	3.33970014967919e-30	3.92172760330081e-29	0.0951710907797076	-1.42724745690061	0.095	0.315	0.301587301587302	922	9862	0.465618544790474	0.17493924603748
CACNA2D4	3.49330974003881e-30	4.09963193752533e-29	0.111742028093069	2.59872346920501	0.111	0.031	3.58064516129032	922	9862	0.0732864020714504	0.194497244135638
PNPLA8	4.06733057292315e-30	4.77040472382772e-29	0.430113792468535	0.985047968339741	0.317	0.276	1.14855072463768	922	9862	0.461128457675681	0.773201456215762
PRPSAP1	4.2228039233495e-30	4.94976763673625e-29	0.0714164663124655	-1.6940116446405	0.073	0.261	0.279693486590038	922	9862	0.333357858760039	0.137869636085658
FEZ1	4.28749604200651e-30	5.02256915860594e-29	0.00397765013039963	-4.11398774991923	0.005	0.134	0.0373134328358209	922	9862	0.156881672740781	0.00615649956729115
BLOC1S2	4.66714962483511e-30	5.46402116824465e-29	0.481471763451166	0.943068982889884	0.351	0.289	1.21453287197232	922	9862	0.477288662330212	0.849860619888317
ADGRG1	4.69842095769728e-30	5.49732213859093e-29	0.0106470355630075	-3.94471148365239	0.009	0.131	0.0687022900763359	922	9862	0.170691024279513	0.0265349089074845
PEAR1	4.71057111389402e-30	5.50822404574763e-29	0.010431626163472	-3.44381893758603	0.012	0.157	0.0764331210191083	922	9862	0.210426644700762	0.0178563621327641
IER5	4.90681946623684e-30	5.73425548920923e-29	0.555257737671633	1.20729519520494	0.372	0.235	1.58297872340426	922	9862	0.541029960291875	0.984958782035116
ELK3	4.97013629791469e-30	5.80476098794289e-29	0.431070373486813	-1.05880061568075	0.322	0.479	0.67223382045929	922	9862	1.41939460243067	0.761365052919445
MGMT	5.0001459040403e-30	5.83630475690082e-29	0.247764588529122	-0.993173848180985	0.217	0.453	0.479028697571744	922	9862	0.83944601543432	0.427271524754986
HIST1H4C	5.01845120410771e-30	5.85415729544563e-29	0.136246969708951	-2.0157883829536	0.132	0.268	0.492537313432836	922	9862	0.654288010712377	0.252888328609807
OSMR	5.25435941161418e-30	6.12567584641783e-29	0.0105878427212538	-3.15443981413941	0.01	0.157	0.0636942675159236	922	9862	0.171610122421914	0.0211119189551368
NUDT3	5.51445208353462e-30	6.42504704711889e-29	0.907022594428771	0.697189721810539	0.518	0.458	1.13100436681223	922	9862	0.953310507956931	1.4715255686285
RPS9	5.6122858927993e-30	6.53512044738773e-29	16.8398194097651	0.292299920338556	0.953	0.949	1.00421496311907	922	9862	17.535579022954	20.7229754044052
EI24	6.06421455710567e-30	7.05713442713805e-29	0.149792980124228	-1.19576015089737	0.144	0.36	0.4	922	9862	0.535659903650728	0.264809532196244
CREB3L1	6.08257178973674e-30	7.07426381717827e-29	0.00806396836382106	-4.0981432756769	0.009	0.117	0.0769230769230769	922	9862	0.161471053961092	0.0147534691401607
SLIT2	6.15860590761615e-30	7.15841305914546e-29	0.00783903363775873	-4.51618912402262	0.005	0.122	0.0409836065573771	922	9862	0.150596467950343	0.0258268317545871
MAFG	6.90085857307375e-30	8.01637370442008e-29	0.34231469217847	1.08359969499159	0.275	0.216	1.27314814814815	922	9862	0.315920982082171	0.592464435152216
CSRP2	7.31346316510909e-30	8.49060326619173e-29	0.00378491915309098	-4.83624388737227	0.004	0.129	0.0310077519379845	922	9862	0.185680441312907	0.00620844217732969
HMGB1	7.49903101489306e-30	8.70084469663547e-29	4.74280841191845	-0.452240641260749	0.871	0.906	0.961368653421633	922	9862	8.77239234340482	6.48711161034304
UBXN11	7.85840995949638e-30	9.11238163818524e-29	0.205046306545672	1.86666798426703	0.162	0.08	2.025	922	9862	0.164181982640924	0.463431311183686
SPAG16	7.95173569478899e-30	9.2113357212133e-29	0.00767601412765817	-3.43467177052997	0.01	0.149	0.0671140939597315	922	9862	0.159188483426516	0.0120406114236957
SLC12A2	7.95322054711361e-30	9.2113357212133e-29	0.0486483644729485	-2.34919744989222	0.046	0.214	0.214953271028037	922	9862	0.385165108002433	0.117734068979301
FAM127B	8.63042691634076e-30	9.98971915566443e-29	0.0588367108908565	-1.77040370817218	0.061	0.253	0.241106719367589	922	9862	0.318883882669105	0.10268591923343
PITPNA	8.68880781894179e-30	1.00513121265403e-28	0.440599025944301	0.970324548936843	0.329	0.261	1.26053639846743	922	9862	0.378045074845977	0.770233169816005
ST5	9.26157671931128e-30	1.07039221327214e-28	0.0098056636813515	-3.43344500913085	0.011	0.153	0.0718954248366013	922	9862	0.18990908737804	0.0249107001550998
DPT	9.26396222841209e-30	1.07039221327214e-28	0.0328183041628953	-5.02569157007078	0.034	0.217	0.15668202764977	922	9862	1.61271345832267	0.0576464668265652
ACADVL	9.9445082613264e-30	1.14834268200566e-28	0.772911177110547	0.747177308486744	0.464	0.406	1.14285714285714	922	9862	0.797289172677151	1.33576641867743
SMAD9	1.06704366733206e-29	1.23143805073823e-28	0.00349368390929672	-4.85174141988557	0.003	0.122	0.0245901639344262	922	9862	0.132399470052192	0.00633069382165715
DNAJC10	1.07514032973152e-29	1.24004619525262e-28	0.131178861192104	-1.29856282251818	0.12	0.338	0.355029585798817	922	9862	0.497684159308118	0.265241136400865
C1QTNF1	1.124232928989e-29	1.29590003183878e-28	0.0246594069899728	-3.03139226234891	0.023	0.204	0.112745098039216	922	9862	0.365451788429015	0.0508286898091947
CADPS2	1.13627897936758e-29	1.30900953985675e-28	0.00528147224228115	-4.53219336715114	0.004	0.125	0.032	922	9862	0.1343077265898	0.0224078108225083
CARHSP1	1.19704212777565e-29	1.37819308565572e-28	0.120931340038502	-1.44542330197847	0.115	0.313	0.36741214057508	922	9862	0.494987689486573	0.227772114008596
GAPDH	1.22219788563583e-29	1.40632308189789e-28	11.637618390252	0.495758151596732	0.937	0.868	1.0794930875576	922	9862	11.1532366724898	15.8134915597504
MSANTD3	1.3738718567608e-29	1.57991201221588e-28	0.0168288565522454	-2.84284353945842	0.018	0.159	0.113207547169811	922	9862	0.161203812695223	0.0292722639309391
ZSCAN18	1.38773628352504e-29	1.59491251592364e-28	0.00661764607762416	-3.64216687072186	0.009	0.152	0.0592105263157895	922	9862	0.199180400398725	0.0100630226293955
TRAM2	1.44800601458704e-29	1.6631969852132e-28	0.0313776860160879	-2.06342554650125	0.033	0.22	0.15	922	9862	0.262345436346788	0.0557273185574762
GXYLT2	1.56528960165345e-29	1.79684897247657e-28	0.00185120742611011	-5.00803334281452	0.002	0.137	0.0145985401459854	922	9862	0.229695416101441	0.00325153834314538
GABARAP	1.5918996175838e-29	1.82631740197844e-28	0.396968214759128	1.01909990187776	0.307	0.252	1.21825396825397	922	9862	0.37183779829559	0.674148038661001
GULP1	1.63544912377645e-29	1.87481032644468e-28	0.0026664852756153	-4.92301234064537	0.003	0.128	0.0234375	922	9862	0.15811429798693	0.00417966987644246
RGL1	1.63609643318761e-29	1.87481032644468e-28	0.343734118211357	1.28921383757013	0.26	0.19	1.36842105263158	922	9862	0.358709373532369	0.612786752939338
CD48	1.75883916580802e-29	2.01427481851017e-28	0.593618313032459	2.01820751340229	0.352	0.14	2.51428571428571	922	9862	0.613977668900564	1.14557108465182
CHN2	1.92266140063004e-29	2.20059291328145e-28	0.19999899203239	1.85044989382057	0.171	0.081	2.11111111111111	922	9862	0.155596412726466	0.364206099736421
HK3	1.98700019741304e-29	2.27289446111141e-28	0.0761657109939886	2.91059741227132	0.077	0.017	4.52941176470588	922	9862	0.0342816627080029	0.133588440153336
MAML3	2.0406980514589e-29	2.3329461674703e-28	0.227072072047242	1.52933898397829	0.181	0.113	1.60176991150442	922	9862	0.177572716360823	0.441271640824477
SNN	2.0488537383174e-29	2.34089364249825e-28	0.184271786740571	1.57098980862924	0.169	0.099	1.70707070707071	922	9862	0.14514961595624	0.325847007275058
PCNA	2.17079283386087e-29	2.47875733689128e-28	0.0674667257971517	-2.02584584978214	0.068	0.222	0.306306306306306	922	9862	0.371393909352348	0.123818855893771
SUB1	2.30275823405631e-29	2.62790121006215e-28	2.56973476164231	0.485060545453747	0.764	0.719	1.06258692628651	922	9862	2.9325699332049	3.8382739595131
MPG	2.34239766263084e-29	2.67156979164336e-28	0.281002235412299	-0.953735828552167	0.243	0.45	0.54	922	9862	0.851400168467054	0.480590101047952
SEPT8	2.3907835709787e-29	2.72515693559506e-28	0.0199286886154739	-2.57984505619346	0.023	0.18	0.127777777777778	922	9862	0.203091279542298	0.0339090746655486
SPOCK1	2.42171385302912e-29	2.75879599215022e-28	0.00780765973417119	-3.77193839916831	0.009	0.139	0.0647482014388489	922	9862	0.20320935114988	0.0135352402999287
ABI3	2.6026374615953e-29	2.96316674930809e-28	0.21936806088949	1.42161944775764	0.191	0.124	1.54032258064516	922	9862	0.188605624714726	0.385945759192919
PLEKHO1	2.71878731618831e-29	3.09359497662948e-28	0.672789520376903	0.849951008884554	0.424	0.348	1.2183908045977	922	9862	0.711397277594755	1.13584765930724
SYDE1	2.78018747015506e-29	3.16160968097282e-28	0.00184842647534444	-5.31873722089099	0.002	0.113	0.0176991150442478	922	9862	0.106594502499167	0.00311891239432133
TAF10	2.8096582525953e-29	3.19325624663753e-28	0.687729783007217	0.757507066695457	0.451	0.398	1.13316582914573	922	9862	0.757923741969764	1.15405078484297
XRN2	2.87137600971251e-29	3.26148333487613e-28	0.868859880784757	0.672652412743952	0.498	0.457	1.08971553610503	922	9862	0.956271607236123	1.49143478378928
BCR	2.87304378928458e-29	3.26148333487613e-28	0.0198520284326775	-2.88420715164376	0.018	0.163	0.110429447852761	922	9862	0.196945571670428	0.0382100709631116
ISOC2	2.93436938459987e-29	3.32915677088267e-28	0.122652231945791	-1.42935931587835	0.117	0.303	0.386138613861386	922	9862	0.460009677493627	0.234261708926051
DNAH17	3.35517747659422e-29	3.80436042039949e-28	0.0447683082423243	4.76979033594341	0.037	0.003	12.3333333333333	922	9862	0.0115083369017789	0.103350454010565
CEP112	3.50782760842678e-29	3.97512911850042e-28	0.00115513469618489	-5.2756111166978	0.002	0.115	0.0173913043478261	922	9862	0.11960960147934	0.00153292070175167
PTPRM	3.5195048769155e-29	3.98603912850895e-28	0.0684296826577384	-1.84975764378171	0.074	0.256	0.2890625	922	9862	0.429700267396342	0.118446965135874
FGF7	3.58080355052166e-29	4.05310278483378e-28	0.00709468290804249	-4.43219920896587	0.005	0.191	0.0261780104712042	922	9862	0.544946601730433	0.0187611687197305
ID4	3.60062050840264e-29	4.07316267634658e-28	0.0145102126757239	-4.35182977510871	0.015	0.185	0.0810810810810811	922	9862	0.566373658156582	0.02737618246597
SHANK3	3.70827410423598e-29	4.19250571110308e-28	0.0467610550332815	-2.49749231330696	0.043	0.231	0.186147186147186	922	9862	0.531550541505074	0.0943902471484765
PTGS1	3.86059169398157e-29	4.36217699483821e-28	0.142413754153293	2.00355005565932	0.131	0.054	2.42592592592593	922	9862	0.0925469595409513	0.259301253304318
TFF3	3.88890595785902e-29	4.39161819143592e-28	0.0277056270802223	-4.23901547434875	0.024	0.185	0.12972972972973	922	9862	0.721295562785506	0.0655984073818716
ANO1	3.91484801805311e-29	4.41834791404879e-28	0.00425075091922755	-4.53745248043778	0.005	0.118	0.0423728813559322	922	9862	0.156492085681315	0.00689774620532113
EIF3E	3.9410497581591e-29	4.44533953579825e-28	1.28406262417237	-0.534344063121156	0.589	0.767	0.767926988265971	922	9862	3.32064845920152	2.07312915832653
PLTP	4.16964050080735e-29	4.70045386543187e-28	0.126547516993132	-1.97969583992683	0.105	0.325	0.323076923076923	922	9862	0.913351724401356	0.278241686520968
FBXO17	4.29508698629331e-29	4.83906497887948e-28	0.00275209095586337	-4.56435109402539	0.004	0.128	0.03125	922	9862	0.154585570705741	0.00398216552532706
SLC36A1	4.31213616843556e-29	4.85546033187018e-28	0.191218514871481	1.62761953810253	0.168	0.095	1.76842105263158	922	9862	0.156346771308389	0.349329686532361
NFATC2	4.38630340458176e-29	4.93611435216996e-28	0.0254425101554747	-2.46746606735727	0.031	0.199	0.155778894472362	922	9862	0.307286837598433	0.0398058518338175
HEATR3	4.39827033736047e-29	4.94671862234307e-28	0.14975611147592	1.70329197252568	0.134	0.078	1.71794871794872	922	9862	0.109913398773714	0.275114093656835
HOXB7	4.56744353861213e-29	5.13401774866194e-28	0.00611341144700206	-4.32445473863703	0.005	0.125	0.04	922	9862	0.160379552664411	0.0211010406403369
HMGA1	4.6111055936948e-29	5.18010163922526e-28	0.708472763160018	1.07705058401302	0.413	0.232	1.7801724137931	922	9862	0.534709553580253	1.30272886224626
MCM3	4.74110827545194e-29	5.32307110418236e-28	0.0435526103480588	-2.1275779242127	0.046	0.206	0.223300970873786	922	9862	0.294253601008383	0.076329613387394
RNF135	4.98240644246884e-29	5.59076028160699e-28	0.270332892172246	1.25596561064576	0.234	0.163	1.43558282208589	922	9862	0.242101021659339	0.458409184256815
SRPX	5.08854212561699e-29	5.70656229381476e-28	0.0123198233655721	-3.87102093553008	0.014	0.175	0.08	922	9862	0.352958021699187	0.0202071435024619
HMCN1	5.75043389986912e-29	6.44512608742679e-28	0.0251104508413766	-3.14341062284632	0.023	0.175	0.131428571428571	922	9862	0.313892395717288	0.0667631827634654
SFRP4	6.46790895455676e-29	7.24510124022527e-28	0.0794752864498192	-4.41119025495672	0.065	0.249	0.261044176706827	922	9862	4.24246673163017	0.21507788080192
HCFC1R1	6.68043752868326e-29	7.47885942330309e-28	0.168804127603632	-1.42352044424233	0.153	0.365	0.419178082191781	922	9862	0.774208513892789	0.314691504124302
DPYD	7.01647935247611e-29	7.85054415927793e-28	0.283806631913922	1.40074478482055	0.24	0.148	1.62162162162162	922	9862	0.257528521198834	0.494232941991266
GPC6	7.07028967870571e-29	7.90620201794775e-28	0.00294995239272611	-5.69353353879575	0.002	0.114	0.0175438596491228	922	9862	0.150331438578292	0.00662501928560798
CHST15	7.0753996851789e-29	7.90736909643614e-28	0.323835859099907	1.35315642071725	0.243	0.145	1.67586206896552	922	9862	0.257172943935426	0.631179206659752
ATN1	7.24512889761966e-29	8.09240531551476e-28	0.131956242185001	-1.25238834809988	0.124	0.353	0.351274787535411	922	9862	0.559982118932126	0.242333023787507
PPP1CA	7.32537677720453e-29	8.17734080422039e-28	1.13718543864979	0.640872034631311	0.597	0.486	1.22839506172839	922	9862	1.11979681282526	1.74982655112872
FGD2	7.62187937452159e-29	8.50344614555059e-28	0.249597972103925	2.05541064486118	0.205	0.074	2.77027027027027	922	9862	0.189858572957045	0.459791999431156
MANBAL	7.89670691826039e-29	8.80500933099149e-28	0.0248957080178129	-2.44796446937843	0.026	0.182	0.142857142857143	922	9862	0.188240021703331	0.0472248511039792
IGSF6	8.25487218452594e-29	9.19909710603389e-28	0.830455328325278	1.8607546188066	0.406	0.117	3.47008547008547	922	9862	0.634349487139408	1.79497026008964
FAM171B	9.84646302518003e-29	1.09664558984909e-27	0.00976267139963061	-3.44674092843031	0.01	0.145	0.0689655172413793	922	9862	0.167180665997052	0.0214478323417215
SERPINE2	9.8609708072091e-29	1.09763273220943e-27	0.00590746614166382	-4.64872594751785	0.007	0.145	0.0482758620689655	922	9862	0.273670838221622	0.0117223790062129
TMCC3	1.00091757193478e-28	1.11349216841212e-27	0.312633712283306	1.35383729206613	0.242	0.145	1.66896551724138	922	9862	0.239732869316416	0.580062041370878
GZF1	1.04180169715056e-28	1.15831193840993e-27	0.126684049823516	1.93772252756285	0.106	0.057	1.85964912280702	922	9862	0.0806085248051492	0.263095084098591
VAT1	1.08516462490314e-28	1.20583493119237e-27	0.12771222363639	-1.25989302174914	0.126	0.349	0.361031518624642	922	9862	0.540916114975679	0.225199469182724
PIGK	1.10473581456139e-28	1.22688136207657e-27	0.0206653263320735	-2.51846721751098	0.023	0.181	0.12707182320442	922	9862	0.202919620234803	0.0378186541024813
IRF8	1.11140993919405e-28	1.23358890853695e-27	0.587655783091545	1.73289696451332	0.372	0.129	2.88372093023256	922	9862	0.462569997611312	1.12352433746701
MACF1	1.11660704454492e-28	1.23865034730294e-27	0.581834381385293	-0.738771924786178	0.389	0.577	0.674176776429809	922	9862	1.59993866077423	1.02757952296822
OTUD7B	1.16345252387506e-28	1.28988014705099e-27	0.00128602493586838	-5.21950917897278	0.002	0.115	0.0173913043478261	922	9862	0.12606473442036	0.00175732060643205
IFT22	1.26269994117337e-28	1.39911470404886e-27	0.0194341432718814	-2.5109203955187	0.023	0.174	0.132183908045977	922	9862	0.172010540621065	0.0310985040181748
TXNIP	1.32695230912981e-28	1.46947121886892e-27	2.12083376195665	-0.944064480978881	0.632	0.784	0.806122448979592	922	9862	9.1906033325696	5.20618464239195
RCOR1	1.35910055143631e-28	1.50421567007572e-27	0.265960944672909	1.19158068634372	0.225	0.174	1.29310344827586	922	9862	0.244029266454101	0.469217682944889
MT1M	1.40652651613346e-28	1.55581994497903e-27	0.0480654720143645	-3.99377557141729	0.043	0.257	0.167315175097276	922	9862	1.34895353408802	0.0986818364321701
EPRS	1.45582103953577e-28	1.60943126405984e-27	0.150520976921256	-1.20143334507451	0.149	0.352	0.423295454545455	922	9862	0.544112178807978	0.271601751958517
CSGALNACT2	1.56115940556498e-28	1.7249037386714e-27	0.446670332591057	0.989444587162191	0.328	0.26	1.26153846153846	922	9862	0.440497607955427	0.781435271452581
RPL30	1.58664976540946e-28	1.75207219410291e-27	13.3160068342501	-0.414284620650179	0.927	0.954	0.971698113207547	922	9862	24.6956299888341	18.0375959808408
RAI14	1.62087119656873e-28	1.78884570309169e-27	0.0823050035252961	-1.71831247933151	0.074	0.242	0.305785123966942	922	9862	0.408071775920828	0.167672714321931
AATK	1.72430933092577e-28	1.90192395060593e-27	0.0900955987541074	3.05872288725464	0.08	0.017	4.70588235294118	922	9862	0.0472249819251688	0.190327399113845
MIR155HG	1.80966428555855e-28	1.99493943860383e-27	0.128225246708664	2.29382234793652	0.094	0.045	2.08888888888889	922	9862	0.092163460050843	0.307081040174434
PRRG1	1.82146760758818e-28	2.00681354658129e-27	0.00660721989278557	-3.76976507163759	0.008	0.132	0.0606060606060606	922	9862	0.142141043113096	0.0116941328168837
RASSF3	1.82326993130778e-28	2.00766178279791e-27	0.325164469374137	1.18413459661868	0.268	0.186	1.44086021505376	922	9862	0.312815601582982	0.562813213005785
EFNA5	1.82533379888931e-28	2.00879689039058e-27	0.00140965488095057	-5.51740385397626	0.002	0.117	0.0170940170940171	922	9862	0.138501503966359	0.00202208164343759
TINAGL1	1.85555460653927e-28	2.04090016282595e-27	0.111889677937309	-2.06012019154538	0.086	0.294	0.292517006802721	922	9862	0.881980859631776	0.253116820298892
ACTG1	1.85942347759678e-28	2.04399937509027e-27	8.97721382020824	-0.462091496251269	0.924	0.928	0.995689655172414	922	9862	15.9925381234423	12.1620694956184
WTIP	1.87685870932023e-28	2.06199968708707e-27	0.00708781761382626	-3.49863243536436	0.009	0.144	0.0625	922	9862	0.185034409646391	0.011543462330203
ZNF385D	1.87974812485806e-28	2.06400802010106e-27	0.00263227689540346	-5.23936505572842	0.003	0.121	0.0247933884297521	922	9862	0.16741345396797	0.00428109653258203
PIGT	2.03575823793282e-28	2.23404936201138e-27	0.262918551737493	-1.01474130754995	0.222	0.421	0.527315914489311	922	9862	0.791723068404807	0.466124955121554
TMED9	2.20883926504635e-28	2.42262201624881e-27	0.467524202822401	-0.861150357479041	0.346	0.509	0.679764243614931	922	9862	1.24227387532165	0.809299003945464
TWSG1	2.21810570874206e-28	2.43141395784656e-27	0.0431213137406055	-1.90577312760804	0.048	0.227	0.211453744493392	922	9862	0.270137302580133	0.0729313551705074
LRP10	2.27262581620527e-28	2.48977361250296e-27	0.203923806923094	-1.03469842389995	0.181	0.412	0.439320388349515	922	9862	0.698329116773711	0.373319253564809
CDK4	2.29938031357439e-28	2.51766607982926e-27	0.0985947822633515	-1.40171993386263	0.102	0.301	0.338870431893688	922	9862	0.411970695189846	0.175442962700058
RHOBTB3	2.30175883422949e-28	2.51885212664191e-27	0.0605282849425002	-2.04615471504133	0.06	0.249	0.240963855421687	922	9862	0.479852745931655	0.109344217313686
RGMB	2.43631242081221e-28	2.66459681299855e-27	0.00781577435823055	-4.09780917110433	0.007	0.118	0.0593220338983051	922	9862	0.11515082044514	0.016919893307935
PSEN1	2.49584561304128e-28	2.72817390619453e-27	0.309428228671944	1.14756005110023	0.252	0.196	1.28571428571429	922	9862	0.285560449408215	0.552466357533124
FXYD1	2.53007978266372e-28	2.7640410929033e-27	0.0222202485323721	-3.77527814161837	0.017	0.212	0.080188679245283	922	9862	0.518147333418484	0.0716690932772388
MRPL51	2.87773609362489e-28	3.1420806331628e-27	0.362137686920414	-0.871487887947727	0.285	0.48	0.59375	922	9862	1.02710014756583	0.618514398858912
AKIRIN2	3.13053563772559e-28	3.41618383901301e-27	0.465172137468909	0.967238399863403	0.337	0.27	1.24814814814815	922	9862	0.450904906609027	0.78591265663987
LAYN	3.26996243439931e-28	3.56633143574475e-27	0.00333952736533805	-4.78222396057027	0.003	0.115	0.0260869565217391	922	9862	0.118651168789716	0.00622183350194775
SOBP	3.2814842252479e-28	3.5768913813997e-27	0.00376329461268221	-4.24070462083558	0.005	0.126	0.0396825396825397	922	9862	0.145997082970906	0.00564568149460299
TNFAIP1	3.61348696202822e-28	3.93657520804486e-27	0.0446143544144597	-2.03259952942321	0.048	0.206	0.233009708737864	922	9862	0.260554367548092	0.0857856002028542
CAP1	3.73231464009009e-28	4.06375086736797e-27	1.68081021553178	0.565082956603219	0.685	0.583	1.17495711835334	922	9862	1.7347532715279	2.54886678767927
CD58	3.97537101861842e-28	4.32596893273944e-27	0.280341199587519	1.28120862265769	0.227	0.155	1.46451612903226	922	9862	0.246227319666741	0.555522189334775
TCEA3	4.17893128148334e-28	4.54493835009647e-27	0.00785684166152634	-3.68371956229537	0.009	0.133	0.0676691729323308	922	9862	0.145899388995758	0.0138416656103974
ARID3A	4.26577555720968e-28	4.63679549946894e-27	0.18898975943388	1.61440700086744	0.175	0.089	1.96629213483146	922	9862	0.134790056280039	0.328673208626627
UQCR10	5.37851521636056e-28	5.84305066465629e-27	1.3899576958991	0.574759877528685	0.621	0.563	1.10301953818828	922	9862	1.57855281461468	2.21646891069628
CFAP36	5.39225561654647e-28	5.85470701950657e-27	0.061658323055761	-1.67834380344841	0.066	0.254	0.259842519685039	922	9862	0.34325052134332	0.107414106937272
USF2	5.54597003318612e-28	6.01824404382463e-27	0.521567544381704	0.893058893757789	0.37	0.327	1.13149847094801	922	9862	0.591870741350998	0.896536778026076
FBLN7	5.66954166009184e-28	6.14890725723067e-27	0.00248626926668583	-4.44378146686779	0.003	0.119	0.0252100840336134	922	9862	0.131091651204674	0.00380767836794377
RNF166	5.87177246467174e-28	6.36468714314418e-27	0.331755395742206	1.34402402669102	0.268	0.174	1.54022988505747	922	9862	0.356060173698088	0.61579790614238
H1FX	5.88816613275066e-28	6.37890131573645e-27	0.39878641592839	-0.889144025171178	0.282	0.518	0.544401544401544	922	9862	1.31742135626718	0.761304918171397
SFPQ	6.24550373741431e-28	6.76225310009792e-27	1.73231372387113	0.519075249508891	0.685	0.637	1.07535321821036	922	9862	2.01731813855745	2.7586402719996
WDR45B	6.63940199166349e-28	7.18474185475171e-27	0.509062331481665	0.883715839896971	0.356	0.305	1.1672131147541	922	9862	0.49695010898801	0.914806897895146
PRKCD	6.67531299597757e-28	7.21958490098886e-27	0.1419610817411	1.74857103617543	0.137	0.071	1.92957746478873	922	9862	0.110256774900094	0.252023855740118
PLXNA2	6.82985444435066e-28	7.38262087408799e-27	0.0219898749359695	-2.60441352300853	0.023	0.166	0.13855421686747	922	9862	0.194709115808759	0.039760890845064
CEP126	7.66822942078092e-28	8.28424385091699e-27	0.00509625998898167	-4.08511588503958	0.008	0.148	0.0540540540540541	922	9862	0.218480156199723	0.00755323940376312
MTHFD2	7.70924060369579e-28	8.3239251959727e-27	0.398395393714285	1.13353973572178	0.308	0.19	1.62105263157895	922	9862	0.339650074730155	0.695303789745021
ZNF618	7.99692484808171e-28	8.62756937055701e-27	0.0196685133186107	-2.62158103897142	0.021	0.164	0.128048780487805	922	9862	0.18017959235817	0.0361152139194306
MAD2L1	7.99933537751429e-28	8.62756937055701e-27	0.00745133114820673	-4.30856269726451	0.008	0.105	0.0761904761904762	922	9862	0.15195500542464	0.0150483391704451
TULP3	8.23319889381006e-28	8.87487725548949e-27	0.0240292523444563	-2.35695710848	0.026	0.184	0.141304347826087	922	9862	0.199420371271125	0.045102782907178
ASPN	8.79414470528364e-28	9.47429019052331e-27	0.0290870053512853	-5.37645909753927	0.027	0.221	0.122171945701357	922	9862	2.31245795179737	0.0705505488665189
BMX	9.17105169243989e-28	9.87487658976668e-27	0.00192744280181922	-5.73881069958955	0.002	0.101	0.0198019801980198	922	9862	0.133049293380352	0.00330175182255823
VASN	9.40786847985943e-28	1.01242617852433e-26	0.00314848083820163	-5.2565927593934	0.003	0.115	0.0260869565217391	922	9862	0.161875329516697	0.00601858523225586
SORBS2	9.54462816320662e-28	1.02657543839445e-26	0.0110530754427083	-4.30874858215385	0.01	0.149	0.0671140939597315	922	9862	0.304713892851296	0.0243202077452959
GOLM1	9.72725247542131e-28	1.04563931253202e-26	0.0710347077504647	-1.64120880216431	0.074	0.249	0.29718875502008	922	9862	0.312057009248955	0.127358014378856
RPL10	9.88964673747125e-28	1.06250867655727e-26	37.1522131764656	-0.362191599640914	0.974	0.983	0.990844354018311	922	9862	59.3509641068073	45.9952896489042
IGF1	9.96706405914735e-28	1.07023482989608e-26	0.0332983082719072	-3.87737888609102	0.034	0.23	0.147826086956522	922	9862	1.1760183247439	0.0621967144270323
PPP1R3B	1.07839239631619e-27	1.15730786637774e-26	0.2174300148685	1.4600777190333	0.179	0.112	1.59821428571429	922	9862	0.159370723769767	0.409523639573075
GNAI2	1.14767270071337e-27	1.23097867281148e-26	3.4515093959011	0.437696306770093	0.824	0.743	1.10901749663526	922	9862	3.60771542984387	4.9350636281398
NPR1	1.15551730203653e-27	1.23870945178623e-26	0.00101976940007087	-6.42983936081432	0.001	0.111	0.00900900900900901	922	9862	0.141002744664684	0.00169125505947687
LHX6	1.16187467168471e-27	1.24483828460501e-26	0.00955189234468534	-4.2519094461628	0.007	0.121	0.0578512396694215	922	9862	0.16556228250149	0.0257724651881014
ATL3	1.16690582842757e-27	1.2495402389649e-26	0.240474517938517	-0.951906466018603	0.216	0.426	0.507042253521127	922	9862	0.736992567780082	0.417057152697252
CD300C	1.17766701029301e-27	1.26036943765316e-26	0.0472465533251436	3.56946886871904	0.047	0.008	5.875	922	9862	0.0157679547141893	0.0848936641548741
RRAS2	1.20090200925078e-27	1.28452917887188e-26	0.00609402751821775	-4.12632062944658	0.005	0.119	0.0420168067226891	922	9862	0.126910253847359	0.0166230034479433
SELENBP1	1.23530902083443e-27	1.32060578445004e-26	0.0111881561323195	-3.58021975683427	0.012	0.164	0.0731707317073171	922	9862	0.251628604604507	0.0345126548349176
KDM2B	1.26025539310095e-27	1.34653441616709e-26	0.203714970489821	1.46428576200533	0.187	0.112	1.66964285714286	922	9862	0.178991611006054	0.357223186939477
TOMM40L	1.32336864783709e-27	1.41319202228665e-26	0.124763570788362	1.95286443695653	0.105	0.051	2.05882352941176	922	9862	0.0770891669681903	0.280518789957526
HNRNPM	1.35018857264728e-27	1.44104099800763e-26	1.26463801171033	0.607875121205772	0.602	0.523	1.15105162523901	922	9862	1.34887286149947	2.03947394223748
ARL8A	1.36153302679467e-27	1.45235168617933e-26	0.387419160009319	0.997942632283102	0.312	0.246	1.26829268292683	922	9862	0.377913005082568	0.647831297139261
CD82	1.44345450627706e-27	1.53889343909341e-26	0.378395282952278	1.24968323538694	0.28	0.159	1.76100628930818	922	9862	0.296932533505665	0.69721286897893
ERLEC1	1.51003891433876e-27	1.60899817688939e-26	0.144660959463466	-1.22733213439784	0.138	0.343	0.402332361516035	922	9862	0.530753666904101	0.248802962432173
KLHL6	1.52117003643032e-27	1.61997111327623e-26	0.176991007127058	1.91847216251955	0.152	0.071	2.14084507042254	922	9862	0.148563038274638	0.352363787245989
MAPK6	1.52806273073941e-27	1.62642079156861e-26	0.368284495244687	1.01373522576319	0.271	0.228	1.18859649122807	922	9862	0.332646383900727	0.684808241613262
ZNF507	1.53097357053758e-27	1.62862757399747e-26	0.00276561085234306	-4.64763241415446	0.003	0.118	0.0254237288135593	922	9862	0.140438495908418	0.00444882642036333
NEURL1B	1.53809248601639e-27	1.63530598595269e-26	0.00833962813904221	-4.17099172089739	0.011	0.161	0.0683229813664596	922	9862	0.330147885623398	0.0134358402585333
RUNX3	1.57704103524761e-27	1.67579999843853e-26	0.386135282881015	2.13208114654833	0.274	0.101	2.71287128712871	922	9862	0.377545091579761	0.713371780728946
SPTY2D1	1.58916183640962e-27	1.68775756804049e-26	0.377165706484988	1.01706810843779	0.286	0.238	1.20168067226891	922	9862	0.375432403793951	0.682180716038745
ARGLU1	1.67788813336395e-27	1.78101597387529e-26	0.804589209308402	-0.716486648981871	0.47	0.67	0.701492537313433	922	9862	2.32229197880662	1.41056131391827
AGAP2-AS1	1.74303776691723e-27	1.8491605245757e-26	0.000980396702188857	-6.17393196376437	0.001	0.1	0.01	922	9862	0.0799328063668302	0.00159239122741612
DIP2C	1.79952533021474e-27	1.9080463234109e-26	0.00574978964680417	-3.70123681693763	0.007	0.13	0.0538461538461538	922	9862	0.141224598510975	0.00975740212416064
NFE2L1	1.91292121208973e-27	2.02717525287722e-26	0.13995408826458	-1.22362386134663	0.131	0.342	0.383040935672515	922	9862	0.517034434166754	0.256585965533722
MBD2	1.9426602927183e-27	2.05756928388889e-26	0.722363731505468	0.726393625330689	0.457	0.39	1.17179487179487	922	9862	0.728181525940905	1.19102225923297
PHGDH	2.00482536936722e-27	2.12225553253756e-26	0.00226532662033052	-5.05265798136466	0.003	0.106	0.0283018867924528	922	9862	0.123297279291309	0.0033704373780578
ENPP1	2.00763794672873e-27	2.12407657845956e-26	0.0125493883039138	-4.39164387961829	0.012	0.127	0.094488188976378	922	9862	0.279419772680416	0.0233020712773546
SPSB1	2.05186683212962e-27	2.16969018040199e-26	0.0100655311469382	-3.52475105198726	0.01	0.137	0.072992700729927	922	9862	0.153040644601461	0.0221018053486104
BIRC5	2.07984803909543e-27	2.19808287870922e-26	0.018481658342367	-3.99311208534046	0.015	0.114	0.131578947368421	922	9862	0.240496866266141	0.0467275041623181
RBM39	2.16075303394939e-27	2.28234674080282e-26	1.93369103146747	0.501086086052699	0.722	0.685	1.05401459854015	922	9862	2.30932629387391	2.92543340663702
AIDA	2.23582178748689e-27	2.36035778933062e-26	0.151879002665953	-1.13911916822531	0.149	0.359	0.415041782729805	922	9862	0.556045174714939	0.260634286840977
ST6GALNAC6	2.28625242540447e-27	2.41228782769481e-26	0.03386631918635	-2.07270390843328	0.038	0.208	0.182692307692308	922	9862	0.257116240194746	0.0560245345300752
RASSF9	2.2974798767008e-27	2.42281961400888e-26	0.0029143866074397	-4.86156281842152	0.004	0.129	0.0310077519379845	922	9862	0.189960956180704	0.00423346601024297
MTMR6	2.49511278321534e-27	2.6298083025694e-26	0.375187526210274	0.981204250058997	0.285	0.245	1.16326530612245	922	9862	0.3752010473887	0.677301050627381
OXSR1	2.63825541652282e-27	2.77917198427425e-26	0.268488659262309	1.21265746884743	0.219	0.159	1.37735849056604	922	9862	0.218927600245256	0.504121832509945
DNAJC5	2.68970752320809e-27	2.83183825101811e-26	0.307176603810643	1.12317127584926	0.248	0.187	1.32620320855615	922	9862	0.268316612602064	0.55870050405684
CKLF	2.69423420129476e-27	2.83506917090789e-26	0.642069828683042	0.848473524548714	0.393	0.349	1.12607449856734	922	9862	0.732285473259887	1.2139070110652
SLC37A3	2.74400014462338e-27	2.88587489520531e-26	0.0123490506496904	-3.2738798287311	0.011	0.14	0.0785714285714286	922	9862	0.150070883768271	0.0240278900694577
YPEL5	2.77960844647272e-27	2.92174410000587e-26	0.776282734032096	0.84224328326012	0.447	0.4	1.1175	922	9862	0.908412176220203	1.56969670436964
CCL4L2	3.18883347863762e-27	3.3500840532462e-26	1.73665596711933	2.19610915117708	0.463	0.143	3.23776223776224	922	9862	2.25826317390942	6.18075197456604
OGN	3.22341304930756e-27	3.38458370177294e-26	0.0205218966481713	-4.33536577262852	0.021	0.202	0.103960396039604	922	9862	0.951523732158503	0.0399188435442789
KCNE3	3.3596463563259e-27	3.52572493497644e-26	0.122300258021726	2.18225280598644	0.115	0.042	2.73809523809524	922	9862	0.0743103607995478	0.218135817478234
LINC01197	3.4923321188819e-27	3.66299300883374e-26	0.00586550932464314	-3.9723414655352	0.007	0.128	0.0546875	922	9862	0.160614280590436	0.0100371705094531
PTHLH	4.20847284436919e-27	4.41175002326702e-26	0.00235770300796267	-5.2042234734705	0.004	0.109	0.036697247706422	922	9862	0.172171170413001	0.00316036697803814
MFSD12	4.35503168952298e-27	4.56292813763275e-26	0.360325247445681	1.07536656377412	0.287	0.203	1.41379310344828	922	9862	0.316584195674312	0.629983868966287
MRC1	4.84418444408074e-27	5.07269847601476e-26	1.00361320518591	1.78606180325964	0.377	0.162	2.32716049382716	922	9862	1.16590222578239	2.6675769325495
DGKD	4.98234085315203e-27	5.21456405976288e-26	0.218698492892454	1.65146806143708	0.183	0.094	1.9468085106383	922	9862	0.182492244977526	0.429634711138171
OSTC	5.05708822852747e-27	5.28994823517725e-26	0.766884760058753	-0.715138326482078	0.461	0.616	0.748376623376623	922	9862	1.98633814542731	1.27911322399509
RAC1	5.26963755519372e-27	5.50932106980092e-26	3.65849685424912	0.366402747913864	0.841	0.771	1.09079118028534	922	9862	3.89793554706495	5.08907954529676
TSPAN12	5.36933682667485e-27	5.61053863146261e-26	0.00136665167945993	-5.59986035578395	0.002	0.118	0.0169491525423729	922	9862	0.164173456911898	0.00194001344427291
THBS3	5.54742945716498e-27	5.79351843308433e-26	0.0452810770525185	-2.32605867976498	0.043	0.21	0.204761904761905	922	9862	0.355261262715894	0.0899695159958289
EEA1	5.56472521957337e-27	5.80846197637272e-26	0.216557536488134	-1.05275813978913	0.19	0.404	0.47029702970297	922	9862	0.748170139568301	0.388876223666009
OSBPL11	5.58794387874311e-27	5.8295684906673e-26	0.226096611693063	1.34689079083507	0.205	0.128	1.6015625	922	9862	0.181912124685574	0.390291332704149
ZNF710	6.22544534831033e-27	6.49115336424894e-26	0.148896793326316	1.71758864011206	0.132	0.071	1.85915492957746	922	9862	0.108559870167354	0.319156860628863
OTUD1	6.51006209969498e-27	6.78428014955351e-26	0.417299024598241	1.41039457710352	0.291	0.173	1.68208092485549	922	9862	0.418562627680868	0.801291992014494
WDR34	6.66943020123431e-27	6.94663844098567e-26	0.0273917407765036	-2.36895930338915	0.028	0.168	0.166666666666667	922	9862	0.185488091251647	0.0487232867254266
SLC40A1	6.72818148791752e-27	7.00408015064476e-26	0.211429966142907	-2.06388880412817	0.146	0.375	0.389333333333333	922	9862	2.09994907757743	0.498063279218139
MPRIP	6.77374896601895e-27	7.04774330621747e-26	0.164095058926632	-1.17891250402752	0.145	0.345	0.420289855072464	922	9862	0.579797967108796	0.324059263572996
FRAT1	6.90366055182844e-27	7.17906861448427e-26	0.115798890597434	2.17037809625985	0.111	0.042	2.64285714285714	922	9862	0.0746992935824894	0.204243494488402
ITM2C	7.24286146049554e-27	7.52777573280578e-26	0.0178337802935917	-3.12880743156334	0.021	0.181	0.116022099447514	922	9862	0.339720010466881	0.0313427336237589
HRH2	7.51862639692077e-27	7.81021415141674e-26	0.123162917614457	2.18195405686224	0.125	0.045	2.77777777777778	922	9862	0.0866719705535702	0.205618257844877
EMD	7.69021699938948e-27	7.98419432835706e-26	0.544783319004868	0.832386608266169	0.387	0.313	1.23642172523962	922	9862	0.518720259526378	0.943860275975229
MAP4K4	7.90004778052015e-27	8.19766964461018e-26	0.32506796146881	-0.932277856558556	0.247	0.445	0.555056179775281	922	9862	0.993999242782592	0.606982243654382
ADAM17	8.05198207325287e-27	8.35087164781202e-26	0.533244107350266	0.885769875012259	0.36	0.31	1.16129032258065	922	9862	0.538602084116573	0.9847025432527
PTPN18	8.26175709801121e-27	8.56386612622206e-26	0.357926880076873	1.0510262875333	0.287	0.225	1.27555555555556	922	9862	0.360372529205033	0.61773666811286
HNRNPA3	8.45588608883167e-27	8.76042412804585e-26	2.06623940021739	0.4808457837986	0.73	0.672	1.08630952380952	922	9862	2.34092550418057	3.08639758028768
KRT18	8.52486399317686e-27	8.82718345108185e-26	0.0179799237056002	-3.5171933451987	0.018	0.131	0.137404580152672	922	9862	0.250643741178373	0.0327034978891793
RAB30	8.61331770723981e-27	8.91402746859954e-26	0.00467320888173384	-4.25468911864094	0.005	0.134	0.0373134328358209	922	9862	0.181690629580603	0.00796998378560095
LILRA6	9.00636208793071e-27	9.31583601925003e-26	0.100641795473213	2.62108027032111	0.093	0.024	3.875	922	9862	0.0492725725593962	0.194058750154882
HLA-DRB5	9.30426593167994e-27	9.61885993128379e-26	0.265057689477266	1.76045979339955	0.217	0.094	2.30851063829787	922	9862	0.208051001413189	0.497045933711272
PLEKHH3	9.32008421948916e-27	9.63009339703434e-26	0.0132142760156604	-3.11492105058407	0.014	0.154	0.0909090909090909	922	9862	0.204906002016972	0.0224466330204423
SH3KBP1	9.56810554214756e-27	9.88111419928845e-26	0.640921018145777	0.832664342909335	0.419	0.353	1.18696883852691	922	9862	0.68832257877755	1.07372133323345
RPS6	1.02615893128923e-26	1.05916595423834e-25	12.1766915023115	-0.399710102795014	0.938	0.954	0.983228511530398	922	9862	21.418405394129	15.8344550209302
GAB2	1.09281108605366e-26	1.12736362755434e-25	0.192990351758972	1.52939749087337	0.164	0.098	1.6734693877551	922	9862	0.140865759192462	0.38037258724952
RP11-519G16.3	1.10538752683706e-26	1.13973307777696e-25	0.0313872538173272	5.14751197504197	0.03	0.002	15	922	9862	0.00718807329617618	0.0603204947005193
RAB10	1.2054398252256e-26	1.24223544469195e-25	0.696151577926108	0.702579007087404	0.463	0.404	1.1460396039604	922	9862	0.718152273235551	1.08641532762309
ESYT2	1.22128621486089e-26	1.25789892659877e-25	0.15169972992933	-1.16430740023278	0.142	0.357	0.397759103641457	922	9862	0.550163778300001	0.271449891887012
MOB3B	1.23500836410027e-26	1.27135906025907e-25	0.208260449758815	1.52572116665346	0.172	0.11	1.56363636363636	922	9862	0.180384552354825	0.388595187009089
EDNRA	1.29184921513693e-26	1.32916930357422e-25	0.00335083154871807	-5.12635161632024	0.005	0.142	0.0352112676056338	922	9862	0.339053207472377	0.00478544248876131
UCHL1	1.36964045072226e-26	1.40846262320175e-25	0.00778264305186993	-4.3593625456999	0.009	0.105	0.0857142857142857	922	9862	0.174361286028915	0.0130445532324577
FNDC4	1.43234823594683e-26	1.47216933383838e-25	0.000898650510602339	-6.09764434160165	0.001	0.1	0.01	922	9862	0.0908558946596485	0.00139821819082216
PPA1	1.44005624308053e-26	1.47930975715499e-25	0.205995678155318	-1.11689672296211	0.19	0.375	0.506666666666667	922	9862	0.737261352858091	0.347493913284206
PAIP2	1.52761347571641e-26	1.56842511345202e-25	0.870770759938998	0.660731924865215	0.503	0.482	1.04356846473029	922	9862	1.03085285590926	1.42474230835108
C14orf166	1.56137394786786e-26	1.60224157204425e-25	0.530077601740502	-0.675563218584122	0.393	0.57	0.689473684210526	922	9862	1.36800062031483	0.870974590664355
ISCU	1.73679728131008e-26	1.78131645212847e-25	0.312696510894341	-0.834909387100509	0.261	0.496	0.526209677419355	922	9862	1.00007960015909	0.559901455442923
CDKN1C	1.74079989261521e-26	1.78448048032659e-25	0.0708584805472168	-2.00348002743069	0.065	0.279	0.232974910394265	922	9862	0.622108611679537	0.141541815983259
IGFBP3	1.74851240361433e-26	1.79144216020465e-25	0.0252143480516889	-4.1403884898131	0.021	0.185	0.113513513513514	922	9862	0.725696644156832	0.0632891886957585
MT1X	1.769718944898e-26	1.81221456569175e-25	0.175367006840105	-1.81600652479645	0.14	0.361	0.387811634349031	922	9862	1.32029865058172	0.369140884196892
CDR2	1.84998770103803e-26	1.89341372812555e-25	0.00830537114803231	-3.13845925695618	0.012	0.136	0.0882352941176471	922	9862	0.144270693360094	0.0125282792374542
CDC42BPB	1.86022106384257e-26	1.90288578682181e-25	0.126934628827432	-1.25352315216788	0.126	0.317	0.397476340694006	922	9862	0.460393684382319	0.240537128117338
ADAM12	2.05669235685364e-26	2.10275707525635e-25	0.0087272195000454	-4.40295151358688	0.01	0.108	0.0925925925925926	922	9862	0.203647720273516	0.0154088269794407
CIITA	2.07590800077302e-26	2.12128780783143e-25	0.271105108205889	1.86539374625655	0.217	0.089	2.43820224719101	922	9862	0.232850848863964	0.501030503625854
DTYMK	2.16205548607619e-26	2.20815813982341e-25	0.0918278082738104	-1.67213898995732	0.09	0.23	0.391304347826087	922	9862	0.348312825011465	0.168574525393369
ITGA10	2.1841575574559e-26	2.22956051770538e-25	0.00400252286756353	-4.84004872285698	0.005	0.133	0.037593984962406	922	9862	0.245609364574276	0.00620312012448233
RAB2A	2.26707897740523e-26	2.31299148974933e-25	0.636917015209231	-0.658949418094451	0.424	0.592	0.716216216216216	922	9862	1.52321065593485	1.05972667822583
NQO2	2.26876414732172e-26	2.31349699049912e-25	0.597963096744964	0.792790834812334	0.406	0.35	1.16	922	9862	0.602149569381556	1.02446712863151
PGM3	2.34047475899026e-26	2.38537065845517e-25	0.0369959955912695	-2.08228459079316	0.042	0.19	0.221052631578947	922	9862	0.217464931210015	0.0632209186045298
ADAMTS4	2.35825127670967e-26	2.40222914232039e-25	0.00478699201782828	-4.93735875805451	0.005	0.127	0.0393700787401575	922	9862	0.233294307440388	0.00785568481050526
MARVELD1	2.48299852018942e-26	2.52797849338238e-25	0.108781497151585	-1.41023290513798	0.1	0.286	0.34965034965035	922	9862	0.419469219173668	0.205340335079394
TNRC6B	2.50359695706827e-26	2.54761624422551e-25	0.407057652657728	-0.842518668806284	0.294	0.561	0.524064171122995	922	9862	1.45707911401553	0.776433644944331
USP36	2.50729733712396e-26	2.55004728126112e-25	0.286636124447728	1.23461828047302	0.223	0.167	1.33532934131737	922	9862	0.289272959916985	0.550611396780326
DYNLL1	2.53182030267044e-26	2.57364232126134e-25	1.67750116248502	-0.521036827704623	0.662	0.74	0.894594594594595	922	9862	3.62112564690976	2.66211763600118
SLC39A13	2.57309645052788e-26	2.61423372920403e-25	0.0430669435817035	-1.92193435096213	0.046	0.209	0.220095693779904	922	9862	0.257054436840021	0.0757297196527592
LGR4	2.93861598978993e-26	2.98403793929269e-25	0.00819140468478552	-4.03777272693556	0.009	0.13	0.0692307692307692	922	9862	0.191350538825219	0.0147654130877371
JUP	3.01239002477084e-26	3.05735576313642e-25	0.0502671405616257	-2.27782846329068	0.043	0.19	0.226315789473684	922	9862	0.3201477986383	0.13769345370631
FYN	3.10954828821708e-26	3.15431799753101e-25	0.130608353517736	-1.3555187430799	0.117	0.345	0.339130434782609	922	9862	0.698507657663586	0.24039479355461
MORC4	3.24820875952458e-26	3.29325691020412e-25	0.00399833032707519	-3.88665291508277	0.004	0.119	0.0336134453781513	922	9862	0.126995947167056	0.00700178373059262
CBY1	3.31622083619603e-26	3.36046015532402e-25	0.0146342106426287	-2.64552047386197	0.017	0.159	0.106918238993711	922	9862	0.162063149219934	0.025763641639773
TLE1	3.51212376716125e-26	3.557122852928e-25	0.0225703878403618	-2.34216184079155	0.026	0.175	0.148571428571429	922	9862	0.218484763861437	0.038496859939047
RGS10	3.62864228572257e-26	3.6732211290037e-25	0.895870511644311	0.966422396048792	0.504	0.343	1.46938775510204	922	9862	0.991598178037616	1.49711910688454
HEXB	3.97242997215823e-26	4.01914012687767e-25	0.679566220334809	0.755987384043853	0.435	0.391	1.11253196930946	922	9862	0.746188824572053	1.14340265028068
SGCD	4.4916391962058e-26	4.54209130574197e-25	0.00777943285732885	-3.50383943105226	0.009	0.136	0.0661764705882353	922	9862	0.180553472847694	0.012961061793363
PYCR1	4.87238726566813e-26	4.92455523743152e-25	0.00715702196633794	-3.96885810283881	0.008	0.104	0.0769230769230769	922	9862	0.107531378847673	0.0127342907964478
RHOQ	4.92190930862742e-26	4.97202329431526e-25	0.639701374580804	0.878581262060848	0.415	0.308	1.3474025974026	922	9862	0.597348612798348	1.10524571617967
TNFAIP8L3	5.08042736004706e-26	5.12949067723131e-25	0.0109600657202971	-3.37222221695229	0.011	0.126	0.0873015873015873	922	9862	0.133545346494786	0.0258569111990178
PAK1	5.19032396196615e-26	5.23772910038369e-25	0.201265918226678	1.44675233339325	0.19	0.113	1.68141592920354	922	9862	0.182881670357378	0.335911735001497
SMIM10	5.52879019808962e-26	5.57639285228479e-25	0.00797170237240463	-3.17442317977248	0.009	0.139	0.0647482014388489	922	9862	0.151037327673128	0.0144480104250182
COL8A1	5.53854849724929e-26	5.58333924714929e-25	0.00711917983037424	-4.10310994270785	0.009	0.134	0.0671641791044776	922	9862	0.247367147861433	0.0113852800596385
DNM3OS	6.20711401643616e-26	6.25406938671594e-25	0.00461830841493827	-4.58382602595752	0.004	0.111	0.036036036036036	922	9862	0.138803624965866	0.010546688267354
IRGQ	6.29646495272067e-26	6.34081084777867e-25	0.183733363714278	1.40319056567388	0.153	0.111	1.37837837837838	922	9862	0.143596377170089	0.351570830565559
RPS25	6.3588303519512e-26	6.40030098468131e-25	6.13254079006633	-0.386938468484663	0.886	0.928	0.954741379310345	922	9862	11.7125106298001	8.37488022763497
RWDD1	6.45479260385429e-26	6.49352803800055e-25	0.382848878896616	-0.763005288692785	0.305	0.517	0.589941972920696	922	9862	1.11838083388314	0.63494929833456
LINC01094	6.47722416495912e-26	6.51272497992736e-25	0.132416556262813	2.3961041598864	0.112	0.032	3.5	922	9862	0.0672793660194668	0.281740555495745
SERPINE1	6.89504265390773e-26	6.929250617462e-25	0.167477987385486	-2.21925381102179	0.136	0.236	0.576271186440678	922	9862	0.918667471746877	0.368253336598116
YTHDF3	7.1179379142119e-26	7.14955685329363e-25	0.380951784596719	0.982978935666345	0.291	0.244	1.19262295081967	922	9862	0.377806128035337	0.687840292611824
CPNE3	7.36782537526873e-26	7.39673372470189e-25	0.199558478619169	-1.0618855931802	0.178	0.433	0.41108545034642	922	9862	0.791682947865399	0.357476565302201
TUBB6	7.37196329018936e-26	7.39706904752437e-25	0.275052199859017	-1.08291595974844	0.234	0.386	0.606217616580311	922	9862	0.80250842956573	0.484696586639871
PGD	7.55726354784148e-26	7.5790895797486e-25	0.348305577044502	1.06300637620696	0.266	0.209	1.27272727272727	922	9862	0.315923000895507	0.623631434451404
TRPS1	7.77478806466976e-26	7.793223129153e-25	0.418294300982661	1.13221451792325	0.293	0.207	1.41545893719807	922	9862	0.398047186098437	0.81886935976828
ADAM9	7.86525739843976e-26	7.87984520196082e-25	0.675336897542314	0.805972617504216	0.428	0.338	1.26627218934911	922	9862	0.640741956818889	1.14048640202693
IFI27L1	7.97198710088621e-26	7.98266020411088e-25	0.0541547083551928	-1.72069156554503	0.055	0.23	0.239130434782609	922	9862	0.260645304764959	0.0956113543408991
AKR1C2	8.22030163781522e-26	8.227070800255e-25	0.0145555971701703	-3.99472251499343	0.012	0.178	0.0674157303370786	922	9862	0.385508889775069	0.0425967427221098
CNTNAP3B	9.10379409671104e-26	9.10660390970386e-25	0.00748452505643615	-3.70349444787027	0.009	0.145	0.0620689655172414	922	9862	0.251713798496516	0.0121689672486863
HMHA1	9.56499820182951e-26	9.56303110708364e-25	0.3055454552891	1.90925429497955	0.249	0.107	2.32710280373832	922	9862	0.309543869887501	0.560900953223898
LAMA2	9.63350521224034e-26	9.62657463295096e-25	0.00361940764644841	-4.67128963656002	0.004	0.118	0.0338983050847458	922	9862	0.16496141560377	0.00611730368518983
ZBTB8A	9.68082193703544e-26	9.66888872047207e-25	0.00738465062388749	-3.74886073279617	0.007	0.122	0.0573770491803279	922	9862	0.124087506217247	0.0234344425867368
DEFB1	9.74459278887224e-26	9.72758477271096e-25	0.0247453555353414	6.36444962727182	0.022	0.001	22	922	9862	0.00496078692474234	0.0502094887660524
GNAI3	9.89024628129022e-26	9.86791837793584e-25	0.920728234804322	0.63757677589204	0.516	0.45	1.14666666666667	922	9862	0.933601236024843	1.59106433889675
GK5	1.03340679690926e-25	1.03054505501013e-24	0.252201041325905	1.27878409740404	0.181	0.156	1.16025641025641	922	9862	0.260312028323556	0.551460083462157
HEY1	1.06219667252005e-25	1.05871227543951e-24	0.170324331177323	1.80636273366879	0.117	0.069	1.69565217391304	922	9862	0.143302874829021	0.42978320431526
RASGRP4	1.51038392799281e-25	1.50465808728218e-24	0.0838564780147384	2.59136227020231	0.081	0.022	3.68181818181818	922	9862	0.0429502580966267	0.157155618908622
UBTF	1.52561984126404e-25	1.51905803549517e-24	0.151588485817206	-1.09985070469417	0.143	0.36	0.397222222222222	922	9862	0.58628967504083	0.270604929320715
UBE2T	1.59955077381544e-25	1.59185590315328e-24	0.00424554503429242	-4.23395957256374	0.005	0.095	0.0526315789473684	922	9862	0.114898378955689	0.00656702897992039
PLEKHG1	1.65439805998778e-25	1.64559717005229e-24	0.0136562949848595	-3.05813138741456	0.013	0.141	0.0921985815602837	922	9862	0.181122110729013	0.0274439141358585
ZBTB38	1.67570995060332e-25	1.66594354291576e-24	0.173184939372488	-1.03396384121143	0.158	0.39	0.405128205128205	922	9862	0.670713429830823	0.320131798293472
UGP2	1.76846722751189e-25	1.75726181431764e-24	0.291700569193165	-0.98607047086411	0.252	0.439	0.574031890660592	922	9862	0.94400128355926	0.521223445114639
FAM214B	1.78730873993549e-25	1.77507690279804e-24	0.232812012423859	1.24015773829096	0.198	0.143	1.38461538461538	922	9862	0.202329839141231	0.432829120305984
NDUFS4	1.79713924805076e-25	1.78392903612022e-24	0.198791458723998	-0.984635493520884	0.181	0.399	0.453634085213033	922	9862	0.661146789373333	0.355921272865448
SLC2A10	1.8691456040135e-25	1.85445945998197e-24	0.00184778803105878	-5.07473610976258	0.002	0.104	0.0192307692307692	922	9862	0.099075404808929	0.00291270151198341
ITGBL1	1.88012844505619e-25	1.86440478034486e-24	0.00994212998143773	-4.11187551972424	0.01	0.138	0.072463768115942	922	9862	0.269216260875191	0.0219208016068875
ZFPM2	1.90769864370452e-25	1.89078021536586e-24	0.00154519678400633	-5.13838638474045	0.002	0.105	0.019047619047619	922	9862	0.110565266828862	0.00235686288808507
FAM69B	1.93324570724468e-25	1.91512460637189e-24	0.0111134615334523	-4.06448981823558	0.007	0.112	0.0625	922	9862	0.146659812765559	0.0400482363744773
NEXN	1.93515677536934e-25	1.91604168298535e-24	0.00556684037179322	-4.0983490135554	0.007	0.127	0.0551181102362205	922	9862	0.198794592332318	0.00904297581983225
HSPB6	1.95477736241081e-25	1.93448349055677e-24	0.00682603927305392	-3.7712955792501	0.008	0.137	0.0583941605839416	922	9862	0.202377057714563	0.011312749174488
PRAF2	1.96722129725612e-25	1.94580800337958e-24	0.0261210614283627	-2.33700329278383	0.026	0.168	0.154761904761905	922	9862	0.178272045997484	0.0559660858308784
LGALS2	2.04262341304364e-25	2.01936222115133e-24	0.400027461152844	2.22324743690122	0.272	0.06	4.53333333333333	922	9862	0.269517831137654	0.786138582728776
COX11	2.05871476560869e-25	2.03393289333034e-24	0.0819973384846888	-1.39057952207228	0.089	0.288	0.309027777777778	922	9862	0.391485609827363	0.138059707791126
ARL3	2.05945380385038e-25	2.03393289333034e-24	0.115757424796123	-1.28618057205023	0.108	0.305	0.354098360655738	922	9862	0.432723858607492	0.215538482286231
VMA21	2.06786429303207e-25	2.04120248945694e-24	0.444605456064472	0.86908354620469	0.336	0.282	1.19148936170213	922	9862	0.432712788278936	0.765675058144312
NPM1	2.09991031899803e-25	2.07178366632347e-24	2.32045540157615	-0.468742982124384	0.739	0.824	0.896844660194175	922	9862	5.2695178182264	3.63071557501567
BZW1	2.30629646143742e-25	2.27425157145599e-24	1.90146238852234	0.490774166385889	0.706	0.642	1.09968847352025	922	9862	2.12295888029059	3.0140970062712
TMEM54	2.46137883654076e-25	2.42594895364276e-24	0.00362723498936179	-4.26364965997744	0.004	0.109	0.036697247706422	922	9862	0.102273207793318	0.00590799048446777
TPGS2	2.58691140852462e-25	2.54838294073809e-24	0.0659668605260486	-1.5495656279011	0.07	0.245	0.285714285714286	922	9862	0.287596062027567	0.112523535209162
PCMTD1	2.60069773585204e-25	2.56066674285462e-24	0.209515787384305	-1.10706353769267	0.175	0.418	0.41866028708134	922	9862	0.769885155292176	0.431878764548865
MKL2	2.86843356884693e-25	2.82285218521242e-24	0.0426659459250591	-2.04956588110106	0.05	0.227	0.220264317180617	922	9862	0.391126270385362	0.0685763444915975
NTRK2	3.06951041780545e-25	3.0192058464666e-24	0.00520179082753236	-5.19171251671606	0.007	0.178	0.0393258426966292	922	9862	0.612073631935069	0.00803797438977335
PCDH17	3.18815124700211e-25	3.13431694384242e-24	0.010945472085625	-3.67989996216656	0.01	0.133	0.075187969924812	922	9862	0.232337743904858	0.022467011586806
PLOD1	3.27385271184066e-25	3.21694491331246e-24	0.0949453156939903	-1.4881822312291	0.094	0.253	0.371541501976285	922	9862	0.345178449920916	0.165418270829739
SYNM	3.31902919243072e-25	3.25968897353574e-24	0.0052117182615401	-3.75489365906161	0.007	0.127	0.0551181102362205	922	9862	0.173767616319069	0.00852511489977814
SRSF8	3.42832131769229e-25	3.36532742775589e-24	0.0677804216513391	-1.55710561778733	0.069	0.268	0.257462686567164	922	9862	0.389220082132536	0.119062038449101
SLC38A1	3.50790572572347e-25	3.44171214643888e-24	0.0213265486808116	-2.93842133095535	0.022	0.198	0.111111111111111	922	9862	0.433316251995391	0.0530195826944304
RP11-553L6.5	3.83135951498524e-25	3.75716677399914e-24	0.0176643783864685	-2.69668928484435	0.02	0.169	0.118343195266272	922	9862	0.219111880566087	0.0302207738723212
KIAA1671	3.89951404631121e-25	3.82207410002862e-24	0.00445806128219206	-3.89522641819028	0.005	0.12	0.0416666666666667	922	9862	0.142226837840296	0.00777814218115659
BOC	4.25503823341876e-25	4.16843695148923e-24	0.00525291732480282	-4.48895676793689	0.007	0.139	0.0503597122302158	922	9862	0.239354437414627	0.00851503584281992
TRIP11	4.47714734892513e-25	4.38381708696868e-24	0.100677013527916	-1.31457074572952	0.097	0.303	0.32013201320132	922	9862	0.449343325413371	0.183416123455569
MYDGF	4.56033782075649e-25	4.46302613298594e-24	0.655809988534356	-0.829277850453454	0.433	0.536	0.807835820895522	922	9862	1.60072482975757	1.08364476745033
NEDD4	4.76200839671159e-25	4.65804905847352e-24	0.012790267449911	-2.97873300198725	0.013	0.138	0.0942028985507246	922	9862	0.147976920211674	0.0242349838924378
CXorf38	4.85154167701323e-25	4.74324180247357e-24	0.214598656385144	1.26225872929807	0.196	0.139	1.41007194244604	922	9862	0.196101912232365	0.361290960888695
KDR	4.86390501228762e-25	4.75255016193552e-24	0.00666881921282259	-4.50145701816668	0.008	0.119	0.0672268907563025	922	9862	0.229041156915391	0.0117248814460419
ICAM2	4.86595051548577e-25	4.75255016193552e-24	0.121833611930204	-1.82547277113275	0.11	0.251	0.438247011952191	922	9862	0.62494294268866	0.221991805617878
ROBO1	4.8881745293864e-25	4.77185953305462e-24	0.00915115990186721	-3.39216320032096	0.011	0.126	0.0873015873015873	922	9862	0.14775111050868	0.0146072829543581
PTN	4.93100677805908e-25	4.81125729082473e-24	0.00358953704227938	-6.02759450098007	0.005	0.146	0.0342465753424658	922	9862	0.491352203932062	0.00517568461830716
ZNF827	4.95783743023586e-25	4.83501036451186e-24	0.00157869890590834	-4.61970487293095	0.003	0.11	0.0272727272727273	922	9862	0.1293643741307	0.00203104974563392
CNPY4	5.10212987247351e-25	4.97323395990576e-24	0.0150857188576188	-2.72424420655038	0.015	0.151	0.0993377483443709	922	9862	0.155921328185374	0.0302874904309
CDKN3	5.44030227111853e-25	5.30020631083021e-24	0.0082067838172275	-4.05653947941558	0.01	0.096	0.104166666666667	922	9862	0.143919541980662	0.0131683453626531
RPL23A	5.63553211135071e-25	5.48765936090765e-24	6.78331927002185	-0.383376278348977	0.882	0.926	0.952483801295896	922	9862	13.0532545366564	9.43283590724416
ZNRF1	5.77194447113908e-25	5.61767928857711e-24	0.0410413117068906	-1.82409157616027	0.047	0.211	0.222748815165877	922	9862	0.252315341267771	0.0678433165629515
KDM7A	5.86067411573619e-25	5.70118403474767e-24	0.273051027170195	1.22959696804642	0.231	0.17	1.35882352941176	922	9862	0.301881648729353	0.503546452637564
[truncated: 20,011 more rows]
