# Supplementary material for: Single-Cell Transcriptome Analysis Reveals Mesenchymal Stem Cells in Cavernous Hemangioma
Source: Front Cell Dev Biol. 2022 Jul 5;10:916045. doi: 10.3389/fcell.2022.916045 (PMC9294370; doi:10.3389/fcell.2022.916045)
Supplement: Supplementary file 3 [file DataSheet2.ZIP › s2/m2Maph.csv]

	pvalue	padj	geometricMean_1	log2FoldChange	pct.1	pct.2	p1_p2	n_1	n_2	baseMean	arithmeticMean_1
CCL18	0	0	4.22913447363625	6.91307774182058	0.622	0.074	8.40540540540541	1286	9498	2.3643583839318	18.2569265910221
FOLR2	0	0	2.20358266186134	6.33718441726189	0.66	0.033	20	1286	9498	0.572853821340804	4.28758402304984
C1QB	0	0	10.3659522625676	6.17056549710078	0.85	0.092	9.23913043478261	1286	9498	2.53319167734961	18.7094838525144
CD209	0	0	0.454015047095822	6.12634343124585	0.352	0.01	35.2	1286	9498	0.108398026813553	0.824082340567926
C1QC	0	0	6.36846205665633	6.10619634730014	0.833	0.057	14.6140350877193	1286	9498	1.40728581319806	10.362184913995
F13A1	0	0	0.93259155493538	5.91029253092384	0.398	0.028	14.2142857142857	1286	9498	0.36443053482007	2.53417840230387
LILRB5	0	0	2.31404371930831	5.82578618475498	0.726	0.04	18.15	1286	9498	0.532880435587979	3.85765283524782
C1QA	0	0	12.4412717767432	5.74662367196248	0.887	0.145	6.11724137931035	1286	9498	2.84311537739859	19.920649311745
GPR34	0	0	1.21857268777511	5.46872820121846	0.585	0.034	17.2058823529412	1286	9498	0.323211093902685	2.13683161594295
CHST13	0	0	0.307984387647554	5.44082695616678	0.291	0.012	24.25	1286	9498	0.0766685497205058	0.51542619204008
TMEM37	0	0	0.427085558448292	5.24380717997793	0.364	0.017	21.4117647058824	1286	9498	0.105054157816095	0.704694621655663
MS4A4A	0	0	2.79088192365379	5.03241954806795	0.78	0.073	10.6849315068493	1286	9498	0.667726894498877	4.22933372757613
OTOA	0	0	0.361468616029473	5.0061383691542	0.301	0.017	17.7058823529412	1286	9498	0.107609502484264	0.652599306136869
SIGLEC1	0	0	0.829559805214641	4.86343321753509	0.514	0.034	15.1176470588235	1286	9498	0.240760434347534	1.48012198439021
SLCO2B1	0	0	1.86952200961597	4.55369293089461	0.722	0.082	8.80487804878049	1286	9498	0.485581892419352	2.82427832159014
ACP5	0	0	3.16862292243367	4.46780389656253	0.753	0.131	5.74809160305344	1286	9498	0.959553583028212	5.395421953754
GFRA2	0	0	0.62078975962126	4.43892115639032	0.43	0.036	11.9444444444444	1286	9498	0.195424269022917	1.06676022306641
FCGR3A	0	0	2.5847851024928	4.39080795387536	0.699	0.093	7.51612903225806	1286	9498	0.840400677702263	4.39270002525487
CD163	0	0	5.53199705978929	4.36288918308739	0.882	0.122	7.22950819672131	1286	9498	1.44127665182034	7.99585550924677
MSR1	0	0	3.00844850510761	4.36100346786572	0.792	0.104	7.61538461538462	1286	9498	0.844732097818949	4.60346015068547
VSIG4	0	0	0.772209639845551	4.34183368315305	0.46	0.04	11.5	1286	9498	0.265256704060865	1.43292762382856
FUCA1	0	0	1.39050094221637	4.33348442638295	0.589	0.111	5.30630630630631	1286	9498	0.46505636020321	2.65722824701974
NPL	0	0	1.09155936312925	4.3115521144534	0.582	0.067	8.6865671641791	1286	9498	0.334719082524722	1.78616583543702
SLC40A1	0	0	6.29991150714055	4.27413117840232	0.792	0.296	2.67567567567568	1286	9498	2.09994907757743	12.2853880293178
C3AR1	0	0	0.923668397490798	4.25981013957735	0.555	0.056	9.91071428571429	1286	9498	0.298434965307031	1.51674173517325
ME1	0	0	0.493294425408842	4.2076520831654	0.375	0.039	9.61538461538461	1286	9498	0.142862354873115	0.889871537908852
C2	0	0	0.714139470759122	4.19417718707227	0.437	0.058	7.53448275862069	1286	9498	0.228303705413576	1.26794394204691
MS4A6A	0	0	9.34541214073114	4.1706182177138	0.899	0.148	6.07432432432432	1286	9498	2.3916514053172	13.1559004653334
FPR3	0	0	2.09094188644528	4.15755729725981	0.716	0.086	8.32558139534884	1286	9498	0.650696678113234	3.36283937086807
LRRC25	0	0	0.584170676481757	4.13090635934177	0.447	0.042	10.6428571428571	1286	9498	0.183828506344129	0.964180355855169
IGSF6	0	0	1.58341989253124	4.10884648503021	0.582	0.082	7.09756097560976	1286	9498	0.634349487139408	3.16757025855078
TFEC	0	0	0.635394816544797	4.10340640323947	0.464	0.043	10.7906976744186	1286	9498	0.204703525078774	1.03134525061207
CCR1	0	0	0.732044877252455	4.09759645721007	0.488	0.052	9.38461538461539	1286	9498	0.245017042438466	1.18229771980026
SLC7A8	0	0	0.733828329504937	4.02928299700948	0.504	0.057	8.84210526315789	1286	9498	0.222051986779495	1.17278237912736
NCF4	0	0	0.844928175574349	3.98357020450512	0.539	0.061	8.83606557377049	1286	9498	0.277292672120845	1.37195237873988
LGMN	0	0	11.7731671496212	3.96882146676731	0.918	0.403	2.27791563275434	1286	9498	3.09924659689912	17.3940662098353
FCGR2A	0	0	2.20273813661695	3.92117484199136	0.743	0.108	6.87962962962963	1286	9498	0.701766270100633	3.35505675765897
LILRB4	0	0	0.514757837209984	3.910085023531	0.404	0.043	9.3953488372093	1286	9498	0.173691714184082	0.866336007985067
CD68	0	0	5.82382465006711	3.87784567117109	0.865	0.252	3.43253968253968	1286	9498	1.61208215247414	8.41769618097467
MS4A7	0	0	7.35763883821184	3.87485716278819	0.899	0.158	5.68987341772152	1286	9498	2.01058335612322	10.3425703276223
MPEG1	0	0	3.21170444718366	3.85310124938241	0.798	0.122	6.54098360655738	1286	9498	0.998451242828779	4.87126654183677
IQGAP2	0	0	1.33417727999727	3.84090471305304	0.649	0.098	6.62244897959184	1286	9498	0.484625778785393	2.08635814717985
HMOX1	0	0	4.85221525693746	3.83486490706389	0.75	0.237	3.16455696202532	1286	9498	2.69020733182826	14.5811097217448
ADAP2	0	0	1.84110737268236	3.83220933353156	0.726	0.101	7.18811881188119	1286	9498	0.566224668258025	2.8172139478275
CSF1R	0	0	2.24490977428312	3.78982440287968	0.757	0.11	6.88181818181818	1286	9498	0.719542106563054	3.4299735497281
CYTH4	0	0	0.723937525079791	3.76143143807977	0.493	0.065	7.58461538461538	1286	9498	0.293104415767604	1.25912358033349
PILRA	0	0	0.653103009761193	3.74382315423179	0.464	0.057	8.14035087719298	1286	9498	0.237406113114841	1.05610280911899
NAIP	0	0	0.857869893362781	3.70394164234671	0.522	0.078	6.69230769230769	1286	9498	0.309463217607262	1.47623294499779
CD84	0	0	1.63216629137304	3.69176576278844	0.691	0.112	6.16964285714286	1286	9498	0.642188241360369	2.53852712147993
SLC7A7	0	0	0.626769670261828	3.63942020149602	0.463	0.071	6.52112676056338	1286	9498	0.224451756447532	1.00306010904264
CD14	0	0	6.72969629193273	3.59895500562644	0.867	0.23	3.7695652173913	1286	9498	2.33582577427982	10.8332962471777
CECR1	0	0	1.7740860108242	3.5792483880554	0.705	0.144	4.89583333333333	1286	9498	0.607255581905279	2.76762099631277
CTSD	0	0	18.4301353945127	3.53702041165649	0.928	0.659	1.40819423368741	1286	9498	6.71112658316024	32.5817466656647
SEPP1	0	0	5.30983600466867	3.46388451259873	0.69	0.436	1.58256880733945	1286	9498	3.26840180767554	16.1414509169756
CD4	0	0	1.13338349701017	3.46034388325956	0.618	0.105	5.88571428571429	1286	9498	0.431275620836676	1.75877149120193
GPR137B	0	0	0.635181617405181	3.37831010290657	0.456	0.089	5.12359550561798	1286	9498	0.238539809980734	1.03184892338077
CTSB	0	0	20.3068972789788	3.35981309486189	0.951	0.611	1.55646481178396	1286	9498	6.35624111691114	30.8495227476546
MERTK	0	0	0.684849516344833	3.35612912062136	0.462	0.08	5.775	1286	9498	0.265165643775704	1.19954404890492
CREG1	0	0	2.58440777856981	3.35231574803153	0.764	0.255	2.99607843137255	1286	9498	0.871591538454037	3.88284141783164
FTL	0	0	341.770575886363	3.32106730143511	0.997	0.992	1.00504032258065	1286	9498	116.69829926679	560.746331843977
TMEM176B	0	0	1.79537378258241	3.18921567027755	0.681	0.162	4.2037037037037	1286	9498	0.711937796255307	2.88134997381483
RNASE1	0	0	13.1736323253993	3.18864078836056	0.9	0.41	2.19512195121951	1286	9498	4.88628659444446	21.9679800866708
CTSS	0	0	6.95785046844919	3.17352435048659	0.886	0.305	2.90491803278689	1286	9498	2.41856418818513	9.73997245140077
MFSD1	0	0	2.33085244666524	3.14097242000286	0.771	0.252	3.05952380952381	1286	9498	0.814336256308064	3.43189415926808
SLC15A3	0	0	0.806088058278074	3.11412830747258	0.522	0.119	4.38655462184874	1286	9498	0.347426075052154	1.28498992722088
MAF	0	0	2.74167199322812	3.03854535557113	0.766	0.257	2.98054474708171	1286	9498	1.1095158632174	4.52985209268843
GM2A	0	0	0.871958305867551	3.03505401299996	0.526	0.151	3.48344370860927	1286	9498	0.354407704996972	1.43715879557365
STAB1	0	0	4.18823070948543	2.91658261765919	0.863	0.317	2.72239747634069	1286	9498	1.56089157064896	6.45443715408132
CTSL	0	0	8.29581403443869	2.89048986073009	0.861	0.553	1.55696202531646	1286	9498	4.1250569852163	16.339244765237
ABCA1	0	0	1.72185475161161	2.88845103758023	0.673	0.21	3.2047619047619	1286	9498	0.756915707566735	2.82634660246132
UNC93B1	0	0	1.06396258307717	2.88364887696057	0.607	0.163	3.7239263803681	1286	9498	0.450670260375856	1.7190338504225
CTSZ	0	0	9.68265591759686	2.87115824921782	0.904	0.578	1.56401384083045	1286	9498	3.35371654724562	14.1504938365291
RNASET2	0	0	2.47054669087575	2.73629631165957	0.776	0.267	2.9063670411985	1286	9498	1.08446320536927	3.66608583480978
PLD3	0	0	3.31285266060953	2.68973195660669	0.784	0.424	1.84905660377358	1286	9498	1.39494199298667	5.16693402845055
PSAP	0	0	22.9810206567382	2.62944685744926	0.96	0.793	1.21059268600252	1286	9498	8.52115798289415	31.4749033595725
TTYH3	0	0	1.14076943037792	2.56414988810206	0.613	0.205	2.99024390243902	1286	9498	0.474794881369061	1.81464964115208
AP1B1	0	0	1.11766011564943	2.56161778290101	0.607	0.21	2.89047619047619	1286	9498	0.491153849180113	1.82047752572969
BLVRB	0	0	2.9896286066848	2.530968571488	0.771	0.407	1.89434889434889	1286	9498	1.29783521650935	4.67603117959342
ASAH1	0	0	3.21936182869922	2.52085030719446	0.791	0.415	1.90602409638554	1286	9498	1.53773636210401	4.85454708777259
GLUL	0	0	7.12768779489524	2.47459332393277	0.891	0.505	1.76435643564356	1286	9498	3.33160759848108	10.9949579198918
DAB2	0	0	3.86042628850795	2.45725949959844	0.818	0.455	1.7978021978022	1286	9498	1.65200227506608	6.17590013349178
MPP1	0	0	1.0469228554213	2.40938054422443	0.579	0.215	2.69302325581395	1286	9498	0.517894657332437	1.68499674891465
CTSC	0	0	3.50677888925661	2.38928263125673	0.793	0.422	1.87914691943128	1286	9498	1.78817479810846	5.65425252350435
RB1	0	0	1.41448455860512	2.38312897382008	0.631	0.288	2.19097222222222	1286	9498	0.714086078816347	2.30323382827919
FCGRT	0	0	8.62916073992526	2.35912317708768	0.916	0.621	1.47504025764895	1286	9498	3.47927506977936	11.5250115719947
TPP1	0	0	1.69885657459829	2.34175759630708	0.722	0.312	2.31410256410256	1286	9498	0.807842241211807	2.46834492371254
LY96	0	0	1.45923082210813	2.30630843465176	0.649	0.31	2.09354838709677	1286	9498	0.785733390263832	2.33234660427907
LHFPL2	0	0	1.09656640918541	2.24965591972596	0.58	0.251	2.31075697211155	1286	9498	0.541397581819794	1.79774039900848
RAP2B	0	0	1.58377435607674	2.21180928738362	0.677	0.317	2.13564668769716	1286	9498	0.802786149250589	2.46900395693415
RNF130	0	0	1.80164169283988	2.19884951521056	0.716	0.35	2.04571428571429	1286	9498	0.893807318073137	2.69543276709755
GRN	0	0	7.86681182598427	2.15318673101361	0.904	0.645	1.4015503875969	1286	9498	3.34721774894657	10.5545100988264
LIPA	0	0	1.01504312228488	2.13883153246499	0.554	0.289	1.91695501730104	1286	9498	0.571909872089549	1.69454127857493
SAT1	0	0	26.4829000961283	2.11657308422111	0.983	0.74	1.32837837837838	1286	9498	11.1718805056098	33.4070270750099
NPC2	0	0	9.05370790012857	2.1047473256296	0.906	0.669	1.3542600896861	1286	9498	4.04487871174858	12.0568323489507
CYBA	0	0	8.46877123781881	1.99980053438382	0.911	0.621	1.46698872785829	1286	9498	4.31072680342974	11.3314474166335
GPX1	0	0	8.19223990693155	1.87913499760728	0.887	0.641	1.38377535101404	1286	9498	4.38736925111395	12.0674578181339
FTH1	0	0	128.872719182619	1.76716517762798	0.996	0.982	1.0142566191446	1286	9498	67.7759535485355	176.180925345015
CSTB	0	0	3.13953669672984	1.75723984232381	0.758	0.573	1.32286212914485	1286	9498	2.18738380330034	5.51002461787047
ATP6V1F	0	0	2.4780528427731	1.65665790135983	0.733	0.524	1.39885496183206	1286	9498	1.6617305692957	3.95558779798473
BRI3	0	0	5.08373061791781	1.23175905933343	0.851	0.726	1.17217630853994	1286	9498	3.62724289392833	7.21514529633272
RPS8	0	0	8.48289158474996	-1.30831791572695	0.905	0.965	0.937823834196891	1286	9498	28.6395936722831	12.0134542127296
SPTBN1	0	0	0.120264636205655	-3.38792635521809	0.11	0.639	0.172143974960876	1286	9498	2.69573940557795	0.260229314560435
PTRF	0	0	0.237672147442852	-3.43430073947691	0.184	0.66	0.278787878787879	1286	9498	3.77961443814752	0.576761679862192
RPS18	8.39911597930119e-323	1.63930981290126e-320	14.8555030226016	-1.19496168214806	0.95	0.982	0.967413441955193	1286	9498	41.9471105951791	19.2664856348944
SNX6	9.88131291682493e-323	1.91005778682226e-320	2.09944461665708	1.43278541209687	0.736	0.534	1.37827715355805	1286	9498	1.43320110047357	3.15732115018165
ATP6V0B	5.0656550668103e-320	9.70073192326996e-318	3.675581929822	1.5791968038023	0.837	0.571	1.46584938704028	1286	9498	2.22337765986241	5.2147910147446
CNN3	6.03501186395083e-320	1.14433162781214e-317	0.0616332171577176	-3.84754300780209	0.065	0.519	0.1252408477842	1286	9498	1.34493062068566	0.126045083648745
PLA2G7	6.08837095370168e-320	1.14433162781214e-317	0.491548328198355	4.30747516863199	0.348	0.034	10.2352941176471	1286	9498	0.183431809181401	0.93945685076215
HLA-DMB	8.70837637031552e-318	1.62175533936185e-315	1.86573406496828	3.33901837118479	0.71	0.122	5.81967213114754	1286	9498	0.667928510764099	2.86463329056099
OAZ1	2.13811453641741e-317	3.94559881597502e-315	10.0337390055497	1.16403877747692	0.915	0.84	1.08928571428571	1286	9498	6.94387676912276	13.0557215273008
MMD	2.92138743683958e-317	5.34245437652419e-315	0.576075435303995	2.9315564392777	0.422	0.109	3.87155963302752	1286	9498	0.246949850734512	0.932889498421578
ARHGAP18	2.78984354557877e-316	5.05634233303783e-314	1.48030841997617	2.13692342828894	0.676	0.292	2.31506849315069	1286	9498	0.783632433915405	2.26756449855159
SGK1	2.08083526797766e-315	3.73795354907086e-313	5.53289720216014	2.47518573423012	0.82	0.409	2.00488997555012	1286	9498	2.93459267333927	9.7118189382551
PYCARD	2.75139440841337e-315	4.89917149965931e-313	1.49318277562929	2.22945708264604	0.665	0.291	2.28522336769759	1286	9498	0.790425291410948	2.28794990179729
SDC3	5.29763430929784e-314	9.35101555169118e-312	0.696126525712607	2.78455454692917	0.467	0.133	3.51127819548872	1286	9498	0.303832350813403	1.18579601673247
VAMP8	1.08012313567017e-312	1.89012237335938e-310	3.52252547634556	2.91878507269141	0.823	0.241	3.4149377593361	1286	9498	1.41745411126237	4.93928531752823
TFRC	1.08421668965962e-311	1.88106962251287e-309	1.7605728600519	3.42689217487609	0.587	0.166	3.53614457831325	1286	9498	0.918593069990563	4.09869302787057
CD163L1	3.33888078518337e-309	5.74372381851162e-307	0.382491126441985	4.4410120301717	0.298	0.025	11.92	1286	9498	0.123279494284401	0.740296044749383
RNF13	7.70347980407115e-309	1.31405829027597e-306	1.44981489141625	1.84584114043431	0.673	0.379	1.77572559366755	1286	9498	0.860302173740869	2.17569387385017
LAIR1	4.01015946655143e-308	6.78351891762728e-306	0.97441713691206	3.47964638589417	0.561	0.084	6.67857142857143	1286	9498	0.376684165286369	1.53865131755174
CALD1	1.62197504695607e-306	2.72103070067449e-304	0.195392331552047	-4.07515371152394	0.152	0.674	0.225519287833828	1286	9498	6.59896760487935	0.487537302788615
MARCH1	2.52139507740736e-304	4.19522939969607e-302	0.985341573467212	3.44548870850141	0.565	0.086	6.56976744186047	1286	9498	0.380426393199868	1.58191427524959
LAMA4	2.07648218212706e-303	3.42687087926807e-301	0.0710750199525139	-3.80144747131612	0.063	0.527	0.119544592030361	1286	9498	1.66031229039325	0.161948281701067
SPI1	2.32149327883783e-301	3.8003219408975e-299	1.4839533830342	3.25976238355585	0.678	0.115	5.89565217391304	1286	9498	0.563835856902972	2.19579280726378
NFIB	8.3834419860143e-300	1.36140391099283e-297	0.0712968973512695	-3.87865045722319	0.068	0.582	0.116838487972509	1286	9498	2.49703137641666	0.15652899452104
UCP2	2.26081971519858e-296	3.64225233323937e-294	1.86163021395457	2.76484995242107	0.696	0.211	3.29857819905213	1286	9498	0.87798508519782	2.94344231255651
PIK3AP1	3.92137769832927e-296	6.2677201494792e-294	0.619620181500832	3.56508614414184	0.471	0.061	7.72131147540984	1286	9498	0.242491172035473	1.00428744522125
IGFBP7	5.59471046389538e-296	8.87242403957908e-294	0.538264262734951	-3.70101152619913	0.355	0.725	0.489655172413793	1286	9498	13.1116642196449	1.23004753214063
CAV1	1.18235922676003e-294	1.86052015069782e-292	0.327286082099281	-3.6284581502018	0.225	0.704	0.319602272727273	1286	9498	8.50938371147637	0.841789540870206
CPM	2.2419080302037e-294	3.50065316193115e-292	1.27405626167073	3.42265083534243	0.596	0.103	5.78640776699029	1286	9498	0.532721799080966	2.21386790827712
TNFRSF21	1.23771182218348e-291	1.91788643347347e-289	0.635429743541097	3.13979980554388	0.454	0.089	5.10112359550562	1286	9498	0.263282921620168	1.04685231474253
RPS3	1.94564314974733e-291	2.99201593156977e-289	6.12273319433651	-1.22137216742192	0.882	0.952	0.926470588235294	1286	9498	19.421078579382	8.5322556140571
LY86	2.06519866089135e-291	3.15199004642357e-289	0.608865923160812	3.5842096376496	0.453	0.058	7.81034482758621	1286	9498	0.232072602258071	0.979229140038469
TBXAS1	2.94629316906837e-289	4.46319440588946e-287	0.820766657339331	3.33954931936232	0.537	0.083	6.46987951807229	1286	9498	0.32816234880207	1.30047366540926
PTAFR	1.5119736880548e-288	2.27344843657959e-286	0.660020792100494	3.52102868625994	0.474	0.063	7.52380952380952	1286	9498	0.255597020111185	1.07111715609407
CTTN	5.80445032298638e-288	8.66356890487504e-286	0.0607017890647552	-3.65507613682832	0.063	0.473	0.133192389006343	1286	9498	1.00024663604473	0.145232296446484
RPL3	1.45187862447715e-286	2.15121782469063e-284	7.35214180189082	-1.1646799020707	0.902	0.956	0.943514644351464	1286	9498	21.447474809122	9.98973660401157
RPL24	4.42429439546206e-285	6.50788057489017e-283	4.98197102588746	-1.00382518771118	0.868	0.94	0.923404255319149	1286	9498	13.6033757416136	6.92835694507595
BMP2K	1.12190002701e-280	1.6383776005954e-278	1.01215556888357	2.33925502642949	0.574	0.22	2.60909090909091	1286	9498	0.562442237219103	1.61498609184823
PPT1	1.27421553483358e-280	1.84752151011335e-278	1.11293199394144	1.86822747349106	0.605	0.318	1.90251572327044	1286	9498	0.652407992369409	1.70970755631911
CYBB	1.98029130634109e-280	2.85091725017147e-278	2.48589018098449	3.55002831706637	0.751	0.114	6.58771929824561	1286	9498	0.88917360031712	3.9324251950183
SYNGR2	3.96329931083178e-278	5.66556427539255e-276	1.40122930279649	2.36894910438593	0.659	0.246	2.67886178861789	1286	9498	0.746314962131775	2.15722634983724
MCOLN1	8.04645697790542e-278	1.14220300835316e-275	0.697007299603222	2.44959231194028	0.477	0.168	2.83928571428571	1286	9498	0.354493824182326	1.15462636880158
HLA-DMA	4.47083597056966e-277	6.30232634490232e-275	4.93374343112548	3.02457113754793	0.855	0.224	3.81696428571429	1286	9498	1.81773148275423	7.25036120352026
SPARC	6.85461293752308e-277	9.59598538060558e-275	0.601790957864555	-3.81658164027736	0.374	0.743	0.503364737550471	1286	9498	15.195311814337	1.49154716553179
LILRB3	5.04652065802526e-275	7.01639197515444e-273	0.770505934615937	3.46871636501778	0.5	0.073	6.84931506849315	1286	9498	0.316759277146182	1.28763519410305
LAMP1	1.11397955740594e-271	1.53827694120973e-269	2.28159240896046	1.3117588730619	0.753	0.562	1.33985765124555	1286	9498	1.64151299256354	3.49087336035432
RPL7A	7.22622049679393e-270	9.91115201786622e-268	7.59882478626336	-0.963322806234673	0.904	0.95	0.951578947368421	1286	9498	19.1378179883976	10.0733728147709
CTSA	2.43075658305854e-268	3.31153878385942e-266	1.42278502196976	1.62285544105392	0.635	0.399	1.59147869674185	1286	9498	0.906230847904101	2.29904152203641
FGD2	1.42227378022794e-265	1.92471569765647e-263	0.521831518775656	3.78135692474943	0.397	0.043	9.23255813953488	1286	9498	0.189858572957045	0.948898535499324
TYMP	3.1173013861799e-265	4.19060270450767e-263	5.3928406197562	1.97581971806317	0.844	0.522	1.61685823754789	1286	9498	3.15368151601014	8.53570069360098
MAFB	5.64907473822615e-265	7.54411632310873e-263	4.62962945871801	2.30854428000049	0.834	0.361	2.31024930747922	1286	9498	2.17805179660165	7.06218103775625
ITGAM	6.84704710898622e-264	9.08419668400728e-262	0.523417418165292	3.82424337127651	0.401	0.045	8.91111111111111	1286	9498	0.205353328106505	0.90757010264073
FCGR1A	1.45256024910205e-263	1.91464418808588e-261	0.310708936161549	4.30804513188719	0.271	0.024	11.2916666666667	1286	9498	0.11019802423433	0.568381421141199
CMKLR1	2.9762326410307e-262	3.89771266969563e-260	0.49333706198087	3.15895271711104	0.407	0.065	6.26153846153846	1286	9498	0.171782801642704	0.806724696915355
PRKCDBP	3.0360068137286e-262	3.95050655845364e-260	0.119770088962961	-3.54088890755968	0.115	0.517	0.222437137330754	1286	9498	1.78689919771209	0.257547654857351
RPL5	1.48993711081594e-261	1.9263842937868e-259	4.99872052400708	-1.08522586885009	0.864	0.934	0.925053533190578	1286	9498	14.5823772013908	7.05518035012607
RPL10A	5.76806720484948e-253	7.41050608805314e-251	3.65367225394261	-1.13476658530876	0.822	0.917	0.896401308615049	1286	9498	11.443608881251	5.3674494569421
RBM47	9.18326340044276e-253	1.17239662745653e-250	0.767012230885595	3.21458976790297	0.503	0.084	5.98809523809524	1286	9498	0.317637298323283	1.25936439130532
SYK	1.04634454980751e-252	1.32748425103391e-250	0.848619014492126	3.19156756335327	0.546	0.09	6.06666666666667	1286	9498	0.35583649984839	1.37136227526082
EHD2	1.82726886254534e-252	2.30383420129241e-250	0.0485066974407768	-3.89232413325821	0.051	0.432	0.118055555555556	1286	9498	0.89895119234209	0.113727475786372
HNMT	2.1974215639937e-251	2.75342347700667e-249	1.03208938849018	2.30737733013319	0.59	0.214	2.75700934579439	1286	9498	0.535253487425321	1.63353019536055
HSPG2	4.97148516428441e-251	6.19117652452817e-249	0.175631923210346	-3.34912962906135	0.139	0.602	0.230897009966777	1286	9498	3.19673287766206	0.42089494008753
GPNMB	1.32349180588922e-250	1.6381439126674e-248	4.48506047397936	2.3256959409406	0.816	0.351	2.32478632478632	1286	9498	2.29929355862905	7.29566440779129
ARRB2	5.11308883756562e-249	6.29033880689361e-247	1.42278154493885	2.72618334826885	0.688	0.18	3.82222222222222	1286	9498	0.690390392571296	2.14954250680956
SNX2	2.68729660471997e-248	3.28611046862715e-246	1.21321770159671	1.7085968498699	0.637	0.358	1.77932960893855	1286	9498	0.758723592917437	1.83811883515666
DMXL2	7.42207652840688e-248	9.02160068563661e-246	1.02494110178502	2.78102756791499	0.573	0.147	3.89795918367347	1286	9498	0.499322829106428	1.8301529469816
LAMC1	3.16614102237891e-247	3.82556527459938e-245	0.128082037659933	-2.68983423226561	0.144	0.514	0.280155642023346	1286	9498	1.32460618201051	0.222450451437983
RBPJ	1.85934021482153e-243	2.23329864027587e-241	1.82441160730821	1.68462744119983	0.712	0.445	1.6	1286	9498	1.24785153901102	2.95554037203994
CCL13	5.83487710558271e-243	6.96718649213079e-241	0.23737822007052	5.43567903962918	0.161	0.011	14.6363636363636	1286	9498	0.0913977137013061	0.631059075747329
RASSF4	4.0684562709706e-241	4.82956689148727e-239	0.714939894750947	2.78731182362823	0.48	0.12	4	1286	9498	0.337429148404798	1.2956887828271
COL18A1	2.92649615728361e-239	3.45377590097092e-237	0.147482688488301	-3.64684021482909	0.125	0.587	0.212947189097104	1286	9498	3.13806648898813	0.347248479072544
FAM49B	3.96837047501881e-238	4.65629781921426e-236	1.81554080590077	2.22344519245025	0.716	0.294	2.43537414965986	1286	9498	1.04878012956726	2.75327195088064
PLTP	6.23473237271777e-238	7.27349611688494e-236	1.2868191689312	2.28583615322383	0.545	0.274	1.98905109489051	1286	9498	0.913351724401356	3.08035270707026
OTUD1	1.77098902863933e-237	2.05424607384856e-235	0.742483538588589	2.76034578128716	0.434	0.149	2.91275167785235	1286	9498	0.418562627680868	1.4917944035263
ST8SIA4	8.92488634750488e-237	1.02935379527274e-234	0.680415890982197	2.7200680111377	0.477	0.128	3.7265625	1286	9498	0.347795262833431	1.07810825303147
RPL35A	3.66502042414266e-234	4.20317794291931e-232	4.62384063025641	-1.00640712399601	0.855	0.934	0.91541755888651	1286	9498	13.0742114183195	6.5309871736485
GAA	2.11666365109634e-233	2.41382895806767e-231	1.00767154931442	1.86839968504411	0.594	0.286	2.07692307692308	1286	9498	0.580837124076354	1.59788801158487
S100A13	2.35956192208897e-232	2.67579594728961e-230	0.232386705232681	-2.57516893574389	0.211	0.55	0.383636363636364	1286	9498	1.8653050073011	0.484659833213818
APLP2	4.50382775304438e-232	5.07906664216933e-230	4.29966177765936	1.16570502960174	0.862	0.659	1.30804248861912	1286	9498	3.06093142592427	5.99281120070684
ITGB2	3.3647379567549e-231	3.77352573393192e-229	1.50104509942998	3.02110391554635	0.664	0.142	4.67605633802817	1286	9498	0.704296701604648	2.33790378362752
IDH1	4.67393245428155e-231	5.21297554337699e-229	0.62027328670874	2.14852719454105	0.448	0.194	2.30927835051546	1286	9498	0.342578163176737	1.00941573060961
RPS4X	1.4898375037474e-230	1.6525798627633e-228	7.08448720927652	-1.00009181956348	0.89	0.951	0.935856992639327	1286	9498	19.2839520145571	9.79621001011002
MRC1	4.24008261984725e-230	4.67768679892823e-228	3.41293750714752	3.64016085807175	0.797	0.097	8.21649484536083	1286	9498	1.16590222578239	5.67066214045099
PLEK	1.52932944753045e-228	1.67804640299571e-226	1.1582675526958	3.1455723109943	0.593	0.103	5.75728155339806	1286	9498	0.49628027962876	1.88755668469633
RPL8	1.79067708317163e-228	1.9542448446936e-226	6.50072878421675	-0.871117366643312	0.893	0.95	0.94	1286	9498	15.5191102279601	8.71576867418217
IQGAP1	1.84535334484229e-228	2.00314585812587e-226	2.93327134293313	1.08536959344241	0.811	0.648	1.25154320987654	1286	9498	2.26979853762633	4.13728065071285
AIF1	1.8718346474868e-227	2.02108359092205e-225	8.30038973004022	3.23971307418953	0.886	0.2	4.43	1286	9498	2.90758802090353	12.23832775366
COL3A1	1.16130365532981e-226	1.24726470367936e-224	0.850365925139503	-4.50340015318446	0.484	0.73	0.663013698630137	1286	9498	37.8446448861629	2.11702074575345
RPL13	7.04061607477374e-226	7.5219718790438e-224	17.9502623965394	-0.971892462537282	0.965	0.985	0.979695431472081	1286	9498	41.5773906297052	22.0053981386983
MGAT1	3.51757703777685e-225	3.73839247590744e-223	1.4248581405531	1.54904685910285	0.676	0.392	1.72448979591837	1286	9498	0.932629575983653	2.24807084228097
FSTL1	4.82004076430996e-225	5.09593788930875e-223	0.143991814220253	-4.09530678088979	0.135	0.566	0.238515901060071	1286	9498	3.51435046470588	0.308714958530758
ADAM9	8.29878824736231e-225	8.72834728669469e-223	1.09195689383505	1.69814124514953	0.6	0.311	1.92926045016077	1286	9498	0.640741956818889	1.69911305441477
PLS3	9.88436644618094e-225	1.03424100253107e-222	0.0574759709225532	-3.70835445146983	0.065	0.437	0.148741418764302	1286	9498	1.00771928072503	0.126067162682412
RPL29	2.05650740863406e-223	2.14077148142886e-221	6.44747581187951	-0.978924255709404	0.882	0.942	0.936305732484076	1286	9498	17.2770151821388	8.93533574833841
CRIP2	2.65509732315516e-222	2.74978676340442e-220	0.155677482192664	-2.84764733794213	0.152	0.538	0.282527881040892	1286	9498	1.89533981075637	0.304130965108778
GRB2	5.8686210499483e-222	6.04706287781221e-220	1.52563743963649	1.64635690784502	0.684	0.381	1.79527559055118	1286	9498	0.997748440342643	2.36921206605134
MARCKS	1.44875957128087e-221	1.48527123926416e-219	8.6301370282067	1.23363442377773	0.896	0.692	1.29479768786127	1286	9498	5.74469706034437	12.0954675894784
PLEKHB2	5.06016290679914e-221	5.16162044447818e-219	0.965985491579768	1.79206612173802	0.575	0.282	2.03900709219858	1286	9498	0.597650148146907	1.51910964646495
MKNK1	5.77899602590345e-220	5.86539201649071e-218	0.645167803120825	2.19204943189284	0.46	0.183	2.51366120218579	1286	9498	0.350726245998977	1.11193448614656
CXCL16	1.13332335574208e-219	1.14454382080639e-217	1.80122199331887	2.61725926023789	0.711	0.196	3.62755102040816	1286	9498	0.867576576795668	2.76512308949549
TNFSF13B	1.72995196317399e-219	1.73843044061726e-217	0.899447871678521	2.95064553351786	0.544	0.113	4.8141592920354	1286	9498	0.439150801537316	1.46585151597988
IGFBP4	5.92760138053179e-219	5.92730938046379e-217	0.319178918153721	-3.01459009048858	0.244	0.634	0.384858044164038	1286	9498	4.27790587512207	0.670669883787242
NINJ1	1.40282765996475e-218	1.39588228772669e-216	0.853884230998384	2.09425341850951	0.531	0.223	2.38116591928251	1286	9498	0.51143579709681	1.40331072542064
MGP	5.85144452883093e-218	5.79407182881654e-216	0.352141051624549	-4.16057786226067	0.247	0.678	0.364306784660767	1286	9498	14.0277406532523	0.923013747748074
LAPTM5	9.16460382984865e-218	9.0306938418494e-216	6.93207125982062	2.54693319626112	0.903	0.336	2.6875	1286	9498	3.01714969987851	9.2509818760059
SERPINH1	1.12981493544825e-216	1.10792818235092e-214	0.0793538652745216	-3.60639473136283	0.093	0.45	0.206666666666667	1286	9498	1.2043782305237	0.151194169253961
IL18	1.27977425456597e-215	1.24894892276128e-213	0.412432689459693	3.45445699267377	0.345	0.047	7.34042553191489	1286	9498	0.166196306742097	0.687262296676984
SLC31A2	1.56404392361289e-215	1.51906830647933e-213	0.685631386981211	2.69997017612469	0.489	0.116	4.21551724137931	1286	9498	0.325035349541371	1.10999465271156
NCOA4	7.04976524466834e-215	6.81443736673918e-213	1.11579602245674	1.54609734818857	0.607	0.377	1.61007957559682	1286	9498	0.762934857726269	1.75640247621245
CD300A	1.57574488294757e-214	1.51592632127738e-212	0.570036881193266	3.25928537518199	0.425	0.069	6.15942028985507	1286	9498	0.257807795711386	0.937125521319209
COL6A2	5.35182583631378e-214	5.12437323827045e-212	0.329457545948839	-4.16975189587587	0.249	0.63	0.395238095238095	1286	9498	9.58373801671435	0.782732711805588
CAPG	7.46363820729776e-214	7.11288225210973e-212	1.42698980491407	1.78447391568351	0.589	0.355	1.65915492957746	1286	9498	1.06235610762506	2.53122068217025
S100A16	6.03955907743516e-213	5.72883222957272e-211	0.0810862241823544	-3.6997480229117	0.083	0.45	0.184444444444444	1286	9498	1.44728528524517	0.166188355485575
NCKAP1L	3.36204423711926e-212	3.17423888229227e-210	0.967155770065744	2.96735640463757	0.573	0.116	4.93965517241379	1286	9498	0.462569394571762	1.55314345279651
HLA-DRB5	5.83514838599671e-212	5.48368875404385e-210	0.480997321775064	3.17018114444797	0.394	0.065	6.06153846153846	1286	9498	0.208051001413189	0.802347212925237
RPLP0	1.09293942086412e-211	1.02237683429128e-209	5.80124013446857	-0.915783544147222	0.889	0.932	0.953862660944206	1286	9498	14.1736631048449	7.96944141836998
FBN1	1.61139154874776e-211	1.50044206642343e-209	0.0964437696102587	-4.56380351646468	0.085	0.559	0.152057245080501	1286	9498	4.1688073871779	0.220410244199858
ENAH	1.84295662738163e-211	1.70822724106026e-209	0.0418222114463733	-3.83324663679236	0.047	0.422	0.111374407582938	1286	9498	0.884309797816353	0.0834447693014863
H2AFY	8.83684250447013e-210	8.15359390901087e-208	2.30899901387897	1.37816366929348	0.761	0.502	1.51593625498008	1286	9498	1.63322680831512	3.50939499917753
TMEM176A	9.59359509340366e-210	8.81178220819009e-208	1.25038794973424	2.65181508577855	0.6	0.151	3.97350993377483	1286	9498	0.592752657806284	2.05927088065318
ATP6AP1	1.23145960983431e-208	1.12600894684805e-206	1.0806495221105	1.5808496941881	0.607	0.354	1.71468926553672	1286	9498	0.732576985899403	1.70271480141594
PRSS23	1.57013914805517e-208	1.42924908369381e-206	0.133682923923754	-3.3220914438794	0.135	0.485	0.278350515463918	1286	9498	1.7910798359133	0.24394130099415
TREM2	1.14375498864222e-207	1.03647689796645e-205	0.363963405815139	4.01163635138711	0.288	0.026	11.0769230769231	1286	9498	0.136133217881369	0.682575907888225
PPIC	2.24395745336387e-207	2.0244485487037e-205	0.060607113155994	-3.77291366802373	0.063	0.464	0.135775862068966	1286	9498	1.37581781797457	0.11913418101811
THEMIS2	4.49125308233291e-207	4.03397992558743e-205	0.712535986329304	2.65026796752195	0.494	0.122	4.04918032786885	1286	9498	0.354204192985148	1.15158962172159
PDLIM1	2.37194922318003e-206	2.12106595953002e-204	0.144932402828975	-2.8494283967035	0.141	0.504	0.279761904761905	1286	9498	1.47461214579231	0.276100356645137
RPS5	2.93335326463219e-206	2.61158499643723e-204	4.57273384265115	-1.0346483029117	0.841	0.919	0.91512513601741	1286	9498	13.2385029174892	6.5517014081395
COL1A2	3.10248062579865e-206	2.75009843768938e-204	1.47560689320992	-4.05723143295964	0.657	0.769	0.854356306892068	1286	9498	35.4412723167436	3.32803442829408
HEXB	5.95442719707365e-206	5.255170333626e-204	1.1053337326286	1.53128759991393	0.61	0.366	1.66666666666667	1286	9498	0.746188824572053	1.71539239527165
RPL32	5.3486574118059e-205	4.70010375767307e-203	11.9495976898679	-1.01143089302715	0.934	0.972	0.960905349794239	1286	9498	30.6716579166433	15.7331094727194
DPP7	9.70069686799051e-205	8.487691626006e-203	1.15390249768474	1.6797352944421	0.618	0.351	1.76068376068376	1286	9498	0.808219277398646	1.83256752334342
COL4A2	1.19028291565209e-204	1.03697651952024e-202	0.142951544688398	-3.75993094823608	0.119	0.539	0.220779220779221	1286	9498	3.40761023928427	0.353744868495573
FMN1	1.17604347853221e-203	1.02019258849253e-201	0.319775173083564	3.82151496269007	0.278	0.03	9.26666666666667	1286	9498	0.128149079680233	0.621361578950796
DOK2	1.55257756676033e-202	1.34109668202842e-200	0.85889651407276	3.05450103679784	0.521	0.098	5.31632653061224	1286	9498	0.403126489869088	1.45202123428987
ADIRF	3.06607441736738e-202	2.6372137541585e-200	0.301370193508004	-3.36921285277243	0.217	0.634	0.342271293375394	1286	9498	5.484004130946	0.734820327115153
ARL4C	5.25107293112665e-202	4.49753288729704e-200	4.56173917903854	2.34371317564874	0.795	0.354	2.24576271186441	1286	9498	2.64665041871559	7.78440070024086
RPL18A	6.71868155393172e-202	5.73035785139748e-200	8.48597282574248	-0.961557936430555	0.908	0.96	0.945833333333333	1286	9498	21.7863680166689	11.444418114299
EMB	8.69008452556576e-202	7.38075421692299e-200	1.00127256500175	3.48987388564176	0.523	0.102	5.12745098039216	1286	9498	0.538138891175887	1.92096281229335
RPL18	8.6694631612283e-201	7.33255969624056e-199	7.8890213063977	-0.860827500403154	0.896	0.958	0.935281837160752	1286	9498	19.1769011034541	10.7145330312046
GNS	2.09908573890589e-200	1.7680224653133e-198	1.06905243226822	1.59080954478493	0.608	0.339	1.79351032448378	1286	9498	0.692045979891476	1.65242598530854
PLIN2	2.20199090392443e-200	1.8470336098662e-198	1.60284014440245	1.75471366877712	0.621	0.395	1.57215189873418	1286	9498	1.272700626343	3.09567761673247
LAMB1	6.24171863056676e-200	5.21401837373969e-198	0.0445455457613917	-3.50511251356195	0.051	0.41	0.124390243902439	1286	9498	0.925368946733868	0.0805843564695541
MXRA7	5.29880726456254e-199	4.40821674849815e-197	0.0403827977889635	-3.96202458207441	0.044	0.394	0.111675126903553	1286	9498	0.752269370082781	0.0913855102754029
LYVE1	9.95219555493702e-199	8.24569867631292e-197	0.691490728012084	3.93260948212961	0.283	0.065	4.35384615384615	1286	9498	0.385901235947813	2.28318191807875
ITGB1	1.22554903252877e-198	1.01127722810169e-196	1.21856320742835	-1.37340930952696	0.631	0.759	0.831357048748353	1286	9498	4.40209734714946	1.92894742442261
GNB2L1	3.26678863010668e-198	2.68471831589213e-196	4.14237296809927	-0.837433436664182	0.836	0.918	0.910675381263616	1286	9498	10.5185538805825	5.8876657428638
FERMT3	6.39779345392055e-198	5.23664553714247e-196	0.773652892912196	2.68390949585002	0.531	0.129	4.11627906976744	1286	9498	0.418521167695409	1.21809629836156
CCL3	9.6178801663273e-198	7.84069676691879e-196	6.04349051710803	3.72007373297316	0.736	0.171	4.30409356725146	1286	9498	3.75057194727182	18.0527897454361
RPS27A	1.33409461959285e-197	1.08323146732461e-195	12.4931509612654	-0.986877241363256	0.935	0.973	0.960945529290853	1286	9498	32.2039054524941	16.5514826207868
DSC2	2.10996773972313e-197	1.70638387046374e-195	0.341593540385331	3.38939127467781	0.316	0.042	7.52380952380952	1286	9498	0.137051101711951	0.571137001160205
BLVRA	4.65147036362879e-197	3.74683321076591e-195	0.614300188429155	1.98173021053759	0.45	0.198	2.27272727272727	1286	9498	0.355578898943916	0.991806394751243
TLR7	2.69119212896942e-196	2.15922960576879e-194	0.256729464950573	4.07204584880707	0.243	0.02	12.15	1286	9498	0.0821271842011242	0.440945362911968
CAV2	2.81315622710598e-196	2.24819914385923e-194	0.0636317332564518	-3.53122077090172	0.065	0.447	0.145413870246085	1286	9498	1.28502593285177	0.135358289149667
RGL1	3.09373495874145e-196	2.46273435009776e-194	0.674752219684466	2.30947022074544	0.451	0.162	2.78395061728395	1286	9498	0.358709373532369	1.14986321456688
COL1A1	3.92459454315323e-196	3.1119275246667e-194	1.34174014095921	-4.4305323879636	0.616	0.72	0.855555555555556	1286	9498	43.0877597064912	3.11649050896729
ME2	7.6224379982653e-196	6.0205396469567e-194	0.678711625515895	2.15502140522996	0.46	0.189	2.43386243386243	1286	9498	0.42083760881414	1.13732859499988
LAMP2	2.49097038947728e-195	1.95985302077517e-193	1.34549768358962	1.35364563787849	0.661	0.444	1.48873873873874	1286	9498	0.97779632846248	2.03842417114468
RASGEF1B	1.72423122049207e-194	1.35135789748141e-192	0.998765290607958	2.98732231286594	0.543	0.123	4.41463414634146	1286	9498	0.537397019208135	1.7846736238111
RPS6	2.02409191424216e-194	1.58027083720006e-192	7.94089337577945	-0.993480714121141	0.9	0.959	0.938477580813347	1286	9498	21.418405394129	10.8738275874004
DSTN	4.55581644822118e-194	3.54323824070658e-192	1.13466395822127	-1.69032085741661	0.605	0.736	0.822010869565217	1286	9498	5.11309740911126	1.87772189746499
SEPW1	1.39029859543898e-192	1.07716302247389e-190	0.695468265147148	-1.64972858789335	0.477	0.703	0.678520625889047	1286	9498	3.29368180298257	1.16428537703386
MYO5A	2.9439811676012e-191	2.27223854452992e-189	0.93280689516223	1.74513535995691	0.572	0.253	2.26086956521739	1286	9498	0.513592305311489	1.49452438300089
PELI1	3.03329930377833e-191	2.33230843058319e-189	1.0619598146062	2.00087108998627	0.532	0.282	1.88652482269504	1286	9498	0.768693770070682	2.14286148666499
AP2A2	8.0577822217173e-191	6.17226118183545e-189	0.842691843181197	1.72551968909266	0.533	0.269	1.9814126394052	1286	9498	0.525870347945591	1.43083831034157
COL6A1	8.35720925015902e-191	6.37755603642774e-189	0.249254755297719	-4.20991692787993	0.203	0.589	0.3446519524618	1286	9498	7.15263432951937	0.561740141516719
BGN	9.59280047859955e-191	7.29304333015327e-189	0.181112814082691	-4.17299742665341	0.148	0.549	0.269581056466302	1286	9498	5.09110268540408	0.413853277743211
KLF6	3.185977719165e-190	2.41314036273621e-188	10.8770750780228	1.14042654490355	0.912	0.826	1.10411622276029	1286	9498	9.42934623095206	17.8799144459935
LITAF	1.38744206911146e-189	1.04697719557225e-187	1.83122079601909	1.73057874482119	0.675	0.424	1.59198113207547	1286	9498	1.4280022366553	2.96506745764004
FERMT2	1.826736020639e-189	1.37336720307226e-187	0.0230293369463117	-3.87375899063689	0.03	0.368	0.0815217391304348	1286	9498	0.56696174968619	0.0409062870943306
NNMT	4.61862142631833e-189	3.45953492003084e-187	0.102403331108258	-3.97622582422637	0.093	0.497	0.187122736418511	1286	9498	2.30606691370617	0.237162268836614
MAP1B	2.2016185438384e-187	1.64303878019764e-185	0.0534363090345835	-4.47935655561744	0.055	0.422	0.130331753554502	1286	9498	1.57593097059591	0.113286794345512
RAB20	5.01054545206207e-187	3.72560667148014e-185	0.373744182842078	3.13234634973907	0.33	0.06	5.5	1286	9498	0.174492624805542	0.618416738002145
SDCBP	2.12224148042595e-186	1.57224013909366e-184	3.75462987340133	1.01005214662235	0.838	0.702	1.19373219373219	1286	9498	3.0497752546639	5.26419101921081
RENBP	3.31097920875177e-186	2.44398425303462e-184	0.232743440133381	3.62706422609901	0.248	0.03	8.26666666666667	1286	9498	0.0857741265548385	0.382261184504978
RPL23A	4.76464129601653e-185	3.50425556767535e-183	4.83408155929856	-0.961945664717352	0.864	0.93	0.929032258064516	1286	9498	13.0532545366564	6.71358541463837
EMILIN2	4.91630670507726e-185	3.60274764643911e-183	0.864008989565822	2.10244262497788	0.54	0.191	2.82722513089005	1286	9498	0.486409253958152	1.38095876345678
RPS7	5.00076595880743e-185	3.65145856826734e-183	8.11539268252473	-0.842878195788597	0.906	0.953	0.950682056663169	1286	9498	19.1735986026338	10.8823288194421
LYN	1.10327914232316e-184	8.02704778136839e-183	1.07302694137001	1.90040148531017	0.6	0.251	2.39043824701195	1286	9498	0.659745308756005	1.64152762050649
TMBIM6	3.07521846149382e-182	2.22942355535225e-180	3.33196046854538	0.88240903638444	0.822	0.72	1.14166666666667	1286	9498	2.88417783333047	4.76465291911648
NCKAP1	6.04337339761266e-181	4.36563831310105e-179	0.0253960709463035	-3.59119317061895	0.033	0.365	0.0904109589041096	1286	9498	0.545830507729988	0.0432758303153547
TMIGD3	6.67781273480402e-181	4.80684115970875e-179	0.219009702117561	3.88010063878086	0.189	0.026	7.26923076923077	1286	9498	0.0857237036216825	0.432519137748688
IL6ST	1.78095897499199e-180	1.27744474322835e-178	0.263262590305638	-2.08060039323055	0.247	0.579	0.426597582037997	1286	9498	1.73268542593907	0.522046267864967
CD74	2.65996383145553e-180	1.90121851460267e-178	26.8760737860178	2.35175057327961	0.954	0.455	2.0967032967033	1286	9498	11.3817396440869	38.4265880067839
SECTM1	2.88462027539047e-180	2.05455813930355e-178	0.284935533124081	3.25031651351937	0.285	0.045	6.33333333333333	1286	9498	0.123456831747889	0.470964167183899
SPARCL1	2.9500560070674e-180	2.0938177233378e-178	0.192400525277726	-3.85874985159996	0.136	0.601	0.226289517470882	1286	9498	7.90901166719643	0.529232034435174
PXDN	3.50251528496196e-179	2.47726682123494e-177	0.0301635258748574	-4.44042306415266	0.03	0.341	0.0879765395894428	1286	9498	0.754951383115121	0.072075610905528
HCK	2.119593921409e-178	1.49394572953755e-176	0.486370626938182	3.10868498197257	0.387	0.065	5.95384615384615	1286	9498	0.225163180338469	0.813736133366421
RPL30	3.17273509879815e-178	2.22848961143611e-176	9.68865090258556	-0.947935785422888	0.921	0.956	0.963389121338912	1286	9498	24.6956299888341	12.9377103282995
SAMHD1	5.63949289603686e-178	3.94745056195352e-176	1.77234034949174	1.6939793380264	0.721	0.384	1.87760416666667	1286	9498	1.16506097866474	2.67216482547178
IL10RA	8.99246555316568e-178	6.27278550734399e-176	0.822242144531518	3.01090558105778	0.512	0.103	4.97087378640777	1286	9498	0.428033832929622	1.41406510990368
MNDA	2.75479935529956e-177	1.91505726415157e-175	1.30310019795899	3.07705726766937	0.611	0.111	5.5045045045045	1286	9498	0.662531537963473	2.15343775188017
RHOG	4.29277748759783e-177	2.97403038296069e-175	0.885616490942031	1.55760047979731	0.537	0.312	1.72115384615385	1286	9498	0.640457667481497	1.40365568518392
TNFAIP2	8.13231435112024e-177	5.61489282358468e-175	1.45392514359346	2.00186844775865	0.647	0.284	2.27816901408451	1286	9498	0.911628880114917	2.71456187228856
CYFIP1	2.42323647378349e-176	1.66743312479089e-174	0.907497323043537	1.47437687668973	0.546	0.331	1.64954682779456	1286	9498	0.606123603451049	1.4833202068133
PRDX2	2.55608054423486e-176	1.752901316467e-174	0.158449438084079	-2.15893502571707	0.167	0.519	0.321772639691715	1286	9498	1.13304007533097	0.283958622595092
EID1	4.83937169961344e-176	3.30755576196812e-174	1.31685016651225	-1.02564167274943	0.656	0.77	0.851948051948052	1286	9498	3.80659286987279	1.97841101599849
P2RY13	1.41625534082727e-175	9.64717018907807e-174	0.339827411757528	4.0103492970685	0.267	0.025	10.68	1286	9498	0.130368344058229	0.651196427853392
EBF1	2.33664356063996e-174	1.58633871697092e-172	0.0294540188855281	-4.31288294946193	0.033	0.427	0.0772833723653396	1286	9498	1.13842555836116	0.0703600426341129
RPL10	7.83601233652423e-174	5.30210714730351e-172	27.1558193795104	-0.825495563256036	0.968	0.984	0.983739837398374	1286	9498	59.3509641068073	34.4075698181224
COL4A1	8.78095584433399e-174	5.92174826193142e-172	0.148643530006178	-3.77480912708415	0.129	0.515	0.250485436893204	1286	9498	3.54468109173578	0.331582701305937
CHMP1B	5.56895343247041e-173	3.7431849578052e-171	1.59081698490046	1.72030671199169	0.63	0.393	1.6030534351145	1286	9498	1.27482822133225	2.90986130445011
TJP1	1.66051925187359e-172	1.11243829352416e-170	0.0306757047276665	-3.5935747517902	0.034	0.366	0.092896174863388	1286	9498	0.624743871639183	0.0723092500838948
C6orf62	4.45578358420029e-172	2.97526154525269e-170	1.57992108729504	1.22426049311709	0.694	0.489	1.41922290388548	1286	9498	1.22110828597888	2.4447069083094
SOX4	2.59825982464204e-171	1.72924839935767e-169	0.162438160777466	-2.63268149027033	0.157	0.516	0.304263565891473	1286	9498	1.69768506257753	0.326052585821021
GNPDA1	1.33117062456104e-170	8.83053349933483e-169	0.551370048849471	2.03708688634276	0.436	0.166	2.62650602409639	1286	9498	0.31096469795017	0.895386634264852
PRNP	2.83379502635652e-170	1.87372004039124e-168	1.09735279738421	1.56095317106746	0.61	0.346	1.76300578034682	1286	9498	0.789774131520684	1.70486851413677
RPL11	5.44063790932112e-170	3.58569834160095e-168	11.5103020747973	-0.815463290749888	0.921	0.968	0.951446280991736	1286	9498	26.9605666721825	15.3778132856332
OPTN	5.92462335239566e-170	3.89203655114173e-168	0.0383145866369379	-3.21537267469554	0.049	0.385	0.127272727272727	1286	9498	0.656761518089836	0.0682499690623283
WWTR1	9.1136890839112e-170	5.96770241013915e-168	0.0660658218079104	-3.20671659459736	0.065	0.425	0.152941176470588	1286	9498	1.07484254791719	0.134382333572676
GNG12	1.34939194557929e-169	8.8074942454386e-168	0.0631582772913248	-2.8046923099828	0.072	0.403	0.178660049627792	1286	9498	0.702370032420829	0.12448285622513
RPL41	1.42663740438757e-169	9.28183098450746e-168	10.1911421405298	-0.723294987762392	0.928	0.962	0.964656964656965	1286	9498	21.252584710529	13.0985509983855
ATP6V1B2	3.55893486803066e-169	2.30807728070781e-167	0.723651865245127	1.78897714686904	0.479	0.249	1.92369477911647	1286	9498	0.494226140336563	1.21841716762476
DAPK1	4.01586479938587e-169	2.5961159096412e-167	0.58204873488103	2.1429665420333	0.438	0.148	2.95945945945946	1286	9498	0.311578170930141	0.990768301287256
EMP2	4.0614788881119e-169	2.6172685698344e-167	0.0615778785795245	-2.92408475508956	0.068	0.423	0.160756501182033	1286	9498	0.805533830729758	0.109126157539039
LACC1	8.63852875273182e-169	5.54916123897795e-167	0.327559916603953	2.77587489626699	0.297	0.07	4.24285714285714	1286	9498	0.152373244294457	0.546718220383412
CD180	1.19576329249532e-168	7.65703440831622e-167	0.223618422410875	3.68469772483685	0.233	0.024	9.70833333333333	1286	9498	0.0776085502371632	0.365847023394951
GRINA	3.61448152896746e-168	2.30724404265756e-166	0.913818043573387	1.59601852907961	0.551	0.316	1.74367088607595	1286	9498	0.675242425031659	1.47966576953736
NR2F2	3.79321369935213e-168	2.41374435370373e-166	0.0936426613444346	-3.5372373006725	0.081	0.496	0.163306451612903	1286	9498	2.45608225166271	0.213244557480842
CTHRC1	4.03197260681931e-168	2.55765662330704e-166	0.0930388425590041	-3.86597207620237	0.088	0.449	0.195991091314031	1286	9498	2.10211524983043	0.209838061789418
MMP19	4.1992801600944e-168	2.65548872179926e-166	1.05932898838162	2.62957973845134	0.481	0.161	2.98757763975155	1286	9498	0.675037586626546	2.31660277300285
KCNJ5	7.99872151734207e-168	5.04242385343251e-166	0.123687604862021	6.21835717383412	0.136	0.003	45.3333333333333	1286	9498	0.0301997052877948	0.222545393531796
ITM2A	9.59411713028019e-168	6.02944221757144e-166	0.0498425099871953	-4.06633863836733	0.057	0.492	0.115853658536585	1286	9498	2.15537178009593	0.0861517185391174
ACTR2	1.09746609188019e-167	6.87576055527035e-166	3.32729769938472	0.971718133492904	0.833	0.666	1.25075075075075	1286	9498	2.68351626397646	4.62252022649311
QKI	2.10987486711572e-167	1.31779538238714e-165	2.3065172937748	1.00933715319538	0.779	0.599	1.30050083472454	1286	9498	1.82836625197374	3.30403823019246
ARHGAP4	4.97866894538992e-167	3.10006137798988e-165	0.708394271539448	2.67321475355552	0.464	0.126	3.68253968253968	1286	9498	0.408195958470087	1.31803756964442
TCF4	6.11607028426305e-167	3.79663947095583e-165	0.444160205147039	-1.93858268481842	0.341	0.62	0.55	1286	9498	2.63775717514827	0.811362787388234
DLC1	6.58347086197441e-167	4.0743254581469e-165	0.0335461084365409	-3.46604460988992	0.041	0.373	0.109919571045576	1286	9498	0.678845699531311	0.0603942079030968
LIMA1	1.37108884969994e-166	8.45949317934925e-165	0.0808569130757641	-2.87622822871448	0.096	0.447	0.214765100671141	1286	9498	1.05846802398529	0.138577100328433
NCF2	1.68008437121923e-166	1.03345553489028e-164	0.642982175560621	2.91360658420939	0.47	0.083	5.66265060240964	1286	9498	0.319699971318519	1.02743083212324
CREBL2	3.42663052021961e-166	2.10142516404646e-164	0.546341419005219	1.98299640671238	0.416	0.189	2.2010582010582	1286	9498	0.340782384197612	0.904491269739995
RAB32	3.04502116301333e-165	1.86177363216891e-163	0.940835336817721	1.55743453786086	0.547	0.297	1.84175084175084	1286	9498	0.6126256100583	1.52520166727009
SELM	4.14754506962412e-165	2.52825877982883e-163	0.206144372815844	-2.99658665122957	0.184	0.533	0.345215759849906	1286	9498	2.45116676495703	0.406635910164603
CD33	4.91320380014448e-165	2.98602167482433e-163	0.225609135210052	3.51391001937914	0.24	0.029	8.27586206896552	1286	9498	0.0875866992327596	0.369435373774496
FKBP10	1.18352243374053e-164	7.17143936791018e-163	0.0350077196909824	-4.05488754143602	0.04	0.344	0.116279069767442	1286	9498	0.633519379786483	0.0795632651483174
DOCK2	1.32911021316611e-164	8.02964530269611e-163	0.570193713267251	2.94455246271248	0.433	0.081	5.34567901234568	1286	9498	0.29127241170226	0.9755538005055
CR1	1.54142902051494e-164	9.28470851259134e-163	0.160295575178067	4.84109744212257	0.158	0.009	17.5555555555556	1286	9498	0.0530877031708518	0.283567917698695
LHFP	1.63313386189097e-164	9.80798350962271e-163	0.0572389512952982	-3.79090839602553	0.059	0.478	0.123430962343096	1286	9498	1.65644482371428	0.149290754923225
SIRPA	6.23972983668313e-164	3.73629132610121e-162	0.561191489146402	2.00166845682077	0.442	0.176	2.51136363636364	1286	9498	0.330972428548896	0.882931220205301
RPSA	8.101854247447e-164	4.83704527555667e-162	4.12102012352023	-0.870197647536131	0.847	0.911	0.929747530186608	1286	9498	10.3650771286406	5.74436212769021
MARCO	1.06808515876526e-163	6.35808229846805e-162	0.379864908663781	4.35386190074571	0.219	0.034	6.44117647058823	1286	9498	0.216308948112654	1.14618340974898
FKBP9	1.28608839948531e-163	7.63342351495683e-162	0.0799765159861672	-2.68146381306647	0.096	0.419	0.229116945107399	1286	9498	0.774890217107858	0.132942356212176
RPL37A	1.03214560390738e-162	6.10831592236615e-161	7.09771074871533	-0.707720685877001	0.918	0.952	0.964285714285714	1286	9498	14.743496475745	9.23015912017862
SIGLEC12	1.14496149823575e-162	6.75627135252541e-161	0.203764885044836	3.91443765569716	0.212	0.02	10.6	1286	9498	0.0821874186809424	0.341405503755385
DKK3	1.84137134239217e-162	1.08342019939764e-160	0.0429837232425596	-3.78930611667727	0.044	0.387	0.113695090439276	1286	9498	1.01702161993257	0.0943687370426807
GATM	2.37191787625158e-162	1.39154800491419e-160	0.166763660975897	4.56283648223633	0.17	0.011	15.4545454545455	1286	9498	0.0502140334507232	0.283100993818834
RNASE6	3.13667805798503e-162	1.83491146683107e-160	1.03058297734958	2.96027794376794	0.575	0.097	5.92783505154639	1286	9498	0.493967848872345	1.67600560643554
WWP1	7.74396404494658e-162	4.51708983184973e-160	0.787928437770823	1.69107375067699	0.498	0.265	1.87924528301887	1286	9498	0.524659039433542	1.38143068955563
GSN	8.63703314554382e-162	5.0235855536216e-160	1.01786961326533	-2.74576141783515	0.566	0.719	0.787204450625869	1286	9498	10.5800072056334	1.75904575331664
NCEH1	9.92200908491241e-162	5.75448178327534e-160	0.475169231786175	2.15361756696862	0.393	0.132	2.97727272727273	1286	9498	0.242183021358225	0.799898930233434
GNG11	1.58751269111497e-161	9.18088892220591e-160	0.272136223497867	-3.03851138642552	0.212	0.563	0.376554174067496	1286	9498	3.18039229345543	0.627103902451992
RPL36	2.01351226941919e-161	1.16114447604944e-159	6.16512061872554	-0.760176802034449	0.894	0.947	0.944033790918691	1286	9498	13.7335568697628	8.28578518229478
HAVCR2	8.49380100285376e-161	4.87639752541279e-159	0.507326767542898	2.95896238865726	0.404	0.072	5.61111111111111	1286	9498	0.252038017938788	0.844836920845878
RPS15A	8.50408751168102e-161	4.87639752541279e-159	7.86378149284202	-0.932444736882329	0.897	0.949	0.945205479452055	1286	9498	20.9093063955038	10.9298190107304
LINC01094	1.04391529735805e-160	5.96913707635806e-159	0.180147823690708	3.97380126517488	0.186	0.019	9.78947368421053	1286	9498	0.0672793660194668	0.311206426737715
NAGA	2.98418044744178e-160	1.70156963209609e-158	0.433830309105438	2.14979373083188	0.376	0.133	2.82706766917293	1286	9498	0.225155132588987	0.695515167909972
ABCC5	3.44293741244075e-160	1.95765228389734e-158	0.361188351393053	2.43549005319549	0.311	0.1	3.11	1286	9498	0.18183544658243	0.62694959519607
ST14	3.9839646730221e-160	2.2589524831753e-158	0.419465931195658	3.13211364102836	0.346	0.057	6.07017543859649	1286	9498	0.199758494743442	0.739147143713086
DUSP1	1.32204288748749e-159	7.47525029891603e-158	15.3985096669628	1.14508233532966	0.947	0.833	1.13685474189676	1286	9498	11.7266328014571	22.014983869487
RBFOX2	2.70495695957844e-159	1.52522003673563e-157	0.0270132018749294	-3.66474625867055	0.033	0.336	0.0982142857142857	1286	9498	0.475621603890805	0.0609837499254502
RPS23	3.90881826003098e-159	2.19792525928999e-157	9.75812992416846	-0.804118683006364	0.905	0.959	0.943691345151199	1286	9498	23.3022261257088	13.4787539793343
ECE1	2.90443802714644e-158	1.62865158875817e-156	0.0538155167556218	-3.40600610222327	0.059	0.402	0.146766169154229	1286	9498	1.01734321909293	0.103462461334913
LTBP1	3.75749285693496e-158	2.10119414608603e-156	0.0229464340594043	-4.37824341388857	0.029	0.37	0.0783783783783784	1286	9498	1.01649028594443	0.0416100741062166
SLC48A1	6.24522861556046e-158	3.48274438646324e-156	0.314617751328039	2.55483608303692	0.285	0.088	3.23863636363636	1286	9498	0.162319286717508	0.537893587489689
HLA-DOA	6.82041954244644e-158	3.79308756964713e-156	0.312093414328266	3.5218534994806	0.261	0.034	7.67647058823529	1286	9498	0.125799938921873	0.563331970866708
CYB5R3	9.98872453397076e-158	5.53992129276154e-156	0.410958733375687	-1.54115971460989	0.366	0.593	0.617200674536256	1286	9498	1.70034651415547	0.666864133940483
PPFIBP1	1.00366255436218e-157	5.55132048801031e-156	0.0519748604821308	-3.16025460863803	0.058	0.359	0.161559888579387	1286	9498	0.605944946851058	0.102210457044239
FRMD4B	2.63134752719134e-157	1.45145987647981e-155	1.08213816120251	1.7830405018011	0.579	0.245	2.36326530612245	1286	9498	0.644519190943416	1.86621821590853
TGFB1I1	3.26979650713644e-157	1.79874252841091e-155	0.0273338543976678	-4.02151700764382	0.035	0.33	0.106060606060606	1286	9498	0.566954752265598	0.0451723281595015
FCHO2	7.76730690817586e-157	4.26131251159626e-155	0.617596450206386	1.79217338366104	0.453	0.215	2.10697674418605	1286	9498	0.383332328556567	1.04262164792668
PLPP1	8.16914883702612e-157	4.46969143511572e-155	0.0467818741279689	-3.85238177493163	0.047	0.383	0.122715404699739	1286	9498	0.91088565953949	0.112736951932864
MYOF	1.2441952816185e-156	6.78922581225104e-155	0.0582922769522971	-2.95123248045784	0.068	0.373	0.18230563002681	1286	9498	0.626690222722324	0.104542759243651
MCL1	1.35188555026055e-156	7.35708439269142e-155	4.96460622587751	1.17451794873787	0.872	0.682	1.27859237536657	1286	9498	3.86221596114258	7.17088723651295
NID1	1.45145300405252e-156	7.87781939285081e-155	0.0667711669939157	-3.0496839638383	0.069	0.418	0.165071770334928	1286	9498	0.946546098053747	0.143267147470368
RPL6	3.96618127428127e-156	2.14692036497695e-154	6.15898006213477	-0.773238539987381	0.879	0.94	0.935106382978724	1286	9498	14.5388651310102	8.50824618569495
SLC37A2	3.61828813970152e-155	1.9533944401011e-153	0.220751847060921	3.5617509700819	0.224	0.027	8.2962962962963	1286	9498	0.0872625984229381	0.381330205568129
DBN1	1.05903615690237e-154	5.70222147187298e-153	0.0280660586742292	-3.65639947710133	0.033	0.323	0.102167182662539	1286	9498	0.499452037743453	0.081810976176189
MSRB3	1.20365992125925e-154	6.46378114858244e-153	0.0255935117747039	-3.62051909198539	0.034	0.329	0.103343465045593	1286	9498	0.496310462735448	0.0416428795029973
RCN1	1.5910569715275e-154	8.52160038655321e-153	0.0996073974936571	-2.52479081480551	0.119	0.41	0.290243902439024	1286	9498	0.780910591294035	0.167663441993079
ATP6V0D1	2.16354585105278e-154	1.15573203238211e-152	1.12476232357134	1.34515648499617	0.61	0.385	1.58441558441558	1286	9498	0.85509816237382	1.74883969037336
CXCL8	3.93489806547159e-154	2.09644346013144e-152	8.65467206921421	2.56203789793431	0.806	0.394	2.04568527918782	1286	9498	7.37084461633817	22.5128462296862
KCNQ1	4.24521116474238e-154	2.25585186997659e-152	0.195189145717989	3.72865821323642	0.211	0.023	9.17391304347826	1286	9498	0.0793877578817744	0.311108590874757
NT5E	5.89202208408179e-154	3.12277170456335e-152	0.0283353959002848	-4.13091965333776	0.029	0.31	0.0935483870967742	1286	9498	0.518199270149809	0.071796872610907
SHTN1	9.181989978032e-154	4.8537816292727e-152	0.496992490458806	2.37292372980642	0.406	0.111	3.65765765765766	1286	9498	0.266771868554353	0.811308319900876
CDH13	1.51068678489704e-153	7.96504702509739e-152	0.0309938476674756	-3.66003930847542	0.038	0.331	0.114803625377643	1286	9498	0.649070028650291	0.0572817118911682
CLEC7A	1.55402740088646e-153	8.17233217891043e-152	1.40057412024737	2.7816206529527	0.621	0.132	4.70454545454545	1286	9498	0.736652923350838	2.37645975252556
SLC36A1	2.46607913082104e-153	1.29351266864435e-151	0.328393552332468	2.62777516676154	0.299	0.074	4.04054054054054	1286	9498	0.156346771308389	0.58767670560287
PLAC9	3.54090999026606e-153	1.85249824464976e-151	0.124862892400026	-4.01231830797808	0.103	0.488	0.211065573770492	1286	9498	2.88500743680076	0.316536266559248
FHL1	1.63446625081838e-152	8.52905666461755e-151	0.0565524099798771	-3.49292326256321	0.061	0.421	0.144893111638955	1286	9498	1.1333237613033	0.114326727292735
AOAH	2.75143759971619e-152	1.43208799581126e-150	0.435688470246276	3.23597811150519	0.347	0.056	6.19642857142857	1286	9498	0.221350821625635	0.79986628290497
TSHZ2	5.91167026343646e-151	3.06907914776207e-149	0.0254623599661621	-4.12082612194411	0.03	0.381	0.078740157480315	1286	9498	0.946867127795437	0.0526539621211084
RGS1	2.28216777597653e-150	1.18177866542213e-148	2.70864391663717	2.98412461090849	0.67	0.18	3.72222222222222	1286	9498	1.74221610299969	5.58262813255671
DAZAP2	1.1336617015512e-149	5.85552134345747e-148	2.14170251484034	1.06460673896398	0.774	0.604	1.28145695364238	1286	9498	1.8382844969929	3.11454920831676
LST1	1.23549553664665e-149	6.36531063410922e-148	1.80588591120562	2.69372730658548	0.695	0.148	4.69594594594595	1286	9498	0.920314446284244	2.8416691379735
NAMPT	2.53885722871676e-149	1.30471551609421e-147	5.21156792159863	1.71212571992142	0.826	0.529	1.56143667296786	1286	9498	3.94666056268141	9.19677747938171
ACP2	7.34377189539091e-149	3.76442489152879e-147	0.434933975947417	1.97367713711961	0.364	0.155	2.34838709677419	1286	9498	0.254314907003593	0.734950143538876
RPL34	1.17233070543135e-148	5.99424206285918e-147	9.59613543708913	-0.858525557834463	0.93	0.964	0.964730290456432	1286	9498	22.7168710199617	12.6519427412557
MTSS1	2.23894725450562e-148	1.14191935475401e-146	0.760001228097105	1.89513847706707	0.502	0.212	2.36792452830189	1286	9498	0.499024836149082	1.25896118403712
RPS15	3.86042052232687e-148	1.96397684668454e-146	8.67844250910188	-0.668125449939804	0.91	0.957	0.950888192267503	1286	9498	18.2212778979585	11.4738550834448
GPX8	4.00620540838928e-148	2.03304908962235e-146	0.0171492276045349	-4.46537134046852	0.023	0.303	0.0759075907590759	1286	9498	0.512524948289622	0.0320943980059843
MT2A	6.90446126974621e-148	3.49510372355557e-146	1.10828067626109	-2.67319701579086	0.518	0.736	0.703804347826087	1286	9498	14.056031483661	2.78705211154278
LILRB2	1.25572208585663e-147	6.34077179621985e-146	0.896252441254521	2.87561319501381	0.539	0.093	5.79569892473118	1286	9498	0.442706127721815	1.5481749959413
RPS2	6.50345526673555e-147	3.27577266648796e-145	11.0282413477719	-0.766480084122743	0.925	0.963	0.960539979231568	1286	9498	24.2901755629028	14.5630467676275
CXCL3	1.31651279881412e-146	6.61482507503163e-145	4.90178367562115	3.07794712658747	0.691	0.185	3.73513513513513	1286	9498	3.18895983185185	12.9100139990605
FGL2	1.85597052305404e-146	9.30230756727754e-145	2.75627998961814	2.12240036833844	0.737	0.29	2.54137931034483	1286	9498	1.70107118673747	4.94640143516012
ZEB2	2.79409019370375e-146	1.39697627689636e-144	3.9425043158663	1.46570618136208	0.86	0.502	1.71314741035857	1286	9498	2.60512488547266	5.73251981294851
TM6SF1	3.39264309389039e-146	1.69207032341231e-144	0.317242643953101	2.66656629306299	0.302	0.073	4.13698630136986	1286	9498	0.166379562105166	0.530830569021556
CCDC80	5.85229984722409e-146	2.91166261271573e-144	0.141099173600701	-4.32571421794601	0.123	0.501	0.245508982035928	1286	9498	4.81749144884352	0.328098517510778
ARPC3	7.92162003498032e-146	3.93156393863241e-144	4.53507995457304	0.895236545258873	0.839	0.746	1.12466487935657	1286	9498	3.99759759621963	6.44688676213997
RPL4	3.47088852729142e-145	1.71842844428021e-143	1.88047843927755	-0.854562618584617	0.722	0.825	0.875151515151515	1286	9498	5.05034692606227	2.75777828109273
CDC42EP5	1.33024976664831e-144	6.57000973557033e-143	0.0292384492468447	-3.48749554197234	0.03	0.33	0.0909090909090909	1286	9498	0.53224343210091	0.0668839473480024
SPINT2	1.59525240164816e-144	7.85971565559609e-143	0.694613280532667	2.73340298626431	0.485	0.094	5.15957446808511	1286	9498	0.364625836296641	1.13095692222531
TALDO1	5.46881209561983e-144	2.68792776583503e-142	1.27850029068565	1.1761599288099	0.619	0.448	1.38169642857143	1286	9498	1.04395108012796	2.04078341536307
TLR1	8.25673241945786e-144	4.04839157928925e-142	0.237552371008233	3.16178115368866	0.241	0.039	6.17948717948718	1286	9498	0.1052885851572	0.415348352768402
ABHD12	1.69278450940144e-143	8.27995970032286e-142	0.590630341361761	1.68450000470123	0.445	0.216	2.06018518518519	1286	9498	0.362576038973204	0.959489752340361
PTPRJ	2.39919534812846e-143	1.17070351854951e-141	0.368702981670859	2.58809197876116	0.334	0.084	3.97619047619048	1286	9498	0.20894733490611	0.629584077587936
BNIP3L	2.95382229829234e-143	1.43788102717113e-141	1.25495822019988	1.3357183298313	0.618	0.426	1.45070422535211	1286	9498	1.07365238521074	2.04815158865856
AKAP12	4.03275522173491e-143	1.95839469488031e-141	0.0268576028145384	-4.65327922885896	0.031	0.337	0.0919881305637982	1286	9498	0.884764521987307	0.0557130134358063
RPL14	4.21905167301383e-143	2.04397446087131e-141	6.78888515758846	-0.789709288452425	0.88	0.945	0.931216931216931	1286	9498	16.4719081334763	9.49688879707205
PHACTR1	4.45207713688867e-143	2.15173128099293e-141	1.06321545696079	2.65549460286414	0.526	0.149	3.53020134228188	1286	9498	0.686636094942003	2.12649838412475
KCNE3	8.24546757416124e-143	3.97564718023513e-141	0.195602369178291	3.47044822393913	0.209	0.027	7.74074074074074	1286	9498	0.0743103607995478	0.326808364994452
GJA1	1.17314514015413e-142	5.64305052132432e-141	0.0264707404606068	-4.01009377228328	0.027	0.323	0.0835913312693498	1286	9498	0.647863768786802	0.0741442167817345
SUCNR1	1.32118011710376e-142	6.34010288347264e-141	0.225874370688838	3.81252324844473	0.214	0.019	11.2631578947368	1286	9498	0.0890007382758151	0.401745119081716
RPS14	1.86821666677288e-142	8.94408729217518e-141	12.3978540571438	-0.747610249750583	0.928	0.968	0.958677685950413	1286	9498	26.9227570582186	16.2361291082227
M6PR	1.92211927637262e-142	9.18049392731479e-141	0.840568028268638	1.44385633860416	0.529	0.324	1.63271604938272	1286	9498	0.656546112715362	1.32133959020434
DRAM2	1.99341143489107e-142	9.49865228095163e-141	0.565886034213194	1.69747218914437	0.437	0.223	1.95964125560538	1286	9498	0.396657778709385	0.909953532605349
CLEC4A	3.42413781997866e-142	1.62778860908072e-140	0.360939122469664	3.02521636207217	0.31	0.056	5.53571428571429	1286	9498	0.178627449107253	0.649788168913048
RNF149	9.56479535202243e-142	4.53635001987625e-140	1.13586034938897	1.63537818886236	0.598	0.329	1.81762917933131	1286	9498	0.885866426006224	1.96915944766812
CKAP4	3.76724449914444e-141	1.78254769436208e-139	0.0916395896791733	-3.10399506700011	0.096	0.368	0.260869565217391	1286	9498	0.816478283522166	0.177260124765938
SPRED1	1.49333088651462e-140	7.04956364310703e-139	0.608455954881454	1.79691594534089	0.428	0.205	2.08780487804878	1286	9498	0.394710422259585	1.06557032543234
KCTD12	6.59854876829892e-140	3.10774806143155e-138	2.26905376704943	1.35052063968025	0.757	0.472	1.60381355932203	1286	9498	1.61166032892189	3.36017565351019
HERPUD1	8.62814514987353e-140	4.05422959252969e-138	2.47699298207827	1.38033989028483	0.76	0.511	1.48727984344423	1286	9498	1.92483254108588	4.01566852299904
RGS10	1.62674226585717e-139	7.62615271469623e-138	1.29521662533014	1.65906665654633	0.64	0.319	2.00626959247649	1286	9498	0.991598178037616	2.00330445492666
HSPB1	2.09914111195583e-139	9.81807959253258e-138	0.384359428658781	-1.82921713127628	0.293	0.563	0.520426287744227	1286	9498	1.94938193682782	0.812446782555325
CXCL2	2.31856238978444e-139	1.08194248161458e-137	6.09841455673887	2.44659131198249	0.747	0.298	2.50671140939597	1286	9498	4.13493304751263	13.7899878484087
MDK	2.89072902403542e-139	1.34584652428658e-137	0.0420719317312575	-3.54950089175357	0.052	0.361	0.14404432132964	1286	9498	0.823044325208667	0.0716736697389037
BACE2	4.29114815952428e-139	1.99327268856255e-137	0.0512748773187792	-3.44785731821626	0.052	0.344	0.151162790697674	1286	9498	0.695139353544363	0.116151055642463
SLAMF8	4.49709475124548e-139	2.08416726839114e-137	0.194936558277365	3.65533602082776	0.197	0.021	9.38095238095238	1286	9498	0.0734146945336093	0.33757772236144
FGFR1	5.19173159648867e-139	2.40061411565202e-137	0.100758908997147	-2.70090244454868	0.093	0.399	0.233082706766917	1286	9498	0.797425808932852	0.231788129842672
RNF135	5.81624892915392e-139	2.6832735684749e-137	0.414776839459606	1.99746949235798	0.364	0.143	2.54545454545455	1286	9498	0.242101021659339	0.691714918050603
RPL37	1.3844817245462e-138	6.37269717155629e-137	7.49110015137345	-0.734792515567927	0.906	0.954	0.949685534591195	1286	9498	16.6319732245504	9.98953141297391
LOXL2	1.73968197053896e-138	7.9895484886811e-137	0.0297231967776606	-4.54506505357913	0.033	0.291	0.11340206185567	1286	9498	0.681080670036578	0.077595591785718
EFHD2	1.87193301383887e-138	8.57750976250909e-137	1.71927514850576	1.30398460657222	0.698	0.437	1.59725400457666	1286	9498	1.37196516977719	2.64724044059884
BTF3	2.34941933071672e-138	1.07411853590583e-136	1.99282503857755	-0.777468975881682	0.73	0.838	0.871121718377088	1286	9498	5.08932823193647	2.9590737728845
COL5A2	2.80691983965434e-138	1.28039698483468e-136	0.0814041128913334	-4.39713416475056	0.075	0.433	0.173210161662818	1286	9498	2.89803409172769	0.20069253407365
C12orf57	6.12233655254788e-138	2.78648676412936e-136	0.321526970534453	-1.8733418650306	0.291	0.603	0.482587064676617	1286	9498	2.11551669023365	0.565037534912906
FCER1G	8.19325848556337e-138	3.72069248318682e-136	6.65580571785254	2.70470486618907	0.856	0.205	4.17560975609756	1286	9498	3.09522909528751	10.0743217014287
BTK	2.82005078087891e-137	1.27777256252368e-135	0.264389332409264	3.25666144758439	0.264	0.037	7.13513513513514	1286	9498	0.12935841839511	0.456959820103565
PDGFC	3.6618228162941e-137	1.65548644427514e-135	0.392150364720297	2.41115058928126	0.351	0.078	4.5	1286	9498	0.1631744488175	0.634388897876983
ARHGAP29	6.99301621307744e-137	3.15447191353909e-135	0.0639680321314806	-3.36792728885997	0.063	0.41	0.153658536585366	1286	9498	1.41682484653098	0.12443633587087
IRF5	3.84096339135613e-136	1.72877418805184e-134	0.186676558975264	3.66547416647238	0.193	0.022	8.77272727272727	1286	9498	0.0755600363164724	0.328147769896489
GLRX	4.56123974000774e-136	2.04842047527472e-134	0.787751051207447	1.50123992233584	0.504	0.311	1.62057877813505	1286	9498	0.688453729939491	1.28937671326954
FAM114A1	8.17328598598003e-136	3.66246208011939e-134	0.0810014601650251	-2.82330970446501	0.094	0.361	0.260387811634349	1286	9498	0.686600775658702	0.160105931223214
TYROBP	2.80943379140785e-135	1.25613869012749e-133	9.68034403555536	2.63603054381099	0.888	0.224	3.96428571428571	1286	9498	4.02877395914478	13.6057981905926
C1orf162	2.81815349090156e-135	1.25726808157826e-133	1.34529879526956	2.58050788631031	0.627	0.141	4.4468085106383	1286	9498	0.739442878863744	2.15911433638012
DPYSL3	5.73960028890357e-135	2.55500320755381e-133	0.12841558746653	-2.36518418726209	0.121	0.408	0.29656862745098	1286	9498	0.885407292366976	0.244801570318407
ZFAND5	6.69123299193602e-135	2.97210806352974e-133	2.75494483799643	1.2086694737765	0.746	0.594	1.25589225589226	1286	9498	2.47922734723354	4.80166566167733
CASP1	8.0809990472014e-135	3.58157641177164e-133	0.357289174884243	2.4179242201848	0.316	0.095	3.32631578947368	1286	9498	0.208916273081836	0.630579932492964
RBMS3	2.01395217323326e-134	8.90658282450152e-133	0.0267672479338776	-3.86272701593017	0.028	0.349	0.0802292263610315	1286	9498	0.645788118187335	0.0589836336602214
RPS3A	4.75444256852835e-134	2.09805281953385e-132	12.4067153394752	-0.828346641138477	0.928	0.966	0.960662525879917	1286	9498	29.2574773620634	16.5952091231001
MOB1A	8.74504775293004e-134	3.85066647151252e-132	1.47653009513131	1.08009601870099	0.684	0.497	1.37625754527163	1286	9498	1.24316667044047	2.23189945450935
EEF1A1	2.61628885459856e-133	1.14952483678563e-131	21.9588617412181	-0.620227728513409	0.969	0.986	0.982758620689655	1286	9498	40.5720054016701	27.1187860059278
ITGAX	4.32004075591427e-133	1.89400663724198e-131	0.8527185540895	2.88387894978258	0.49	0.105	4.66666666666667	1286	9498	0.514483829487865	1.57766374865411
FYB	4.54031653964924e-133	1.98629063444698e-131	1.53378213630467	2.5989724071203	0.668	0.173	3.86127167630058	1286	9498	0.985718882823872	2.38911298242972
CYB5R4	7.09432930383367e-133	3.09694173201118e-131	0.440151828179085	1.9240827891988	0.375	0.159	2.35849056603774	1286	9498	0.293962633116695	0.719927865863985
TIMP3	9.68047125176628e-133	4.21682158668677e-131	0.0865000473663993	-3.71983334890448	0.079	0.482	0.163900414937759	1286	9498	2.82310796704931	0.197198478250799
EEF2	1.18665622233139e-132	5.15801598653209e-131	2.05226409282586	-0.783508855331802	0.746	0.839	0.889153754469607	1286	9498	4.96152658971326	3.04926586097625
SCAMP2	3.3565137619398e-132	1.45585198405162e-130	0.634808001809988	1.53669310578284	0.481	0.253	1.90118577075099	1286	9498	0.449078091302226	1.00582939516448
LILRA6	4.22376522749571e-132	1.828106830553e-130	0.14374522065712	4.13552618263999	0.159	0.013	12.2307692307692	1286	9498	0.0492725725593962	0.235742260677753
C9orf72	6.54772004188708e-132	2.82791849213332e-130	0.565544945446341	2.12369788615959	0.421	0.158	2.66455696202532	1286	9498	0.381358286427111	1.00812301200679
WIPF1	6.80522468829079e-132	2.93289290759267e-130	1.06309355077943	1.47221935882875	0.602	0.361	1.66759002770083	1286	9498	0.886059169632608	1.65513987823421
ANGPTL2	8.67019156754257e-132	3.72873344554124e-130	0.0231926647920437	-4.3672387768322	0.03	0.354	0.0847457627118644	1286	9498	0.970555025181129	0.0378765850943241
CTSH	1.12545198854707e-131	4.82992598636723e-130	1.08298933216868	1.82760641823075	0.582	0.252	2.30952380952381	1286	9498	0.733911648249537	1.73931112777294
ZEB1	1.56963166058547e-131	6.72193102916126e-130	0.0420710494163696	-2.98066389449721	0.049	0.358	0.136871508379888	1286	9498	0.613531847724379	0.0823244366764583
RPLP1	3.7984448994334e-131	1.62325543186523e-129	25.6250377530841	-0.660178860256488	0.977	0.989	0.987866531850354	1286	9498	47.1677378473417	30.5666598257619
RPS12	7.93272002793426e-131	3.38290512283692e-129	14.5018834435911	-0.823684384463846	0.935	0.973	0.960945529290853	1286	9498	33.6581427693568	19.3368545115671
THY1	8.86779005123218e-131	3.77373732180214e-129	0.0859461456633859	-4.46937142871176	0.075	0.423	0.177304964539007	1286	9498	2.76246795056452	0.21745358781105
TMEM86A	1.76409941202041e-130	7.49151756581639e-129	0.140419005139621	3.86881234723067	0.169	0.017	9.94117647058824	1286	9498	0.0423608497132988	0.227831861837608
PTPN6	1.88725351126105e-130	7.99777850210606e-129	0.577236347055192	2.56925889981197	0.437	0.108	4.0462962962963	1286	9498	0.356210162366785	0.959736840372303
F2R	2.23588583644662e-130	9.45546804042291e-129	0.0283854928451932	-3.56297804693018	0.033	0.305	0.108196721311475	1286	9498	0.543539643443128	0.0579722350635755
COL12A1	5.94347139871632e-130	2.50824378217344e-128	0.0411844148829017	-4.52251915546576	0.042	0.351	0.11965811965812	1286	9498	1.22681787540354	0.093628586801708
FKBP11	1.327021901647e-129	5.58863435301501e-128	0.0422729360610701	-3.41094049271923	0.052	0.321	0.161993769470405	1286	9498	0.595431754773418	0.0761245055906303
NUCKS1	1.73956953723729e-128	7.31087412761487e-127	1.36968987448703	-1.01674399576687	0.661	0.77	0.858441558441558	1286	9498	3.95750663100751	2.08270766093828
NBL1	3.03943084958844e-128	1.27473981024371e-126	0.0520054786581492	-3.81768119085412	0.054	0.378	0.142857142857143	1286	9498	1.04651269479132	0.10695747591201
GCA	4.4165182766763e-128	1.84847225769592e-126	0.498916151992606	2.03451227755679	0.41	0.156	2.62820512820513	1286	9498	0.352517974519188	0.803634071020177
FBLN2	6.11317828984124e-128	2.55332111328163e-126	0.0634509468077884	-4.24965133289288	0.065	0.409	0.158924205378973	1286	9498	2.11528260806029	0.137602794068283
NACA	9.38018583342493e-128	3.90982324913126e-126	4.80433978261732	-0.715029307150328	0.844	0.923	0.914409534127844	1286	9498	11.6384398102304	7.00034652841286
FCGR1B	1.33072950641194e-127	5.53534390382296e-126	0.128553091203081	4.38915236070259	0.138	0.01	13.8	1286	9498	0.0402066549525513	0.223120234827013
RPL19	2.41991998634993e-127	1.00453897347479e-125	11.5878028774569	-0.687851889059214	0.924	0.961	0.961498439125911	1286	9498	24.5313544758679	15.3431800644423
LGALS9	2.53761957035955e-127	1.05124774813731e-125	0.798686745834478	1.65244885247136	0.525	0.233	2.25321888412017	1286	9498	0.528444194962721	1.27891472726965
MFGE8	3.13271175327419e-127	1.29513066964792e-125	0.0316725380048026	-4.03932281032734	0.035	0.339	0.103244837758112	1286	9498	0.764743710575571	0.0802332851441281
ABCC3	5.28282365044685e-127	2.17959425366709e-125	0.222855815686353	3.14223631279469	0.219	0.037	5.91891891891892	1286	9498	0.102679848481383	0.396296950844231
RRAGD	1.31376991436859e-126	5.40937433910101e-125	0.168131081493853	3.26392773999891	0.19	0.029	6.55172413793103	1286	9498	0.0723818765594382	0.287023910826999
RPL7	2.29027572232347e-126	9.41099329705345e-125	5.12583337630032	-0.711950435566723	0.868	0.927	0.936353829557713	1286	9498	11.5812946333494	7.09278773702121
JAG1	2.33445779526268e-126	9.57316339111859e-125	0.0814597685763152	-3.0584266992606	0.082	0.385	0.212987012987013	1286	9498	1.00129369212443	0.161769982287424
RGS2	2.43751591379509e-126	9.9756321641384e-125	1.59154768858808	2.19173473081694	0.61	0.231	2.64069264069264	1286	9498	1.14616617077417	3.06717353336614
HLA-DRA	3.30209431105514e-126	1.3486763062396e-124	36.1750658948566	2.13950828075249	0.967	0.467	2.07066381156317	1286	9498	16.7090239652814	52.1019418292554
C5AR1	3.38444585303727e-126	1.37953546929324e-124	3.24512280303481	2.75571388450211	0.779	0.147	5.29931972789116	1286	9498	1.60643426356109	5.2004293022543
SNX10	4.48080073191444e-126	1.82276100314892e-124	0.406187423379732	2.5936999196354	0.355	0.084	4.22619047619048	1286	9498	0.240723502842816	0.661607260139574
APOC1	9.97835626515502e-126	4.05101307652764e-124	0.922277835307827	3.08692218493444	0.377	0.109	3.45871559633028	1286	9498	0.814478960867513	3.28032331970438
CEBPB	1.13221740757063e-125	4.58740142839843e-124	3.99285541655549	1.53073760634584	0.827	0.49	1.68775510204082	1286	9498	3.01158019675146	6.23018043061997
CD302	1.41591309175182e-125	5.72542228077094e-124	0.714224259942555	1.71537104306697	0.484	0.242	2	1286	9498	0.515277955775841	1.20350342990275
AK1	2.20864127954854e-125	8.91316288937493e-124	0.0533956572195569	-2.85884194239879	0.065	0.333	0.195195195195195	1286	9498	0.537178193591785	0.0893228218730662
CTGF	4.65270251544218e-125	1.87391286430478e-123	0.115634453557157	-4.08975714209325	0.117	0.427	0.274004683840749	1286	9498	2.59757760870919	0.243712012181409
DBI	5.74220434523153e-125	2.3081387327496e-123	2.46968412199232	0.92719337084199	0.747	0.63	1.18571428571429	1286	9498	2.50077585381539	3.91268234278402
TDP2	6.33701342314943e-125	2.54219437700613e-123	0.39828913037689	1.77070540843243	0.338	0.179	1.88826815642458	1286	9498	0.298168715796011	0.663786327246657
ZFYVE16	1.26493700946437e-124	5.064488432962e-123	0.766826290138332	1.52414350604057	0.484	0.284	1.70422535211268	1286	9498	0.615162703141157	1.44687987385895
ARPC5	1.66321713642811e-124	6.64599304180202e-123	3.29512835047358	0.83285029208765	0.809	0.686	1.17930029154519	1286	9498	2.94619995419221	4.7352307809298
CCDC85B	3.2924987315494e-124	1.31305366899256e-122	0.368654631507192	-1.65213898055891	0.323	0.556	0.580935251798561	1286	9498	1.69132841507777	0.639074019107013
IFITM10	6.88207706246634e-124	2.7392016135491e-122	0.22944085421708	2.90187120294973	0.225	0.043	5.23255813953488	1286	9498	0.106934048773384	0.387468662388476
ADD3	8.87289225299161e-124	3.52467396953966e-122	0.185172599822188	-2.0527971603474	0.186	0.491	0.378818737270876	1286	9498	1.20702390242469	0.336525858855649
MYO9B	1.97171063698976e-123	7.81713949614359e-122	0.812197299621322	1.47512125252381	0.51	0.29	1.75862068965517	1286	9498	0.645208721620521	1.42974163271801
ABLIM1	2.2086171120982e-123	8.73932139541547e-122	0.0334788263908203	-3.44847057245361	0.041	0.37	0.110810810810811	1286	9498	0.816073968520937	0.0594423891360161
MYO7A	4.18317074756318e-123	1.65202690670788e-121	0.142396777338585	4.41433280031501	0.141	0.01	14.1	1286	9498	0.0494669006515186	0.280216393054259
MYL9	4.44895580154651e-123	1.75357968573966e-121	0.0637828737622699	-3.92431493594922	0.061	0.411	0.148418491484185	1286	9498	1.82253375108208	0.143686455393422
FYN	5.7771778032734e-123	2.27269248505129e-121	0.0435644271513869	-3.08694600922986	0.047	0.363	0.129476584022039	1286	9498	0.698507657663586	0.0986173145976737
SNTB2	8.90418184046828e-123	3.49605391063183e-121	0.128491610474948	-2.20480509256179	0.132	0.427	0.309133489461358	1286	9498	0.891446139852022	0.252512746109084
GLIPR1	1.01162658171205e-122	3.96428725524572e-121	1.37750585737625	1.48339782746308	0.642	0.323	1.98761609907121	1286	9498	0.982189494225754	2.14652128967975
DNASE2	1.03529825168641e-122	4.04923298862858e-121	0.530339516617787	1.5516127425294	0.392	0.244	1.60655737704918	1286	9498	0.402615683651159	0.900862021753856
RPS25	1.11395519048037e-122	4.34849546376175e-121	4.89038269997487	-0.759675839481091	0.872	0.931	0.936627282491944	1286	9498	11.7125106298001	6.79548873725046
ATP5E	1.92828521067562e-122	7.51291007514478e-121	8.65127466697234	0.639437621154959	0.911	0.894	1.01901565995526	1286	9498	8.36572289971095	11.8599233608021
PARVA	3.5390817631327e-122	1.3762417760504e-120	0.0241820740803032	-3.54274750261397	0.03	0.284	0.105633802816901	1286	9498	0.353192290940558	0.0465298824598894
VCL	4.01611687526937e-122	1.55876016158877e-120	0.141528022525448	-2.0916131746508	0.156	0.42	0.371428571428571	1286	9498	0.860637593140597	0.2632238244897
PKIG	6.80451306068261e-122	2.63596966829764e-120	0.044862751905719	-3.25588287149403	0.051	0.31	0.164516129032258	1286	9498	0.530018129094513	0.0967087018700642
ID3	7.19155480023738e-122	2.78059754076226e-120	0.24946486626652	-2.5880983364291	0.215	0.498	0.431726907630522	1286	9498	2.47205874309022	0.494959586650562
PDK4	2.1971583166069e-121	8.47910963285238e-120	3.11357419691696	1.57965649276427	0.748	0.454	1.64757709251101	1286	9498	2.61248845661186	6.28382888465616
CIITA	2.67173103510249e-121	1.02909806985855e-119	0.463530179797885	2.82602308124881	0.354	0.065	5.44615384615385	1286	9498	0.232850848863964	0.923523394262358
CD86	4.23489494849416e-121	1.62810857120233e-119	0.770649640849581	2.62627837290198	0.522	0.093	5.61290322580645	1286	9498	0.41081232907005	1.19875981994999
TM4SF1	4.44554507674727e-121	1.70586237264448e-119	0.105561986872381	-3.3639904600272	0.093	0.445	0.208988764044944	1286	9498	2.5778210858178	0.237198639292272
PERP	5.2196048735374e-121	1.99910866656483e-119	0.0192897004977077	-3.88822508952026	0.024	0.302	0.0794701986754967	1286	9498	0.56690576830659	0.0348865035758233
IRF8	7.52605442666948e-121	2.87705044834207e-119	0.905006552741762	2.60540956407442	0.54	0.097	5.56701030927835	1286	9498	0.462569997611312	1.51398228113938
YAP1	1.43033643209354e-120	5.45759384117795e-119	0.0121147212511437	-3.98201950347167	0.018	0.274	0.0656934306569343	1286	9498	0.339863534118115	0.0220192742269724
CD300LF	2.2249220096051e-120	8.47348815628027e-119	0.191392231342546	3.50381934026082	0.191	0.027	7.07407407407407	1286	9498	0.0942409025564282	0.349247256907108
PDLIM4	8.037569863609e-120	3.05533016219848e-118	0.0584070029327746	-3.08272408246967	0.064	0.309	0.207119741100324	1286	9498	0.495760032263834	0.149033206202188
FAP	9.89264792219255e-120	3.75347402191751e-118	0.0122179513146063	-5.39708916024649	0.014	0.272	0.0514705882352941	1286	9498	0.62171255479291	0.0245482747466454
CCDC88A	1.0172378313732e-119	3.852408719971e-118	1.12023025160553	1.32438548759362	0.61	0.351	1.73789173789174	1286	9498	0.825556485179021	1.84593312674833
EFEMP1	1.05290826505248e-119	3.98007167081941e-118	0.066786074937538	-4.2763256126582	0.066	0.396	0.166666666666667	1286	9498	2.33184627748971	0.150695063319666
SDS	2.91462274335536e-119	1.0997012466054e-117	0.947571434000215	3.32207712332023	0.441	0.067	6.58208955223881	1286	9498	0.553250094416811	2.20593418441408
MYO1B	3.56596906132684e-119	1.34296114983068e-117	0.0241591469419298	-3.68920408036868	0.029	0.292	0.0993150684931507	1286	9498	0.517706410532147	0.052985042135957
BCAR1	4.06573580066759e-119	1.52834020403244e-117	0.0310212775109773	-3.35151794323241	0.036	0.283	0.127208480565371	1286	9498	0.42803671250407	0.0572075579061455
SIGLEC7	4.84277200398983e-119	1.81706892622901e-117	0.143622049809736	3.57084710034162	0.173	0.02	8.65	1286	9498	0.0623792748208303	0.224792373115787
ADRBK2	5.62979276036993e-119	2.10847164654519e-117	0.448756058634121	2.46837814002473	0.371	0.092	4.03260869565217	1286	9498	0.255676303292875	0.798698705127139
CLN8	1.03785809795526e-118	3.87983085274286e-117	0.550573914955111	1.77051625135638	0.418	0.193	2.16580310880829	1286	9498	0.391828891383156	0.948133310941382
NEAT1	1.27788389187362e-118	4.76833917668062e-117	26.4758010422643	0.997793361348736	0.947	0.897	1.05574136008919	1286	9498	23.8105387286094	42.6417656225838
PDLIM3	1.43972911633036e-118	5.36239657475047e-117	0.022205853560185	-3.87018572835425	0.023	0.286	0.0804195804195804	1286	9498	0.539726382658929	0.0520316702201084
NABP1	4.15814307920918e-118	1.54590011657266e-116	0.704844388112804	2.03025614627875	0.457	0.176	2.59659090909091	1286	9498	0.492221017664016	1.28739313490478
RPL26	7.35507799776803e-118	2.72944658641121e-116	8.49612696348341	-0.712282110238861	0.897	0.952	0.942226890756303	1286	9498	19.5021946071545	11.9814523606802
STAC3	7.68398785625831e-118	2.8463005382151e-116	0.149709442625074	3.70226780680112	0.163	0.018	9.05555555555556	1286	9498	0.0565581243109389	0.263385004252822
GUK1	8.17402981253056e-118	3.02230657858939e-116	1.55057718909858	-0.896356068937916	0.692	0.778	0.889460154241645	1286	9498	4.00045404330437	2.33179549595005
PRRX1	8.66246462918281e-118	3.19707944559604e-116	0.0764309917326544	-4.38292072537973	0.068	0.388	0.175257731958763	1286	9498	2.7218049861672	0.174552662235016
NFIA	1.1217998703925e-117	4.13274329747682e-116	0.208287946346087	-2.08193538447309	0.187	0.506	0.369565217391304	1286	9498	1.51129476566654	0.389970802361611
PTPN18	1.42949246588937e-117	5.256751370487e-116	0.523815942463452	1.63682636386341	0.418	0.205	2.0390243902439	1286	9498	0.360372529205033	0.879217356340197
PTPN14	1.64217437212657e-117	6.02793807952934e-116	0.0181367943820938	-3.44155725314475	0.028	0.281	0.099644128113879	1286	9498	0.410901443700403	0.0266068504047496
SEPT7	1.67215516882059e-117	6.12690934510633e-116	1.06003788517605	-1.00515057209291	0.607	0.763	0.795543905635649	1286	9498	3.25032759472677	1.62028181854009
PLOD2	5.15293994894959e-117	1.88467618060771e-115	0.0154855206212887	-4.3167056535314	0.018	0.239	0.0753138075313808	1286	9498	0.335053746792712	0.0595845350236116
APP	1.50079957723379e-116	5.47926809681092e-115	0.604060182890781	-1.43853589450427	0.442	0.615	0.71869918699187	1286	9498	2.40537287450401	1.01722991284131
CLU	1.96198676432352e-116	7.15015607342964e-115	0.188422106261839	-3.38191646426492	0.143	0.521	0.27447216890595	1286	9498	6.28944843833936	0.563516244491506
COX7A1	2.34535180830822e-116	8.5319527521234e-115	0.0540428841940093	-2.76703661708095	0.058	0.353	0.164305949008499	1286	9498	0.622841844388256	0.114585283359383
FSCN1	2.75995533811662e-116	1.00222421124203e-114	0.0635892320258171	-2.88539823329705	0.073	0.306	0.238562091503268	1286	9498	0.555171108796776	0.118556578481006
CXCL1	5.12200584999738e-116	1.85663565623387e-114	0.590262079961408	3.73515498913537	0.262	0.049	5.3469387755102	1286	9498	0.430171868194507	1.93224076669652
LCP2	1.03021396725253e-115	3.72768508400339e-114	0.876435535767135	2.49987332354925	0.53	0.143	3.70629370629371	1286	9498	0.617027412584869	1.5028172803051
RPLP2	1.28228444675896e-115	4.63151102931675e-114	8.44609633516989	-0.6398135788383	0.925	0.955	0.968586387434555	1286	9498	16.7401863283621	10.8903978783522
SH3D19	1.37342391837295e-115	4.95188847585304e-114	0.0316532772264495	-3.21923685475428	0.037	0.303	0.122112211221122	1286	9498	0.44131840125973	0.0657043494353232
LACTB	1.45233252900061e-115	5.22710957556443e-114	0.428893806601332	1.72211184330758	0.369	0.176	2.09659090909091	1286	9498	0.312933370520893	0.72973041396628
AEBP1	1.90277672570215e-115	6.83618845221732e-114	0.0715843153173987	-4.13811059779034	0.063	0.387	0.162790697674419	1286	9498	1.62595812773031	0.179661506417905
RPS27	2.35467500921277e-115	8.44479646855299e-114	10.8522250532617	-0.856828502261096	0.914	0.965	0.947150259067358	1286	9498	27.2415231101255	14.8841144508894
NCF1	3.21055599829855e-115	1.14940169681591e-113	0.429209496543619	3.24417679796038	0.328	0.06	5.46666666666667	1286	9498	0.259299052047365	0.813699402307014
COL6A3	4.78309565179868e-115	1.7093672295046e-113	0.247160733523926	-4.33158830515169	0.189	0.459	0.411764705882353	1286	9498	8.05930004569159	0.647869193189116
NPDC1	1.45718607769107e-114	5.19849212496502e-113	0.0508834039199724	-3.21920537232447	0.054	0.348	0.155172413793103	1286	9498	0.774984037555589	0.108920349742539
VGLL4	1.92712695829788e-114	6.86293861868221e-113	0.182428066867084	-1.86740819654707	0.19	0.467	0.406852248394004	1286	9498	1.01764405002526	0.328566154207739
S100A11	2.84137513541439e-114	1.01010637257052e-112	12.5177467311082	0.852819982645933	0.916	0.848	1.08018867924528	1286	9498	11.3965096810465	18.7409021832481
TRIM14	9.92694606775544e-114	3.52285101799594e-112	0.229504170157899	2.84595072616282	0.226	0.049	4.61224489795918	1286	9498	0.129911970502948	0.403858986822495
DDR2	1.12301871947923e-113	3.97838690867521e-112	0.0276140672541281	-3.84196012249617	0.031	0.307	0.100977198697068	1286	9498	0.654956240277322	0.0524627915677887
PLEKHO2	1.47820328462439e-113	5.22753457745478e-112	0.425213758885559	1.80453037533978	0.363	0.158	2.29746835443038	1286	9498	0.270713662106096	0.711747262840392
SGPL1	2.16133673229601e-113	7.63008249197855e-112	0.346984171922151	1.97578276918611	0.313	0.125	2.504	1286	9498	0.218391975002182	0.604593675803476
LTBP3	2.24003239256183e-113	7.89416971121748e-112	0.0893156523198448	-2.37486927110107	0.113	0.432	0.261574074074074	1286	9498	0.946159026524607	0.13980650886418
LAMB2	2.43736197529218e-113	8.56512713187833e-112	0.166748723297985	-1.94742738750851	0.176	0.463	0.380129589632829	1286	9498	1.06133447149802	0.301545703316409
CALM3	2.43886077256302e-113	8.56512713187833e-112	1.41356921329429	1.01389917018032	0.638	0.493	1.29411764705882	1286	9498	1.28823379166189	2.28074967599628
GPSM3	2.52416354881216e-113	8.8493947974677e-112	0.79891121058566	1.92771860798566	0.53	0.214	2.47663551401869	1286	9498	0.638726415211682	1.28383390839366
FRMD6	3.22277002096547e-113	1.12791394233755e-111	0.0260560467433739	-3.79325169594378	0.03	0.291	0.103092783505155	1286	9498	0.568221305937871	0.0508269736917463
BLNK	4.26503723099096e-113	1.4901203227519e-111	0.122821262340362	4.18000306106501	0.142	0.01	14.2	1286	9498	0.0397901282380888	0.197619650765958
MFSD12	7.67326792615516e-113	2.67628291465676e-111	0.494366211433114	1.63493225518449	0.397	0.185	2.14594594594595	1286	9498	0.316584195674312	0.813717704455009
RPL15	1.05084654508042e-112	3.65885660696184e-111	11.1685882422907	-0.51930230937971	0.932	0.958	0.97286012526096	1286	9498	20.5157170655741	14.4453991570707
IFITM3	1.40769836193481e-112	4.89295702892375e-111	2.15335021634696	-1.08818930930421	0.713	0.782	0.911764705882353	1286	9498	7.1251003263679	3.68864837096667
REXO2	2.31667460793059e-112	8.03866288314242e-111	0.16123509327917	-1.88093220450452	0.18	0.424	0.424528301886792	1286	9498	0.85415322075773	0.272651454112343
NFAM1	2.4396950236198e-112	8.45108690861062e-111	0.195963459455818	3.37973655473476	0.2	0.026	7.69230769230769	1286	9498	0.0905894348802999	0.346327758926866
CCDC152	3.23544434770399e-112	1.11884641931931e-110	0.222130404807135	3.00875775948742	0.181	0.047	3.85106382978723	1286	9498	0.114812461950348	0.453741008535132
MAP4K4	3.29416081876274e-112	1.13721378333444e-110	0.200637399984181	-1.72874897633399	0.207	0.458	0.451965065502183	1286	9498	0.993999242782592	0.368181284295052
CAPZA2	4.16810597205833e-112	1.43647509553161e-110	1.39205805568151	0.940369717650086	0.672	0.51	1.31764705882353	1286	9498	1.23917362132582	2.06181789087891
SCIMP	4.49080129730164e-112	1.54506399210044e-110	0.201540415829262	3.21333257196637	0.21	0.03	7	1286	9498	0.0926179088369655	0.343695444851264
PGD	1.12114506215526e-111	3.85078233784935e-110	0.434884478244073	1.62469978205162	0.372	0.193	1.92746113989637	1286	9498	0.315923000895507	0.710354554910609
PTPRO	1.64420388352424e-111	5.63778625534775e-110	0.127823030380561	3.94745490284282	0.141	0.013	10.8461538461538	1286	9498	0.0467521059611659	0.231890179432435
MYO1G	1.74031124590141e-111	5.95726441493299e-110	0.554830469628014	2.58451327445501	0.413	0.099	4.17171717171717	1286	9498	0.359096487869545	0.975683794331189
COL5A1	2.43641916354249e-111	8.32607282840894e-110	0.0639031098867375	-4.51397478826168	0.064	0.35	0.182857142857143	1286	9498	1.80646294944798	0.142223259879018
SLC16A3	2.81195219204236e-111	9.59324664643158e-110	0.650948444884853	1.72133331609735	0.446	0.188	2.37234042553191	1286	9498	0.466937031882335	1.14435503168139
CPVL	3.3959968473737e-111	1.1566332215577e-109	1.80727576298418	2.31729338461103	0.694	0.165	4.20606060606061	1286	9498	1.01046814620704	2.90477293013934
ATP2B4	4.27656606189978e-111	1.45410409531832e-109	0.161342991477822	-1.83107203422135	0.163	0.452	0.360619469026549	1286	9498	0.909370286177214	0.300304095156211
TEAD1	4.50865468248788e-111	1.53045453845855e-109	0.0178600035254217	-3.57553095937096	0.023	0.272	0.0845588235294118	1286	9498	0.358143201639263	0.0402021645557964
PHLDB1	7.01861881706449e-111	2.37847985588635e-109	0.0454577890433023	-3.10072690505443	0.049	0.309	0.158576051779935	1286	9498	0.524764121919452	0.092357405479846
RPS19	7.28414621154321e-111	2.46434806580193e-109	10.805320209045	-0.687005758041855	0.939	0.959	0.979144942648592	1286	9498	21.9063731109134	13.851868011646
GCHFR	1.04519197741468e-110	3.53017503320142e-109	0.481089418205322	2.60522400808856	0.285	0.129	2.2093023255814	1286	9498	0.471654968408766	1.33800398596998
SULF1	1.0854779821545e-110	3.66015241856383e-109	0.0246301047272115	-3.98399618244136	0.031	0.293	0.10580204778157	1286	9498	0.695416837757453	0.0403388143596988
ELK3	1.09838358601921e-110	3.69752709993431e-109	0.25343688027839	-1.82362540574286	0.241	0.496	0.485887096774194	1286	9498	1.41939460243067	0.442663779736599
KDELR3	1.19575846601283e-110	4.01865912278054e-109	0.00706551750337248	-5.25226591989185	0.01	0.219	0.045662100456621	1286	9498	0.356889517519893	0.0110235058713562
ADAMTS1	1.65209776399945e-110	5.54312934073136e-109	0.069218226569564	-4.14232601847359	0.065	0.378	0.171957671957672	1286	9498	1.8512777387335	0.187185587091023
CD320	1.69345133461603e-110	5.67250307613379e-109	0.0357860826992229	-3.15282985116726	0.042	0.291	0.144329896907217	1286	9498	0.479516754659876	0.0632932742191745
RPL39	1.93959716229325e-110	6.48630688589631e-109	10.0953693231011	-0.72749924557957	0.928	0.957	0.96969696969697	1286	9498	21.8268835403342	13.3043798810974
FAM105A	2.63544483069508e-110	8.7988313516907e-109	0.378184404055249	2.50199654160615	0.33	0.08	4.125	1286	9498	0.214775624522172	0.637840242226479
NR4A2	4.27892744552598e-110	1.42623888697425e-108	2.65644514513551	1.71968196775202	0.693	0.399	1.73684210526316	1286	9498	2.385121587843	5.33573292802621
PLCB2	5.10497890403124e-110	1.69878634053984e-108	0.269654907328094	3.00251009950856	0.247	0.044	5.61363636363636	1286	9498	0.145779234304686	0.535702595152726
MRO	7.19839463937885e-110	2.39149284426761e-108	0.114610476277937	4.05035575144061	0.131	0.011	11.9090909090909	1286	9498	0.0389901143581216	0.193843005026788
PHLDB2	1.11229357447397e-109	3.68928876932142e-108	0.0212661780933097	-3.63547006834755	0.027	0.275	0.0981818181818182	1286	9498	0.41877645461404	0.0382622278464615
RAB5C	4.09281734068637e-109	1.35530341270135e-107	1.27614825043725	0.955306775560658	0.645	0.479	1.34655532359081	1286	9498	1.09406366506145	1.90067697525509
ARRDC4	4.34021913822608e-109	1.43488775711484e-107	0.276890927038577	2.45700538550414	0.263	0.074	3.55405405405405	1286	9498	0.1590576048149	0.481832279728219
CRIM1	7.08762259616037e-109	2.33937644031641e-107	0.0691542123779794	-3.13673351219044	0.071	0.349	0.203438395415473	1286	9498	0.899210529275917	0.138785618045695
CLIC4	8.06008118601757e-109	2.65603227264563e-107	0.199239646738653	-1.73254736308652	0.201	0.441	0.45578231292517	1286	9498	0.905957006423081	0.373701819822782
RPL9	1.11194862043943e-108	3.65825689567261e-107	10.2768540321078	-0.663936738342668	0.923	0.961	0.960457856399584	1286	9498	21.3739115060738	13.4740116094538
LARP6	1.15536797357684e-108	3.79495380188288e-107	0.0215048415210399	-3.5836937533375	0.022	0.258	0.0852713178294574	1286	9498	0.327712555201245	0.0604534612537748
COMT	1.2273564040026e-108	4.02489622695458e-107	1.18236065722031	1.01884061747606	0.618	0.452	1.36725663716814	1286	9498	0.993802778992994	1.79479820724805
PPP1R14B	1.30096898557238e-108	4.25941442550545e-107	0.519736786192062	-1.65971814472096	0.402	0.56	0.717857142857143	1286	9498	2.17612695996812	0.898129024999943
MEOX2	1.78405860589274e-108	5.83165952351316e-107	0.0145166664409604	-4.12392666096698	0.019	0.263	0.0722433460076046	1286	9498	0.415422775153875	0.0315395133735602
ARL8A	2.50376008118847e-108	8.17103310097182e-107	0.51046348418639	1.48588588423942	0.424	0.228	1.85964912280702	1286	9498	0.377913005082568	0.81736750396301
RPL22	4.16541243098446e-108	1.35720235853216e-106	4.42059304232161	-0.66375568276736	0.854	0.918	0.930283224400871	1286	9498	9.96646946124959	6.15330961188966
TMEM47	4.75598986196223e-108	1.54714484307646e-106	0.0129828497694549	-3.9042200050526	0.019	0.256	0.07421875	1286	9498	0.348410829521447	0.0201027586378441
PLAU	5.85573548265001e-108	1.901849192997e-106	0.685963540661066	1.70875563389743	0.409	0.2	2.045	1286	9498	0.5048041746166	1.46096127725329
SCARA3	6.89275105579024e-108	2.23507913229211e-106	0.0358617992668953	-3.11870598904164	0.038	0.294	0.129251700680272	1286	9498	0.460801103228734	0.0729027190721727
SGCE	7.35147470672514e-108	2.38002528025221e-106	0.0151820155351041	-3.71871498057381	0.02	0.274	0.072992700729927	1286	9498	0.407238669308978	0.0295948961255146
SLC11A2	8.58200534423491e-108	2.77398290577428e-106	0.362798690948224	1.86968992124866	0.313	0.139	2.25179856115108	1286	9498	0.241115324554974	0.676965242567837
HLA-DRB1	1.54767085830597e-107	4.99462174129617e-106	17.4826198511608	2.06419079531762	0.936	0.382	2.45026178010471	1286	9498	8.99068958898267	26.7585242856849
NREP	1.69175061391163e-107	5.45092789076068e-106	0.103056901816818	-2.44320312850201	0.115	0.364	0.315934065934066	1286	9498	0.721687558806531	0.190263412041286
RHOC	3.33019025700911e-107	1.07130795605433e-105	0.428822685350726	-1.5425501219963	0.365	0.535	0.682242990654206	1286	9498	1.70501719915409	0.707668808216123
CCL3L3	6.29650738906122e-107	2.02235448561003e-105	1.55815906569724	3.29522191383473	0.471	0.105	4.48571428571429	1286	9498	1.39753519626912	5.47677278155591
EFEMP2	1.01079642064977e-106	3.24141493566662e-105	0.0249343708658516	-3.53653897684471	0.037	0.272	0.136029411764706	1286	9498	0.436327978688788	0.0378893751825054
CYR61	1.11083761058286e-106	3.55660767464062e-105	0.0831587943014491	-3.87939815005325	0.085	0.358	0.237430167597765	1286	9498	1.81462318595091	0.165830426149574
SEMA4A	1.25106258300864e-106	3.99926289330588e-105	0.372456620100847	2.3952066051403	0.307	0.085	3.61176470588235	1286	9498	0.220739854703396	0.700714653109098
WAS	1.46980587992078e-106	4.69113043341381e-105	0.482978791151563	2.47563623944997	0.398	0.099	4.02020202020202	1286	9498	0.31466079917995	0.806845769652755
MTUS1	2.05169828744107e-106	6.53805707013598e-105	0.0723140930103561	-2.89107884733329	0.071	0.372	0.190860215053763	1286	9498	1.06605693171529	0.159122530222057
AHR	2.52832869717904e-106	8.0442859285325e-105	2.06537060257482	1.12586926547031	0.721	0.522	1.38122605363985	1286	9498	1.83085735582598	3.28269595231877
GSAP	3.9566311276696e-106	1.25689601346737e-104	0.266981437617805	2.71317158382947	0.249	0.055	4.52727272727273	1286	9498	0.15004231560111	0.520574470233681
PCOLCE	6.34832739443933e-106	2.01351090280819e-104	0.0769862118025362	-4.31799036823198	0.072	0.366	0.19672131147541	1286	9498	2.21284706621761	0.170099536018083
DCN	1.00972035974881e-105	3.19755282098926e-104	0.28096888547985	-4.80089737957813	0.219	0.442	0.495475113122172	1286	9498	16.6326273572161	0.750471265799279
CD53	2.20499161235531e-105	6.97182628336457e-104	1.11480485654317	2.26876147545865	0.611	0.17	3.59411764705882	1286	9498	0.754497503170752	1.76658591968924
RPS13	2.51758383298118e-105	7.94781247677838e-104	7.21383468488226	-0.684116388290386	0.894	0.943	0.948038176033934	1286	9498	16.1812034589468	9.97034363335742
ACSL1	2.67682126435107e-105	8.43739050389168e-104	0.431721167743423	2.22090953423454	0.355	0.114	3.1140350877193	1286	9498	0.298505525551393	0.758220970155832
KCNAB2	2.70050241071598e-105	8.49883696668585e-104	0.34871269041422	2.45664613488425	0.318	0.084	3.78571428571429	1286	9498	0.22947933777922	0.60991188339755
PTK2	4.28946044611212e-105	1.34786002470015e-103	0.0406164120114496	-2.81813860843869	0.051	0.309	0.16504854368932	1286	9498	0.475504374868637	0.0731144062184872
TMEM106A	5.21023455139541e-105	1.6346607597956e-103	0.254986649456812	2.32766830211949	0.25	0.074	3.37837837837838	1286	9498	0.13224161175837	0.427188595671462
RAMP2	7.53235719183018e-105	2.35955738637285e-103	0.0894862143578901	-3.11163189134411	0.068	0.407	0.167076167076167	1286	9498	1.90400802026248	0.246686610431824
CSGALNACT1	9.56830205841535e-105	2.99271130175305e-103	0.0247355524880213	-3.36163457166906	0.032	0.285	0.112280701754386	1286	9498	0.465766321127196	0.0450938509024962
OSTF1	9.7006115852121e-105	3.02942637797262e-103	0.857806799501103	1.12834539382858	0.554	0.371	1.49326145552561	1286	9498	0.750424901738493	1.29533632282963
CD34	9.97118624432996e-105	3.10914146810528e-103	0.0413993007806805	-3.72247839815766	0.04	0.357	0.112044817927171	1286	9498	1.24020366713486	0.0825238811016723
SLC46A3	1.30941702257448e-104	4.07666505233732e-103	0.246042059052578	2.51397639942226	0.245	0.064	3.828125	1286	9498	0.137440669193387	0.398481748736307
MRC2	1.37712707141606e-104	4.28090389321202e-103	0.0281459846020047	-4.2490308913983	0.037	0.293	0.126279863481229	1286	9498	0.800478483388945	0.0655604177925063
CEBPA	2.57260030526071e-104	7.98489504533442e-103	0.235112750493508	2.89720804377763	0.23	0.041	5.60975609756098	1286	9498	0.115681203712809	0.413895597855197
DOK3	2.57913297828315e-104	7.9929496681175e-103	0.206402209997817	2.88401152496839	0.212	0.039	5.43589743589744	1286	9498	0.103295813642145	0.370156542440287
FAM91A1	2.82616385076552e-104	8.74516768394654e-103	0.60992735327473	1.41469082908914	0.456	0.253	1.80237154150198	1286	9498	0.454049760253995	1.02172299881462
TPM1	3.43999909614319e-104	1.06283929456028e-102	0.322715754437075	-2.47323364051555	0.27	0.477	0.566037735849057	1286	9498	2.31750934471022	0.618354322645136
EPSTI1	3.7424211317469e-104	1.15451985643359e-102	0.493740002900749	1.75688994868746	0.397	0.178	2.23033707865169	1286	9498	0.36410716339751	0.814310910351365
ZNF521	3.89754001382587e-104	1.20030316229775e-102	0.021458473026208	-3.26716066301272	0.024	0.293	0.0819112627986348	1286	9498	0.457243278073092	0.0379115740264534
TCIRG1	3.90265573238345e-104	1.20030316229775e-102	0.758890264745834	1.42713392512288	0.496	0.284	1.74647887323944	1286	9498	0.637059116562132	1.34471926556875
TLR5	4.43044676409273e-104	1.36056942306079e-102	0.18030474030329	3.01969645316284	0.188	0.034	5.52941176470588	1286	9498	0.0800589037300544	0.307234110407162
OGFRL1	5.53319257101322e-104	1.6966506948489e-102	0.727037981926906	1.62044236070259	0.477	0.234	2.03846153846154	1286	9498	0.536103124530214	1.25057182431641
CFH	2.41627105813548e-103	7.39787122309082e-102	0.0845663419253098	-3.81108429370405	0.08	0.449	0.178173719376392	1286	9498	3.16312029337885	0.195326583582487
DUSP3	3.01149424251015e-103	9.20637373926409e-102	0.424431241379451	1.59434258955626	0.369	0.181	2.03867403314917	1286	9498	0.266940767103932	0.683681118047258
TFPI	3.17540437863206e-103	9.69286217772214e-102	0.179920603835209	-1.90796743174556	0.183	0.439	0.416856492027335	1286	9498	1.11962134506552	0.33685327932076
TNS3	4.03092663528294e-103	1.22858528182595e-101	0.380928797355632	1.86362893391579	0.326	0.127	2.56692913385827	1286	9498	0.216543941391554	0.650176857286754
SMPDL3A	4.61046088986209e-103	1.40311462673629e-101	0.19635930623619	2.76323431161924	0.191	0.046	4.15217391304348	1286	9498	0.0967712695793281	0.354129770183252
RASSF2	5.67950084180933e-103	1.72587107167496e-101	0.538337923126541	1.925981940587	0.412	0.156	2.64102564102564	1286	9498	0.378204711950105	0.917929925365432
SHC1	7.14991928796519e-103	2.16945009904941e-101	0.145860430098227	-1.82276534919827	0.161	0.407	0.395577395577396	1286	9498	0.758292888484369	0.25283562711649
KIAA0930	7.61170010251888e-103	2.30611791613479e-101	0.59169924662115	1.44637261327851	0.457	0.238	1.92016806722689	1286	9498	0.431548508943819	0.954133139108559
DPEP2	7.8997998311546e-103	2.3898366136007e-101	0.203917468249581	3.17727248493433	0.201	0.034	5.91176470588235	1286	9498	0.10625502146851	0.350610566519351
DIXDC1	7.94600774084507e-103	2.40023826088414e-101	0.0224201635244698	-3.26156083401463	0.03	0.27	0.111111111111111	1286	9498	0.36896281979432	0.0478357614520917
AQP1	1.0523816454998e-102	3.17418945349189e-101	0.0540480860818087	-3.70387023914634	0.054	0.361	0.149584487534626	1286	9498	1.52543178669326	0.120274718987925
RPL27	1.16710198600492e-102	3.51498564004656e-101	3.93842576883977	-0.627043424746529	0.829	0.905	0.916022099447514	1286	9498	8.82015503338216	5.54115353366361
VIM	1.304862414202e-102	3.92405957716835e-101	25.56919584566	-0.74066122212223	0.971	0.971	1	1286	9498	53.9275983361398	33.8333748592001
ATP1B1	2.51274992926542e-102	7.54531225061519e-101	0.516863257642945	1.81624168656404	0.4	0.146	2.73972602739726	1286	9498	0.316085195746372	0.865444886708301
MXRA8	3.81904889592977e-102	1.14509414384754e-100	0.0351944689379144	-4.53038165098771	0.036	0.319	0.112852664576802	1286	9498	1.24408737299539	0.0722402577746059
TNFRSF1B	4.13693090062248e-102	1.23857758630879e-100	1.30411842123686	1.62120704399399	0.652	0.299	2.18060200668896	1286	9498	1.00239691409564	2.03858069931008
TNFAIP8L2	4.62250224909146e-102	1.38191713040217e-100	0.118734577527643	3.66022172125469	0.142	0.016	8.875	1286	9498	0.0478337813898436	0.190607482450182
ATP6V1A	5.60156425460805e-102	1.67214930594542e-100	0.562266846561585	1.33597909897811	0.439	0.263	1.66920152091255	1286	9498	0.429571467229404	0.880956820844036
SPRY1	6.75788237811789e-102	2.0143649690663e-100	0.0757310371389452	-3.36983750918041	0.067	0.392	0.170918367346939	1286	9498	1.55668305604601	0.178990594807305
CTNNAL1	7.35159143881671e-102	2.1881225017088e-100	0.0217023571989969	-3.21969359654728	0.03	0.259	0.115830115830116	1286	9498	0.35058079282632	0.034054175543532
PLSCR4	8.88098292079254e-102	2.63945933102735e-100	0.0222535494038838	-3.41748415178031	0.026	0.314	0.0828025477707006	1286	9498	0.563865418272398	0.0473831853254627
RNF144B	9.73898099089788e-102	2.89022770664088e-100	0.565502788827668	2.05189207945686	0.413	0.14	2.95	1286	9498	0.380474654664004	0.995854838115021
PAM	1.08318865983855e-101	3.20987541694347e-100	0.0777356657148223	-2.445703931979	0.082	0.35	0.234285714285714	1286	9498	0.586500947108135	0.153592051443464
MAGED2	2.01674742942135e-101	5.96763208014928e-100	0.175102021867902	-1.80888146830258	0.191	0.427	0.447306791569087	1286	9498	0.849345523504161	0.291252376782987
RBPMS	5.73978278764871e-101	1.69595124900264e-99	0.0237543886108407	-3.33290613890501	0.029	0.26	0.111538461538462	1286	9498	0.340138378853941	0.0482233115001574
KIAA1462	9.27333165260261e-101	2.7360371979096e-99	0.0145477792748363	-3.75300463136476	0.018	0.243	0.0740740740740741	1286	9498	0.36653115763949	0.0305866266945219
SPP1	1.01627859440479e-100	2.99137689641309e-99	0.795481248490841	4.06248247892194	0.253	0.068	3.72058823529412	1286	9498	1.24206042194112	6.44112464426832
ETS1	1.0168235176733e-100	2.99137689641309e-99	0.0817042986438363	-2.60453760571587	0.087	0.42	0.207142857142857	1286	9498	1.16971924763728	0.153584842901478
COL15A1	1.0915859993105e-100	3.20667209840865e-99	0.0456708408835524	-3.72728752649828	0.045	0.337	0.13353115727003	1286	9498	1.28576149378296	0.0983809124410577
ABI3BP	1.67846930383906e-100	4.92359080905045e-99	0.0322826083676697	-4.82318381785725	0.035	0.318	0.110062893081761	1286	9498	1.36617094101836	0.0664867339822521
CCND1	4.63126408545051e-100	1.35656608471226e-98	0.0830928535747799	-3.10792895460866	0.079	0.323	0.244582043343653	1286	9498	0.991798292100534	0.1853063053603
GNA13	5.24268410135481e-100	1.53344732814699e-98	0.786458543828544	1.53709557577072	0.519	0.264	1.96590909090909	1286	9498	0.640195593403821	1.26113973197869
C9orf3	6.40383922939906e-100	1.87038176284276e-98	0.0284973937548876	-3.16657121429851	0.036	0.278	0.129496402877698	1286	9498	0.39672136725115	0.0560282069839833
KRT10	6.8037641966276e-100	1.98433346878367e-98	0.401934515932653	-1.26063562954332	0.348	0.572	0.608391608391608	1286	9498	1.43000304044224	0.677977276202954
TNS2	7.94517570369494e-100	2.31390418377767e-98	0.028762346286147	-2.9679878421277	0.036	0.299	0.120401337792642	1286	9498	0.435934529707684	0.0584070948403718
CERCAM	9.79615644819044e-100	2.84888509658765e-98	0.0269681121072713	-4.26219608376065	0.03	0.248	0.120967741935484	1286	9498	0.538632448478893	0.0696362159628278
HAPLN3	1.46767979331718e-99	4.26215051853295e-98	0.0339656229456395	-3.1585866596741	0.038	0.281	0.135231316725979	1286	9498	0.508249134494497	0.0733651675624245
RCN2	1.5554136257347e-99	4.5104773126841e-98	0.2030210928307	-1.54566327114084	0.21	0.452	0.464601769911504	1286	9498	0.849473872286751	0.364995530948056
CRNDE	1.57257850212907e-99	4.55374764831925e-98	0.0122499191971193	-4.31492832574919	0.014	0.217	0.0645161290322581	1286	9498	0.287704206591186	0.0312504210860381
SGCB	2.37962856460665e-99	6.88092311010689e-98	0.00873754948532723	-4.12983672928531	0.013	0.223	0.0582959641255605	1286	9498	0.261458719299584	0.0134759364286785
PARVG	3.64274817015595e-99	1.05183705698429e-97	0.35183248000766	2.42555079419296	0.331	0.083	3.98795180722892	1286	9498	0.225847484793897	0.565118247960424
ELL2	3.8961627794416e-99	1.12341204914609e-97	1.00510523030819	1.96662339012686	0.507	0.216	2.34722222222222	1286	9498	0.850774506036549	2.10331550775185
LDB2	4.81298137411609e-99	1.38579728954869e-97	0.0297109880335498	-3.29283478120118	0.034	0.306	0.111111111111111	1286	9498	0.57913374473093	0.0630569031574037
LPAR6	5.66499554220273e-99	1.62880657947837e-97	0.698868009065102	1.67027340682561	0.465	0.216	2.15277777777778	1286	9498	0.523083817737123	1.25593816305696
UACA	6.64290579670196e-99	1.90727503206864e-97	0.123894938342242	-2.3982650989009	0.131	0.379	0.345646437994723	1286	9498	0.966021582943876	0.237574636514332
CD151	1.58336405186614e-98	4.53964786565408e-97	0.568380945341854	-1.23286600670495	0.429	0.577	0.743500866551127	1286	9498	1.81011379277264	0.952204363850576
COLEC12	1.83509827156806e-98	5.25397176510014e-97	0.971561799841852	1.68619866589513	0.515	0.238	2.16386554621849	1286	9498	0.728898837229625	1.76019724537935
SH3BGRL	2.60023327634862e-98	7.43410356008461e-97	1.82687172728904	0.89926929248579	0.711	0.602	1.18106312292359	1286	9498	1.78458480605129	2.76063474682159
PLA2G15	3.4323539029597e-98	9.79934625544008e-97	0.232217102725973	2.30814612325893	0.231	0.069	3.34782608695652	1286	9498	0.106046911919642	0.416379266112146
PHLDA3	3.93063346282169e-98	1.12061697558732e-96	0.0231637129448461	-3.97401051831799	0.026	0.249	0.104417670682731	1286	9498	0.414929170570328	0.0466558371987996
OSCAR	5.95310572333633e-98	1.69484001511927e-96	0.215000190506617	2.86216224397146	0.229	0.041	5.58536585365854	1286	9498	0.113230154611278	0.352984477118632
TLR4	6.41751133790828e-98	1.8244966757451e-96	0.380399462104172	1.94702874672542	0.336	0.124	2.70967741935484	1286	9498	0.247130246865084	0.644090000497441
AKR1C3	6.55623499481675e-98	1.86132886936763e-96	0.0304001193401831	-3.28474544844427	0.037	0.307	0.120521172638436	1286	9498	0.545029817314136	0.0639659586282416
TBC1D14	9.63262106014037e-98	2.73090188407527e-96	0.308463334728405	1.96671629605028	0.286	0.115	2.48695652173913	1286	9498	0.209162751483947	0.525930424627881
RGS18	1.02925578386179e-97	2.91392791584525e-96	0.195101282219868	3.21190629783154	0.194	0.029	6.68965517241379	1286	9498	0.0931441372232765	0.334507398394694
LDHB	1.90604297305297e-97	5.38868611559919e-96	0.351773326293504	-1.35957151483815	0.313	0.54	0.57962962962963	1286	9498	1.5413510460793	0.590896017097503
MYH10	1.95114909206618e-97	5.50853621972899e-96	0.0148107428574535	-3.77415490752702	0.02	0.233	0.0858369098712446	1286	9498	0.290746252739866	0.0308808499045051
TGFBI	2.36770923182088e-97	6.67529579121277e-96	3.84501052299398	1.66107532167532	0.821	0.325	2.52615384615385	1286	9498	2.41684075969724	6.26355632009881
SULT1A1	2.90646644447347e-97	8.18285192182622e-96	0.225844643529661	2.5573861306573	0.227	0.056	4.05357142857143	1286	9498	0.126947179540158	0.393438215738247
FAT1	3.08665279829059e-97	8.67811151696685e-96	0.0109362976088876	-4.91918088206921	0.012	0.22	0.0545454545454545	1286	9498	0.362785193434486	0.0203447688198325
PLBD2	3.46014932430569e-97	9.71474012919518e-96	0.414044787808665	1.51036289575724	0.36	0.2	1.8	1286	9498	0.311484367542215	0.677902456777907
STX11	6.7154478701371e-97	1.88282978336896e-95	0.3662365251124	2.34766116175415	0.323	0.088	3.67045454545455	1286	9498	0.233859460975606	0.605746335480396
CD83	9.37490042112694e-97	2.62484280894422e-95	1.2208298982014	2.45360647018678	0.551	0.138	3.99275362318841	1286	9498	0.800925170633742	2.39140875750699
MT1E	9.95666551524354e-97	2.78388916382822e-95	0.0771231889644646	-3.49931687235996	0.079	0.399	0.197994987468672	1286	9498	1.8828167693128	0.150684651954352
CCDC170	1.00142586328324e-96	2.79614079763226e-95	0.226020994121352	2.72335332782401	0.217	0.046	4.71739130434783	1286	9498	0.109971446890552	0.410424543390071
GSDMA	1.04033560496266e-96	2.90079291828806e-95	0.0748961305862901	6.3143042306404	0.081	0.002	40.5	1286	9498	0.0185688740006363	0.144720664221058
POSTN	1.30913096702872e-96	3.64527427979642e-95	0.189360584687956	-3.59432611360703	0.141	0.43	0.327906976744186	1286	9498	5.33796195480855	0.518752497172438
SYNE2	1.54949853879119e-96	4.30866723820853e-95	0.0362895568928328	-3.1195887956134	0.04	0.363	0.110192837465565	1286	9498	0.994819144465925	0.0724904401323427
AKIRIN2	1.86891359386032e-96	5.18975062130925e-95	0.521659009747325	1.35173142116128	0.408	0.257	1.5875486381323	1286	9498	0.450904906609027	0.855068821515388
NGFRAP1	1.99042737707792e-96	5.51962914307441e-95	0.128642011319333	-1.7926284766527	0.142	0.396	0.358585858585859	1286	9498	0.725330576021041	0.23025190104738
SPTAN1	2.05860696614959e-96	5.70090897760854e-95	0.249217932378945	-1.4360447723347	0.243	0.491	0.494908350305499	1286	9498	1.10079568692777	0.432425866014389
CORO7	2.22011144443072e-96	6.139787767098e-95	0.362198807372226	1.86809186047954	0.322	0.129	2.49612403100775	1286	9498	0.245439515284076	0.637761513941524
PDGFRB	5.15826261244412e-96	1.42459282680276e-94	0.0283567409695777	-4.31734295849823	0.034	0.316	0.107594936708861	1286	9498	1.15387055650831	0.0587977149891628
MZT2B	6.41809586450599e-96	1.77012130371749e-94	0.874707969517775	-0.953421622187879	0.559	0.691	0.808972503617945	1286	9498	2.4868575705699	1.34944440581443
VAV1	7.90521611311276e-96	2.17731318697525e-94	0.204399662738372	3.08069506743123	0.2	0.035	5.71428571428571	1286	9498	0.110774925569232	0.388794503212829
LUM	9.3422164357989e-96	2.56961587303905e-94	0.184000306637284	-4.56964448088535	0.155	0.415	0.373493975903614	1286	9498	9.39026355148763	0.479468084220884
IGFBP6	9.55713037882233e-96	2.62517171258071e-94	0.0792424334026198	-4.71656849224725	0.077	0.375	0.205333333333333	1286	9498	3.12855438686357	0.166130400344053
PLPP3	3.14352147061889e-95	8.62301923406659e-94	0.0792983036026103	-2.98953023581292	0.082	0.39	0.21025641025641	1286	9498	1.29415915167946	0.148682884491094
CALU	3.25134596505236e-95	8.90675732045856e-94	0.512275404925488	-1.4705749925207	0.395	0.537	0.735567970204842	1286	9498	1.87079372912728	0.881484326408262
HLA-DPA1	3.48049992286125e-95	9.521653360399e-94	9.09078751336421	2.08854861148702	0.889	0.298	2.98322147651007	1286	9498	4.96381367613646	14.6847328841087
FLRT2	4.52113049349608e-95	1.23518745474397e-93	0.0390256993734226	-3.22298167156799	0.04	0.293	0.136518771331058	1286	9498	0.570998028338394	0.0891185621868266
SH2B3	5.21128827579377e-95	1.42182716008518e-93	0.655895916787924	1.34720461140118	0.473	0.25	1.892	1286	9498	0.477058356008905	1.08566540386925
CDH11	6.58899626477079e-95	1.79530248561855e-93	0.0252372003405532	-3.5735023411981	0.028	0.261	0.10727969348659	1286	9498	0.501297119336572	0.0586369846777162
SLC8A1	9.04407956405584e-95	2.46093526904517e-93	0.517110860501363	2.1489842119768	0.405	0.118	3.43220338983051	1286	9498	0.336801147075667	0.888292209913601
RPL35	1.01124840705446e-94	2.74796939957141e-93	5.51004853664254	-0.563349079385798	0.877	0.934	0.938972162740899	1286	9498	11.1025741036513	7.51213691690466
ZC3H12D	1.56063679296549e-94	4.23520939310247e-93	0.140127252245976	3.64072165737756	0.149	0.016	9.3125	1286	9498	0.0611451583135062	0.255879987727698
PPIB	2.08368248208629e-94	5.6470855412376e-93	1.83096457730949	-0.966804577445036	0.697	0.787	0.8856416772554	1286	9498	5.15750787295484	2.86905476099038
COPZ2	2.10594154429974e-94	5.69980098769873e-93	0.0773907043426418	-2.79989463226386	0.096	0.319	0.300940438871473	1286	9498	0.725871710447158	0.139203165764362
ISLR	2.54373909194842e-94	6.87554724733168e-93	0.0212070450205861	-5.10069881172207	0.023	0.262	0.0877862595419847	1286	9498	0.81753570834823	0.0487859876941955
GPR160	3.12211986021755e-94	8.42764774502075e-93	0.183152095341299	2.61544482430983	0.199	0.046	4.32608695652174	1286	9498	0.0961184086916836	0.300094323723175
PRDX4	3.34181646480323e-94	9.00870284449412e-93	0.267883716100486	-1.69747926552112	0.278	0.454	0.612334801762115	1286	9498	1.15499232613041	0.427965521575794
SNCG	4.87355709546161e-94	1.31204688966545e-92	0.030458630891494	-3.3907094436081	0.033	0.304	0.108552631578947	1286	9498	0.702851202134296	0.0588358716185446
SNX24	5.56365959353946e-94	1.49585067667891e-92	0.267826232018263	1.85903064346408	0.281	0.116	2.42241379310345	1286	9498	0.164410882717604	0.420573231972817
IFI30	6.95472131932702e-94	1.8673794717066e-92	0.416736407368632	2.63864004063965	0.33	0.069	4.78260869565217	1286	9498	0.251510086290385	0.78519536021002
LAPTM4B	7.06760593034615e-94	1.89518273157327e-92	0.0328491229350676	-2.8121782411186	0.043	0.268	0.16044776119403	1286	9498	0.319796390812539	0.0670593419059471
NID2	8.19043739200506e-94	2.19337320079566e-92	0.0151746798067243	-4.08367313614032	0.019	0.21	0.0904761904761905	1286	9498	0.322827718295533	0.0268026948428563
ARAP1	1.02069902176667e-93	2.72979834556544e-92	0.507810270805852	1.60916010252315	0.394	0.194	2.03092783505155	1286	9498	0.37417088690713	0.926002436074933
SGMS1	1.38565575831256e-93	3.70097713657718e-92	0.39838357978998	1.63687543331449	0.337	0.17	1.98235294117647	1286	9498	0.271252248816452	0.690748021484669
MYO1F	1.53309261404827e-93	4.08938856406911e-92	0.595202916302336	2.25727610424404	0.452	0.127	3.55905511811024	1286	9498	0.426529948406378	1.00472258960002
RABAC1	2.12996761200562e-93	5.67404364253309e-92	0.849455735576087	-1.09882507923037	0.536	0.67	0.8	1286	9498	2.61045680567615	1.36192986892466
SMARCA1	3.05022743010054e-93	8.11488422065674e-92	0.0215070737174086	-3.336916139553	0.022	0.248	0.0887096774193548	1286	9498	0.302692790584318	0.0623561305713852
ETV5	3.41134135136273e-93	9.0637196454597e-92	0.21592839214601	2.32037032567649	0.203	0.067	3.02985074626866	1286	9498	0.102876018357617	0.392668186458992
MCAM	3.49614179246698e-93	9.27688656801139e-92	0.0696006203094122	-3.9239418395075	0.072	0.329	0.218844984802432	1286	9498	1.54648274483071	0.159207747815268
ADGRL2	4.60967065125254e-93	1.22156272258192e-91	0.0180155646657414	-3.59715428201649	0.023	0.242	0.0950413223140496	1286	9498	0.357393839890349	0.0382711514388645
MANBA	5.05522862238605e-93	1.3378889935569e-91	0.363485041197314	2.13848585289273	0.32	0.108	2.96296296296296	1286	9498	0.262419165086729	0.653081342314545
USF2	5.36352954730498e-93	1.41763393594719e-91	0.639991430540859	1.24408635847165	0.465	0.312	1.49038461538462	1286	9498	0.591870741350998	1.04531889476862
HYAL2	7.54439602933728e-93	1.99146547463612e-91	0.105510342041972	-2.67242920574097	0.117	0.353	0.331444759206799	1286	9498	1.14472322106082	0.191335711695708
PABPC4	8.31060295062542e-93	2.19086921162007e-91	0.970078266240589	1.09513845691916	0.562	0.384	1.46354166666667	1286	9498	0.841133903937922	1.60811924456414
ARID5B	1.07401708105994e-92	2.82768777281917e-91	0.236870629762276	-1.73522543561397	0.213	0.488	0.436475409836066	1286	9498	1.34352660876433	0.47325211642705
PDLIM7	2.53313145164472e-92	6.66062633898138e-91	0.0963757689421887	-2.16569780230979	0.104	0.333	0.312312312312312	1286	9498	0.54358546082057	0.175980136451794
ADRBK1	2.66790423221609e-92	7.0059234165271e-91	0.728169358672692	1.43855067427278	0.498	0.279	1.78494623655914	1286	9498	0.648302321445436	1.29417440621596
TPCN1	2.93318282699495e-92	7.69259408335535e-91	0.449580490115134	1.65928476144646	0.361	0.162	2.22839506172839	1286	9498	0.288766740705473	0.79234135163433
FUOM	3.08383504377173e-92	8.07726032948674e-91	0.412814248863885	1.59425287414197	0.364	0.168	2.16666666666667	1286	9498	0.280928621524174	0.682726515155131
NEU1	4.63982028232423e-92	1.21370762771778e-90	0.479854506158874	1.46014786570985	0.369	0.232	1.59051724137931	1286	9498	0.403581220132979	0.945013429394581
OSBPL11	4.69632193971099e-92	1.22690655153402e-90	0.292111134848824	1.87226577441655	0.287	0.114	2.51754385964912	1286	9498	0.181912124685574	0.480789431994963
CSK	6.55970450999767e-92	1.71150953532703e-90	0.531324995492899	1.50112943872761	0.406	0.221	1.83710407239819	1286	9498	0.447560526902633	0.915954495847792
NFIX	8.84737945960238e-92	2.30542946919729e-90	0.0540107134688803	-3.15739061963718	0.065	0.315	0.206349206349206	1286	9498	0.693832721147194	0.0906564218178118
ALOX5	1.14650973073497e-91	2.98371808002424e-90	0.417043345995159	2.72082790675855	0.334	0.069	4.84057971014493	1286	9498	0.260756028887619	0.81121321508328
LRRC32	1.57074302707034e-91	4.08252403412304e-90	0.00834763170057728	-4.26193727793749	0.012	0.219	0.0547945205479452	1286	9498	0.283608446322596	0.012502038794942
MAGED1	2.42499913461736e-91	6.29476437769792e-90	0.0666136651569	-2.55048008383265	0.075	0.287	0.261324041811847	1286	9498	0.429144871938501	0.138300992930625
NRP1	2.81949985484006e-91	7.30945434909303e-90	1.79940605024427	0.922141294201743	0.686	0.512	1.33984375	1286	9498	1.66477450713714	2.93070561948758
ATP6AP2	2.83283786743454e-91	7.33466528967522e-90	1.64944366969843	0.818549355495523	0.691	0.57	1.21228070175439	1286	9498	1.57621193780596	2.48909580129263
NUP214	3.01651665572233e-91	7.80028937509651e-90	0.491742394039349	1.48973592103957	0.392	0.214	1.83177570093458	1286	9498	0.378737853686479	0.814885362471718
RHOJ	3.15811522571027e-91	8.1560535581034e-90	0.032161587888643	-3.13943230096138	0.04	0.264	0.151515151515152	1286	9498	0.453714275306788	0.057666134841515
KIAA1033	4.70500441844354e-91	1.21355634930096e-89	0.622414407233954	1.21940302617279	0.455	0.301	1.51162790697674	1286	9498	0.538449908617359	1.02720098209197
HEXA	8.19415409159931e-91	2.11082657240323e-89	0.822027206007804	1.09327953045948	0.524	0.374	1.40106951871658	1286	9498	0.714023106067569	1.35704403921794
SNX7	8.35404261733873e-91	2.14928657907933e-89	0.0203383894059341	-3.36309654048722	0.026	0.235	0.11063829787234	1286	9498	0.251852645372211	0.0340194760970228
CPEB4	1.63393470128856e-90	4.19838487360208e-89	0.665918405248499	1.57774882191469	0.468	0.237	1.9746835443038	1286	9498	0.599834722226583	1.13395385501542
TMEM98	1.77910124949258e-90	4.56561014708594e-89	0.00783086783584475	-4.18060004771783	0.013	0.218	0.0596330275229358	1286	9498	0.271295663884349	0.01145635196075
TET3	2.04428408683233e-90	5.23951043921836e-89	0.294090498733823	2.15486006361592	0.272	0.089	3.0561797752809	1286	9498	0.192532060409006	0.573192500743341
CD28	2.43562864455309e-90	6.23465647613912e-89	0.164710866222405	3.83694508302856	0.149	0.02	7.45	1286	9498	0.0911937179166598	0.331801441326055
SCD	2.44472031811063e-90	6.25004757397073e-89	0.295336091594353	2.67067546793287	0.26	0.057	4.56140350877193	1286	9498	0.195896613572026	0.550329715349266
LAMTOR4	2.72791469432563e-90	6.96527551951145e-89	2.12925292781422	0.690078381119877	0.761	0.673	1.13075780089153	1286	9498	2.17675390061852	3.10819634275693
CLEC4G	4.97944597411341e-90	1.26982127925286e-88	0.0775771601819011	5.65386224611515	0.072	0.003	24	1286	9498	0.0228924499694164	0.163007717723973
ADAMDEC1	6.25063563105064e-90	1.59199062327098e-88	0.0814482927011899	4.66300012940854	0.091	0.005	18.2	1286	9498	0.0266587840915694	0.160902189684585
PBX1	6.75292429114852e-90	1.71776453867198e-88	0.0178370195410493	-3.34671742629301	0.025	0.269	0.0929368029739777	1286	9498	0.406708594605933	0.0307767408486961
ARHGAP30	7.68990335973734e-90	1.9536589274006e-88	0.541683066087244	2.28139102054983	0.425	0.118	3.60169491525424	1286	9498	0.391729389743537	0.905761074701517
PPA1	1.03218877329895e-89	2.61904998864942e-88	0.13282366632169	-1.82825061026961	0.155	0.386	0.401554404145078	1286	9498	0.737261352858091	0.232035837313312
ESAM	1.5148082566983e-89	3.83883805277389e-88	0.0388301427978861	-3.1439435547715	0.043	0.274	0.156934306569343	1286	9498	0.608624005539862	0.080640094879648
EMCN	2.37164054681417e-89	6.00273459598266e-88	0.0586467417844285	-3.31412674845851	0.054	0.325	0.166153846153846	1286	9498	1.12009239416068	0.139556914191276
NDN	6.57825887466032e-89	1.6629150298472e-87	0.0192134328388567	-3.70287956182687	0.023	0.243	0.0946502057613169	1286	9498	0.367690114650022	0.0423230120360579
EPB41L3	1.0319030112567e-88	2.6052984111318e-87	0.704045918031755	1.35216086822662	0.499	0.261	1.91187739463602	1286	9498	0.530062115665799	1.14283051584877
SELT	1.03346538206383e-88	2.60600171310728e-87	0.827728126882577	1.04733973132741	0.537	0.383	1.40208877284595	1286	9498	0.75943671392764	1.28648582205523
SFT2D1	1.55692888010252e-88	3.92110413612916e-87	0.62897383522045	1.19803098621262	0.473	0.309	1.53074433656958	1286	9498	0.561359087688749	0.984019557018086
TINAGL1	2.13442584779299e-88	5.36886124960966e-87	0.0374115841665867	-3.56813444812901	0.043	0.308	0.13961038961039	1286	9498	0.881980859631776	0.0746704274771081
FAM20A	2.7737016144668e-88	6.96823874654227e-87	0.281463975478959	2.30783405513764	0.261	0.072	3.625	1286	9498	0.161074298165017	0.499660800991179
A4GALT	2.93294695966999e-88	7.35919534417073e-87	0.0121039788034352	-3.61317448901648	0.019	0.231	0.0822510822510822	1286	9498	0.270821292935372	0.0205014575303178
DCLK1	3.49107415902198e-88	8.74880424123298e-87	0.00787793330014241	-5.11834040779521	0.009	0.225	0.04	1286	9498	0.447723183841225	0.0146633010714643
RGS3	3.81720303487808e-88	9.55430387237856e-87	0.0431337343872005	-3.196766619141	0.047	0.237	0.19831223628692	1286	9498	0.435033685750815	0.0889743538697669
C5AR2	5.80007324614478e-88	1.44994688206272e-86	0.45395580489166	2.93241896987535	0.295	0.064	4.609375	1286	9498	0.291951147138853	1.08164145695561
RPL13A	9.57566105206155e-88	2.39085293598767e-86	8.47119954706961	-0.607107159929287	0.911	0.955	0.953926701570681	1286	9498	17.3607479119569	11.3636942701997
CXorf21	1.13797330423033e-87	2.83780345240436e-86	0.160793917455268	3.11844581214435	0.173	0.027	6.40740740740741	1286	9498	0.078909788305938	0.272618719655566
PTGER4	1.21129090595587e-87	3.01693179141083e-86	0.566211383700246	1.87907996094679	0.39	0.186	2.09677419354839	1286	9498	0.534620551246535	1.03002784665985
ITGA5	1.47716933531915e-87	3.67463974726021e-86	0.231644178619428	-1.77616146121479	0.219	0.407	0.538083538083538	1286	9498	1.02274264989609	0.426921503495879
CST3	1.52833097057626e-87	3.79725708344279e-86	17.4437523814724	0.958129797530505	0.932	0.807	1.1548946716233	1286	9498	14.7035794235837	25.6250478345367
RGS19	1.74065066384242e-87	4.31949484417325e-86	0.316930539497402	1.72450868173827	0.301	0.139	2.16546762589928	1286	9498	0.240608238221097	0.53592850573158
ALDH3B1	2.46755037235134e-87	6.11584920736995e-86	0.257555724539805	2.21238016383319	0.26	0.066	3.93939393939394	1286	9498	0.133894385989817	0.438477253313061
ZNF385A	2.9895086590797e-87	7.40049222812913e-86	0.466079607709885	1.77829519848989	0.382	0.152	2.51315789473684	1286	9498	0.31750322360462	0.795158875955269
HK3	3.95834308524203e-87	9.7868947974821e-86	0.0952693466222037	3.91490208496998	0.115	0.01	11.5	1286	9498	0.0342816627080029	0.164510040917732
HCLS1	4.00690978877042e-87	9.89492236037115e-86	1.06096310651931	1.80724329632552	0.597	0.224	2.66517857142857	1286	9498	0.816787020324013	1.72620332898886
TBC1D9	4.2491976855334e-87	1.0480493781123e-85	0.422611277939103	1.5487855291375	0.352	0.179	1.96648044692737	1286	9498	0.295376777430758	0.720816173494536
IFI27	4.91794817139481e-87	1.21152220790222e-85	0.424739100958827	-2.0226140307303	0.226	0.564	0.400709219858156	1286	9498	5.16043149704518	1.35673815090474
GBGT1	5.68080076866759e-87	1.39775242185677e-85	0.120273083823679	3.12517047900638	0.144	0.024	6	1286	9498	0.0534428210299383	0.195517811181988
HVCN1	9.69006193029851e-87	2.38133858502578e-85	0.223597410175124	2.12087146945765	0.243	0.082	2.96341463414634	1286	9498	0.155205751803279	0.365964831951524
ID1	1.51551898370561e-86	3.71989357318503e-85	0.0421787171509087	-3.4824344731146	0.04	0.293	0.136518771331058	1286	9498	0.834744510340032	0.119790162171726
EHBP1L1	1.54994060556137e-86	3.79978796525245e-85	0.648424636649222	1.32461966368716	0.467	0.274	1.7043795620438	1286	9498	0.582227995966864	1.14315442807086
PDXK	1.67343592963653e-86	4.09759661467936e-85	0.645867445533147	1.23559047826997	0.461	0.271	1.70110701107011	1286	9498	0.504201813578985	1.07612808300068
LMCD1	1.98331491601489e-86	4.85051921448028e-85	0.018673093552005	-3.55561460556055	0.025	0.251	0.099601593625498	1286	9498	0.444854215504219	0.0303830923327676
NAAA	2.51997343167148e-86	6.15558853062567e-85	0.39826635627659	1.6513532202293	0.342	0.166	2.06024096385542	1286	9498	0.305929302203581	0.666653860862179
PLEKHA2	2.59059044641347e-86	6.32048022496959e-85	0.456153500299719	1.99528853821569	0.382	0.138	2.76811594202899	1286	9498	0.356287481986928	0.75678565400533
RASSF8	2.82854329315022e-86	6.89274913657338e-85	0.031511329139144	-2.83907466341224	0.04	0.249	0.160642570281124	1286	9498	0.312472766858423	0.0521828330346072
FAM49A	3.2779616755494e-86	7.978338615345e-85	0.513958871673182	1.67729950106919	0.403	0.176	2.28977272727273	1286	9498	0.395494298307262	0.865677263191394
ECSCR.1	3.99369643333422e-86	9.70874777248519e-85	0.0589331274051392	-3.27998021658815	0.057	0.278	0.205035971223022	1286	9498	0.848913691887967	0.125364862376145
HTRA1	7.5729039949029e-86	1.83878442814036e-84	0.446463156155659	-1.74901949155323	0.27	0.544	0.496323529411765	1286	9498	2.70253667411188	1.00466123311692
MAP4	1.03280220261014e-85	2.50476127966347e-84	0.247506459883006	-1.39407258801792	0.25	0.455	0.549450549450549	1286	9498	0.928664233081951	0.425501958329732
DHRS9	1.72870916087481e-85	4.18747819291143e-84	0.148874160331675	3.68813004514263	0.147	0.016	9.1875	1286	9498	0.0669618683591259	0.27511876227392
ELN	2.51112892637766e-85	6.07549536073183e-84	0.0454125051731087	-4.23791850340389	0.049	0.326	0.150306748466258	1286	9498	1.38225395164508	0.0909450292959652
CHCHD10	3.124409497743e-85	7.55028433270062e-84	0.898403841163655	1.23235497474076	0.542	0.321	1.68847352024922	1286	9498	0.802804033734804	1.45652940226592
FKBP15	3.80073359829918e-85	9.17373261734544e-84	0.339277351889987	1.57012435273965	0.323	0.162	1.99382716049383	1286	9498	0.243565638799991	0.559188095618696
RORA	3.88697698889656e-85	9.37075366955004e-84	0.0402907219572504	-3.09263070605824	0.045	0.32	0.140625	1286	9498	0.710212020570022	0.0728332255300248
PRRX2	4.12984879753828e-85	9.94446034890029e-84	0.015456265642416	-4.2038264027024	0.02	0.216	0.0925925925925926	1286	9498	0.367195067024518	0.0257534942446308
RAB42	5.00109209809123e-85	1.20281005330751e-83	0.142289386810725	2.65338936901473	0.164	0.038	4.31578947368421	1286	9498	0.0640865453421269	0.251722636718918
SSPN	5.6847370089666e-85	1.36561510704157e-83	0.00942028043427467	-4.37123368480163	0.014	0.251	0.0557768924302789	1286	9498	0.507788214094749	0.0152291594782731
BMP1	5.91566173024926e-85	1.41940918986205e-83	0.0739077065551692	-2.60696842996219	0.08	0.276	0.289855072463768	1286	9498	0.463954988840526	0.156526962750245
MYH9	6.56337108099301e-85	1.57296186036691e-83	0.70642065093674	-1.12279628872983	0.491	0.618	0.794498381877023	1286	9498	2.262504744994	1.16525793017683
ACTN4	9.19190890292764e-85	2.2003131936383e-83	0.478394127370241	-1.18727023201346	0.393	0.568	0.691901408450704	1286	9498	1.61357746015679	0.816966705472161
STX7	1.02447011218456e-84	2.44943684419722e-83	0.624745474489119	1.25518948956136	0.472	0.285	1.65614035087719	1286	9498	0.510096177170688	1.02159211249841
HEG1	1.89616192901445e-84	4.52825776436051e-83	0.0603898931470639	-2.27766436040804	0.073	0.315	0.231746031746032	1286	9498	0.492425771408713	0.107813052170146
EPHB4	4.92731616770393e-84	1.17531834181225e-82	0.0204239313217827	-3.19521600542515	0.029	0.246	0.117886178861789	1286	9498	0.397924653112123	0.0387112010606969
PALMD	5.02752962405948e-84	1.19781483378854e-82	0.0459150132841981	-3.0594165933187	0.046	0.312	0.147435897435897	1286	9498	0.888279965538196	0.10152119435667
MAMDC2	5.47640708651603e-84	1.30323080245239e-82	0.471255290676281	2.26911830663388	0.246	0.125	1.968	1286	9498	0.37199075490657	1.2638711026052
TPBG	5.55183131211209e-84	1.31963259724313e-82	0.0134155868099812	-3.81876508125594	0.016	0.216	0.0740740740740741	1286	9498	0.27638893187538	0.0384042705567062
MPRIP	5.92280804390203e-84	1.40616468401365e-82	0.108733953745898	-1.8215235679421	0.124	0.356	0.348314606741573	1286	9498	0.579797967108796	0.195007226070894
TCF7L1	6.30651747589964e-84	1.49551399816924e-82	0.0102772917463383	-3.93863301238378	0.016	0.224	0.0714285714285714	1286	9498	0.29380979529668	0.0165364607317879
RP11-382A20.3	9.39803950402881e-84	2.22603038380724e-82	0.10805722259405	-1.92014981116158	0.115	0.34	0.338235294117647	1286	9498	0.554807990154212	0.211226188250545
RPS11	1.41689326655223e-83	3.35215809064611e-82	9.49631591793646	-0.559709596175891	0.921	0.954	0.965408805031447	1286	9498	18.3157051993232	12.4455178530834
YES1	1.68558286166076e-83	3.9831951698314e-82	0.0401072447094666	-2.58691828906869	0.049	0.265	0.184905660377358	1286	9498	0.348407839288632	0.0758638114636415
SYNPO	2.00189921211184e-83	4.7251804775184e-82	0.026968142678462	-3.28108043358157	0.033	0.234	0.141025641025641	1286	9498	0.402177137004309	0.0512090533427737
B3GNT7	2.45999274951968e-83	5.799697191928e-82	0.118683853005244	3.12286915390676	0.142	0.022	6.45454545454545	1286	9498	0.0507684865818223	0.195958007970943
AP2S1	2.54224147587479e-83	5.98665425971954e-82	2.87900083269187	0.762135326568363	0.782	0.628	1.24522292993631	1286	9498	2.59595280629154	4.29795953160159
ACTG1	2.55801763419895e-83	6.01682502394028e-82	7.61967696454102	-0.701124957000285	0.904	0.931	0.970998925886144	1286	9498	15.9925381234423	10.5184118112089
PAWR	3.40183848704195e-83	7.99235178801673e-82	0.0134836079359824	-3.63662137136015	0.019	0.22	0.0863636363636364	1286	9498	0.348341970989598	0.022351165371053
IFNGR1	3.89973916263977e-83	9.15153818062712e-82	1.07068908041174	1.12868505693595	0.579	0.431	1.34338747099768	1286	9498	1.07745401180674	1.75276476408744
DNAJC5	4.66274804186787e-83	1.09294598731958e-81	0.384238920804138	1.50265314336885	0.343	0.172	1.99418604651163	1286	9498	0.268316612602064	0.65619877427973
HS3ST2	5.61135928395093e-83	1.31378295392065e-81	0.0957192143312553	3.52117909880698	0.097	0.017	5.70588235294118	1286	9498	0.0436744888165662	0.174951902405762
COBLL1	7.08739718730237e-83	1.65745478692455e-81	0.0246056703808362	-3.23599722705762	0.031	0.249	0.124497991967871	1286	9498	0.377166953328196	0.0474913432803028
TSPAN5	8.22649986568829e-83	1.92163084894829e-81	0.0291186585836181	-3.03906803623999	0.033	0.226	0.146017699115044	1286	9498	0.339003451148756	0.0534886556467699
SLC38A7	8.33791964028158e-83	1.94541874457558e-81	0.237878097219976	1.95274733680914	0.239	0.093	2.56989247311828	1286	9498	0.139023184783804	0.429553215916664
RPS21	9.0248326743615e-83	2.10327300180097e-81	2.80093052449379	-0.635768706953743	0.802	0.872	0.919724770642202	1286	9498	6.28202850731216	4.06331623765933
ARL11	9.20368616410254e-83	2.14249570464584e-81	0.0935137222968829	3.79260858923169	0.114	0.011	10.3636363636364	1286	9498	0.0352866757890219	0.156477123830617
IER5	1.25500317720936e-82	2.91813396267729e-81	0.600799978011451	1.55155885479505	0.397	0.226	1.75663716814159	1286	9498	0.541029960291875	1.16446903296875
SIAH2	1.40808477134134e-82	3.27033326927436e-81	0.319611601349109	1.68608678616243	0.277	0.141	1.9645390070922	1286	9498	0.230942374297871	0.584009530130174
SULF2	1.46697107201687e-82	3.40320523324235e-81	0.116137567216451	-1.85933558343272	0.132	0.378	0.349206349206349	1286	9498	0.720305294887075	0.211556563829502
RPS29	2.32746560374812e-82	5.39329044411906e-81	7.26049138038752	-0.703244969515263	0.905	0.943	0.959703075291623	1286	9498	16.0550800844771	9.63830080399167
MAP1A	2.45754360871545e-82	5.68821866742474e-81	0.00993328122502879	-4.46978882323935	0.012	0.196	0.0612244897959184	1286	9498	0.321126509582611	0.017284300773728
ZNF331	2.74486239010171e-82	6.34600930030463e-81	1.05884804749256	1.98598049037635	0.474	0.216	2.19444444444444	1286	9498	1.00016700583903	2.34764382489008
APOBR	3.62065976023689e-82	8.36129379670633e-81	0.209779803159108	2.75731390352637	0.212	0.044	4.81818181818182	1286	9498	0.126482004405407	0.381662997605498
IGSF21	4.54319584170378e-82	1.04798104989483e-80	0.0889406026591673	4.63316546134508	0.085	0.005	17	1286	9498	0.0262349513470606	0.167918725976184
PCGF2	4.7303262109677e-82	1.08990796545327e-80	0.0169697059090961	-3.34617100097546	0.019	0.219	0.0867579908675799	1286	9498	0.247512451081961	0.0363102583973672
EMILIN1	4.79365362595567e-82	1.1032468815564e-80	0.0164821328139788	-4.12106951333544	0.02	0.208	0.0961538461538462	1286	9498	0.387342146714884	0.0302878898496535
ARL8B	4.80319515476942e-82	1.10419092238578e-80	0.610889124355619	1.16005803934299	0.467	0.304	1.53618421052632	1286	9498	0.53558605366151	0.987227424043189
FZD4	5.15205820012847e-82	1.1830501063847e-80	0.0231682131347777	-3.27022750885495	0.027	0.242	0.111570247933884	1286	9498	0.351055223902768	0.0500226436507663
RAI14	5.33223190769459e-82	1.22303927112195e-80	0.0514917527898195	-2.62619795502107	0.06	0.25	0.24	1286	9498	0.408071775920828	0.101681303066863
MALL	5.49151284485432e-82	1.25815145866476e-80	0.0231682830308346	-3.60733306296042	0.026	0.214	0.121495327102804	1286	9498	0.367326398506256	0.0530288669690389
ZSWIM6	5.9010164393007e-82	1.350447944773e-80	0.463261298510744	1.48809122904269	0.372	0.197	1.88832487309645	1286	9498	0.367012686080808	0.774516362850539
ITGA6	7.76132518775825e-82	1.77417950435028e-80	0.044884445549487	-3.44684992118256	0.047	0.289	0.162629757785467	1286	9498	0.956231264607155	0.0898363418991985
NISCH	7.89989942822469e-82	1.80382517990476e-80	0.463566910826443	1.5376396706582	0.372	0.192	1.9375	1286	9498	0.376185242801958	0.848790987364544
CDH5	9.3719925589756e-82	2.13755142645669e-80	0.0479739743719036	-3.24021628416597	0.047	0.28	0.167857142857143	1286	9498	0.875427898447696	0.0992891921671335
ADPGK	1.07989651748284e-81	2.46024909185008e-80	0.505511894064172	1.40363355113477	0.403	0.226	1.78318584070796	1286	9498	0.417480995194493	0.883790681803509
MYO1C	1.43126870512028e-81	3.2570990409458e-80	0.178845629941675	-1.49474519380191	0.186	0.408	0.455882352941177	1286	9498	0.731890877870982	0.310356167406542
TPM2	1.68207610109792e-81	3.82356806004331e-80	0.0985775393399877	-4.23950872733477	0.089	0.353	0.252124645892351	1286	9498	2.57301769385523	0.227785165245384
PTBP3	1.91552738350046e-81	4.34936133754763e-80	1.00358545565056	0.97671614966224	0.586	0.419	1.39856801909308	1286	9498	0.953892840241489	1.56422248975327
SRI	2.69039664900162e-81	6.10193984112669e-80	0.351905711604839	-1.13056843066863	0.334	0.522	0.639846743295019	1286	9498	1.15243847889945	0.579644203147819
MFAP2	2.88927628209817e-81	6.5456941127579e-80	0.0104558292711925	-4.13126555302446	0.014	0.197	0.0710659898477157	1286	9498	0.277414811533172	0.0230180159004363
HLA-DPB1	3.67098965207399e-81	8.30740456493311e-80	10.6307893411345	1.76022802982958	0.903	0.399	2.26315789473684	1286	9498	6.53757666255419	16.9356884574361
GPRIN3	4.14828640420011e-81	9.37706745198865e-80	0.556827883013047	2.14918012541145	0.416	0.125	3.328	1286	9498	0.427071324483665	0.978731104575047
LOX	4.75723643956861e-81	1.07416176292328e-79	0.0296487234523906	-4.13454614007277	0.027	0.233	0.11587982832618	1286	9498	0.6525306102023	0.0883354642151585
ERG	5.25415165323729e-81	1.18504471565626e-79	0.0196187652116595	-3.43141834223667	0.027	0.22	0.122727272727273	1286	9498	0.357650842211121	0.0323604622442895
CALCRL	8.1610124637414e-81	1.83862810212527e-79	0.0931364460099582	-2.75810288484382	0.095	0.347	0.273775216138329	1286	9498	1.26966137489135	0.188204158170401
RPS10	9.30976052859087e-81	2.09510896862379e-79	3.39542672714123	-0.585982805285053	0.823	0.882	0.933106575963719	1286	9498	7.37052677120657	4.7984489924261
PTPRK	1.26109640372303e-80	2.83488326679666e-79	0.00703737493216527	-3.87142695003658	0.011	0.197	0.0558375634517766	1286	9498	0.23019692511232	0.0111172035813222
SEPT10	1.32048076529223e-80	2.96509281578174e-79	0.0809789656025077	-1.94588532327929	0.097	0.322	0.301242236024845	1286	9498	0.454472132775487	0.1522103173475
NES	1.62790011085439e-80	3.65135296687659e-79	0.0167348045978215	-4.06656159903857	0.02	0.179	0.111731843575419	1286	9498	0.280151054297794	0.0294418459073032
HMGB1	1.86195158346228e-80	4.17171690868663e-79	4.12298108945917	-0.649485208168009	0.848	0.911	0.930845225027442	1286	9498	8.77239234340482	5.78261382224666
GGT5	2.14564286557004e-80	4.8020291651826e-79	0.0295364988212226	-3.56455795967055	0.037	0.299	0.123745819397993	1286	9498	0.757401632019046	0.0508735127092178
YWHAQ	2.32073061962159e-80	5.188161987632e-79	0.583273725313112	-0.988415913611892	0.452	0.601	0.752079866888519	1286	9498	1.61973206133263	0.960947892275678
TIE1	2.82657474240654e-80	6.3120616827404e-79	0.0241574283691843	-3.73166070028012	0.029	0.235	0.123404255319149	1286	9498	0.554474475493648	0.0465672872680381
C1orf21	2.91436763330236e-80	6.50096138334116e-79	0.0408325510566945	-2.49895671179239	0.052	0.277	0.187725631768953	1286	9498	0.388638543781847	0.0719470092240478
PREX1	3.06046416120543e-80	6.81935916666399e-79	0.562598605547754	2.00030447936529	0.435	0.143	3.04195804195804	1286	9498	0.446435220367973	0.95617237857182
FAM110A	3.36292077776111e-80	7.48507991971192e-79	0.169973094373049	2.43544075867723	0.184	0.05	3.68	1286	9498	0.100805926610644	0.290315412759374
ABI1	3.7991520403193e-80	8.4467674990626e-79	0.671712582338301	1.0666005731048	0.478	0.353	1.35410764872521	1286	9498	0.637053424971329	1.08940865243709
PROCR	4.19407296679224e-80	9.31460472132557e-79	0.0412866293610088	-2.53911770992008	0.048	0.282	0.170212765957447	1286	9498	0.43197884326535	0.078987129194412
SLC43A2	5.44511284729816e-80	1.20798192007984e-78	0.867653620929104	2.06865753756933	0.547	0.144	3.79861111111111	1286	9498	0.59993843996204	1.4010218164522
PRR13	5.92066676344583e-80	1.31204819466361e-78	0.837380063617847	0.979122381221734	0.556	0.394	1.41116751269036	1286	9498	0.802594381989749	1.29749456408572
EEF1B2	1.21157256438919e-79	2.68197508010209e-78	2.65682931553519	-0.749283622862267	0.769	0.849	0.905771495877503	1286	9498	6.93961796290053	3.96317866877955
FKBP7	1.31126562501407e-79	2.89949683247937e-78	0.0149207572002117	-3.65718644670076	0.019	0.207	0.0917874396135266	1286	9498	0.239742991990148	0.0277893404788449
FLNC	1.79558218629359e-79	3.96610694228222e-78	0.021990617522607	-3.34351878358669	0.027	0.206	0.131067961165049	1286	9498	0.273053213205243	0.0457837923928813
FAM26F	2.85737843023869e-79	6.30455703863208e-78	0.319610951870054	2.36192988708915	0.288	0.073	3.94520547945205	1286	9498	0.197185236934778	0.567347885521835
HSP90AA1	2.90844725369652e-79	6.41026827391809e-78	6.37183254333317	0.62704299134465	0.879	0.866	1.01501154734411	1286	9498	7.31799252255892	10.7236057924434
CARD16	3.41295800990631e-79	7.51406015651716e-78	0.36636680157523	1.63121436956982	0.328	0.156	2.1025641025641	1286	9498	0.30028114499126	0.609981699621055
MMRN2	4.55539543058962e-79	1.0018415151196e-77	0.0287175722329609	-3.29523196449459	0.031	0.266	0.116541353383459	1286	9498	0.679142676530388	0.0526928289495932
PLXNB2	4.69444266775606e-79	1.03130402286559e-77	0.520128087845199	1.33543715085594	0.414	0.225	1.84	1286	9498	0.388934791323336	0.903759587697539
TMEM263	4.94401052730355e-79	1.08495642912146e-77	0.0720238851637196	-2.23122402914167	0.082	0.292	0.280821917808219	1286	9498	0.43643542465481	0.139543801264927
SELPLG	5.07463156764004e-79	1.11241842539444e-77	0.332456801058708	2.54795074127576	0.316	0.068	4.64705882352941	1286	9498	0.225073744875145	0.542671001207513
CLEC14A	6.28146339203917e-79	1.37548463209281e-77	0.0450420889440661	-3.2499656122315	0.044	0.294	0.149659863945578	1286	9498	1.06714518539633	0.0953038481456887
RAB31	6.29648737234902e-79	1.3772887626219e-77	1.45829865269989	1.14699770920708	0.657	0.361	1.81994459833795	1286	9498	1.13187402017645	2.33578041470563
MMP2	7.70132439897588e-79	1.68276839585373e-77	0.144867096821201	-3.87900601885479	0.134	0.383	0.349869451697128	1286	9498	4.27904169267807	0.323469193277343
EVI2B	8.81603478153222e-79	1.92426548419702e-77	0.635491102986684	2.22398291840946	0.46	0.126	3.65079365079365	1286	9498	0.497240581847626	1.05378087465845
SDSL	9.0637979122526e-79	1.9762194825007e-77	0.162675048829332	2.38485867588382	0.173	0.051	3.3921568627451	1286	9498	0.0875702863383629	0.281087605044907
PTGIS	1.01902469395362e-78	2.21944015692751e-77	0.0174343049920378	-3.86943137786087	0.02	0.229	0.0873362445414847	1286	9498	0.418621260473062	0.033155398377362
MLLT4	1.75204203802561e-78	3.81186509430674e-77	0.0351719154831511	-2.67655148739022	0.047	0.254	0.18503937007874	1286	9498	0.374547718282228	0.0572096820851332
SLC2A8	3.0397075921617e-78	6.60631953033086e-77	0.210676269136671	2.0772778695377	0.222	0.073	3.04109589041096	1286	9498	0.116068051620593	0.376292351873105
RNF213	3.19083114219129e-78	6.9273455995017e-77	1.15594362802555	1.05475879452326	0.597	0.446	1.33856502242152	1286	9498	1.19688810617523	2.06288855643096
RRBP1	5.38373773721961e-78	1.16756936247672e-76	0.649663657556797	-1.13656438192487	0.463	0.567	0.81657848324515	1286	9498	1.82450559912898	1.15689296354151
NPM1	6.01411943969008e-78	1.30288805236146e-76	2.16985434006786	-0.718751949806737	0.744	0.826	0.900726392251816	1286	9498	5.2695178182264	3.2801073730589
BCAP31	7.6142430100332e-78	1.64777738657424e-76	1.08378306476642	0.853181350661972	0.597	0.463	1.28941684665227	1286	9498	1.05386186597487	1.70515371952692
CKS1B	7.85946902444072e-78	1.69903473617808e-76	0.0636901237645788	-2.55253752368963	0.079	0.261	0.302681992337165	1286	9498	0.429234541966531	0.119016554711739
TLR8	9.24361338340412e-78	1.99612880925234e-76	0.106195926874514	3.5010068521276	0.121	0.015	8.06666666666667	1286	9498	0.0455733325859674	0.185484996192873
P3H4	1.20963460996804e-77	2.6093913865825e-76	0.0178347649398312	-3.58383732139617	0.021	0.194	0.108247422680412	1286	9498	0.225283327656332	0.0334098037382167
LILRB1	1.2483991065618e-77	2.69015429555179e-76	0.271267617932537	2.76977582594422	0.252	0.045	5.6	1286	9498	0.15397124466548	0.483665190469998
LIMS2	1.44666424419544e-77	3.11408669065994e-76	0.0420690426591817	-2.85993254287315	0.04	0.265	0.150943396226415	1286	9498	0.433207938760777	0.102400467234666
TNXB	1.94623113623695e-77	4.18501544856715e-76	0.0271261225359105	-4.61881534038393	0.03	0.309	0.0970873786407767	1286	9498	1.41280565464454	0.0576219784962285
IFITM1	2.3569046367241e-77	5.06273092284259e-76	0.0258045067408841	-3.57108233999138	0.032	0.323	0.0990712074303406	1286	9498	0.838987369651773	0.0472086722593396
FABP5	2.62065393252981e-77	5.62332496579521e-76	3.43513232697689	1.37583517301199	0.67	0.501	1.3373253493014	1286	9498	4.67873298946723	9.95249803742733
ATP8B4	2.88238199983631e-77	6.1784025569881e-76	0.210582646233592	2.91646633555267	0.201	0.036	5.58333333333333	1286	9498	0.115098740090496	0.393137604366392
CD248	4.48512208028843e-77	9.60374399871044e-76	0.0172587580884271	-4.74822455546199	0.02	0.237	0.0843881856540084	1286	9498	0.692537486307999	0.0400608248095693
C1R	4.53681717329451e-77	9.70419934675503e-76	0.0497180223178706	-4.39039703907787	0.048	0.331	0.145015105740181	1286	9498	2.18830620163863	0.105961689389453
TNFRSF14	5.29281460980096e-77	1.13093519751947e-75	0.598948616542753	1.44740207815738	0.435	0.245	1.77551020408163	1286	9498	0.560686386825821	1.08350306296952
GAS6	5.48087773418377e-77	1.16988787724707e-75	0.979980807997522	1.34702957389483	0.555	0.305	1.81967213114754	1286	9498	0.831696071535247	1.69059124128398
PSIP1	7.62826208297512e-77	1.6265345800663e-75	0.171614713319665	-1.52114797599478	0.17	0.426	0.39906103286385	1286	9498	0.8160823928074	0.31307105823031
GGA1	7.79185036210862e-77	1.65967230325753e-75	0.457654223885889	1.39801928732024	0.383	0.21	1.82380952380952	1286	9498	0.399114924015519	0.829612504762419
NTN4	1.13857317143862e-76	2.42263069256106e-75	0.0101159845772552	-4.29490288382805	0.012	0.188	0.0638297872340425	1286	9498	0.239648159748345	0.0192680680948347
ADCY7	1.179905630938e-76	2.50794810496445e-75	0.360389553251467	1.74843305142795	0.316	0.13	2.43076923076923	1286	9498	0.259864266136311	0.64883418488879
COL14A1	1.52163295339289e-76	3.2309233599291e-75	0.0379289993437644	-4.99924053751356	0.035	0.32	0.109375	1286	9498	2.45542959168582	0.0930507001505697
SGK3	2.6616696567335e-76	5.64568781212469e-75	0.284824854878252	1.77378852547751	0.277	0.119	2.32773109243697	1286	9498	0.210977916340827	0.485760637020461
IL6R	3.11686947695171e-76	6.60431456290635e-75	0.353702625075216	1.92252900833022	0.313	0.116	2.69827586206897	1286	9498	0.259125636508455	0.612622885535789
RUNX1T1	3.29821243447774e-76	6.98127363998579e-75	0.0139292821185006	-3.32105783254244	0.019	0.25	0.076	1286	9498	0.39289568778488	0.0221361789003242
EML1	4.70423870145739e-76	9.94701472925871e-75	0.0150019170967175	-3.68565320048862	0.018	0.192	0.09375	1286	9498	0.231638904141073	0.0332600272134621
CD81	6.09395444969902e-76	1.28721312564454e-74	2.27285275382413	-0.805990348321079	0.722	0.784	0.920918367346939	1286	9498	6.06998065359523	3.63380023428922
ATP6V0D2	6.47133181249252e-76	1.36550482808509e-74	0.0462945135072472	6.46023263167036	0.051	0.001	51	1286	9498	0.0109951605791795	0.0878402556700912
PTPRG	6.61980922363831e-76	1.395384293153e-74	0.0138469671946873	-3.17124797714391	0.021	0.231	0.0909090909090909	1286	9498	0.309938544664824	0.0220774008865061
KLF4	9.4016020531705e-76	1.97970041573971e-74	2.297221015534	1.1546808719511	0.701	0.477	1.46960167714885	1286	9498	2.18648995986024	4.21002935198187
VENTX	1.02367514450063e-75	2.15332453453039e-74	0.134629364290848	3.30885109511021	0.135	0.019	7.10526315789474	1286	9498	0.0592388770759574	0.259297359251951
MAPKAPK3	1.23977332592019e-75	2.6051924164445e-74	0.259545077199741	1.86021350613281	0.271	0.099	2.73737373737374	1286	9498	0.178316486138664	0.418718893277444
ADGRA2	1.26166716306469e-75	2.64845726401759e-74	0.00803247187454481	-3.79888285620412	0.012	0.203	0.0591133004926108	1286	9498	0.240272367117549	0.0118895321725431
ATP8B1	1.34474752914843e-75	2.81994112543223e-74	0.0173363344593433	-3.57078329448376	0.022	0.197	0.111675126903553	1286	9498	0.263994011067833	0.0339013865175533
SLC35F6	1.42334275276722e-75	2.98167539096201e-74	0.399114063084896	1.3327587591398	0.353	0.208	1.69711538461538	1286	9498	0.319088987731539	0.679186179925921
ZNRF2	1.59651257781824e-75	3.34099059970437e-74	0.288387841041793	1.71102099330426	0.287	0.127	2.25984251968504	1286	9498	0.212744058308248	0.481458570922019
ATF5	2.35749707063699e-75	4.92840710987232e-74	0.398108356632042	1.61353265985671	0.329	0.161	2.04347826086957	1286	9498	0.319757157891568	0.725381895237508
LMAN1	3.06035881091486e-75	6.39117525748567e-74	0.402273909325973	-1.20853548897369	0.351	0.519	0.676300578034682	1286	9498	1.32409776351382	0.676312817628914
PALLD	3.3745737652009e-75	7.04013081806918e-74	0.153091342696184	-2.09749227739486	0.15	0.359	0.417827298050139	1286	9498	0.930547012214815	0.296306205765857
ACTN1	3.42029941639812e-75	7.12819895826133e-74	0.391961095917184	-1.29568453881421	0.35	0.486	0.720164609053498	1286	9498	1.34378034558262	0.634174345940828
SLC31A1	4.36884007594148e-75	9.09570099502935e-74	0.326824911620094	1.52502848048706	0.304	0.152	2	1286	9498	0.218340562478991	0.551365699237102
PODXL	4.97773192395291e-75	1.03527643774918e-73	0.0447491583364179	-3.4107966290985	0.047	0.26	0.180769230769231	1286	9498	0.778514089499017	0.092889648828231
RPL28	5.31886870916605e-75	1.10509432883686e-73	16.5093437262797	-0.521157782212698	0.95	0.976	0.973360655737705	1286	9498	29.9025157641342	21.00226915157
AHNAK2	5.56652380493302e-75	1.15536673534085e-73	0.0179001885131862	-3.43224351889977	0.023	0.226	0.101769911504425	1286	9498	0.346350985860478	0.0291736073801176
GAL3ST4	9.02466369866648e-75	1.8712119348236e-73	0.152165085075262	2.41992538649851	0.162	0.05	3.24	1286	9498	0.0948422815757288	0.256924807224572
NAGK	9.22460869656287e-75	1.91071767277071e-73	0.559454850004188	1.18349753366571	0.428	0.263	1.62737642585551	1286	9498	0.453959643113681	0.93778485340332
MPDZ	9.98295075197262e-75	2.06568723052286e-73	0.00731806384003453	-3.88017759525733	0.012	0.196	0.0612244897959184	1286	9498	0.245765639526293	0.0114785480766086
TWIST1	1.07939099164353e-74	2.23121769240041e-73	0.0117331153230498	-4.60636407372728	0.012	0.181	0.0662983425414365	1286	9498	0.30972833525957	0.0297259076390748
CD276	1.14621153346026e-74	2.36693264676601e-73	0.113375127494274	-1.92126004834558	0.124	0.315	0.393650793650794	1286	9498	0.534768043082397	0.210256761297133
AFAP1	1.20956577178539e-74	2.49522109771053e-73	0.012301798536746	-3.61133852005827	0.016	0.191	0.0837696335078534	1286	9498	0.193332702524385	0.0217317168662966
FHL2	1.33821828001228e-74	2.75781653461616e-73	0.0149230725429284	-3.74107372855726	0.017	0.176	0.0965909090909091	1286	9498	0.242428741302015	0.0364948810543118
GMFG	1.39408841762208e-74	2.8700406480031e-73	1.4102698331945	1.29125999635405	0.67	0.369	1.81571815718157	1286	9498	1.35949794176715	2.15898791232324
EVI2A	1.86136409174948e-74	3.82814890561526e-73	0.302206572097941	2.30107361383798	0.292	0.084	3.47619047619048	1286	9498	0.238942155565199	0.491335602748529
IGFBP5	1.97203764456926e-74	4.05138131550642e-73	0.139428455391246	-3.74017564221238	0.099	0.4	0.2475	1286	9498	6.23915764279552	0.49120373338021
C11orf96	1.97389828121378e-74	4.05138131550642e-73	0.0703326917377245	-4.0010274644543	0.064	0.35	0.182857142857143	1286	9498	2.4356445206445	0.16590303061395
GNA11	2.01492162564592e-74	4.13140344232187e-73	0.0437820888646896	-2.34648064527349	0.056	0.26	0.215384615384615	1286	9498	0.30463228576399	0.0790146297145274
ARHGEF12	2.07635410963686e-74	4.25306882659119e-73	0.136561100468946	-1.63065457604732	0.142	0.366	0.387978142076503	1286	9498	0.576050498801754	0.253985425784357
TGFBR3	2.3240325514887e-74	4.75559846397874e-73	0.0498715282635114	-3.00114781896816	0.053	0.308	0.172077922077922	1286	9498	0.707313691813475	0.102271516185386
ADAMTS5	2.70721246440519e-74	5.53410934692456e-73	0.0230148211625276	-3.96178369443693	0.025	0.257	0.0972762645914397	1286	9498	0.816106612445702	0.0504352554622149
MXRA5	3.1538186403378e-74	6.44057993764759e-73	0.0201987754804256	-4.58364139954201	0.021	0.224	0.09375	1286	9498	0.63462161699827	0.0431973294224875
JAM3	3.88705861787738e-74	7.92999023962743e-73	0.00457239133761678	-4.46002975214049	0.006	0.174	0.0344827586206897	1286	9498	0.194389995767054	0.0111019508842296
LOXL1	4.26064932537394e-74	8.68342576865116e-73	0.0170459785397208	-4.58614936716383	0.019	0.181	0.104972375690608	1286	9498	0.373347911353254	0.0360592830169441
MAST4	4.7387531053166e-74	9.64813934652173e-73	0.0247604537867179	-3.01863074771747	0.035	0.228	0.153508771929825	1286	9498	0.355613336943838	0.03908836989019
SOAT1	4.80049956549089e-74	9.76406219237471e-73	0.328642101744806	1.57541506842632	0.301	0.146	2.06164383561644	1286	9498	0.244291830227168	0.580677378119705
RPS24	5.0364196926752e-74	1.02336619961575e-72	11.9216752194363	-0.493861885446717	0.925	0.968	0.955578512396694	1286	9498	22.4654235945857	16.0182852981584
OAF	5.8646838786936e-74	1.19047218053601e-72	0.08861773957765	-2.04913821820805	0.103	0.316	0.325949367088608	1286	9498	0.506748793065917	0.17544625458578
CDC42BPA	6.53756072064464e-74	1.32573371696669e-72	0.0653633002853979	-2.11304423355742	0.069	0.285	0.242105263157895	1286	9498	0.388201047368276	0.133059657020147
VWA1	7.72534900923645e-74	1.56503851834821e-72	0.0147669161725219	-3.59082407094853	0.019	0.197	0.0964467005076142	1286	9498	0.304819826548347	0.0272466479075292
LRP6	1.03537143105888e-73	2.09541422523074e-72	0.00810050419809971	-4.03228400650302	0.012	0.192	0.0625	1286	9498	0.222139068057412	0.013611883887083
GADD45A	1.05692709311543e-73	2.13690867162849e-72	0.0751178492792264	-2.22979434436821	0.085	0.316	0.268987341772152	1286	9498	0.636221568962705	0.139060138373739
EDIL3	1.46769482897148e-73	2.96361448043603e-72	0.0150997661190713	-5.11615215843529	0.013	0.186	0.0698924731182796	1286	9498	0.451209346298723	0.0464116014976647
ADGRL4	1.4687404144631e-73	2.96361448043603e-72	0.0469776020666093	-3.10357682370217	0.047	0.3	0.156666666666667	1286	9498	1.10456399524244	0.0923070332581595
ALDH1A3	1.56221531700201e-73	3.1490971916409e-72	0.00694872699619742	-4.69348031335296	0.009	0.171	0.0526315789473684	1286	9498	0.218193670341944	0.0180920716401412
AMOTL1	3.13906863464427e-73	6.32142402923057e-72	0.0246558418384328	-2.88675653770325	0.03	0.222	0.135135135135135	1286	9498	0.250677259646013	0.0454651185164153
RPS28	3.24804715444782e-73	6.53440130705018e-72	12.2817615416028	-0.512287461101875	0.948	0.973	0.974306269270298	1286	9498	21.8716768552074	15.541997091455
KANK2	3.9796459299826e-73	7.99830027056603e-72	0.100791615187199	-1.96004709336676	0.103	0.331	0.311178247734139	1286	9498	0.579670550517633	0.178243577179659
ADAMTS2	4.66763572642307e-73	9.37174457078753e-72	0.0235067882473894	-3.80919837058347	0.027	0.201	0.134328358208955	1286	9498	0.411624343955418	0.0529655800967244
SNHG7	5.69833455625405e-73	1.14193359524809e-71	0.21248230304224	-1.3625072936829	0.221	0.457	0.483588621444201	1286	9498	0.918411684038491	0.35628871767158
OSTC	5.69869812299284e-73	1.14193359524809e-71	0.675651535905735	-1.00576298631894	0.477	0.619	0.770597738287561	1286	9498	1.98633814542731	1.09223098786145
SLC9A3R2	8.87839868332498e-73	1.77734334194096e-71	0.0612408999076228	-2.86139043729677	0.065	0.299	0.217391304347826	1286	9498	0.824878301497745	0.12170589211188
ADGRF5	8.91702623063331e-73	1.78331739365148e-71	0.0398101714121781	-3.03238588358688	0.039	0.285	0.136842105263158	1286	9498	0.809776806449719	0.0864706866061463
MYC	9.70522012156787e-73	1.9390380240916e-71	0.0845092223810737	-2.58588882805534	0.085	0.341	0.249266862170088	1286	9498	0.979187263159415	0.160939684643759
CCL4L2	1.0325809461484e-72	2.06099907825629e-71	1.83291841933294	2.99149880077338	0.488	0.128	3.8125	1286	9498	2.25826317390942	6.91402197479934
GSTM3	1.17275741930444e-72	2.33848751026138e-71	0.0395484824269585	-2.59254212591528	0.054	0.263	0.20532319391635	1286	9498	0.399007722865333	0.0697481065794091
RPS4Y1	1.37858678577182e-72	2.74621522712289e-71	1.60100228108387	-0.695306095270369	0.694	0.798	0.869674185463659	1286	9498	4.01787917544468	2.45006840960354
TMEM127	1.61701538546893e-72	3.21801914800331e-71	0.439170736068991	1.24746334536223	0.386	0.233	1.65665236051502	1286	9498	0.366320257881798	0.70369290997615
NFAT5	2.00309725794806e-72	3.9824555572074e-71	0.135959714387682	-1.654998265135	0.138	0.398	0.346733668341709	1286	9498	0.736665383519275	0.2687149590704
SEC31A	2.26420439269845e-72	4.4971707404487e-71	0.432039981922806	-1.10648294986028	0.376	0.527	0.713472485768501	1286	9498	1.26307478670952	0.722371622624501
C12orf75	2.35026093604981e-72	4.66353340575515e-71	0.0393566315989979	-3.75317835937961	0.04	0.228	0.175438596491228	1286	9498	0.610119907293434	0.0834263444592841
CDK2AP1	2.5840170325603e-72	5.12235954530678e-71	0.150781061543828	-1.59501896883774	0.166	0.355	0.467605633802817	1286	9498	0.563440162369874	0.263322608200776
BEST1	2.64229705647351e-72	5.23277931213227e-71	0.157910361137417	2.5757419168203	0.171	0.039	4.38461538461539	1286	9498	0.0854127842288901	0.292300938620763
RIN3	2.7989582870266e-72	5.53762712167182e-71	0.326875078791972	1.65409774332355	0.305	0.141	2.16312056737589	1286	9498	0.254207699626238	0.535329807233538
TNFRSF12A	3.81029185471881e-72	7.53116984994518e-71	0.0205490760897213	-4.23478637934098	0.026	0.162	0.160493827160494	1286	9498	0.340051356649752	0.0377189962466749
PI4K2A	4.65024701909838e-72	9.18242842808152e-71	0.216910290109403	1.91370040102004	0.22	0.087	2.52873563218391	1286	9498	0.135581835749935	0.372437956765629
NUAK1	6.1524455528327e-72	1.2136879715933e-70	0.0203102393810837	-3.47818309582648	0.025	0.225	0.111111111111111	1286	9498	0.416848299191004	0.0392957125563018
FLNB	6.48842204121178e-72	1.27872309722872e-70	0.147495090824202	-1.81329650762565	0.159	0.355	0.447887323943662	1286	9498	0.811770692977304	0.270514356522165
C1S	6.76961652877558e-72	1.33284622616504e-70	0.0770626140858079	-4.20201510330175	0.077	0.326	0.236196319018405	1286	9498	2.52739537721552	0.175760180528855
MYL12B	9.039768975444e-72	1.77808401581916e-70	2.50657322870437	-0.624641980994582	0.78	0.848	0.919811320754717	1286	9498	5.4553748320652	3.65094080721187
EEF1D	1.06914530303817e-71	2.10092744495371e-70	3.47200456096543	-0.551151007343211	0.829	0.899	0.922135706340378	1286	9498	7.33195065790875	4.9042459349155
AP001055.6	1.11923437617673e-71	2.19722810464328e-70	0.147747855719719	3.10187467090094	0.156	0.024	6.5	1286	9498	0.0746982407035736	0.267362443536446
AMPD3	1.16638002461662e-71	2.28756986663699e-70	0.119383542070749	3.14991986947235	0.128	0.02	6.4	1286	9498	0.0593665429833086	0.230276752924375
SNN	1.59322418806512e-71	3.12170442022527e-70	0.217089383651062	1.90067543454319	0.234	0.088	2.65909090909091	1286	9498	0.14514961595624	0.349110491539016
IRS2	1.98133746479404e-71	3.87680943246615e-70	0.564721014067968	1.8043873603131	0.411	0.173	2.3757225433526	1286	9498	0.501292901236293	0.969126270921614
DNAJB6	1.98242681457208e-71	3.87680943246615e-70	1.10817745390435	0.900983758114411	0.582	0.485	1.2	1286	9498	1.23951623799814	1.9469947312268
KDELC2	2.33126995997659e-71	4.55461491025648e-70	0.0488686413946711	-2.23343282825435	0.063	0.265	0.237735849056604	1286	9498	0.32709273692437	0.0926698550691214
CD99	3.87147952348783e-71	7.55645796608457e-70	2.33392086639263	-0.729572264818115	0.751	0.788	0.953045685279188	1286	9498	5.52884702443468	3.63978202027987
CSF2RA	4.02262958249182e-71	7.84393447598477e-70	0.385670165880232	2.42285886081654	0.337	0.064	5.265625	1286	9498	0.228490668173698	0.665076274311314
OCIAD2	6.04736544634344e-71	1.17807553930255e-69	0.033052249187375	-3.347466327587	0.044	0.252	0.174603174603175	1286	9498	0.612689058834721	0.0609593457933718
LINC01116	6.60286868541786e-71	1.28505878662797e-69	0.0314700908271488	-2.60375840715055	0.043	0.237	0.181434599156118	1286	9498	0.273951079065195	0.0528223797746939
CFL2	7.7598148977123e-71	1.50877856904849e-69	0.0641490492483978	-2.13340865901413	0.079	0.273	0.289377289377289	1286	9498	0.365779485359459	0.113989008649394
CHPF	8.30978748914111e-71	1.61416627982847e-69	0.0114477896462142	-4.12850316156591	0.015	0.185	0.0810810810810811	1286	9498	0.334226890067651	0.020866857780664
C10orf54	1.08359061481089e-70	2.1028495114767e-69	0.713594468452809	1.41925268361159	0.467	0.266	1.75563909774436	1286	9498	0.669463462887776	1.22233151849902
IVNS1ABP	1.0912300112385e-70	2.11565214881855e-69	0.857510593787485	1.29219395505101	0.505	0.31	1.62903225806452	1286	9498	0.839302134971271	1.60947793602413
AMOTL2	1.16235381707156e-70	2.25139505083354e-69	0.0118074171669855	-3.89150683807887	0.012	0.18	0.0666666666666667	1286	9498	0.221626846484427	0.029440055178172
TUSC1	1.19751037830269e-70	2.31727961574511e-69	0.0303747795485634	-2.87756400092489	0.033	0.216	0.152777777777778	1286	9498	0.271367179098176	0.0652006078990121
PIK3R5	1.30912362694895e-70	2.53084766699398e-69	0.266078675938673	2.43577749958199	0.263	0.063	4.17460317460317	1286	9498	0.183552808895998	0.452114912003404
NUCB2	1.86471636054811e-70	3.60151069483978e-69	0.203313196759343	-1.4177475374494	0.209	0.412	0.507281553398058	1286	9498	0.832012458337869	0.364381154771407
DUT	2.07780985798951e-70	4.00926447788298e-69	0.359998541727505	-1.30995683925591	0.313	0.489	0.640081799591002	1286	9498	1.21425902802857	0.650355318999298
SLC44A2	2.65648497544343e-70	5.12098656377267e-69	0.023255994497271	-2.89858731675199	0.03	0.239	0.125523012552301	1286	9498	0.358345774073942	0.0419319716936419
PDGFRA	3.4574519477697e-70	6.65871129865058e-69	0.0171781598639782	-4.72051463881107	0.018	0.226	0.079646017699115	1286	9498	0.685457775741206	0.0437947974743429
MARCKSL1	3.6970957435059e-70	7.11349255899775e-69	0.123784912522563	-2.10778985539422	0.129	0.332	0.38855421686747	1286	9498	0.87054202834933	0.231042327343682
SPON2	4.40201799891347e-70	8.46179577272201e-69	0.0263788079769303	-4.33838615481431	0.023	0.245	0.0938775510204082	1286	9498	0.804366921717774	0.0753826196520508
KIAA1217	4.77288810763807e-70	9.16602229867031e-69	0.00612773934047461	-4.08960427065154	0.009	0.177	0.0508474576271186	1286	9498	0.209560132701944	0.00916646672563278
SOD3	5.34184336557431e-70	1.02489677200182e-68	0.0242636321852276	-4.54446129339676	0.024	0.282	0.0851063829787234	1286	9498	1.15097327440314	0.0511019719095908
SVIL	5.4749063458928e-70	1.04943459787798e-68	0.0687320783065137	-2.11788524625644	0.081	0.302	0.268211920529801	1286	9498	0.500689770244591	0.1284473966107
GLMP	7.30536667619597e-70	1.39897771849153e-68	0.398716460360376	1.3067039858347	0.357	0.204	1.75	1286	9498	0.281632732879391	0.656118912830057
EPN2	7.79864063496783e-70	1.4920321041396e-68	0.0295531638487549	-2.70795072614272	0.037	0.229	0.161572052401747	1286	9498	0.284853812611016	0.0513550527413758
PLXNC1	8.3212039187234e-70	1.59050958894695e-68	0.316709598819083	1.78019287673085	0.288	0.114	2.52631578947368	1286	9498	0.229813642196696	0.533999366845559
PRKACB	8.41867969742259e-70	1.60762727354639e-68	0.385983019194701	1.50072729268884	0.336	0.18	1.86666666666667	1286	9498	0.355056997040535	0.659993463857455
ARHGEF10L	8.55493108031029e-70	1.6321103947295e-68	0.202973636076709	2.08870059840673	0.206	0.07	2.94285714285714	1286	9498	0.125486575094855	0.35417788427716
CBX5	8.75082009964247e-70	1.66791452772434e-68	0.172263268531841	-1.4387903725001	0.184	0.388	0.474226804123711	1286	9498	0.67492742701384	0.299109843412269
KCNE1	1.14290022494445e-69	2.1763350531095e-68	0.0962783500896942	3.31987301423252	0.107	0.015	7.13333333333333	1286	9498	0.0400283771541071	0.17570382009413
TSPAN18	1.25049958503111e-69	2.37899635206621e-68	0.0137171606957187	-3.43796431099168	0.019	0.196	0.0969387755102041	1286	9498	0.285439989078482	0.0239226332333384
RAPGEF5	1.45269515289977e-69	2.76107293152738e-68	0.0220869390408327	-3.34585782936676	0.03	0.227	0.13215859030837	1286	9498	0.483365847947265	0.0358996296879299
AMDHD2	1.49360479211167e-69	2.83617246726611e-68	0.27454157445706	1.59855348043022	0.27	0.129	2.09302325581395	1286	9498	0.19842483333899	0.460315663596651
ABHD3	1.62763232944754e-69	3.08778585565005e-68	0.180853035152445	2.18515056466942	0.187	0.06	3.11666666666667	1286	9498	0.114232581256226	0.321408108674792
CARD9	2.45112481151671e-69	4.64569398216412e-68	0.118952731817848	3.12831325075229	0.125	0.02	6.25	1286	9498	0.0567285867353178	0.231451712096086
GALC	2.78259622285365e-69	5.26902245594274e-68	0.252478012924357	1.64816301231629	0.267	0.122	2.18852459016393	1286	9498	0.190680173722837	0.403841621913546
IL32	2.8726873754029e-69	5.43454622863965e-68	0.0534299933143929	-3.56592167082656	0.049	0.345	0.142028985507246	1286	9498	1.65942892642141	0.131770986752808
LRRC17	2.98690801366291e-69	5.64536739006921e-68	0.0173365292688696	-3.64683503452841	0.023	0.214	0.107476635514019	1286	9498	0.382988200552952	0.0309634160802583
EGFL7	3.85759864917461e-69	7.28422278879957e-68	0.221526989454	-2.41629441204721	0.19	0.381	0.498687664041995	1286	9498	1.89299306403409	0.455889488500955
PRSS36	3.88737280542477e-69	7.33362273023396e-68	0.105663307724462	3.19443596740171	0.117	0.018	6.5	1286	9498	0.0403102975685387	0.196901884635304
HOXD8	5.97815110497707e-69	1.12674549006434e-67	0.0101974986310769	-3.77623966376705	0.012	0.18	0.0666666666666667	1286	9498	0.188448818572792	0.019680773957361
SCO2	6.33339748105751e-69	1.19259402103883e-67	0.430687357201559	1.33368899651556	0.332	0.211	1.57345971563981	1286	9498	0.388634726366837	0.816780169056229
ADAMTS9	7.8352220360531e-69	1.474023837904e-67	0.0134698415637438	-3.98569617530561	0.016	0.194	0.0824742268041237	1286	9498	0.389492027282843	0.027939720282473
CXorf36	1.13594107474947e-68	2.13504332188328e-67	0.0192238865174617	-3.39589040572083	0.025	0.206	0.121359223300971	1286	9498	0.379661013400745	0.032331744897352
RPS17	1.20541873569745e-68	2.26353329471994e-67	3.73066673199671	-0.590250481025113	0.838	0.881	0.951191827468785	1286	9498	7.92309048825818	5.24342997878232
TUBB2A	1.26179352934289e-68	2.36720396045576e-67	0.0523735378389216	-2.513262076833	0.066	0.23	0.28695652173913	1286	9498	0.361564059914881	0.0891000079810624
HPS1	1.29587687001548e-68	2.42890162367906e-67	0.434074360027348	1.2068891150404	0.383	0.239	1.60251046025105	1286	9498	0.378231620193509	0.699935401319398
GPR183	1.75216837590637e-68	3.28111308694866e-67	2.7732800490124	2.03486310812814	0.701	0.206	3.40291262135922	1286	9498	2.18770840794024	5.43237120104029
ASCL2	2.0975103780615e-68	3.92418093679911e-67	0.085981433532045	3.48827543204848	0.101	0.013	7.76923076923077	1286	9498	0.0365839751205251	0.146528558056987
RPL31	2.1324702757803e-68	3.98591290313669e-67	1.49213844453479	-0.753820395747492	0.671	0.796	0.842964824120603	1286	9498	4.15973129531183	2.34929450094724
LCP1	2.53189802912094e-68	4.72815069853964e-67	1.77398968761702	1.79066474316155	0.703	0.225	3.12444444444444	1286	9498	1.36973483805152	2.72750436657444
GNAI2	2.69218939262733e-68	5.02286327949837e-67	3.71527960072043	0.572832071957239	0.836	0.738	1.13279132791328	1286	9498	3.60771542984387	5.11330615963331
STXBP2	2.89343803813962e-68	5.39337913096384e-67	0.378012673939946	1.99295435403457	0.335	0.108	3.10185185185185	1286	9498	0.290456646066982	0.633750506959382
SDPR	5.4291123696503e-68	1.01106011001405e-66	0.0948711191751193	-2.75835555138544	0.084	0.336	0.25	1286	9498	1.38169717279499	0.217005986553482
GCLC	7.12699697489223e-68	1.32603951964562e-66	0.233573253484382	1.73285369324934	0.237	0.106	2.23584905660377	1286	9498	0.159359768398512	0.387460088404554
BNC2	7.71755891827188e-68	1.43460374067766e-66	0.048283723861521	-2.62269718212666	0.058	0.25	0.232	1286	9498	0.427876121625739	0.0873392041301769
TGFBR2	8.38251712220458e-68	1.55678604815765e-66	0.692377617836217	-1.07063701291451	0.488	0.613	0.796084828711256	1286	9498	2.18486405280965	1.11327278321583
SERBP1	9.23196490137125e-68	1.71297674161732e-66	0.988767673345054	-0.730289792443617	0.579	0.697	0.830703012912482	1286	9498	2.4123804365628	1.53984018880549
FAM96A	1.18618219743901e-67	2.19893264162689e-66	0.334229097285878	1.38527740628199	0.312	0.175	1.78285714285714	1286	9498	0.269516939441953	0.556707240395481
EXT1	1.19020169045311e-67	2.20437081336748e-66	0.0453029874826907	-2.31354625838418	0.058	0.244	0.237704918032787	1286	9498	0.297804644898783	0.0754030088906872
TAGLN	1.39482806882955e-67	2.58100409928632e-66	0.204978678163193	-3.64304230801851	0.167	0.383	0.436031331592689	1286	9498	5.00817052267828	0.564654903534337
SH3BP2	1.40060021652392e-67	2.58932457151358e-66	0.659619567531058	1.20070351704358	0.47	0.278	1.69064748201439	1286	9498	0.579959745290234	1.13079523532699
GAS7	1.42831811766344e-67	2.63816464699274e-66	0.656276097815207	1.43037416342692	0.468	0.212	2.20754716981132	1286	9498	0.506788714665623	1.08103739126993
THBS2	1.9490486859864e-67	3.59670357062163e-66	0.0139376760510039	-4.94669270017199	0.014	0.208	0.0673076923076923	1286	9498	0.558782248042274	0.0328541971725962
SLC45A4	2.14769941484621e-67	3.95968668682681e-66	0.0973649005482955	3.46345238879292	0.102	0.013	7.84615384615385	1286	9498	0.0418075462501917	0.200920574952981
PEPD	2.26280727914821e-67	4.1681238620172e-66	0.470919133077788	1.13607260163136	0.388	0.265	1.46415094339623	1286	9498	0.429834312839869	0.801383230310048
SMAP2	2.34777747748075e-67	4.32071940302645e-66	1.17885152700807	1.46053819322489	0.606	0.302	2.00662251655629	1286	9498	1.13024442126933	2.00759047737972
MYO6	3.16567385656843e-67	5.82065340710894e-66	0.015256751708876	-3.16706261179311	0.023	0.195	0.117948717948718	1286	9498	0.226220729911709	0.0245085428116809
WBP5	3.56736439384013e-67	6.55329681724533e-66	0.226452025441687	-1.3152224222632	0.228	0.415	0.549397590361446	1286	9498	0.826845069506816	0.401793114341341
ATP8B2	3.63399283325195e-67	6.66965827506161e-66	0.0175921190739161	-3.06722344791524	0.022	0.202	0.108910891089109	1286	9498	0.237388087821579	0.0367152163482182
RASGRP4	4.00490625524462e-67	7.33906268218119e-66	0.0977572274763194	3.28136906978777	0.111	0.016	6.9375	1286	9498	0.0429502580966267	0.161443957806475
FDPS	4.00595174730615e-67	7.33906268218119e-66	0.214192724409887	-1.36129833563818	0.226	0.414	0.545893719806763	1286	9498	0.782770946802167	0.358279227577276
SRGN	4.45100604296531e-67	8.14706687702009e-66	13.7781182996972	1.30479047522759	0.93	0.577	1.61178509532062	1286	9498	10.5828287557203	19.4590132107593
TNFAIP6	4.8713881669747e-67	8.90849625238012e-66	0.0168612105656851	-4.82642947647563	0.019	0.17	0.111764705882353	1286	9498	0.450739266364936	0.03819418152115
TMEM51	6.67630492921278e-67	1.21982280610342e-65	0.169579474793471	2.06376729500764	0.19	0.065	2.92307692307692	1286	9498	0.100085317367629	0.280152096598955
MAP1LC3A	7.24487208044048e-67	1.3225149133171e-65	0.0675660473138839	-1.99362677705834	0.081	0.3	0.27	1286	9498	0.456091107836005	0.12403520746717
DAG1	9.16674433483304e-67	1.67183956201955e-65	0.0455208253654393	-2.23198278103355	0.057	0.254	0.224409448818898	1286	9498	0.307412253412491	0.0813799407390908
RUNX1	1.03963125541172e-66	1.89438732976684e-65	0.761225639210786	1.25871022515515	0.497	0.257	1.93385214007782	1286	9498	0.63088442495324	1.28899553381267
MATN2	1.06680981372028e-66	1.94216792903211e-65	0.0148645165102319	-3.61226449523153	0.019	0.204	0.0931372549019608	1286	9498	0.323210133352019	0.0339329447261945
CALM2	1.38206020120605e-66	2.51383871185319e-65	5.74887923314489	0.541460242558193	0.876	0.829	1.05669481302774	1286	9498	5.87337260176455	7.94078637937784
SSR2	1.44390239566294e-66	2.6239726705069e-65	0.940119649495454	-0.791418809261369	0.567	0.691	0.8205499276411	1286	9498	2.39001459463624	1.45475763351668
SLC38A6	1.96493882534068e-66	3.56764697813867e-65	0.207744542826638	1.7932701523459	0.219	0.095	2.30526315789474	1286	9498	0.135000614185986	0.338353895292494
RPL12	1.97788947853349e-66	3.587951610791e-65	13.1154066870146	-0.484866067142806	0.925	0.958	0.965553235908142	1286	9498	24.8269213282199	17.6648652845159
SMAD3	2.10484425215345e-66	3.81484227450562e-65	0.0302912511935456	-2.60637561983699	0.039	0.222	0.175675675675676	1286	9498	0.274050257033223	0.0513945686974758
ARPC4	2.48795061576388e-66	4.50516588308573e-65	1.42226608982317	0.729365328853047	0.677	0.535	1.26542056074766	1286	9498	1.41426199939256	2.16033046738343
PTPRS	2.58863053243616e-66	4.68329867895914e-65	0.0126247105217572	-3.83348900227995	0.018	0.205	0.0878048780487805	1286	9498	0.327813314187334	0.0230139813324685
CSRP1	2.74015021021946e-66	4.95301060705654e-65	0.199154525095208	-1.54443793451512	0.213	0.39	0.546153846153846	1286	9498	0.872182041678798	0.331703130641809
DOCK9	2.83734264659603e-66	5.12412974939971e-65	0.0317121887030583	-2.64963102417061	0.037	0.246	0.150406504065041	1286	9498	0.405693986920009	0.0581928033556019
PMEPA1	3.00037951368037e-66	5.41375144428425e-65	0.0680297392720681	-2.55925865871125	0.078	0.299	0.260869565217391	1286	9498	0.754710414557147	0.125917824897063
SNAI2	3.52872223696306e-66	6.36141498118234e-65	0.0163324634074467	-3.79454129820414	0.022	0.183	0.120218579234973	1286	9498	0.33598022995928	0.027879012267441
INSIG1	4.45085885317382e-66	8.01668002312115e-65	0.700699815728042	1.69860487173411	0.371	0.213	1.74178403755869	1286	9498	0.711999306693782	1.77593525494024
P3H3	4.76057543022784e-66	8.56692559026551e-65	0.0119281317398707	-3.89338529748428	0.015	0.165	0.0909090909090909	1286	9498	0.191175980181743	0.0253512284515065
P2RX4	7.16249028089697e-66	1.28778910728014e-64	0.314789075331558	1.48913386435397	0.299	0.15	1.99333333333333	1286	9498	0.245339107649587	0.520493463220159
MYCT1	8.94093540426402e-66	1.6061243165589e-64	0.0203283123716771	-3.20350486451815	0.026	0.194	0.134020618556701	1286	9498	0.322778615155105	0.0382581294036258
CMTM6	9.8500771187567e-66	1.76787546802513e-64	1.42850510402608	0.851355235340833	0.676	0.501	1.34930139720559	1286	9498	1.38364129656269	2.19497639972355
HSPA1A	9.94985427820404e-66	1.78420575965781e-64	1.72895000782162	1.54292034696402	0.533	0.417	1.27817745803357	1286	9498	3.17985337791907	7.38331905508795
HES4	1.1631822397088e-65	2.08397495885692e-64	0.0912154550225119	-2.39268085301869	0.098	0.311	0.315112540192926	1286	9498	0.885989233077144	0.180342567353038
CNDP2	1.1779819786317e-65	2.10862929314328e-64	0.463552667287659	1.21300691310189	0.384	0.233	1.6480686695279	1286	9498	0.401859506389087	0.763121664315803
P4HA2	1.36208433748658e-65	2.4360308340652e-64	0.0336164237557772	-3.24684734667526	0.041	0.184	0.222826086956522	1286	9498	0.322975509036772	0.0615114901784446
SLA	1.41018294730071e-65	2.51983306754024e-64	0.944976991964233	2.10035307493382	0.554	0.153	3.62091503267974	1286	9498	0.777994076059942	1.59318426242341
ROBO4	1.54538376543258e-65	2.75899252898118e-64	0.0327242528332472	-3.23176948607009	0.035	0.201	0.174129353233831	1286	9498	0.404351362397891	0.0690492665433923
IL33	1.62180599095492e-65	2.89288574783779e-64	0.0251974692444061	-3.38331768072014	0.028	0.235	0.119148936170213	1286	9498	0.479105940961728	0.0529264272401306
CTSK	1.68894177267742e-65	3.00999377028789e-64	0.0923654682852693	-2.98821534817486	0.086	0.31	0.27741935483871	1286	9498	1.30155044946378	0.196473786292035
CRYAB	1.87225328503203e-65	3.33376047656712e-64	0.0115314226295065	-4.90242223587219	0.011	0.198	0.0555555555555556	1286	9498	0.421164362868132	0.029439868358337
SLC25A24	1.96039564061624e-65	3.48764865108405e-64	0.517029581041317	1.09956815463109	0.411	0.267	1.53932584269663	1286	9498	0.44868752024913	0.877624659084676
RASL10A	1.99255369930488e-65	3.54175547654901e-64	0.105458921045082	3.66894399299308	0.099	0.012	8.25	1286	9498	0.0451707302538181	0.237093362301921
RAB13	2.21390224623179e-65	3.93175867858785e-64	0.439674921171547	-1.12751802943121	0.366	0.503	0.727634194831014	1286	9498	1.46924774089229	0.720444855139264
VAPA	2.49965846319028e-65	4.43536426086534e-64	1.86865565727695	0.608455652762333	0.725	0.636	1.13993710691824	1286	9498	1.98895950686754	2.8896632390906
MFSD13A	2.82144320750742e-65	5.00196294054088e-64	0.129817031633034	2.40903968697922	0.152	0.041	3.70731707317073	1286	9498	0.0759439344762991	0.22424531991151
DICER1	4.05733266907724e-65	7.18671866052347e-64	0.719194981838882	0.985955359750103	0.502	0.359	1.3983286908078	1286	9498	0.702132700725775	1.16880474927954
ARID3A	4.49414791552624e-65	7.95350553943044e-64	0.201096297997108	1.91510266103029	0.212	0.081	2.61728395061728	1286	9498	0.134790056280039	0.335860941994712
GBA	5.06053860266142e-65	8.94807256928781e-64	0.299900043365266	1.4692924081538	0.286	0.147	1.94557823129252	1286	9498	0.208886590311308	0.510477913910335
RPS16	5.51379860723067e-65	9.74104420610752e-64	8.61949739577112	-0.491508200933736	0.911	0.943	0.966065747613998	1286	9498	16.2233456867153	11.3716174734277
AKR1C1	5.80177354524729e-65	1.02408870604326e-63	0.0237304438960828	-3.84327022650641	0.025	0.242	0.103305785123967	1286	9498	0.558034100132303	0.0520572748528589
MEG3	6.70200351187796e-65	1.18196324315908e-63	0.032990025916654	-4.09208802442954	0.037	0.241	0.153526970954357	1286	9498	0.867873301858203	0.0610102934246607
ACER3	7.02956080220361e-65	1.23865498892301e-63	0.379741107797906	1.28798880984305	0.337	0.202	1.66831683168317	1286	9498	0.326761467471506	0.638008152773896
PAPD4	7.44234907588656e-65	1.31025363305656e-63	0.426121055757827	1.2681019069617	0.374	0.222	1.68468468468468	1286	9498	0.390554030399255	0.706485187334024
IL2RA	1.48504432905292e-64	2.6122109909398e-63	0.173883599889231	3.60800467489062	0.171	0.017	10.0588235294118	1286	9498	0.100078102321476	0.325141852403494
ARPC1B	1.4951675422449e-64	2.6277407740285e-63	3.89692518847928	0.576721493970375	0.84	0.719	1.1682892906815	1286	9498	3.72967183123944	5.41200040730052
SIGLEC9	1.5092236939376e-64	2.65014980650859e-63	0.0931446887808152	3.13684508922834	0.114	0.017	6.70588235294118	1286	9498	0.0433926797199691	0.154845364681835
TRPM2	1.59946560629467e-64	2.80618429923729e-63	0.0799939283752442	3.93163102362514	0.085	0.008	10.625	1286	9498	0.0293767231164272	0.165470929838017
MITF	1.79000164137604e-64	3.1377584903534e-63	0.292214662372471	1.66105364136417	0.285	0.125	2.28	1286	9498	0.231705074363864	0.492585335156281
FMOD	2.217014687428e-64	3.88293193616056e-63	0.0128310269798531	-4.50087083529461	0.014	0.206	0.0679611650485437	1286	9498	0.454091604759843	0.0305040972065116
ARF4	2.22425395758517e-64	3.89225267974322e-63	0.456256351258759	-1.10810093689492	0.39	0.521	0.748560460652591	1286	9498	1.35056215786513	0.731572617399865
SMAD1	2.6678740220295e-64	4.66452840423572e-63	0.0275992361224371	-2.77910989236607	0.039	0.209	0.186602870813397	1286	9498	0.309626772812199	0.0421685741703016
FNBP1L	3.78987597232677e-64	6.62054151138219e-63	0.0146901711324456	-3.1355573965471	0.021	0.19	0.110526315789474	1286	9498	0.229710064252715	0.0236234415636206
LTBP4	4.20135759719414e-64	7.33304882763919e-63	0.0548949488497412	-3.11994784786619	0.06	0.306	0.196078431372549	1286	9498	0.899718509302373	0.142346686018787
ARHGDIB	4.58782140403798e-64	8.00070332307276e-63	1.63471209690162	1.01543953529251	0.694	0.457	1.51859956236324	1286	9498	1.67798978480549	2.42328450597521
SOD2	5.58390061521834e-64	9.72940760414738e-63	2.90321182478643	1.20677341440332	0.724	0.489	1.48057259713701	1286	9498	3.12566725219291	5.8358134749042
TSC22D3	6.62673708910493e-64	1.15365468414872e-62	4.73137261256703	0.894889653264947	0.855	0.736	1.1616847826087	1286	9498	5.07531879351329	7.61916772656149
GNA15	7.52371282787254e-64	1.3078583012798e-62	0.256319838829743	2.30294409418522	0.254	0.064	3.96875	1286	9498	0.17288275888489	0.441494943277064
GRB10	7.52538792992172e-64	1.3078583012798e-62	0.019978343098382	-2.87190578730943	0.025	0.194	0.128865979381443	1286	9498	0.235485348043743	0.0339166192285279
C1QTNF1	8.88173375279987e-64	1.54226102179713e-62	0.013147294648963	-3.79861241456563	0.016	0.212	0.0754716981132075	1286	9498	0.365451788429015	0.0318392152336555
OST4	9.79360260862973e-64	1.69914819959466e-62	1.02830037306662	-0.71479622018843	0.577	0.703	0.82076813655761	1286	9498	2.61385751633471	1.62973110618539
GNB4	1.63073702056179e-63	2.82684293598494e-62	0.740553757563897	0.938475383294887	0.49	0.36	1.36111111111111	1286	9498	0.679867205113247	1.25135650943302
PSTPIP1	1.79148536625089e-63	3.10284654006201e-62	0.217154158978061	2.6130678238149	0.215	0.045	4.77777777777778	1286	9498	0.137319034128926	0.383654038743939
SCN9A	1.84078651846981e-63	3.18551794871429e-62	0.129288566674708	3.46354906495059	0.096	0.017	5.64705882352941	1286	9498	0.055782507145908	0.290290524871601
CCSAP	1.9241914359364e-63	3.32701549898407e-62	0.162563891429645	2.12963097781241	0.177	0.056	3.16071428571429	1286	9498	0.10018133227525	0.278545393612431
PGF	2.10827663469061e-63	3.64220488575189e-62	0.0332742555050349	-3.39724295030953	0.037	0.185	0.2	1286	9498	0.443613140098209	0.0668032326400636
VCAN	3.21753695910763e-63	5.55380805552089e-62	0.693998750675238	-1.9787082553664	0.409	0.485	0.843298969072165	1286	9498	4.68445200094149	1.46965366797256
ATP6V0E1	4.2616189805972e-63	7.34975392414125e-62	2.30663712225801	0.544884691156906	0.75	0.698	1.07449856733524	1286	9498	2.53218146186566	3.39898451674859
MICAL1	4.5851376013299e-63	7.90099390232561e-62	0.230567971567614	1.79207439049647	0.229	0.095	2.41052631578947	1286	9498	0.176126125407327	0.436760941294799
BICC1	4.92369857333489e-63	8.47719739950169e-62	0.0119223581552848	-4.15964141520798	0.016	0.197	0.0812182741116751	1286	9498	0.407168640750477	0.0199262876002637
SKAP2	5.22223506070498e-63	8.98357199129241e-62	0.525183766913333	1.12653558032947	0.411	0.271	1.51660516605166	1286	9498	0.505718142764912	0.849408932613693
FAM3C	6.1806721557545e-63	1.06233246477274e-61	0.157660546195837	-1.42548637430724	0.173	0.372	0.46505376344086	1286	9498	0.595172527707831	0.28514546903727
FOXC1	6.35189129283014e-63	1.0908379133093e-61	0.0432667366284225	-2.60531766580447	0.046	0.252	0.182539682539683	1286	9498	0.491921378065845	0.0953361001867228
AKT3	6.39332468684551e-63	1.09702534081384e-61	0.0821119820941199	-1.79486918784628	0.092	0.296	0.310810810810811	1286	9498	0.40895368380458	0.150968903788763
KLHL6	6.47761339026453e-63	1.11054961325152e-61	0.198359873139059	2.23456464146807	0.203	0.061	3.32786885245902	1286	9498	0.148563038274638	0.392067096538857
PTPRB	6.81102454200595e-63	1.1667256301956e-61	0.0175713741855636	-3.15516674591031	0.025	0.221	0.113122171945701	1286	9498	0.437942149119365	0.0274842107601583
RNF166	8.54483648201228e-63	1.46249271288674e-61	0.387140606969104	1.5740835200522	0.334	0.162	2.06172839506173	1286	9498	0.356060173698088	0.699039973536148
OSMR	8.60366717735344e-63	1.47132131451641e-61	0.0079805693729782	-3.97474932102118	0.009	0.163	0.0552147239263804	1286	9498	0.171610122421914	0.0160888330292278
MEDAG	1.02967872613211e-62	1.75938118364947e-61	0.0103772380712892	-3.97130435920386	0.015	0.186	0.0806451612903226	1286	9498	0.314222367868557	0.0162364332197028
CACNA2D1	1.37131690406953e-62	2.34115742941189e-61	0.00757382143288154	-4.10431715698475	0.009	0.158	0.0569620253164557	1286	9498	0.178948283651627	0.023746346917435
EFNB2	1.40641416916691e-62	2.39905892604362e-61	0.0198720854296137	-3.36454319874464	0.024	0.22	0.109090909090909	1286	9498	0.536937338376532	0.0332379737156378
HPSE	1.59156872223682e-62	2.71261574245888e-61	0.152416431682146	2.70184058983242	0.165	0.032	5.15625	1286	9498	0.086866645792243	0.259409767081883
ROCK2	1.77611675965739e-62	3.0246135993528e-61	0.193507855041538	-1.29024027983261	0.21	0.399	0.526315789473684	1286	9498	0.69198897612942	0.320517685639453
C1QTNF6	2.1811158991399e-62	3.71118789913168e-61	0.0119539249541536	-3.67671074807512	0.014	0.168	0.0833333333333333	1286	9498	0.199025297750214	0.0269039163830539
PSMB5	2.83912895793751e-62	4.82675701148857e-61	0.253735222587342	-1.26375516580309	0.269	0.411	0.654501216545012	1286	9498	0.783780174119588	0.405343048472348
CFAP61	2.8579134517471e-62	4.85462637297191e-61	0.0403981920434411	6.66916271735267	0.055	0.001	55	1286	9498	0.00870759325355602	0.0658413992520481
TMEM26	3.12163988102377e-62	5.29817457733291e-61	0.0643894127123565	3.81755893908225	0.08	0.008	10	1286	9498	0.0239489416517255	0.119434812554676
B4GALT2	3.39337314346762e-62	5.75455985290303e-61	0.0197506307403763	-2.88501149728244	0.031	0.186	0.166666666666667	1286	9498	0.193029910309346	0.031121743798462
RASIP1	3.81304706131391e-62	6.46085494971712e-61	0.0161298300458592	-3.17238857951775	0.02	0.183	0.109289617486339	1286	9498	0.262582662881617	0.0307113483594586
MYO10	5.82509763000009e-62	9.86185627951391e-61	0.0226103528401811	-2.88978672586113	0.03	0.184	0.16304347826087	1286	9498	0.234237355854368	0.0433298149328855
MMP16	6.71974402117976e-62	1.1367006990494e-60	0.0103695426019141	-3.91667892443475	0.012	0.159	0.0754716981132075	1286	9498	0.185608087443077	0.0204433356040758
TNC	7.03764011508257e-62	1.18948423560417e-60	0.0138239983306401	-5.05020963223206	0.016	0.183	0.087431693989071	1286	9498	0.56819489227679	0.0271625529461249
EDF1	7.37881096337975e-62	1.24611051369089e-60	1.33695146996353	-0.569110896408876	0.659	0.765	0.861437908496732	1286	9498	2.96688026609551	1.98902755597732
DSEL	8.65071170880135e-62	1.45969074793814e-60	0.0166792787089514	-3.51179129947621	0.019	0.179	0.106145251396648	1286	9498	0.238163472663149	0.0372744809506087
TNKS1BP1	9.31207929271208e-62	1.5699825378967e-60	0.0216602462988968	-2.82073215971398	0.028	0.2	0.14	1286	9498	0.209079850346409	0.0365071987853279
PPP3CA	9.32663075557059e-62	1.57113093533052e-60	0.454472499685678	-1.00870555877921	0.379	0.537	0.705772811918063	1286	9498	1.38060813780022	0.767151435916788
FBLN1	9.38759558888619e-62	1.58008957594362e-60	0.0635866917002992	-4.55116868889449	0.054	0.301	0.179401993355482	1286	9498	2.9348568999199	0.169163659149545
AC069363.1	1.24464372981893e-61	2.0932082080857e-60	0.0644498198663861	4.51037069132729	0.072	0.004	18	1286	9498	0.0268909847316707	0.128041797644629
FAT4	1.27216006463948e-61	2.13771334040702e-60	0.0119440519241425	-3.24852566708601	0.017	0.193	0.0880829015544042	1286	9498	0.257521864066664	0.0204386906926022
EPB41L2	1.31855949015616e-61	2.21384938715301e-60	0.17271503148917	-1.5156428824953	0.183	0.379	0.482849604221636	1286	9498	0.745526663410264	0.311416807298577
ECM2	1.47746499463093e-61	2.47860015917464e-60	0.0138789764346141	-4.05328953079834	0.016	0.215	0.0744186046511628	1286	9498	0.417459366402416	0.0275248808619887
PDGFRL	1.59019959939556e-61	2.66552119472589e-60	0.0119637945916244	-5.44488415098395	0.012	0.211	0.0568720379146919	1286	9498	0.677338348787359	0.0309347554870245
RAB11A	1.73420693723887e-61	2.90451044711319e-60	0.446493720896831	-1.07887646294162	0.385	0.521	0.738963531669866	1286	9498	1.36493099366434	0.737328245344229
PNPLA6	1.75766136635046e-61	2.94136587597263e-60	0.297572395073181	1.45254835094718	0.276	0.146	1.89041095890411	1286	9498	0.234204236511738	0.546652156481264
SLC23A2	1.82589590771419e-61	3.05217861382984e-60	0.258732260225965	1.54430055785493	0.259	0.133	1.94736842105263	1286	9498	0.216485099037161	0.438794133522218
DST	1.82688655392052e-61	3.05217861382984e-60	0.373859731372202	-1.25764087402347	0.311	0.473	0.657505285412262	1286	9498	1.29452874567076	0.682686444615207
ACVRL1	1.84050405591578e-61	3.07240064399954e-60	0.0911498424880146	-1.87790565625335	0.103	0.291	0.353951890034364	1286	9498	0.492466356129879	0.166889583783873
GAS1	2.14608538003706e-61	3.57957166223273e-60	0.0177796516970705	-4.6672867977003	0.019	0.224	0.0848214285714286	1286	9498	0.798447837816987	0.041097548906565
SLC8B1	2.35797539808633e-61	3.92976540277129e-60	0.284501201300956	1.5340423021243	0.282	0.137	2.05839416058394	1286	9498	0.235398645119423	0.482833702951091
COL5A3	2.36208932084157e-61	3.93339221687965e-60	0.0283656660722735	-3.9102087503396	0.03	0.184	0.16304347826087	1286	9498	0.505837878223512	0.0621587648579781
ALDH1A1	2.40021586498719e-61	3.9936050691291e-60	0.310190657332931	2.0945785255662	0.25	0.09	2.77777777777778	1286	9498	0.247422472528296	0.612236980182654
FKBP14	2.43690836962349e-61	4.05133521662468e-60	0.0471581387255335	-2.31684693262357	0.061	0.226	0.269911504424779	1286	9498	0.287454652188853	0.0812936252038661
C14orf132	2.5120801950527e-61	4.17289000649547e-60	0.00750225427095841	-4.03700508018025	0.011	0.156	0.0705128205128205	1286	9498	0.171652713264625	0.0146455436399609
NXN	2.71962854876109e-61	4.51396074499603e-60	0.0116132935977853	-3.12356543027655	0.017	0.182	0.0934065934065934	1286	9498	0.207919182109575	0.018354844165558
RND3	2.74003599528284e-61	4.54411688466065e-60	0.0900256355683748	-2.06675470771704	0.075	0.312	0.240384615384615	1286	9498	0.776879947220276	0.216287608541403
OAZ2	2.92612424183604e-61	4.84876701918611e-60	0.671608259895112	1.01603622914801	0.488	0.328	1.48780487804878	1286	9498	0.637418356214482	1.05787036737905
FKBP1A	4.01702357354337e-61	6.65102459374852e-60	1.58819147221389	-0.852695221965374	0.688	0.719	0.956884561891516	1286	9498	3.88040673124113	2.52552640456893
GPC1	5.00635159572223e-61	8.28230896834276e-60	0.00804032599370408	-4.0891406557575	0.012	0.147	0.0816326530612245	1286	9498	0.189750675145047	0.0122704816698549
RANBP1	5.2285572312251e-61	8.64287322773927e-60	0.403130640746298	-1.13993955149174	0.363	0.495	0.733333333333333	1286	9498	1.20881003031567	0.653404147328161
ZNF330	7.12578552652943e-61	1.17694320913768e-59	0.313371594434825	1.3208590224123	0.301	0.179	1.68156424581006	1286	9498	0.265325948036191	0.512591842339448
GPBAR1	7.31642254118394e-61	1.20744765173571e-59	0.0841808449328312	3.68006868593961	0.086	0.01	8.6	1286	9498	0.0329870920708647	0.157006669990868
SPOCK1	7.38739323990881e-61	1.21816974311055e-59	0.00560605666694358	-4.84004280778989	0.006	0.144	0.0416666666666667	1286	9498	0.20320935114988	0.0132916351195682
LDHA	9.8288629107994e-61	1.61944876807076e-59	1.13406964936408	-0.849981430811494	0.581	0.699	0.831187410586552	1286	9498	3.14897762153177	1.88149543498495
SLC1A3	1.00080750265817e-60	1.64763921301364e-59	0.151711208314303	2.52891198642635	0.148	0.037	4	1286	9498	0.0845975911455903	0.290246614137672
UBE2D3	1.02378559827008e-60	1.68410241971511e-59	2.05147611469594	0.589165264998298	0.752	0.66	1.13939393939394	1286	9498	2.21617222047662	3.06787371819943
SERPINE1	1.08399750750722e-60	1.78170570080073e-59	0.113963079270832	-3.04301946357838	0.107	0.244	0.438524590163934	1286	9498	0.918667471746877	0.254576109492925
DOK5	1.12978125672311e-60	1.85545547979146e-59	0.00777403855126324	-3.63872986027307	0.012	0.154	0.0779220779220779	1286	9498	0.15906446207654	0.0118220302727944
SASH1	1.14876761072708e-60	1.88511186177437e-59	0.171776438492105	-1.31663028267059	0.179	0.403	0.444168734491315	1286	9498	0.727178324922064	0.30181614456662
NAP1L1	1.17572779525476e-60	1.92779471049082e-59	1.42423924673756	-0.644047172030803	0.659	0.754	0.874005305039788	1286	9498	3.42493390894457	2.20648613690068
GUCY1A3	1.2579929409182e-60	2.06101684485057e-59	0.0224198642127877	-3.34646603420577	0.027	0.234	0.115384615384615	1286	9498	0.550331104019262	0.0401773774488544
PFKP	1.26215170516093e-60	2.06616269863401e-59	0.0765264499737734	-1.8691586714986	0.099	0.27	0.366666666666667	1286	9498	0.384935871523392	0.128241427050877
DOCK1	1.26334768046838e-60	2.06645403431326e-59	0.0567825398097039	-1.93251241404275	0.072	0.273	0.263736263736264	1286	9498	0.334029591150259	0.103154424115565
LAMA5	1.32878923533874e-60	2.17174659324808e-59	0.0114437503250431	-3.48322214235425	0.018	0.18	0.1	1286	9498	0.269507297979797	0.0190526681731876
PLAT	1.45179753952495e-60	2.37087998831995e-59	0.0328820171878421	-3.20062522128161	0.029	0.251	0.115537848605578	1286	9498	0.773351831110647	0.0806982865837154
TSPAN9	1.46297941896604e-60	2.38722019498325e-59	0.018631293256486	-2.82712660267308	0.025	0.197	0.126903553299492	1286	9498	0.245141247499604	0.029871813629294
NR1H3	1.62277503471295e-60	2.64584019515166e-59	0.164028913138081	2.14668377915761	0.163	0.058	2.81034482758621	1286	9498	0.105904249961594	0.328580871539166
SLC29A3	2.5699007078961e-60	4.18671063158772e-59	0.114055409163144	2.48758998757354	0.131	0.034	3.85294117647059	1286	9498	0.0518540130511005	0.195638975408957
PLEKHM2	3.14649704124162e-60	5.12195216039805e-59	0.433590292676408	1.11956215394663	0.381	0.244	1.56147540983607	1286	9498	0.383767928693717	0.713773074398722
ARRDC3	3.21785764767528e-60	5.23391765946799e-59	0.922054043121498	1.20470315269767	0.509	0.331	1.53776435045317	1286	9498	0.921981759272502	1.68531969465753
IER3	3.35950280644311e-60	5.45993174283336e-59	5.52351297982216	1.27221523899367	0.771	0.509	1.5147347740668	1286	9498	6.15390450773704	12.3887801080872
BLOC1S1	4.05765823958733e-60	6.58931236843065e-59	1.2698943503611	0.694210379827215	0.638	0.535	1.19252336448598	1286	9498	1.34924857146525	1.93990195623358
PRICKLE1	4.1069852866013e-60	6.66408427919423e-59	0.0097515656467253	-3.99812194536904	0.01	0.171	0.0584795321637427	1286	9498	0.23470496743429	0.0178446240455036
SCPEP1	4.46094410182871e-60	7.23264411525726e-59	0.570251564355351	1.05181974590772	0.428	0.308	1.38961038961039	1286	9498	0.560505759227443	0.963907397547015
PLP2	4.50045210098806e-60	7.2908760732607e-59	0.285743368837367	-1.2078955170851	0.282	0.445	0.633707865168539	1286	9498	0.97191695633697	0.457422589541202
ADIPOR1	4.72617245968351e-60	7.65044455814318e-59	0.435269473798582	1.11195199069849	0.389	0.243	1.60082304526749	1286	9498	0.368810736363477	0.687826585951764
PTPRC	6.18905981487247e-60	1.00104960304459e-58	3.1761599986157	1.77761740054165	0.816	0.27	3.02222222222222	1286	9498	2.56956354575735	4.70928220812556
PCAT19	6.78099013300204e-60	1.09591814259402e-58	0.0285121409375262	-2.94334751640056	0.033	0.2	0.165	1286	9498	0.340964780252283	0.0579169634684338
MBP	7.4059159130166e-60	1.1959640979978e-58	0.5687929213523	1.78865781382483	0.432	0.175	2.46857142857143	1286	9498	0.567432891120788	0.946362950529736
HCST	9.25302750702306e-60	1.49306204582719e-58	1.41578132652201	1.90346435668115	0.632	0.205	3.08292682926829	1286	9498	1.25204792071856	2.43347072310523
DCBLD2	9.98448331030056e-60	1.60980958471637e-58	0.0426867548036598	-2.84003086453378	0.051	0.186	0.274193548387097	1286	9498	0.314494503887122	0.07437857444177
SOX18	1.1513478825381e-59	1.8548579894953e-58	0.0275556006665647	-3.16492824710406	0.026	0.201	0.129353233830846	1286	9498	0.433933920474437	0.0754041212006592
PDIA5	1.55805070628691e-59	2.5080786111751e-58	0.0223733971623263	-2.6114183138898	0.032	0.202	0.158415841584158	1286	9498	0.208691839876433	0.035992377771457
ATP6V0A1	1.57705285613766e-59	2.5366557786639e-58	0.377922583069746	1.31174896924265	0.327	0.194	1.68556701030928	1286	9498	0.33914014761496	0.642090432806094
SLIT3	1.70243806550971e-59	2.73616708565175e-58	0.0273056607388997	-3.90437956241737	0.029	0.237	0.122362869198312	1286	9498	0.70129734560973	0.0635069228199264
KIRREL	1.7937349217555e-59	2.88061908043631e-58	0.00926646038468348	-3.98860164499857	0.011	0.157	0.0700636942675159	1286	9498	0.188539236660131	0.0195704538121083
SLC46A1	1.81855969937751e-59	2.91817733894578e-58	0.0982934640471935	2.78181157820023	0.112	0.024	4.66666666666667	1286	9498	0.0431864105998938	0.179033701182362
CLMP	2.09657124878684e-59	3.36163505364329e-58	0.00480222521392504	-4.7171047798536	0.006	0.139	0.0431654676258993	1286	9498	0.189376052597671	0.0078937926087801
BCAM	2.46734754426087e-59	3.95301403322426e-58	0.029018041453027	-3.13990436691287	0.034	0.242	0.140495867768595	1286	9498	0.578726323666809	0.0558616485524237
ADGRE2	2.61012851250405e-59	4.17846992707569e-58	0.34240620953932	2.34545383766355	0.292	0.072	4.05555555555556	1286	9498	0.260409057970275	0.645919189703058
LBH	2.63465760863092e-59	4.21441408964532e-58	0.0169671084581717	-3.91169500788155	0.019	0.227	0.0837004405286344	1286	9498	0.519303986752591	0.039164967734166
ITGB1BP1	3.13222179064026e-59	5.00637560064619e-58	0.188246594170321	-1.30581480003007	0.206	0.386	0.533678756476684	1286	9498	0.629385488080493	0.324920079878932
TGOLN2	3.80313258998767e-59	6.07394086893467e-58	1.30922436479979	0.673308661904593	0.661	0.539	1.22634508348794	1286	9498	1.32313036930133	1.96680215776095
MSX1	4.06691789039307e-59	6.49012313341893e-58	0.0129819088771272	-3.86278793988129	0.015	0.192	0.078125	1286	9498	0.346384807445976	0.0333195922601273
SMAD5	4.68838215168569e-59	7.47599915923549e-58	0.177875306068806	-1.26086530764601	0.191	0.396	0.482323232323232	1286	9498	0.655443424279195	0.322889349907188
LGALS3	5.38816623703122e-59	8.5851166754707e-58	3.51594430742636	0.652455960972823	0.763	0.714	1.06862745098039	1286	9498	4.47279318698799	6.20002667719355
RP2	5.51284030671635e-59	8.77687414792433e-58	0.270210452821978	1.48102821032691	0.272	0.135	2.01481481481481	1286	9498	0.204739883387747	0.453975275949897
ZFP36L1	5.83434203021162e-59	9.28145053850044e-58	6.53965827056353	0.707773826045122	0.877	0.781	1.12291933418694	1286	9498	6.61882907262873	9.8818147475083
SFRP2	5.94506866385415e-59	9.45019176253527e-58	0.119663728408501	-4.83337371989839	0.1	0.297	0.336700336700337	1286	9498	5.95438632286647	0.313379476941752
PRMT1	6.46487007461709e-59	1.02684192210213e-57	0.187122534836621	-1.37026657395117	0.204	0.373	0.546916890080429	1286	9498	0.668756993107331	0.319174195644475
APOE	6.92967886837125e-59	1.0998088455752e-57	3.3810053594662	1.96722525229911	0.54	0.26	2.07692307692308	1286	9498	5.42461420465017	15.1131149238744
CNPY3	6.97554905011598e-59	1.10622398568988e-57	0.447190911873347	1.15312048268996	0.381	0.236	1.61440677966102	1286	9498	0.394602867935213	0.731891419789038
APOLD1	7.67101232482219e-59	1.21556502093338e-57	0.0697445936347103	-2.79349144990333	0.069	0.292	0.236301369863014	1286	9498	1.00973993398823	0.153923820139518
VWF	8.88908457539503e-59	1.40748461619301e-57	0.189815176079969	-2.91607982571186	0.148	0.367	0.403269754768392	1286	9498	3.79022855319001	0.503775110796497
SUN1	9.15998361343753e-59	1.44924791402314e-57	0.12799322981941	-1.5156403272448	0.142	0.348	0.408045977011494	1286	9498	0.568946576312814	0.227004057515927
FZD6	1.01315814385151e-58	1.60172096277584e-57	0.0198692623548098	-2.77009978918784	0.023	0.224	0.102678571428571	1286	9498	0.396125486594118	0.0373205625554324
NRN1	1.02032393024308e-58	1.61179419922212e-57	0.0218984197652288	-3.00941157864894	0.025	0.223	0.112107623318386	1286	9498	0.428328797622105	0.0489173087084387
P2RY6	1.26228977125189e-58	1.99247434421789e-57	0.118797697090801	2.64925961831118	0.133	0.025	5.32	1286	9498	0.0492028435697801	0.209244118074133
PDCD5	1.27409726159351e-58	2.0095493638762e-57	0.257070808560958	-1.1749687392475	0.268	0.434	0.617511520737327	1286	9498	0.866799504638627	0.411401067251488
CRABP2	1.48300551151745e-58	2.33723050297304e-57	0.0253701840215961	-4.4262598458792	0.029	0.191	0.151832460732984	1286	9498	0.63105352757487	0.0531295141027584
MZT2A	1.54713432694092e-58	2.43640649360541e-57	0.286283126115827	-1.09121916557232	0.271	0.469	0.577825159914712	1286	9498	0.994356164861659	0.502287040338416
RPL21	1.83624504685514e-58	2.88945257411725e-57	10.4837895999147	-0.523789650293668	0.939	0.956	0.982217573221757	1286	9498	19.3962592906213	13.2959790129894
SERPINF1	1.97013922511204e-58	3.09774253528654e-57	0.205355960858772	-3.03062615527189	0.192	0.331	0.580060422960725	1286	9498	2.57986933934527	0.376756326777461
SCARB1	2.02123215600617e-58	3.17561853984282e-57	0.245593400882412	2.03644842989472	0.239	0.069	3.46376811594203	1286	9498	0.160828349376417	0.435515425057869
B3GNT5	2.03017304720056e-58	3.18719897023388e-57	0.597258024432718	1.46060964719054	0.409	0.191	2.1413612565445	1286	9498	0.521635411680463	1.10673454306346
BLOC1S2	2.0798222045975e-58	3.2626206283713e-57	0.491836286813295	1.0375818899754	0.41	0.279	1.46953405017921	1286	9498	0.477288662330212	0.786024071081083
TUSC3	2.23223273248491e-58	3.49900326152211e-57	0.00963818174838504	-3.51199760213838	0.011	0.156	0.0705128205128205	1286	9498	0.158612850300904	0.0235305254442068
ANTXR1	2.2655859640204e-58	3.54854394163967e-57	0.0411269056320713	-2.9277308832043	0.044	0.228	0.192982456140351	1286	9498	0.459873407064017	0.0729319492758289
SERPING1	2.30768610925118e-58	3.61169778964455e-57	0.270028003542781	-2.39376605314335	0.234	0.391	0.59846547314578	1286	9498	2.38798197967429	0.51267593217943
SRM	2.48833092662122e-58	3.89141983663206e-57	0.193363755595104	-1.45292226717117	0.208	0.361	0.576177285318559	1286	9498	0.716672848177652	0.325020865083691
HRH1	2.64688148128076e-58	4.13618531089439e-57	0.320254397788365	1.5193915162448	0.26	0.126	2.06349206349206	1286	9498	0.191806345179145	0.60151066238578
LAPTM4A	2.95995121010764e-58	4.62184997030577e-57	2.19212313519944	-0.713932110567993	0.75	0.776	0.966494845360825	1286	9498	5.06116690292905	3.27178371712292
SLC39A14	3.04035639579284e-58	4.74375053637193e-57	0.0135565191410998	-3.27613694018532	0.018	0.165	0.109090909090909	1286	9498	0.168673299644266	0.0281327569268857
LUZP1	3.06612310919522e-58	4.78027903176296e-57	0.150700636375523	-1.42567633643946	0.172	0.344	0.5	1286	9498	0.547793556573535	0.26766788334773
MORF4L2	3.2797370826321e-58	5.1093924052455e-57	0.36994361116727	-1.06185547402878	0.341	0.475	0.717894736842105	1286	9498	1.00221285894001	0.627297621398886
GLB1	3.94317353594596e-58	6.13822696366312e-57	0.319715546286506	1.24723118601186	0.302	0.192	1.57291666666667	1286	9498	0.25754443391863	0.522813946387861
IL10	4.30208492471256e-58	6.69180244342837e-57	0.564022930811987	2.85092779096702	0.314	0.065	4.83076923076923	1286	9498	0.478576576472062	1.55555121325098
AC109826.1	4.67466237471689e-58	7.26577117491411e-57	0.0507981212862036	4.56833553267859	0.063	0.004	15.75	1286	9498	0.0169142826804667	0.0844439501075086
NFIC	4.80838285592094e-58	7.46789315932205e-57	0.611274996972247	-0.826886892672776	0.456	0.567	0.804232804232804	1286	9498	1.54853237523954	0.978152914226129
CD164	5.54405819881028e-58	8.60388664966742e-57	1.17520485482259	0.702047114385066	0.618	0.532	1.16165413533835	1286	9498	1.26927064758054	1.84310825865358
DOCK6	5.63533631084435e-58	8.73886109807711e-57	0.0156117016027675	-3.00010373610787	0.022	0.18	0.122222222222222	1286	9498	0.239421944662322	0.0263756555495613
KRT18	5.69979360812403e-58	8.83206950009998e-57	0.00689757127753299	-4.70591480599917	0.01	0.136	0.0735294117647059	1286	9498	0.250643741178373	0.0108848814267903
CNKSR3	6.43779038857004e-58	9.96801732247012e-57	0.0141109282749459	-3.61491702458322	0.016	0.164	0.0975609756097561	1286	9498	0.245744446588372	0.0321905951017789
EBPL	6.72417182141003e-58	1.04035033386282e-56	0.0814534078614526	-1.69597449292775	0.106	0.292	0.363013698630137	1286	9498	0.37854487776985	0.131325209486196
PDLIM2	7.75297079278935e-58	1.19861046552042e-56	0.233171630009916	-1.2583979018265	0.236	0.415	0.568674698795181	1286	9498	0.832568563867184	0.390383105829094
POU2F2	1.29991872060995e-57	2.00814688810208e-56	0.340128247176782	2.12317326764054	0.277	0.085	3.25882352941176	1286	9498	0.261654649201657	0.6230684332525
MGAT4A	1.39883575402879e-57	2.15931307764489e-56	0.634681904254551	1.20296889746983	0.462	0.255	1.81176470588235	1286	9498	0.623713677194958	1.05252067955096
CFI	1.4973329827463e-57	2.30960199215557e-56	0.0101264144466013	-3.73128273433137	0.013	0.166	0.0783132530120482	1286	9498	0.238658186727287	0.0223561652594433
OLFML3	1.51940336203077e-57	2.34186551601082e-56	0.0251930373526494	-3.36893966379518	0.033	0.196	0.168367346938776	1286	9498	0.40560108916396	0.0414617791988473
PARK7	1.54681676227292e-57	2.382309063534e-56	0.815363023811471	-0.739097926949198	0.527	0.649	0.812018489984592	1286	9498	2.02955104122466	1.27433021858746
S100A3	1.68166019911207e-57	2.58802277344776e-56	0.00942974188401902	-4.53594544267219	0.01	0.116	0.0862068965517241	1286	9498	0.149120684102698	0.0237658348620843
PRKDC	1.81981497270379e-57	2.79851697961471e-56	0.240722687613784	-1.16614431203553	0.24	0.425	0.564705882352941	1286	9498	0.830920334218303	0.428478009583529
SIGLEC10	1.89386148882081e-57	2.91018125371488e-56	0.118833845505808	3.07660645869317	0.13	0.02	6.5	1286	9498	0.0659429500083092	0.227393690282828
TCN2	2.02397942302195e-57	3.10777294311064e-56	0.376730346421513	1.39977119561624	0.33	0.167	1.97604790419162	1286	9498	0.313367396139823	0.649158438543655
APH1B	2.21248354694412e-57	3.39464879209514e-56	0.312609451959006	1.31563342181062	0.295	0.174	1.69540229885057	1286	9498	0.262231663420842	0.52587313237798
KITLG	2.29192224653538e-57	3.51387686423125e-56	0.0373726876512399	-2.49618247456182	0.047	0.203	0.231527093596059	1286	9498	0.280991815159694	0.0740931018580754
COL16A1	2.49008829775885e-57	3.81481527216656e-56	0.0173368521903197	-3.9914804953667	0.017	0.178	0.0955056179775281	1286	9498	0.357726728623827	0.0401918992119221
C8orf4	2.66913637969607e-57	4.08603313510186e-56	0.0325286029518936	-3.51287736283136	0.03	0.234	0.128205128205128	1286	9498	0.661878894886022	0.0832771248350535
BCL6B	2.76985636399535e-57	4.23702444105062e-56	0.014443577646635	-3.60526067063272	0.018	0.154	0.116883116883117	1286	9498	0.214194979000115	0.0274728443605873
FNBP1	3.13176263268156e-57	4.78702181331348e-56	0.778536081799797	1.07676132449235	0.523	0.343	1.52478134110787	1286	9498	0.803901734028694	1.25539836381654
TMC6	3.31257747826621e-57	5.0595944493097e-56	0.297559158561376	1.97665403583125	0.281	0.101	2.78217821782178	1286	9498	0.269395164557455	0.519747822500252
DRAM1	3.35390148862607e-57	5.118860625385e-56	0.227613049770049	1.50692736821722	0.234	0.126	1.85714285714286	1286	9498	0.175691363496656	0.387634922472006
FAM171A1	3.43818041945717e-57	5.24354803415185e-56	0.00630258531528938	-3.8057431748816	0.01	0.153	0.065359477124183	1286	9498	0.159817348648091	0.00948385310388423
GLI3	5.25806465360167e-57	8.01302210236188e-56	0.00519278959795577	-4.01284495448496	0.01	0.155	0.0645161290322581	1286	9498	0.178591295965648	0.00731123058519523
NME1	5.52538236900357e-57	8.41408377407378e-56	0.151363997756526	-1.63564301247442	0.164	0.3	0.546666666666667	1286	9498	0.563315767779659	0.279631596610103
WFS1	6.24557386916132e-57	9.50366596477553e-56	0.015505374728594	-2.95796114108569	0.026	0.186	0.139784946236559	1286	9498	0.267329245032148	0.0220570392773377
PFKFB3	6.28257578626437e-57	9.55280942961652e-56	0.497145980364137	1.46120277150287	0.372	0.19	1.95789473684211	1286	9498	0.462920945432215	0.907443113745444
RP3-460G2.2	7.51578530640245e-57	1.14193806837323e-55	0.049832735398331	4.56082965538349	0.062	0.004	15.5	1286	9498	0.0138091811743533	0.0814146152414641
ZMYND15	7.71030475062074e-57	1.17061687459125e-55	0.111087292538896	2.84842849495026	0.122	0.024	5.08333333333333	1286	9498	0.0613613293508705	0.193372588547171
PFN2	1.09512892513169e-56	1.66143662565383e-55	0.0186863040371041	-3.40554442292024	0.021	0.156	0.134615384615385	1286	9498	0.197247505807754	0.0370305178110557
PALM	1.22180312858345e-56	1.85223164354858e-55	0.0117616801601679	-3.34219750339057	0.017	0.186	0.0913978494623656	1286	9498	0.259737622128018	0.0196333763989335
UAP1	1.2855011238875e-56	1.94734233685018e-55	0.0465757964729525	-2.32844969535129	0.061	0.222	0.274774774774775	1286	9498	0.318296945007078	0.0816510285112048
FXYD1	1.45875405710898e-56	2.20814680128674e-55	0.00878793321438121	-4.42686919814437	0.012	0.22	0.0545454545454545	1286	9498	0.518147333418484	0.016427534859566
C16orf45	1.65187728110918e-56	2.49861825106075e-55	0.0213203636770241	-2.86485584593022	0.026	0.188	0.138297872340426	1286	9498	0.21949442888217	0.0454949405274842
LPP	2.39233192938579e-56	3.61593044189145e-55	0.47640050737426	-1.03206752808847	0.386	0.543	0.710865561694291	1286	9498	1.53235745345389	0.801957834605265
S100A6	2.42794722529195e-56	3.66703130403283e-55	14.0428129371356	-0.605882230803701	0.941	0.952	0.988445378151261	1286	9498	29.9454769916372	20.6426269373534
KANK3	2.57295344780233e-56	3.88315108081335e-55	0.0240401177734613	-2.85647724548187	0.027	0.204	0.132352941176471	1286	9498	0.369701788798573	0.0539941726362415
TMA7	2.83852536159453e-56	4.28077461478509e-55	1.20014948608676	-0.598659713508155	0.628	0.741	0.847503373819163	1286	9498	2.77489487005212	1.91202157959057
VKORC1	3.36472368362893e-56	5.07056615100102e-55	0.408449509829191	-1.06806170503622	0.367	0.489	0.750511247443763	1286	9498	1.19550883050036	0.645477394297544
ZFHX4	3.45299076843966e-56	5.19972252288995e-55	0.0118613460246135	-3.99586873298407	0.013	0.186	0.0698924731182796	1286	9498	0.375463465311096	0.0256833328773569
LRCH4	4.01385455775686e-56	6.03982458620507e-55	0.281742984162513	1.60031801606454	0.26	0.123	2.11382113821138	1286	9498	0.238789194704339	0.523436671241146
LPAR5	4.04666442228424e-56	6.08468452651465e-55	0.0603694767590615	4.00901813926459	0.072	0.006	12	1286	9498	0.025242233270468	0.0994521485131776
SIRPB1	4.64833368702111e-56	6.98419877963298e-55	0.130088985347643	2.8046135728529	0.144	0.026	5.53846153846154	1286	9498	0.0712968211680101	0.215886465260074
VCAM1	4.69175146693473e-56	7.04422063811451e-55	0.00496682584099783	-4.99672079763965	0.008	0.153	0.0522875816993464	1286	9498	0.265440317737953	0.00749525533515993
KCNK6	5.01832626755867e-56	7.52897301590343e-55	0.367759791790165	1.51380585405672	0.328	0.128	2.5625	1286	9498	0.265349364792385	0.592828323059561
DNAJB4	5.123960386269e-56	7.68177783462884e-55	0.0856031390705581	-1.86119487904043	0.087	0.272	0.319852941176471	1286	9498	0.417299351618897	0.179885485027396
LPXN	5.23583825528278e-56	7.84371075601367e-55	0.267370696309576	1.9572121668702	0.255	0.09	2.83333333333333	1286	9498	0.2145345906404	0.477225883798528
PER1	6.33606651112142e-56	9.48494204345528e-55	0.894395762247094	1.09874003459752	0.532	0.353	1.5070821529745	1286	9498	0.889084626950955	1.66944232004824
ADAMTS6	7.15655083515923e-56	1.07052929552614e-54	0.0160813836863516	-3.48953711242241	0.017	0.152	0.111842105263158	1286	9498	0.21807925303412	0.0349145523950988
SRPX	7.58960097112256e-56	1.13447209214151e-54	0.00775790853034453	-4.29603550488632	0.012	0.182	0.0659340659340659	1286	9498	0.352958021699187	0.0125631146921091
IFNAR2	1.0711648392201e-55	1.59996873225378e-54	0.393384456100238	1.18378062647733	0.346	0.22	1.57272727272727	1286	9498	0.371055971295853	0.647881740606712
TEK	1.34683322701878e-55	2.01024762318046e-54	0.0175885423900222	-3.04171512629423	0.019	0.215	0.0883720930232558	1286	9498	0.449458401757407	0.0332043191842986
ANK2	1.64592496067394e-55	2.45485898432919e-54	0.0246368630073959	-3.76523073165906	0.026	0.211	0.123222748815166	1286	9498	0.521785620974905	0.0605088751067145
EGFR	1.99707168208808e-55	2.97639927127062e-54	0.00531943659661116	-4.30953375474139	0.01	0.163	0.0613496932515337	1286	9498	0.247412513494433	0.0072699413228938
EIF3E	2.05699581304152e-55	3.06345986859353e-54	1.28763038262056	-0.620012565994104	0.631	0.768	0.821614583333333	1286	9498	3.32064845920152	2.06580583165618
SLC38A1	2.22581116583516e-55	3.31244434422933e-54	0.0109536707390019	-3.77080407567497	0.015	0.206	0.0728155339805825	1286	9498	0.433316251995391	0.0180830557354141
CD59	2.6469119702424e-55	3.93623927354949e-54	1.24416223839149	-0.8554666061677	0.606	0.65	0.932307692307692	1286	9498	3.25423792220779	2.04381076976033
BMPR2	2.68170523903319e-55	3.9850611015472e-54	0.213892834557531	-1.20017794307952	0.225	0.418	0.538277511961723	1286	9498	0.814453777530037	0.343534990080293
NDFIP2	2.84607570507538e-55	4.22622463330835e-54	0.00797759235157502	-3.73835806607882	0.011	0.151	0.0728476821192053	1286	9498	0.162623525676117	0.0131810264073427
TMEM204	3.09617186830089e-55	4.59423923645027e-54	0.008625259871341	-3.30544830706068	0.016	0.169	0.0946745562130177	1286	9498	0.202980573569796	0.0122814475250605
CPXM1	3.21522875703562e-55	4.76741625559284e-54	0.0236121246029881	-3.68880390134357	0.025	0.213	0.117370892018779	1286	9498	0.499982310561065	0.0481463722840953
FGD5	3.31581053736629e-55	4.91296628452542e-54	0.0242993106242202	-2.5875501840087	0.03	0.196	0.153061224489796	1286	9498	0.241796069599899	0.048769202006462
SPON1	3.78359526096316e-55	5.60198396807375e-54	0.00395477979822223	-5.03036271672889	0.007	0.162	0.0432098765432099	1286	9498	0.305137855647528	0.00567047820622689
SLC37A3	3.96711864680083e-55	5.86942721657508e-54	0.00720045671922231	-3.94468206449347	0.008	0.146	0.0547945205479452	1286	9498	0.150070883768271	0.0190730761819955
SLIT2	4.39605659714582e-55	6.49931193484799e-54	0.00414120060342671	-4.77176083979491	0.006	0.127	0.047244094488189	1286	9498	0.150596467950343	0.00612409603706233
RP11-11N9.4	4.78523379810613e-55	7.06953863666348e-54	0.0637409671705214	3.5088720083277	0.084	0.009	9.33333333333333	1286	9498	0.0282054354163705	0.105872307613583
CSF1	4.8804099404772e-55	7.2049048277634e-54	0.016026077834759	-3.12894560355991	0.022	0.194	0.11340206185567	1286	9498	0.30575565359268	0.029392367538032
DPYD	7.0629263122201e-55	1.04193561927148e-53	0.292898248368549	1.52974893984259	0.281	0.139	2.02158273381295	1286	9498	0.257528521198834	0.512503589973911
ODF2L	7.65533790036681e-55	1.128509107041e-53	0.110054928062972	-1.55053469782566	0.125	0.332	0.376506024096386	1286	9498	0.545025918183014	0.199383137839487
CISD2	7.67497615497907e-55	1.13058302590653e-53	0.471856866666804	1.05888131118381	0.388	0.249	1.55823293172691	1286	9498	0.416339058700272	0.783544040603588
MXD1	8.26461980386277e-55	1.21655922696599e-53	0.776272387938338	1.80731863824838	0.448	0.168	2.66666666666667	1286	9498	0.732004928279855	1.54318451346484
UQCR10	8.53310989950275e-55	1.25517099891309e-53	1.36595287673965	0.654253912622228	0.634	0.559	1.13416815742397	1286	9498	1.57855281461468	2.19759322323703
SMTN	8.89764134455012e-55	1.30784374839263e-53	0.028895105149392	-2.63367352484546	0.034	0.187	0.181818181818182	1286	9498	0.227343034295563	0.0641184263071028
RP11-14N7.2	9.34468704531884e-55	1.37256007476792e-53	0.0219323422684301	-3.12964461986044	0.025	0.161	0.15527950310559	1286	9498	0.20208792185702	0.0550955065299997
TGM2	1.09139276328225e-54	1.60189310931788e-53	0.0634761015378409	-2.66035084085852	0.063	0.254	0.248031496062992	1286	9498	0.795884912062513	0.14128483707628
NDRG1	1.13238878835786e-54	1.66086416292458e-53	0.155947538589779	-1.49387662672725	0.156	0.361	0.43213296398892	1286	9498	0.653798763877048	0.337674057250273
FRMD4A	1.24583551242086e-54	1.82593610589393e-53	0.452992270644116	1.14105585908319	0.376	0.215	1.74883720930233	1286	9498	0.356037099335113	0.774041823790591
PGRMC1	1.57949145009826e-54	2.31328260790365e-53	0.221422138186262	-1.15423377612983	0.233	0.414	0.56280193236715	1286	9498	0.729596671398376	0.355826317130897
SSC5D	1.72699219627403e-54	2.5274848300048e-53	0.0174670617371468	-3.62247629399851	0.02	0.172	0.116279069767442	1286	9498	0.292334673962034	0.0339311002213042
FMNL2	1.97114277735283e-54	2.88272530529431e-53	0.232338790593219	1.42795776543509	0.236	0.135	1.74814814814815	1286	9498	0.194360992516695	0.395297387290264
HSD17B4	1.97870468990639e-54	2.89170097195175e-53	0.323009476231718	1.23852921477014	0.302	0.187	1.61497326203209	1286	9498	0.271244591207555	0.551063420853933
KYNU	2.0341475181815e-54	2.97058708428534e-53	0.22387160386326	2.32098886767436	0.233	0.053	4.39622641509434	1286	9498	0.15330966155667	0.37331892132616
CANX	2.26420962996943e-54	3.30418341328178e-53	2.10391914763576	0.55775306100235	0.735	0.641	1.14664586583463	1286	9498	2.18591718235989	3.18153914988209
ELF1	2.31679102382759e-54	3.37848714027847e-53	1.10675493723464	0.852827729563603	0.607	0.48	1.26458333333333	1286	9498	1.29803005538692	1.72989597592648
GRAMD4	2.33609240652124e-54	3.4041880660427e-53	0.225884789124211	1.6638810010603	0.23	0.101	2.27722772277228	1286	9498	0.179797932012038	0.390747740936717
CBR3	2.46678043079532e-54	3.59204992573272e-53	0.0262901907976654	-2.75463672107758	0.031	0.181	0.171270718232044	1286	9498	0.228470440001471	0.0466851671429344
TMEM43	2.50157935655331e-54	3.64011178198392e-53	0.149703145331261	-1.30250735069785	0.166	0.372	0.446236559139785	1286	9498	0.58957703290163	0.244290285067186
PEAR1	3.12258384638682e-54	4.54049638236433e-53	0.0109783187559647	-3.51261089830086	0.013	0.162	0.0802469135802469	1286	9498	0.210426644700762	0.021264476294258
AFAP1L1	3.13577838955376e-54	4.55641843447042e-53	0.0124683100769667	-3.43667537499397	0.017	0.147	0.115646258503401	1286	9498	0.179330977227839	0.0283092270431042
HTRA3	3.17909316187242e-54	4.61605236715653e-53	0.0388558512163697	-4.1454650086635	0.039	0.229	0.170305676855895	1286	9498	1.01241433360753	0.0804480899046743
GCNT1	3.21958996458752e-54	4.67151227242045e-53	0.191540762213189	1.92041926772736	0.186	0.069	2.69565217391304	1286	9498	0.121986415456305	0.356306432589643
SETBP1	3.46801054830235e-54	5.02836757999924e-53	0.0167067688708595	-3.31626574848766	0.02	0.188	0.106382978723404	1286	9498	0.290423359700234	0.0371456116485847
TNNI2	3.97291614552845e-54	5.75633296488807e-53	0.0878169704654013	3.04142769601878	0.109	0.018	6.05555555555556	1286	9498	0.0489653451925131	0.141067534594471
HNRNPA1	4.70360377158979e-54	6.81016069611278e-53	1.92524654560793	-0.58292018031957	0.727	0.792	0.917929292929293	1286	9498	4.31024775970635	2.84883565076949
MAP3K8	4.95745042927384e-54	7.17257920626014e-53	1.30077274522341	1.34114802228554	0.608	0.308	1.97402597402597	1286	9498	1.28079576313601	2.30165299105777
TCEA3	5.17115619449565e-54	7.47644583989083e-53	0.00481978281903306	-4.16155337395205	0.009	0.137	0.0656934306569343	1286	9498	0.145899388995758	0.00731563522424333
LRIG3	5.62281231714875e-54	8.12366314774395e-53	0.00844941857850467	-3.61863185229649	0.013	0.16	0.08125	1286	9498	0.192410198220175	0.0132498047903985
CXCL14	6.87631556015926e-54	9.92761945630674e-53	0.17267972652916	-4.595121204724	0.138	0.293	0.47098976109215	1286	9498	9.88897860052108	0.488374468737182
PYCR1	7.02359974971377e-54	1.01330526879488e-52	0.00501330812080858	-5.38469359500031	0.004	0.108	0.037037037037037	1286	9498	0.107531378847673	0.0137073844722219
CYGB	7.15320180749148e-54	1.03127019524339e-52	0.0228754915506286	-3.95445638336179	0.024	0.182	0.131868131868132	1286	9498	0.425639844888534	0.0562700243328419
TMEM251	1.00065774396497e-53	1.44161472993222e-52	0.210584648725447	1.48636890605583	0.233	0.121	1.92561983471074	1286	9498	0.166477643358856	0.342646654793504
FAM101B	1.02408167196879e-53	1.47431445810599e-52	0.0546094023380526	-2.21865148568461	0.056	0.224	0.25	1286	9498	0.354036201551478	0.113428077556566
CAT	1.03827976284598e-53	1.49369531580514e-52	0.470430878520617	1.07012379108639	0.392	0.27	1.45185185185185	1286	9498	0.449936443343117	0.760989965816231
HACD4	1.38180141311503e-53	1.98648632328767e-52	0.198366627831729	1.83981678190672	0.208	0.081	2.5679012345679	1286	9498	0.150605587940886	0.338993330409294
RPS9	1.535430723381e-53	2.20578260820319e-52	10.8454274451956	-0.365743630664533	0.934	0.951	0.982124079915878	1286	9498	17.535579022954	13.7550835183233
CD109	1.8674531733008e-53	2.68086506116215e-52	0.221283285027145	-1.19509209880665	0.22	0.406	0.541871921182266	1286	9498	0.78380934672166	0.386717803850116
GMIP	2.40971615888898e-53	3.45687832574469e-52	0.166850893945254	2.08626870161932	0.184	0.059	3.11864406779661	1286	9498	0.127404950733746	0.289568480128017
KLHDC8B	2.59385562148388e-53	3.71840926980941e-52	0.229205894525604	1.51687094098317	0.218	0.122	1.78688524590164	1286	9498	0.183596092968957	0.435779473525306
GPCPD1	2.7833117338686e-53	3.98718735961882e-52	0.612205765447726	1.14512236392414	0.435	0.29	1.5	1286	9498	0.666831315348811	1.09683962571996
MFAP5	2.80137285911638e-53	4.01023044197485e-52	0.0394409490108389	-4.83169444757445	0.038	0.247	0.153846153846154	1286	9498	2.41331832575099	0.081166459837673
CLEC3B	2.91867848757639e-53	4.17521174202348e-52	0.052591417640496	-2.84670340624898	0.054	0.252	0.214285714285714	1286	9498	0.609497639220266	0.101985036372833
JAM2	3.35235858746351e-53	4.79222020893816e-52	0.0156374792948344	-3.15781927229372	0.019	0.203	0.0935960591133005	1286	9498	0.359780468310644	0.0335411674688832
ICAM2	3.4334224082618e-53	4.90464753450431e-52	0.094488728683054	-2.17720143510491	0.102	0.258	0.395348837209302	1286	9498	0.62494294268866	0.181708610003796
TANC1	3.95165917224229e-53	5.64097957365304e-52	0.00579297619100982	-3.53257181135205	0.01	0.15	0.0666666666666667	1286	9498	0.177524203073431	0.00818385599520915
CD200	4.10424850174494e-53	5.85468308762618e-52	0.0144464942199662	-3.35767049873344	0.017	0.157	0.10828025477707	1286	9498	0.222713448040765	0.0304985114543772
APBB2	4.44114971302877e-53	6.33082149050358e-52	0.0187994709121171	-2.91356047593384	0.023	0.178	0.129213483146067	1286	9498	0.220809655641357	0.0395299750364798
FAU	4.63836352060972e-53	6.60730814770924e-52	8.52081587661915	-0.398743647009415	0.904	0.949	0.952581664910432	1286	9498	15.4506205263827	11.4532237475324
C1QTNF2	4.7146349503656e-53	6.71124648369365e-52	0.0110382345069862	-3.59751078149394	0.015	0.159	0.0943396226415094	1286	9498	0.19807648345326	0.020628031812059
TRA2B	4.885566752883e-53	6.9496930285054e-52	1.26220212590746	0.730425362468889	0.622	0.538	1.15613382899628	1286	9498	1.46447259967358	2.33939118564877
KDELR2	5.20176264723505e-53	7.39429831766276e-52	0.652952253200287	-0.939463061908121	0.488	0.549	0.888888888888889	1286	9498	1.63848063236297	1.04101745977267
HDLBP	5.50668408934684e-53	7.82226594329261e-52	0.508954198072223	-0.96603092614299	0.415	0.499	0.831663326653307	1286	9498	1.26832914427564	0.853211909690323
NOTCH3	5.67832266852552e-53	8.06043859079717e-52	0.0285427091345924	-3.71567148187492	0.034	0.24	0.141666666666667	1286	9498	0.899065446255259	0.0501801677102715
TTC3	6.27184628452732e-53	8.89673009990357e-52	0.461487079235282	-0.999736805407628	0.375	0.53	0.707547169811321	1286	9498	1.39003650830348	0.800223849996124
GPR65	6.3018661565203e-53	8.93307130664843e-52	0.319327336060897	2.31837467207411	0.294	0.078	3.76923076923077	1286	9498	0.288456974338859	0.531584805151303
TIMP1	6.51630354386166e-53	9.23059634590704e-52	4.46314641442332	-1.0412934280187	0.841	0.823	1.02187120291616	1286	9498	15.6110923442245	8.4752806823063
PCBP1	9.61970884969555e-53	1.36171875829826e-51	2.00503777796709	0.510505689151413	0.728	0.677	1.07533234859675	1286	9498	2.30525369745715	3.01336705505344
LIFR	1.2106275699171e-52	1.71251073461653e-51	0.0147313603366281	-3.35363825452791	0.019	0.197	0.0964467005076142	1286	9498	0.355373430079102	0.0299068315375825
TAX1BP3	1.34170740226052e-52	1.89660992747119e-51	0.144297056618071	-1.35254030475402	0.166	0.33	0.503030303030303	1286	9498	0.486321046811034	0.23878145378752
SHANK3	1.38798715341162e-52	1.96066466437734e-51	0.0479247375396235	-2.52925587192283	0.048	0.237	0.20253164556962	1286	9498	0.531550541505074	0.113070524760613
SOX7	1.41549849607061e-52	1.99813657661594e-51	0.0140377709167256	-3.3201474224807	0.019	0.158	0.120253164556962	1286	9498	0.240914133817781	0.0227618654930615
PODN	1.45016918419906e-52	2.04565561292959e-51	0.0166460205573655	-4.21556557118063	0.019	0.202	0.094059405940594	1286	9498	0.537022184885266	0.0340620992144539
CD9	1.45270572604065e-52	2.04781066200688e-51	2.06717532237033	-0.891832320441169	0.693	0.714	0.970588235294118	1286	9498	6.08407485265967	3.4542292657358
RGS16	1.49793185360918e-52	2.11009845221462e-51	0.0406357633388092	-3.66963894701788	0.044	0.239	0.184100418410042	1286	9498	0.914706895172301	0.0803526608278262
CXCL12	1.55405447208324e-52	2.18763881614547e-51	0.127640031877245	-2.82420178648293	0.103	0.323	0.318885448916409	1286	9498	1.66474576458195	0.293562286916545
TET2	1.83897286390099e-52	2.58692378131158e-51	0.535333636352486	1.26963048627687	0.416	0.231	1.8008658008658	1286	9498	0.50945284314961	0.907262286101141
ITPR3	1.93315341187843e-52	2.7175263925014e-51	0.0187759013422371	-3.09150036303296	0.023	0.158	0.145569620253165	1286	9498	0.198946945471119	0.0441455604961236
S100A9	2.02161690887859e-52	2.83991706805027e-51	2.79602891314908	2.22336602115604	0.642	0.154	4.16883116883117	1286	9498	2.62996941586338	6.51864896977529
FBL	2.5930608006271e-52	3.64014807689692e-51	0.180655414209545	-1.21103465225406	0.203	0.382	0.531413612565445	1286	9498	0.645976319966801	0.304023437624956
GMFB	2.66370824757404e-52	3.73673902677991e-51	0.347736048656936	1.1849345228818	0.32	0.2	1.6	1286	9498	0.323730697468604	0.58778455429752
PTMS	2.89079219560022e-52	4.05249936315531e-51	1.80802302632652	-0.656966381567545	0.702	0.711	0.987341772151899	1286	9498	4.02447193533848	2.83133637913361
VEGFC	3.41057920776357e-52	4.77787076179384e-51	0.00939805061485388	-3.74425550610629	0.011	0.138	0.0797101449275362	1286	9498	0.188300330451918	0.024014197938618
CTDSPL	3.49812275894382e-52	4.8971306126759e-51	0.0321581167284124	-2.29319894534101	0.041	0.207	0.198067632850242	1286	9498	0.238682477609777	0.0556446187985024
MARCH2	4.20252066053665e-52	5.87918448575006e-51	0.465926039675138	1.0356594348689	0.397	0.266	1.49248120300752	1286	9498	0.42975060694117	0.739489305834224
SET	4.26680975069874e-52	5.96501178577368e-51	1.14377552745745	-0.633223289177042	0.608	0.705	0.862411347517731	1286	9498	2.68749364905504	1.79083432998031
P3H1	4.48773770027069e-52	6.26955179475532e-51	0.0874475295966779	-1.73013932595418	0.11	0.263	0.418250950570342	1286	9498	0.361173853392709	0.142956714943921
ASGR1	4.55601149159709e-52	6.36055552049033e-51	0.178153016861783	1.78360032767024	0.19	0.079	2.40506329113924	1286	9498	0.125206775896964	0.302060175069648
VSTM4	4.74668474502094e-52	6.62219612640412e-51	0.0103290351375409	-3.89631459636212	0.009	0.143	0.0629370629370629	1286	9498	0.175410569562019	0.028523054370654
ENPP1	4.89852628146847e-52	6.82933962826432e-51	0.00924455951826775	-4.87648295817087	0.011	0.131	0.0839694656488549	1286	9498	0.279419772680416	0.0167499195631062
KIAA0226L	5.1413165960857e-52	7.16290909979022e-51	0.118814391958312	2.81557931685047	0.128	0.021	6.09523809523809	1286	9498	0.0633984543212831	0.249020165897961
MRGPRF	5.22799145280268e-52	7.27866930730052e-51	0.00840693303864826	-4.45040184064273	0.009	0.153	0.0588235294117647	1286	9498	0.260619404462699	0.0182847563470767
PRAF2	6.42749886249359e-52	8.94254965111428e-51	0.0260191050958116	-2.73630246635558	0.029	0.173	0.167630057803468	1286	9498	0.178272045997484	0.063313401603449
TK1	6.97005828010698e-52	9.69076801560902e-51	0.0243907323374597	-3.15958066741275	0.032	0.133	0.240601503759398	1286	9498	0.215318530312374	0.0431535491983911
HSPA12B	7.46005304244202e-52	1.03649292750534e-50	0.00583043860871935	-3.82183113303332	0.01	0.139	0.0719424460431655	1286	9498	0.156658551361286	0.0108165113072117
MIF	7.77228179772139e-52	1.0791350766891e-50	0.523200435586097	-0.889402869040842	0.406	0.557	0.728904847396768	1286	9498	1.54673009027414	0.897945167340467
SMS	7.87170909370414e-52	1.09219291109433e-50	0.891893821865653	0.889911362469389	0.539	0.359	1.50139275766017	1286	9498	0.80995054377731	1.43398811658016
ITGA2	8.22579718397569e-52	1.14054273932734e-50	0.0199164560901497	-3.03286358117324	0.023	0.167	0.137724550898204	1286	9498	0.250707824494189	0.0439419742707577
ADAM17	8.41050697763666e-52	1.16535755043718e-50	0.555291476785933	0.982037414140552	0.425	0.3	1.41666666666667	1286	9498	0.538602084116573	0.962518671023484
GAPDH	9.160660107804e-52	1.26843273893802e-50	4.9826911345444	-0.643047310610333	0.844	0.878	0.96127562642369	1286	9498	11.1532366724898	7.71576725173089
PRCP	1.05957811722998e-51	1.46614698034433e-50	0.379990688665903	-1.34757313318719	0.328	0.445	0.737078651685393	1286	9498	1.51246673781568	0.661182332395181
CREB3L1	1.28688121432055e-51	1.7794551614096e-50	0.012476331561208	-3.94338724478193	0.015	0.12	0.125	1286	9498	0.161471053961092	0.0268346932833717
SERTAD4-AS1	1.58384398800194e-51	2.18859422140581e-50	0.00669198439383356	-3.87931789370007	0.009	0.138	0.0652173913043478	1286	9498	0.14803935080322	0.0120528585893918
SGCD	1.61706008790912e-51	2.23297297445355e-50	0.00692331274767244	-4.08657762170601	0.009	0.14	0.0642857142857143	1286	9498	0.180553472847694	0.0138219974554766
PLB1	1.67250909882457e-51	2.30797159735145e-50	0.0700207752370601	3.57294048762413	0.079	0.008	9.875	1286	9498	0.0277921967252199	0.129746121218983
RHOU	1.71910239069484e-51	2.37065621118985e-50	0.355622506240082	1.52318273474315	0.298	0.14	2.12857142857143	1286	9498	0.292889548571187	0.651435876287147
HOXD-AS2	1.79535561697092e-51	2.47412923753514e-50	0.00302124783408653	-4.0683780090632	0.006	0.133	0.0451127819548872	1286	9498	0.123802579228766	0.00404055129129731
FBXO17	2.37941841082431e-51	3.27678523211144e-50	0.00555048500223609	-4.49416189862174	0.006	0.132	0.0454545454545455	1286	9498	0.154585570705741	0.018131991899312
FZD2	2.3942732793843e-51	3.29500700326928e-50	0.101656377801925	2.47408277693013	0.125	0.029	4.31034482758621	1286	9498	0.0526902714984261	0.159761850592336
SERPINE2	2.4379468302242e-51	3.35283758175616e-50	0.00684218237903567	-4.58025398197425	0.009	0.15	0.06	1286	9498	0.273670838221622	0.0130209339045371
TTC28	2.69219047528858e-51	3.69998472971449e-50	0.0251147428075458	-2.39817607389649	0.036	0.201	0.17910447761194	1286	9498	0.240945047210449	0.0449870288258778
NPC1	3.95671113752592e-51	5.43418669693089e-50	0.231321849242088	1.41429811364252	0.239	0.128	1.8671875	1286	9498	0.183609340916475	0.38058222997111
HPS3	4.02476982581247e-51	5.52392175078886e-50	0.258376729098812	1.46429048997709	0.25	0.128	1.953125	1286	9498	0.211228725209055	0.45296406237175
PCDH18	4.48344404140327e-51	6.14928585111115e-50	0.010359139190721	-3.71396599936747	0.012	0.158	0.0759493670886076	1286	9498	0.234987496592871	0.0197142908933076
RIT1	5.38018903725946e-51	7.37078710208143e-50	0.312680104941043	1.20651887870717	0.306	0.191	1.6020942408377	1286	9498	0.300452878988438	0.509817297363929
HSPH1	5.38130276628636e-51	7.37078710208143e-50	0.569107012563709	1.08348916721461	0.375	0.271	1.38376383763838	1286	9498	0.592491353403595	1.29194312991246
SNX5	5.62171119432156e-51	7.69488304339402e-50	0.580998109424224	0.875842028059978	0.437	0.332	1.31626506024096	1286	9498	0.591427180946205	0.952486620076787
BACH1	6.4049416247419e-51	8.76104515098625e-50	0.491907265210599	1.10384950954396	0.397	0.25	1.588	1286	9498	0.478781039938466	0.846308587819064
INPPL1	7.21129098260511e-51	9.85737344484182e-50	0.323267612591253	1.2777496685787	0.288	0.168	1.71428571428571	1286	9498	0.278096802439788	0.585676004350169
CCRL2	7.7232233456783e-51	1.05500478259706e-49	0.166684751113925	1.97540355416785	0.173	0.062	2.79032258064516	1286	9498	0.12027555039249	0.307613627621881
EGR2	8.16889414400662e-51	1.1151337069885e-49	0.332689647884463	1.89425456293735	0.21	0.106	1.9811320754717	1286	9498	0.324232093362789	0.842341763883391
GLT8D1	8.79149743713424e-51	1.19931859191121e-49	0.0953984188216008	-1.5847029048672	0.117	0.291	0.402061855670103	1286	9498	0.385401923868291	0.154563320628014
RRAS	9.36797644717991e-51	1.27710244393086e-49	0.167388056073293	-1.34134108712243	0.181	0.341	0.530791788856305	1286	9498	0.591170986564925	0.296557753256206
ZBTB20	1.11902061057461e-50	1.52449660228551e-49	0.109846918983504	-1.61773805944646	0.121	0.333	0.363363363363363	1286	9498	0.560376967071549	0.196607544673581
FAM20C	1.15809370823169e-50	1.57666963000637e-49	0.357801724634296	1.34849243574748	0.309	0.167	1.8502994011976	1286	9498	0.317472996781827	0.634612085316245
ITGA4	1.32759709876506e-50	1.80622610642305e-49	0.332326807838775	1.96676970111995	0.295	0.094	3.13829787234043	1286	9498	0.284254981669787	0.596142057369767
ASAP2	1.41719856184117e-50	1.92683949141419e-49	0.0609733152109966	-1.83157062722054	0.072	0.254	0.283464566929134	1286	9498	0.328307148807041	0.109365282067688
MIF4GD	1.42574476322491e-50	1.93716150928397e-49	0.243033677739222	1.36312321946558	0.26	0.145	1.79310344827586	1286	9498	0.212247079133774	0.377804583076828
ANO1	1.44589412900914e-50	1.96322440968272e-49	0.00691356963296075	-4.32810653889241	0.009	0.122	0.0737704918032787	1286	9498	0.156492085681315	0.0137689903475435
VASN	1.49870942603116e-50	2.03357637961273e-49	0.00291655848485006	-5.45145000816143	0.004	0.119	0.0336134453781513	1286	9498	0.161875329516697	0.00523367692046179
TMEM123	1.5295277264859e-50	2.07400690179942e-49	1.2231877711405	0.771540940278646	0.635	0.503	1.2624254473161	1286	9498	1.38858403598727	1.90732331075909
TGFB3	1.65088919756429e-50	2.23707608954323e-49	0.015314847041624	-3.64526391279413	0.019	0.151	0.125827814569536	1286	9498	0.244073132680876	0.0269092727139105
C4orf48	1.76079607101234e-50	2.38441624052565e-49	0.932863783213518	0.880637005491052	0.557	0.35	1.59142857142857	1286	9498	0.894231511152063	1.54980244720968
CSGALNACT2	1.82101240563391e-50	2.46431538813085e-49	0.458683639301675	1.04774716088912	0.391	0.249	1.57028112449799	1286	9498	0.440497607955427	0.755414310082652
GLA	2.32533023802348e-50	3.14469543648491e-49	0.24913749894289	1.41845548877359	0.235	0.131	1.79389312977099	1286	9498	0.195341710527334	0.468754326889575
RXRA	2.35615274063133e-50	3.18425728908624e-49	0.417975892130914	1.06527131327424	0.365	0.248	1.47177419354839	1286	9498	0.412620220283905	0.707882204408027
GLIPR2	2.51669645318073e-50	3.39896349322126e-49	0.666181360050343	0.975698736700183	0.457	0.312	1.46474358974359	1286	9498	0.667960815639524	1.10913675932786
TMEM44	2.65275767976e-50	3.58034096685162e-49	0.0090626986654172	-3.69798852967639	0.011	0.137	0.0802919708029197	1286	9498	0.138998329051367	0.0204453709603041
FES	2.83934462347954e-50	3.82962501740939e-49	0.274388257289871	1.40031973993218	0.266	0.141	1.88652482269504	1286	9498	0.237888187208012	0.468226256174275
ITGA3	3.57787443153582e-50	4.822528093343e-49	0.0115427139310054	-3.43422480698615	0.014	0.142	0.0985915492957747	1286	9498	0.16947530069244	0.0227600008967022
HMCN1	3.6201556213589e-50	4.87627995739644e-49	0.0248401701439065	-3.07067204290472	0.03	0.179	0.167597765363128	1286	9498	0.313892395717288	0.0488674551588721
SMAD9	4.61857927900962e-50	6.21701198836978e-49	0.00601220514045875	-4.3722574551214	0.006	0.127	0.047244094488189	1286	9498	0.132399470052192	0.0201889164242513
NHP2	4.83370698278137e-50	6.50228085112518e-49	0.247821622864555	-1.10304855306012	0.247	0.414	0.596618357487923	1286	9498	0.771566169519561	0.435409969696797
DMWD	5.1192064429851e-50	6.88177295272546e-49	0.0239523015840775	-2.65141046249422	0.025	0.175	0.142857142857143	1286	9498	0.192972590599794	0.0570356584811073
ADAMTS18	5.36153009108761e-50	7.20275971667686e-49	0.0175261984996675	-3.43526707529922	0.024	0.165	0.145454545454545	1286	9498	0.358120923797108	0.0303356897584537
HIC1	5.3973133701131e-50	7.24603598544483e-49	0.0472332073742614	-2.17458607441742	0.051	0.233	0.218884120171674	1286	9498	0.339474877469249	0.106851666756213
GPX7	6.47510336990265e-50	8.68725203606436e-49	0.0108344060735897	-3.33954442318738	0.015	0.144	0.104166666666667	1286	9498	0.139687743332895	0.0211078406508977
FN1	9.10833452417231e-50	1.22120265856125e-48	1.47223087422178	-1.2176190104887	0.491	0.715	0.686713286713287	1286	9498	12.8376021945437	6.30295324588
HLA-C	9.51979336947916e-50	1.27552663767035e-48	9.38023915629702	0.468336461408486	0.914	0.903	1.01218161683278	1286	9498	10.0654115400416	12.411898541633
FLT1	1.0014638379309e-49	1.34094422468069e-48	0.0132559825938656	-3.35410053763472	0.018	0.166	0.108433734939759	1286	9498	0.284415473925343	0.0221446792830256
WTIP	1.18644691217216e-49	1.58758641200941e-48	0.00926195699679089	-3.42937371953033	0.013	0.149	0.087248322147651	1286	9498	0.185034409646391	0.0165657516627541
SLC18B1	1.52245805532429e-49	2.03586140085822e-48	0.175146267215002	1.95428893363834	0.167	0.065	2.56923076923077	1286	9498	0.122020201872647	0.327187728055839
SMC4	1.57861884922123e-49	2.10957103491387e-48	0.104592765964293	-1.82879401057495	0.114	0.246	0.463414634146341	1286	9498	0.421213613947596	0.216908226062197
OLFML2A	1.64976173826423e-49	2.203191679278e-48	0.0233975587272488	-2.98413276720016	0.024	0.193	0.124352331606218	1286	9498	0.329870312910036	0.0614196206660107
GGH	1.69543973125946e-49	2.26270421465062e-48	0.0264482181238987	-2.6961624311878	0.03	0.151	0.198675496688742	1286	9498	0.176626395289861	0.0594982192099577
INPP5D	1.74765198640302e-49	2.33085332930322e-48	0.311281956680357	1.66322478892653	0.292	0.118	2.47457627118644	1286	9498	0.276447326862722	0.541604442965426
ENDOD1	1.76682115551924e-49	2.35487213630237e-48	0.0386714919869766	-2.10393874763764	0.047	0.223	0.210762331838565	1286	9498	0.304004008064783	0.0708110215933284
PLEKHO1	1.8092283451324e-49	2.4098114289923e-48	0.734081118166118	0.900465312311812	0.496	0.335	1.48059701492537	1286	9498	0.711397277594755	1.23017222295134
TPST1	1.82833018354414e-49	2.43365733742705e-48	0.0130420358764309	-3.31520560206901	0.014	0.16	0.0875	1286	9498	0.196059084926214	0.0364552720730726
NOP10	2.07480190697246e-49	2.75992161924206e-48	1.35468175682659	0.651147831165093	0.634	0.541	1.17190388170055	1286	9498	1.50499087892261	2.16947500641202
CAMK2N1	2.12152557421915e-49	2.82022577806644e-48	0.0156877129818522	-3.48997988802675	0.019	0.171	0.111111111111111	1286	9498	0.293684174203997	0.0261359951281475
TUBB	2.59114856292679e-49	3.44225946851119e-48	1.49393745697151	-0.802829749906698	0.652	0.677	0.963072378138848	1286	9498	3.61715649246574	2.438420678874
TACC2	2.65412188942976e-49	3.52361152606505e-48	0.00744474173115361	-3.44022539466823	0.012	0.141	0.0851063829787234	1286	9498	0.133383947143344	0.0108058705473563
PYGL	2.74749168075493e-49	3.6451852044212e-48	0.182350300243439	1.60143694489935	0.202	0.092	2.19565217391304	1286	9498	0.122561429109252	0.295617115307979
MT1X	2.83524878869023e-49	3.75915840376375e-48	0.16617885204986	-1.99925897668972	0.159	0.367	0.433242506811989	1286	9498	1.32029865058172	0.325350248389679
ARPIN	3.28778159099739e-49	4.35631060807155e-48	0.291917261979283	1.2236232298489	0.29	0.175	1.65714285714286	1286	9498	0.235701596035049	0.46410150284128
ITGBL1	3.6079233714652e-49	4.77738007288794e-48	0.0082374075209819	-4.66564247591943	0.009	0.143	0.0629370629370629	1286	9498	0.269216260875191	0.0237400114225117
ANGPTL4	3.93472561411251e-49	5.20671416172554e-48	0.0484145349930465	-2.8141643599527	0.045	0.226	0.199115044247788	1286	9498	0.549942703588291	0.15039247942888
ZNF385D	4.76917390194491e-49	6.30680527919086e-48	0.00271708334206022	-4.76508715107973	0.005	0.126	0.0396825396825397	1286	9498	0.16741345396797	0.00445401762116875
GOLM1	5.11886197087992e-49	6.76482937154241e-48	0.076486482728549	-1.69219171319785	0.093	0.253	0.367588932806324	1286	9498	0.312057009248955	0.129532078337136
GGA2	5.49646351614332e-49	7.25912250580308e-48	0.330529461630267	1.29958487454252	0.302	0.173	1.74566473988439	1286	9498	0.312667483518343	0.611103378091491
SFRP4	6.90929159753105e-49	9.1190968880548e-48	0.0792134269621758	-4.89237688584445	0.073	0.255	0.286274509803922	1286	9498	4.24246673163017	0.232746936328974
SNHG18	7.78120426035827e-49	1.02632011228728e-47	0.00555144477445446	-4.10235154443936	0.009	0.132	0.0681818181818182	1286	9498	0.169138600646225	0.0079149596341933
HDAC7	8.10691484106226e-49	1.0685861321995e-47	0.196522630761091	-1.19468847795552	0.196	0.39	0.502564102564103	1286	9498	0.714889490227329	0.364226745969769
LSM7	9.96360026656801e-49	1.31246672168114e-47	0.497599029902351	-0.813935837562637	0.404	0.551	0.733212341197822	1286	9498	1.38250590740194	0.822652756949178
IGFBP3	1.04200766442417e-48	1.37170645785644e-47	0.0144172074675299	-4.4506892174688	0.018	0.192	0.09375	1286	9498	0.725696644156832	0.0282474696092136
ARHGEF15	1.10424310168449e-48	1.45269155677858e-47	0.0144597266446451	-3.19364698712143	0.017	0.147	0.115646258503401	1286	9498	0.204325628084383	0.0270671424334611
MILR1	1.10880822640363e-48	1.45775247330099e-47	0.116031298474629	2.47137545839291	0.127	0.03	4.23333333333333	1286	9498	0.0648166371014536	0.212108583256677
CRYL1	1.17154237183172e-48	1.53923227222085e-47	0.285293417116742	1.27376334819615	0.286	0.164	1.74390243902439	1286	9498	0.233174210619251	0.459832104795002
ATF3	1.24395906794988e-48	1.6333198654796e-47	1.61738636580983	1.08024658302872	0.58	0.403	1.43920595533499	1286	9498	1.87262199778058	3.47307373931886
CACNA2D3	1.25436634901903e-48	1.64592000767533e-47	0.088172847956034	3.00231020643357	0.096	0.016	6	1286	9498	0.0419810831990035	0.152974837276328
SNX8	1.53239932275844e-48	2.00944275534067e-47	0.248919253259693	1.35644307665497	0.245	0.135	1.81481481481481	1286	9498	0.186240173774152	0.417195542573984
PTPRE	1.59677986697886e-48	2.09251352613323e-47	0.996300236358411	0.994323336283911	0.554	0.342	1.61988304093567	1286	9498	0.969242875399592	1.69078982917654
NFKBIA	1.64278737953365e-48	2.15141554949378e-47	5.3737688784807	0.882758153350472	0.813	0.722	1.12603878116343	1286	9498	6.67441833334762	10.2685733587164
ADORA3	1.64910313146185e-48	2.15829429178233e-47	0.0538812835458873	3.70986040580648	0.066	0.007	9.42857142857143	1286	9498	0.0218852005670427	0.0924558391519775
PPDPF	1.72319451692559e-48	2.2538096326722e-47	0.589670432759443	-0.768787103343617	0.439	0.575	0.763478260869565	1286	9498	1.58029504031978	0.979411795301976
NUDT4	1.82233805610706e-48	2.38194721190709e-47	0.283388608403656	-1.35476299273916	0.253	0.437	0.578947368421053	1286	9498	1.26936665683189	0.514172151148598
TKT	1.96313834073779e-48	2.56433366657892e-47	0.902480847135988	0.76546229245691	0.54	0.412	1.31067961165049	1286	9498	0.88686281922151	1.45605463697198
EIF5A	1.99639506276744e-48	2.60609796650265e-47	0.669628550177269	-0.905413367182744	0.481	0.558	0.862007168458781	1286	9498	1.71932698070217	1.09366306316349
SCARF2	2.0470986561697e-48	2.67056912735146e-47	0.026298922250219	-2.91404257462055	0.028	0.158	0.177215189873418	1286	9498	0.227244853201852	0.0593973856408149
RAB10	2.15766677894124e-48	2.81300436388749e-47	0.731210833288475	0.767852710566757	0.505	0.396	1.27525252525253	1286	9498	0.718152273235551	1.15990882272593
ROBO1	2.19494361511141e-48	2.85976639558064e-47	0.00776728390557024	-3.83847328662924	0.011	0.13	0.0846153846153846	1286	9498	0.14775111050868	0.0127717865293911
GLT8D2	2.29533424192031e-48	2.9886459125555e-47	0.00711132135310355	-3.77477384276091	0.012	0.152	0.0789473684210526	1286	9498	0.220097543028445	0.0106531970176727
TMEM45A	2.31358912001887e-48	3.01048368892712e-47	0.0104489031449455	-3.33636653249072	0.016	0.14	0.114285714285714	1286	9498	0.148132833614062	0.0156427944130777
SRP14	2.38739463905146e-48	3.10453067124316e-47	3.16864584700736	-0.441619252798705	0.804	0.868	0.926267281105991	1286	9498	6.19651142488523	4.63976547410546
MANSC1	2.41818682320901e-48	3.14255917569268e-47	0.0124569135194676	-2.99710498827222	0.017	0.155	0.109677419354839	1286	9498	0.172476509030019	0.0249719335353786
FAM43A	2.59620589833148e-48	3.37174558734681e-47	0.0378841801348966	-2.30039761071121	0.044	0.205	0.214634146341463	1286	9498	0.337966314965897	0.0744778094380044
SLC6A6	2.76459967114585e-48	3.58814633788936e-47	0.572137754618808	1.3047607072738	0.429	0.213	2.01408450704225	1286	9498	0.53374942680463	0.96955276426414
GPC6	2.85974543503352e-48	3.70912180750576e-47	0.00510245313332014	-4.81633720624188	0.005	0.118	0.0423728813559322	1286	9498	0.150331438578292	0.0125909469807765
B3GNT2	2.86146349601164e-48	3.70912180750576e-47	0.356861902218219	1.21074791430103	0.327	0.186	1.75806451612903	1286	9498	0.323248652748717	0.597288798301796
P2RX7	2.88073738568078e-48	3.73172228410556e-47	0.135739606021088	2.10912570507511	0.141	0.047	3	1286	9498	0.0874160357324805	0.247131296867672
IL1R1	2.95160777605304e-48	3.82108968406255e-47	0.198832222232588	-1.36663061451183	0.192	0.393	0.488549618320611	1286	9498	0.835418402422837	0.371377886034004
CADPS2	3.38141504121442e-48	4.37471917919767e-47	0.00518271614651189	-3.88622222502519	0.007	0.129	0.0542635658914729	1286	9498	0.1343077265898	0.00883923970660215
IMPDH2	3.72700199170644e-48	4.81875244774835e-47	0.114002623277032	-1.38396609561486	0.134	0.314	0.426751592356688	1286	9498	0.454217687875028	0.191232124641377
PRKCH	3.76953790560861e-48	4.87064608185546e-47	0.035143582214693	-2.228481425069	0.051	0.214	0.238317757009346	1286	9498	0.347536001721123	0.0535137156764185
ADGRG1	3.93468197860773e-48	5.08079576868692e-47	0.0141580018354086	-3.41732815738545	0.015	0.135	0.111111111111111	1286	9498	0.170691024279513	0.0396058282143221
BIRC5	4.67333876955686e-48	6.03077582220182e-47	0.017857928409684	-3.92305696104576	0.017	0.117	0.145299145299145	1286	9498	0.240496866266141	0.0419192883492426
ZNF710	5.14962474400127e-48	6.64118377881079e-47	0.152735318321956	1.84043759260448	0.167	0.064	2.609375	1286	9498	0.108559870167354	0.281159895765135
TNFAIP8	5.43682663850705e-48	7.00712024984474e-47	0.427808815366916	1.48067018820205	0.362	0.179	2.02234636871508	1286	9498	0.451690867476865	0.712508209413441
DPT	5.62087565990339e-48	7.2397306485012e-47	0.0389957842624364	-4.64047428628403	0.039	0.223	0.174887892376682	1286	9498	1.61271345832267	0.0845785115782538
ARHGAP23	6.02005069967641e-48	7.74895428996395e-47	0.0214903273109184	-2.6037367957856	0.028	0.168	0.166666666666667	1286	9498	0.182479029203843	0.0365514965134644
TRIB2	6.07052192288288e-48	7.80896860029148e-47	0.010017806810235	-2.9732402659164	0.019	0.157	0.121019108280255	1286	9498	0.193541900516953	0.0138186820013428
ID4	6.50400799001666e-48	8.36129564213731e-47	0.0195702430514488	-3.87627053049223	0.019	0.191	0.0994764397905759	1286	9498	0.566373658156582	0.053965614190207
TCF7L2	7.16911377207326e-48	9.21049623160223e-47	0.0891485768537419	-1.53808451946009	0.11	0.306	0.359477124183007	1286	9498	0.460656510206942	0.148624933433223
ATG16L2	7.34390830305144e-48	9.42909517037578e-47	0.182122938812497	1.78312509088285	0.181	0.077	2.35064935064935	1286	9498	0.146216205882772	0.346292433409513
EEPD1	7.89716985873608e-48	1.01330373554035e-46	0.139378788875051	1.94987716096496	0.155	0.057	2.71929824561404	1286	9498	0.0986586079512807	0.24253227291463
CAP1	9.10052382160892e-48	1.16697115006216e-46	1.70108310560484	0.607006535316676	0.705	0.576	1.22395833333333	1286	9498	1.7347532715279	2.53854320290991
FGF7	9.31457116687552e-48	1.19366464719953e-46	0.0123636763387396	-3.90789299172605	0.014	0.197	0.0710659898477157	1286	9498	0.544946601730433	0.0250419503481674
GXYLT2	9.94087825468618e-48	1.27312231982255e-46	0.0105929937612681	-4.1643227276303	0.01	0.141	0.0709219858156028	1286	9498	0.229695416101441	0.0342300706157079
FAM171B	1.00755210217932e-47	1.289552340614e-46	0.00884070855759678	-3.18461824846234	0.016	0.15	0.106666666666667	1286	9498	0.167180665997052	0.0127092908544049
CAPZA1	1.25775522228966e-47	1.60876958142772e-46	1.18823021880095	0.647017586471809	0.635	0.519	1.22350674373796	1286	9498	1.31189677365703	1.81934579170748
BEX4	1.32454590716731e-47	1.69313333561645e-46	0.378535947774895	1.16302683319765	0.334	0.227	1.47136563876652	1286	9498	0.430516510153055	0.629807522454803
ADAM19	1.33628044637227e-47	1.70705832478986e-46	0.0125985673422326	-3.25873088684504	0.017	0.144	0.118055555555556	1286	9498	0.181818992210794	0.021032742719496
TNFAIP8L3	1.3414403926962e-47	1.71257223467549e-46	0.00896399672345249	-3.54043349194051	0.011	0.13	0.0846153846153846	1286	9498	0.133545346494786	0.0211175723163274
RPL27A	1.40009659545338e-47	1.78633317354545e-46	9.01310949233864	-0.402043781079372	0.913	0.947	0.964097148891236	1286	9498	16.0079764357004	11.867519838794
CLCN7	1.43745126194393e-47	1.8328406511432e-46	0.336000797833987	1.16762680992249	0.309	0.194	1.59278350515464	1286	9498	0.313783890639926	0.627225541172159
MAPK13	1.49140133455665e-47	1.90043664093945e-46	0.122582321048014	1.95229535811303	0.15	0.056	2.67857142857143	1286	9498	0.0972845060218816	0.195838880462544
COL8A1	1.70886220544035e-47	2.17617276714138e-46	0.00943977626474224	-4.26380383122256	0.009	0.138	0.0652173913043478	1286	9498	0.247367147861433	0.020040910772815
IFNAR1	2.19843306729825e-47	2.79786788922176e-46	0.529010960611277	0.881595802709005	0.419	0.326	1.28527607361963	1286	9498	0.555212451736654	0.856661688719726
GUCY1B3	2.27291399700291e-47	2.89084468829336e-46	0.0173052092437744	-3.26038442851344	0.018	0.155	0.116129032258065	1286	9498	0.238088831899724	0.0385101622564054
NEXN	2.29889999779997e-47	2.92206456201263e-46	0.0055635655292996	-4.37596914551298	0.008	0.131	0.0610687022900763	1286	9498	0.198794592332318	0.00886954787900181
FOXP1	3.97265221874986e-47	5.04636216448082e-46	0.694708541532257	-0.770053568378711	0.465	0.619	0.751211631663974	1286	9498	1.99669206971012	1.1737228440622
FCGR2B	4.5343539421129e-47	5.75627583933395e-46	0.427797785886834	2.53401669902479	0.292	0.049	5.95918367346939	1286	9498	0.258682807597206	0.864809957392265
PRDX6	5.22231823930885e-47	6.62548987123315e-46	0.559464309312229	-0.759595194285454	0.442	0.563	0.785079928952043	1286	9498	1.43247736413444	0.890054410597791
SLC12A2	6.3430845320418e-47	8.04236557875806e-46	0.059705222148446	-2.14890768963839	0.068	0.218	0.311926605504587	1286	9498	0.385165108002433	0.126829881070618
LINC01272	6.99834158465218e-47	8.86762395922937e-46	0.192451517407161	2.49896509217791	0.201	0.042	4.78571428571429	1286	9498	0.142971975505911	0.331356290518611
PAK1	7.27255454078851e-47	9.20933154232476e-46	0.228854609542679	1.55357483615889	0.241	0.103	2.33980582524272	1286	9498	0.182881670357378	0.378307376789884
MAGEH1	7.48845406486278e-47	9.47681602634972e-46	0.0574249220019414	-1.77495424513363	0.075	0.244	0.307377049180328	1286	9498	0.295665403342001	0.094659354561498
OGN	7.61503139630117e-47	9.63099827498551e-46	0.0290178544117643	-4.3108418973809	0.023	0.208	0.110576923076923	1286	9498	0.951523732158503	0.0730890735688956
PTMA	7.64573306200656e-47	9.66380668902063e-46	15.7372403176219	-0.421934304638419	0.953	0.975	0.977435897435897	1286	9498	26.5250485833531	20.007141992874
ICAM3	7.695673655533e-47	9.72087613775136e-46	0.0223896824781142	-2.9551415218229	0.024	0.19	0.126315789473684	1286	9498	0.330105447105043	0.0505804572154171
SKP1	7.92010172332019e-47	9.99814333841272e-46	1.38016837940564	-0.503981332908461	0.659	0.766	0.860313315926893	1286	9498	3.05018802335203	2.11655535840502
TRPS1	8.78105960862644e-47	1.10781062147612e-45	0.481630315658019	1.22157365368225	0.376	0.192	1.95833333333333	1286	9498	0.398047186098437	0.856257148953382
CAB39	9.28415465366383e-47	1.17055313860076e-45	0.432805147389068	0.967981721808985	0.376	0.268	1.40298507462687	1286	9498	0.448914632405759	0.704691288741782
MPG	9.58154629080179e-47	1.20729862294839e-45	0.305876228098044	-0.949731830072214	0.3	0.45	0.666666666666667	1286	9498	0.851400168467054	0.521824877667195
GSTA4	9.65016509504729e-47	1.21519045449358e-45	0.0121262466201113	-2.90488258016382	0.019	0.157	0.121019108280255	1286	9498	0.165057553957066	0.0188629241912129
CISD1	9.89744824329435e-47	1.24555673831762e-45	0.0982836046899853	-1.45346089782328	0.119	0.285	0.417543859649123	1286	9498	0.408301490678339	0.173531668295569
IKBIP	1.39185565090873e-46	1.75051287842604e-45	0.120255778978002	-1.43233331392625	0.145	0.291	0.498281786941581	1286	9498	0.416228280801076	0.197488506326435
ALCAM	1.51775612658762e-46	1.90767378412396e-45	0.365849147041905	1.36372237900694	0.304	0.157	1.93630573248408	1286	9498	0.333139595822356	0.665453511199974
PRLR	1.59473918295535e-46	2.0031937298769e-45	0.0415441962519834	4.42091676262871	0.053	0.003	17.6666666666667	1286	9498	0.0145463129814756	0.0707226685876714
CSRP2	1.9481238043577e-46	2.44557607326264e-45	0.00470348519667141	-3.77677915312028	0.007	0.133	0.0526315789473684	1286	9498	0.185680441312907	0.00704000167099074
PHGDH	2.14782244639048e-46	2.69460122616072e-45	0.00419006072080985	-4.56535121521106	0.006	0.11	0.0545454545454545	1286	9498	0.123297279291309	0.00644209978553076
METRN	2.34838659874241e-46	2.94440392636641e-45	0.0456143346365718	-2.04214122530218	0.056	0.203	0.275862068965517	1286	9498	0.252719198745897	0.0797824144895702
ADPRH	2.48468140468567e-46	3.11336715022928e-45	0.143316629767877	1.8333063193633	0.156	0.063	2.47619047619048	1286	9498	0.0941395513217111	0.249688254693818
RELT	2.54589616265827e-46	3.18810278876004e-45	0.176197662422949	1.76680378810942	0.187	0.076	2.46052631578947	1286	9498	0.146623743488119	0.302398431734119
TEAD2	2.60331464967473e-46	3.25799531897333e-45	0.0119418915339724	-3.27186772945658	0.013	0.141	0.0921985815602837	1286	9498	0.142371160220921	0.0315121066174324
PKDCC	2.61308760245704e-46	3.26821104388635e-45	0.0069959754969906	-4.31923281701572	0.008	0.131	0.0610687022900763	1286	9498	0.173413111667277	0.016651788365552
SELENBP1	2.62652866611748e-46	3.28299910058613e-45	0.0123558222602054	-3.32411386767378	0.017	0.169	0.100591715976331	1286	9498	0.251628604604507	0.0238308344542841
ACTB	2.63210312322864e-46	3.28794223374882e-45	33.1634171113089	0.474651480728344	0.973	0.968	1.0051652892562	1286	9498	32.885471997565	43.6976531409847
ADAP1	2.70878339028113e-46	3.38164784989647e-45	0.117044051960787	2.58274209998303	0.131	0.03	4.36666666666667	1286	9498	0.0781492635674966	0.21218481450731
RCBTB2	2.78590632349018e-46	3.47579056303179e-45	0.286719579607357	1.40740419905156	0.269	0.141	1.90780141843972	1286	9498	0.248693839719284	0.496550329053225
YBX1	2.79482797465898e-46	3.48477967184291e-45	5.33916171056658	0.436869391153736	0.85	0.818	1.03911980440098	1286	9498	5.84339195173948	7.67733047326394
STAT5A	3.29374841006291e-46	4.1043461618089e-45	0.279451323145743	1.2873199127511	0.266	0.158	1.68354430379747	1286	9498	0.248389624144334	0.493353309101713
AKR1B1	3.56095243199026e-46	4.4345873261945e-45	0.435336864346152	0.986149203350228	0.374	0.246	1.52032520325203	1286	9498	0.384671812810771	0.708544691605127
LAT2	3.61371003149013e-46	4.4975291188975e-45	0.2167990009383	2.2942886640372	0.229	0.057	4.01754385964912	1286	9498	0.184085382906041	0.36393875218721
SNX29	3.7727901531186e-46	4.69263892880848e-45	0.308650425359025	1.21254767461088	0.291	0.173	1.68208092485549	1286	9498	0.272312918136186	0.529832080592916
SLC12A7	4.07300540965017e-46	5.06294775324487e-45	0.187652262663341	1.62248734389642	0.194	0.088	2.20454545454545	1286	9498	0.141623008902212	0.336721395817669
UBXN11	4.44322825887901e-46	5.51977297594767e-45	0.204895811810334	1.89160716720545	0.194	0.072	2.69444444444444	1286	9498	0.164181982640924	0.411023285209909
RTN3	5.52065004067177e-46	6.85404741135145e-45	0.798599968832594	0.724655291424765	0.526	0.423	1.2434988179669	1286	9498	0.8174779441478	1.27724382324696
CCL4	5.61578786395093e-46	6.96790206909168e-45	3.56402368225789	2.34527520660693	0.606	0.174	3.48275862068966	1286	9498	5.45807903804021	13.4820513795797
PTHLH	5.95788849255211e-46	7.3878545210944e-45	0.0069423675258331	-4.66834631951842	0.009	0.112	0.0803571428571428	1286	9498	0.172171170413001	0.0116378351872505
CPPED1	6.32106073962661e-46	7.83340732317952e-45	0.306972119937267	1.18035997885869	0.288	0.173	1.66473988439306	1286	9498	0.262162787172305	0.545927200484625
TGIF1	6.37122891421848e-46	7.89076117936065e-45	0.424044909260861	1.08659862256069	0.34	0.249	1.36546184738956	1286	9498	0.470828805783682	0.759961648155801
TYMS	8.42990651061304e-46	1.04340653816423e-44	0.0318671815560192	-3.26903533033398	0.032	0.133	0.240601503759398	1286	9498	0.291848159024998	0.0677650279022725
GPR155	9.19495927490667e-46	1.13740693675399e-44	0.278739585897841	2.05110006416322	0.227	0.081	2.80246913580247	1286	9498	0.236441607040504	0.571124640159089
MT1M	1.06301070832751e-45	1.31413242194519e-44	0.0409754134721303	-3.58276389733458	0.044	0.265	0.166037735849057	1286	9498	1.34895353408802	0.0775693873962211
SMCO4	1.13791615394134e-45	1.40587705470817e-44	0.267759388292178	1.23827835579999	0.278	0.153	1.81699346405229	1286	9498	0.221984214759298	0.436776040231015
RIN2	1.18825786416592e-45	1.46718043702579e-44	0.506771199257424	1.00978619590513	0.389	0.258	1.5077519379845	1286	9498	0.437730536729022	0.895784685007303
NCL	1.30151860742683e-45	1.60605022566306e-44	1.33387222805855	-0.614751444884579	0.638	0.733	0.870395634379263	1286	9498	3.16905441206066	2.13023778140875
MORC4	1.30708311860107e-45	1.611936830163e-44	0.0061360476827077	-3.81423892835856	0.008	0.123	0.0650406504065041	1286	9498	0.126995947167056	0.00996914604354884
CRISPLD2	1.37699639182601e-45	1.69712506118253e-44	0.0179373466185606	-3.89612761334741	0.019	0.196	0.0969387755102041	1286	9498	0.63205204040831	0.0379634747486888
TM4SF18	1.41987041880469e-45	1.74890471063813e-44	0.0160634763766632	-3.22028591051991	0.019	0.147	0.129251700680272	1286	9498	0.25965696408746	0.030102844193646
ADAM12	1.43283589402143e-45	1.76380447621231e-44	0.0109247735163083	-4.17798742163945	0.013	0.111	0.117117117117117	1286	9498	0.203647720273516	0.0223111278549865
MS4A14	1.48688904983461e-45	1.82923398924804e-44	0.0607726884001778	3.547087875849	0.069	0.008	8.625	1286	9498	0.0234081352529474	0.105990884275136
CD72	1.64290974197167e-45	2.01995304980514e-44	0.109790332406327	2.61471893134636	0.122	0.027	4.51851851851852	1286	9498	0.0687527176931717	0.199112139384197
WDR34	2.04701339435296e-45	2.51527390387232e-44	0.0315420639631951	-2.31420340840868	0.04	0.171	0.233918128654971	1286	9498	0.185488091251647	0.0564617275245882
CRYBB1	2.09711183388229e-45	2.57527363073059e-44	0.0442969651061165	4.12588446362598	0.054	0.005	10.8	1286	9498	0.0130245579765597	0.074073629976915
FAM229B	2.25868654492517e-45	2.77201198158622e-44	0.0282521322917111	-2.37045225649519	0.034	0.177	0.192090395480226	1286	9498	0.189605863968078	0.0584617158199776
KIAA0355	2.58968076083082e-45	3.17630995553503e-44	0.106308299997993	-1.53091227447579	0.124	0.292	0.424657534246575	1286	9498	0.502317668300836	0.184459452130831
RGMB	2.96318158962662e-45	3.63222361641491e-44	0.00844880812705417	-3.5303510789669	0.012	0.122	0.0983606557377049	1286	9498	0.11515082044514	0.0134311412186704
SPHK1	3.17995377245118e-45	3.89558730398228e-44	0.193673726768829	-1.45568052671141	0.197	0.289	0.681660899653979	1286	9498	0.607961762027074	0.372115904818687
WDR26	3.62919179217433e-45	4.44324271347085e-44	0.555846759740473	0.868774850859793	0.435	0.323	1.34674922600619	1286	9498	0.565278663986009	0.900487584359693
CEACAM4	3.64864632762492e-45	4.46436840292093e-44	0.0910118436819045	2.84204512606832	0.107	0.019	5.63157894736842	1286	9498	0.0487400501896982	0.154669445270998
BSG	3.65445606298036e-45	4.4687833507493e-44	0.658318582044165	-0.711741453147612	0.483	0.578	0.835640138408305	1286	9498	1.51955183687181	1.0298816521853
COTL1	3.72221919609335e-45	4.54890592784461e-44	2.47236631533156	0.851547055673751	0.735	0.492	1.49390243902439	1286	9498	2.51652589166656	3.94796593640542
C4orf32	3.97427344675402e-45	4.85401785172442e-44	0.0634882954305238	-1.9576215064729	0.082	0.249	0.329317269076305	1286	9498	0.4790877289451	0.109581622010446
TTYH2	4.19358053192733e-45	5.11879081284383e-44	0.119331494999683	2.11459781108209	0.137	0.043	3.18604651162791	1286	9498	0.0755792248112007	0.208878444589015
SLC22A15	4.247006105621e-45	5.18088803713946e-44	0.0793490303833149	2.84544928491688	0.087	0.017	5.11764705882353	1286	9498	0.0390867838559084	0.153319437910618
ITIH5	4.35373839566346e-45	5.30790004165601e-44	0.0219288590662696	-3.4039963594345	0.025	0.21	0.119047619047619	1286	9498	0.528906699199395	0.0376435849526516
APBB1IP	4.62782496458447e-45	5.63866860480794e-44	0.338089916613441	1.52661145225511	0.313	0.145	2.15862068965517	1286	9498	0.348298469933547	0.561586763624615
PLEKHG1	4.66953541586886e-45	5.68607674905351e-44	0.0109292468346553	-3.05176020054624	0.016	0.145	0.110344827586207	1286	9498	0.181122110729013	0.0171361911405984
SLC3A2	4.74553233887657e-45	5.77515353398414e-44	0.657542443551891	0.840755026827924	0.468	0.352	1.32954545454545	1286	9498	0.688412806165508	1.07618657363889
AGAP1	5.71098767502968e-45	6.94591604646061e-44	0.010646256095898	-3.39871172349677	0.012	0.135	0.0888888888888889	1286	9498	0.147748922385222	0.0221811199245592
SLC22A18	5.96364318061551e-45	7.24886185169546e-44	0.120776102027757	2.06285796656895	0.138	0.044	3.13636363636364	1286	9498	0.0767191182595634	0.203246876555456
EPAS1	6.32204952669667e-45	7.67990923652996e-44	0.265850276712789	-1.26384415592805	0.262	0.393	0.666666666666667	1286	9498	1.06210843798849	0.444247864109789
ANGPTL1	7.17220024519044e-45	8.70744574025842e-44	0.0151656232627309	-4.1624509962399	0.017	0.19	0.0894736842105263	1286	9498	0.547891809164869	0.0309911878003364
ACKR3	7.31480774747117e-45	8.87527091846486e-44	0.0776287667924092	-2.50224951542542	0.072	0.249	0.289156626506024	1286	9498	0.729967170317578	0.191614837217039
RHBDF1	8.0919942951986e-45	9.81238902020528e-44	0.00675593041947842	-3.58052657202574	0.01	0.127	0.078740157480315	1286	9498	0.126383192036142	0.0113159856679164
PTN	8.86113876789426e-45	1.07386421402678e-43	0.00640333188323128	-5.95639454839651	0.006	0.151	0.0397350993377483	1286	9498	0.491352203932062	0.0124552943690189
VAMP5	8.98934233185574e-45	1.08875095462016e-43	0.543305334872024	-0.900268762384337	0.386	0.539	0.716141001855288	1286	9498	1.57256978664641	1.00946578008847
PREX2	9.06429347854045e-45	1.09717408062548e-43	0.0142483713806021	-2.98638914513259	0.019	0.169	0.112426035502959	1286	9498	0.273137728524636	0.0259912314681821
RAN	1.06735801584715e-44	1.29119787626229e-43	0.749019608513446	-0.83917658003327	0.514	0.583	0.881646655231561	1286	9498	1.90454302937193	1.18246718540384
LAMA2	1.09887010751525e-44	1.32836115934872e-43	0.00604282156805058	-4.42925662720675	0.006	0.122	0.0491803278688525	1286	9498	0.16496141560377	0.0115214108275091
HRH2	1.09938753027531e-44	1.32836115934872e-43	0.132720671638628	2.2863454626123	0.149	0.039	3.82051282051282	1286	9498	0.0866719705535702	0.228867286239482
PTPRM	1.10751452495739e-44	1.33738473183284e-43	0.0877927133506795	-1.6912157008042	0.093	0.26	0.357692307692308	1286	9498	0.429700267396342	0.191047269261378
BAG3	1.31814142629452e-44	1.59078197457505e-43	0.0490725454301535	-1.90154157989624	0.055	0.215	0.255813953488372	1286	9498	0.259481909115571	0.0940480785368172
TLR6	1.38272711268408e-44	1.66773485801392e-43	0.0989234146858817	2.534665245056	0.105	0.025	4.2	1286	9498	0.0561376246815421	0.196494668917373
ADGRE5	1.69334562920911e-44	2.04116525696649e-43	0.677997875618792	1.30597108384421	0.453	0.25	1.812	1286	9498	0.76094445474902	1.27347526135547
DIRC2	1.75003557409068e-44	2.10824760346984e-43	0.164462717395954	1.69745655063703	0.17	0.075	2.26666666666667	1286	9498	0.10846809718275	0.308011972435389
AGO4	1.89557137715946e-44	2.28221846885883e-43	0.262427396176716	1.32037984951286	0.263	0.142	1.85211267605634	1286	9498	0.231624464704406	0.44055429388566
RCSD1	1.93248275536338e-44	2.325279635514e-43	0.307998289794909	1.80196921152538	0.278	0.106	2.62264150943396	1286	9498	0.280694207983583	0.539898697122204
NRGN	1.94540275632709e-44	2.33943901366609e-43	0.0446036748530398	-2.36094199255578	0.047	0.17	0.276470588235294	1286	9498	0.244186228521743	0.0916433589821825
BCL9L	2.465919135911e-44	2.96362892479913e-43	0.0635869271475182	-1.74786568262526	0.075	0.249	0.301204819277108	1286	9498	0.359204862140479	0.114367359361548
CYYR1	2.5619138312335e-44	3.07717685563366e-43	0.0117843715103367	-3.14587576549899	0.019	0.152	0.125	1286	9498	0.236119718724547	0.0172424452643428
OLFML1	2.76091271646601e-44	3.31423815680329e-43	0.00626499862625396	-4.1875744459236	0.009	0.138	0.0652173913043478	1286	9498	0.198443901206947	0.011945310852066
HIST1H4C	3.19250459431392e-44	3.83006210165357e-43	0.142061448733812	-1.82661289376452	0.159	0.269	0.591078066914498	1286	9498	0.654288010712377	0.24017218974619
C1QBP	3.25728409642882e-44	3.90547016381622e-43	0.324005914289986	-0.965715022366987	0.315	0.448	0.703125	1286	9498	0.891326977568373	0.511930752622634
ODC1	3.37428703650368e-44	4.04336791936175e-43	0.117234876817753	-1.48576668703187	0.141	0.275	0.512727272727273	1286	9498	0.466315957294579	0.199874589554605
CMTM7	3.40866348664398e-44	4.08215103925582e-43	0.275710737402456	1.2852398500531	0.267	0.148	1.80405405405405	1286	9498	0.24664585994542	0.466336902802126
RAP1A	3.6521824689496e-44	4.37120589252405e-43	0.759695373843766	0.718749285849758	0.527	0.418	1.26076555023923	1286	9498	0.835453931465757	1.17580627289659
PPP3R1	4.97044511218783e-44	5.94549589465532e-43	0.426241791035918	0.958178487803872	0.372	0.256	1.453125	1286	9498	0.406122629132848	0.68436786378293
KIAA0101	5.13937431141886e-44	6.14394341269089e-43	0.0371895063041592	-2.76911755275229	0.038	0.151	0.251655629139073	1286	9498	0.33301781499713	0.0820098983347141
ABCC9	6.65385628323191e-44	7.94977214204383e-43	0.0119074737511793	-4.1444331371217	0.017	0.201	0.0845771144278607	1286	9498	0.607505934114127	0.0183391872987214
CSNK1E	6.73003258880002e-44	8.03605479529715e-43	0.232444588664058	-1.01673553523562	0.239	0.403	0.593052109181141	1286	9498	0.672242748799875	0.405084888327913
EPHA2	6.97342631311855e-44	8.321786051146e-43	0.0112158385190351	-3.29785683245824	0.015	0.13	0.115384615384615	1286	9498	0.161512984852811	0.0222608665581769
TULP3	7.1715621582024e-44	8.55320447998534e-43	0.0278610922282481	-2.15740532100134	0.04	0.188	0.212765957446809	1286	9498	0.199420371271125	0.044129656109042
RPL17	7.53766752166379e-44	8.98456330136543e-43	0.570347900666465	-0.706894621131965	0.45	0.606	0.742574257425743	1286	9498	1.64230594733837	0.915316486564741
CD36	7.96885353265629e-44	9.49294353634918e-43	2.11084201440912	1.52910295600953	0.701	0.214	3.27570093457944	1286	9498	1.75110669501673	3.65849432524748
MCC	8.0250051707081e-44	9.55422756364832e-43	0.0173172521182876	-2.65154100024474	0.021	0.16	0.13125	1286	9498	0.162007570885355	0.0326856655058295
FLNA	8.53261795832463e-44	1.01526150021121e-42	1.0021164052617	-0.72048562822614	0.541	0.642	0.842679127725857	1286	9498	2.53745007111159	1.78423783845094
EDNRA	8.9664961134353e-44	1.06626188990406e-42	0.00740504947888243	-4.31790287631816	0.009	0.147	0.0612244897959184	1286	9498	0.339053207472377	0.0126927139684557
TRIOBP	9.61862504105531e-44	1.14314092335118e-42	0.206417249531913	-1.07089842044671	0.216	0.381	0.566929133858268	1286	9498	0.628011429938679	0.358790421338749
WBSCR27	1.02162527467849e-43	1.21345649214153e-42	0.0789305161649743	2.71033793934276	0.086	0.02	4.3	1286	9498	0.0354149283478619	0.148729770502581
FOXC2	1.04508501173405e-43	1.24059535983564e-42	0.0123134664357212	-3.04954509861794	0.016	0.166	0.0963855421686747	1286	9498	0.322232049968195	0.020389765617575
NR2F6	1.08404876798076e-43	1.28609619761785e-42	0.0235848186606451	-2.53882836102042	0.027	0.16	0.16875	1286	9498	0.152752785128106	0.0479310862983375
NTRK2	1.20342321697339e-43	1.4268859743775e-42	0.00870204010373676	-4.89946746582646	0.01	0.184	0.0543478260869565	1286	9498	0.612073631935069	0.014767114716599
HTATIP2	1.36900681457549e-43	1.62226907933846e-42	0.250520090850027	1.22102386493427	0.257	0.156	1.6474358974359	1286	9498	0.229547769328322	0.424040884410093
SHROOM4	1.3828660322718e-43	1.63773614872143e-42	0.012312011960421	-3.32487131126713	0.014	0.128	0.109375	1286	9498	0.151249164300576	0.0283854947553399
TMEM14A	1.47159443388335e-43	1.7418014818308e-42	0.046560657734221	-1.85145878741243	0.058	0.218	0.26605504587156	1286	9498	0.263432942677808	0.0816680646176993
JAKMIP2	1.65077349193574e-43	1.95274190634053e-42	0.0755248846392955	3.12919383827085	0.086	0.015	5.73333333333333	1286	9498	0.046408089147123	0.131248241142803
MYL6B	1.76974348649832e-43	2.09225527270992e-42	0.108108874764624	-1.33285361984221	0.13	0.302	0.43046357615894	1286	9498	0.393977061440545	0.174893971752905
RNF144A	1.98263362960459e-43	2.34257741835527e-42	0.0139831052252921	-3.33895958777519	0.014	0.141	0.099290780141844	1286	9498	0.183074018220954	0.0340285183624203
NQO2	2.20764592821356e-43	2.60692290266474e-42	0.565563792491013	0.812520000023393	0.439	0.343	1.2798833819242	1286	9498	0.602149569381556	0.916857093699779
FAM92A1	2.70262455140389e-43	3.18956835865974e-42	0.0224731614219387	-2.44856032328679	0.032	0.162	0.197530864197531	1286	9498	0.162248371072024	0.0371397813007225
PRRG1	2.72045216628372e-43	3.20874250571721e-42	0.0112930003857512	-3.11508177461671	0.015	0.136	0.110294117647059	1286	9498	0.142141043113096	0.020437441048758
PCDH1	2.85666911003387e-43	3.36745216402889e-42	0.00609271734594286	-3.82635414337529	0.009	0.114	0.0789473684210526	1286	9498	0.123014878952371	0.0120571629804413
BOC	2.93860625990016e-43	3.46202951072045e-42	0.00844037007117437	-4.19635235057993	0.011	0.144	0.0763888888888889	1286	9498	0.239354437414627	0.0176722590187079
SEMA6A	3.0199500968972e-43	3.55579855086522e-42	0.0185419134988087	-2.81063414578965	0.023	0.188	0.122340425531915	1286	9498	0.366571214825845	0.0324495196037598
ATN1	3.05175053803965e-43	3.59115850270533e-42	0.160321554512237	-1.16453815525095	0.179	0.354	0.505649717514124	1286	9498	0.559982118932126	0.277091743072295
TUBB6	3.24854377533781e-43	3.82052086301172e-42	0.297614878115035	-1.11632598042017	0.283	0.385	0.735064935064935	1286	9498	0.80250842956573	0.503478508985145
SESN1	3.50391456868077e-43	4.11846912736833e-42	0.272482542759663	1.50415096475427	0.237	0.121	1.95867768595041	1286	9498	0.227912396069927	0.521216798469553
SOBP	3.7450989976795e-43	4.39940767094306e-42	0.00571575597205198	-3.41159870852396	0.01	0.13	0.0769230769230769	1286	9498	0.145997082970906	0.00826212953597787
MPZL1	4.70048892429264e-43	5.51852080244166e-42	0.135887467676076	-1.21915913056612	0.16	0.329	0.486322188449848	1286	9498	0.483412367079259	0.21901428373032
RP11-334C17.5	4.74593571224267e-43	5.56865601287942e-42	0.0912461642713711	2.62848996223976	0.1	0.023	4.34782608695652	1286	9498	0.0554765563721855	0.170824504640184
TMED5	4.84789841194352e-43	5.68500807995619e-42	0.403692422549508	0.963213220168842	0.362	0.257	1.40856031128405	1286	9498	0.409660437906282	0.632618818491105
SYDE1	5.14342250219595e-43	6.02807929399975e-42	0.00644598604221036	-3.78331245053615	0.009	0.117	0.0769230769230769	1286	9498	0.106594502499167	0.0160239263521331
PRTFDC1	5.65102310927825e-43	6.61613647347815e-42	0.00833211311427839	-3.43741939648515	0.012	0.124	0.0967741935483871	1286	9498	0.125362298906402	0.0143215933682981
ARL2	5.65169744569245e-43	6.61613647347815e-42	0.362345412120608	-0.830530969019159	0.327	0.476	0.686974789915966	1286	9498	0.972393377052713	0.595924700080666
ZDHHC9	6.31134304268765e-43	7.38408947685975e-42	0.0218096879652083	-2.48733471475415	0.028	0.163	0.171779141104294	1286	9498	0.157567074221899	0.0405966361477497
GULP1	6.54168532606186e-43	7.64917456415493e-42	0.00685682120213471	-3.52824965995147	0.01	0.132	0.0757575757575758	1286	9498	0.15811429798693	0.0108542606501983
CHRDL1	6.6004134153421e-43	7.71340195267871e-42	0.0199855497684365	-4.181907163508	0.023	0.187	0.122994652406417	1286	9498	0.56505090593136	0.0422638721551385
MAN1A1	7.23839182285229e-43	8.45409180736931e-42	0.767358231264441	0.869382934201351	0.46	0.382	1.20418848167539	1286	9498	0.842976201412218	1.56483201746057
GABARAPL2	7.57626731339876e-43	8.84362565811854e-42	0.54692146887039	-0.697652801474318	0.433	0.592	0.731418918918919	1286	9498	1.44558287049437	0.88531691295846
PLEKHH2	7.74369433844577e-43	9.03386502161555e-42	0.00138464936431171	-5.50759664162584	0.002	0.118	0.0169491525423729	1286	9498	0.174951579374936	0.00189088785967696
LTBP2	8.00982253127085e-43	9.33896539702855e-42	0.0816454429081568	-2.10199962145271	0.074	0.199	0.371859296482412	1286	9498	0.367610966375139	0.170360076978013
ESYT2	9.25390629555446e-43	1.07832975828622e-41	0.157272763188939	-1.13540171436836	0.173	0.361	0.479224376731302	1286	9498	0.550163778300001	0.27409126201002
NFE2L2	9.31986894948883e-43	1.08539311420352e-41	1.0089305991543	0.667090410984284	0.574	0.501	1.14570858283433	1286	9498	1.17009411829272	1.59897273703496
ZNF827	9.34947318006991e-43	1.08821649129724e-41	0.00325884879115201	-4.32464922807817	0.005	0.114	0.043859649122807	1286	9498	0.1293643741307	0.00485769196755403
GFPT2	1.03132621445778e-42	1.19970721073229e-41	0.00244462561326508	-5.1657863855054	0.004	0.101	0.0396039603960396	1286	9498	0.125487703588632	0.00369331144382022
HSPB6	1.06227169936551e-42	1.23499732104356e-41	0.008983943844874	-3.47973849586045	0.011	0.141	0.0780141843971631	1286	9498	0.202377057714563	0.0177039937531219
ARL1	1.1218547066241e-42	1.30352196277977e-41	0.192695197328929	-1.11780798247123	0.206	0.365	0.564383561643836	1286	9498	0.591941131388931	0.327065625375422
SMARCE1	1.12544115982684e-42	1.30694108142592e-41	0.20226659396215	-1.00767636161024	0.215	0.399	0.538847117794486	1286	9498	0.652847505311753	0.36289854540369
ANGPT2	1.14357841315849e-42	1.32724403709e-41	0.0228366644187064	-3.41618765126208	0.023	0.156	0.147435897435897	1286	9498	0.310929443752023	0.0628697030086272
EBF3	1.51846534471163e-42	1.76133303041723e-41	0.011355172121412	-2.9597841186683	0.016	0.155	0.103225806451613	1286	9498	0.203366702363608	0.024791177602013
CLIP4	1.56406435144255e-42	1.81318916447358e-41	0.18583056054197	1.92395534514796	0.183	0.07	2.61428571428571	1286	9498	0.156790387732189	0.338741745715579
ARL14EP	1.59080519708219e-42	1.84313668353718e-41	0.319392057439397	1.14104791688785	0.292	0.195	1.4974358974359	1286	9498	0.312410593435516	0.540756202714648
WDR91	1.71661707630995e-42	1.98777011021196e-41	0.155071496750647	1.78089704429794	0.156	0.065	2.4	1286	9498	0.114813838425179	0.299385737959992
PRELP	1.77237025389216e-42	2.05115985084133e-41	0.0128085651323921	-4.84752710801433	0.016	0.18	0.0888888888888889	1286	9498	0.644998226951801	0.0255983064327227
HAMP	1.93621809334309e-42	2.2395037650582e-41	0.0995737902688278	4.23177915313767	0.081	0.005	16.2	1286	9498	0.0460623241588295	0.242619992009469
PDGFA	1.98649119687741e-42	2.29634309825823e-41	0.0223365575682946	-2.57075008977338	0.031	0.153	0.202614379084967	1286	9498	0.216156051860692	0.0395880476434493
CSTA	2.0003479470379e-42	2.31104513243724e-41	0.193940192363675	2.23088595930878	0.21	0.047	4.46808510638298	1286	9498	0.136838408806104	0.324472897617655
IMPA2	2.02616480311887e-42	2.33954034917577e-41	0.201415705785983	1.42833525906089	0.221	0.111	1.99099099099099	1286	9498	0.164083211590961	0.324478082886085
FOXRED2	2.22587541011342e-42	2.56867793916386e-41	0.10599434976761	2.09863602011372	0.123	0.04	3.075	1286	9498	0.0579853213696009	0.172748538619669
SPRY2	2.34691725219743e-42	2.70682234672475e-41	0.038295900170277	-2.17999811031677	0.048	0.193	0.248704663212435	1286	9498	0.275252801815725	0.067850123536895
CTA-384D8.34	2.46479278612778e-42	2.84116006619011e-41	0.0567100489821764	3.275730616958	0.072	0.01	7.2	1286	9498	0.0283207189519462	0.0929350124698859
UGDH	2.61348639285776e-42	3.01084905156751e-41	0.0757225645791162	-1.72687965912065	0.098	0.223	0.439461883408072	1286	9498	0.299916791573527	0.118639563027497
ARGLU1	2.8694569340953e-42	3.30386309161659e-41	0.872729823272587	-0.724774947824271	0.535	0.668	0.800898203592814	1286	9498	2.32229197880662	1.52376011701984
IFITM2	3.22834686212636e-42	3.71497805863396e-41	1.14514379908785	-0.728605527916366	0.593	0.717	0.827057182705718	1286	9498	3.29319508124531	1.97067438437003
DENND4B	3.55509541273418e-42	4.08866185739894e-41	0.269846172364426	1.34411205037527	0.241	0.133	1.81203007518797	1286	9498	0.230142897931765	0.53267385450361
ADD1	3.6651900910829e-42	4.21289318566771e-41	0.26668452988443	-0.894605582220069	0.267	0.445	0.6	1286	9498	0.792613893363509	0.443579299938204
C1orf54	3.67759855137885e-42	4.2247636103248e-41	0.359636227327984	1.15291742418704	0.305	0.191	1.59685863874346	1286	9498	0.333373468148686	0.631624089559375
DBNL	3.69386462186712e-42	4.24104965833036e-41	0.553881549154341	0.827162763060718	0.438	0.318	1.37735849056604	1286	9498	0.573687432044936	0.887233827970076
MFAP4	4.68335529206484e-42	5.37407739251691e-41	0.0137743023001724	-4.4356510103775	0.013	0.196	0.0663265306122449	1286	9498	0.837965285241355	0.0340914735899364
BMX	5.00681976672283e-42	5.74200194602863e-41	0.00637436353301002	-4.08089594615465	0.008	0.104	0.0769230769230769	1286	9498	0.133049293380352	0.0116669198172082
SASH3	5.00985884908896e-42	5.74224307044928e-41	0.186487695465394	2.16977616541127	0.197	0.057	3.45614035087719	1286	9498	0.156209283138972	0.324300871620574
CCT7	5.31482925661175e-42	6.08835886455767e-41	0.229324576424296	-1.02694449669412	0.243	0.395	0.615189873417721	1286	9498	0.674615928788758	0.377606937234892
PPP1R9B	5.64108887708787e-42	6.45845815657116e-41	0.272671215175997	1.17846874126684	0.274	0.165	1.66060606060606	1286	9498	0.235332841694639	0.45609756121384
SORBS2	5.82672642218273e-42	6.66723335083919e-41	0.0116587918602444	-3.34556772083399	0.014	0.153	0.0915032679738562	1286	9498	0.304713892851296	0.0226802010048518
UBASH3B	6.12944529607735e-42	7.00966817268023e-41	0.137088366366977	1.90282728890034	0.151	0.054	2.7962962962963	1286	9498	0.104534342392669	0.242061865829168
IFFO1	6.28249192864804e-42	7.18064772858257e-41	0.225574954359441	1.41340413664915	0.211	0.113	1.86725663716814	1286	9498	0.180567548451958	0.425714548576588
CHD3	7.28664758008684e-42	8.32367243827703e-41	0.127119528080571	-1.34451470224172	0.129	0.31	0.416129032258065	1286	9498	0.483982969040642	0.247307736520646
CD37	7.37137444506662e-42	8.41572158944923e-41	0.702442100077806	1.83985537799531	0.478	0.158	3.0253164556962	1286	9498	0.759229725260351	1.15596441671566
RPS6KA1	7.75663276673019e-42	8.85058395344891e-41	0.15883813674347	2.02944517963696	0.174	0.057	3.05263157894737	1286	9498	0.132937696811348	0.278818365240626
TSPAN6	8.38697291238133e-42	9.56444736788925e-41	0.00996955755452555	-2.69109284563369	0.015	0.148	0.101351351351351	1286	9498	0.148617646263326	0.0152714985542216
B2M	9.97065151114688e-42	1.13640794511382e-40	71.1600329419321	0.369609436952283	0.989	0.994	0.994969818913481	1286	9498	71.988429915148	88.146987859316
SHOX2	1.0023423386926e-41	1.14178154506852e-40	0.00621558950547962	-4.23878419846607	0.007	0.112	0.0625	1286	9498	0.136710843658331	0.0160124768341459
UHRF1BP1	1.01674016710813e-41	1.15753273427527e-40	0.156532795561077	1.62984372386791	0.172	0.077	2.23376623376623	1286	9498	0.119642559283636	0.275258500601211
GRK5	1.09255184233132e-41	1.24314517082307e-40	0.0222622649695019	-2.292555108386	0.034	0.172	0.197674418604651	1286	9498	0.200607735361456	0.0334201600497112
FLVCR2	1.21134459201984e-41	1.37753971279612e-40	0.141217902430921	1.7106515481328	0.166	0.067	2.47761194029851	1286	9498	0.10614704549164	0.241906472717604
MAGI1	1.30418660520765e-41	1.48228913208903e-40	0.0110353388148794	-3.16987257757251	0.014	0.135	0.103703703703704	1286	9498	0.180248096854145	0.0305095846706617
ITGB4	1.37740042150086e-41	1.56462513464164e-40	0.0152919828764886	-3.04085699405471	0.021	0.16	0.13125	1286	9498	0.271577125198316	0.0239898507887329
TBX3	1.46708080300581e-41	1.66556337920666e-40	0.00163085173745436	-4.69744054023581	0.003	0.108	0.0277777777777778	1286	9498	0.13346634887462	0.00217995368613124
MAP7D3	1.60359304961618e-41	1.81952684819222e-40	0.0790883326446534	-1.57154036010157	0.091	0.254	0.358267716535433	1286	9498	0.36424498533672	0.146116851818408
TRIB1	1.83962688417329e-41	2.08617799563316e-40	0.339906583195626	1.41358767028441	0.267	0.136	1.96323529411765	1286	9498	0.301671451027601	0.679583687092158
PLCB1	1.85223096613437e-41	2.0992985137667e-40	0.0319502700966059	-2.20779153214946	0.041	0.185	0.221621621621622	1286	9498	0.263147208108603	0.0506019076074276
ADAMTSL1	2.1329796202483e-41	2.41614694818194e-40	0.000549899247993757	-5.88718699053743	0.002	0.089	0.0224719101123596	1286	9498	0.076769290006918	0.000707332556419622
DLGAP4	2.2141201909364e-41	2.50666066680524e-40	0.125890159507854	-1.24507234176897	0.146	0.312	0.467948717948718	1286	9498	0.441909769814162	0.209610660472205
ZDHHC2	2.47280096585825e-41	2.79795913076681e-40	0.255742199469788	1.21273354845091	0.26	0.155	1.67741935483871	1286	9498	0.240973048022711	0.419565885561897
SBDS	2.64905580519945e-41	2.99572054538962e-40	0.361990896668179	-0.844004938123862	0.336	0.478	0.702928870292887	1286	9498	0.997913265933415	0.592562205286214
HAS2	2.73092124805877e-41	3.08657964445128e-40	0.00937993349255528	-5.09300118075335	0.007	0.119	0.0588235294117647	1286	9498	0.237068383982362	0.0314368300218449
PTGFR	2.7522204549986e-41	3.10892170372936e-40	0.0029880360740191	-4.81877586387589	0.005	0.128	0.0390625	1286	9498	0.22089725857565	0.00421560095112925
TMTC3	2.90655046088099e-41	3.28142757538505e-40	0.0438976807184093	-1.88152457548666	0.058	0.204	0.284313725490196	1286	9498	0.220075888249125	0.0822411939302764
PLBD1	2.93146153923356e-41	3.30771193912741e-40	0.223129036463059	1.44670114017318	0.233	0.113	2.06194690265487	1286	9498	0.187259570522028	0.37251671711944
TFF3	2.95206222657959e-41	3.32910617429661e-40	0.039190602698294	-3.21845832697058	0.03	0.191	0.157068062827225	1286	9498	0.721295562785506	0.101637052409192
TPPP3	2.95791500294366e-41	3.33385433896465e-40	0.112255160974684	-2.03412722176478	0.106	0.252	0.420634920634921	1286	9498	0.687030318218017	0.242473448257198
NHSL2	3.0501975019678e-41	3.4359577742755e-40	0.0562229733184412	-1.79301597722362	0.066	0.225	0.293333333333333	1286	9498	0.294733028454729	0.103039830012821
WASL	3.08605517743651e-41	3.47442229876782e-40	0.122749753909071	-1.24031081605936	0.147	0.315	0.466666666666667	1286	9498	0.424752701414467	0.202050868543435
C9orf91	3.74328918101664e-41	4.21203032624483e-40	0.128345211303488	1.79473018054543	0.146	0.059	2.47457627118644	1286	9498	0.0944079758510031	0.2263814812653
BZW1	4.40207837804733e-41	4.95057002747827e-40	0.912136158451567	-0.596311982159532	0.555	0.66	0.840909090909091	1286	9498	2.12295888029059	1.44640024686966
ADGRE1	4.48440914590426e-41	5.04036662528851e-40	0.0558080104188152	3.42857418566527	0.065	0.008	8.125	1286	9498	0.0242751538905073	0.0945274287689449
HSPBAP1	4.96905252007714e-41	5.58200316021283e-40	0.153004471977474	1.83098803315703	0.156	0.062	2.51612903225806	1286	9498	0.118418757333943	0.28348641742644
MID1	4.97460492838512e-41	5.58514963723946e-40	0.00138699634100226	-4.46210527565136	0.004	0.103	0.0388349514563107	1286	9498	0.105095934739826	0.00167388256103263
PTPRF	5.444676980433e-41	6.10953554592645e-40	0.00802667083844866	-3.22054052288777	0.012	0.126	0.0952380952380952	1286	9498	0.153030372813902	0.0125133091870324
HNRNPR	5.76850793928637e-41	6.46933384859525e-40	0.592698299166599	-0.713251806418662	0.453	0.563	0.80461811722913	1286	9498	1.42482679082351	0.969222560370798
CAPN2	6.22874505730087e-41	6.98162870889842e-40	0.413758081737608	-0.827794009452228	0.358	0.482	0.742738589211618	1286	9498	1.03633249790909	0.69429858776331
TUBGCP2	6.34638087942055e-41	7.1095576970948e-40	0.505664866401336	0.858100214060843	0.409	0.302	1.35430463576159	1286	9498	0.522937840837421	0.859917968700474
SNX18	6.54125160945427e-41	7.3238205416609e-40	0.297382148764952	1.16751724328875	0.299	0.175	1.70857142857143	1286	9498	0.276844104507829	0.470375361890565
TLE1	6.70822581659417e-41	7.50663042177756e-40	0.0320616212506935	-2.13311551789237	0.038	0.179	0.212290502793296	1286	9498	0.218484763861437	0.0612055558691987
RRAS2	7.01755615876046e-41	7.8484502736462e-40	0.0076069659298903	-3.21274670940771	0.014	0.122	0.114754098360656	1286	9498	0.126910253847359	0.0112014029041035
ASPN	7.58084665432281e-41	8.4737668632213e-40	0.0380129544209447	-4.30996639897576	0.032	0.228	0.140350877192982	1286	9498	2.31245795179737	0.117334876765991
TBC1D2	7.63351291684198e-41	8.52794048976198e-40	0.1211090377334	1.89727365049341	0.136	0.049	2.77551020408163	1286	9498	0.0759906287068905	0.230873562086662
EI24	7.75643803715933e-41	8.66050251464782e-40	0.195879807173942	-1.05845073611874	0.21	0.359	0.584958217270195	1286	9498	0.535659903650728	0.340131265630967
AK4	7.82905557629913e-41	8.73677840260011e-40	0.0189509090086399	-2.41863322007348	0.026	0.159	0.163522012578616	1286	9498	0.182952579163995	0.0316283581130502
AP1S2	8.88893026667003e-41	9.91408766390851e-40	1.10734165025141	0.805249548046583	0.589	0.424	1.38915094339623	1286	9498	1.19054066269266	1.78877586051682
FMNL1	9.26279377592629e-41	1.03253954342409e-39	0.483478929839612	1.51781711531317	0.397	0.166	2.39156626506024	1286	9498	0.496258866198289	0.834256362534296
SLC39A13	9.36718290307905e-41	1.04360288556313e-39	0.0549822775064446	-1.77218911031037	0.068	0.212	0.320754716981132	1286	9498	0.257054436840021	0.107863841901807
BZW2	9.63984329772341e-41	1.07339099890558e-39	0.0991658523398014	-1.42981886016101	0.113	0.262	0.431297709923664	1286	9498	0.336367251989553	0.178911041603978
RHBDF2	1.0877078529132e-40	1.21049241810773e-39	0.17610656545636	1.6533444992818	0.179	0.078	2.29487179487179	1286	9498	0.149660513605837	0.346816778801995
ITGA1	1.12383152221965e-40	1.25000855175543e-39	0.0147489526938052	-3.33293390505793	0.019	0.172	0.11046511627907	1286	9498	0.378159384438509	0.0252770216320479
UGP2	1.13835753157094e-40	1.26547204454318e-39	0.304457909945325	-0.98269042016759	0.289	0.441	0.655328798185941	1286	9498	0.94400128355926	0.5122446261113
WARS	1.15546344053219e-40	1.28378502350098e-39	0.134537503834993	-1.36107558802444	0.15	0.287	0.522648083623693	1286	9498	0.474352958223962	0.242940625063499
ATP6V1G1	1.26402980778688e-40	1.40364010220273e-39	1.71391873208268	0.480016698316699	0.696	0.677	1.02806499261448	1286	9498	2.18653507793236	2.61044687262905
OAT	1.28865238361033e-40	1.43019982148201e-39	0.178262041232754	-1.24413485733813	0.193	0.325	0.593846153846154	1286	9498	0.543392004076344	0.322556744543423
PHPT1	1.34729511858846e-40	1.49446686405613e-39	0.593114779138165	-0.745624759841903	0.438	0.547	0.80073126142596	1286	9498	1.42933565780939	0.986787655583975
CLEC11A	1.35447858377121e-40	1.50161446051185e-39	0.14471165523165	-1.79570209238886	0.151	0.261	0.578544061302682	1286	9498	0.693345334668819	0.25623600355516
WBP2	1.41794874734144e-40	1.57112126759191e-39	0.406109128427736	0.935903018537818	0.362	0.262	1.38167938931298	1286	9498	0.421667226089938	0.65402270965481
ARPC5L	1.51915604730734e-40	1.68234307715722e-39	0.165204765231908	-1.18987076868222	0.185	0.323	0.572755417956656	1286	9498	0.537486886623301	0.269955163897768
FAH	1.55741225299309e-40	1.7237683382501e-39	0.1263200679751	1.7424698615864	0.148	0.061	2.42622950819672	1286	9498	0.0833067710617993	0.207774803019383
HINT1	1.5664667533937e-40	1.7328451567923e-39	1.83266725600284	-0.485626458465194	0.706	0.784	0.900510204081633	1286	9498	3.92511069690792	2.79165625352191
MBNL2	1.58285805179634e-40	1.75002372513147e-39	0.236652383252837	-1.00171579113911	0.231	0.401	0.576059850374065	1286	9498	0.733154712427276	0.417460903709029
MIS18BP1	1.71694236288068e-40	1.89723533065405e-39	0.58975974988701	0.976828648392892	0.402	0.291	1.38144329896907	1286	9498	0.628841616621688	1.1773956281666
APH1A	1.8099605314163e-40	1.99893301562674e-39	0.752064704310051	0.664378962683305	0.524	0.433	1.21016166281755	1286	9498	0.808325399107523	1.13453561255187
NCK1-AS1	1.89646250504598e-40	2.09332748177968e-39	0.0836248838174072	2.33894369107721	0.099	0.028	3.53571428571429	1286	9498	0.0478973066495966	0.140931214512412
NCALD	1.93693919705984e-40	2.13684395440857e-39	0.00926301114546879	-3.72210829774968	0.012	0.133	0.0902255639097744	1286	9498	0.192746417107416	0.0150712902745287
MKL2	2.19724666654766e-40	2.42270016753129e-39	0.0582927980514789	-1.92296098993602	0.068	0.231	0.294372294372294	1286	9498	0.391126270385362	0.113669960878195
CCDC28B	2.20099023853184e-40	2.42551036112691e-39	0.0219506108619107	-2.44219652012059	0.028	0.155	0.180645161290323	1286	9498	0.153212223221805	0.0426335724613411
TIPARP	2.230757373125e-40	2.4569801365743e-39	0.7130223534085	1.04604531425812	0.442	0.305	1.44918032786885	1286	9498	0.825248337211204	1.31612027151845
PRDM1	2.66716032500412e-40	2.93604595646739e-39	0.38519375158625	1.76013778553574	0.287	0.129	2.22480620155039	1286	9498	0.45295279282847	0.767183020531356
SNTB1	2.68518502969241e-40	2.95428568659762e-39	0.11688290685773	2.07575089812763	0.135	0.043	3.13953488372093	1286	9498	0.0875507836620472	0.216264627632463
CCDC102B	2.69654458872141e-40	2.96517652255991e-39	0.0226340591278258	-3.0803966761499	0.03	0.154	0.194805194805195	1286	9498	0.287352444574368	0.0391717122267193
AGAP2-AS1	2.74897373127251e-40	3.02119208289663e-39	0.00656934040315416	-4.09725880277927	0.006	0.103	0.058252427184466	1286	9498	0.0799328063668302	0.0200676704473643
RPS26	2.77393236608327e-40	3.04697257029893e-39	1.43371535967895	-0.54024936374383	0.666	0.74	0.9	1286	9498	3.1149600649164	2.2799640896403
ST5	3.05550105944431e-40	3.3544411036052e-39	0.0171633039417223	-2.55421820382948	0.024	0.157	0.152866242038217	1286	9498	0.18990908737804	0.0289789875690133
PLEKHH3	3.2347875601804e-40	3.54934879373524e-39	0.0195025907754409	-2.61803165769892	0.024	0.158	0.151898734177215	1286	9498	0.204906002016972	0.0419140206915103
HSP90AB1	3.27466538190201e-40	3.59116329482599e-39	3.04624316534474	-0.502292053386832	0.793	0.848	0.935141509433962	1286	9498	6.35261767869224	4.81954475554278
THBD	3.7715312390984e-40	4.13381817615866e-39	1.02630096338411	1.20713284120463	0.474	0.288	1.64583333333333	1286	9498	1.25833234564588	2.23151391434418
SPSB1	3.80952191085805e-40	4.17320481751256e-39	0.0116076290711284	-2.82502019202215	0.019	0.141	0.134751773049645	1286	9498	0.153040644601461	0.0190163022893221
CNTNAP3B	4.51570468445527e-40	4.94191407430197e-39	0.0119375821196224	-3.10633630010746	0.015	0.149	0.100671140939597	1286	9498	0.251713798496516	0.019733934519039
FBXL7	4.51610946737778e-40	4.94191407430197e-39	0.00525122055662131	-3.25625598364228	0.009	0.124	0.0725806451612903	1286	9498	0.123269979346809	0.00798733847388584
LAMTOR1	5.08965132681594e-40	5.56653191180155e-39	1.10807357425941	0.565789579553667	0.607	0.529	1.14744801512287	1286	9498	1.24273696696051	1.69267854901553
GLIS2	6.01113665071036e-40	6.57081652518953e-39	0.00296973594771877	-4.49192828314215	0.004	0.112	0.0357142857142857	1286	9498	0.141750206080157	0.00508799503295392
SAR1A	6.39408456632027e-40	6.98565783701481e-39	0.281807042363303	-0.925734631150527	0.276	0.425	0.649411764705882	1286	9498	0.763751263579155	0.531164904916884
ZSCAN18	6.53837832066311e-40	7.13945893120713e-39	0.0157366629795581	-2.65847407222945	0.023	0.156	0.147435897435897	1286	9498	0.199180400398725	0.0254302651546756
SLC11A1	6.56536816792763e-40	7.16507572262167e-39	1.06565396040362	1.96883388136799	0.534	0.125	4.272	1286	9498	0.934766302588665	2.16973406269045
APLN	7.069637766444e-40	7.7112615271922e-39	0.0183810868362404	-4.60012712372469	0.015	0.101	0.148514851485149	1286	9498	0.254132917817437	0.0545144717563359
TNFAIP1	7.40212348588145e-40	8.06958671535487e-39	0.0646332382203354	-1.74408253670336	0.077	0.208	0.370192307692308	1286	9498	0.260554367548092	0.124009418245155
AKR1C2	7.52799668343897e-40	8.20240497461769e-39	0.0152029441979005	-3.27092106022103	0.02	0.183	0.109289617486339	1286	9498	0.385508889775069	0.0289032240750575
RASSF9	7.59512342193544e-40	8.27110570503581e-39	0.00712285675847468	-3.47669755769913	0.012	0.133	0.0902255639097744	1286	9498	0.189960956180704	0.0108470964568008
ARPC2	7.74645949108391e-40	8.43138773241353e-39	4.24825313520615	0.446251851849898	0.848	0.774	1.09560723514212	1286	9498	4.54676350435715	5.94213482316226
IDS	8.2225702293953e-40	8.94479920077681e-39	1.08145431963664	0.703102734590079	0.593	0.501	1.18363273453094	1286	9498	1.32438335315442	1.73651989484274
EFNA5	8.49450889762976e-40	9.23567413567148e-39	0.00602694840317763	-3.54724075534757	0.01	0.121	0.0826446280991736	1286	9498	0.138501503966359	0.00979018204249239
ITSN1	8.5036748762108e-40	9.24069038073892e-39	0.338991305062262	1.05927699499607	0.298	0.2	1.49	1286	9498	0.297921589527501	0.605889443033795
ATG7	8.54101756426841e-40	9.27630366704572e-39	0.230508053356398	1.23442460606687	0.245	0.139	1.76258992805755	1286	9498	0.196003846577666	0.380028563082802
RCN3	8.95222402227157e-40	9.71771098545939e-39	0.276636608867472	-1.63867061109728	0.248	0.288	0.861111111111111	1286	9498	0.875896047358346	0.552753021940031
GABARAP	9.23287462298282e-40	1.00170027777621e-38	0.365808816710786	0.95626277007642	0.352	0.244	1.44262295081967	1286	9498	0.37183779829559	0.555830459703336
ARPC1A	9.63346947603873e-40	1.04460361588734e-38	0.214344568213703	-1.01080077864869	0.24	0.377	0.636604774535809	1286	9498	0.614172633487356	0.341587163870484
GEM	9.75640510172214e-40	1.05736928542369e-38	0.0168191746297377	-3.16831527945643	0.017	0.156	0.108974358974359	1286	9498	0.271657098344564	0.0369327507155676
SEC23A	9.92610580156517e-40	1.07518688188885e-38	0.161079893301517	-1.12124859404443	0.181	0.336	0.538690476190476	1286	9498	0.510725871183984	0.271908750907653
MAD2L1	1.05358414431019e-39	1.14062424241881e-38	0.019243148272583	-3.224255900136	0.021	0.107	0.196261682242991	1286	9498	0.15195500542464	0.0413770796056518
STOM	1.09034561858942e-39	1.17979348143638e-38	0.521533734163029	-0.835540528219993	0.405	0.522	0.775862068965517	1286	9498	1.39424464179795	0.91033320219885
H2AFZ	1.24123752943347e-39	1.34234846084017e-38	1.18322331820208	-0.876292950912487	0.621	0.619	1.0032310177706	1286	9498	2.98440806626318	1.88839586743984
NCOA7	1.25281224133657e-39	1.35414460526576e-38	0.197373315273322	-1.21305137883019	0.198	0.37	0.535135135135135	1286	9498	0.727509125971028	0.351203618436564
NPR1	1.41312842811089e-39	1.52661489953289e-38	0.00390106056203443	-3.90455105418493	0.007	0.114	0.0614035087719298	1286	9498	0.141002744664684	0.00539411607321238
IFT57	1.43429666427933e-39	1.54865893554287e-38	0.0941985112948873	-1.37915056023038	0.11	0.271	0.40590405904059	1286	9498	0.34622792476803	0.167033212192905
ETNK1	1.54354388853466e-39	1.66573085557497e-38	0.391680412002352	0.977774380647914	0.348	0.256	1.359375	1286	9498	0.446213394408338	0.64864099787097
ABCD1	1.61784689497726e-39	1.74498799793536e-38	0.141055829505607	1.77306168008268	0.149	0.061	2.44262295081967	1286	9498	0.10404358847278	0.263592868202693
HNRNPAB	1.70012885961705e-39	1.83276238562754e-38	0.418534754920311	-0.898241895496023	0.362	0.459	0.788671023965142	1286	9498	1.07706773604677	0.704247586215113
LMBRD1	1.80489785113375e-39	1.94467205308726e-38	0.412247269664842	0.978630059379101	0.364	0.258	1.41085271317829	1286	9498	0.434174491687879	0.676877211698343
EHD1	1.9911098484159e-39	2.14416651527821e-38	0.0766133488194747	-1.68520178844335	0.076	0.221	0.343891402714932	1286	9498	0.339987608626452	0.167174237824424
RANBP2	2.08505176092223e-39	2.24413922030543e-38	0.609287218207085	0.829127714482992	0.419	0.346	1.21098265895954	1286	9498	0.729185137028585	1.16981734232318
CD44	2.11330740911712e-39	2.27334536818593e-38	3.21928503938554	0.835237023878109	0.797	0.553	1.44122965641953	1286	9498	3.49275448423551	5.14103062985005
FBLN7	2.14377461021823e-39	2.30489834813664e-38	0.00842500417843794	-3.20029019455067	0.012	0.123	0.0975609756097561	1286	9498	0.131091651204674	0.0153579874185528
SMOC2	2.53595452927566e-39	2.72511069294688e-38	0.0046688921857958	-4.71077974009247	0.007	0.129	0.0542635658914729	1286	9498	0.242130432588194	0.00741024588838888
GIT2	2.95919086282546e-39	3.17823361505259e-38	0.347567286059137	1.01676055928498	0.323	0.216	1.49537037037037	1286	9498	0.33603318670672	0.619869032255255
SNX27	2.97855126244482e-39	3.19733538214529e-38	0.291483697858961	1.07536498540631	0.281	0.189	1.48677248677249	1286	9498	0.270315177165157	0.493941719327022
UCHL1	3.19962768738509e-39	3.43283522337367e-38	0.0173050815943918	-3.37419045205628	0.018	0.107	0.168224299065421	1286	9498	0.174361286028915	0.0430757506022777
CLTC	3.86599612097898e-39	4.14558136607249e-38	1.28272463609666	0.569937470909526	0.65	0.518	1.25482625482625	1286	9498	1.3003872589807	1.96482040915837
TPM4	3.89070951352433e-39	4.16987921937859e-38	1.96714630887156	-0.614689723975401	0.707	0.718	0.984679665738162	1286	9498	4.36233593951526	3.0786756231074
LAMTOR2	3.98101569887234e-39	4.26441359743586e-38	0.774925633793693	0.668413506500173	0.52	0.419	1.24105011933174	1286	9498	0.802831695171018	1.20421286056933
ARHGAP28	4.10134108983344e-39	4.39098748853001e-38	0.00523440654448604	-3.34894387541394	0.009	0.12	0.075	1286	9498	0.122377644626122	0.00752741209651066
INPP1	4.17224674197366e-39	4.46454594703866e-38	0.0598311000552871	-1.67380501564133	0.072	0.222	0.324324324324324	1286	9498	0.280960968104523	0.110919124251105
ANAPC5	4.49033029748383e-39	4.80238222911614e-38	0.323553215893635	-0.841652078005426	0.303	0.448	0.676339285714286	1286	9498	0.87110297067957	0.554990759083655
SYNM	4.57652799777402e-39	4.89199272389757e-38	0.0099106926484207	-3.15977250650085	0.014	0.131	0.106870229007634	1286	9498	0.173767616319069	0.0156897055792509
LY6E	4.62891147321691e-39	4.94538284183316e-38	0.636464292129084	-0.762759612786401	0.431	0.588	0.732993197278912	1286	9498	1.84376340921755	1.10811148916718
CSF2RB	4.88956729921551e-39	5.22111134175569e-38	0.255030606305281	1.46399446219811	0.259	0.108	2.39814814814815	1286	9498	0.226069472482264	0.430292838388573
NFATC4	5.26285014133127e-39	5.61675052675518e-38	0.0110607394358502	-3.34449694961725	0.013	0.134	0.0970149253731343	1286	9498	0.1791443869577	0.0263571300465355
HSPA1B	5.35120457271843e-39	5.70804527701583e-38	0.898927187398693	1.36784156794001	0.357	0.304	1.17434210526316	1286	9498	1.62476061291447	3.44378764478049
CDKN3	5.41927058208262e-39	5.77761415681172e-38	0.0156941163080657	-3.44649947728666	0.019	0.098	0.193877551020408	1286	9498	0.143919541980662	0.0314310081053444
GNPTAB	5.74666295112592e-39	6.1234389104937e-38	0.295928839022593	1.18367687226928	0.274	0.179	1.53072625698324	1286	9498	0.33484487228251	0.515553274307967
TBC1D22A	5.98397474226207e-39	6.37296449596945e-38	0.274171714741093	1.10265509165929	0.277	0.178	1.5561797752809	1286	9498	0.265518479864289	0.448884421206826
KIF1B	6.05113344235052e-39	6.44110947804264e-38	0.455842179075222	0.890235199054626	0.372	0.264	1.40909090909091	1286	9498	0.416312497046087	0.776947925816551
PARD3	7.170325642626e-39	7.62842978090489e-38	0.00704245096079648	-3.78188705875173	0.008	0.109	0.073394495412844	1286	9498	0.106594827203508	0.0161281567883975
IL4I1	7.78388006691332e-39	8.27684554626891e-38	0.111997244049282	2.4654008902171	0.114	0.027	4.22222222222222	1286	9498	0.0682803044467515	0.214921989582154
KDR	7.85480299215294e-39	8.34788722186977e-38	0.0129473401266202	-3.60178534343838	0.013	0.122	0.10655737704918	1286	9498	0.229041156915391	0.0273846404200198
VAV3	7.87291463474371e-39	8.3627574134308e-38	0.174937594132695	1.76060440940344	0.189	0.069	2.73913043478261	1286	9498	0.141725992140695	0.313144928243482
ZNF185	8.04864660915434e-39	8.54495175309749e-38	0.096918142729963	2.11462589377308	0.115	0.035	3.28571428571429	1286	9498	0.0518787969460164	0.160298562123131
PDE3A	8.11379611142667e-39	8.6096156437977e-38	0.00149063080407208	-5.21579087231691	0.003	0.094	0.0319148936170213	1286	9498	0.125221637391858	0.00193534832046466
PKN3	8.53804507983116e-39	9.05505627353672e-38	0.0112241081041369	-3.25095561903772	0.012	0.119	0.100840336134454	1286	9498	0.129988473247902	0.0226530819040547
PON2	9.18759118806156e-39	9.73884665934525e-38	0.114020643492641	-1.33851986857223	0.135	0.274	0.492700729927007	1286	9498	0.400083865216878	0.194238732233696
CCDC50	1.04170833941994e-38	1.10363452932595e-37	0.45259919383113	-0.815550873743833	0.376	0.501	0.750499001996008	1286	9498	1.19465030566873	0.760657912805839
PAG1	1.06044426896191e-38	1.12289818548032e-37	0.366834885613561	1.72344098819699	0.32	0.121	2.64462809917355	1286	9498	0.391095390825085	0.6331043649522
FRAT1	1.24976052829217e-38	1.322674085704e-37	0.111170344278144	2.16126304201529	0.119	0.039	3.05128205128205	1286	9498	0.0746992935824894	0.193661443671886
STXBP6	1.34373879262943e-38	1.42139415068186e-37	0.00757726401400438	-3.08805824169375	0.012	0.134	0.0895522388059701	1286	9498	0.173595200966872	0.0120559377687417
LINC00936	1.38906454982121e-38	1.46857402587608e-37	0.474790323356738	1.30196315403677	0.347	0.196	1.77040816326531	1286	9498	0.500850163651975	0.919624362690748
STARD9	1.40572741078737e-38	1.48541700736974e-37	0.0329916448477563	-2.18139259082963	0.042	0.192	0.21875	1286	9498	0.293588745957229	0.058013955507512
ADAMTS4	1.41041994566165e-38	1.48960012887543e-37	0.0114166354082139	-3.54895145213542	0.012	0.131	0.0916030534351145	1286	9498	0.233294307440388	0.0228784335177622
OTUD7B	1.430364807706e-38	1.50987910720874e-37	0.00940345287936628	-3.3295803053078	0.011	0.118	0.0932203389830508	1286	9498	0.12606473442036	0.0216890040958928
LINC01197	1.50308627343376e-38	1.58581851686236e-37	0.0104971366351039	-2.96978034352813	0.014	0.131	0.106870229007634	1286	9498	0.160614280590436	0.0223410130995162
THBS3	1.51077863445623e-38	1.59310625978322e-37	0.0576512541997887	-1.97372519180637	0.07	0.213	0.328638497652582	1286	9498	0.355261262715894	0.102325736541113
GAS2L3	1.5635089467013e-38	1.64785400358721e-37	0.170069072969545	1.6358569048837	0.182	0.065	2.8	1286	9498	0.0979254304097883	0.2850146189922
PTGER2	1.59992768966348e-38	1.68536233380794e-37	0.193616027508386	1.73098284438646	0.188	0.08	2.35	1286	9498	0.172106120748996	0.34729275765656
CTBS	1.70393965070187e-38	1.79399745692932e-37	0.409404636014539	0.902967345881404	0.358	0.271	1.3210332103321	1286	9498	0.44181718550353	0.689319239698663
CDC42BPB	1.73606945833702e-38	1.82687786079747e-37	0.148744358939799	-1.14316758694664	0.164	0.319	0.5141065830721	1286	9498	0.460393684382319	0.277560656940019
PTK7	2.09685182022037e-38	2.20538834708049e-37	0.0072137979045892	-3.36049081279996	0.009	0.116	0.0775862068965517	1286	9498	0.11740437750335	0.019584601190968
RASSF8-AS1	2.18024840997692e-38	2.29191416230562e-37	0.0118944964647425	-2.92992396700174	0.014	0.128	0.109375	1286	9498	0.126272534992084	0.0269086563805329
ADAM15	2.22340087297389e-38	2.33606699381454e-37	0.267205826368835	-1.30518015315292	0.247	0.335	0.737313432835821	1286	9498	0.862233854996978	0.488364464759699
HOXA10	2.23565935720918e-38	2.3477314688044e-37	0.0012542764504837	-5.36054164068301	0.002	0.094	0.0212765957446809	1286	9498	0.106816630311112	0.00175152250236985
TSKU	2.24247521766185e-38	2.35367137762761e-37	0.0018035527045821	-4.87721003602777	0.003	0.091	0.032967032967033	1286	9498	0.0741956323551032	0.00318678568617154
OSBPL10	2.48141007603253e-38	2.60310817226792e-37	0.0134376974902952	-3.04672799308375	0.015	0.127	0.118110236220472	1286	9498	0.138451069177342	0.0283658392017699
NDUFA4L2	2.56119013443244e-38	2.68541314766757e-37	0.0309907971639309	-4.29483743026581	0.028	0.181	0.154696132596685	1286	9498	0.947519412267025	0.0747083944056282
AKR1A1	2.70814087394284e-38	2.83802537946132e-37	0.665355903959852	0.72551882112944	0.474	0.373	1.27077747989276	1286	9498	0.683638056249298	1.06874183175996
GNAQ	2.71798473240797e-38	2.84687162451751e-37	0.948207031104731	0.69960652590939	0.564	0.443	1.27313769751693	1286	9498	1.01686964421438	1.52333334047588
CRLF1	2.81286278276578e-38	2.94472932580519e-37	0.0102691589748847	-4.76642180680339	0.009	0.125	0.072	1286	9498	0.288822068037651	0.027076066170592
EAF2	2.96053863811494e-38	3.09773060902552e-37	0.094917555085785	2.24438533884849	0.114	0.031	3.67741935483871	1286	9498	0.0616025858575969	0.164974795879114
PTGS1	3.01270041787428e-38	3.15068551171715e-37	0.131081278496614	1.91154949223155	0.149	0.048	3.10416666666667	1286	9498	0.0925469595409513	0.223512824237085
SPRY4	3.04528951458201e-38	3.18312728406283e-37	0.000418634969573173	-6.79627547757224	0.001	0.08	0.0125	1286	9498	0.0728690087942944	0.000554439932811721
VPS13C	3.13222882455942e-38	3.27231667059865e-37	0.737558721065168	0.775851025426786	0.502	0.396	1.26767676767677	1286	9498	0.838790743007334	1.22680359519939
ZNF667-AS1	3.21728924722653e-38	3.35945238834626e-37	0.00909469558379628	-3.19713708440882	0.013	0.126	0.103174603174603	1286	9498	0.143494038126067	0.0152100285966308
RAC1	3.76340452313497e-38	3.92767858175407e-37	3.48593366715518	0.364849345871982	0.821	0.771	1.06485084306096	1286	9498	3.89793554706495	4.86820980797771
DOCK8	3.77545721671361e-38	3.93823258181241e-37	0.431191303928291	1.45064870722076	0.355	0.171	2.07602339181287	1286	9498	0.478619546303346	0.775042985701751
TNFAIP3	3.93021606261412e-38	4.09755808192111e-37	2.97803730637696	1.15222145655402	0.678	0.474	1.43037974683544	1286	9498	4.55901247660837	6.81701369424394
TMEM54	4.03061508791035e-38	4.20007472635997e-37	0.00642820211986117	-3.38538087445628	0.009	0.113	0.079646017699115	1286	9498	0.102273207793318	0.0100272547441395
ITGA11	4.23338947931742e-38	4.40911098207616e-37	0.00613421194423536	-3.93798458294766	0.009	0.128	0.0703125	1286	9498	0.212848714100489	0.0100750949432702
PVRL3	4.77926584338165e-38	4.97509319768226e-37	0.00278531399352611	-4.3320418297302	0.005	0.098	0.0510204081632653	1286	9498	0.0945994589893736	0.00416932039167534
BMF	4.89452298929923e-38	5.0924614125979e-37	0.0914376088554549	2.33461554356926	0.104	0.028	3.71428571428571	1286	9498	0.0575786484769304	0.165263532130603
NET1	5.30787721505354e-38	5.51970284776495e-37	0.0774249560249551	-1.79272732626908	0.088	0.264	0.333333333333333	1286	9498	0.522754088654299	0.133400117053817
RPL22L1	5.42853548751406e-38	5.64228580957746e-37	0.59019707687616	-0.750709203640118	0.438	0.556	0.787769784172662	1286	9498	1.55356820352418	0.988148549392782
MKI67	5.6642231542397e-38	5.88424082947347e-37	0.0107981990522106	-4.37846921198225	0.009	0.093	0.0967741935483871	1286	9498	0.242560383431293	0.030002489080082
ARHGAP26	5.73681018262524e-38	5.95659897171917e-37	0.356990456291468	1.18852450746545	0.317	0.183	1.73224043715847	1286	9498	0.357329098337538	0.638814248286754
SERINC1	6.23775704193399e-38	6.47342690154489e-37	1.28444474614007	0.58221763942011	0.655	0.574	1.1411149825784	1286	9498	1.49517904680105	1.93937509327533
RDX	6.46745361109443e-38	6.70837204147194e-37	0.347704206501781	-0.857377677338603	0.318	0.443	0.717832957110609	1286	9498	0.964538772078902	0.58283898883799
IFNGR2	6.99422971814629e-38	7.25106583496688e-37	0.632802574483527	0.781580515612365	0.465	0.347	1.34005763688761	1286	9498	0.671223632919385	1.06738957044919
ZFPM2	7.09080931694376e-38	7.34743942443295e-37	0.00297750459336155	-3.75031077017724	0.005	0.109	0.0458715596330275	1286	9498	0.110565266828862	0.00429578179660546
TUBB4B	7.29628460959698e-38	7.55649394337802e-37	0.462436049522522	-1.04260071104824	0.373	0.437	0.853546910755149	1286	9498	1.25862909104575	0.800420493574563
EFNA1	7.38259545076964e-38	7.64198393958046e-37	0.00946312574592634	-3.2298963495832	0.012	0.127	0.094488188976378	1286	9498	0.17159717274894	0.0192747647153881
SIPA1L2	7.7080731338145e-38	7.97483060873091e-37	0.242503647360041	1.3609507636207	0.244	0.12	2.03333333333333	1286	9498	0.211568673035943	0.414013090564145
RPL36A	7.77912227759173e-38	8.0442385691714e-37	0.71853260180391	-0.631470997296511	0.5	0.647	0.772797527047913	1286	9498	1.92657067918495	1.16558425025519
ARAP3	9.36056129195435e-38	9.67464529864467e-37	0.0123243567504532	-2.99637239652406	0.016	0.125	0.128	1286	9498	0.148138877917995	0.0272934702167104
P4HA3	9.4696244998499e-38	9.78238716144799e-37	0.00699487680596378	-3.59453824959144	0.009	0.107	0.0841121495327103	1286	9498	0.108640979509864	0.0107930371486005
NUMBL	9.58114495721061e-38	9.8925565354231e-37	0.00922956668345032	-3.30605010114033	0.012	0.116	0.103448275862069	1286	9498	0.115071783683213	0.0199199659659595
CEP126	9.76075376434879e-38	1.00728795456287e-36	0.0193183535097519	-2.89654497810963	0.02	0.151	0.132450331125828	1286	9498	0.218480156199723	0.0405636285305395
LAYN	9.92483262181257e-38	1.0237000883647e-36	0.00708384029491715	-3.13189361387416	0.012	0.118	0.101694915254237	1286	9498	0.118651168789716	0.0099366656605105
STT3B	9.99106176110941e-38	1.03000793645891e-36	0.608155422919113	0.777651933587761	0.446	0.35	1.27428571428571	1286	9498	0.64441889983792	1.03850351860658
ADAMTS7	1.03613486559011e-37	1.06763967698546e-36	0.00697891369327763	-3.6987266209621	0.009	0.105	0.0857142857142857	1286	9498	0.110616118207076	0.0155665253331889
KRT8	1.15248631519844e-37	1.18692641868154e-36	0.0141533542719694	-3.16369039552357	0.015	0.119	0.126050420168067	1286	9498	0.150683607528947	0.0332083778713902
TCAF1	1.1533323618371e-37	1.18719541647724e-36	0.0920092214983719	-1.34794641989356	0.111	0.274	0.405109489051095	1286	9498	0.360420603735627	0.157551435436546
LHX6	1.28046295228724e-37	1.3173906471606e-36	0.0130060256658817	-2.96509069771573	0.016	0.124	0.129032258064516	1286	9498	0.16556228250149	0.0259268191784394
CEBPD	1.45289119515285e-37	1.49403436526888e-36	5.34602082699972	0.776328834688985	0.848	0.629	1.34817170111288	1286	9498	5.46422184242895	8.36047478691499
FKBP5	1.55647236179934e-37	1.59973835302101e-36	0.610990034955355	1.07978476456223	0.425	0.268	1.58582089552239	1286	9498	0.691993599913604	1.12205300030081
TGFA	1.68724718850856e-37	1.73327078337729e-36	0.0500244716949345	2.99795139261123	0.068	0.011	6.18181818181818	1286	9498	0.0263691464508886	0.0792141377945547
PLA2G16	1.71027015633277e-37	1.75603307553864e-36	0.142416849586896	-1.26224204443279	0.145	0.321	0.451713395638629	1286	9498	0.550061364620365	0.258334779875027
HOXD9	1.76235937250799e-37	1.80860125897572e-36	0.00816845833165569	-3.39003409402089	0.011	0.113	0.0973451327433628	1286	9498	0.120203450735496	0.0157891743137339
NEURL1B	1.7835317923795e-37	1.82940433822696e-36	0.0187955807702749	-2.9353026625745	0.026	0.165	0.157575757575758	1286	9498	0.330147885623398	0.0326375318922689
SNX30	1.91244947100202e-37	1.96064706120555e-36	0.181671498396211	1.50411475966159	0.19	0.091	2.08791208791209	1286	9498	0.150063366673022	0.318630873449287
CEPT1	2.01383175385242e-37	2.06354218937154e-36	0.20714987860681	1.36508881546003	0.212	0.113	1.87610619469027	1286	9498	0.183200330034255	0.36502321431283
VMO1	2.1425596267865e-37	2.194339952782e-36	0.392742141394985	2.17132053073467	0.294	0.064	4.59375	1286	9498	0.298952231715607	0.809937288029396
OSTM1	2.30525486832553e-37	2.35977652910439e-36	0.300373291918603	1.03190025834315	0.292	0.196	1.48979591836735	1286	9498	0.301465527598341	0.505269124547736
TMEM109	2.34059186011677e-37	2.39474164155798e-36	0.185856598337514	-1.00294825022925	0.199	0.366	0.543715846994536	1286	9498	0.572042136673547	0.318236483202043
ILF2	2.34195238217214e-37	2.39492651917946e-36	0.24205050019036	-1.00058248527255	0.246	0.369	0.666666666666667	1286	9498	0.615049547794425	0.432885285978542
CAMK1	2.39796485404682e-37	2.45097122720526e-36	0.22510831373295	1.24852106794448	0.226	0.132	1.71212121212121	1286	9498	0.199002716964373	0.404736685084945
CDV3	2.52290206976554e-37	2.57737237615353e-36	1.34537028542155	0.550173532520974	0.661	0.543	1.21731123388582	1286	9498	1.46233957656795	2.05358049703862
PLAGL1	2.55080747929616e-37	2.60456946791915e-36	0.21980406510601	-1.37216318925129	0.213	0.344	0.619186046511628	1286	9498	0.837832217556593	0.391889716048449
MNAT1	2.73454987070715e-37	2.79078068504195e-36	0.0422673141769636	-1.72958788033594	0.058	0.203	0.285714285714286	1286	9498	0.241174607260828	0.0672019290127014
PRKCD	2.8101252746993e-37	2.86646899251865e-36	0.138344280905726	1.66500604045847	0.156	0.066	2.36363636363636	1286	9498	0.110256774900094	0.246447320078642
NTM	2.83492159787691e-37	2.89031007108505e-36	0.00439277214207179	-4.59089324937883	0.005	0.095	0.0526315789473684	1286	9498	0.132683474528747	0.0108029565362139
MECOM	3.28324554533642e-37	3.34571291791085e-36	0.0045531326830901	-3.97035875346885	0.008	0.099	0.0808080808080808	1286	9498	0.126201865634475	0.00721415231976064
ABCA8	3.30803834374588e-37	3.36928601804805e-36	0.0164983279437609	-4.1567737330486	0.017	0.189	0.08994708994709	1286	9498	0.687916918904285	0.0395932783874002
SIRPB2	3.45778232295109e-37	3.52003627751175e-36	0.0542258598577754	3.25175420034757	0.066	0.009	7.33333333333333	1286	9498	0.0243361645781834	0.089304806853198
SNRPF	3.59101450125695e-37	3.65383475493808e-36	0.370558580515884	-0.800185392828256	0.335	0.467	0.717344753747323	1286	9498	0.990310075451687	0.640250513826681
PTTG1	3.72325267865265e-37	3.78648828276404e-36	0.065161665739631	-2.48152400695497	0.079	0.158	0.5	1286	9498	0.430165560462665	0.113651714048513
TWIST2	3.74679852774183e-37	3.80852595466356e-36	0.00923417440267182	-3.49712808967913	0.01	0.116	0.0862068965517241	1286	9498	0.148330476626301	0.0187530563315571
FAM13A	3.81534605958809e-37	3.87626174492386e-36	0.33347249241202	1.24290329634089	0.274	0.168	1.63095238095238	1286	9498	0.316422551148852	0.632402581279347
DNM3OS	3.85535509502674e-37	3.91495012876177e-36	0.0104874468672611	-3.33393070460832	0.013	0.114	0.114035087719298	1286	9498	0.138803624965866	0.0177338761630846
[truncated: 20,011 more rows]
