# Supplementary material for: Single-Cell Transcriptome Analysis Reveals Mesenchymal Stem Cells in Cavernous Hemangioma
Source: Front Cell Dev Biol. 2022 Jul 5;10:916045. doi: 10.3389/fcell.2022.916045 (PMC9294370; doi:10.3389/fcell.2022.916045)
Supplement: Supplementary file 3 [file DataSheet2.ZIP › s2/Mast.csv]

	pvalue	padj	geometricMean_1	log2FoldChange	pct.1	pct.2	p1_p2	n_1	n_2	baseMean	arithmeticMean_1
CMA1	0	0	15.0026937103026	13.3325382753464	0.854	0.002	427	137	10647	0.380720930726647	29.6365446250308
CPA3	0	0	30.7060059511549	12.7576578246274	0.956	0.004	239	137	10647	0.563467838946846	43.5361757066184
TPSAB1	0	0	49.8181246792192	12.680661491624	0.971	0.004	242.75	137	10647	0.887439658918828	68.9097913767649
CTSG	0	0	54.0369134718779	12.2720766466042	0.971	0.011	88.2727272727273	137	10647	1.1934340184536	91.2203605407831
SLC18A2	0	0	6.07802003994684	12.0446655520928	0.723	0.002	361.5	137	10647	0.160354128715738	12.3575380443879
TPSB2	0	0	78.8483447895421	11.9838916629828	1	0.013	76.9230769230769	137	10647	1.2444017090218	94.6209448068388
MS4A2	0	0	7.47818833630573	11.9706876777821	0.752	0.002	376	137	10647	0.195996930030814	15.1436706224331
GCSAML	0	0	2.91135587607736	11.8070280922744	0.584	0.001	584	137	10647	0.0872321764983321	6.66453427628299
RGS13	1.01459110965324e-303	1.23024808662731e-300	4.47022910745229	9.91366088890515	0.642	0.007	91.7142857142857	137	10647	0.154060330884587	10.7327792816168
IL1RL1	4.02620132320946e-298	4.39379350401849e-295	3.70730365699759	10.2828701895412	0.62	0.003	206.666666666667	137	10647	0.124504201771072	8.92796993110287
RAB27B	9.41552847346231e-286	9.34106020280857e-283	3.49097135581882	9.6869474537204	0.591	0.008	73.875	137	10647	0.120191752080279	8.30471789320244
AC020571.3	1.33842044751679e-247	1.21718186197923e-244	2.22225056650549	9.72318512676118	0.467	0.007	66.7142857142857	137	10647	0.101690403246234	7.05553776765076
HDC	8.47757584448944e-242	NA	1.14201442127664	10.9112682408952	0.328	0.002	164	137	10647	0.0469177047855921	3.5135532667229
HPGDS	9.92255943580756e-237	8.32960700945907e-234	8.08466432987307	9.72240861005621	0.788	0.012	65.6666666666667	137	10647	0.239675712680716	16.5814033673774
HPGD	3.43398075561825e-175	2.67678799900443e-172	23.6258971157232	8.46656998631672	0.92	0.065	14.1538461538462	137	10647	0.703119192865021	40.4196137878661
C1orf186	2.34441290114803e-173	1.7056385326819e-170	1.72365134307452	9.20470458159467	0.423	0.006	70.5	137	10647	0.0711215257852522	4.7224799973306
KIT	2.33070892859369e-168	1.58968915860893e-165	8.90216042041031	7.52778702087024	0.81	0.042	19.2857142857143	137	10647	0.268781874826455	15.4686280295502
FDX1	2.36948158713207e-164	1.52106779766896e-161	2.67577329962965	4.39481543739059	0.474	0.28	1.69285714285714	137	10647	0.532788054218162	9.53906803206811
LIF	8.56492703964247e-159	5.19272493242324e-156	2.69750951970317	8.27115932632547	0.511	0.017	30.0588235294118	137	10647	0.133649059297898	7.63055766555195
ANXA1	1.63407831422438e-156	9.38562981217401e-154	33.3580088230961	2.79964311480651	0.956	0.809	1.18170580964153	137	10647	7.5764579632301	51.6872154962289
VWA5A	8.9619774207567e-156	4.8901029796359e-153	2.47687774463336	6.05377221513111	0.54	0.075	7.2	137	10647	0.162321271446483	5.86642629263365
ANKRD28	8.43027426615919e-152	4.38093252698072e-149	7.02367477637371	3.69579315136455	0.715	0.472	1.51483050847458	137	10647	1.42515123115582	16.8303203233644
RP11-354E11.2	6.70348249238948e-145	3.32523201997484e-142	1.35509273717857	9.46689226109457	0.387	0.004	96.75	137	10647	0.0662874023641775	4.19811395567224
DBI	2.38160232242192e-141	1.13001852802567e-138	9.48433280843559	3.07012572900871	0.788	0.642	1.22741433021807	137	10647	2.50077585381539	21.2957314324377
SELK	1.96026681122547e-112	8.9134965462098e-110	4.39489997727607	3.21893554184623	0.642	0.513	1.25146198830409	137	10647	1.29216065313505	10.8505095081863
GATA2	1.62048555922744e-110	7.07374356313962e-108	2.26181243884855	5.4387615709562	0.504	0.089	5.66292134831461	137	10647	0.194481509251614	5.70617394874353
EGR3	5.37517059469483e-107	2.25612448845787e-104	4.26245442065076	5.39867111872591	0.599	0.148	4.0472972972973	137	10647	0.467188259926448	12.2352664038516
EGR1	3.52230175715463e-103	1.42366218799365e-100	36.5754411309269	3.84581276958469	0.905	0.567	1.59611992945326	137	10647	6.77646176467679	85.005586549562
CALB2	2.7917202750515e-99	NA	0.898915027620272	10.0876032625033	0.285	0.002	142.5	137	10647	0.0389805843364684	2.89166568491326
CPEB4	3.22612889846269e-99	1.25738373817584e-96	3.30899318461239	4.34055382466716	0.562	0.261	2.15325670498084	137	10647	0.599834722226583	9.24965438704035
H3F3B	1.26245983493916e-91	4.75076695816933e-89	24.9043743359436	1.73829938047804	0.956	0.918	1.04139433551198	137	10647	10.2315258245265	34.3567225381151
SERPINB1	2.06885774125788e-91	7.52581484344907e-89	4.82754445368305	3.38232570406917	0.642	0.459	1.39869281045752	137	10647	1.21721234758295	11.9356693022555
LGALS3	2.28620746360789e-90	8.04818775817836e-88	14.3658322845901	2.51670470000908	0.861	0.718	1.1991643454039	137	10647	4.47279318698799	26.5114910748614
PTGS2	1.98481454181022e-83	6.76883784211716e-81	9.99983171335629	4.88033018784934	0.672	0.262	2.56488549618321	137	10647	1.81459572664137	37.8921021500322
TPSD1	7.00171271676403e-79	NA	0.51533479023125	144269504.68415	0.197	0	Inf	137	10647	0.0230441427635774	1.81392726687897
ELF1	2.73735029012232e-75	9.05233445942574e-73	4.75916285127924	3.10929636792835	0.686	0.493	1.39148073022312	137	10647	1.29803005538692	9.79823578731054
CSF1	2.55120799974078e-73	8.18862732387385e-71	1.45281165137733	4.31646822797582	0.35	0.171	2.04678362573099	137	10647	0.30575565359268	5.41552633401399
RPL7	3.24918572863665e-64	1.01309611018891e-61	20.6694608066561	1.43592604397826	0.912	0.92	0.991304347826087	137	10647	11.5812946333494	31.4561856769158
SVOPL	4.69022903935274e-64	NA	0.471831944834161	10.6620210112145	0.182	0.001	182	137	10647	0.0213665967438744	1.58023305163561
TNFAIP3	1.62577438479158e-63	4.92835440589736e-61	21.6109969750754	3.73513269997441	0.839	0.494	1.69838056680162	137	10647	4.55901247660837	45.9018159251559
LMO4	2.04323326267574e-63	6.02643367448117e-61	2.36067784391014	3.0522253562462	0.489	0.384	1.2734375	137	10647	0.861247011722042	6.77391707566928
KLF6	3.74031245051748e-63	1.07415867822361e-60	24.0977889890001	2.07226665471752	0.905	0.835	1.08383233532934	137	10647	9.42934623095206	39.2508839835127
AC004791.2	9.93301323808094e-63	NA	0.337006799217857	12.4167541469951	0.161	0	Inf	137	10647	0.0129387900047395	0.991295778591145
PRDX1	4.4294148940754e-61	1.239441147155e-58	8.06021558897068	2.09046707872574	0.796	0.725	1.09793103448276	137	10647	3.65756299634597	17.100983166415
DAPL1	6.98140164897459e-59	NA	0.600254231918843	7.17898144446538	0.197	0.014	14.0714285714286	137	10647	0.0504428710695641	2.46134915373868
ADCYAP1	5.06638201552404e-56	1.38223567338535e-53	0.495712453451697	12.1564861775337	0.124	0	Inf	137	10647	0.0653673321339657	5.08569133967478
NFKBIZ	6.07899626830517e-55	1.61805088478084e-52	5.41861201916982	3.03818343526418	0.635	0.493	1.28803245436105	137	10647	1.97655822456674	14.8981677293351
RP11-557H15.4	1.03195774234425e-54	NA	0.356183205804016	9.68194154030751	0.153	0.001	153	137	10647	0.0155233224135014	1.13541361502352
RPS11	3.32986664530233e-53	8.65210350004389e-51	34.5262250741598	1.26120537791032	0.978	0.949	1.03055848261328	137	10647	18.3157051993232	44.7082231401162
UBB	8.93750469549844e-53	2.26825555213894e-50	7.18358852459742	1.55336796386792	0.745	0.818	0.910757946210269	137	10647	4.76662572170089	15.2669193351439
CD69	3.32087924725014e-52	8.23653527846382e-50	17.2072707881334	6.81989503211425	0.81	0.101	8.01980198019802	137	10647	1.31489272810375	39.1350457852271
MRGPRX2	6.75990040979002e-51	NA	0.261691384731973	12.3730970717923	0.102	0	Inf	137	10647	0.0136655522557209	1.0280274608887
STX3	9.39940886478435e-51	2.27946108758648e-48	1.26122297443271	4.37075133489562	0.365	0.118	3.09322033898305	137	10647	0.205879017596085	3.7881137848881
FAU	1.57499640866331e-50	3.73650778429189e-48	28.4079306318412	1.15364650642337	0.978	0.944	1.03601694915254	137	10647	15.4506205263827	34.766736804406
C5orf30	2.13835697013733e-50	4.96508289683163e-48	0.589260454707881	5.55678762285332	0.226	0.036	6.27777777777778	137	10647	0.0624228889241269	1.89199634576601
FOSB	7.42098859293493e-50	1.68719267738956e-47	22.4835418666607	2.56100986796178	0.854	0.712	1.19943820224719	137	10647	8.38875981836122	46.6772860534512
RPL34	3.54368111719867e-47	7.89228408816104e-45	42.1074257535981	1.27924378774986	0.978	0.96	1.01875	137	10647	22.7168710199617	54.182015883408
ACSL4	5.61521932537828e-47	1.22557776995706e-44	1.23759664718785	3.23011692353132	0.387	0.256	1.51171875	137	10647	0.419805106443803	3.21431066095192
JUND	1.48510312168665e-44	3.1778294837189e-42	16.6592040913562	1.71753417398505	0.861	0.866	0.994226327944573	137	10647	9.16321282892547	29.1707694254489
SGK1	5.11948733417279e-44	1.07440317841976e-41	11.8474102993605	3.15803914903507	0.81	0.453	1.78807947019868	137	10647	2.93459267333927	23.422107520507
BATF	1.28590586148533e-43	2.64775295592253e-41	1.77890357592035	6.85831138585299	0.431	0.031	13.9032258064516	137	10647	0.14550268891254	5.30418672221739
C6orf25	1.92180004148657e-43	NA	0.277011204205078	10.6873170417025	0.117	0.001	117	137	10647	0.0140635548516048	1.07072804681181
RPL23	8.32660999411334e-42	1.68274620121776e-39	20.7436992487346	1.23995876707193	0.927	0.917	1.01090512540894	137	10647	12.1133573574359	29.6540868114719
ENPP3	1.10034708111964e-41	NA	0.278838170647814	8.44460594677759	0.131	0.002	65.5	137	10647	0.0147437752016296	0.957439194488339
GNAI1	2.89765303658606e-41	5.74947047059339e-39	1.05276489284585	4.24075623139168	0.336	0.108	3.11111111111111	137	10647	0.184973223940778	2.92364180647495
SRGN	3.41959870648193e-40	6.66394297925666e-38	48.4611767497276	2.7876473051332	0.985	0.615	1.60162601626016	137	10647	10.5828287557203	65.7624182568391
CSF2RB	5.76975369787491e-37	1.10465477377033e-34	1.12970086551139	4.05323684079875	0.358	0.123	2.91056910569106	137	10647	0.226069472482264	3.15163182745425
RPL37A	7.08185500716226e-37	1.3324876498821e-34	20.1070357377837	0.994847218841067	0.905	0.948	0.954641350210971	137	10647	14.743496475745	30.0052135405076
EIF3K	8.06504382691036e-37	1.49175971666225e-34	4.51081767456664	1.47654862585993	0.672	0.756	0.888888888888889	137	10647	3.16413904093656	9.77261022557517
RPL39	1.28918592421974e-36	2.34481433183501e-34	38.4099858017419	1.15303815137851	0.985	0.953	1.03357817418678	137	10647	21.8268835403342	48.9684133038307
MAOB	1.32811391342494e-36	2.37601756347645e-34	0.55547970422333	5.34679194364104	0.234	0.036	6.5	137	10647	0.0682243431321252	1.56860529658582
AP1S3	3.16453443673195e-36	NA	0.450676596521278	5.84053698107928	0.19	0.021	9.04761904761905	137	10647	0.043621154293283	1.34704105951864
NR4A2	4.05823276396859e-36	7.14314421825633e-34	5.95437950205006	3.11901952830647	0.642	0.431	1.48955916473318	137	10647	2.385121587843	17.5353084882777
SSR4	2.4992721000479e-35	4.32929467108297e-33	4.42004822022889	1.60367557884165	0.672	0.73	0.92054794520548	137	10647	3.08548389894728	9.81557042387347
SDPR	2.77761080182459e-34	4.73626041879872e-32	5.57760888381739	3.34147123813922	0.657	0.301	2.18272425249169	137	10647	1.38169717279499	14.6795912749518
RPL10	2.82467253314456e-34	4.74240790064717e-32	104.404185185724	0.947068617748717	1	0.982	1.0183299389002	137	10647	59.3509641068073	114.433526744124
STXBP5	5.58474206289068e-34	9.23428638368575e-32	0.664581729729119	3.70863108007042	0.248	0.124	2	137	10647	0.185654471326998	2.01660643343006
RPL36AL	1.03768627731821e-33	1.69018960363786e-31	4.51312649103169	1.4681623171363	0.693	0.757	0.915455746367239	137	10647	3.18617998187177	9.2385530271082
FOS	2.34870294965319e-33	3.76932283670077e-31	52.9349482567641	1.7455675017741	0.934	0.885	1.05536723163842	137	10647	26.6451680769932	89.426770433779
RPS28	5.44735163875143e-33	8.61549977299919e-31	34.3259689798664	0.985726638410029	0.978	0.97	1.00824742268041	137	10647	21.8716768552074	43.4988051219397
MYB	1.97714509845383e-32	NA	0.325509711874685	7.50492044911261	0.146	0.005	29.2	137	10647	0.0210325849476957	1.12035357018863
RP11-620J15.3	3.10668702634716e-32	4.84332507407522e-30	0.590294441873797	4.08339584824442	0.226	0.087	2.59770114942529	137	10647	0.123394309456379	1.81480002302425
RPS20	5.94629155457549e-32	9.13970137113835e-30	14.4601445991127	1.22682025327635	0.905	0.886	1.02144469525959	137	10647	9.1502148195316	21.7751740843062
TESC	6.07439750255519e-32	9.20693054797011e-30	0.857113738039287	4.78184437221599	0.307	0.066	4.65151515151515	137	10647	0.146222817041169	2.75655004116248
HMGN3	6.27354228133008e-32	9.37851601591166e-30	3.06627731312484	2.00381530992737	0.591	0.568	1.04049295774648	137	10647	1.66707744458356	6.98906410485252
CTD-3252C9.4	1.66720038611792e-31	2.45866997482498e-29	1.20868056642168	3.59064198178072	0.314	0.199	1.57788944723618	137	10647	0.484852243699814	4.52280847037985
RPS27A	4.99447814553272e-31	7.26729866695981e-29	51.9875021484586	1.02819011447732	0.985	0.968	1.01756198347107	137	10647	32.2039054524941	65.3842247901166
RPS4X	5.53980409168842e-31	7.95472132270996e-29	32.1226795701966	1.0141535431314	0.978	0.943	1.03711558854719	137	10647	19.2839520145571	39.247540776677
TPSG1	6.65827839959481e-31	NA	0.133099443891522	144269502.959757	0.066	0	Inf	137	10647	0.00599046117076508	0.471541118726501
ANXA2	3.32701345555944e-30	4.71528543383378e-28	0.30323665102517	-2.72407917349415	0.146	0.823	0.177399756986634	137	10647	8.74578539313339	0.849545462516437
SUMO2	8.40221817859857e-30	1.17555649978264e-27	4.3140875582033	1.1167278309348	0.642	0.816	0.786764705882353	137	10647	4.25970507744769	9.55603150471472
BMP2K	9.4575726539976e-30	1.30646190345666e-27	1.56924396566779	3.11733597886547	0.401	0.26	1.54230769230769	137	10647	0.562442237219103	4.40277426183459
AMHR2	4.41717342856275e-29	NA	0.176623837921573	144269503.277142	0.073	0	Inf	137	10647	0.00867803356260361	0.683094262329323
RPL12	2.2412317690315e-28	3.05732028693009e-26	39.3038231175799	0.912185291098364	0.993	0.954	1.04088050314465	137	10647	24.8269213282199	47.6647392061146
H3F3A	2.33670416998288e-28	3.14820402555842e-26	13.5511035919306	0.966519284833645	0.883	0.914	0.966083150984683	137	10647	10.2619504522734	20.320967778648
EVPL	2.90457493598828e-28	NA	0.177208411904265	10.9832945667838	0.08	0	Inf	137	10647	0.00828662514381655	0.624594929853877
SIGLEC6	4.19535042894221e-28	NA	0.169698586437684	10.892607396258	0.08	0	Inf	137	10647	0.00819734591147548	0.61606839487811
SIGLEC8	1.93892493074366e-27	NA	0.156735051467039	10.786954692877	0.08	0	Inf	137	10647	0.00711172122992629	0.524582730053349
IER2	2.68809739540742e-27	3.57746425318064e-25	5.35668476612294	2.19482800715181	0.642	0.607	1.05766062602965	137	10647	3.66793503281234	15.4847210398721
RPL11	3.09498473916055e-26	4.06934559740471e-24	42.6566421068745	0.885908787624624	0.985	0.962	1.02390852390852	137	10647	26.9605666721825	50.4889970765675
TSC22D2	9.21803063943453e-26	1.19757581390654e-23	0.811937692957068	2.83108548333403	0.255	0.261	0.977011494252874	137	10647	0.460714415467026	3.11297769227331
STARD4	3.38093782911579e-25	4.34072641519301e-23	0.496301145380594	3.72630608179149	0.197	0.105	1.87619047619048	137	10647	0.182992930167657	1.5215548449453
LAX1	4.06868360466493e-25	NA	0.551162122535605	7.17637937650215	0.219	0.009	24.3333333333333	137	10647	0.0453794444911099	1.65818429804466
MEIS2	1.9454744713575e-24	2.46871661696796e-22	0.432909223227244	4.5021420270218	0.168	0.048	3.5	137	10647	0.0678182653329687	1.69490637663354
DUSP6	2.15620433263596e-24	2.70467331977658e-22	3.30850847110821	2.40553402612077	0.54	0.419	1.28878281622912	137	10647	1.77160350379663	9.76682225691116
TRIM63	2.67333496661912e-24	NA	0.151872946720339	10.0113373120606	0.073	0	Inf	137	10647	0.00766037493986402	0.556765271864584
ITM2B	5.29631647353495e-24	6.56803428132806e-22	17.4391311344735	1.0721446576882	0.927	0.909	1.01980198019802	137	10647	11.6357023507956	25.5835801606284
LTC4S	9.22214451441497e-24	1.13080070882933e-21	1.49826949162277	3.5084442375005	0.409	0.182	2.24725274725275	137	10647	0.465754029832797	4.34529090943473
RAC2	1.00168983102297e-23	1.21460456955041e-21	1.54771164600525	4.0273933397101	0.431	0.141	3.05673758865248	137	10647	0.423579831012365	4.06406977067606
PRKAR1A	1.10693208038559e-23	1.32746701024703e-21	1.64917737074714	1.71455656755719	0.423	0.556	0.760791366906475	137	10647	1.31551350773145	4.67128740800225
MIR202HG	1.31256427742927e-23	NA	0.124489101566748	12.1052707447276	0.058	0	Inf	137	10647	0.00568298681406457	0.444983316691261
SUB1	1.68301097741225e-23	1.99638030396738e-21	3.43825034569882	1.39751325518557	0.591	0.724	0.816298342541436	137	10647	2.9325699332049	8.30072257944139
SLC45A3	1.7369289269655e-23	NA	0.219321708151219	4.91480948857132	0.109	0.025	4.36	137	10647	0.0335574235716258	0.711835253124468
ACTG1	1.99880344569154e-23	2.34547763471309e-21	1.59388818937228	-1.58549528301695	0.394	0.935	0.421390374331551	137	10647	15.9925381234423	5.0164739620735
RPL24	3.91951652686241e-23	4.50376292540705e-21	17.1100872441671	0.844457015054276	0.927	0.931	0.995703544575725	137	10647	13.6033757416136	25.2387570436802
HLA-B	3.92062199132841e-23	4.50376292540705e-21	2.19858908129666	-1.5572599445981	0.474	0.948	0.5	137	10647	18.1440002369518	5.76948667548058
ST8SIA1	5.93642902156279e-23	NA	0.314806238603559	5.45913527866203	0.146	0.019	7.68421052631579	137	10647	0.0389525710919219	0.929174456600787
CTD-2583P5.3	7.29314092963487e-23	NA	0.171372891573118	7.87999346401301	0.088	0.002	44	137	10647	0.010306182340613	0.578953436042908
ZFP36L2	9.54507218861185e-23	1.08505596660751e-20	6.54031975299099	1.77292691791015	0.664	0.759	0.874835309617918	137	10647	6.38794204279748	20.03458508354
CTR9	1.00849786472706e-22	1.13461208224395e-20	0.572252585878301	2.80691175987986	0.226	0.202	1.11881188118812	137	10647	0.297422538369721	1.66352043419365
TMEM154	1.78165322108567e-22	1.98399812262325e-20	0.516986297151407	4.80940897485475	0.219	0.047	4.65957446808511	137	10647	0.11026600347712	1.50274492830519
MS4A3	1.88775988245649e-22	NA	0.0696510169919746	144269501.881515	0.044	0	Inf	137	10647	0.00243402184563452	0.191594829075348
IL5RA	3.00456838759218e-22	NA	0.132640146100627	9.31972568680573	0.073	0.001	73	137	10647	0.00674943930637595	0.401683023180398
PTMA	4.18856793930123e-22	4.61715574965599e-20	39.5925678844592	0.830655407895663	0.985	0.972	1.01337448559671	137	10647	26.5250485833531	47.3549233265239
TP53INP1	5.21662037449651e-22	5.69289781468804e-20	0.721232808427943	3.51851210170233	0.255	0.136	1.875	137	10647	0.264335443064828	2.36595135597633
RPS6KA5	7.03616555565001e-22	7.60254205037709e-20	0.845457440914595	3.83599948702309	0.299	0.122	2.45081967213115	137	10647	0.279448614870757	2.44796539369751
PRDX6	8.68887128858012e-22	9.29624042865439e-20	1.932645897178	1.66903972187807	0.46	0.549	0.837887067395264	137	10647	1.43247736413444	5.13726372177858
ERVFRD-1	9.87609779352356e-22	NA	0.12262845947874	10.1142878631121	0.058	0	Inf	137	10647	0.00554898185955944	0.40997967746095
TXN	1.28963307731929e-21	1.36638502648402e-19	5.00576012322784	1.49132160834285	0.679	0.703	0.965860597439545	137	10647	3.5906246541467	11.2330169107327
ASAH1	1.71937003932867e-21	1.8041812729994e-19	3.58800115531242	2.36758724793656	0.628	0.457	1.37417943107221	137	10647	1.53773636210401	7.79976734356688
ARHGAP18	3.79931828556506e-21	3.94875813813062e-19	1.5102547326838	2.44285427428135	0.409	0.337	1.21364985163205	137	10647	0.783632433915405	3.98976889445337
CDK15	5.19752903856642e-21	NA	0.162436586421519	6.82628187517089	0.08	0.004	20	137	10647	0.0121878582154323	0.52095125968261
IL18R1	5.26334135241351e-21	5.41875888480082e-19	0.554494877144923	5.55680862959408	0.212	0.029	7.31034482758621	137	10647	0.0873538809136917	1.78067861113542
RPL30	6.39363385690123e-21	6.52090899816478e-19	36.9941618874025	0.891101849475212	0.985	0.951	1.03575184016824	137	10647	24.6956299888341	46.6401727403859
RHBDD2	7.21781258352862e-21	7.29333228926369e-19	0.549127527374276	2.7574075785219	0.219	0.194	1.12886597938144	137	10647	0.295230147427749	1.62888649182163
FTH1	7.54414862604484e-21	7.55314623449792e-19	125.892762400352	1.26311684341038	0.993	0.983	1.01017293997965	137	10647	67.7759535485355	162.079568444071
TNF	7.78793157972843e-21	7.72633612087058e-19	0.995080513112823	5.78391835645573	0.234	0.043	5.44186046511628	137	10647	0.239782970978121	5.88552561214487
FAM46A	1.53344752018612e-20	1.50761376466587e-18	1.23616510075823	2.77303611947845	0.328	0.242	1.35537190082645	137	10647	0.605968518835728	4.34208950788169
GSTP1	2.20333439497189e-20	2.14687395110074e-18	0.250862860739528	-2.13658039468281	0.124	0.778	0.159383033419023	137	10647	4.56439365568618	0.740098379793377
CKLF	2.50999839053033e-20	2.42403649874845e-18	1.22014097369397	2.24799192950516	0.365	0.353	1.03399433427762	137	10647	0.732285473259887	3.41007847751431
S100A4	6.16829868493923e-20	5.90479329374928e-18	37.688444274561	1.59773951176836	0.971	0.787	1.23379923761118	137	10647	16.8045195417918	51.9396618062585
OSBPL8	6.30226033758725e-20	5.98057104905128e-18	1.36573153338365	1.84422876885389	0.401	0.46	0.871739130434783	137	10647	0.979115396152609	3.57913958794802
MARCKS	6.6582658075607e-20	6.26393575499223e-18	0.17581464174264	-3.27026403998468	0.088	0.725	0.121379310344828	137	10647	5.74469706034437	0.668698514675614
UBXN10	8.26029853624735e-20	NA	0.17627374176947	7.40387132789122	0.08	0.003	26.6666666666667	137	10647	0.0113700550779418	0.613410413861257
CD274	1.03656206442001e-19	NA	0.345787001758581	4.91382409746657	0.146	0.026	5.61538461538461	137	10647	0.0426271245953738	1.17599390719295
VMP1	1.21714773586349e-19	1.13527634542549e-17	2.7139317543448	1.84026676767614	0.518	0.553	0.936708860759494	137	10647	2.02917379548518	7.80817988165905
AHR	1.41118428583109e-19	1.3051062806165e-17	2.69709073005072	1.8970013854542	0.526	0.546	0.963369963369963	137	10647	1.83085735582598	7.2263088131635
SPNS1	1.77939021220548e-19	1.6318054946049e-17	0.89308067087197	2.42442638798838	0.321	0.266	1.20676691729323	137	10647	0.401312809394022	2.58001143502296
CNRIP1	2.2708260779634e-19	2.06512708240121e-17	0.624327424827565	2.44731402304452	0.241	0.234	1.02991452991453	137	10647	0.325006558987342	1.8281145360652
RP11-76E17.3	2.60693412553272e-19	NA	0.305302235502811	5.85743819399993	0.139	0.014	9.92857142857143	137	10647	0.0358876216839247	1.00239922237681
CD82	2.90194702898132e-19	2.61726842374158e-17	0.71102873962391	2.89432594652921	0.27	0.168	1.60714285714286	137	10647	0.296932533505665	1.92364074548368
PEBP1	4.17076808203492e-19	3.73078623600386e-17	2.40987645625558	1.36749175584636	0.518	0.643	0.805598755832037	137	10647	2.13067133856071	6.34717376347766
DNAJB9	5.47916628566943e-19	4.86131233134232e-17	0.646012315114426	2.80720344450169	0.234	0.196	1.19387755102041	137	10647	0.319877826164583	2.09186315945389
C4orf48	7.49613326016884e-19	6.5972017958244e-17	1.53909279203256	2.0997142385871	0.409	0.374	1.09358288770053	137	10647	0.894231511152063	4.36775514792844
DRD2	8.87465290048123e-19	NA	0.112529711858657	10.9761042633714	0.051	0	Inf	137	10647	0.00497967857137387	0.384403595987541
HLA-A	9.18777208872795e-19	8.02129254434305e-17	0.879716506271569	-1.55323090295097	0.299	0.915	0.326775956284153	137	10647	10.1289194657525	2.46413957481087
HS6ST1	1.15152408428238e-18	9.97347804109021e-17	0.350159639216349	3.84374024595974	0.146	0.064	2.28125	137	10647	0.0882976715991306	1.34171446353472
NR4A1	1.40437956767984e-18	1.20677119858978e-16	4.15971299752813	2.06623770641024	0.613	0.53	1.15660377358491	137	10647	2.8673507759077	10.2039167955798
FLJ21408	1.76179476454267e-18	NA	0.183987411627197	6.79678078143498	0.088	0.005	17.6	137	10647	0.0182111611442405	0.770182178728967
CD44	2.11982799734468e-18	1.80731897929863e-16	6.42296554684901	1.95694870181117	0.752	0.58	1.29655172413793	137	10647	3.49275448423551	12.2195232590545
RPS25	3.07732994490984e-18	2.60332571231016e-16	14.5087555737517	0.885059461544627	0.905	0.924	0.979437229437229	137	10647	11.7125106298001	22.4087558148779
DAD1	7.35001386311272e-18	6.17005394524224e-16	3.15946518609863	1.31223217557173	0.591	0.676	0.874260355029586	137	10647	2.46400242773564	7.30870933707081
EXOSC8	8.03072380754546e-18	6.69002205433157e-16	0.562926804627952	2.52453166382631	0.226	0.21	1.07619047619048	137	10647	0.328731874111869	1.90072752392964
RAB44	1.1536034413902e-17	NA	0.0923090644779159	10.6354323662698	0.051	0	Inf	137	10647	0.00403229615701737	0.301597803806568
LAT2	1.63518044690886e-17	1.35187304675124e-15	0.594409175261748	4.17724920459029	0.234	0.076	3.07894736842105	137	10647	0.184085382906041	1.78875956467146
SYPL1	1.7226253372091e-17	1.41345942142578e-15	1.48837999005572	1.68870886562901	0.416	0.486	0.8559670781893	137	10647	1.04595937596959	3.76715774050114
PPDPF	3.96330834781409e-17	3.22773014923098e-15	2.22342955216624	1.51631411616511	0.518	0.56	0.925	137	10647	1.58029504031978	5.25611021660425
PAQR5	4.55015321225003e-17	NA	0.16801019461208	6.291276874899	0.08	0.007	11.4285714285714	137	10647	0.0112312553202791	0.543548505287961
CLIC1	4.85225118746987e-17	3.92241608954508e-15	5.66654211344895	1.15985578227035	0.73	0.764	0.955497382198953	137	10647	4.35263873015865	10.8917580473777
CAPG	5.1164823703789e-17	4.10560089029007e-15	1.65906571535923	2.15533788149609	0.423	0.383	1.10443864229765	137	10647	1.06235610762506	4.57816829910151
RPS15	6.7894410209728e-17	5.40826057385958e-15	21.7872347928436	0.670036141116108	0.942	0.951	0.990536277602524	137	10647	18.2212778979585	29.9393853319163
FOXP1	9.80562798694174e-17	7.75426218996342e-15	2.06750097887765	1.46286254606386	0.482	0.603	0.799336650082919	137	10647	1.99669206971012	5.30548264767768
PACERR	1.14711104849191e-16	NA	0.16029869744619	6.61532434708539	0.073	0.005	14.6	137	10647	0.0126428546846286	0.559773644032972
RPL21	1.20762207620657e-16	9.48113648751247e-15	25.2183432104525	0.817755965952662	0.956	0.954	1.0020964360587	137	10647	19.3962592906213	34.2648374681604
BTK	1.27084081919475e-16	9.90620418562305e-15	0.505214283604321	4.12574768313384	0.204	0.063	3.23809523809524	137	10647	0.12935841839511	1.67299845206047
SDCBP	1.41122142046764e-16	1.09224534479172e-14	3.55830466709452	1.24591455932734	0.635	0.72	0.881944444444445	137	10647	3.0497752546639	7.30692856787915
RPS19	1.48475223795468e-16	1.1410634628732e-14	5.10738477391663	-0.977755634732028	0.672	0.96	0.7	137	10647	21.9063731109134	10.74906275255
NFATC1	2.13655018634644e-16	1.63050155130061e-14	0.0433272180469095	2.74717983088389	0.022	0.132	0.166666666666667	137	10647	0.188781859324509	0.264165952595691
CRBN	3.45278439551256e-16	2.61668306307143e-14	0.720398018483313	2.14341457119049	0.255	0.327	0.779816513761468	137	10647	0.589858295085474	2.26299052434717
ABRACL	3.49817303980474e-16	2.63279740575097e-14	0.952309398388266	2.00058811369818	0.321	0.344	0.933139534883721	137	10647	0.651373010994959	2.76343187747059
RPL35A	4.05334670948051e-16	3.02973785209321e-14	16.6408222972808	0.774557931141884	0.934	0.924	1.01082251082251	137	10647	13.0742114183195	22.8441013617118
SLC26A2	5.81072552066667e-16	4.31377194605682e-14	0.269626184622868	2.46103531109128	0.109	0.187	0.582887700534759	137	10647	0.259209037765014	1.03148572661996
C15orf61	5.85213985105853e-16	4.31516231044606e-14	0.695903454397966	2.69719582822196	0.234	0.182	1.28571428571429	137	10647	0.27683225869539	2.5012373172409
HNRNPH1	6.39408666842774e-16	4.68313206795651e-14	2.54705255075433	1.33498116675393	0.518	0.709	0.730606488011284	137	10647	2.73397509020359	7.04330677450763
DNAJC19	6.82571625341074e-16	4.96593609823142e-14	0.812230338225263	2.14810090193356	0.299	0.295	1.0135593220339	137	10647	0.465801134803447	2.37223232993559
RGS1	7.43739747013268e-16	5.37512043652702e-14	4.83772617549489	3.35165644619964	0.613	0.233	2.63090128755365	137	10647	1.74221610299969	14.5631012404448
RPS14	7.54205250587579e-16	5.4148959866199e-14	35.4880092556269	0.69595275962901	0.978	0.963	1.01557632398754	137	10647	26.9227570582186	43.9253674684973
EEF2	7.90654673259307e-16	5.63948656815609e-14	0.622186467938527	-1.28960010951539	0.241	0.835	0.288622754491018	137	10647	4.96152658971326	1.89843472703617
SPCS1	8.92181846170376e-16	6.32232499172553e-14	1.53419047494837	1.34200872604164	0.423	0.602	0.70265780730897	137	10647	1.6332835159383	4.14761971121016
CDKN2AIP	1.11362466431991e-15	7.84063610433756e-14	0.410433409943536	3.12165767550625	0.168	0.116	1.44827586206897	137	10647	0.177842321952757	1.28013799624148
ATP6V1G1	1.27475254903004e-15	8.91754779972106e-14	2.28458228542617	1.2206109027931	0.526	0.682	0.771260997067449	137	10647	2.18653507793236	5.48853281761411
PRKX	1.29278385728992e-15	8.98608295197764e-14	0.268594095739297	3.10386833885072	0.131	0.11	1.19090909090909	137	10647	0.182571445360132	0.792105893230337
RPL41	1.41040483499284e-15	9.74161263561826e-14	26.9078901768039	0.639097847001522	0.971	0.957	1.01462904911181	137	10647	21.252584710529	34.3275729550498
GPR65	2.22090678590886e-15	1.52432426129707e-13	0.742432173571319	3.87245028833826	0.234	0.102	2.29411764705882	137	10647	0.288456974338859	2.73677830687443
FAM107B	2.53369656686268e-15	1.72813941463577e-13	1.24668807153946	2.11342789238985	0.365	0.41	0.890243902439024	137	10647	1.18543924267166	3.65354014522005
C8G	3.02935613627392e-15	NA	0.113668830953543	7.29630204565034	0.051	0.003	17	137	10647	0.00935359929910232	0.500299599295151
ELL2	3.20747344694594e-15	2.17410917556032e-13	1.62238471437392	2.88338491937646	0.416	0.249	1.67068273092369	137	10647	0.850774506036549	5.05212097537896
GATA1	3.53532879366728e-15	NA	0.0684071165428224	11.1889341755434	0.036	0	Inf	137	10647	0.00271112025056158	0.194332707399106
RPL38	5.11205903637383e-15	3.44369754715726e-13	9.22209332598697	0.785492523170739	0.847	0.907	0.933847850055127	137	10647	8.3460085721541	14.7640798853457
RPLP0	5.2461528970797e-15	3.51234764207551e-13	2.98609517769131	-0.92018822103065	0.569	0.932	0.610515021459227	137	10647	14.1736631048449	6.96646031022031
NDST2	6.32692890577588e-15	NA	0.200430642087768	4.8876852514705	0.08	0.021	3.80952380952381	137	10647	0.0342005573297491	0.835590832137524
TIMP2	7.42302551485674e-15	4.93948033192876e-13	0.132393026076021	-3.0972730639158	0.073	0.704	0.103693181818182	137	10647	3.9548315102749	0.391504259356939
RPL26	8.1558414416268e-15	5.3942241001499e-13	26.138199371282	0.728667228087955	0.971	0.945	1.02751322751323	137	10647	19.5021946071545	33.2962548336121
SEC11A	1.07044489376521e-14	7.03720790702392e-13	2.71168420232879	0.991327770761337	0.562	0.731	0.768809849521204	137	10647	2.89033224171091	6.13948811936947
SMYD3	1.22283797564137e-14	7.99091666357741e-13	0.287773994631068	3.3784201467387	0.139	0.075	1.85333333333333	137	10647	0.0845846045856573	0.941560699867706
OST4	1.27481170059999e-14	8.28096433848076e-13	3.10399592247928	1.16785029838961	0.606	0.689	0.879535558780842	137	10647	2.61385751633471	6.93438562031034
HSP90AA1	1.33574026829251e-14	8.6254044661989e-13	5.44578080976155	0.960535057258146	0.664	0.87	0.763218390804598	137	10647	7.31799252255892	14.4240559881541
HINT1	1.38916335032099e-14	8.9176115541488e-13	3.36529816487147	0.998481494762258	0.591	0.777	0.760617760617761	137	10647	3.92511069690792	8.12430642969527
XXbac-BPG13B8.10	1.42228084255107e-14	NA	0.0652369449514232	11.0422449100487	0.044	0	Inf	137	10647	0.00244792657327392	0.188584510035393
UBA52	1.47023514406364e-14	9.38285153635465e-13	14.3089110897916	0.654047742289609	0.883	0.941	0.93836344314559	137	10647	13.4408603648603	21.7457563742836
P2RX1	1.6258090549797e-14	1.03153803587172e-12	0.27765104455756	5.10587743212197	0.124	0.023	5.39130434782609	137	10647	0.0560149425276836	0.918496966246588
TMEM220	1.79967959054295e-14	1.13525453015001e-12	0.371454987581893	3.13441442844492	0.168	0.1	1.68	137	10647	0.124996033871218	1.10527512691831
DUSP10	2.14030464223749e-14	1.34236462992746e-12	0.371960729584033	3.44583206910752	0.168	0.083	2.02409638554217	137	10647	0.148366061692367	1.28931408892881
TPT1	2.28667691214029e-14	1.42597172241069e-12	48.3295138165623	0.633799533149603	0.985	0.972	1.01337448559671	137	10647	37.8965428016069	59.5761836533393
PIK3R6	2.80118066735659e-14	NA	0.16690848393433	5.40364480778963	0.088	0.011	8	137	10647	0.0215062819471376	0.525108215835011
RAB32	4.56407432396616e-14	2.82998540326379e-12	1.07783098007609	2.01079648003605	0.336	0.326	1.03067484662577	137	10647	0.6126256100583	3.06300949924295
FXYD5	6.24355939261255e-14	3.84948947184072e-12	2.02395865404187	1.42828298583085	0.511	0.57	0.896491228070176	137	10647	1.73842517700679	4.55536825161309
ADRB2	7.76071924090039e-14	4.7580184874127e-12	0.340936565872541	3.73441615835649	0.146	0.063	2.31746031746032	137	10647	0.115581389065698	1.03689459563604
S100A6	8.64765349396963e-14	5.24974753529209e-12	43.8830154786302	0.816607252138866	0.985	0.95	1.03684210526316	137	10647	29.9454769916372	54.4041655517888
ATP5L	8.65898063183887e-14	5.24974753529209e-12	2.92802163641482	1.01387389230206	0.591	0.75	0.788	137	10647	3.08271949450378	6.63831560609589
NDUFA4	1.07218354875959e-13	6.46449672243833e-12	3.44732200583744	1.00909901455039	0.591	0.767	0.770534550195567	137	10647	3.82983175382625	8.43188744778505
RPL18	1.66331872437127e-13	9.97351496651851e-12	22.8433822315632	0.642296490218111	0.956	0.95	1.00631578947368	137	10647	19.1769011034541	30.7491509506368
COL1A1	1.89452166630385e-13	1.12977677291661e-11	0.648971626709238	-4.15692930669342	0.212	0.714	0.296918767507003	137	10647	43.0877597064912	2.95572519706703
COL3A1	2.00778524983828e-13	1.19081306692854e-11	0.750019602625416	-3.87445489903791	0.248	0.706	0.351274787535411	137	10647	37.8446448861629	2.96190916406396
COL1A2	2.26988921395518e-13	1.33898924280502e-11	1.07319884467406	-3.71725744104599	0.328	0.761	0.431011826544021	137	10647	35.4412723167436	3.38973953481419
ATP6V0A2	2.61270594429144e-13	1.52562858913765e-11	0.398759681496806	2.87080265896735	0.153	0.124	1.23387096774194	137	10647	0.176733726177116	1.37437602576701
KDM6B	2.61424490212353e-13	1.52562858913765e-11	0.943349297389631	2.24494728144526	0.292	0.335	0.871641791044776	137	10647	0.96209230347703	3.15173708820875
IL13	2.74999040755288e-13	NA	0.0208823430446878	9.74666224868869	0.007	0	Inf	137	10647	0.00152321189273952	0.116565925943274
SPARC	3.29013802949353e-13	1.9098551231842e-11	0.463144558037073	-3.21304638622257	0.19	0.706	0.269121813031162	137	10647	15.195311814337	1.49337889611922
MSI2	3.69022998561648e-13	2.13076612873188e-11	0.43435043592549	2.68869744386862	0.182	0.16	1.1375	137	10647	0.281646780570536	1.42622486480912
MYADM	4.20116923975432e-13	2.41301894281258e-11	1.90734884594175	1.37732008345153	0.438	0.573	0.764397905759162	137	10647	2.06062249701962	5.47519243968685
RPS4Y1	5.07412499508965e-13	2.89915843305829e-11	4.10231825799942	0.979133698001818	0.664	0.787	0.843710292249047	137	10647	4.01787917544468	8.3444825030863
RPL5	6.85932565107127e-13	3.8987406682365e-11	16.6029883071761	0.69872600385396	0.912	0.926	0.98488120950324	137	10647	14.5823772013908	24.6246340687499
RP11-501J20.5	7.16488517004593e-13	NA	0.0664084322328662	144269501.99358	0.029	0	Inf	137	10647	0.00335294666254877	0.263928297875372
IGFBP7	7.91691355139882e-13	4.47654288012515e-11	0.22484679681944	-2.8384033071651	0.08	0.689	0.11611030478955	137	10647	13.1116642196449	1.15910682301631
PIH1D1	9.21028343805818e-13	5.18102181234685e-11	0.633184489229065	2.11931969781096	0.234	0.259	0.903474903474903	137	10647	0.380685121851977	1.99541222806623
RPS29	1.13160267122471e-12	6.33291279542321e-11	21.6791080774138	0.799913197001572	0.964	0.939	1.02662406815761	137	10647	16.0550800844771	28.1488757514677
CTTNBP2	1.23387496826754e-12	6.87003955546104e-11	0.333823015960536	4.68873199172144	0.131	0.028	4.67857142857143	137	10647	0.0627967150804935	1.23891132110515
KIAA1549	1.5804082327216e-12	NA	0.179799509143074	5.24398602662324	0.08	0.013	6.15384615384615	137	10647	0.0207443833044903	0.650813694738655
MBOAT7	1.65464131194799e-12	9.16604093263372e-11	0.49665015995271	2.16357243958434	0.226	0.234	0.965811965811966	137	10647	0.379735467268334	1.3106255747371
FCER1G	1.69728947518879e-12	9.35480810239153e-11	11.5608799848757	2.84931833132334	0.832	0.276	3.01449275362319	137	10647	3.09522909528751	20.9848362847026
CCL4L2	1.96834143932183e-12	1.07942261946328e-10	2.0653526065419	3.71934016857085	0.314	0.169	1.85798816568047	137	10647	2.25826317390942	22.9702248992211
FN1	1.99856394650023e-12	1.09051641740785e-10	0.358847183383845	-3.25648989116282	0.139	0.695	0.2	137	10647	12.8376021945437	1.28956049089406
RPLP2	2.02070784442173e-12	1.09711366697385e-10	18.4222273202087	0.621826291350451	0.92	0.952	0.966386554621849	137	10647	16.7401863283621	26.1829844783792
RPL32	2.27412023543043e-12	1.22603736376815e-10	38.9614589844463	0.665775246148136	0.978	0.967	1.01137538779731	137	10647	30.6716579166433	49.3702223044731
TMSB4X	2.28063396724031e-12	1.22603736376815e-10	41.7288467207024	-0.660691725751894	0.978	0.995	0.982914572864322	137	10647	80.8336708770849	51.5149672665876
PHF6	2.37839788858767e-12	1.26971079760883e-10	0.290493807250484	2.38074803962708	0.139	0.166	0.837349397590361	137	10647	0.210553503158881	0.947004419364036
SQSTM1	2.38514353074142e-12	1.26971079760883e-10	2.07309854140728	1.29718866793254	0.482	0.615	0.783739837398374	137	10647	1.88022964296707	5.29659548134419
ALOX5	3.18213229111306e-12	1.68575775208334e-10	0.566019337359005	3.5926568044511	0.212	0.099	2.14141414141414	137	10647	0.260756028887619	1.99978276186729
CATSPER1	3.22510271922592e-12	1.70026792149335e-10	0.341729969248513	4.47309037889747	0.139	0.034	4.08823529411765	137	10647	0.0751128765495659	1.25022323277835
PPP1R15A	3.59578057738922e-12	1.88657468466579e-10	2.29927865696441	1.5229574796143	0.504	0.566	0.890459363957597	137	10647	2.11087811929549	5.91368633485207
RFESD	3.80397792407522e-12	NA	0.160435854811128	4.58164002790835	0.073	0.019	3.84210526315789	137	10647	0.0320144576595719	0.561927048303796
TSC22D3	4.20494993560297e-12	2.19562768647058e-10	5.18149713293153	1.38746165219995	0.679	0.751	0.904127829560586	137	10647	5.07531879351329	11.6615493693041
RPL27A	4.62398492322177e-12	2.40293083176758e-10	17.0170394463774	0.621210736042276	0.92	0.944	0.974576271186441	137	10647	16.0079764357004	25.3301124129867
LAPTM4A	4.65112000355724e-12	2.40557690041802e-10	6.50713776169894	1.03084600187322	0.774	0.773	1.0012936610608	137	10647	5.06116690292905	11.4407370533794
DDX3Y	5.39432569194335e-12	2.77680548472537e-10	0.858119726710358	1.78492378988535	0.285	0.409	0.69682151589242	137	10647	0.926573749278979	2.91141725050692
RPS15A	5.63252939092774e-12	2.88581188935185e-10	23.7803352680441	0.70222181926443	0.934	0.943	0.990455991516437	137	10647	20.9093063955038	33.7069387835363
UBC	6.04828330274539e-12	3.08434185433927e-10	1.30426824174619	-1.0125009881594	0.365	0.903	0.404208194905869	137	10647	8.15890672163867	3.98610289009737
GABPB1	6.28516311228394e-12	3.19023186252812e-10	0.477273137550024	1.88377025319444	0.197	0.319	0.617554858934169	137	10647	0.6011869780883	1.51752078666672
RPS24	6.47690401761847e-12	3.27233581223474e-10	26.6009622143251	0.577951202434011	0.956	0.963	0.992731048805815	137	10647	22.4654235945857	34.0079537011967
TSNAX	7.93187607490142e-12	3.98896606476494e-10	0.710904510280032	1.77867346365659	0.255	0.339	0.752212389380531	137	10647	0.558410499732132	2.22705756506367
SLC8A3	9.72323471247152e-12	NA	0.0947179992204037	9.37673742116345	0.036	0	Inf	137	10647	0.00600159569706522	0.42753952321075
RAP1GAP2	1.04494746462814e-11	NA	0.212114065635488	4.58710462489091	0.088	0.023	3.82608695652174	137	10647	0.0429969118561622	0.778583119951808
RASGEF1B	1.19568535212186e-11	5.97745514642407e-10	1.01201060398042	3.11513340438128	0.285	0.172	1.65697674418605	137	10647	0.537397019208135	3.5525039959656
BNIP3L	1.19954428394289e-11	5.97745514642407e-10	1.2407182093028	1.66958268995358	0.387	0.45	0.86	137	10647	1.07365238521074	3.34822202751476
L1CAM	1.40722897993174e-11	NA	0.178770566293028	6.57374495648944	0.08	0.005	16	137	10647	0.0157028163031635	0.649721327204285
PEPD	1.43124488741997e-11	7.09962520746099e-10	0.67000944698267	1.97717381876038	0.248	0.28	0.885714285714286	137	10647	0.429834312839869	2.12420165396124
PAG1	1.50391862775432e-11	7.4226027593541e-10	0.89662294788548	3.24183026431542	0.314	0.143	2.1958041958042	137	10647	0.391095390825085	2.62639629388583
SGPP1	1.50995859303272e-11	7.4226027593541e-10	0.31276900355212	2.94470115802514	0.139	0.1	1.39	137	10647	0.13975467984631	1.01019869411408
ATP5G2	1.6651624209054e-11	8.14884192795544e-10	3.47212599357212	0.792372085585018	0.613	0.814	0.753071253071253	137	10647	4.20938425635	7.87879285407744
ANKDD1B	2.02579487612527e-11	NA	0.115745618458503	6.50614330767013	0.051	0.004	12.75	137	10647	0.00997407604262969	0.442788781214958
CALD1	2.03366309143451e-11	9.90775237358249e-10	0.146824367451298	-3.60083235329572	0.066	0.618	0.106796116504854	137	10647	6.59896760487935	0.652338662618577
NDFIP2	2.1076463952342e-11	1.02225533827515e-09	0.329245187250035	2.59643117184423	0.153	0.134	1.14179104477612	137	10647	0.162623525676117	1.06505268147242
ZFAS1	2.23863296167343e-11	1.08098236773195e-09	2.39394503123699	1.03723529343277	0.54	0.71	0.76056338028169	137	10647	2.67147383169567	5.69143868257507
ASPH	2.33811723331292e-11	1.12404728489621e-09	0.0123332479900207	-4.88604147738507	0.007	0.459	0.0152505446623094	137	10647	1.02983599712876	0.0318387645526607
EMP3	2.81408039596894e-11	1.34693242812321e-09	5.61711021627564	1.2848385952334	0.723	0.689	1.04934687953556	137	10647	4.19805027544988	10.8929695286058
SNHG8	2.8913322106795e-11	1.37786499629456e-09	1.02357930532914	1.76243879387492	0.328	0.411	0.798053527980535	137	10647	0.974166833469572	3.06895128613841
STAP1	3.13966426560647e-11	NA	0.14136841124293	5.79836977376693	0.066	0.007	9.42857142857143	137	10647	0.0165979670222886	0.493581556700474
DNAJB6	3.3554603104503e-11	1.59209297251931e-09	1.00383039639784	1.49750112379378	0.321	0.499	0.643286573146293	137	10647	1.23951623799814	3.46009962763443
SNTG1	3.42456729412251e-11	NA	0.0677930587607523	11.2646299681444	0.029	0	Inf	137	10647	0.00415323126354648	0.320302413519157
IDI1	3.75345790075887e-11	1.7732245052373e-09	0.520429387171303	2.13717004839859	0.204	0.238	0.857142857142857	137	10647	0.421579136011707	1.68215786609928
RPL9	3.83635852417368e-11	1.80457674889256e-09	24.2328614683363	0.610171463262389	0.949	0.957	0.991640543364681	137	10647	21.3739115060738	33.1206088440386
BSPRY	3.85404132985572e-11	NA	0.160173668858322	7.65686329055376	0.066	0.002	33	137	10647	0.0112160365022042	0.599662904031101
HIPK1	5.29726915200824e-11	2.48107717836335e-09	0.701808640315368	1.82419265524237	0.255	0.333	0.765765765765766	137	10647	0.624526988587412	2.21804095630121
CEBPD	5.87698813331442e-11	2.74083638884018e-09	0.107832522174475	-3.56556105213764	0.058	0.663	0.0874811463046757	137	10647	5.46422184242895	0.402287730508996
PHACTR4	6.24420970939786e-11	2.89970470462378e-09	0.617615493585618	1.66750685031936	0.226	0.37	0.610810810810811	137	10647	0.720502909603323	2.00680666658154
LAT	6.5040168611318e-11	3.00755661040387e-09	0.44050616292199	4.02845448076797	0.182	0.065	2.8	137	10647	0.18368891424338	1.47419165579016
NFKBID	6.69627878145758e-11	3.08339621696399e-09	0.375977007923109	3.18699446812392	0.153	0.104	1.47115384615385	137	10647	0.233188027562633	1.28590063916477
ACOT7	7.31507261326579e-11	3.35417594237687e-09	0.515133492304139	2.32959521491857	0.19	0.168	1.13095238095238	137	10647	0.234018899889312	1.75884073748367
RPL13A	8.71893610812861e-11	3.98116107732249e-09	18.1004830390642	0.626862738073369	0.912	0.951	0.958990536277603	137	10647	17.3607479119569	27.7740866538134
APP	9.42025323054485e-11	4.283467646039e-09	0.0948152635019872	-2.68228801225081	0.058	0.602	0.0963455149501661	137	10647	2.40537287450401	0.271609555188229
CPM	9.81362975449423e-11	4.44382329920313e-09	1.20773388386726	3.04845252276957	0.328	0.159	2.06289308176101	137	10647	0.532721799080966	4.2585220844592
RPS3A	1.02281148456079e-10	4.61237261612063e-09	35.0278508144965	0.633018805006426	0.971	0.962	1.00935550935551	137	10647	29.2574773620634	45.3113016150348
ALDH1A1	1.14932746992723e-10	5.16156818078843e-09	0.6429800841618	3.19688227772614	0.263	0.108	2.43518518518519	137	10647	0.247422472528296	1.76953592085598
CDH12	1.18643064044488e-10	NA	0.0562468050932858	9.9755560302841	0.029	0	Inf	137	10647	0.00266413937863009	0.198834383596255
TMEM64	1.33173945395598e-10	5.95625928730396e-09	0.289346264456879	2.71666872318787	0.131	0.112	1.16964285714286	137	10647	0.141428881795572	1.01604094663135
ACER3	1.34700856066845e-10	5.99996098880605e-09	0.502194499161071	2.13216020940838	0.204	0.219	0.931506849315068	137	10647	0.326761467471506	1.57409742492726
ARHGAP25	1.42041998939872e-10	6.30123713183262e-09	0.229102858904267	3.23963201437508	0.124	0.077	1.61038961038961	137	10647	0.139225934150022	0.707137127434899
GSN	1.52562810707012e-10	6.74055851516446e-09	0.315151660281419	-3.11417526813282	0.153	0.708	0.216101694915254	137	10647	10.5800072056334	0.916987433300352
NR4A3	1.53372039563518e-10	6.7489881764382e-09	1.23600894819596	3.1159529733727	0.336	0.163	2.06134969325153	137	10647	0.699550112642084	4.19016367721416
MGP	1.7634191183285e-10	7.7285915013329e-09	0.354160957525107	-3.80104601989373	0.139	0.633	0.219589257503949	137	10647	14.0277406532523	1.33460883267156
MYL12A	1.79878971736074e-10	7.85207687422311e-09	5.33662224558487	0.873853083527061	0.723	0.81	0.892592592592592	137	10647	5.25521502092672	10.2139523269241
RPL14	1.8758958000804e-10	8.15603620170416e-09	18.5687345018693	0.620214350950331	0.927	0.937	0.989327641408751	137	10647	16.4719081334763	26.0327830730668
ID2	1.94158987674891e-10	8.40531233724924e-09	1.14629968908307	2.0129623005901	0.328	0.364	0.901098901098901	137	10647	1.24512643242685	3.95294291807486
CTNNBL1	1.9486337591167e-10	8.40531233724924e-09	0.449031557859045	2.01369883218567	0.197	0.236	0.834745762711865	137	10647	0.344171601630037	1.39678718071695
ARHGDIB	2.05549905215258e-10	8.83136265989809e-09	1.89742908882213	1.62988222065299	0.474	0.485	0.977319587628866	137	10647	1.67798978480549	4.71070944339736
MALAT1	2.20850198466771e-10	9.45152241516813e-09	353.014285640476	0.730162055936544	1	0.984	1.01626016260163	137	10647	244.575061404534	402.045934098329
ARHGEF6	2.2536650812343e-10	9.60712774668355e-09	0.474072810565537	2.53031246355231	0.197	0.172	1.1453488372093	137	10647	0.299291994470962	1.39933657906206
RPS27	2.51123084772199e-10	1.06499332491537e-08	36.0003592809967	0.692920032841765	0.985	0.959	1.02711157455683	137	10647	27.2415231101255	44.3109328767995
BTF3	2.51780699925011e-10	1.06499332491537e-08	3.82672346039485	0.699635835466116	0.62	0.827	0.749697702539299	137	10647	5.08932823193647	8.91427087004269
BHLHE40	2.5413367604407e-10	1.07079567825055e-08	0.976403181167238	1.78218837572662	0.314	0.367	0.85558583106267	137	10647	0.927104288774565	2.93676244762406
YWHAZ	2.64413156583469e-10	1.10982337607515e-08	2.3162475524807	0.88298986984519	0.504	0.756	0.666666666666667	137	10647	3.30679723530154	6.07906596834939
GNPTAB	2.76681837578126e-10	1.15686930785061e-08	0.521229254208872	2.37597056401671	0.212	0.19	1.11578947368421	137	10647	0.33484487228251	1.55037669993839
PRNP	2.79352357381691e-10	1.16357720462076e-08	1.03523662676359	1.75102564225282	0.321	0.378	0.849206349206349	137	10647	0.789774131520684	3.01134765079222
LINC00675	3.31980214868907e-10	NA	0.0588583179392059	11.4144873861296	0.022	0	Inf	137	10647	0.00383199533852571	0.29352876980252
COL13A1	3.56534832040075e-10	NA	0.13069080336912	4.93041089181379	0.058	0.014	4.14285714285714	137	10647	0.0176412402604148	0.50442534138861
LSM8	4.69321776489958e-10	1.94741769841632e-08	1.08095252464546	1.32331297791701	0.343	0.48	0.714583333333333	137	10647	1.03328051918475	2.99872477394095
TCF4	4.96818246434086e-10	2.05370360732393e-08	0.0530634480943133	-2.52565033314494	0.036	0.594	0.0606060606060606	137	10647	2.63775717514827	0.12746211155794
RPS13	5.1167221711332e-10	2.10712411522931e-08	18.058728640766	0.615754714303617	0.927	0.937	0.989327641408751	137	10647	16.1812034589468	25.098921283731
CREB3L2	5.98760874177741e-10	2.45649527063973e-08	0.650032610534046	1.65103192569881	0.248	0.341	0.727272727272727	137	10647	0.561949240106442	2.01077847292862
LEPROTL1	6.29372012627469e-10	2.57241077670546e-08	1.25299004016512	1.96227069198155	0.372	0.388	0.958762886597938	137	10647	1.13116706621407	3.58474927377488
CD200R1	6.39836774942626e-10	2.60542489736898e-08	0.351767491515212	4.8724828627727	0.139	0.025	5.56	137	10647	0.0700404270138348	1.26394053359136
BTN2A2	6.58148693288726e-10	2.67002850924158e-08	0.276158415692394	2.96071759439155	0.131	0.089	1.47191011235955	137	10647	0.141502135480255	1.00725632582209
BTG2	7.21962745212287e-10	2.91806645870433e-08	2.15197789880718	1.6422816659726	0.46	0.507	0.907297830374754	137	10647	2.47244213877563	6.19338031539463
RHOH	7.26041340961991e-10	2.92372293502517e-08	0.721394699108486	4.87676672781759	0.255	0.049	5.20408163265306	137	10647	0.206403563764907	2.40433875889438
RHOBTB3	7.29477583993073e-10	2.92676061548397e-08	0.806040182111534	2.12568292896068	0.292	0.232	1.25862068965517	137	10647	0.479852745931655	2.32404144428784
MAS1L	7.37310483703809e-10	NA	0.040816570061744	144269501.187461	0.022	0	Inf	137	10647	0.0016246589177342	0.127885560356538
SCARB2	7.96480733561985e-10	3.18388067595675e-08	0.0268732973714263	-3.20387481567721	0.022	0.476	0.046218487394958	137	10647	0.976177893014693	0.0689492261413039
LAMC1	8.02238705988632e-10	3.19519379505618e-08	0.0387285523495924	-3.06400988202005	0.022	0.475	0.0463157894736842	137	10647	1.32460618201051	0.153979507795729
DDX5	8.24441297024543e-10	3.27168286342867e-08	5.6113680300266	0.666500410503701	0.701	0.911	0.769484083424808	137	10647	7.6667099585133	11.6376100155937
SEC61G	9.6167455548823e-10	3.80244725508807e-08	2.20884175747572	1.10030815808899	0.504	0.656	0.768292682926829	137	10647	2.42914318266436	5.72943288495455
CTTN	9.90121507533817e-10	3.90079278401319e-08	0.026598243939564	-3.88173322960778	0.015	0.429	0.034965034965035	137	10647	1.00024663604473	0.0904626840122371
SEC61B	1.00395216025605e-09	3.94105392981088e-08	2.81997365805904	0.982070479623935	0.569	0.701	0.81169757489301	137	10647	2.85197782973561	6.59743706961789
ALOX5AP	1.01400632140007e-09	3.96625483349068e-08	1.62257929345629	3.66255246802445	0.423	0.124	3.41129032258065	137	10647	0.631379355853825	4.30908806056904
TNFRSF1A	1.02210912137971e-09	3.98367030057742e-08	0.0268353974248265	-3.18421977079588	0.022	0.484	0.0454545454545455	137	10647	0.995979113158201	0.0686706870661604
TLDC2	1.03751427500217e-09	NA	0.0959121079941934	6.36535919030596	0.044	0.004	11	137	10647	0.0086583605028489	0.34144494952136
HTRA1	1.33946063320389e-09	5.20196935592671e-08	0.0290467057402763	-4.72907416406482	0.022	0.517	0.0425531914893617	137	10647	2.70253667411188	0.0780960624487109
RPL3	1.34895470373344e-09	5.22026336235568e-08	6.4331904079352	-0.699793740143691	0.723	0.953	0.758656873032529	137	10647	21.447474809122	12.6629359232713
EIF1	1.48896329210915e-09	5.7417160448011e-08	13.1055946737427	0.514725325503221	0.883	0.945	0.934391534391534	137	10647	14.0056945557143	20.4559092653943
FCGRT	1.65990651762076e-09	6.37836613619556e-08	0.124875575539757	-2.72462474691964	0.058	0.664	0.0873493975903614	137	10647	3.47927506977936	0.446004767091389
DUSP1	1.72093217724212e-09	6.58966064920814e-08	13.2349301834491	0.972953411007636	0.854	0.846	1.00945626477541	137	10647	11.7266328014571	23.626885931396
ZFAND1	1.74434583326737e-09	6.65596016728911e-08	0.42059481265166	2.13373722197976	0.175	0.201	0.870646766169154	137	10647	0.29071058288409	1.30227278480403
SPTB	1.91233529290404e-09	NA	0.141338275324625	6.4521353802975	0.058	0.004	14.5	137	10647	0.0122419926416432	0.536127354070112
MITF	1.94478056763111e-09	7.39490952423636e-08	0.434374286923919	2.55702047491505	0.175	0.144	1.21527777777778	137	10647	0.231705074363864	1.43069754920096
CASQ1	1.97872601198153e-09	NA	0.0518401880959123	8.48882591893318	0.029	0	Inf	137	10647	0.0042657929521253	0.177019086680406
GALC	2.02020008271269e-09	7.65501510508457e-08	0.216293531428177	2.36186203647074	0.109	0.14	0.778571428571428	137	10647	0.190680173722837	0.673679705670332
RPL31	2.09669672695052e-09	7.91738802118027e-08	3.41037163335385	0.900231965323817	0.606	0.783	0.773946360153257	137	10647	4.15973129531183	7.80772239055644
MCL1	2.4148826961402e-09	9.08745340102688e-08	3.25295295277806	1.12861206205823	0.569	0.706	0.805949008498584	137	10647	3.86221596114258	8.26180495342289
COMMD6	2.50962328834685e-09	9.41151853805126e-08	1.57620425993515	1.00317903777762	0.416	0.688	0.604651162790698	137	10647	2.26762935009903	4.38560663413739
RP11-356I2.4	2.8361750907333e-09	1.0599718755196e-07	0.300618859394385	3.79682372862833	0.124	0.052	2.38461538461538	137	10647	0.112423975420565	1.06972230819696
RAB38	3.18050296263413e-09	NA	0.141711437065341	4.37168456238175	0.073	0.019	3.84210526315789	137	10647	0.0293638660774972	0.446291349140322
HLA-C	3.50380309085053e-09	1.30501717168778e-07	1.97818677899113	-0.917223550067675	0.474	0.91	0.520879120879121	137	10647	10.0654115400416	4.92892531690996
IDS	3.86685765203661e-09	1.43534073322026e-07	0.965226272089892	1.37314265129034	0.307	0.515	0.596116504854369	137	10647	1.32438335315442	3.01222912767807
VPS28	4.49830893063288e-09	1.66406933423717e-07	1.19411362275123	0.999403859776909	0.35	0.62	0.564516129032258	137	10647	1.66136700463174	3.43440555253797
SPTBN1	4.55103352783476e-09	1.67788611112367e-07	0.166338314325733	-2.23718737625674	0.08	0.582	0.13745704467354	137	10647	2.69573940557795	0.580856382889499
TMEM246	4.57468683020782e-09	NA	0.192638090272514	3.54765840599314	0.088	0.041	2.14634146341463	137	10647	0.0503075915341935	0.63082924603928
VAMP2	4.58191593281494e-09	1.68358412709796e-07	0.785188207700814	1.41314935154248	0.285	0.471	0.605095541401274	137	10647	1.00579301757026	2.5666124399616
PTGS1	4.93358840257862e-09	1.80671980662216e-07	0.238938271934011	3.23669754138414	0.117	0.06	1.95	137	10647	0.0925469595409513	0.79465294577864
EMP1	5.74785604139917e-09	2.09787133711669e-07	0.117381773234473	-2.39705790140634	0.058	0.58	0.1	137	10647	3.01622890425773	0.458136729589893
RPLP1	6.29708547432656e-09	2.29066979271086e-07	56.8577101801934	0.457930695902846	0.993	0.988	1.00506072874494	137	10647	47.1677378473417	65.1649606626252
HMGN1	6.42520810893015e-09	2.32951149809816e-07	1.74172858807351	0.998608733613432	0.46	0.629	0.731319554848967	137	10647	2.02208496353395	4.38388110736774
DENND1B	7.1246650463729e-09	2.57455197520091e-07	0.372487867483855	2.61672681849409	0.153	0.128	1.1953125	137	10647	0.216549609684048	1.19020849706073
LCP2	7.74635046299904e-09	2.78996444233361e-07	0.894834126670718	2.74567725397126	0.299	0.188	1.59042553191489	137	10647	0.617027412584869	2.58464629269345
FLNA	7.81722301446647e-09	2.80622877489713e-07	0.1152319396974	-1.7810233603681	0.066	0.637	0.103610675039246	137	10647	2.53745007111159	0.324384955795002
MAPRE1	8.23109298695867e-09	2.94511205792393e-07	0.506499954020434	1.58348088543011	0.212	0.329	0.644376899696049	137	10647	0.535439048221684	1.52493669533249
TAF9	8.38397204368567e-09	2.99000937623339e-07	0.269128557373175	1.80332124121226	0.124	0.255	0.486274509803922	137	10647	0.36957419339508	1.11828495892596
PRPSAP2	8.75309212312458e-09	3.11148190031461e-07	0.308340698787878	2.4623513902668	0.131	0.126	1.03968253968254	137	10647	0.165564908411222	0.965975126804388
COX7A2	1.05994975031675e-08	3.75559468350867e-07	1.83539246146154	0.895409874323234	0.474	0.691	0.685962373371925	137	10647	2.36693789526339	4.52751980228337
RPL4	1.11967752752421e-08	3.95438215465103e-07	0.807355168690518	-0.874093172475182	0.285	0.82	0.347560975609756	137	10647	5.05034692606227	2.28501144212723
SYAP1	1.12366618306924e-08	3.955667437366e-07	0.461832070160121	1.6699354704384	0.161	0.329	0.48936170212766	137	10647	0.677062494934857	2.19048911016153
ANXA5	1.13388370511836e-08	3.97880156718864e-07	0.76090053924673	-1.16890735463129	0.307	0.757	0.40554821664465	137	10647	4.35260027933005	1.84217491324662
RP11-768F21.1	1.20418283687988e-08	NA	0.0883321423538268	5.65575763904176	0.044	0.005	8.8	137	10647	0.00965135591461756	0.291347326423868
CD81	1.25784837622241e-08	4.39964722106257e-07	1.00198611487862	-1.21255695507845	0.328	0.783	0.418901660280971	137	10647	6.06998065359523	2.8154603230583
MIR222HG	1.28066165772233e-08	4.46513120470407e-07	0.22111574977275	3.02717282496604	0.109	0.064	1.703125	137	10647	0.0812603649795724	0.66276321737752
RPL19	1.29186431425733e-08	4.48984562467842e-07	27.5348779487597	0.499322728733277	0.971	0.957	1.01462904911181	137	10647	24.5313544758679	34.9125452695747
IGFBP4	1.49585532030229e-08	5.18230765411393e-07	0.118344491939385	-2.63419687362259	0.066	0.594	0.111111111111111	137	10647	4.27790587512207	0.383524258446604
GRN	1.61493840502502e-08	5.56761595481216e-07	0.294590630224688	-1.86188558090341	0.153	0.683	0.224011713030747	137	10647	3.34721774894657	0.871364970739624
EHD2	1.61727687865432e-08	5.56761595481216e-07	0.00479724305766172	-3.85414023314614	0.007	0.391	0.0179028132992327	137	10647	0.89895119234209	0.0067620145314194
RPL28	1.62729408883089e-08	5.57942658585723e-07	35.881919559077	0.488947933477957	0.985	0.973	1.01233299075026	137	10647	29.9025157641342	42.4798093631868
NID1	1.63093290652291e-08	5.57942658585723e-07	0	-144269504.158248	0	0.381	0	137	10647	0.946546098053747	0
VPS37B	1.71423639443807e-08	5.84608180390709e-07	0.404311587979846	2.07695993157538	0.175	0.195	0.897435897435897	137	10647	0.336266201278428	1.29305236423877
CNIH1	1.75313522427949e-08	5.96011361450533e-07	0.666758122615614	1.41678894441445	0.241	0.391	0.616368286445013	137	10647	0.68580643426283	2.1530016784886
TESPA1	1.83470108606974e-08	6.21804128952767e-07	0.397180721586088	5.80343778206381	0.168	0.018	9.33333333333333	137	10647	0.0772207622136651	1.22987574308991
VIM-AS1	1.91438813073973e-08	6.46802404667574e-07	0.195543191630627	2.90321928656153	0.095	0.075	1.26666666666667	137	10647	0.111790978776307	0.594800486104525
DDX3X	2.2187115538067e-08	7.47308616873227e-07	1.12358323618104	1.19677757836207	0.343	0.552	0.621376811594203	137	10647	1.49344320468845	3.2432363316906
COX7C	2.31201923315571e-08	7.76340488967024e-07	2.16032173669358	0.79293039670797	0.511	0.741	0.689608636977058	137	10647	2.8383915412477	5.11013683548609
CAV1	2.41337620862028e-08	8.07888790327396e-07	0.317777408617698	-2.02052233771002	0.131	0.654	0.200305810397554	137	10647	8.50938371147637	1.29342153648297
RPS9	2.66266077298919e-08	8.88612141150796e-07	6.64332198378613	-0.504161048914719	0.737	0.952	0.774159663865546	137	10647	17.535579022954	12.6019375833607
CNN3	2.79683035974938e-08	9.30542979144664e-07	0.0390129947585425	-2.76148699723377	0.029	0.47	0.0617021276595745	137	10647	1.34493062068566	0.0937836192371789
PSAP	2.8943173147424e-08	9.60051211421999e-07	1.05004429243802	-1.67627755164749	0.35	0.819	0.427350427350427	137	10647	8.52115798289415	2.85235398317255
MARVELD2	2.90002407935327e-08	NA	0.0676631462892292	5.51551846298836	0.036	0.005	7.2	137	10647	0.00767363852224847	0.203835956733481
CTD-3203P2.3	3.06127860039606e-08	NA	0.145221213482192	3.85927646302135	0.08	0.026	3.07692307692308	137	10647	0.0364510759971421	0.458944792506895
EDARADD	3.06557595987008e-08	NA	0.0581563129016354	6.54694887226122	0.036	0.002	18	137	10647	0.00518872038085858	0.185192215513363
COL6A2	3.18447524723692e-08	1.05309631433626e-06	0.368208763758997	-3.15103204686051	0.139	0.59	0.235593220338983	137	10647	9.58373801671435	1.45440977828924
RPS2	3.24809342036533e-08	1.07088953161471e-06	9.57664243579567	-0.589435580399423	0.825	0.96	0.859375	137	10647	24.2901755629028	16.2117707778253
CHPT1	3.38566945469027e-08	1.11288586623599e-06	0.460920182280196	1.82793827124175	0.19	0.248	0.766129032258065	137	10647	0.369645420938331	1.47080576956126
CTSZ	3.45383051655362e-08	1.13188145426876e-06	0.162901143362582	-2.62359499250294	0.088	0.624	0.141025641025641	137	10647	3.35371654724562	0.512438088772421
BACE2	3.46716247472608e-08	1.13284862534987e-06	1.01425457751963	1.65919771803662	0.336	0.309	1.0873786407767	137	10647	0.695139353544363	2.80809594106128
CMTM6	3.55055956957896e-08	1.15663452486016e-06	1.02748170899947	1.23917723222131	0.336	0.524	0.641221374045802	137	10647	1.38364129656269	2.81569956696613
RP11-960L18.1	3.5950973308707e-08	NA	0.059125249276138	7.70174535937052	0.029	0.001	29	137	10647	0.00318583987445893	0.184068105820554
GALNT3	3.89662642968812e-08	NA	0.135483119644753	4.47210287356565	0.066	0.018	3.66666666666667	137	10647	0.034538011292841	0.469611242950202
PPP1R15B	3.94060907034838e-08	1.27987698764023e-06	0.630245336924618	1.80409052020827	0.248	0.292	0.849315068493151	137	10647	0.547582703884343	1.80263022812054
RPL15	4.23934131591602e-08	1.37281696678313e-06	20.6817482970672	0.408848547342613	0.927	0.956	0.969665271966527	137	10647	20.5157170655741	28.4924496332148
TSTD1	4.83590712223759e-08	1.5613684741118e-06	0.425118041526469	3.94587848216795	0.168	0.062	2.70967741935484	137	10647	0.187890504383605	1.58929611570254
RP11-101E5.1	5.22209355486138e-08	NA	0.0395284577873347	6.42633902820548	0.015	0.003	5	137	10647	0.0051468173201589	0.195859894836146
SERPINH1	5.46151834924125e-08	1.75815780959498e-06	0.0143202343573341	-3.81741553251382	0.022	0.413	0.0532687651331719	137	10647	1.2043782305237	0.0212432950122265
ARL6IP4	5.49150972037913e-08	1.76261310524993e-06	1.80114470201781	0.813150431909868	0.474	0.695	0.682014388489209	137	10647	2.30132158776689	4.32832235201001
PAQR3	6.03797774141395e-08	1.9323299440484e-06	0.249149063450828	2.46991513269418	0.117	0.112	1.04464285714286	137	10647	0.146850166530061	0.833138675671899
VMA21	6.09250366394871e-08	1.944078727622e-06	0.497117165823611	1.62961823527743	0.219	0.288	0.760416666666667	137	10647	0.432712788278936	1.47536897737886
COX8A	6.284754802095e-08	1.99957810948288e-06	1.70017503075846	0.904036675050637	0.431	0.662	0.651057401812689	137	10647	2.32617082188335	4.66762083717795
RP11-136K7.2	6.36468828683113e-08	NA	0.0392894849221799	9.4134191333404	0.022	0	Inf	137	10647	0.00165442716382263	0.121653460546501
DNAJB1	6.60676217802615e-08	2.09591847816277e-06	0.980688878018227	1.91527397949789	0.263	0.376	0.699468085106383	137	10647	1.42111912282405	5.99612855079583
TTPAL	7.07106241072777e-08	2.23671026342818e-06	0.158539054779942	2.74961646984605	0.088	0.073	1.20547945205479	137	10647	0.105084426682346	0.47267108137777
AGPS	7.16376583034433e-08	2.25948487013144e-06	0.39512250943251	1.8379892187451	0.168	0.226	0.743362831858407	137	10647	0.30403785871363	1.33414349353293
MAPK1	7.43549959787024e-08	2.33843248160109e-06	0.645884237176572	1.30674023649685	0.263	0.409	0.643031784841076	137	10647	0.791051915985173	1.73688549899267
ACTN1	7.62777467881426e-08	2.39200876637644e-06	0.043785896499889	-2.6873072252116	0.036	0.475	0.0757894736842105	137	10647	1.34378034558262	0.0930041095180284
TMEM60	7.97296413822909e-08	2.4930933421345e-06	0.284418072349921	2.32073554913325	0.117	0.131	0.893129770992366	137	10647	0.157482375128016	1.03609493133016
ING2	8.08747257176077e-08	2.52167394787501e-06	0.311998070760818	2.1937849420595	0.131	0.147	0.891156462585034	137	10647	0.191682284113942	1.05016832786488
ITGA2B	8.44266814264948e-08	NA	0.0342801323577762	5.7097813978203	0.029	0.002	14.5	137	10647	0.00267474928090588	0.0740855203303341
COX17	8.77703123358265e-08	2.72888153424751e-06	0.68287186864928	1.45692347625653	0.263	0.366	0.718579234972678	137	10647	0.703091813623541	2.14167521987621
PPP3CA	8.84047273985058e-08	2.74079769914743e-06	1.27874022097447	1.15625296626745	0.372	0.52	0.715384615384615	137	10647	1.38060813780022	3.69988153275934
NTM	9.50509167815178e-08	2.93850043863089e-06	0.362274534940124	2.76359337284365	0.146	0.083	1.75903614457831	137	10647	0.132683474528747	1.41879650319786
AC008440.5	9.7906406140367e-08	NA	0.107228959737274	4.52324293575033	0.044	0.014	3.14285714285714	137	10647	0.0251024137826601	0.422726944817038
GAPT	1.06099485530696e-07	3.27080137174148e-06	0.247142007331563	4.5793031914397	0.117	0.023	5.08695652173913	137	10647	0.0595558614916512	0.744490597368827
MLPH	1.08102218265389e-07	3.32315354346532e-06	0.257453045218817	3.17040197118645	0.109	0.05	2.18	137	10647	0.0725602240125765	0.936454775884464
RPL37	1.08816646451696e-07	3.33571927732403e-06	16.7017859922839	0.497525220486959	0.912	0.949	0.961011591148577	137	10647	16.6319732245504	23.8335530364606
TRA2A	1.12670814183324e-07	3.44419214336867e-06	0.531537057782697	1.44397210333731	0.204	0.382	0.534031413612565	137	10647	0.734912786744135	1.95409869099786
MCTP2	1.1544434160738e-07	3.51911759765738e-06	0.208332801754588	4.84942215484074	0.102	0.02	5.1	137	10647	0.0621702149379488	0.678681829219735
CALR	1.20788700212591e-07	3.67177461119777e-06	0.410934985653805	-1.43573893551261	0.19	0.678	0.28023598820059	137	10647	3.19276963694197	1.18079598201933
SEPT11	1.28256623230507e-07	3.88795702587367e-06	1.04640716115244	1.38943782376079	0.343	0.397	0.863979848866499	137	10647	0.876520477225812	2.93249975706222
TNIK	1.29999062798058e-07	3.92986086513909e-06	0.264039597630172	4.46238043727139	0.139	0.031	4.48387096774194	137	10647	0.0954125864604223	0.836811246930559
COL6A1	1.43627961319539e-07	4.32986724276278e-06	0.181395627739131	-3.3454592752046	0.095	0.549	0.17304189435337	137	10647	7.15263432951937	0.703876091327255
PRR34-AS1	1.46295839665931e-07	4.39814462334519e-06	0.183112734013738	2.89883075845262	0.095	0.063	1.50793650793651	137	10647	0.0764397095235191	0.549762493014062
NFIB	1.55261185826227e-07	4.65484978275169e-06	0.0734228491074924	-2.43537005078473	0.051	0.527	0.0967741935483871	137	10647	2.49703137641666	0.169088413614772
CKS2	1.57586214193855e-07	4.71161193286997e-06	0.561839632409199	1.98815120232624	0.212	0.183	1.15846994535519	137	10647	0.391017675993256	1.89107058437121
PRKCB	1.60970124560317e-07	4.79963652821513e-06	0.428310977687801	3.42283999035741	0.197	0.075	2.62666666666667	137	10647	0.195673302244993	1.26826222188058
IFITM3	1.68994736787855e-07	5.02517591979799e-06	1.03077486109488	-1.15574340611728	0.299	0.78	0.383333333333333	137	10647	7.1251003263679	3.45543860422511
CUTA	1.75022292308725e-07	5.19026705425303e-06	0.880925178822148	1.20394718051258	0.285	0.488	0.584016393442623	137	10647	1.11739899666872	3.17354834902027
TMOD1	1.90154539374797e-07	5.62373032031752e-06	0.208012006858806	2.90794114996905	0.08	0.067	1.19402985074627	137	10647	0.0949021619357338	0.846532092729698
FAM96B	1.91241819398703e-07	5.64059993269744e-06	0.869837410215423	1.11856389933204	0.292	0.499	0.585170340681363	137	10647	1.06148418898216	2.76094309924229
LPCAT2	1.94324263460918e-07	5.71606654218058e-06	0.370399637841553	2.15895214673745	0.153	0.17	0.9	137	10647	0.294880652652279	1.35549808804078
PIP4K2A	1.95101764242855e-07	5.72350955156526e-06	0.511464841593261	1.71931096225032	0.204	0.278	0.733812949640288	137	10647	0.50062525618173	1.62522400447532
POMC	1.97718174592285e-07	5.78471431454587e-06	0.243087368064621	2.63534485757746	0.102	0.087	1.17241379310345	137	10647	0.114666623536314	0.864168918538134
RPS17	1.99929940431868e-07	5.83378459875126e-06	6.66982122681931	0.611907670739879	0.752	0.877	0.857468643101482	137	10647	7.92309048825818	12.6175677000398
MSRA	2.01072862327713e-07	5.85148839088621e-06	0.312423473302034	1.96448213876798	0.146	0.183	0.797814207650273	137	10647	0.237708830916256	0.960114509689733
LAMA4	2.03490719041689e-07	5.90610164069668e-06	0.0711334254132507	-2.52091617392471	0.044	0.477	0.0922431865828092	137	10647	1.66031229039325	0.183845505507689
SLC25A6	2.08269469406677e-07	6.02876583457577e-06	0.513274678909777	-0.941697275503972	0.219	0.76	0.288157894736842	137	10647	3.33597156565391	1.41752079630021
AP3S1	2.09120354650379e-07	6.03738209073964e-06	0.844911658392727	1.31104934519236	0.292	0.406	0.719211822660098	137	10647	0.74569027664778	2.64158299204598
PRSS57	2.15163047154301e-07	NA	0.0158084990622824	6.59793913658541	0.015	0.001	15	137	10647	0.00164195272582613	0.0388575934223582
PDLIM2	2.22980245594484e-07	6.4205367286876e-06	0.0129571248768834	-3.62120789234623	0.007	0.399	0.0175438596491228	137	10647	0.832568563867184	0.0352855809710082
PRSS23	2.35513012062413e-07	6.76356184378189e-06	0.0665742202065174	-3.10264371084667	0.044	0.449	0.0979955456570156	137	10647	1.7910798359133	0.179977664223656
JPH4	2.4516605889161e-07	NA	0.0766410768388084	5.71340668035387	0.044	0.004	11	137	10647	0.00914204587167988	0.265997947046627
EVI2A	2.47198291909194e-07	7.08051170500009e-06	0.370583680793581	2.85078862612049	0.168	0.108	1.55555555555556	137	10647	0.238942155565199	1.13550936879275
EVI2B	2.68070690347124e-07	7.63890153328571e-06	0.675518591007473	2.69067770544109	0.234	0.165	1.41818181818182	137	10647	0.497240581847626	2.3723325057546
ADIRF	2.68093034660352e-07	7.63890153328571e-06	0.193263957233998	-2.55797062805524	0.088	0.591	0.148900169204738	137	10647	5.484004130946	0.633676327199133
ENG	2.73087468414569e-07	7.76094672606301e-06	0.0368597159548794	-2.61966455538286	0.022	0.491	0.044806517311609	137	10647	1.58452415870454	0.105528821429632
C2orf76	3.15061566310442e-07	8.93056330687236e-06	0.246846722023891	2.33065538995846	0.109	0.117	0.931623931623932	137	10647	0.14448090538565	0.803840622283963
PDCD10	3.20369956489301e-07	9.05750604965737e-06	0.553942440088019	1.33026600474249	0.219	0.377	0.580901856763926	137	10647	0.654698176880572	1.75873039986391
ATP5C1	3.39654631255973e-07	9.57790953720008e-06	1.25891594584387	0.922187871971781	0.394	0.595	0.66218487394958	137	10647	1.59310029228042	3.23019620962528
LRRC70	3.55711061025505e-07	NA	0.104492014418839	4.253609196004	0.051	0.015	3.4	137	10647	0.0208331149068382	0.433516822825632
MMP14	3.59189926637507e-07	1.01026795602967e-05	0.0201862832343243	-3.87790263649198	0.015	0.397	0.0377833753148615	137	10647	0.985146745451382	0.0470089310127703
RP1-18D14.7	3.72869827732678e-07	NA	0.0441449141425387	6.81855967598348	0.022	0.002	11	137	10647	0.00414393262031525	0.165277063566102
TCEA1	3.75406123127945e-07	1.05316375879056e-05	0.983920158608978	1.06594316508168	0.321	0.51	0.629411764705882	137	10647	1.12219878103944	2.88618165210514
PRKCDBP	3.9416103675007e-07	1.1029434343727e-05	0.0923186244420744	-2.53655510825965	0.051	0.475	0.107368421052632	137	10647	1.78689919771209	0.311963377605888
EIF1B	4.08898337242618e-07	1.14125512898432e-05	0.816962169242849	1.14100598560891	0.299	0.502	0.595617529880478	137	10647	1.06599302168217	2.36706650895682
BGN	4.12202064509805e-07	1.14740903617762e-05	0.166388977439307	-3.43618572243186	0.073	0.506	0.144268774703557	137	10647	5.09110268540408	0.631671690304696
SASH1	4.13206039785399e-07	1.14740903617762e-05	0.00479724305766172	-3.45992039853422	0.007	0.381	0.0183727034120735	137	10647	0.727178324922064	0.0067620145314194
PTRF	4.19178218306483e-07	1.16103855238037e-05	0.285077543428224	-1.62514079121617	0.131	0.609	0.215106732348112	137	10647	3.77961443814752	0.920064234935456
VPS29	4.30458064069682e-07	1.18926300080821e-05	0.775934718396481	1.12642001346448	0.292	0.474	0.616033755274262	137	10647	0.984419132973732	2.26542792413403
SMAP1	4.39695773809654e-07	1.21171716656181e-05	0.4758321406387	1.40982758200131	0.197	0.342	0.576023391812865	137	10647	0.558720086972814	1.46862245579867
RP11-758H9.2	4.50036994193678e-07	1.2370916165329e-05	0.17121210840339	3.44347456332093	0.073	0.039	1.87179487179487	137	10647	0.0622350567081977	0.743162781703045
RP5-1085F17.3	4.55546287173139e-07	1.24908960601017e-05	0.173570766001883	2.82385622150736	0.088	0.064	1.375	137	10647	0.088205932506881	0.558037308076058
RAB37	4.6779060864877e-07	NA	0.199063727794162	5.04019096195622	0.102	0.017	6	137	10647	0.0515726456026526	0.646966395617229
NNMT	4.95906695082213e-07	1.35634831163714e-05	0.052282349015107	-4.02855838368038	0.029	0.454	0.0638766519823789	137	10647	2.30606691370617	0.161306409356007
ESYT1	5.14050175320361e-07	1.40142445765044e-05	0.307680187281445	1.8018983373933	0.139	0.201	0.691542288557214	137	10647	0.284211014059089	1.02739439404706
PLGRKT	5.15018674359939e-07	1.40142445765044e-05	0.323986902091441	1.92509865500357	0.146	0.179	0.815642458100559	137	10647	0.237928292657867	1.00851958270282
CACNA2D4	5.16239926670464e-07	1.40142445765044e-05	0.191387275547561	3.68029872187844	0.088	0.038	2.31578947368421	137	10647	0.0732864020714504	0.674472926148688
DAB2	5.82668704117679e-07	1.57783215087748e-05	0.0643255536593599	-2.90142222139833	0.044	0.504	0.0873015873015873	137	10647	1.65200227506608	0.191085245188989
H2AFV	6.14415487714892e-07	1.65968223203778e-05	0.937498508531988	1.10936530899303	0.299	0.5	0.598	137	10647	1.1774902141018	2.81003585664969
KCTD12	6.17135688456797e-07	1.66291401682198e-05	0.0674362213699373	-3.01424379754765	0.029	0.512	0.056640625	137	10647	1.61166032892189	0.295308130288966
FBN1	6.52148986478062e-07	1.75293149986086e-05	0.0924629078675603	-3.33774174447973	0.051	0.508	0.100393700787402	137	10647	4.1688073871779	0.363255925927241
LRP1	6.78466572641944e-07	1.81919059145984e-05	0.0271975384292187	-4.86365015762205	0.015	0.449	0.0334075723830735	137	10647	2.27026326664438	0.0810959085030522
PFDN5	7.57337033846916e-07	2.02569094371848e-05	6.89411953063732	0.55919660574956	0.766	0.902	0.849223946784922	137	10647	8.43353816444584	13.5443256656402
AC009495.2	8.6399707615286e-07	NA	0.0400371546231815	7.59317819209006	0.022	0.001	22	137	10647	0.00290942828698249	0.129281925910746
CD151	8.93368836055225e-07	2.38370027087303e-05	0.150685303258753	-1.64405461516583	0.095	0.565	0.168141592920354	137	10647	1.81011379277264	0.354818143220201
GLG1	9.32557219039742e-07	2.48219437350749e-05	0.0736609429651409	-1.92253027312491	0.044	0.508	0.0866141732283465	137	10647	1.11858315495328	0.264496646496498
MDFIC	9.36166602132184e-07	2.48573871753492e-05	0.0123332479900207	-4.114244170258	0.007	0.364	0.0192307692307692	137	10647	0.673668415438083	0.0318387645526607
SARAF	9.4753988560804e-07	2.50983076981566e-05	1.70052651160266	1.10127446501457	0.467	0.633	0.737756714060032	137	10647	2.29987517260882	4.03973547976843
FSTL1	9.53325854302243e-07	2.51904238450372e-05	0.136806055542399	-2.85476093354145	0.066	0.52	0.126923076923077	137	10647	3.51435046470588	0.460061481731635
RP11-295G20.2	9.74592469751229e-07	NA	0.0803631594915069	3.45970731352036	0.044	0.029	1.51724137931034	137	10647	0.0277782283420863	0.275912612996961
STXBP6	9.77122627794065e-07	2.57568580606682e-05	0.307150093988658	2.29870929557196	0.139	0.119	1.16806722689076	137	10647	0.173595200966872	0.939354961735485
RCN1	1.07010101165237e-06	2.81397887714755e-05	0.0402788028237508	-3.08540364708957	0.022	0.38	0.0578947368421053	137	10647	0.780910591294035	0.112145799607725
UQCRH	1.09986204858122e-06	2.88243199634062e-05	1.74839087935573	0.796332648117603	0.445	0.67	0.664179104477612	137	10647	2.29317825855649	4.74176247695382
ROMO1	1.10141495690831e-06	2.88243199634062e-05	0.913002134778021	1.0707878279317	0.336	0.497	0.676056338028169	137	10647	1.13236081113817	2.4748222823881
SLC24A3	1.14634490488124e-06	NA	0.0977224992643559	4.16527221387052	0.051	0.015	3.4	137	10647	0.0175988043011618	0.295573976448765
CYSLTR1	1.1543019139055e-06	3.01361167139969e-05	0.299326783341356	2.7143708721905	0.131	0.091	1.43956043956044	137	10647	0.171188696677777	1.00326902074367
TRIM24	1.16591106689139e-06	3.0366557214763e-05	0.250506402005144	2.04549707567278	0.131	0.145	0.903448275862069	137	10647	0.188666853702139	0.733895135527303
DLC1	1.21884074027294e-06	3.16695452347586e-05	0.661001045016219	1.39841991543281	0.248	0.335	0.740298507462687	137	10647	0.678845699531311	2.13092266106332
TOMM7	1.26371783288033e-06	3.27576073877031e-05	2.22127680262689	0.697836204111224	0.511	0.765	0.66797385620915	137	10647	3.20328354038411	5.7767968465337
XXbac-B135H6.15	1.27442963449241e-06	NA	0.14075898014855	3.69943173366226	0.066	0.026	2.53846153846154	137	10647	0.0399973508118801	0.523697023233382
EIF3E	1.27952513578872e-06	3.30887625755032e-05	2.24228714205575	0.716311273668835	0.511	0.755	0.67682119205298	137	10647	3.32064845920152	5.45662791976685
KCNMA1-AS1	1.35412230893961e-06	NA	0.0436710794092412	7.42029287563713	0.022	0.001	22	137	10647	0.00262160465071204	0.144666082065911
NT5E	1.40842874041844e-06	3.63361296552871e-05	0	-144269503.559423	0	0.28	0	137	10647	0.518199270149809	0
PLD3	1.4378074037391e-06	3.70065853702942e-05	0.0497051540408362	-3.5527744144093	0.022	0.472	0.0466101694915254	137	10647	1.39494199298667	0.209628622250825
SUN2	1.48001689139501e-06	3.80033513783381e-05	0	-144269503.06948	0	0.31	0	137	10647	0.565846858145823	0
COL4A2	1.4879005641766e-06	3.81161006029559e-05	0.0666150605514149	-2.58716735187543	0.029	0.495	0.0585858585858586	137	10647	3.40761023928427	0.262904816376912
FNIP1	1.49708180380988e-06	3.82606963237053e-05	0.429069450250669	1.6011497598187	0.204	0.279	0.731182795698925	137	10647	0.466757270384784	1.17846758688
CD63	1.5005569528586e-06	3.82606963237053e-05	9.84407829303871	0.546293078580264	0.796	0.878	0.906605922551253	137	10647	12.2827098585266	18.8555094484284
RPL35	1.51200723040428e-06	3.84627853272771e-05	4.11983882252477	-0.53085331349369	0.672	0.93	0.72258064516129	137	10647	11.1025741036513	8.05917257956423
RPS7	1.51646291421306e-06	3.84864180995515e-05	19.4148881205329	0.440866343938308	0.934	0.947	0.986272439281943	137	10647	19.1735986026338	26.7216666891376
LYL1	1.53192395970826e-06	3.8788599007648e-05	0.358781666037249	1.88359253228041	0.153	0.182	0.840659340659341	137	10647	0.281028145393525	1.16205741628833
BPTF	1.54946684419734e-06	3.9141971460013e-05	0.92256291010262	1.05029672788046	0.321	0.511	0.628180039138943	137	10647	1.19837222019156	2.45961219192234
AKAP5	1.56034101988078e-06	NA	0.132028724118909	4.55077379767662	0.058	0.014	4.14285714285714	137	10647	0.0323516793315671	0.557697079307291
HK2	1.63354644240201e-06	4.11706520229403e-05	0.15269893921831	3.22491073723241	0.073	0.043	1.69767441860465	137	10647	0.0684333222112922	0.52952210496818
DKK3	1.67509528818334e-06	4.21205411980294e-05	0.0100444677361389	-4.94199350577126	0.007	0.351	0.0199430199430199	137	10647	1.01702161993257	0.0214037202417445
CPNE3	1.68190079714412e-06	4.21944445959399e-05	0.0306911253350917	-3.2668853030226	0.015	0.416	0.0360576923076923	137	10647	0.791682947865399	0.138183211835745
AC147651.4	1.70808858726997e-06	NA	0.108126542075214	3.60887153537384	0.058	0.026	2.23076923076923	137	10647	0.0424497657560324	0.305421170020953
SMIM4	1.71736584416493e-06	4.29853519664492e-05	0.361844364236416	1.76296366037822	0.139	0.215	0.646511627906977	137	10647	0.31909001647684	1.28962491488454
OSGIN2	1.72521063499554e-06	4.30828916698086e-05	0.249958413105302	2.11151531009679	0.124	0.136	0.911764705882353	137	10647	0.193142816190859	0.829552292512661
GPAT3	1.80606815763176e-06	4.49991365393502e-05	0.207944893930749	3.31466749874563	0.109	0.046	2.3695652173913	137	10647	0.0846863839750143	0.659551296888684
MYOF	1.81593487713507e-06	4.51419073215832e-05	0.00479724305766172	-3.44559706141496	0.007	0.341	0.0205278592375367	137	10647	0.626690222722324	0.0067620145314194
AFF2	1.88520048408662e-06	NA	0.0729579379970131	4.87305377495266	0.036	0.007	5.14285714285714	137	10647	0.010914323528646	0.230056872426121
HLA-DRA	1.94566825206153e-06	4.82230322160601e-05	0.169848326541095	-3.19063169304092	0.073	0.532	0.137218045112782	137	10647	16.7090239652814	1.07895077827267
TTC3	1.94871778679396e-06	4.82230322160601e-05	0.0792167667659462	-2.02935862517316	0.051	0.518	0.0984555984555985	137	10647	1.39003650830348	0.22979528006027
SFT2D1	1.9980849580729e-06	4.9332808025904e-05	0.508753904684426	1.42988585123842	0.212	0.33	0.642424242424242	137	10647	0.561359087688749	1.60318230441475
DYNLL1	2.15548941490508e-06	5.30989977084857e-05	2.9270000774458	0.727818110871256	0.584	0.735	0.794557823129252	137	10647	3.62112564690976	7.02697427096312
NFKBIA	2.16162152029196e-06	5.31301253399688e-05	6.40547217763404	1.09994128649734	0.723	0.733	0.986357435197817	137	10647	6.67441833334762	14.1308645754295
ZNF445	2.1915815055528e-06	5.37454583597702e-05	0.190380496228648	2.28003899673448	0.095	0.111	0.855855855855856	137	10647	0.17088537079197	0.576144818884487
TNFRSF9	2.24444247695615e-06	NA	0.135218624624112	5.7033591043276	0.066	0.007	9.42857142857143	137	10647	0.0294084286364351	0.476462671774458
WDR83OS	2.38071293694775e-06	5.82527360558539e-05	1.16034654511124	0.833080097281542	0.365	0.624	0.584935897435897	137	10647	1.68256399460697	3.41510952475081
PTGER4	2.42487056341836e-06	5.92004752988468e-05	0.400652874654265	2.11837749371896	0.146	0.211	0.691943127962085	137	10647	0.534620551246535	1.8341545826951
RP11-386I14.4	2.53708346521841e-06	6.17717838188748e-05	0.204815959742066	3.63328598306257	0.088	0.038	2.31578947368421	137	10647	0.0765883543616381	0.765159278699109
RHOC	2.54151296020112e-06	6.17717838188748e-05	0.162802397148662	-1.94149566425406	0.095	0.52	0.182692307692308	137	10647	1.70501719915409	0.463275648769301
C21orf91	2.56513037291944e-06	6.22072616881553e-05	0.240696158101783	2.10835055275237	0.124	0.139	0.892086330935252	137	10647	0.226998838439068	0.707259397199664
TMEM150C	2.59442203386793e-06	6.27781101011101e-05	0.251268775520311	2.41813243714382	0.109	0.096	1.13541666666667	137	10647	0.126685678825655	0.864025379870592
CD84	2.60719765284331e-06	6.28607870823054e-05	1.12106416966517	2.46603337497418	0.35	0.179	1.95530726256983	137	10647	0.642188241360369	3.30871184492542
NACA	2.60935916322591e-06	6.28607870823054e-05	11.2389340777706	0.471902344848905	0.891	0.914	0.974835886214442	137	10647	11.6384398102304	16.8593736522499
MARVELD1	2.72125747868231e-06	6.54120767948458e-05	0	-144269503.046385	0	0.273	0	137	10647	0.419469219173668	0
ACOT11	2.73390081360631e-06	NA	0.0885395565551079	3.45104576719762	0.044	0.028	1.57142857142857	137	10647	0.0334842881352303	0.285623052104496
TRA2B	2.73922367564793e-06	6.56992263128481e-05	1.0577334333529	1.03292515476301	0.336	0.551	0.609800362976406	137	10647	1.46447259967358	3.04764047746814
NMT2	2.88543246412087e-06	6.90542203529628e-05	0.223149693043656	2.29710692950769	0.095	0.103	0.922330097087379	137	10647	0.130396668031699	0.918836497249973
HNRNPA1	2.9782604590073e-06	7.11198170440846e-05	0.760565188453513	-0.844622807275529	0.285	0.791	0.360303413400758	137	10647	4.31024775970635	2.11259308678089
CDC42SE2	3.06871312013812e-06	7.3119795371326e-05	0.574206312649116	1.59047830173836	0.241	0.32	0.753125	137	10647	0.702817659853754	1.67301496649504
RRBP1	3.07594296719211e-06	7.31323869302123e-05	0.190957620285352	-1.66610735655442	0.102	0.561	0.181818181818182	137	10647	1.82450559912898	0.539263761703049
RP1-244F24.1	3.12610674740091e-06	NA	0.0904799953343758	4.35894947200539	0.044	0.012	3.66666666666667	137	10647	0.0196900661703942	0.319906160948764
CIRBP	3.12757757086087e-06	7.41983783278363e-05	2.53140485968578	0.627895720482376	0.533	0.819	0.650793650793651	137	10647	4.01792063532856	6.29807256279147
CD52	3.25212533323852e-06	7.69857782247982e-05	1.58370226417317	1.8985390394504	0.409	0.338	1.21005917159763	137	10647	1.67130859079236	4.51826926648935
LIMA1	3.35158547598344e-06	7.91685114705785e-05	0.0425540213861269	-2.93500455780599	0.029	0.41	0.0707317073170732	137	10647	1.05846802398529	0.129675652479006
AC108488.4	3.37628012384027e-06	NA	0.10491288593284	3.61398361049109	0.051	0.025	2.04	137	10647	0.0259295112464135	0.325335866653614
APH1A	3.38299618452852e-06	7.97378776711874e-05	0.0527401113153203	-2.12254923295369	0.036	0.449	0.0801781737193764	137	10647	0.808325399107523	0.153352134461982
PARP14	3.48648042084439e-06	8.19999155876613e-05	0.0092133784915136	-4.24359781039346	0.007	0.383	0.0182767624020888	137	10647	0.850474835819116	0.0183426358288293
TTC39B	3.55240316122927e-06	8.3370700426871e-05	0.166259352713541	2.41657376169753	0.088	0.091	0.967032967032967	137	10647	0.1420721838045	0.519925963755302
C1orf228	3.93461460185136e-06	NA	0.0845333461141184	4.78066629330773	0.044	0.014	3.14285714285714	137	10647	0.0411503743983673	0.289183668670495
CD74	3.96503373992288e-06	9.28549639566061e-05	0.243633189980194	-3.06526092485511	0.109	0.519	0.210019267822736	137	10647	11.3817396440869	0.838225964250242
LYST	4.3511105509034e-06	0.000101678093023574	0.499407057765948	1.70180430570426	0.197	0.275	0.716363636363636	137	10647	0.573521308758586	1.53795392488522
PDCD4	4.45220117053068e-06	0.000103778515542665	0.989812678061957	1.45495940128654	0.321	0.43	0.746511627906977	137	10647	1.17501714216049	3.12198923920866
SETD7	4.46001317598367e-06	0.000103778515542665	0	-144269502.801914	0	0.27	0	137	10647	0.36989643008636	0
UBXN10-AS1	4.47070800121639e-06	NA	0.140174767224908	6.22935097614508	0.066	0.005	13.2	137	10647	0.0190111789683829	0.522594935891127
SERF2	4.49388334220075e-06	0.000104344146624334	8.32709820639783	0.4850567461582	0.796	0.9	0.884444444444444	137	10647	9.69436599767011	14.403396842406
RP11-80A15.1	4.85031851281619e-06	NA	0.0430918420515842	6.61139488832098	0.022	0.002	11	137	10647	0.00289411844297085	0.130850441758004
MYO1C	4.87044337304095e-06	0.000112847449108272	0.0321602199950144	-2.47615524091714	0.022	0.386	0.0569948186528497	137	10647	0.731890877870982	0.0978836471076871
TSEN54	5.34584012541428e-06	0.000123442511031229	0.139236629772178	2.5377651109892	0.08	0.072	1.11111111111111	137	10647	0.110534392821775	0.412764692706287
RAB31	5.35034433407598e-06	0.000123442511031229	0.0220032721382952	-3.38097390295899	0.015	0.402	0.0373134328358209	137	10647	1.13187402017645	0.0573547584464438
FKBP10	5.37445779746393e-06	0.000123737253045831	0.016523490358207	-4.43567091302558	0.007	0.312	0.0224358974358974	137	10647	0.633519379786483	0.0616239937645883
SLC1A5	5.50730603698262e-06	0.000126528906908613	0.333837474011892	1.80793728457164	0.146	0.176	0.829545454545455	137	10647	0.246619878177166	1.24872520813931
NEAT1	5.5457926833076e-06	0.000127145452842302	18.6709562692106	0.670182847054315	0.869	0.903	0.96234772978959	137	10647	23.8105387286094	36.0176703071601
TDRD3	5.67302672866594e-06	0.000129789812767152	0.224476614692001	2.01852960153223	0.117	0.141	0.829787234042553	137	10647	0.196326828376885	0.649446171352448
PLEKHO1	5.89777215137261e-06	0.000134649346209057	0.00479724305766172	-3.23485327360379	0.007	0.359	0.0194986072423398	137	10647	0.711397277594755	0.0067620145314194
SLC44A1	5.94089704936822e-06	0.00013535075052141	0.50917013854099	1.36603469484873	0.204	0.339	0.601769911504425	137	10647	0.625364606617855	1.62463813706094
PPP1R36	6.16117451494135e-06	NA	0.0765068003535525	4.38062779009968	0.036	0.011	3.27272727272727	137	10647	0.0131648878377574	0.277293915690831
PXDN	6.41726287795457e-06	0.00014589914538983	0.00479724305766172	-3.85870517964198	0.007	0.308	0.0227272727272727	137	10647	0.754951383115121	0.0067620145314194
GNAS	6.50382747122375e-06	0.000147559811213025	1.70690725711251	-0.564804188616344	0.445	0.862	0.516241299303944	137	10647	6.49590567958234	4.13920013511057
ST3GAL6	6.5960066486945e-06	0.000149144156109404	0.143917227111976	2.58374226555345	0.08	0.07	1.14285714285714	137	10647	0.0988058091453226	0.434549630187327
CCDC50	6.60099215622123e-06	0.000149144156109404	0.0865799758807857	-1.89777424799345	0.044	0.491	0.0896130346232179	137	10647	1.19465030566873	0.30821320153616
RAD21	6.63699103411519e-06	0.000149647692469626	0.772304344165367	1.08723819798996	0.277	0.469	0.590618336886994	137	10647	1.02452905653124	2.25774684840153
LAMTOR4	6.79148442523331e-06	0.000152815401098085	1.65864903251003	0.740986552856797	0.445	0.687	0.647743813682678	137	10647	2.17675390061852	4.13135359327231
LOXL2	6.82923606731547e-06	0.000153348669141181	0	-144269504.143704	0	0.263	0	137	10647	0.681080670036578	0
PPIC	6.99898128580621e-06	0.00015683754162629	0.0494549930294117	-2.68676783693951	0.029	0.421	0.0688836104513064	137	10647	1.37581781797457	0.153863370716169
RP11-739B23.1	7.05962697870002e-06	NA	0.0343668176345526	7.01419468379598	0.022	0.001	22	137	10647	0.00302080245432302	0.112483378067738
BEX4	7.29780036601298e-06	0.000163018682188778	0.447026329884588	1.70983114162663	0.175	0.241	0.726141078838174	137	10647	0.430516510153055	1.4983597697181
POLR2J	7.30469491343467e-06	0.000163018682188778	0.697028642411021	1.04128422531556	0.255	0.465	0.548387096774194	137	10647	0.934327337571037	2.18329967214034
DHRS7	7.53189323747481e-06	0.000167746022246046	0.513813138812216	1.24634149501695	0.219	0.387	0.565891472868217	137	10647	0.703020138063415	1.5699610191789
LINC00284	7.7891847327323e-06	NA	0.028580159794779	8.95586450124888	0.015	0	Inf	137	10647	0.00161076070237871	0.0910376177028823
NFKB1	7.79399073196331e-06	0.000173229777714696	0.459864906807346	1.47189646624241	0.19	0.308	0.616883116883117	137	10647	0.631917416997925	1.4297057169764
MRPS18C	7.90837552862071e-06	0.000175414841755768	0.476351005822586	1.40812417668333	0.182	0.301	0.604651162790698	137	10647	0.467196952813616	1.54930852360714
UQCR11	8.08759179403599e-06	0.000179026144519908	1.18546413336996	0.78658619072151	0.365	0.634	0.575709779179811	137	10647	1.88804833087254	3.33139537064905
SNX5	8.12485858857373e-06	0.000179487007645962	0.538131532345028	1.27384719312209	0.204	0.346	0.589595375722543	137	10647	0.591427180946205	1.93963407633045
SERP1	8.28533593776397e-06	0.000182662365835996	1.15571159354338	0.838244630321776	0.365	0.615	0.59349593495935	137	10647	1.80023021013131	3.24689221552249
MRPS6	8.41320875223973e-06	0.000184939358957702	0.446783532782736	1.43639854637976	0.182	0.298	0.610738255033557	137	10647	0.568443831806016	1.41133905056668
DCN	8.42251089544375e-06	0.000184939358957702	0.218101981830743	-4.08383683501158	0.095	0.419	0.22673031026253	137	10647	16.6326273572161	0.913678921406916
CCM2	8.44950852789266e-06	0.00018515961157609	0	-144269502.680819	0	0.253	0	137	10647	0.350596800364321	0
SPOCK3	8.53292987678987e-06	NA	0.0288068489112439	8.96166385758115	0.015	0	Inf	137	10647	0.00123079177919522	0.0875405646618467
GMFG	8.73920546206782e-06	0.000191124146708509	1.1701954270799	1.46646952648822	0.35	0.405	0.864197530864197	137	10647	1.35949794176715	3.16791448403052
SPARCL1	9.00255109735003e-06	0.000196489680250762	0.162088473960388	-2.1916459827814	0.073	0.552	0.132246376811594	137	10647	7.90901166719643	0.69204647431717
RBFOX2	9.19071145887027e-06	0.000200196076149004	0.00953487102285089	-3.88777621906527	0.007	0.304	0.0230263157894737	137	10647	0.475621603890805	0.019486302228731
SUMO1	9.73316040595274e-06	0.000211299542475523	0.954989830714519	0.866438828222269	0.328	0.556	0.589928057553957	137	10647	1.26906042962596	2.50385270817376
TP53TG1	9.73917986485735e-06	0.000211299542475523	0.274324030975326	1.81694577337382	0.124	0.17	0.729411764705882	137	10647	0.226821050530876	1.00618894985495
LINC00493	9.80427147150345e-06	0.000212289711445471	0.589704840948938	1.12897126466945	0.219	0.429	0.510489510489511	137	10647	0.812674331659143	1.95553078281395
COL12A1	1.02179449635779e-05	0.000220808778985198	0	-144269504.631937	0	0.319	0	137	10647	1.22681787540354	0
SLC39A4	1.02744103148565e-05	0.000221590197166064	0.214566529237238	2.29604092671053	0.088	0.096	0.916666666666667	137	10647	0.132915984503927	0.869615115841032
RP11-25K19.1	1.04766919108071e-05	NA	0.104397549589932	3.35179186205338	0.051	0.029	1.75862068965517	137	10647	0.0419741217193825	0.386042807134267
RGS10	1.08080862189764e-05	0.000232640325261715	0.858512111914056	1.50590507416357	0.292	0.358	0.815642458100559	137	10647	0.991598178037616	2.50476588299032
FAM95B1	1.09302663085526e-05	NA	0.112808151518851	5.64486669540863	0.044	0.006	7.33333333333333	137	10647	0.0171925477563828	0.511197614463652
SNX9	1.11326795261598e-05	0.000239155377301146	0.0403620734450483	-2.22428484961619	0.029	0.415	0.0698795180722892	137	10647	0.798776279267217	0.101141149878917
LINC00987	1.11551814506363e-05	NA	0.109827264567688	3.25699455436749	0.051	0.032	1.59375	137	10647	0.0450288177449951	0.409255490153469
KRT19	1.12452670621588e-05	NA	0.126331579838119	4.42154169955891	0.08	0.011	7.27272727272727	137	10647	0.024253620301418	0.321952908542468
BIRC3	1.13957771157983e-05	0.000244326356905121	0.545218525964432	2.74609431781856	0.19	0.135	1.40740740740741	137	10647	0.512434172676763	2.0285474364514
MGME1	1.14665897214024e-05	0.000245362536528754	0.208736034271403	2.14079291070935	0.095	0.11	0.863636363636364	137	10647	0.133405889871931	0.655908727922928
CSTB	1.17835900725232e-05	0.000251591286539816	1.84394638281681	0.998865071957944	0.445	0.597	0.745393634840871	137	10647	2.18738380330034	4.97477276766625
XRCC6	1.18037880242267e-05	0.000251591286539816	0.0961258793350528	-1.89061997500575	0.051	0.465	0.109677419354839	137	10647	0.945048260591519	0.287573389899864
SELM	1.19266862498105e-05	0.000253715257396067	0.160002705436092	-2.52998135354577	0.073	0.497	0.146881287726358	137	10647	2.45116676495703	0.562855748740263
TOMM20	1.20582746700236e-05	0.000256015469793712	1.47512876534063	0.700874200279289	0.423	0.672	0.629464285714286	137	10647	2.10267701765524	3.88105953069495
FER	1.21642205452082e-05	0.00025776337632982	0.207729388165173	1.92842783764313	0.117	0.142	0.823943661971831	137	10647	0.185009341419069	0.61236800437292
MAP1B	1.21926955579801e-05	0.000257866059349297	0.0503139252248803	-3.31087822149204	0.029	0.382	0.0759162303664921	137	10647	1.57593097059591	0.153889575090905
CCDC80	1.22322723547944e-05	0.000258202685121607	0.0873298472703952	-3.46311349115214	0.051	0.461	0.110629067245119	137	10647	4.81749144884352	0.268631918580876
LAMP2	1.24644151198811e-05	0.000262594907728306	0.109132425005155	-2.03204736277622	0.044	0.475	0.0926315789473684	137	10647	0.97779632846248	0.44352531307193
SLC38A11	1.25790665338458e-05	NA	0.256949121781534	4.95453194284231	0.102	0.014	7.28571428571428	137	10647	0.0469232031082666	0.977062892138405
SYTL2	1.27282987951761e-05	0.000267637619945582	0.445953624690274	2.58425280443405	0.19	0.116	1.63793103448276	137	10647	0.323029447540077	1.29139425062222
PLEC	1.28833227080704e-05	0.000270376347525332	0.129637679315194	-1.6086495582462	0.073	0.517	0.141199226305609	137	10647	1.31895492672106	0.393625114931745
ATP5E	1.29343305137468e-05	0.000270925813620957	6.44584497886447	0.491291860381537	0.752	0.898	0.837416481069042	137	10647	8.36572289971095	12.1469386634447
TSHZ2	1.30685933252213e-05	0.000273213714479196	0.0092133784915136	-4.6174736791232	0.007	0.343	0.0204081632653061	137	10647	0.946867127795437	0.0183426358288293
PAM	1.30986398989563e-05	0.000273318273838069	0.0148806965354378	-3.99437951669713	0.007	0.322	0.0217391304347826	137	10647	0.586500947108135	0.0479254283900901
LAMB1	1.31366325614823e-05	0.000273324122462803	0.0255260874819487	-2.55273159878806	0.022	0.372	0.0591397849462366	137	10647	0.925368946733868	0.0486643204252751
VCAN	1.31490116643427e-05	0.000273324122462803	0.150920634475545	-3.1131253127722	0.066	0.481	0.137214137214137	137	10647	4.68445200094149	0.584608128283695
PCMT1	1.3217061956314e-05	0.000274216344352196	0.605004670414633	1.19075875460475	0.241	0.384	0.627604166666667	137	10647	0.655525705817117	1.67776641540281
LRRC75A	1.3459615294709e-05	0.000278718750875066	0.389115039135321	1.65888029719145	0.161	0.227	0.709251101321586	137	10647	0.400661098948084	1.30776231111021
AQP2	1.39071669773164e-05	NA	0.0238849543796595	9.51260221833963	0.015	0	Inf	137	10647	0.000795231205855514	0.0592128436517768
ZNF618	1.5039943965529e-05	0.000310853993363291	0.200799133421228	1.82753691638262	0.102	0.153	0.666666666666667	137	10647	0.18017959235817	0.659319282737845
LHFP	1.53579334794628e-05	0.000316826329038521	0.0573811199937733	-3.37814921522054	0.029	0.433	0.0669745958429561	137	10647	1.65644482371428	0.26012092680208
ANKRD27	1.55517550936956e-05	0.000320219440259435	0.188612527011848	2.4192455144128	0.08	0.079	1.0126582278481	137	10647	0.10104141262359	0.666274310538367
HSPA8	1.60492595298832e-05	0.000329840996703608	1.73473327859631	0.743684953234577	0.423	0.693	0.61038961038961	137	10647	2.97215971261466	5.40179426629768
ATG12	1.60843290488919e-05	0.000329940381410822	0.452879752531888	1.27551096065836	0.197	0.328	0.600609756097561	137	10647	0.540824416197769	1.35139717575322
NRP1	1.7351407898477e-05	0.000355264379729981	0.122989434594484	-1.46907512352941	0.058	0.539	0.10760667903525	137	10647	1.66477450713714	0.415668057366521
UTRN	1.74448545583464e-05	0.000356508797369352	0.126357247845064	-1.80310677878848	0.073	0.521	0.140115163147793	137	10647	1.46653135477826	0.359798670938135
CCNI	1.77760570457541e-05	0.000362598337458532	2.23119829872924	0.596871057854406	0.511	0.768	0.665364583333333	137	10647	3.53714714837636	5.61643438921026
CTSB	1.79323933987121e-05	0.000365104867836091	0.562668435154017	-1.89241019029039	0.234	0.657	0.356164383561644	137	10647	6.35624111691114	1.59492852622464
SAMSN1	1.80192210361556e-05	0.000365647756134025	1.18963421828691	2.37400411887311	0.358	0.198	1.80808080808081	137	10647	0.948418089118776	3.31483255638529
THY1	1.80260691652255e-05	0.000365647756134025	0.0375724704138303	-4.72729415188135	0.022	0.386	0.0569948186528497	137	10647	2.76246795056452	0.0997408387103344
C9orf3	1.81762477829887e-05	0.000368010003814019	0	-144269502.864907	0	0.253	0	137	10647	0.39672136725115	0
LAMB2	1.82739384192238e-05	0.000369302759201832	0.0288459393009417	-2.2216717659785	0.022	0.434	0.0506912442396313	137	10647	1.06133447149802	0.0644710839402918
LINC01023	1.8423192817934e-05	NA	0.10310240816584	3.61094591563551	0.044	0.022	2	137	10647	0.0278653622216417	0.376252277057148
DENND6B	1.85290161013307e-05	0.000373765531818525	0.112840147809953	3.09263747405326	0.066	0.039	1.69230769230769	137	10647	0.0630739815118393	0.3602944219653
GGT1	1.88191715447096e-05	NA	0.0574623646567745	4.3894548752125	0.029	0.01	2.9	137	10647	0.0157395675722653	0.226176636256487
NDUFB10	1.88220707458164e-05	0.000378976490865488	1.24064763199848	0.776991697769858	0.394	0.613	0.642740619902121	137	10647	1.66819645562945	3.09102428600279
RPS8	1.91929491862296e-05	0.000385732328672788	31.4455266934939	0.410969474902047	0.978	0.958	1.02087682672234	137	10647	28.6395936722831	38.0853977260835
AXL	1.93102329760156e-05	0.000387376052329519	0	-144269503.635883	0	0.281	0	137	10647	0.652780531463428	0
GABARAPL2	1.94008580807212e-05	0.000388479934375983	1.05461173751026	0.858939734025499	0.336	0.576	0.583333333333333	137	10647	1.44558287049437	3.22990535154859
GNG11	1.96370270434037e-05	0.000392488784111107	0.118354071357496	-2.11863601801269	0.051	0.528	0.0965909090909091	137	10647	3.18039229345543	0.469937409635715
MYO16	1.97021659181412e-05	NA	0.0263149666952935	8.22453210316277	0.015	0	Inf	137	10647	0.00191520420553979	0.0756998599192853
HSPA1B	1.97468377082354e-05	0.000393962047367408	1.14097843373085	1.8869856226421	0.285	0.31	0.919354838709677	137	10647	1.62476061291447	6.12567083089619
CFD	2.05255061301859e-05	0.000408749723355327	0.280461262878091	-3.43554005952578	0.117	0.458	0.255458515283843	137	10647	15.5275676429954	1.29866293088151
TRAPPC2L	2.0939454408506e-05	0.000416233635628462	0.0646852397518238	-2.02158582051729	0.036	0.422	0.0853080568720379	137	10647	0.755220029385696	0.219489572291483
MRPL33	2.13205158109918e-05	0.000423037798264278	0.542061059563244	1.01526308732697	0.204	0.449	0.4543429844098	137	10647	0.889378050063963	1.95381628663269
EPS8	2.16604586750207e-05	0.000429002877532669	0.0289066863858265	-3.18090096334165	0.022	0.377	0.0583554376657825	137	10647	0.958303303528429	0.077076988468994
LUM	2.17568693900255e-05	0.000430131731256065	0.0979109729952168	-4.9489257503929	0.044	0.388	0.11340206185567	137	10647	9.39026355148763	0.341680474670882
LTBP3	2.20583487874785e-05	0.000435303364046569	0.0242957462399025	-2.9042849711481	0.022	0.398	0.0552763819095477	137	10647	0.946159026524607	0.0528625623038745
SRP14	2.22484111813737e-05	0.000438261572603486	4.16837449955385	0.481320111490814	0.635	0.863	0.735805330243337	137	10647	6.19651142488523	9.68472271609079
CDC42	2.24719887404136e-05	0.000441868131755196	2.46668378676311	0.521800111363161	0.54	0.794	0.680100755667506	137	10647	3.72888332871544	5.47902935754937
NBL1	2.26684054319734e-05	0.000444928612372529	0.0173854662252106	-4.88554470308452	0.007	0.343	0.0204081632653061	137	10647	1.04651269479132	0.0701107075241986
FRMD6	2.3360740594929e-05	0.00045769436644966	0	-144269503.532935	0	0.263	0	137	10647	0.568221305937871	0
PHLDB2	2.36890931812128e-05	0.000463295831337948	0	-144269502.926063	0	0.249	0	137	10647	0.41877645461404	0
XBP1	2.38649372180966e-05	0.000465899928195148	0.609708572771696	1.16639223694746	0.241	0.394	0.611675126903553	137	10647	0.820556890315667	1.80790122161057
POSTN	2.417904745034e-05	0.000471189187188502	0.0842527022408792	-4.03582672267876	0.058	0.4	0.145	137	10647	5.33796195480855	0.205024670357608
AP1S2	2.43043944137006e-05	0.000472787622525338	0.959853566125642	1.18191018737035	0.328	0.445	0.737078651685393	137	10647	1.19054066269266	2.67525469211798
RP11-20I23.6	2.48268682962695e-05	NA	0.0337475415257722	3.3804077755731	0.022	0.018	1.22222222222222	137	10647	0.0180835769059072	0.0863022693584179
SDC2	2.49266576267954e-05	0.000484029563489712	0.0563031218864243	-3.18918998210024	0.029	0.409	0.0709046454767726	137	10647	1.63058532011113	0.162440379538395
COL5A2	2.50054959624251e-05	0.000484365892737441	0.0527443016246834	-3.88848107031697	0.029	0.395	0.0734177215189873	137	10647	2.89803409172769	0.176024386949293
FLOT1	2.50327465869987e-05	0.000484365892737441	0.567395920183363	1.06742310340615	0.226	0.416	0.543269230769231	137	10647	0.816978305903322	1.63885309885142
UNC13D	2.54663296774941e-05	0.000491883284549546	0.14455250675825	3.29626380075859	0.073	0.043	1.69767441860465	137	10647	0.0937222802081325	0.538486465322517
CTHRC1	2.55821892950097e-05	0.000493248112679224	0.106811394709471	-2.90911791511209	0.058	0.41	0.141463414634146	137	10647	2.10211524983043	0.354162647639804
IFITM10	2.6453598012244e-05	0.000509150114828251	0.24254011890287	2.68806853561963	0.102	0.064	1.59375	137	10647	0.106934048773384	0.942337428314454
ABLIM1	2.65245570680976e-05	0.00050961706211998	0.00278214364128493	-4.32557722020609	0.007	0.335	0.0208955223880597	137	10647	0.816073968520937	0.0033810072657097
RGS17	2.69887546793803e-05	NA	0.093134160407079	3.66759717936103	0.044	0.02	2.2	137	10647	0.0195683121265125	0.311853103711089
ERI3	2.71663864838999e-05	0.000521031240243937	0	-144269502.553087	0	0.232	0	137	10647	0.297126004804882	0
ACBD3	2.72752983671327e-05	0.000522202335228982	0.595891991192695	1.16319373326553	0.248	0.372	0.666666666666667	137	10647	0.647372392190147	1.62718977012706
OSTF1	2.74462635898984e-05	0.000524555296946693	0.628734616898075	1.13913181114997	0.234	0.395	0.592405063291139	137	10647	0.750424901738493	1.93557489104872
SLC9A3R1	2.75364071532013e-05	0.000525358061648403	0.208977693307655	2.33224056385255	0.095	0.107	0.88785046728972	137	10647	0.205343966613277	0.766772851589326
PNPLA8	2.76761526253073e-05	0.000526283866463946	0.438256154870078	1.43485767599193	0.175	0.28	0.625	137	10647	0.461128457675681	1.43623771059324
MYH9	2.76813836113172e-05	0.000526283866463946	0.237389116207783	-1.24246193788888	0.109	0.609	0.178981937602627	137	10647	2.262504744994	0.763788734902638
C4orf33	2.85821067600503e-05	0.000542214277616227	0.199148357055906	2.10696377692828	0.095	0.108	0.87962962962963	137	10647	0.132206557698724	0.664147522574089
USMG5	2.86186588387196e-05	0.000542214277616227	0.863242494404795	0.898834842986863	0.314	0.53	0.592452830188679	137	10647	1.27096467111054	2.44621141862087
FAM114A1	2.98875331458646e-05	0.000565273222219793	0.0423908827517048	-2.9374360019487	0.022	0.333	0.0660660660660661	137	10647	0.686600775658702	0.130787339155183
PRELID2	3.02644269170592e-05	0.000571411230010151	0.122260463314292	2.5324925313549	0.058	0.059	0.983050847457627	137	10647	0.0624936388712466	0.479619995819357
AKR1C3	3.03169458481479e-05	0.00057141421423288	0	-144269503.268611	0	0.278	0	137	10647	0.545029817314136	0
AC013461.1	3.10803591489963e-05	0.000584793033436202	0.00278214364128493	-3.99568161656814	0.007	0.309	0.0226537216828479	137	10647	0.580538974218943	0.0033810072657097
COLGALT1	3.19050393546571e-05	0.000598326719805768	0.0205307406854207	-3.00651231731327	0.015	0.326	0.0460122699386503	137	10647	0.576514218671709	0.0443852939399357
WBP4	3.19092963371169e-05	0.000598326719805768	0	-144269502.522566	0	0.233	0	137	10647	0.321631523416685	0
TMEM55A	3.20260738323017e-05	0.000599118251310387	0.376011960615915	1.62136381596407	0.153	0.216	0.708333333333333	137	10647	0.319924709410395	1.30231382780794
ALDOA	3.20613084179663e-05	0.000599118251310387	0.494466312200627	-0.994688399545864	0.219	0.713	0.307152875175316	137	10647	3.13420313574592	1.28588975262454
CST3	3.22359793814132e-05	0.000601352552118569	3.10240309932063	-0.992681170794721	0.577	0.825	0.699393939393939	137	10647	14.7035794235837	7.85630929668515
GSE1	3.24029770036448e-05	0.000603436327714634	0.274783275740908	1.77410668331056	0.124	0.169	0.733727810650888	137	10647	0.257408112351598	0.968969196174931
ALDH5A1	3.25732419648473e-05	NA	0.109162152436627	3.46681553051193	0.051	0.025	2.04	137	10647	0.0395764326114784	0.412280323985244
TFAM	3.26649107680611e-05	0.000606536354904871	0	-144269502.553048	0	0.239	0	137	10647	0.358241886198654	0
WLS	3.27307338401114e-05	0.000606536354904871	0	-144269502.57323	0	0.231	0	137	10647	0.312406174079453	0
CTDSP2	3.27361782313726e-05	0.000606536354904871	0.0376509363600739	-2.40630460051501	0.015	0.374	0.0401069518716578	137	10647	0.614553724993381	0.197453210343237
SGCE	3.30375152402179e-05	0.000611082040366945	0	-144269502.850814	0	0.247	0	137	10647	0.407238669308978	0
ERN1	3.40800264524143e-05	0.000629298356472414	0.26691441885399	1.99686923546311	0.117	0.138	0.847826086956522	137	10647	0.230015558156857	0.925670252848534
CTC-232P5.3	3.45180823622015e-05	NA	0.0690225849794406	5.16777422948992	0.029	0.005	5.8	137	10647	0.0111756775644226	0.276196108204998
ASAP2	3.48337679209131e-05	0.000642129914393453	0	-144269502.618282	0	0.235	0	137	10647	0.328307148807041	0
CTSA	3.5314054379168e-05	0.000649885793321856	0.0637278864032473	-2.04594840526192	0.044	0.432	0.101851851851852	137	10647	0.906230847904101	0.169630444803294
LGMN	3.58232311399089e-05	0.000658146332373444	0.0940803723688914	-3.51308927044126	0.044	0.47	0.0936170212765957	137	10647	3.09924659689912	0.399960084936308
CCNG2	3.62814360153829e-05	0.000665444220564493	0.400185273703459	1.58232827033627	0.168	0.244	0.688524590163935	137	10647	0.424803680652528	1.42206868184055
IFI27	3.63870812554006e-05	0.000666262110302326	0.171300284092133	-2.02275328739974	0.073	0.53	0.137735849056604	137	10647	5.16043149704518	0.739582474101786
CTGF	3.73140913670723e-05	0.000682091589763585	0.0724177180818817	-3.95656478191992	0.036	0.395	0.0911392405063291	137	10647	2.59757760870919	0.310300769596721
CAV2	3.77952606752837e-05	0.000689731905935403	0.0675138850886086	-2.34249560154466	0.036	0.406	0.0886699507389162	137	10647	1.28502593285177	0.263344192259484
HOXB-AS1	3.80793749595423e-05	0.00069258010987261	0.106762613140024	3.27946538169929	0.051	0.031	1.64516129032258	137	10647	0.054567316956045	0.352969395213548
ATP5D	3.81186203250222e-05	0.00069258010987261	1.64260533590137	0.651098202887055	0.438	0.698	0.627507163323782	137	10647	2.43692048986161	4.22990721851088
RCAN1	3.81417251015705e-05	0.00069258010987261	0.0209252070255816	-4.62382518662932	0.007	0.287	0.024390243902439	137	10647	0.724205899543036	0.117280467038102
CNBP	3.9395965956457e-05	0.000714166406117634	1.07619421002278	0.712931010045018	0.358	0.639	0.560250391236307	137	10647	1.78216089804848	2.882691511132
COL6A3	3.9786413691651e-05	0.000719318336667258	0.200033614829281	-3.33858202389699	0.095	0.431	0.220417633410673	137	10647	8.05930004569159	0.789118730731284
TRMT112	3.98119926094588e-05	0.000719318336667258	0.98494511432258	0.786220703011488	0.328	0.59	0.555932203389831	137	10647	1.50591273890238	2.88550610785364
UBE2E2	3.99906798482704e-05	0.000721352544106074	0	-144269502.466582	0	0.23	0	137	10647	0.292813024339593	0
FKBP9	4.05596851142751e-05	0.000730408982924231	0.0460611105950424	-2.16487987196645	0.036	0.385	0.0935064935064935	137	10647	0.774890217107858	0.119949926827403
SLC25A30	4.2326940972812e-05	0.000760978429713834	0.129179647657949	2.87501118118206	0.058	0.043	1.34883720930233	137	10647	0.0565160013578518	0.456183233225006
EPB41L4A-AS1	4.25444505412349e-05	0.000762347859135644	0.537461804622561	1.26216291308999	0.219	0.356	0.615168539325843	137	10647	0.677621495970237	1.67548178683731
DBN1	4.25547484088906e-05	0.000762347859135644	0.00479724305766172	-3.13733080955748	0.007	0.292	0.023972602739726	137	10647	0.499452037743453	0.0067620145314194
TAL1	4.26126815791022e-05	0.000762347859135644	0.11861005255267	2.5809366592709	0.058	0.055	1.05454545454545	137	10647	0.067480280849513	0.399084527487645
IL13RA1	4.27033021527084e-05	0.000762718717500011	0.0235796947098648	-2.55627412461497	0.022	0.379	0.0580474934036939	137	10647	0.680724412145311	0.0483515218603917
ASAP1	4.38000746148069e-05	0.000781029761881352	0.0465337633534828	-1.87702396628505	0.036	0.426	0.0845070422535211	137	10647	0.898370690054166	0.10835710720566
PPFIBP1	4.43081689443257e-05	0.000788801056589602	0.0179519792263221	-2.68499942940095	0.015	0.327	0.0458715596330275	137	10647	0.605944946851058	0.0531789906881191
STAT3	4.59428341817485e-05	0.000816570275937168	0.121995361847455	-1.58758173763344	0.066	0.533	0.123827392120075	137	10647	1.31226142608874	0.401180492175072
RALA	4.6033833313172e-05	0.000816857273083978	0.0824405926402989	-2.36216783839598	0.044	0.404	0.108910891089109	137	10647	0.975695448612276	0.285404836565076
TRMT1	4.62444460737096e-05	0.000819262402601287	0.176200711609778	2.09263474181067	0.08	0.109	0.73394495412844	137	10647	0.154780891398486	0.629191805973495
ANAPC16	4.66574413265049e-05	0.000825239314742541	0.726001065692942	0.921084099424599	0.277	0.502	0.551792828685259	137	10647	1.10567501274411	2.00685529964304
APLP2	4.71024409424414e-05	0.000831762035606574	0.531765744524211	-1.00210334961709	0.219	0.689	0.317851959361393	137	10647	3.06093142592427	1.58488444792567
AC104655.3	4.74299643165928e-05	NA	0.0203920150560299	8.08635377913878	0.022	0	Inf	137	10647	0.000745722136415701	0.0453587562192485
FUS	4.80152821867118e-05	0.000846511752025179	0.269104927114383	-0.946597086825509	0.131	0.691	0.189580318379161	137	10647	2.42650408854888	0.795933706823331
PDLIM1	4.81568202352855e-05	0.000847637708431727	0.0897457892775197	-1.71939199833897	0.058	0.466	0.124463519313305	137	10647	1.47461214579231	0.220447060465573
DST	4.85143259492531e-05	0.000852555296431882	0.0954281292696648	-1.91457504974266	0.051	0.458	0.111353711790393	137	10647	1.29452874567076	0.313580736625751
WBP5	4.88159540436206e-05	0.000856476698517735	0.0752538874530688	-2.04912503444913	0.044	0.398	0.110552763819095	137	10647	0.826845069506816	0.217585015569775
MIR3142HG	4.95019745124305e-05	NA	0.0782563559261931	6.57492250447564	0.051	0.002	25.5	137	10647	0.00775979832994811	0.208352478181073
P4HB	4.95497872585927e-05	0.000867956385799394	0.316937164192604	-1.11278302065438	0.146	0.631	0.231378763866878	137	10647	2.50299611357773	0.997571791328365
C2orf88	4.97188400473575e-05	NA	0.0866615488016595	3.70460156761982	0.044	0.017	2.58823529411765	137	10647	0.0203264848649565	0.266398009796564
LPP	4.97296993437182e-05	0.000869711873298072	0.153458219911065	-1.59005957670662	0.08	0.53	0.150943396226415	137	10647	1.53235745345389	0.460809580623944
SOX13	5.0570089872575e-05	0.000882994225247057	0.152594449966861	2.27138986826553	0.073	0.083	0.879518072289157	137	10647	0.111261323891848	0.531058661103491
FKBP1A	5.15897273177318e-05	0.000898271305169482	0.557270519515662	-1.00987592508943	0.226	0.722	0.313019390581717	137	10647	3.88040673124113	1.57830547439226
SULF2	5.16096498067686e-05	0.000898271305169482	0.0290111714427275	-2.71354039802877	0.022	0.352	0.0625	137	10647	0.720305294887075	0.0747165353124
ZMAT3	5.19213188447003e-05	0.000902256930815628	0.23291486970206	1.79179688650136	0.102	0.163	0.625766871165644	137	10647	0.242975996763254	0.789999044360402
KRT1	5.20338142610233e-05	NA	0.0583239364920951	10.0938943918775	0.022	0	Inf	137	10647	0.00388274567878605	0.271196138298528
SMARCA1	5.24514470552873e-05	0.000910020098115024	0	-144269502.629404	0	0.224	0	137	10647	0.302692790584318	0
CAPN2	5.28774287442916e-05	0.000915617883771911	0.0910438506217277	-1.56803591761118	0.058	0.472	0.122881355932203	137	10647	1.03633249790909	0.245918581103724
MPZL1	5.29418935819734e-05	0.000915617883771911	0.00479724305766172	-2.90031235100021	0.007	0.313	0.0223642172523962	137	10647	0.483412367079259	0.0067620145314194
PVALB	5.2957425893845e-05	NA	0.0648729801872789	6.52711203794125	0.029	0.002	14.5	137	10647	0.00612661278166723	0.236607494612343
CYB5R3	5.31107550242432e-05	0.000917084920220832	0.211877031162106	-1.17730366040012	0.117	0.572	0.204545454545455	137	10647	1.70034651415547	0.562776021675418
FBLN2	5.34852434482844e-05	0.000922092356636852	0.0298619793340775	-4.25143435553729	0.022	0.372	0.0591397849462366	137	10647	2.11528260806029	0.0629378538250917
EFR3A	5.52911162196148e-05	0.000951722320669804	0.0124875371602433	-3.48995477212695	0.007	0.302	0.0231788079470199	137	10647	0.462662363181905	0.0326644982877162
C7orf73	5.62929454147341e-05	0.000967440808363769	0.895446512228712	0.982394164568268	0.307	0.474	0.647679324894515	137	10647	1.08662659560618	2.5800936294136
COL18A1	5.71475568627212e-05	0.000980583786230938	0.296325672731322	-1.84924261453217	0.139	0.537	0.258845437616387	137	10647	3.13806648898813	0.917982566956682
OLFML2B	5.77986813100138e-05	0.000990199386399027	0.0102315107549455	-4.98157073847796	0.007	0.328	0.0213414634146341	137	10647	1.12142687259871	0.0221411636298589
ANKRD11	5.88223107295388e-05	0.00100615654700855	0.147948373077814	-1.28637253495722	0.088	0.541	0.162661737523105	137	10647	1.40075399671781	0.424080341773597
SEC61A1	5.94823759215699e-05	0.0010158547236809	0.024397311411239	-1.92918566238681	0.029	0.394	0.0736040609137056	137	10647	0.7176172010135	0.0413397300973686
PTGER3	5.964970632863e-05	NA	0.163351547121021	3.6832338926563	0.066	0.022	3	137	10647	0.0382592656022522	0.664261425045042
RP11-109G23.3	6.1830974297064e-05	NA	0.0879549111776456	3.71482663573228	0.051	0.018	2.83333333333333	137	10647	0.0307645361941003	0.307047990149742
MORF4L1	6.21293690394511e-05	0.00105940281926177	1.67027573992557	0.550188718040221	0.46	0.741	0.620782726045884	137	10647	2.87262925152369	4.30194058140833
MEOX2	6.26854171260894e-05	0.00106721678174261	0	-144269502.948968	0	0.237	0	137	10647	0.415422775153875	0
RP11-705O1.8	6.4031325439288e-05	NA	0.0251719482137405	5.26344964618151	0.015	0.003	5	137	10647	0.0061906583598799	0.0792655351513652
KLRG1	6.47134742765023e-05	0.00109859919340262	0.41427767011777	4.62760220056111	0.175	0.029	6.03448275862069	137	10647	0.139772925239127	1.3996203576815
HIGD2A	6.48609847402958e-05	0.00109859919340262	0.686904811604791	0.946579171225092	0.263	0.485	0.542268041237113	137	10647	1.04034937680735	2.08883212304292
S100A16	6.48933669767453e-05	0.00109859919340262	0.0733137932881602	-2.08753594150941	0.036	0.411	0.0875912408759124	137	10647	1.44728528524517	0.249575817719651
MFI2	6.49314102212673e-05	0.00109859919340262	0.10225771178785	2.95285753181443	0.051	0.038	1.34210526315789	137	10647	0.0530503604681708	0.347128478092611
PEA15	6.59646166842192e-05	0.0011143527273605	0.0299185802989512	-2.46500298701297	0.022	0.35	0.0628571428571429	137	10647	0.576850297946075	0.0771075191938203
AARD	6.64359863581458e-05	NA	0.0601787257420001	6.573733389988	0.029	0.001	29	137	10647	0.00422153269274578	0.220459203228687
SERPING1	6.83563014076009e-05	0.00115297112405123	0.00479724305766172	-4.98887999189908	0.007	0.377	0.0185676392572944	137	10647	2.38798197967429	0.0067620145314194
PHF20	6.85733163410618e-05	0.00115484660683643	0.336907395359263	1.29461920127359	0.168	0.299	0.561872909698997	137	10647	0.49898484741329	0.99260193428486
MXRA7	7.0589309322278e-05	0.0011866572189518	0.0533952483130338	-2.44874555501804	0.029	0.356	0.0814606741573034	137	10647	0.752269370082781	0.177001220279232
PHLDB1	7.06960867599476e-05	0.0011866572189518	0.00278214364128493	-3.8404784330759	0.007	0.282	0.024822695035461	137	10647	0.524764121919452	0.0033810072657097
PTPN22	7.07884036962908e-05	0.0011866572189518	0.235919869352446	3.27568170895563	0.124	0.055	2.25454545454545	137	10647	0.147949596954017	0.752318301238585
NBEA	7.14010515764752e-05	0.00119509152738355	0.137267435486186	2.89924738546219	0.058	0.041	1.41463414634146	137	10647	0.0560218415120102	0.533048635825063
TRIM22	7.15276401506248e-05	0.0011953769325632	0.0201309886139796	-3.90703094501077	0.007	0.343	0.0204081632653061	137	10647	0.733866254325088	0.10468145197213
PLS3	7.23799177834621e-05	0.0012077707076008	0.0735290905467669	-2.10020351400069	0.036	0.397	0.0906801007556675	137	10647	1.00771928072503	0.231215750034735
VAPA	7.40151423531697e-05	0.00123317137175594	1.28173831392648	0.664762253474875	0.38	0.65	0.584615384615385	137	10647	1.98895950686754	3.52106852430475
MAPK6	7.59078256078753e-05	0.00126277759277247	0.254789458623204	1.39312321186304	0.117	0.233	0.502145922746781	137	10647	0.332646383900727	0.923628090512341
FBRSL1	7.66551970514328e-05	0.001273269658177	0.189940233831076	1.8831128129423	0.102	0.129	0.790697674418605	137	10647	0.187696707768498	0.649533529773829
EPB41L1	7.73444930153472e-05	0.00128276664479709	0.154577829038878	2.06432542137507	0.088	0.106	0.830188679245283	137	10647	0.146861389849368	0.424994548455104
TPM4	7.76117352752317e-05	0.00128524562527861	0.764016444708157	-0.881815274923194	0.27	0.722	0.373961218836565	137	10647	4.36233593951526	2.20276117418605
LAGE3	7.82520258046743e-05	0.00129388539031274	0.236103398403537	1.59411872563038	0.117	0.185	0.632432432432433	137	10647	0.24592966262976	0.758462343014586
ATP2B1	7.85328320383651e-05	0.00129528184985005	0.116033981172091	-1.69927397820364	0.066	0.524	0.125954198473282	137	10647	1.5804963062661	0.332845807171072
C19orf53	7.85738646202448e-05	0.00129528184985005	1.08732840943663	0.817446667172383	0.336	0.56	0.6	137	10647	1.39889961573623	3.40595442699149
DSTN	8.03083922420009e-05	0.00132187855887927	0.958860774011966	-0.970439869648636	0.321	0.726	0.442148760330579	137	10647	5.11309740911126	2.68438116924472
TWF2	8.07090542415188e-05	0.00132647275442424	0.0243039126598914	-2.1787834492939	0.029	0.366	0.0792349726775956	137	10647	0.604281148397399	0.0397494682434664
ITGA5	8.09150709301868e-05	0.0013278589008438	0.0841241473310961	-2.21003034463172	0.051	0.389	0.131105398457584	137	10647	1.02274264989609	0.256437727964605
SH3BP5	8.19833850468047e-05	0.00134245682821512	0.0517884684902052	-1.63358482587096	0.029	0.472	0.0614406779661017	137	10647	1.16718366121224	0.1557985047583
TUBB6	8.20506464234842e-05	0.00134245682821512	0.0583051566758219	-2.21293000031762	0.044	0.377	0.116710875331565	137	10647	0.80250842956573	0.142913868129824
RP13-270P17.1	8.20957107262678e-05	NA	0.0386794637393197	5.14848815035666	0.022	0.004	5.5	137	10647	0.00656936415800211	0.116575779968099
EEF1B2	8.22227477768442e-05	0.00134325875222859	5.46392088995462	0.550889186556146	0.715	0.841	0.850178359096314	137	10647	6.93961796290053	10.7449131270134
CTC-250I14.6	8.27862937342128e-05	NA	0.0342661191661642	4.08727229323991	0.029	0.008	3.625	137	10647	0.0106497794571212	0.0706747440381558
RND3	8.37085919687195e-05	0.00136548858618032	0.0160467627731891	-4.52598342982389	0.007	0.287	0.024390243902439	137	10647	0.776879947220276	0.0573339584924988
CDH11	8.43068702641342e-05	0.0013731953361082	0	-144269503.410363	0	0.236	0	137	10647	0.501297119336572	0
ADAM9	8.49883254368711e-05	0.00138223188597999	0.030159459069953	-2.55927892521932	0.015	0.35	0.0428571428571429	137	10647	0.640741956818889	0.114474701299028
HSPG2	8.66716901756249e-05	0.00140751213524791	0.270256386239261	-1.56056408224159	0.139	0.552	0.251811594202899	137	10647	3.19673287766206	0.730414001360079
RNF213	8.70103087767139e-05	0.00141091158942092	0.051617131543312	-2.11766028434206	0.036	0.469	0.0767590618336887	137	10647	1.19688810617523	0.151176067796675
TMC8	8.79201503365652e-05	0.00142354985255629	0.224970908251287	3.51765349371098	0.109	0.051	2.13725490196078	137	10647	0.157858391496977	0.756211846262124
ENAH	8.80638715734829e-05	0.0014237644896021	0.0371592219717216	-2.08288481123662	0.029	0.382	0.0759162303664921	137	10647	0.884309797816353	0.0868968955709507
CFH	8.91743355870482e-05	0.00143958509506133	0.0437879028588204	-4.27015234248705	0.022	0.41	0.0536585365853659	137	10647	3.16312029337885	0.13497035975232
LLGL2	8.93478797464005e-05	NA	0.0594612362779376	3.21722829037275	0.036	0.027	1.33333333333333	137	10647	0.0453507549553389	0.153148648664514
LINC00694	8.97542747499194e-05	NA	0.0311576976205414	5.33452629514774	0.022	0.003	7.33333333333333	137	10647	0.00629321882271768	0.100309578446277
GPX4	9.04600821461662e-05	0.00145755951619002	2.72127377674448	0.590425973443418	0.569	0.757	0.751651254953765	137	10647	3.80561196134109	6.19271404262196
NR2F2	9.05680357654441e-05	0.00145755951619002	0.0948169097124576	-2.25893355216084	0.044	0.452	0.0973451327433628	137	10647	2.45608225166271	0.3554747924488
STOM	9.0688436863651e-05	0.00145755951619002	0.169574988667836	-1.54770338209419	0.095	0.513	0.185185185185185	137	10647	1.39424464179795	0.513964428894346
SLC2A6	9.11722360827807e-05	0.00146318031231086	0.113505947407891	2.55085659542344	0.066	0.052	1.26923076923077	137	10647	0.0540295428179752	0.328066673531226
RPL7A	9.21341338268211e-05	0.00147644611226446	16.7513241029253	0.34373228991695	0.891	0.945	0.942857142857143	137	10647	19.1378179883976	25.0224969250378
SMAD2	9.23724171281701e-05	0.0014780941174776	0.0185703839706142	-2.69653125731493	0.015	0.331	0.0453172205438066	137	10647	0.540460920033606	0.0369977595596022
NUPR1	9.28202309090761e-05	0.00148308518288543	0.0322272754802313	-2.81494200334688	0.022	0.399	0.0551378446115288	137	10647	1.30828645645753	0.105030409910082
SOCS3	9.33766399014091e-05	0.00148979425620479	0.162817336104163	-1.65454955119227	0.073	0.572	0.127622377622378	137	10647	3.23395430071916	0.643313941324919
SPCS2	9.59995758005457e-05	0.00152940638060052	1.14791765711722	0.681441706099707	0.372	0.641	0.580343213728549	137	10647	1.82878060052439	2.95010993484625
UACA	9.79185689792434e-05	0.00155770458202694	0.0201091429458962	-2.6760592941251	0.015	0.354	0.0423728813559322	137	10647	0.966021582943876	0.0453627936154995
HLA-DPB1	0.000101446409394818	0.00161147695156573	0.131979534498129	-3.17083634113156	0.073	0.464	0.157327586206897	137	10647	6.53757666255419	0.406141445331331
SEPP1	0.000102444300993585	0.00162496316387063	0.0943149415802182	-3.19209001700179	0.058	0.471	0.123142250530786	137	10647	3.26840180767554	0.237205325088584
ICK	0.000103182885340392	0.00163201325712033	0.248434907190021	1.69262375606938	0.117	0.164	0.713414634146341	137	10647	0.210608013330772	0.765918392237584
ZFAND6	0.000103187862862002	0.00163201325712033	0.455098106743153	1.10548974262145	0.197	0.378	0.521164021164021	137	10647	0.66404244716171	1.28252141737889
HDAC7	0.000103528798040724	0.00163503585096732	0.0268182751095385	-2.17718434257938	0.029	0.372	0.0779569892473118	137	10647	0.714889490227329	0.0507647441959279
MYL9	0.000104753226377666	0.00165082073188943	0.0333003254827458	-3.64106973535867	0.029	0.374	0.0775401069518717	137	10647	1.82253375108208	0.0717936585202245
ADAMTS1	0.000104830822615172	0.00165082073188943	0.0273578450725698	-4.69464230994401	0.015	0.345	0.0434782608695652	137	10647	1.8512777387335	0.0868906349061961
TNFRSF21	0.000105391853877318	0.00165534469068092	0.305999145580083	2.09558267757514	0.131	0.132	0.992424242424242	137	10647	0.263282921620168	1.06024723365043
PPP1CC	0.000105421475306812	0.00165534469068092	0.653747581577369	0.922826083874293	0.255	0.457	0.557986870897155	137	10647	0.899953154448594	1.8265000354659
CCT5	0.00010643998471638	0.00166893613966933	0.0448770214749763	-2.01153153331006	0.036	0.387	0.0930232558139535	137	10647	0.758871451105089	0.122544941997154
MAFB	0.000106874880160116	0.00167335088549116	0.0435509411611084	-3.10802829283957	0.029	0.422	0.0687203791469194	137	10647	2.17805179660165	0.104253284326165
FAM27C	0.000106943252452934	NA	0.0674217447002261	3.18083738518665	0.029	0.027	1.07407407407407	137	10647	0.0287087982966428	0.251014546155411
PRRX1	0.000107319549783429	0.00167790579768849	0.0237174796440729	-3.98604609803391	0.015	0.354	0.0423728813559322	137	10647	2.7218049861672	0.104664050581483
CTSH	0.000108084887361612	0.00168745404259981	0	-144269503.485792	0	0.295	0	137	10647	0.733911648249537	0
LY6E	0.000109135875635156	0.00170142830115208	0.206282208158408	-1.3029829652092	0.109	0.575	0.189565217391304	137	10647	1.84376340921755	0.577212218185632
MIER1	0.000111015217498379	0.00172825830037063	0.487143893576991	1.08717493548247	0.219	0.379	0.577836411609499	137	10647	0.663093982045037	1.30821903977549
ENO1	0.00011184001791534	0.00173861839816255	0.53355083081597	-1.08247009011132	0.226	0.677	0.333825701624815	137	10647	3.14224381658013	1.63929853086217
C9orf16	0.000113358023584347	0.0017597099735078	0.933196656857598	0.802922145637359	0.328	0.559	0.586762075134168	137	10647	1.40025744595462	2.51162049656748
PDLIM7	0.00011489423096122	0.00178102378193153	0.00637882407695178	-2.62416355105642	0.007	0.309	0.0226537216828479	137	10647	0.54358546082057	0.0101430217971291
HOXB2	0.000115349718705898	0.00178498478837044	0.0767729600083569	2.45749647178448	0.058	0.053	1.09433962264151	137	10647	0.0639092363189461	0.205396980095627
HSD17B12	0.000115476886336437	0.00178498478837044	0.51093592760377	1.13984808015542	0.197	0.345	0.571014492753623	137	10647	0.563391648457252	1.65081185465068
SUPT5H	0.000117608784314725	0.00181536727471938	0.0228258969189683	-2.66410106564727	0.015	0.323	0.0464396284829721	137	10647	0.527286939031989	0.0660148698739097
CLIC4	0.000118621361552861	0.00182841090201465	0.0896212062543829	-1.69547262632229	0.044	0.417	0.105515587529976	137	10647	0.905957006423081	0.354118549740838
DDT	0.000121562056966383	0.00187109552563348	0.617697925268794	0.888161935451843	0.255	0.473	0.539112050739958	137	10647	0.994561432563818	1.62487200694631
C20orf24	0.000122365031988769	0.00188080224520202	0.0132129950539202	-2.74162620983238	0.015	0.304	0.0493421052631579	137	10647	0.459164661040641	0.0262103582305328
PARVA	0.000123067568893041	0.00188894005531612	0.00278214364128493	-3.53935233430553	0.007	0.257	0.0272373540856031	137	10647	0.353192290940558	0.0033810072657097
CKAP4	0.000126011244995019	0.00193140550088573	0.054416248521542	-2.53875107163067	0.029	0.34	0.0852941176470588	137	10647	0.816478283522166	0.162994152154957
RQCD1	0.000128720698773168	0.0019701668803809	0.243514031018833	1.51382108393125	0.124	0.196	0.63265306122449	137	10647	0.268964008436181	0.771494498150974
SVIL	0.000130608074677525	0.00199625478845354	0.00278214364128493	-3.70357467555383	0.007	0.279	0.025089605734767	137	10647	0.500689770244591	0.0033810072657097
HNRNPA2B1	0.000130843913524095	0.00199706241718664	2.58573836299355	0.52156990566526	0.547	0.812	0.673645320197044	137	10647	4.19451660522868	5.99536875484096
ANGPTL2	0.00013138049120213	0.00200245153699559	0.0137044624912126	-3.83761625875382	0.015	0.319	0.0470219435736677	137	10647	0.970555025181129	0.0282799989769144
NDUFA1	0.000131742419509069	0.00200516739763245	0.870249021965146	0.801583703886372	0.292	0.547	0.53382084095064	137	10647	1.3010459893357	2.82510732235567
RPS21	0.000132096938220865	0.00200776307354359	4.0967647241816	0.463822834562041	0.642	0.867	0.740484429065744	137	10647	6.28202850731216	9.04919176893554
NGFRAP1	0.00013266365367492	0.00201198382828916	0.0757397234474422	-2.05855615315255	0.036	0.37	0.0972972972972973	137	10647	0.725330576021041	0.265642789308669
EID1	0.000132902666197251	0.00201198382828916	0.930296020615192	-0.631963013756488	0.321	0.762	0.421259842519685	137	10647	3.80659286987279	2.45824217285513
HDLBP	0.000132968384962022	0.00201198382828916	0.132630217267995	-1.39773538386609	0.08	0.494	0.161943319838057	137	10647	1.26832914427564	0.322151577331815
SLC2A3	0.000133112097867202	0.00201198382828916	1.14502121926439	1.19741583270739	0.336	0.443	0.758465011286682	137	10647	1.64607322208374	3.46567312961912
JDP2	0.000134060481963164	0.00202351596080776	0.0197301122056266	-3.76624392743954	0.007	0.291	0.0240549828178694	137	10647	0.51260382479169	0.0988111086470463
RP11-326G21.1	0.000135706490606332	NA	0.055536161893688	4.43353253433014	0.029	0.007	4.14285714285714	137	10647	0.0124460044312339	0.218583929338911
CLK1	0.000135807456056172	0.00204705354687985	0.676036780796641	1.13893081824988	0.255	0.445	0.573033707865168	137	10647	1.03873880822496	2.24146863139075
STK4	0.000136405692323337	0.00205218985349189	0.704630756209227	1.4996095696259	0.241	0.376	0.640957446808511	137	10647	1.21251182566012	2.63427204286221
PTPN14	0.000136524313537534	0.00205218985349189	0.00278214364128493	-3.64375335731012	0.007	0.254	0.0275590551181102	137	10647	0.410901443700403	0.0033810072657097
GNG12	0.0001384608609637	0.00207843655529142	0.0499518228202416	-1.90827810494525	0.029	0.368	0.078804347826087	137	10647	0.702370032420829	0.205576851756623
MAPRE3	0.000138655450592263	0.00207849853339748	0.104396429493004	2.58342378344576	0.058	0.049	1.18367346938776	137	10647	0.0635546731191173	0.32429130157551
SGIP1	0.000139148731300242	0.00208303169366193	0.180058307301892	2.3034579601122	0.08	0.08	1	137	10647	0.124645200843444	0.646123488645821
ATPIF1	0.000139787853939002	0.00208973267128264	1.05697145941263	0.736603406616413	0.343	0.591	0.580372250423012	137	10647	1.60578112948832	2.98665872015856
ZEB2	0.000142755105761423	0.00213117164045747	2.29841891430621	1.04931780004613	0.526	0.545	0.965137614678899	137	10647	2.60512488547266	5.32532038951876
MRTO4	0.000143668229937057	0.00214187348811899	0.0204773375126897	-3.60140972480984	0.007	0.259	0.027027027027027	137	10647	0.397474149062907	0.110012169541491
A4GALT	0.000146189765096507	0.00217649236902889	0	-144269502.389202	0	0.208	0	137	10647	0.270821292935372	0
COL4A1	0.000146858332869162	0.00218346728419777	0.210854942968244	-2.00263054797128	0.088	0.473	0.186046511627907	137	10647	3.54468109173578	0.744736440648149
RAB13	0.000148073526831171	0.00219853931742662	0.178402899514278	-1.43890548093507	0.095	0.491	0.193482688391039	137	10647	1.46924774089229	0.518316579798412
PLEKHF2	0.000150554511766714	0.00223233884091053	0.173708229923352	1.94501607237677	0.095	0.116	0.818965517241379	137	10647	0.1677732957095	0.519598252607886
MAT2B	0.000151482873176303	0.00224305643822659	0.288109582720817	1.41352067100116	0.139	0.249	0.558232931726908	137	10647	0.396430262159448	0.819901426931831
STK17B	0.000152835914516326	0.00226002484433153	0.948615317202107	1.55033205927465	0.299	0.343	0.871720116618076	137	10647	1.23545952866725	3.02795557344778
LINC00323	0.000153625032635151	NA	0.0692503177914006	4.0591027446015	0.029	0.012	2.41666666666667	137	10647	0.0126035624462336	0.28461204914384
PTPN12	0.000157041006229035	0.00231621336684195	0.110000966648559	-1.50336594848719	0.051	0.461	0.110629067245119	137	10647	0.933249492706068	0.431809759914887
NAP1L1	0.000157060193481448	0.00231621336684195	2.3071596319644	0.576910956915016	0.518	0.746	0.694369973190349	137	10647	3.42493390894457	5.59151664653049
SLC28A3	0.000157694046141279	NA	0.0304093089623572	5.32687263071611	0.022	0.002	11	137	10647	0.00317944848828984	0.0684361236127683
CACNA2D1	0.000157705984449003	0.00232259839175704	0.233476725790977	1.76171108061737	0.109	0.141	0.773049645390071	137	10647	0.178948283651627	0.710222514772442
CBFB	0.000160185200014121	0.00235465248252425	0.310841551209488	1.40388169093815	0.139	0.23	0.604347826086957	137	10647	0.324715416991156	1.0725220496705
PDGFRB	0.000160314010310228	0.00235465248252425	0	-144269504.331342	0	0.286	0	137	10647	1.15387055650831	0
RBM39	0.000160574953047283	0.00235531513790994	1.2364278187952	0.656938391227028	0.38	0.692	0.549132947976879	137	10647	2.30932629387391	3.31504245769459
SH3BGRL3	0.000160904379070467	0.00235697917959196	7.4821446924616	0.563955931752073	0.759	0.838	0.905727923627685	137	10647	9.7203508338693	14.2094248308823
PRPF38A	0.000162552911839452	0.00237793555885246	0.29834359697188	1.375554851454	0.139	0.241	0.576763485477178	137	10647	0.357705300029675	0.917501482153364
PCGF2	0.000162852473181993	0.00237912856738298	0	-144269502.309794	0	0.198	0	137	10647	0.247512451081961	0
ATAD3C	0.000163442174441882	NA	0.0499957326990945	4.50466572690645	0.029	0.007	4.14285714285714	137	10647	0.0116245814253804	0.137129883161059
LTBR	0.000163762444433894	0.00238922400549075	0.0072380096511131	-3.37733065642968	0.007	0.269	0.0260223048327138	137	10647	0.370010562916995	0.0123062324259534
ALDH2	0.000164346026308111	0.00239453696275089	0.01186200170971	-2.5823860865273	0.015	0.354	0.0423728813559322	137	10647	0.667463076352241	0.0185239435217086
TAOK3	0.0001694045303021	0.0024649488522491	0.422175736001123	1.1677839325536	0.182	0.345	0.527536231884058	137	10647	0.64793305952688	1.31742546706949
IGFBP5	0.000171753085286026	0.00249579416741199	0.0356421965179681	-4.38243565478222	0.015	0.369	0.040650406504065	137	10647	6.23915764279552	0.155654726335434
SH3KBP1	0.000172049160131959	0.00249677192090434	0.501183540051025	1.15392609050909	0.212	0.36	0.588888888888889	137	10647	0.68832257877755	1.50564001121353
EIF4A1	0.000172458905398612	0.00249939446828029	0.150153246783814	-1.52620501547236	0.073	0.471	0.154989384288747	137	10647	1.04366896071218	0.507940023747905
DPM3	0.000173768688893032	0.0025150367399067	0.377652118253813	1.28833299077943	0.161	0.277	0.581227436823105	137	10647	0.431719934184194	1.22699133851699
HLA-DRB1	0.00017489523236424	0.00252798896793504	0.222801110728854	-2.87572245359024	0.088	0.453	0.194260485651214	137	10647	8.99068958898267	0.950645875653957
BCL9	0.000175136676054628	0.00252813035156634	0.132245683068705	2.73512624276213	0.051	0.043	1.18604651162791	137	10647	0.0538791613205051	0.53819409722603
ARPC3	0.000176887944313446	0.00255003716815408	2.85753982261951	0.610847605049514	0.577	0.759	0.760210803689064	137	10647	3.99759759621963	6.39867459583949
PTMS	0.000178753350154714	0.00257352943303218	0.765653165113952	-0.764944149748761	0.263	0.716	0.36731843575419	137	10647	4.02447193533848	2.25318104050793
ECE1	0.000181968202414709	0.0026163623095543	0.0398728255593725	-2.3575094774021	0.036	0.365	0.0986301369863014	137	10647	1.01734321909293	0.0849541481308126
HMGN2	0.000182400853516294	0.00261816220765045	1.44857793055871	0.727274531511886	0.394	0.674	0.584569732937685	137	10647	2.63615058697985	4.06528691695747
THUMPD3-AS1	0.000182573209935122	0.00261816220765045	0.285993931592177	1.59398876016347	0.131	0.191	0.68586387434555	137	10647	0.309557771938577	0.851558814599443
CFLAR	0.000183622568758851	0.00262975471504638	0.120648771384874	-1.61974333568645	0.073	0.508	0.143700787401575	137	10647	1.3137058160517	0.379014062335483
CFL2	0.000183906190962356	0.00263036469459002	0.00900954972512236	-3.55512335352476	0.007	0.253	0.0276679841897233	137	10647	0.365779485359459	0.0176427904855041
TNFRSF10B	0.000184416465663122	0.00263421058871944	0	-144269502.453755	0	0.2	0	137	10647	0.276258635485167	0
CH17-189H20.1	0.000185604108657027	0.00264770933042371	0.263149924009818	1.91798983037536	0.124	0.14	0.885714285714286	137	10647	0.259665997253786	0.925505154325144
SEC22C	0.000187704176508376	0.00267417190370224	0.25385632715434	1.4183730259187	0.124	0.216	0.574074074074074	137	10647	0.28396752956814	0.858567569210224
MIEN1	0.000188482261341971	0.00268175608608205	0.30591265743505	1.26652814665826	0.146	0.272	0.536764705882353	137	10647	0.385022664446665	1.05869655505912
ARHGAP21	0.000189113493387987	0.0026872337934155	0.072964404362776	-2.01746992470999	0.036	0.38	0.0947368421052631	137	10647	0.74369796334899	0.230508278564697
RPSA	0.000190622366415934	0.00270515199570493	7.73732412535484	0.404083641789814	0.781	0.905	0.862983425414365	137	10647	10.3650771286406	13.8037328896563
MAP3K3	0.00019233473417945	0.00272590773259784	0.011348301439031	-3.36659359917175	0.007	0.275	0.0254545454545455	137	10647	0.414158058345941	0.0269524275107583
PKM	0.000193962145450006	0.00274540712489743	0.484889083579444	-1.10795366272376	0.212	0.624	0.33974358974359	137	10647	2.5027114836835	1.3959926083935
VOPP1	0.000199269466556656	0.00281687524421345	0.0380276224950109	-2.71342869484921	0.015	0.31	0.0483870967741935	137	10647	0.518364521448478	0.174907359792264
BSG	0.000200927787130883	0.0028366428731686	0.309969646855906	-1.08920599628755	0.139	0.572	0.243006993006993	137	10647	1.51955183687181	1.0115697349841
EPB41L3	0.000201364981012148	0.00283914216768161	0.0162315539228037	-3.72094084113799	0.007	0.293	0.0238907849829352	137	10647	0.530062115665799	0.0589644768779879
CTD-3179P9.1	0.000206076204907239	NA	0.0727109092778973	3.55162026050813	0.036	0.017	2.11764705882353	137	10647	0.0218898301121116	0.241760712655285
IMPDH2	0.000207545631411944	0.00291886196415959	0.0136166529585695	-2.71731207669334	0.015	0.296	0.0506756756756757	137	10647	0.454217687875028	0.0252467465359807
PLAC9	0.000207554007531187	0.00291886196415959	0.174229548455919	-2.5168974794998	0.08	0.447	0.178970917225951	137	10647	2.88500743680076	0.587011110389363
WASIR2	0.00021078610237653	NA	0.030760627957612	7.26047405641815	0.015	0.001	15	137	10647	0.00264088606481991	0.127783905002106
CTSL	0.000211554777061191	0.00297129637331888	0.384808027443611	-1.91074319415996	0.161	0.595	0.270588235294118	137	10647	4.1250569852163	1.27122781298582
PSMC3	0.000215687293154317	0.00302399517144992	0.0787842007191615	-1.99888797513493	0.036	0.374	0.0962566844919786	137	10647	0.672321071186397	0.318983860218811
GAPDH	0.000215861104972005	0.00302399517144992	3.29655011961623	-0.629449324807716	0.591	0.877	0.673888255416192	137	10647	11.1532366724898	7.45071610588659
HDHD3	0.000217637250573798	0.00304496835322032	0.0777897266073424	2.75368161376205	0.036	0.04	0.9	137	10647	0.0589011503868587	0.26158850816088
PTPRG	0.000217934112807974	0.00304521763517724	0	-144269502.442455	0	0.208	0	137	10647	0.309938544664824	0
HLA-E	0.000223213594801315	0.00311499994893447	1.80543454381042	-0.65392462657875	0.453	0.885	0.511864406779661	137	10647	8.06861222968819	4.51117621028946
TAGLN	0.000224561762292115	0.0031298116371569	0.0345366766900999	-5.03222050021487	0.022	0.361	0.0609418282548476	137	10647	5.00817052267828	0.103146661033453
ADGRE2	0.000231268650671334	0.0032191770213983	0.25368890644581	2.45313823377243	0.124	0.098	1.26530612244898	137	10647	0.260409057970275	0.783927288424164
CTA-293F17.1	0.000232586862615796	NA	0.0776788774428681	3.57410216100264	0.036	0.016	2.25	137	10647	0.0240900391133682	0.326985807930585
GTPBP10	0.000236281987911425	0.00328477112621323	0.142522214343768	2.31811793058842	0.066	0.067	0.985074626865672	137	10647	0.0932474741846519	0.55696894193164
RPS3	0.000238918319431244	0.00331719544523303	16.6874651192253	0.380564480032241	0.891	0.944	0.94385593220339	137	10647	19.421078579382	25.8081850256344
C4orf32	0.000240237958834879	0.0033312793453177	0.38511069070097	1.48105500745743	0.153	0.23	0.665217391304348	137	10647	0.4790877289451	1.47662192727604
TAX1BP3	0.000243048946791532	0.00336598116286293	0.0258090153620554	-2.33228599072858	0.022	0.315	0.0698412698412698	137	10647	0.486321046811034	0.0614990416990758
HAPLN3	0.0002437090861507	0.00337084569982584	0.0222257982908862	-3.90888088206059	0.007	0.255	0.0274509803921569	137	10647	0.508249134494497	0.141019505092445
ACADM	0.000245525766071164	0.00339167428498053	0.274497281271172	1.40730586963827	0.131	0.217	0.603686635944701	137	10647	0.281233247070522	0.875968167584806
NBN	0.000247289873175748	0.00341172488744241	0.262265044043482	1.39209617709527	0.124	0.223	0.556053811659193	137	10647	0.309785859150016	0.790588033486333
POMP	0.000249417899149626	0.00343673930987357	1.67032005878761	0.654955835010204	0.453	0.673	0.673105497771174	137	10647	2.49242087199315	4.35022434979415
EHBP1L1	0.000250963859910583	0.00345368045801285	0.0180747219391406	-3.56017935023098	0.007	0.301	0.0232558139534884	137	10647	0.582227995966864	0.0776367839003498
HSD17B3	0.000254064993624609	NA	0.0290180715076385	6.32669979351001	0.015	0.001	15	137	10647	0.00316911242634148	0.121335564837569
BLVRB	0.000254179758354189	0.003493531111989	0.101107577355387	-2.05848143550068	0.051	0.456	0.111842105263158	137	10647	1.29783521650935	0.385498145446642
CASP4	0.00026305532523691	0.00361097203057912	0.0219136088139249	-2.66655921179286	0.015	0.318	0.0471698113207547	137	10647	0.512306995587612	0.0498452477069669
SCPEP1	0.000264672168290815	0.00362860222683124	0.0300371487531921	-2.79601899881815	0.015	0.326	0.0460122699386503	137	10647	0.560505759227443	0.099724937433472
RP11-815J21.4	0.000264868140929311	NA	0.0465660441863927	4.76502032678269	0.022	0.005	4.4	137	10647	0.00773043359665906	0.174844366147805
UBLCP1	0.000265224415528095	0.00363161109994742	0.266548714437342	1.37341714039515	0.131	0.229	0.572052401746725	137	10647	0.323109431358058	0.865114113308096
EMP2	0.000266432937626845	0.00363961869581962	0.053476736196669	-1.89173023889993	0.036	0.385	0.0935064935064935	137	10647	0.805533830729758	0.144337273319851
SS18L2	0.000266724179773625	0.00363961869581962	0.331362784380278	1.35192419445351	0.139	0.239	0.581589958158996	137	10647	0.361668287779921	1.19756596467455
RCN3	0.000266809764194602	0.00363961869581962	0.036354291527233	-3.83786380842206	0.015	0.287	0.0522648083623693	137	10647	0.875896047358346	0.174226624248978
TUBB	0.000272438160569297	0.00370946801491982	0.543388430079228	-0.95805105227864	0.219	0.68	0.322058823529412	137	10647	3.61715649246574	1.78605406416993
PAWR	0.000272610038299798	0.00370946801491982	0	-144269502.732973	0	0.199	0	137	10647	0.348341970989598	0
ATP5I	0.00027444604793208	0.00372980039985403	1.20754667093137	0.66562476410515	0.358	0.65	0.550769230769231	137	10647	2.02141909223921	3.53547006583799
CTA-228A9.4	0.000275155384700844	NA	0.0170165284184827	3.98332602408916	0.015	0.008	1.875	137	10647	0.0137540656549239	0.0324730524591115
LRRC32	0.000276308525925917	0.00375044147192728	0	-144269502.482916	0	0.196	0	137	10647	0.283608446322596	0
NTAN1	0.000278439606454653	0.00377035384585047	0.0396281718365796	-2.24685537286239	0.022	0.335	0.0656716417910448	137	10647	0.521565770877981	0.109370538457004
DAZAP2	0.000278466526139052	0.00377035384585047	0.988104204617801	0.763640808417716	0.321	0.628	0.511146496815287	137	10647	1.8382844969929	3.01045976840576
RNASE1	0.000288270380376788	0.0038982585638809	0.239729874678066	-2.46664820920784	0.102	0.473	0.215644820295983	137	10647	4.88628659444446	0.872919515432778
CTDSPL	0.000291129490960515	0.00393204967184665	0	-144269502.235815	0	0.189	0	137	10647	0.238682477609777	0
MFGE8	0.000294324628818958	0.00396714205997264	0.0176922694864834	-3.3070380051717	0.015	0.306	0.0490196078431373	137	10647	0.764743710575571	0.0453833143317909
CYR61	0.000294454784988348	0.00396714205997264	0.0637077145234923	-3.56082486156669	0.029	0.329	0.088145896656535	137	10647	1.81462318595091	0.227165290547126
LDB2	0.000295809429369968	0.00398047879496234	0.0109028392202748	-3.92337717430414	0.007	0.277	0.0252707581227437	137	10647	0.57913374473093	0.0249462559957622
COX7A2L	0.000297287700818504	0.00399544418600041	0.823784258151929	0.740006289599563	0.299	0.551	0.542649727767695	137	10647	1.30943575543028	2.35050828291239
TPBG	0.000303527656755771	0.00407428944425059	0	-144269502.37347	0	0.194	0	137	10647	0.27638893187538	0
PLTP	0.00030927646014476	0.00414613054807341	0.0230951180253693	-4.52183721984209	0.007	0.31	0.0225806451612903	137	10647	0.913351724401356	0.159338375311029
CAMK2D	0.000309639548857311	0.00414613054807341	0.052850079034676	-2.34953786411913	0.022	0.336	0.0654761904761905	137	10647	0.587255324919488	0.248439617212535
FILIP1L	0.000310343806724382	0.00414841517795957	0.12669747967238	-1.9208128481387	0.066	0.436	0.151376146788991	137	10647	1.37338942910897	0.442187313698137
TIPARP	0.000310570438962061	0.00414841517795957	0.643637919052475	1.34917113354263	0.255	0.322	0.791925465838509	137	10647	0.825248337211204	1.89547454972979
MYDGF	0.000312534343385542	0.00416954436352863	0.245391506445642	-1.34574100682574	0.124	0.532	0.233082706766917	137	10647	1.60072482975757	0.781892148489902
CDKN2A	0.000314343409744214	NA	0.0762580779971684	3.77255607889858	0.036	0.013	2.76923076923077	137	10647	0.0208267177209296	0.279651188237443
PDIA5	0.000314776319389446	0.00419432719596706	0	-144269502.149626	0	0.184	0	137	10647	0.208691839876433	0
MAN1A1	0.000316116485488478	0.00420704781236069	0.039644303706543	-2.08834665384068	0.029	0.396	0.0732323232323232	137	10647	0.842976201412218	0.09191522070683
EBF1	0.000323991998282064	0.00430660740225598	0.0556675611420985	-2.40152054222252	0.036	0.384	0.09375	137	10647	1.13842555836116	0.149747258371422
RPAIN	0.000328628537738346	0.00436292364031457	0.298407787334365	1.22289771601317	0.139	0.281	0.494661921708185	137	10647	0.436763899783324	1.01906022434273
CELF2	0.00032991730395008	0.0043747114678095	0.996400599452627	0.918098353632824	0.321	0.539	0.595547309833024	137	10647	1.67286935844351	2.8404940396952
IL1RAPL1	0.00033020918812443	NA	0.0501159187500009	4.70968708517261	0.022	0.005	4.4	137	10647	0.00898626330050766	0.199270134540717
UPRT	0.000331286743529218	0.00438753911666791	0.135519345897566	2.34312689026905	0.058	0.062	0.935483870967742	137	10647	0.0710519532525286	0.501102284800442
PPP5C	0.000334425380606291	0.00442373839825025	0	-144269502.128523	0	0.18	0	137	10647	0.229253709390523	0
SNRPG	0.000336080374283239	0.00444024833480991	0.62374063432386	0.934377794127832	0.219	0.43	0.509302325581395	137	10647	0.908951402292304	2.18583747804264
CTD-2544N14.3	0.000339005814660771	NA	0.116523732967398	3.26404384496419	0.051	0.028	1.82142857142857	137	10647	0.0522779098764351	0.476185749204106
MTA1	0.000340138563771619	0.00448843064865741	0	-144269502.003428	0	0.19	0	137	10647	0.252609446186493	0
PATL1	0.000341464637805719	0.00450048743040316	0.186619786283821	1.66403740464675	0.102	0.143	0.713286713286713	137	10647	0.180842360749294	0.555140097742104
PYURF	0.00034239223198863	0.00450726951470678	0.648538113166314	0.875851122484004	0.263	0.455	0.578021978021978	137	10647	0.880754589027735	1.80119369907995
TFPI	0.000344817788208754	0.00453373075026762	0.110188671450664	-1.80291551799478	0.066	0.413	0.159806295399516	137	10647	1.11962134506552	0.37775765389217
DYNC1H1	0.000350499089731675	0.0046028839545629	0.148472590492651	-1.29821712706025	0.08	0.481	0.166320166320166	137	10647	1.04803665142498	0.434374328724447
EFHC2	0.000354096352465909	NA	0.038680899035046	4.7937334991543	0.022	0.004	5.5	137	10647	0.00842924617185818	0.133159602751618
CCDC28A	0.000356386782227831	0.00467457807025519	0.171066963118804	1.62676032564011	0.088	0.161	0.546583850931677	137	10647	0.221521264560045	0.487130079158452
MAGED1	0.000357372999477068	0.00468188660659453	0.0122768739850481	-2.90594887695626	0.015	0.265	0.0566037735849057	137	10647	0.429144871938501	0.0226267248140593
COL5A1	0.000358067914856271	0.00468536589307732	0.0523226218501704	-3.81643588792381	0.022	0.32	0.06875	137	10647	1.80646294944798	0.233226316705353
LSP1	0.000361179228519107	0.00472041786925631	0.0384526496751718	-2.97544700702053	0.022	0.361	0.0609418282548476	137	10647	1.0127175705715	0.135069647596263
MAGED2	0.00036488843968643	0.00476319084006939	0.08803559163606	-1.70240301940606	0.058	0.403	0.143920595533499	137	10647	0.849345523504161	0.267362780742727
KDELC2	0.000365999766575969	0.0047719897881046	0.0108920156977133	-3.36307510621729	0.007	0.244	0.0286885245901639	137	10647	0.32709273692437	0.0248989917112047
TGFBI	0.000369053027349012	0.00480605690627658	0.0929159610181813	-3.18175916951872	0.051	0.389	0.131105398457584	137	10647	2.41684075969724	0.291094790565628
AF213884.2	0.000370190821448171	NA	0.0744355392413594	4.48613221663948	0.036	0.008	4.5	137	10647	0.0175015820703081	0.321886289942103
RASGRP4	0.000374313747663822	NA	0.0819445140516377	3.14901117746566	0.051	0.027	1.88888888888889	137	10647	0.0429502580966267	0.227877122802551
ATP6V0E1	0.000379184868947145	0.00493211498786674	1.60804107903152	0.552837524957026	0.438	0.708	0.61864406779661	137	10647	2.53218146186566	4.11523886690009
RP6-99M1.3	0.000384767818469315	NA	0.0461777643297552	4.51976195191291	0.022	0.006	3.66666666666667	137	10647	0.00720907091915838	0.170606594826009
FAM212A	0.000385232361499116	0.00500481042980935	0.107957645333141	2.2167988621561	0.066	0.066	1	137	10647	0.0654356608339432	0.311598835485311
DOCK1	0.000385771095390387	0.00500585013554732	0.0184014818214762	-3.26996891877831	0.007	0.252	0.0277777777777778	137	10647	0.334029591150259	0.0814542372254116
LSM2	0.000390902937556233	0.00506641776431255	0.496363156614814	0.997077919977288	0.204	0.371	0.549865229110512	137	10647	0.630064505395387	1.61776206877153
SH3PXD2A	0.000393288832508662	0.00509129422202494	0.0150284992554051	-2.83537234636973	0.015	0.282	0.0531914893617021	137	10647	0.478098855714022	0.0345847487398623
PUM3	0.000394406295926432	0.00509699755476335	0	-144269502.103114	0	0.181	0	137	10647	0.250470183514348	0
LARP6	0.000394663514503348	0.00509699755476335	0.00278214364128493	-3.42831771392471	0.007	0.233	0.0300429184549356	137	10647	0.327712555201245	0.0033810072657097
FUOM	0.00039666364935559	0.00511677352886235	0	-144269502.254621	0	0.194	0	137	10647	0.280928621524174	0
TMEM44	0.000399891849687173	0.00515232556745704	0.121448285965987	1.68585194128499	0.073	0.123	0.59349593495935	137	10647	0.138998329051367	0.351798503057291
PLCL1	0.000404940394916466	0.00521066620956339	0.17867224793474	2.68826885537264	0.073	0.056	1.30357142857143	137	10647	0.106878900174487	0.704059965254017
SUPT20H	0.000405374838442163	0.00521066620956339	0.190040274080952	1.41837464100267	0.102	0.199	0.512562814070352	137	10647	0.283860649033525	0.601750213947615
KIF22	0.000407055959631134	0.00522611963229949	0.291053126621497	1.52943122828424	0.124	0.181	0.685082872928177	137	10647	0.286233679393047	0.990567070112507
C1R	0.000413767087206058	0.00530604021466476	0	-144269505.251887	0	0.301	0	137	10647	2.18830620163863	0
TPP1	0.000417759329805973	0.0053509478476204	0.576801017999632	1.19571806758428	0.219	0.363	0.603305785123967	137	10647	0.807842241211807	1.78746624821303
CACNA2D2	0.000418755927023052	NA	0.0438570331194061	5.14208101651537	0.029	0.004	7.25	137	10647	0.00957357528716487	0.141495162721928
ZADH2	0.000419566128895245	0.00536779034540892	0.216605940052666	1.51087810973872	0.117	0.176	0.664772727272727	137	10647	0.215986069385311	0.676845806791846
PHF14	0.000420861267838683	0.00537805505377464	0.0316565511150173	-2.18026020993552	0.022	0.329	0.0668693009118541	137	10647	0.540127985719872	0.111011865440075
RP11-506H21.5	0.000425244794278985	NA	0.0237709238016826	6.14927439740351	0.015	0.001	15	137	10647	0.00201056458577111	0.0618966354101688
ACYP2	0.00042627378144323	0.00544084886185962	0.167799232864354	1.84158038154642	0.073	0.118	0.61864406779661	137	10647	0.177711446621825	0.636008860244671
KLF9	0.000428539901978414	0.00546338311949817	0.183334371942539	-1.47406361552543	0.088	0.522	0.168582375478927	137	10647	1.52664180859528	0.620208093232009
PCOLCE	0.000431062559769096	0.00548913152247392	0.0572999206049338	-3.66174783103293	0.036	0.334	0.107784431137725	137	10647	2.21284706621761	0.147243319804877
WASF2	0.000433731784156658	0.00551668410314873	0.371386322766381	-0.774108648593719	0.175	0.657	0.266362252663623	137	10647	1.88652963118101	1.0901330658937
LSM5	0.000436710960125364	0.00554811025360663	0.722257769771105	0.905850364158229	0.255	0.444	0.574324324324324	137	10647	0.907130044611838	2.35507413431957
RPS23	0.000437301633953726	0.00554915433876396	21.612164369461	0.330822672872613	0.934	0.953	0.9800629590766	137	10647	23.3022261257088	29.903321261293
SPTAN1	0.000441304509162343	0.00559344495759425	0.12202321765145	-1.34493060869121	0.08	0.467	0.171306209850107	137	10647	1.10079568692777	0.296859681997522
STX2	0.000448901274541061	0.00568313179706102	0.0143608589269844	-3.32035987866852	0.007	0.24	0.0291666666666667	137	10647	0.33083955096786	0.0441820378861612
SYTL3	0.000452907658712139	0.00572720889863913	0.195286659739565	2.91553652284889	0.109	0.07	1.55714285714286	137	10647	0.203967430288696	0.511191667678632
PIK3CA	0.000460822054609142	0.00582054523373793	0.231675673681952	1.38933297077496	0.117	0.218	0.536697247706422	137	10647	0.326348808415556	0.691845885317952
CAMSAP2	0.000468332975404884	0.00590857544577283	0.00278214364128493	-3.23422149335516	0.007	0.242	0.0289256198347107	137	10647	0.317911926769969	0.0033810072657097
FAM195B	0.000469450033340702	0.00591582934624374	0.0954097279547741	-1.45808911170793	0.051	0.431	0.118329466357309	137	10647	0.82831601035174	0.363086102949242
TMEM123	0.000470300044570716	0.00591585978617059	0.115236398048926	-1.41645003418658	0.08	0.525	0.152380952380952	137	10647	1.38858403598727	0.332226222640027
GAS6	0.000471406165236604	0.00591585978617059	0.0167413560515477	-3.20151423591261	0.007	0.339	0.0206489675516224	137	10647	0.831696071535247	0.0636775291053214
PTGFRN	0.000471575934736479	0.00591585978617059	0	-144269503.002104	0	0.223	0	137	10647	0.455832644787632	0
PRRX2	0.00047162082048643	0.00591585978617059	0	-144269502.985107	0	0.195	0	137	10647	0.367195067024518	0
DDIT3	0.000480556808961465	0.00602102922640237	0.254675563323027	1.75064411365423	0.109	0.154	0.707792207792208	137	10647	0.267630787128166	0.925082169948498
GJA1	0.00048359174488371	0.0060521063210045	0.0261955226417541	-2.73706745840658	0.015	0.291	0.0515463917525773	137	10647	0.647863768786802	0.0747442394181716
IL6ST	0.000484171179329068	0.00605241704469429	0.239164665376351	-1.22388516216822	0.102	0.545	0.187155963302752	137	10647	1.73268542593907	0.865934463057317
TMED9	0.000486012459731634	0.00606848280669487	0.175489403097239	-1.23092003417828	0.088	0.501	0.17564870259481	137	10647	1.24227387532165	0.595115914520371
GNA11	0.000489155543159841	0.0060987976901925	0.0181934798047951	-3.25990328928238	0.007	0.238	0.0294117647058824	137	10647	0.30463228576399	0.0790049684800571
A2M-AS1	0.000489558029561865	0.0060987976901925	0.103897821923415	3.43068915551148	0.051	0.027	1.88888888888889	137	10647	0.0644858427324782	0.392664029156771
AFAP1	0.000491785447264877	0.00611956053135873	0	-144269502.115239	0	0.173	0	137	10647	0.193332702524385	0
JMJD6	0.000493872359987933	0.0061368805593249	0.160074075082911	1.63708174940431	0.088	0.145	0.606896551724138	137	10647	0.231179136162201	0.512159438491157
PGPEP1	0.000494302026174891	0.0061368805593249	0.152566165930619	2.03459487512992	0.073	0.093	0.78494623655914	137	10647	0.141017487095687	0.567141260670642
CISD1	0.000496291458094454	0.00615457804793725	0.0141860907769302	-2.66538104758995	0.015	0.269	0.0557620817843866	137	10647	0.408301490678339	0.0304449998827593
LIMS1	0.000497350556611239	0.00616071126481096	0.353305259530262	-0.875013136113234	0.168	0.623	0.269662921348315	137	10647	2.10335101941127	1.04767989814829
CTSK	0.00049995952673888	0.00618382600359857	0.011348301439031	-5.20184229318584	0.007	0.286	0.0244755244755245	137	10647	1.30155044946378	0.0269524275107583
AEBP1	0.000500349891063643	0.00618382600359857	0.071440442326778	-3.35008367386261	0.029	0.352	0.0823863636363636	137	10647	1.62595812773031	0.326183343902422
NSMCE1	0.000501729244796638	0.00619385887835487	0.245449563050631	1.35221269880912	0.117	0.22	0.531818181818182	137	10647	0.309985159266716	0.734289072960309
NEU1	0.00050673413344517	0.00624857581727361	0.314533187056025	1.32892752211317	0.131	0.25	0.524	137	10647	0.403581220132979	1.27785822234791
MMP2	0.00051172262208813	0.0063029672402345	0.0739523557187376	-3.99895433776541	0.036	0.357	0.100840336134454	137	10647	4.27904169267807	0.228763059127596
RGS3	0.000517659901925153	0.00636537079249347	0.0128552273237745	-3.9710884413677	0.007	0.217	0.032258064516129	137	10647	0.435033685750815	0.0347026985868169
PRKAR1B	0.000517955581758838	0.00636537079249347	0.114883441594883	2.04504731275329	0.058	0.077	0.753246753246753	137	10647	0.0954057611284568	0.44320119352024
TRAP1	0.000519068467802453	0.00637187197877184	0	-144269501.981412	0	0.176	0	137	10647	0.215471108416756	0
MAP4	0.000520875521589065	0.006386870300114	0.0961474208418438	-1.35843353629528	0.058	0.436	0.13302752293578	137	10647	0.928664233081951	0.281953839827012
IGFBP6	0.000522204140845424	0.00639597507188116	0.0550574870997229	-3.91327808766113	0.036	0.344	0.104651162790698	137	10647	3.12855438686357	0.152136745185091
UQCRB	0.000523352096532095	0.00640284913616003	1.44343198939494	0.595812641700369	0.401	0.699	0.573676680972818	137	10647	2.50627144010525	4.10772642714788
ZNF548	0.0005248214151439	0.00641363505427254	0.0833117993061645	2.27280886765761	0.044	0.062	0.709677419354839	137	10647	0.0803756558462379	0.251584105304012
RP11-20I23.13	0.00053110648047081	NA	0.0173412305925134	3.35846819984555	0.015	0.012	1.25	137	10647	0.0152175147412812	0.0333447661333824
FAP	0.000535127096442659	0.00653226174885765	0.019523670723981	-4.26367445668105	0.007	0.244	0.0286885245901639	137	10647	0.62171255479291	0.0959082572983467
PTPN6	0.000536201915913831	0.00653806872443312	0.284324489587102	2.00605831985729	0.146	0.148	0.986486486486487	137	10647	0.356210162366785	0.795032681093054
ID3	0.000544905050974607	0.00663677323804228	0.150521140010405	-1.74276779364045	0.073	0.469	0.155650319829424	137	10647	2.47205874309022	0.490179002927234
CHURC1	0.000549752626195694	0.00668835051245664	0.690760736274167	0.772985872833397	0.27	0.556	0.485611510791367	137	10647	1.33422799080252	1.9015019496415
MBD2	0.000555748020238803	0.00675376185397111	0.068517569090627	-1.5269003655645	0.044	0.401	0.109725685785536	137	10647	0.728181525940905	0.19169363436129
IFI44L	0.000559430950939419	0.006790956582427	0	-144269503.302022	0	0.258	0	137	10647	0.671965094208004	0
LMAN1	0.000562275733198488	0.006817905640439	0.184648475729009	-1.25925117498538	0.102	0.504	0.202380952380952	137	10647	1.32409776351382	0.554748091503314
BIK	0.000562287489197697	NA	0.0379101263382113	4.53172970007466	0.022	0.005	4.4	137	10647	0.00789051427311445	0.102696940731716
GLRX	0.000571936004411254	0.00692734474599335	0.508592860473673	1.16145041153756	0.204	0.336	0.607142857142857	137	10647	0.688453729939491	1.55400272908216
RABGGTB	0.000574199535953021	0.00694705048320989	0.320344285092995	1.27416747045087	0.146	0.247	0.591093117408907	137	10647	0.381103580742734	0.991284974742793
EGR2	0.000577674640848559	0.00698135476808453	0.347094841047953	2.13001299531063	0.131	0.118	1.11016949152542	137	10647	0.324232093362789	1.42938511875626
STK32C	0.000586549544740731	0.00708076900636681	0.133749437272674	1.9389421878021	0.066	0.09	0.733333333333333	137	10647	0.102110284873832	0.486167471234128
PPM1H	0.000601666983509635	NA	0.0565229132410174	3.20075961704981	0.036	0.018	2	137	10647	0.0248429593548992	0.186712917393814
RGS2	0.000602030288281516	0.00725962048178584	0.881308062008228	1.65254892227506	0.277	0.276	1.0036231884058	137	10647	1.14616617077417	3.46643621047057
CD33	0.000604183516999721	0.00727754384218317	0.109576595899049	2.51184454618682	0.066	0.054	1.22222222222222	137	10647	0.0875866992327596	0.322270122252571
GPR42	0.000605303012730609	NA	0.0338996391376547	5.23599454432367	0.022	0.003	7.33333333333333	137	10647	0.00446453746161738	0.0863876648414707
ZNF740	0.000605806563556266	0.00728904854254634	0.10104542044079	2.21347909771105	0.058	0.062	0.935483870967742	137	10647	0.0808962604139897	0.333002260689839
GARS	0.000608193648395922	0.00730284405675409	0.0239893830522893	-2.7645936695729	0.015	0.262	0.0572519083969466	137	10647	0.382322293809285	0.0614103489270642
RASSF8	0.000609160612548832	0.00730284405675409	0.0162867450046327	-3.37579763297653	0.007	0.227	0.0308370044052863	137	10647	0.312472766858423	0.0594593314847225
PRKAA1	0.0006092539515125	0.00730284405675409	0.0119971253114666	-2.46961655890067	0.015	0.292	0.0513698630136986	137	10647	0.433112087122658	0.0191727899429537
KLHL5	0.000609738426929975	0.00730284405675409	0	-144269501.969914	0	0.173	0	137	10647	0.231205240237338	0
LTBP1	0.000610299072643611	0.00730284405675409	0.0742984791579837	-2.53585228273293	0.036	0.333	0.108108108108108	137	10647	1.01649028594443	0.281951585475483
CPPED1	0.000613066677592945	0.00732792623501841	0.289306892355731	1.45809509119538	0.131	0.187	0.700534759358289	137	10647	0.262162787172305	0.933918401021231
TNIP1	0.000614123454958331	0.00733252654700248	0.00278214364128493	-3.25940928596654	0.007	0.236	0.0296610169491525	137	10647	0.332776099639257	0.0033810072657097
CNST	0.000615545718030805	0.00734147586980347	0.177005561004822	1.54979704985003	0.102	0.158	0.645569620253165	137	10647	0.210252067183727	0.519870603268955
CD320	0.000618901468371643	0.00737344074709578	0.0295184357411915	-2.85205728264079	0.015	0.264	0.0568181818181818	137	10647	0.479516754659876	0.0932296401385461
FABP5	0.000623942652359934	0.00742388037719553	0.258881807995724	-1.82794456631004	0.124	0.527	0.235294117647059	137	10647	4.67873298946723	0.87221326040478
KIF1B	0.00062449575609507	0.00742388037719553	0.0114051194535418	-2.56273570894582	0.015	0.28	0.0535714285714286	137	10647	0.416312497046087	0.0181405149233902
MANBAL	0.000627975756427732	0.00745712669194324	0	-144269501.951847	0	0.171	0	137	10647	0.188240021703331	0
MCOLN1	0.000633376902188062	0.00751308927562861	0	-144269502.380847	0	0.207	0	137	10647	0.354493824182326	0
AGAP3	0.000637569075107943	0.00755460512123016	0	-144269501.979951	0	0.182	0	137	10647	0.255628239481642	0
P4HA2	0.000638536153506446	0.00755785796444235	0	-144269503.116561	0	0.169	0	137	10647	0.322975509036772	0
IRS2	0.000643762155036696	0.00760636129452172	0.443969709894394	1.76907892197894	0.182	0.201	0.90547263681592	137	10647	0.501292901236293	1.47849518201288
CAMLG	0.000644028024937054	0.00760636129452172	0.732088115465912	0.830603654957034	0.27	0.487	0.554414784394251	137	10647	1.0706323798143	2.22250614306358
CIZ1	0.000645751942511248	0.00761847670121648	0	-144269501.886776	0	0.173	0	137	10647	0.198368184269737	0
FHL2	0.000650708629193266	0.0076686644388619	0	-144269502.568956	0	0.159	0	137	10647	0.242428741302015	0
GPX8	0.000652016871384479	0.0076757930069243	0.0248238936777654	-2.66473895676773	0.022	0.272	0.0808823529411765	137	10647	0.512524948289622	0.0557264963380307
SLFN11	0.000655141737573705	0.00770426916179078	0	-144269502.00087	0	0.175	0	137	10647	0.225741131339503	0
RAPGEF2	0.000659999325232583	0.00775303835980966	0.251435010261365	1.44267702307787	0.109	0.189	0.576719576719577	137	10647	0.262070210305946	0.912755875421661
CCT7	0.000662986962259189	0.00777975991304788	0.0716180422920349	-1.69843826700588	0.044	0.381	0.115485564304462	137	10647	0.674615928788758	0.186404981338956
TMED10	0.000664864167962156	0.00779340780340602	0.792548144779104	0.677230370570606	0.277	0.577	0.480069324090121	137	10647	1.48267619461913	2.23235316961313
CFL1	0.00066606953923714	0.00779915974430784	2.13236293184426	-0.498139563886933	0.496	0.866	0.572748267898383	137	10647	7.80765204415947	5.20177637832061
AKT3	0.000668522357275102	0.00781343053453436	0.0173527401392135	-2.50649477575844	0.015	0.275	0.0545454545454545	137	10647	0.40895368380458	0.0487537529575645
LDHB	0.000668720252841115	0.00781343053453436	0.980087538059219	0.786705882910724	0.328	0.515	0.636893203883495	137	10647	1.5413510460793	2.78713567742427
RP11-138I1.2	0.000669204237099118	NA	0.0213592043030644	6.96066654526802	0.015	0	Inf	137	10647	0.000978434013162563	0.0494835950480018
FRMD4A	0.00067954234712337	0.00792384922889549	0.0123332479900207	-3.32224515090955	0.007	0.237	0.029535864978903	137	10647	0.356037099335113	0.0318387645526607
GAB3	0.000679622732360138	0.00792384922889549	0.133483796976765	1.89306307915998	0.073	0.119	0.613445378151261	137	10647	0.199669485952328	0.377999429015533
AKAP12	0.000682193786533346	0.00794533702501431	0.0672655123470203	-2.81499595283286	0.029	0.304	0.0953947368421053	137	10647	0.884764521987307	0.29982665642562
RP4-539M6.22	0.000683176184179831	NA	0.0264861889360766	5.55095535513513	0.015	0.002	7.5	137	10647	0.00345887960458344	0.0736140746555904
RPL36	0.00069241564799463	0.00805579100913155	10.4525843126421	0.320694106957686	0.832	0.942	0.883227176220807	137	10647	13.7335568697628	17.5416573658007
UQCRFS1	0.000695072424740782	0.00807808878721635	0.539185813341208	0.890317109193883	0.226	0.414	0.545893719806763	137	10647	0.756414018487135	1.5238145813623
ATP1A1	0.000698748063261567	0.00811216767486541	0.11068191593564	-1.18544452666319	0.08	0.488	0.163934426229508	137	10647	1.10087449902188	0.239386046573778
TMEM164	0.000700038581918696	0.00811851333100822	0.0913804197830921	2.19790170618425	0.051	0.062	0.82258064516129	137	10647	0.0768675167866046	0.298942785595889
TPK1	0.000701527364605472	0.00812714238847083	0.11269239906621	2.11734215203672	0.058	0.073	0.794520547945206	137	10647	0.0978789836481333	0.446904833567128
CHMP4A	0.000704183423995742	0.00814926161830916	0.387167685977488	1.13143534119322	0.161	0.314	0.512738853503185	137	10647	0.533314480376958	1.21721867034992
EFEMP1	0.000708710134089736	0.0081929594208912	0.0957404001740854	-2.89740307532405	0.044	0.361	0.121883656509695	137	10647	2.33184627748971	0.364342398958226
RP11-1007O24.3	0.000712653127558798	NA	0.0525664463232336	4.1430227339985	0.022	0.008	2.75	137	10647	0.0117840218719211	0.219042360609133
DPYSL3	0.000720994954559233	0.00832615654931736	0.0683961895051808	-1.59174334410431	0.044	0.378	0.116402116402116	137	10647	0.885407292366976	0.199840524129146
KCNQ1OT1	0.00072359988660659	0.00834740545722802	0.453991343886707	1.60126779546266	0.168	0.202	0.831683168316832	137	10647	0.524721661238068	2.25732968780319
NT5C3B	0.00073845075136331	0.00850972866908955	0	-144269501.906375	0	0.169	0	137	10647	0.193736537380474	0
TPM1	0.000742375677910772	0.0085459343597471	0.197386649292804	-1.8650775956026	0.102	0.457	0.223194748358862	137	10647	2.31750934471022	0.660818307503876
SATB1	0.000746816275019713	0.00858799368734471	0.353845262283418	1.79747413564863	0.161	0.211	0.76303317535545	137	10647	0.600207309662106	1.03082660033028
GLIPR1	0.000753928109352252	0.00865705429197006	0.0654370018181287	-2.30967464476644	0.036	0.365	0.0986301369863014	137	10647	0.982189494225754	0.199759540990216
VARS	0.000754408378233623	0.00865705429197006	0	-144269502.01073	0	0.163	0	137	10647	0.189260910858336	0
TULP4	0.000760154035150798	0.00870629403181929	0	-144269501.929957	0	0.173	0	137	10647	0.229456539448561	0
HSP90AB1	0.000760294897124877	0.00870629403181929	3.47877405794837	0.469314445020344	0.569	0.845	0.673372781065089	137	10647	6.35261767869224	9.52343256093411
TRIM56	0.000761430870291393	0.00871016256550311	0.0237655675985353	-2.73328729820302	0.015	0.305	0.0491803278688525	137	10647	0.59783387590669	0.120661474303812
SH3D19	0.000762358611031869	0.0087116434787338	0.024333944329491	-2.63538301027142	0.015	0.274	0.0547445255474453	137	10647	0.44131840125973	0.0782346357576207
TESK2	0.000763370883477917	NA	0.0689941954275233	2.71369579163305	0.044	0.032	1.375	137	10647	0.0409334537721366	0.199138911363717
RAB2B	0.000763628358449543	0.00871702539305425	0.195657665664427	1.59916362661977	0.095	0.148	0.641891891891892	137	10647	0.199347231699688	0.632850161389188
STX12	0.000765115774884776	0.00872487821454291	0.0358014346788045	-2.11796113231348	0.022	0.323	0.0681114551083591	137	10647	0.496540761195444	0.11597292890223
CD37	0.000767716795191523	0.0087454001940763	0.656544171460605	2.04889455148639	0.226	0.196	1.1530612244898	137	10647	0.759229725260351	2.26264963787007
ARHGEF7	0.000770574478278857	0.0087688000849397	0.0144528238977237	-3.28601550172523	0.007	0.251	0.0278884462151394	137	10647	0.40342489367216	0.0448254366538769
C1S	0.000771861067662899	0.0087742914910471	0.0108920156977133	-6.05166097418063	0.007	0.3	0.0233333333333333	137	10647	2.52739537721552	0.0248989917112047
NRBP1	0.000774010792277956	0.00878957312812625	0.0541013632784784	-1.71250155209338	0.029	0.366	0.0792349726775956	137	10647	0.593748745174464	0.198069675096471
TMEM91	0.000783819579635435	0.00889170797563566	0.191653560398895	1.72718339363016	0.088	0.125	0.704	137	10647	0.173715540657243	0.634036822353575
UGP2	0.000788959141046197	0.00892355638031598	0.125498237256866	-1.59687693354907	0.051	0.428	0.119158878504673	137	10647	0.94400128355926	0.542375636963292
PVRL2	0.000789045928006849	0.00892355638031598	0.0376728775779316	-2.05906887316606	0.029	0.322	0.0900621118012422	137	10647	0.570939739516482	0.0882651062340167
RPRD2	0.000789080171080814	0.00892355638031598	0.196793815069826	1.50812189344474	0.095	0.172	0.552325581395349	137	10647	0.249186694530511	0.682194024131701
ANTXR1	0.000793842767283459	0.00896020621631189	0	-144269503.066083	0	0.209	0	137	10647	0.459873407064017	0
IKZF1	0.000793963109243434	0.00896020621631189	0.54778420113928	2.262881243835	0.226	0.165	1.36969696969697	137	10647	0.595662814663659	1.70789568790441
PDLIM3	0.000808119550374157	0.00911054612937312	0.0338263247886452	-3.06543986047866	0.015	0.258	0.0581395348837209	137	10647	0.539726382658929	0.167971932603203
RPL8	0.000812745551638346	0.00914655279226114	13.31405624098	0.300199344012193	0.891	0.944	0.94385593220339	137	10647	15.5191102279601	20.010695104785
CCDC109B	0.000812989664482113	0.00914655279226114	0.0451343052337063	-1.95043725128936	0.029	0.345	0.0840579710144928	137	10647	0.605546402941652	0.1281145135982
CDC42EP5	0.000823491930813002	0.00925515349095527	0.0246649164079622	-2.16003133176485	0.015	0.298	0.0503355704697987	137	10647	0.53224343210091	0.0888779354092213
MPHOSPH8	0.000824848598280179	0.00925515349095527	0.591462823634884	0.919529313944628	0.248	0.443	0.559819413092551	137	10647	0.938590011412109	1.69114681946954
NFIC	0.000825186873151239	0.00925515349095527	0.235943977617613	-0.910198394389761	0.117	0.56	0.208928571428571	137	10647	1.54853237523954	0.661602508123665
FAM3C	0.00082763849288476	0.00927311999266056	0.0536695760540473	-1.80253557733977	0.036	0.353	0.101983002832861	137	10647	0.595172527707831	0.152084115779679
ADAMTS2	0.000832420999154708	0.00929140800911896	0	-144269503.176275	0	0.183	0	137	10647	0.411624343955418	0
RPL22	0.000832457657945659	0.00929140800911896	6.61770550536937	0.351758867432727	0.745	0.912	0.816885964912281	137	10647	9.96646946124959	12.9045928055913
SOD2	0.000832651137389117	0.00929140800911896	0.259673878413491	-1.92923911984264	0.124	0.522	0.237547892720306	137	10647	3.12566725219291	0.745117159836686
WWTR1	0.000832676352324598	0.00929140800911896	0.0741439978736116	-1.75657313999093	0.044	0.386	0.113989637305699	137	10647	1.07484254791719	0.252837509451162
GRAP2	0.000833086698500482	NA	0.107252434602831	4.71017369991202	0.066	0.013	5.07692307692308	137	10647	0.0481532179540767	0.280888572630282
SPATA13	0.000834041930502215	0.00929713951743685	0.199568793675736	1.78294892787508	0.109	0.145	0.751724137931035	137	10647	0.273148069688145	0.589350526906838
PRPF19	0.000836567920907713	0.00931578134782231	0	-144269501.876899	0	0.165	0	137	10647	0.181090769456839	0
TCF7L2	0.000845964880882908	0.00941082033137123	0.0315724949539224	-2.63970042353245	0.015	0.286	0.0524475524475524	137	10647	0.460656510206942	0.117095800119631
NSUN6	0.000856274769269564	0.0095158111578806	0.119801055724348	1.89715275576834	0.058	0.101	0.574257425742574	137	10647	0.155327037406773	0.410478187632257
HMG20B	0.00086617805987251	0.00961607443274537	0.0153842232258936	-2.5171462794693	0.015	0.271	0.055350553505535	137	10647	0.39762271637289	0.0309993504674323
WIPF1	0.000870012178793791	0.00964287987905572	0.522657677951535	1.09210721087203	0.226	0.392	0.576530612244898	137	10647	0.886059169632608	1.52726797362788
PDK4	0.00087079449692038	0.00964287987905572	0.185155845195899	-1.94022304823443	0.08	0.495	0.161616161616162	137	10647	2.61248845661186	0.704889311263676
SMIM13	0.000871243430839269	0.00964287987905572	0.185888776394317	1.67638873524539	0.08	0.127	0.62992125984252	137	10647	0.138459331003031	0.701320025553373
LRP6	0.000881171456146196	0.00974288156121928	0	-144269502.005975	0	0.173	0	137	10647	0.222139068057412	0
TPPP	0.000883944493531137	0.0097636500586086	0.09042067239309	2.64606218499637	0.051	0.04	1.275	137	10647	0.0566913515666705	0.249025581723975
EPHX1	0.000894350941724947	0.00986860649852816	0.0225835039393127	-2.9557080909791	0.015	0.307	0.0488599348534202	137	10647	0.628847816654782	0.0558800302839696
GPR107	0.000902504575223033	0.0099485176054636	0	-144269501.824206	0	0.168	0	137	10647	0.20245542319193	0
RP11-596C23.2	0.000904482223106371	NA	0.111769247991476	3.91115456995329	0.044	0.018	2.44444444444444	137	10647	0.0428250189918266	0.506058541068146
PLXND1	0.000906867018284487	0.0099865184364668	0.134559638579995	-1.62764222933636	0.066	0.437	0.151029748283753	137	10647	1.14441444678423	0.439408703611475
HAX1	0.000912225988481493	0.0100354054559461	0.343243124004886	1.08722900998444	0.153	0.304	0.503289473684211	137	10647	0.469482621399708	1.09048787314631
BOD1	0.000914777881260875	0.0100533444292044	0.00751990279723658	-3.09334505895811	0.007	0.235	0.0297872340425532	137	10647	0.298638172917697	0.0130724311867261
LPGAT1	0.000916154213578505	0.0100583409786542	0.0322555658024311	-2.08643736264065	0.022	0.312	0.0705128205128205	137	10647	0.491297650327857	0.0956792527942263
TSPAN3	0.000918705070036764	0.0100762094766947	0.0374183229100074	-1.8425128388386	0.029	0.343	0.0845481049562682	137	10647	0.539599453452004	0.0894023127785812
TSC2	0.000922991815339271	0.0101130619285115	0	-144269501.805939	0	0.171	0	137	10647	0.238050716899133	0
ZEB1	0.000924951744644243	0.0101243715038141	0.0388137386435259	-2.07243796201129	0.029	0.325	0.0892307692307692	137	10647	0.613531847724379	0.0947567097152344
RBM23	0.000930062356494126	0.0101701107178561	0.256221456389121	1.27034292278424	0.124	0.231	0.536796536796537	137	10647	0.346653771100531	0.918792320869512
AC017002.1	0.000932166460308465	NA	0.0438602830241694	4.50045574256345	0.022	0.006	3.66666666666667	137	10647	0.00918373651472493	0.145850079319471
RPS6KA3	0.000939696172230481	0.0102651694970483	0.4562802264358	0.970152902750605	0.204	0.383	0.532637075718016	137	10647	0.775100683579078	1.24593688545848
NDUFB2	0.000946208414336776	0.0103259724256572	1.25213455201775	0.632419281886039	0.387	0.618	0.62621359223301	137	10647	1.84266532090633	3.50775946222217
ANXA11	0.000949627663239672	0.0103529337551794	0.548655704000485	0.759165420014845	0.219	0.507	0.431952662721893	137	10647	1.10325961556088	1.7558514250836
PXDC1	0.000957027030415284	0.0104231896037146	0.0306794158604236	-2.2481075966087	0.022	0.295	0.0745762711864407	137	10647	0.472951140563526	0.0897927662611905
PHLDA3	0.000958595400506795	0.0104298620196716	0.00278214364128493	-3.70599373773525	0.007	0.226	0.0309734513274336	137	10647	0.414929170570328	0.0033810072657097
LRRC17	0.000966236113690814	0.0104932383974533	0	-144269502.897552	0	0.194	0	137	10647	0.382988200552952	0
TMA7	0.000966343314344416	0.0104932383974533	1.59821085569137	0.503970151534439	0.423	0.732	0.577868852459016	137	10647	2.77489487005212	4.34810217191332
NPDC1	0.000972128015335783	0.0105374399111561	0.0443133156779416	-2.4425702147845	0.022	0.317	0.0694006309148265	137	10647	0.774984037555589	0.203902849688233
NXPE3	0.000972345092140948	0.0105374399111561	0.17486866666476	1.70027668793398	0.088	0.126	0.698412698412698	137	10647	0.179349407861231	0.624723912707259
JAKMIP2	0.000974249396994124	NA	0.0882404398038501	3.32875992260416	0.058	0.023	2.52173913043478	137	10647	0.046408089147123	0.216471631733887
APPL2	0.000978178337183894	0.0105901390810395	0.209736319971828	1.45078788031877	0.095	0.175	0.542857142857143	137	10647	0.243542587634019	0.822304452236811
ATP2B2	0.000979935287580885	NA	0.0287427480905891	6.97695668638935	0.015	0.001	15	137	10647	0.00206138111785905	0.10935702650985
RENBP	0.000986597061152099	0.0106706974512912	0.0878903731243774	2.3677014037356	0.058	0.056	1.03571428571429	137	10647	0.0857741265548385	0.235619201750578
SNU13	0.000990107365144704	0.0106980610651724	0.887313180756767	0.680188371503415	0.307	0.565	0.543362831858407	137	10647	1.41713189091568	2.47439850587984
METTL21A	0.00099373613472632	0.0107266492960122	0.128659672924137	1.72071374430206	0.066	0.115	0.573913043478261	137	10647	0.145351622073395	0.492914060841854
LINC01126	0.00100576307301929	NA	0.0348063124226397	4.90970954083445	0.022	0.004	5.5	137	10647	0.00692102931843919	0.0831300889394863
TOPBP1	0.00101076988718705	0.0108997349593599	0.198825419596185	1.45254104173083	0.109	0.167	0.652694610778443	137	10647	0.220911261391416	0.542281957228901
S100A13	0.00101331278851468	0.0109163696555387	0.218496007473592	-1.11496783661111	0.095	0.515	0.184466019417476	137	10647	1.8653050073011	0.901972869024255
RP11-701P16.2	0.0010159379874505	NA	0.108524496275845	7.40015234511589	0.051	0.002	25.5	137	10647	0.0122253880962595	0.387389516145539
AKR1B1	0.00101824392128062	0.0109546924575633	0.305242778868082	1.16166564028934	0.131	0.263	0.498098859315589	137	10647	0.384671812810771	0.991566576199944
HIP1	0.00101887774621339	0.0109546924575633	0.0145626607214229	-3.18034565040458	0.007	0.236	0.0296610169491525	137	10647	0.342432826385548	0.0456043364682478
ERRFI1	0.00102209287268956	0.0109784444091153	0	-144269502.624258	0	0.172	0	137	10647	0.289967815805268	0
ARID4A	0.00102345054786838	0.0109822181208335	0.337230483716069	1.29163931501433	0.139	0.259	0.536679536679537	137	10647	0.445139796366326	1.12950319502412
CD83	0.00102848307938969	0.0110253790229663	0.568450960487473	1.89516561144869	0.212	0.187	1.13368983957219	137	10647	0.800925170633742	1.81613341751999
MARCH6	0.00103194763756214	0.011051662972243	0.373480089427139	1.00850891985344	0.175	0.362	0.483425414364641	137	10647	0.636633205071731	1.15826336912327
ATP6V1E1	0.00105987946092177	0.0113350083639249	0.401557540242072	0.954960351418191	0.161	0.364	0.442307692307692	137	10647	0.606543613327391	1.43743718789926
SMARCD2	0.00106146448483309	0.0113350083639249	0.0100444677361389	-3.05054160255272	0.007	0.241	0.029045643153527	137	10647	0.339657533800381	0.0214037202417445
GNG2	0.00106152098853947	0.0113350083639249	0.207902256131514	1.72564488283114	0.102	0.156	0.653846153846154	137	10647	0.304532218237562	0.661409703633129
COLEC12	0.00106512261861446	0.0113623491074678	0.0145626607214229	-4.12887631479806	0.007	0.275	0.0254545454545455	137	10647	0.728898837229625	0.0456043364682478
TSPAN5	0.00106947427488129	0.0113976296501753	0.0216344073043369	-3.5179226477437	0.007	0.206	0.0339805825242719	137	10647	0.339003451148756	0.129714569113022
CYBRD1	0.00107133472442544	0.0114063179001511	0.031084079713072	-2.76094590498273	0.029	0.353	0.0821529745042493	137	10647	1.27662582001287	0.0758898649102873
IARS	0.00107488133029272	0.01143292393517	0.00385621826975191	-3.18243777367947	0.007	0.217	0.032258064516129	137	10647	0.279439030504274	0.00506808373666408
ZDHHC11B	0.00108359386145866	NA	0.0687336466940744	3.81852090021499	0.036	0.013	2.76923076923077	137	10647	0.0255048831157707	0.231240912935062
CD59	0.00109101583331028	0.011593238353374	0.706395039518636	-0.887240607395078	0.27	0.649	0.416024653312789	137	10647	3.25423792220779	2.08994676426498
GBP3	0.0010929258979782	0.0116022376698795	0	-144269501.852555	0	0.166	0	137	10647	0.208114372923283	0
ARPC1B	0.00109472077354486	0.0116099978636492	0.854928587433093	-0.608932153284663	0.307	0.739	0.415426251691475	137	10647	3.72967183123944	2.2540497158896
NDUFA12	0.00109740316480694	0.0116271463471244	0.51932779984043	0.814986678742891	0.219	0.445	0.492134831460674	137	10647	0.849772435219688	1.55502183126637
RPL10A	0.00110049814738753	0.0116486287899516	3.92537703377495	-0.411859712455809	0.628	0.909	0.690869086908691	137	10647	11.443608881251	8.92176521431478
LIMCH1	0.00110663805692419	0.0117022685224939	0	-144269502.520917	0	0.188	0	137	10647	0.329290791649219	0
UQCRQ	0.00110836750720408	0.0117025324303944	0.921742270641816	0.713433395623978	0.299	0.542	0.551660516605166	137	10647	1.38960242705289	2.83038324887127
INTS1	0.00110971184378159	0.0117025324303944	0.00278214364128493	-3.04767131930822	0.007	0.231	0.0303030303030303	137	10647	0.345639310039717	0.0033810072657097
REEP3	0.0011106892200262	0.0117025324303944	0.039493737023566	-1.75858205941044	0.036	0.342	0.105263157894737	137	10647	0.567965901372303	0.0814880873707465
NUP50	0.0011109524051946	0.0117025324303944	0.294456167663549	1.23061870104245	0.139	0.24	0.579166666666667	137	10647	0.367677683365283	1.08779807401449
PDE7B	0.00111316806803479	0.0117145642492417	0.132094327136748	2.05759719096521	0.058	0.076	0.763157894736842	137	10647	0.0952312487730126	0.556282930582811
FAM198B	0.00111840093694927	0.011758294243668	0.065678573253992	-1.82212076518572	0.036	0.376	0.0957446808510638	137	10647	0.866197750284833	0.227365234721581
POLK	0.00112005183480367	0.0117643172985683	0.305315352010167	1.23658415189456	0.139	0.25	0.556	137	10647	0.380527902591586	1.00781656940744
COX14	0.00112137166463637	0.0117668547847853	0.474694900859414	0.94548045280481	0.197	0.381	0.517060367454068	137	10647	0.658585926263091	1.54381548215265
NTHL1	0.00112351917293647	0.0117780641059133	0	-144269501.842565	0	0.16	0	137	10647	0.195199822552507	0
DMD	0.00112602644977149	0.0117930198141615	0.139588950561832	2.77565673900421	0.058	0.04	1.45	137	10647	0.0744401097432407	0.568420849778709
TKT	0.00112749938552658	0.0117971244431942	0.111989825652659	-1.35122217480288	0.066	0.432	0.152777777777778	137	10647	0.88686281922151	0.349149641003377
SPN	0.00112995920041134	0.0118115371207749	0.218653120096824	2.98415058527348	0.102	0.052	1.96153846153846	137	10647	0.148185565971921	0.775913204632826
TANK	0.00113760085648414	0.0118800365041258	0.330073956465462	1.11973909828177	0.146	0.289	0.505190311418685	137	10647	0.468702062898263	1.07645055477819
PLPP3	0.00114338404737069	0.011923645860036	0.0493049480796552	-2.58514772555046	0.036	0.357	0.100840336134454	137	10647	1.29415915167946	0.113052117045892
TSPYL2	0.00114396199170327	0.011923645860036	0.302125029217585	1.73825082496293	0.131	0.186	0.704301075268817	137	10647	0.452774098660601	1.1490894752783
MRPS36	0.00114921051141928	0.0119669220525941	0.34031231029008	1.09756618091182	0.161	0.289	0.557093425605536	137	10647	0.446182880424916	1.02966583350519
RPS10	0.00115541374929104	0.0120138050725372	5.10002633150129	0.368030064056451	0.708	0.877	0.807297605473204	137	10647	7.37052677120657	10.0693706454467
UBL5	0.00115591453552314	0.0120138050725372	1.29884481385953	0.540597639548074	0.372	0.689	0.539912917271408	137	10647	2.28573615757611	3.956648576031
COQ7	0.00116168411825251	0.0120622823810558	0.102987732876413	1.64146972814985	0.066	0.123	0.536585365853659	137	10647	0.165532943324076	0.289626060181605
FDXR	0.00116718453346109	NA	0.0854195088200196	2.57589393729033	0.044	0.038	1.15789473684211	137	10647	0.0399590118906726	0.267810265986151
SCAMP4	0.00117260609206928	0.0121464411534922	0	-144269501.748484	0	0.16	0	137	10647	0.19400468072525	0
TFB1M	0.00117337052262152	0.0121464411534922	0.101789418737526	2.22390859253755	0.051	0.058	0.879310344827586	137	10647	0.0672851033880919	0.303551999281719
RPL22L1	0.00117368283153756	0.0121464411534922	1.15963662836536	0.75853185959947	0.365	0.544	0.670955882352941	137	10647	1.55356820352418	3.60736516565917
CDH13	0.00117424131008286	0.0121464411534922	0.0593642063336173	-2.11115112167022	0.029	0.3	0.0966666666666667	137	10647	0.649070028650291	0.203366651979198
CSNK1E	0.00117611114467308	0.0121542622365695	0.0550464477071186	-1.45155569977514	0.036	0.388	0.0927835051546392	137	10647	0.672242748799875	0.173456945164953
EIF4G1	0.0011788084391172	0.0121686697959748	0.096743188665507	-1.45833185199052	0.058	0.392	0.147959183673469	137	10647	0.698841462794544	0.339447680632334
PSD3	0.00118044090983812	0.0121686697959748	0	-144269502.501392	0	0.178	0	137	10647	0.299029067649226	0
SKP1	0.00118085048235474	0.0121686697959748	1.59673738995663	0.464822654645231	0.423	0.757	0.558784676354029	137	10647	3.05018802335203	4.60500496012306
MRC2	0.00118392847314106	0.0121888787050833	0.0151277480170844	-3.46060869019274	0.007	0.266	0.0263157894736842	137	10647	0.800478483388945	0.0497979834224094
SULT1A2	0.00118843102171262	NA	0.0605631763448911	6.46533278765301	0.022	0.002	11	137	10647	0.00651735137246137	0.301209894399578
MTAP	0.00119034724615582	0.0122434114017893	0	-144269501.792288	0	0.159	0	137	10647	0.188560435859012	0
CSGALNACT1	0.00119278704275006	0.0122569538583159	0.00479724305766172	-2.73722438508634	0.007	0.258	0.0271317829457364	137	10647	0.465766321127196	0.0067620145314194
ITGAV	0.00120348706762305	0.012343667423921	0.0823739832456061	-1.49702070817901	0.058	0.393	0.147582697201018	137	10647	0.814115245901825	0.21192409541774
GNAQ	0.00120348777962539	0.012343667423921	0.57087825407047	0.852822988288056	0.234	0.46	0.508695652173913	137	10647	1.01686964421438	1.67702763668783
TMEM108	0.00121218760008399	NA	0.0567030012385938	3.54868065281894	0.029	0.013	2.23076923076923	137	10647	0.0169553763362136	0.186816991828432
RP11-266J6.2	0.00121624542221288	NA	0.0327343150075248	5.28918663876462	0.015	0.002	7.5	137	10647	0.00559177407528364	0.164139868886959
FAM103A1	0.00121801776548593	0.0124809651406084	0.253589359147143	1.29390373196415	0.109	0.217	0.502304147465438	137	10647	0.315062556542776	0.925390609949128
PMEPA1	0.00122396203442066	0.0125191396780097	0.0165226217178989	-3.34061011736381	0.015	0.276	0.0543478260869565	137	10647	0.754710414557147	0.036341727348989
KDELR3	0.0012240375732096	0.0125191396780097	0.0092133784915136	-3.81087673078992	0.007	0.197	0.0355329949238579	137	10647	0.356889517519893	0.0183426358288293
EWSR1	0.0012319455791204	0.0125882229447013	0.115914166505455	-1.20527276276545	0.073	0.456	0.160087719298246	137	10647	0.922682660814722	0.354527357585573
ISLR	0.00125680085087961	0.012830184925771	0.0157399369521705	-4.64739028511106	0.007	0.237	0.029535864978903	137	10647	0.81753570834823	0.05471417031945
COMT	0.00126907676699458	0.0129433969702914	0.116339600277247	-1.15332481525049	0.058	0.477	0.121593291404612	137	10647	0.993802778992994	0.402921230921656
B4GALT5	0.00127185831183285	0.0129596543016171	0.250260939791431	1.18965953388215	0.124	0.248	0.5	137	10647	0.375168391417234	0.751873159886034
TBRG1	0.00127597114023921	0.0129861391222896	0.258915492709505	1.18764441205388	0.131	0.25	0.524	137	10647	0.368405717251085	0.851456383887065
IQGAP2	0.0012768374670775	0.0129861391222896	0.419220353660302	1.88127668935435	0.197	0.163	1.20858895705521	137	10647	0.484625778785393	1.13431576486747
EIF5A	0.00128379773463773	0.0130447715811002	0.281448314817265	-1.08682987416808	0.131	0.554	0.236462093862816	137	10647	1.71932698070217	0.839914117805259
DISP1	0.00128383817017968	NA	0.0773113304185895	2.70414044880794	0.036	0.034	1.05882352941176	137	10647	0.0497291917860912	0.304192023329578
GLTSCR2	0.00129206271966062	0.013116539962471	0.242382207411223	-1.03193179988422	0.117	0.626	0.186900958466454	137	10647	1.89841546944063	0.737383773063445
ZDHHC13	0.00130229784196771	0.0132081564585442	0.114034279623196	1.79945263758489	0.051	0.099	0.515151515151515	137	10647	0.117252835274466	0.407744587548011
RP11-513M16.8	0.00131631204754715	NA	0.0633936642960702	3.18833933736675	0.029	0.019	1.52631578947368	137	10647	0.0261259167562831	0.238606723249123
ATP11C	0.00132549105897734	0.01343090429584	0.0128552273237745	-3.08914176719478	0.007	0.228	0.0307017543859649	137	10647	0.314300328377651	0.0347026985868169
PHLDA1	0.00132706214136205	0.0134343498596327	0.0552274149586796	-2.25539094391543	0.036	0.386	0.0932642487046632	137	10647	1.43027015250038	0.160869408018263
SAMHD1	0.00133459804004065	0.013498117155666	0.0552024616700717	-1.95337983224697	0.036	0.43	0.0837209302325581	137	10647	1.16506097866474	0.131156971589427
FLNB	0.00133632289056144	0.0135030478747195	0.0519213303084523	-1.88039084467713	0.036	0.336	0.107142857142857	137	10647	0.811770692977304	0.156844209842396
SLC35D1	0.00135195334622365	0.0136483504785742	0.11366668587091	2.01821874444684	0.058	0.073	0.794520547945206	137	10647	0.0980059435011623	0.392279025095405
COTL1	0.00135599954440044	0.0136627692304119	0.276997087656896	-1.38463662310235	0.153	0.526	0.290874524714829	137	10647	2.51652589166656	0.741138046458995
APBB2	0.00135674097395848	0.0136627692304119	0	-144269501.896223	0	0.161	0	137	10647	0.220809655641357	0
BCL9L	0.00135713752824764	0.0136627692304119	0.00278214364128493	-3.13038563970167	0.007	0.231	0.0303030303030303	137	10647	0.359204862140479	0.0033810072657097
PLCG2	0.00137509487152976	0.0138307929336445	0.141654806970155	2.07696276214666	0.066	0.077	0.857142857142857	137	10647	0.122868794077641	0.502182634983818
SH3PXD2B	0.00138059141021977	0.0138732910310574	0.0128552273237745	-3.17393203256712	0.007	0.221	0.0316742081447964	137	10647	0.293432044200911	0.0347026985868169
ZNF786	0.0013835757268881	NA	0.0603213247046528	3.27904453185175	0.029	0.017	1.70588235294118	137	10647	0.0264144125088436	0.210301284141846
ZFP36L1	0.00139323579238427	0.0139874721272213	3.36056194274525	0.581643188834947	0.547	0.795	0.688050314465409	137	10647	6.61882907262873	10.2834604550163
TPM2	0.00139624046353851	0.0139909607777092	0.0657291905856019	-3.77975890732776	0.029	0.325	0.0892307692307692	137	10647	2.57301769385523	0.266128853576738
SH3GL1	0.00139641081896581	0.0139909607777092	0.0405336468227382	-1.8942695077881	0.029	0.309	0.0938511326860842	137	10647	0.469254161634383	0.106676584714851
PNPLA6	0.00139849486888819	0.0139909607777092	0	-144269501.829853	0	0.164	0	137	10647	0.234204236511738	0
FKBP14	0.00139871146416941	0.0139909607777092	0.0120253777491683	-3.31924430640214	0.007	0.209	0.0334928229665072	137	10647	0.287454652188853	0.0302413685927614
HIVEP2	0.00140561668201852	0.0140471564568389	0	-144269501.870696	0	0.165	0	137	10647	0.237108036499507	0
DDX19B	0.00141192280611308	0.0140972676881172	0	-144269501.704618	0	0.155	0	137	10647	0.174527280464963	0
BMPR2	0.00142154424613281	0.0141803586453815	0.0599800361206706	-1.42971329803335	0.044	0.399	0.110275689223058	137	10647	0.814453777530037	0.159624968428913
C5orf22	0.0014256295205543	0.0142081232491407	0.0643976156540662	2.23385465465058	0.036	0.053	0.679245283018868	137	10647	0.0623590131319577	0.208975630836312
WDR44	0.00143670482680708	0.0142967458140635	0.120795279026648	1.692100739558	0.066	0.111	0.594594594594595	137	10647	0.136189129509046	0.499324533549525
RP13-516M14.1	0.00143714195528523	0.0142967458140635	0.082252740096918	2.58160816612184	0.051	0.042	1.21428571428571	137	10647	0.0725556117830048	0.217521442708881
A1BG-AS1	0.00145484974395123	NA	0.0690340480937215	3.30419579606136	0.029	0.017	1.70588235294118	137	10647	0.0225631917596356	0.272919926109371
MRPS27	0.00145840109351641	0.0144950192473083	0	-144269501.686408	0	0.155	0	137	10647	0.182993815411676	0
RP4-539M6.19	0.00147283133164333	NA	0.016523490358207	8.32557276178519	0.007	0	Inf	137	10647	0.00100387336289269	0.0616239937645883
NHP2	0.00148526338990249	0.0147485708589681	0.104207575802351	-1.44847195853344	0.058	0.398	0.14572864321608	137	10647	0.771566169519561	0.315567872789423
SERPINF1	0.00148889216728573	0.0147711638378083	0.0621147503896045	-3.8032153308536	0.029	0.318	0.0911949685534591	137	10647	2.57986933934527	0.213305772719342
LRP4	0.00149162096255262	NA	0.0461056589111135	3.35400379104628	0.029	0.014	2.07142857142857	137	10647	0.0143195868109592	0.148708571763127
CAPN3	0.00149363132317877	NA	0.0813805996760997	3.14329983782779	0.036	0.023	1.56521739130435	137	10647	0.0407789262205986	0.290619041031676
BCKDK	0.00149588700408976	0.0148270798143792	0.0136546037323568	-3.0184514631853	0.007	0.223	0.031390134529148	137	10647	0.2895657332219	0.0394967634940296
DALRD3	0.00150086162205693	0.0148628882772298	0.174130688575258	1.46073970180466	0.102	0.154	0.662337662337662	137	10647	0.191371972676226	0.563091589987191
TGM2	0.0015151354496053	0.014990637499132	0.0179612334738743	-4.5744227271897	0.007	0.234	0.0299145299145299	137	10647	0.795884912062513	0.0763494336795298
EXTL3	0.00154002326796784	0.0152230742059176	0.0917430672084318	1.74016973780468	0.058	0.099	0.585858585858586	137	10647	0.11107394837412	0.239431642601112
FAM210B	0.00154468940456478	0.015255380517661	0.0378515310578851	-2.41455741217905	0.015	0.276	0.0543478260869565	137	10647	0.397026904429655	0.171482923154661
RP11-446N19.1	0.00154943839378707	NA	0.0615094880336322	4.3673902635567	0.022	0.007	3.14285714285714	137	10647	0.0124538738250835	0.316439351229882
CALM1	0.00156523527183857	0.0154371875960094	2.27703495110068	-0.458801218967014	0.518	0.866	0.598152424942263	137	10647	7.52018510345963	5.41932816356681
TMEM2	0.00156592748728878	0.0154371875960094	0.0126056386918858	-3.02720602864863	0.007	0.282	0.024822695035461	137	10647	0.697814836298099	0.0333082257308782
LONP1	0.0015700458725603	0.0154638182375907	0	-144269501.726043	0	0.151	0	137	10647	0.173426147153447	0
SNX7	0.0015730622904484	0.0154716268894852	0.00751990279723658	-3.10756005236278	0.007	0.213	0.0328638497652582	137	10647	0.251852645372211	0.0130724311867261
DDX56	0.00157367413610635	0.0154716268894852	0	-144269501.697366	0	0.153	0	137	10647	0.174975815379434	0
ATRN	0.0015769780367423	0.0154834954123702	0	-144269501.676871	0	0.155	0	137	10647	0.175826885957551	0
IDNK	0.00157771894974395	0.0154834954123702	0.076874439369516	2.22090670516988	0.051	0.053	0.962264150943396	137	10647	0.066859047195877	0.209992521048708
IL1R1	0.00158495154666404	0.0155404997562845	0.0493241200351409	-1.87012580168836	0.036	0.374	0.0962566844919786	137	10647	0.835418402422837	0.119466923698103
SKAP1	0.00158914451032337	0.0155676248125305	0.305220080946539	3.90086587742728	0.124	0.035	3.54285714285714	137	10647	0.145885583538908	1.23421779070747
ALDH7A1	0.00160040088306654	0.0156638339344441	0	-144269501.787597	0	0.151	0	137	10647	0.154131276335453	0
JARID2	0.00160303767105911	0.0156755825307062	0.342269449283038	1.36849258874865	0.146	0.243	0.60082304526749	137	10647	0.494533088142605	1.16197199200647
USP48	0.00160807448340379	0.0157107581355287	0.272643874759518	1.10182982006877	0.139	0.269	0.516728624535316	137	10647	0.394287401609756	0.767838929631607
C10orf11	0.00161478464220295	0.0157608025157042	0.17997745471797	1.4809622815401	0.095	0.158	0.60126582278481	137	10647	0.191244780910837	0.58496096083769
RTF1	0.00161608522084423	0.0157608025157042	0.635882059298275	0.738991052779883	0.248	0.487	0.509240246406571	137	10647	1.03465851942998	1.92344296312278
RP11-816J6.3	0.00161886418719074	NA	0.026664158225179	5.29256490011634	0.015	0.002	7.5	137	10647	0.00228471233176529	0.0772359671969891
CTNNA1	0.00162661187711768	0.0158385946586288	0.134399876576761	-1.06224147327117	0.073	0.483	0.151138716356108	137	10647	0.986190844107731	0.405849031958564
BCL2L13	0.00162696459381682	0.0158385946586288	0	-144269501.679779	0	0.153	0	137	10647	0.178809953950702	0
NME8	0.00164294116974211	NA	0.0449281646326454	6.03340955762665	0.022	0.002	11	137	10647	0.00436031790013411	0.161673210954434
KCNC4-AS1	0.00165065774542004	NA	0.016523490358207	8.3253977811018	0.007	0	Inf	137	10647	0.000915366225631058	0.0616239937645883
LOX	0.00165796489907826	0.0161259990585036	0.0072380096511131	-4.49813187707805	0.007	0.211	0.033175355450237	137	10647	0.6525306102023	0.0123062324259534
IFT27	0.00165957660783021	0.0161273014436786	0	-144269501.68489	0	0.154	0	137	10647	0.1885100792446	0
RP11-14N7.2	0.00168199820239251	0.0163306462479622	0	-144269502.244617	0	0.147	0	137	10647	0.20208792185702	0
MAX	0.00168398123642541	0.0163353664294316	0.225802865487394	1.1303763180441	0.117	0.269	0.434944237918216	137	10647	0.412568800581054	0.691995441663518
ARSK	0.00168944859810855	0.0163738477363753	0.0835433635509728	2.18533779919682	0.051	0.055	0.927272727272727	137	10647	0.0591209613845593	0.253366941418695
ARRDC4	0.00170843731726262	0.0165431911652946	0.163222881301919	1.97100177002266	0.088	0.096	0.916666666666667	137	10647	0.1590576048149	0.495443396891254
CBFA2T3	0.00171511932235508	0.0165931712454442	0.100033404604899	2.66144852987364	0.058	0.039	1.48717948717949	137	10647	0.0643950145105268	0.330554331044965
MDK	0.00173461553648045	0.0167669259075386	0.0682286216049284	-2.05365176028331	0.044	0.328	0.134146341463415	137	10647	0.823044325208667	0.183279417596062
ADCY3	0.00173848991525882	0.0167895048187784	0	-144269502.113214	0	0.174	0	137	10647	0.279136110893702	0
BTBD19	0.00174086405416238	0.0167975680133281	0.0703833691367801	2.165850878962	0.051	0.054	0.944444444444444	137	10647	0.063481849735295	0.181102284814796
FZD4	0.00175950932498849	0.0169489024064067	0.00278214364128493	-3.3247742539746	0.007	0.219	0.0319634703196347	137	10647	0.351055223902768	0.0033810072657097
STK26	0.00175965421299906	0.0169489024064067	0.0616623538262684	2.43484232498923	0.051	0.051	1	137	10647	0.0927904280616845	0.141138147956895
SCAF1	0.00176765708284671	0.017010971556531	0	-144269501.631543	0	0.15	0	137	10647	0.179776546413761	0
OSBP	0.00177579767790635	0.0170742555585833	0.179737130039447	1.25641954929837	0.095	0.208	0.456730769230769	137	10647	0.274629931220263	0.537961298978189
ARHGAP24	0.00177946501510621	0.0170850332510245	0	-144269501.910148	0	0.147	0	137	10647	0.186385236691864	0
PHB2	0.00178004973943139	0.0170850332510245	0.156679218542058	-1.07429675715842	0.088	0.481	0.182952182952183	137	10647	0.970873705158715	0.58984406414002
PYCARD	0.00178322294780592	0.0170942383819237	0.557137702690974	1.15152935929975	0.212	0.337	0.629080118694362	137	10647	0.790425291410948	1.81654586471762
MEF2C	0.00178414162164493	0.0170942383819237	0.102175796617935	-1.39937377818994	0.058	0.479	0.121085594989562	137	10647	1.60001116343054	0.312510231447217
SSRP1	0.00181103824269428	0.0173367195987041	0.0326771025439865	-2.11511495837637	0.022	0.275	0.08	137	10647	0.404913537685526	0.107563909035215
DRAP1	0.00181322913415002	0.0173424798781588	0.789763713302368	0.680811500399534	0.285	0.554	0.514440433212996	137	10647	1.45714238731908	2.39689881237506
TRIP6	0.00181993281376526	0.0173913544628899	0.0118167592278859	-2.42386902289917	0.015	0.247	0.0607287449392713	137	10647	0.328040937655989	0.0210237977512138
DAP	0.00183526086116509	0.0175132896725266	0.0558695240438527	-1.8204583680043	0.029	0.316	0.0917721518987342	137	10647	0.473596164990136	0.188773385368815
DDAH2	0.00183716493283242	0.0175132896725266	0.590641364026213	0.799806418892976	0.226	0.467	0.483940042826552	137	10647	0.991405419370174	1.94943349926117
GALNT1	0.00183750725511252	0.0175132896725266	0.127843965487278	-1.2147811549292	0.073	0.454	0.16079295154185	137	10647	1.08993809888546	0.339371453896857
JUNB	0.00184951697372512	0.0176123723684662	2.28953619050209	-0.816559979427234	0.489	0.788	0.620558375634518	137	10647	10.9239008988119	6.00753512813102
GBE1	0.00185160661285555	0.0176168988370468	0.230229807179925	1.42573065760756	0.109	0.162	0.672839506172839	137	10647	0.190538348654863	0.725849884807958
ETS1	0.00185966997192256	0.0176782041843126	0.0172246779133585	-1.95462409747409	0.015	0.385	0.038961038961039	137	10647	1.16971924763728	0.0345444568220394
LHFPL2	0.00186288866087913	0.0176933889957997	0.0185173512429788	-2.32948560761399	0.015	0.294	0.0510204081632653	137	10647	0.541397581819794	0.046258778025449
IFI44	0.00187624913363327	0.0178047885176869	0.0174334209259688	-3.22595308935282	0.007	0.245	0.0285714285714286	137	10647	0.426295913502804	0.0706121901434488
NPC2	0.00189498207123737	0.0179532222037833	2.9880616093197	0.680582065368967	0.584	0.699	0.835479256080114	137	10647	4.04487871174858	7.14276856531066
NID2	0.00189518115813785	0.0179532222037833	0.0123332479900207	-3.54792816999113	0.007	0.19	0.0368421052631579	137	10647	0.322827718295533	0.0318387645526607
DOK5	0.00190300274701416	0.0180116816809762	0	-144269502.000276	0	0.139	0	137	10647	0.15906446207654	0
PSMB5	0.00191452386897911	0.0181050251145312	0.126907467243134	-1.37520916229512	0.073	0.398	0.183417085427136	137	10647	0.783780174119588	0.395161040974009
RP11-206L10.9	0.00191669365530467	NA	0.0763400105564846	2.75183251318577	0.036	0.03	1.2	137	10647	0.0477470845669439	0.264774958068929
POPDC2	0.00192013936923515	NA	0.0790024460604373	2.90889806286997	0.036	0.025	1.44	137	10647	0.0330324284762516	0.29652853528499
PAFAH1B3	0.00193238309149496	0.0182580923614584	0.20180159793377	1.45062204359806	0.095	0.151	0.629139072847682	137	10647	0.194274947131194	0.755427729230746
ATP2A2	0.0019754299401124	0.0186486738204555	0.367566342647202	0.875879862432747	0.161	0.368	0.4375	137	10647	0.65537384026074	1.25153239502614
EIF2S3	0.00197850099692064	0.0186615223676707	0.469057698052672	0.883727289650368	0.175	0.416	0.420673076923077	137	10647	0.791883786984776	1.60406985273677
VASP	0.00200105176022873	0.0188487607800053	0.0449634698541266	-1.63058810881831	0.036	0.35	0.102857142857143	137	10647	0.667871419179126	0.104402779120865
FDPS	0.00200180644589261	0.0188487607800053	0.092663821783707	-1.38885356189743	0.058	0.395	0.146835443037975	137	10647	0.782770946802167	0.262851658609097
ELK3	0.00200734708693515	0.0188846368618304	0.154696326961915	-1.25622935131863	0.073	0.471	0.154989384288747	137	10647	1.41939460243067	0.514742975504603
DDR2	0.00201782638998372	0.0189549856910983	0.0324553272667918	-2.61331997107464	0.022	0.277	0.0794223826714801	137	10647	0.654956240277322	0.0954893711368782
LRFN4	0.00201829866884048	0.0189549856910983	0.10877713135608	1.83520669702938	0.066	0.084	0.785714285714286	137	10647	0.0968915165983978	0.371316741884894
EPB41L2	0.00202745457942863	0.0190246017414486	0.0698088725179666	-1.71176777696646	0.044	0.359	0.122562674094708	137	10647	0.745526663410264	0.169011315990468
GTF2B	0.00203959118458194	0.0191220434685075	0.296830651961608	1.27757069969421	0.124	0.23	0.539130434782609	137	10647	0.368279396348262	0.945237745447435
FLJ20021	0.00204523433655425	0.0191514156493798	0.102962697097521	1.70302082894464	0.058	0.104	0.557692307692308	137	10647	0.116921649913322	0.340294401314851
DOCK9	0.00204623390884054	0.0191514156493798	0.00953487102285089	-3.37660502850765	0.007	0.223	0.031390134529148	137	10647	0.405693986920009	0.019486302228731
PLOD2	0.00204881501854017	0.0191591416429553	0.0165972034605388	-2.73373337064009	0.015	0.215	0.0697674418604651	137	10647	0.335053746792712	0.0307152216722302
MGST3	0.00206157796936985	0.0192619866264839	0.658334805455575	-0.714950478374316	0.248	0.692	0.358381502890173	137	10647	3.2123917534374	2.05519914617731
ITGA2	0.00208549700632017	0.0194572281749589	0	-144269502.431384	0	0.152	0	137	10647	0.250707824494189	0
AKAP13	0.00208633663465699	0.0194572281749589	0.998411523002061	0.624526421583625	0.328	0.629	0.521462639109698	137	10647	2.03016619201782	2.6773758519915
RBM25	0.00208800567600334	0.0194572281749589	0.279912475324455	-0.825009866799018	0.139	0.611	0.227495908346972	137	10647	1.77096907270845	0.837567434640603
TMEM204	0.00208960610474222	0.0194572281749589	0	-144269501.796795	0	0.152	0	137	10647	0.202980573569796	0
SDF4	0.00209693916327802	0.0195088636733615	0.142808250835743	-1.01271913462921	0.088	0.492	0.178861788617886	137	10647	1.02112020217964	0.352930027407935
MTIF3	0.00210472696636544	0.0195646383168195	0.368679838078053	1.016867258481	0.161	0.318	0.506289308176101	137	10647	0.520516091038639	1.16495863684325
LINC00504	0.00210921006513915	NA	0.0232379685062911	4.76495209355413	0.015	0.003	5	137	10647	0.00573674241093	0.060051618676003
OSMR	0.0021140037432811	0.0196341471067461	0	-144269501.762098	0	0.146	0	137	10647	0.171610122421914	0
PSMB8	0.00211954022320186	0.0196688286188792	0.102792036301843	-1.06784550888221	0.066	0.486	0.135802469135802	137	10647	1.02667108579536	0.314879497717516
SPINT2	0.00212422782707722	0.0196907150050758	0.334476688457185	1.89662907277466	0.139	0.14	0.992857142857143	137	10647	0.364625836296641	1.07946160946117
SEMA4D	0.00212550740181245	0.0196907150050758	0.183420076999517	2.1240318216988	0.095	0.113	0.84070796460177	137	10647	0.27656939369546	0.563317047547368
RP5-1042K10.10	0.00214011698596454	NA	0.0523404474947007	4.20554404178058	0.022	0.007	3.14285714285714	137	10647	0.0156882627119836	0.244910576599144
MYO1B	0.00214080003480512	0.0198155646987517	0.0345153412834429	-2.4032571615405	0.022	0.263	0.0836501901140684	137	10647	0.517706410532147	0.112894420518669
E2F3	0.00216272476486688	0.0200015384398239	0	-144269501.703116	0	0.148	0	137	10647	0.197340758360627	0
PIGZ	0.00216456157370449	0.0200015753207765	0.114071103606328	2.09557561315467	0.044	0.064	0.6875	137	10647	0.0703734095780813	0.507960455851234
VCP	0.00216878773662845	0.0200236722248953	0.121780350059438	-1.15017999019325	0.066	0.444	0.148648648648649	137	10647	0.880215099046499	0.40284082260042
CHCHD5	0.00217536978586833	0.0200674644743712	0.38076900856772	0.966929408138795	0.168	0.331	0.507552870090634	137	10647	0.51890388105347	1.252473624647
KPNB1	0.00217912488678778	0.0200851265958742	0.15185549292428	-1.04694659775795	0.109	0.49	0.222448979591837	137	10647	1.12754436636468	0.318977654843552
AK4	0.00218652897398496	0.020136363454091	0	-144269501.852762	0	0.145	0	137	10647	0.182952579163995	0
SFRP2	0.00219654498414145	0.0202016220657403	0.0821093710500078	-4.76043372838402	0.044	0.276	0.159420289855072	137	10647	5.95438632286647	0.285464087572829
TNS3	0.00219943645349542	0.0202016220657403	0	-144269501.908572	0	0.153	0	137	10647	0.216543941391554	0
RWDD4	0.00220059620695675	0.0202016220657403	0.258059210679393	1.26044185732077	0.117	0.203	0.576354679802956	137	10647	0.265991466546071	0.903454433370646
HSPB1	0.00220101975956797	0.0202016220657403	0.355935290803928	-1.06576551720091	0.161	0.536	0.300373134328358	137	10647	1.94938193682782	1.09538093376688
COX4I1	0.00221073482464804	0.0202737387742724	3.10332832614926	0.363429749959384	0.591	0.85	0.695294117647059	137	10647	5.40770882326085	7.12394631082012
MGAT1	0.00221968550600249	0.0203387304173008	0.0777905305281141	-1.35913602525029	0.051	0.43	0.118604651162791	137	10647	0.932629575983653	0.187221266983103
IFITM2	0.00222570337937117	0.0203767625663403	1.67725709488949	0.622039248053515	0.445	0.706	0.630311614730878	137	10647	3.29319508124531	4.64852854061124
WHSC1L1	0.00224373213186233	0.0205246008005143	0.0851954245896502	-1.2845733520311	0.058	0.425	0.136470588235294	137	10647	0.832339140730346	0.21817809286515
TCAF1	0.00225170149338444	0.0205802499139902	0.0279121730645659	-2.36368792786759	0.015	0.258	0.0581395348837209	137	10647	0.360420603735627	0.0816795184786432
GPR180	0.00227214690139635	0.0207497398618731	0	-144269501.678936	0	0.141	0	137	10647	0.16285256597925	0
ELN	0.00227593960217526	0.0207663100551682	0.0327315123615755	-3.63687383472032	0.022	0.296	0.0743243243243243	137	10647	1.38225395164508	0.0748365865890238
AC005523.2	0.00227776717090042	0.0207663100551682	0.0794989243897097	2.28594744053782	0.044	0.046	0.956521739130435	137	10647	0.0617233836550216	0.269416844903336
HSPH1	0.0022845660397639	0.0208109091752449	0.393460558632459	1.13759407236164	0.175	0.285	0.614035087719298	137	10647	0.592491353403595	1.24617828055693
TUBB2A	0.00229746879482529	0.0209109899565708	0.00719833527104186	-2.81285900605618	0.007	0.213	0.0328638497652582	137	10647	0.361564059914881	0.0122007175124552
CIR1	0.00234494049846303	0.0213252797164392	0.355161983115475	0.985196650927608	0.161	0.354	0.454802259887006	137	10647	0.682105667359775	1.09907706867923
DAAM1	0.00235244230694854	0.0213756893386589	0.0550315938543384	-1.97131651116927	0.029	0.31	0.0935483870967742	137	10647	0.584793193017677	0.161379222696465
VKORC1	0.00236281553333867	0.0214520847881238	0.206852614197259	-1.16894936845011	0.102	0.479	0.21294363256785	137	10647	1.19550883050036	0.698219291615363
SVIP	0.00237793062646912	0.0215713690163404	0.35338321305023	1.32751391426549	0.146	0.2	0.73	137	10647	0.395597055851293	1.26263707753996
PZP	0.00238829731617007	NA	0.0253690105768798	4.72735971059948	0.015	0.003	5	137	10647	0.00470856562801176	0.0737392431123514
FAM127A	0.00238891917606347	0.0216530522993195	0.0870513690045522	-1.55594834602823	0.044	0.353	0.124645892351275	137	10647	0.601096808665155	0.278742079206182
CERCAM	0.00239830926126553	0.0217100765263529	0.0131962676725277	-3.18225593979513	0.007	0.225	0.0311111111111111	137	10647	0.538632448478893	0.0366852716576586
GOLM1	0.00239918925050688	0.0217100765263529	0.0136981264823965	-2.41557037306934	0.015	0.237	0.0632911392405063	137	10647	0.312057009248955	0.0244429945850569
TRUB2	0.00241182156451653	0.0218063038389138	0	-144269501.58525	0	0.14	0	137	10647	0.151032769709885	0
MEDAG	0.00242306516821094	0.0218898263085149	0	-144269502.636966	0	0.168	0	137	10647	0.314222367868557	0
CPD	0.00243897200927527	0.0220075651645348	0.0368394194525377	-1.89267459428316	0.022	0.318	0.0691823899371069	137	10647	0.571563576458809	0.11853499015767
BBS4	0.00244013138908523	0.0220075651645348	0.119797335002607	1.78301262866574	0.051	0.091	0.56043956043956	137	10647	0.111526259696982	0.559771416982452
ABI3BP	0.00244380680272561	0.0220225133262961	0.0249692626639291	-3.25909731910158	0.015	0.288	0.0520833333333333	137	10647	1.36617094101836	0.0864589041239033
SETBP1	0.00245236995561369	0.0220814466382939	0	-144269502.296948	0	0.17	0	137	10647	0.290423359700234	0
PLK3	0.00245832029520472	0.0221167760771386	0.227822361062371	1.3210341660943	0.117	0.203	0.576354679802956	137	10647	0.351899685795518	0.736817676969879
SORBS1	0.0024692358864311	0.0221826988474009	0.166313511643108	2.06715219280817	0.073	0.075	0.973333333333333	137	10647	0.123206260026848	0.548997907222231
MXRA8	0.00247147106174485	0.0221826988474009	0.0462661057311244	-3.10225980427446	0.029	0.288	0.100694444444444	137	10647	1.24408737299539	0.112852736483153
TMEM258	0.00247174578928246	0.0221826988474009	0.890477605123702	0.643347002448608	0.307	0.561	0.547237076648841	137	10647	1.33525319815694	2.61429291032421
TRIB2	0.00248003648928798	0.0222388152897286	0.179438313158246	1.48869482237045	0.088	0.141	0.624113475177305	137	10647	0.193541900516953	0.609169520143874
CXXC5	0.00250291760186641	0.0224255663293663	0.0131543025785503	-2.08152562542087	0.022	0.282	0.0780141843971631	137	10647	0.494231781979919	0.0179304570243111
ZNF546	0.00251600516303939	NA	0.0697403825681568	2.70319461853494	0.036	0.03	1.2	137	10647	0.0424283593162698	0.207817799862964
ATP6AP2	0.00251640962627573	0.022502908353716	0.328462344860093	-0.859234618168164	0.139	0.59	0.235593220338983	137	10647	1.57621193780596	1.11406132392762
NDUFB8	0.00251694239362013	0.022502908353716	0.73902879493876	0.628092237448159	0.27	0.56	0.482142857142857	137	10647	1.35160214416426	2.23033813716149
SCLT1	0.00251773582881768	0.022502908353716	0.143138633123959	1.53795007849104	0.08	0.13	0.615384615384615	137	10647	0.162716478527579	0.475644963753229
LA16c-380H5.5	0.00251953834855055	NA	0.0167813748912071	7.71095873365573	0.007	0	Inf	137	10647	0.00115259431703617	0.0640612839413729
LMBRD2	0.00252014959110565	0.0225060494989656	0.126198858313105	1.77736490991946	0.066	0.094	0.702127659574468	137	10647	0.116495486723875	0.388122831464503
C11orf96	0.00252309717916061	0.0225139489093865	0.0406389468401338	-3.47498795584575	0.022	0.32	0.06875	137	10647	2.4356445206445	0.13162451718262
JAG1	0.00253242275132379	0.0225787005598011	0.0944114518606531	-1.86588139964681	0.051	0.352	0.144886363636364	137	10647	1.00129369212443	0.316223783941124
IGF2R	0.00254088068333288	0.0226356170589483	0.0344259336892687	-2.33438024591159	0.015	0.27	0.0555555555555556	137	10647	0.421044227773435	0.136361313722932
NRIP3	0.00256749183728973	0.0228540280753204	0.0872166002514689	2.23876424499705	0.044	0.049	0.897959183673469	137	10647	0.0625050402357751	0.31832323815955
RSL24D1	0.00257190941987896	0.0228664808430411	0.772791539984092	0.652909550044753	0.285	0.568	0.501760563380282	137	10647	1.4050772669305	2.27132658562987
PDIA4	0.00257308150602533	0.0228664808430411	0.0601620607989437	-1.38520922577123	0.051	0.373	0.136729222520107	137	10647	0.670859567621826	0.12856711341086
HMCN1	0.00257615983467549	0.0228696570505807	0	-144269502.576571	0	0.164	0	137	10647	0.313892395717288	0
ATF7IP2	0.00257763018163789	0.0228696570505807	0.0271031342869545	2.0577581747729	0.015	0.098	0.153061224489796	137	10647	0.226072003907049	0.0936640465354652
LXN	0.00258718640995751	0.0228991455022808	0.208768593756651	1.46121308727972	0.095	0.138	0.688405797101449	137	10647	0.19616109390747	0.730559973392704
NOC3L	0.00258853576261117	0.0228991455022808	0	-144269501.591763	0	0.14	0	137	10647	0.173860845692641	0
AP2A2	0.00258915040599304	0.0228991455022808	0.0379493788376914	-2.03462108738106	0.022	0.304	0.0723684210526316	137	10647	0.525870347945591	0.115390954187859
SMIM3	0.00258934715933423	0.0228991455022808	0.262790467651357	1.45980718991185	0.117	0.167	0.70059880239521	137	10647	0.292122320746987	0.853731364144163
RP11-116D17.4	0.00261629025900462	NA	0.0165297267640496	7.67092369414667	0.007	0	Inf	137	10647	0.00115206877740134	0.0616819479152165
WT1	0.00262821808901706	NA	0.00825209187513987	6.07271524683488	0.007	0	Inf	137	10647	0.00044444722966927	0.0152042512099922
TAPT1	0.00263113418684037	0.0232498521303555	0.0679558522814832	1.82793678938657	0.051	0.082	0.621951219512195	137	10647	0.109587228364261	0.156066034079114
RP11-256P1.1	0.00263124064896305	NA	0.016523490358207	7.6276189131659	0.007	0	Inf	137	10647	0.00124141950905	0.0616239937645883
ZNF511	0.00263834079201235	0.0232946707631317	0.265790460275715	1.1889579562359	0.124	0.218	0.568807339449541	137	10647	0.29971224457094	0.868087253175321
NAGLU	0.00264364718885172	0.023322653008843	0.0125084501859056	-2.91390855928096	0.007	0.22	0.0318181818181818	137	10647	0.296887030579384	0.0327777446628683
MPC2	0.00264984171857412	0.0233584189618735	0.473712909242022	0.871666933164929	0.182	0.381	0.477690288713911	137	10647	0.639678145887753	1.78774035543235
SCARA3	0.00265353918921326	0.023372133310641	0.0363221281914343	-2.24484366409318	0.022	0.266	0.0827067669172932	137	10647	0.460801103228734	0.0994901623193593
CHD3	0.00265802964990079	0.0233928044914253	0.0252179553717637	-2.03084527761334	0.022	0.292	0.0753424657534247	137	10647	0.483982969040642	0.046768119671743
HM13	0.0026707611915244	0.0234859120734132	0.0929826192620753	-1.22078557711739	0.066	0.422	0.156398104265403	137	10647	0.81435208730445	0.269984138346927
TYMP	0.00267794170069695	0.023530094830681	0.402246708776028	-1.4193491499062	0.153	0.566	0.270318021201413	137	10647	3.15368151601014	1.56301915353536
SLC12A9	0.00268025499748992	0.0235314744872144	0	-144269501.613613	0	0.149	0	137	10647	0.1987410238554	0
KCNMA1	0.00270739011512364	0.0237506015485083	0.216928960315317	1.93441902000465	0.095	0.083	1.14457831325301	137	10647	0.151721689296309	0.76757891702966
UXT	0.00271109542727644	0.0237640035324239	0.668373619788904	0.683497926282171	0.255	0.523	0.487571701720841	137	10647	1.22547799582579	2.16081024292938
SPHK1	0.00276557051333926	0.0242220473612129	0.0742144518420924	-2.03139744573544	0.036	0.281	0.128113879003559	137	10647	0.607961762027074	0.28184594621157
MYO1E	0.00277224905032775	0.0242610696762043	0	-144269501.638017	0	0.139	0	137	10647	0.154052674309703	0
NDUFV1	0.00277928824627997	0.0242952147907687	0.0573272315125752	-1.55239251899706	0.036	0.348	0.103448275862069	137	10647	0.55894416911548	0.143039527296157
POLR3K	0.0027806032505883	0.0242952147907687	0.163633023540239	1.49542546590021	0.088	0.133	0.661654135338346	137	10647	0.155491660974216	0.524012024253523
NDRG1	0.002808960044329	0.0245233447710099	0.0435571707583318	-1.76434089043058	0.029	0.341	0.0850439882697947	137	10647	0.653798763877048	0.137241344501631
COL14A1	0.00281272257236717	0.0245365638946786	0.0345101655942885	-4.33595438954453	0.015	0.289	0.0519031141868512	137	10647	2.45542959168582	0.13990929238391
CHIC2	0.00281885048729204	0.0245703796867556	0.297079762375697	1.04003802391821	0.139	0.28	0.496428571428571	137	10647	0.414495771013073	0.992107919822161
LYPLA1	0.00282658932295453	0.0246181718127715	0.481534726354788	0.848835373338842	0.204	0.384	0.53125	137	10647	0.682875180944142	1.45199683735301
ENO2	0.00283515100131411	0.0246730485465238	0.0713324509412145	2.07131101962715	0.051	0.057	0.894736842105263	137	10647	0.0672202393761529	0.179527517444606
PGBD5	0.0028527413374283	NA	0.0349883990844186	4.65361670541581	0.022	0.004	5.5	137	10647	0.00743491694104368	0.109383781866875
BICC1	0.00286078336031722	0.0248762779371648	0	-144269502.936011	0	0.177	0	137	10647	0.407168640750477	0
GSPT1	0.00287930961549934	0.0250174409505926	0.120728752853044	-1.36387290657447	0.058	0.385	0.150649350649351	137	10647	0.731152497266149	0.480146099581109
APOE	0.00289310045611673	0.0251172675239474	0.103068051619493	-4.13900702119881	0.051	0.297	0.171717171717172	137	10647	5.42461420465017	0.340919722709951
RP11-488L18.10	0.00290543756501837	0.0252013957701342	0.170334857982482	1.63519263841292	0.08	0.122	0.655737704918033	137	10647	0.181310542457088	0.667911593073092
YAF2	0.00290740926185275	0.0252013957701342	0.206574090608087	1.28647888609703	0.095	0.191	0.49738219895288	137	10647	0.266774228297058	0.73549961283348
FCER1A	0.00291857316616485	0.0252780864780611	1.36998496362061	4.02858359160923	0.38	0.026	14.6153846153846	137	10647	0.344374893171976	4.1173470058672
PRICKLE1	0.00292105367696137	0.0252795073566054	0	-144269502.145939	0	0.154	0	137	10647	0.23470496743429	0
ECSCR.1	0.00292562491010448	0.0252990052646356	0.0270782938575229	-2.60514775912742	0.015	0.255	0.0588235294117647	137	10647	0.848913691887967	0.105695605434788
TIMP1	0.00293260522264262	0.0253116384034223	4.02892927928431	-0.762038182950676	0.62	0.828	0.748792270531401	137	10647	15.6110923442245	9.94420844984918
AP2S1	0.00293337356155206	0.0253116384034223	0.537071963793888	-0.713202429585326	0.219	0.652	0.335889570552147	137	10647	2.59595280629154	1.58627762566934
RYBP	0.00293469949723942	0.0253116384034223	0.260286425518632	1.12358205754239	0.131	0.264	0.496212121212121	137	10647	0.427464113661689	0.810984567910198
GPC1	0.00293733047313187	0.0253116384034223	0	-144269502.154931	0	0.132	0	137	10647	0.189750675145047	0
CFI	0.00293868284221901	0.0253116384034223	0	-144269502.093884	0	0.15	0	137	10647	0.238658186727287	0
CD200	0.0029458739378011	0.0253507504182799	0	-144269502.18297	0	0.142	0	137	10647	0.222713448040765	0
KIRREL	0.00294786972242254	0.0253507504182799	0	-144269501.775741	0	0.142	0	137	10647	0.188539236660131	0
ZNF439	0.00295023968957734	0.0253511541199665	0.0849746865325514	2.28815494778153	0.044	0.047	0.936170212765957	137	10647	0.0660208067147747	0.255359716908636
TEAD1	0.00295321079767813	0.0253567186743206	0.0300465035058346	-2.37001639100831	0.015	0.245	0.0612244897959184	137	10647	0.358143201639263	0.100631101918484
CD22	0.00296776007777823	NA	0.0702454659195602	4.20125684561998	0.044	0.011	4	137	10647	0.0316978610555088	0.175744297696905
TTN	0.00297083699408876	0.0254880063808888	0.125546295383774	3.06305422037947	0.066	0.042	1.57142857142857	137	10647	0.124484152671923	0.389581471575927
ERLIN1	0.00298014453896412	0.0255477748261708	0	-144269501.538612	0	0.137	0	137	10647	0.147675212684316	0
PTER	0.00298265810770472	0.0255492526918223	0.180911756143194	1.58860143889626	0.08	0.126	0.634920634920635	137	10647	0.164911067223021	0.639824649108007
ARID1A	0.00299309237074438	0.0256058864215418	0.354381509265493	0.867962327466677	0.168	0.384	0.4375	137	10647	0.69734030669556	1.0328877017002
PEAR1	0.00299396234526595	0.0256058864215418	0	-144269501.812417	0	0.147	0	137	10647	0.210426644700762	0
ARF6	0.00303537191725028	0.0259219263426283	0.48460619575975	0.764620779629327	0.212	0.452	0.469026548672566	137	10647	0.940284602939109	1.46886885404059
TNFRSF1B	0.00303566589076138	0.0259219263426283	0.0108509758592561	-2.48547595927703	0.015	0.345	0.0434782608695652	137	10647	1.00239691409564	0.0162433805533567
RP11-723O4.9	0.0030369918593346	NA	0.0211206717648089	4.7084089382542	0.015	0.003	5	137	10647	0.00341395545844249	0.0526214630210802
GLTP	0.00304189792348943	0.0259418967303568	0.048222608205696	-1.72550315986643	0.029	0.31	0.0935483870967742	137	10647	0.472294967331041	0.163709109968015
MSX1	0.00304275889442469	0.0259418967303568	0	-144269502.636856	0	0.173	0	137	10647	0.346384807445976	0
ANKH	0.00306320668360108	0.026082744519234	0.0180547652380836	-1.96386412789969	0.022	0.306	0.0718954248366013	137	10647	0.55226329084348	0.0295164861530861
DHRS4L2	0.00306405923885806	0.026082744519234	0	-144269501.4532	0	0.138	0	137	10647	0.153264052056221	0
ZSWIM7	0.0030670994388076	0.0260882744939262	0.284459729762228	1.10107595075786	0.117	0.257	0.455252918287938	137	10647	0.353454673796941	1.04062980074092
KB-68A7.1	0.0030728745957006	NA	0.0434691349043999	5.00570486763656	0.015	0.003	5	137	10647	0.0075451363097988	0.254697268501618
TATDN1	0.00307304677369655	0.0261129847848032	0.286668109870687	1.18526310277825	0.109	0.229	0.475982532751092	137	10647	0.333931585747685	1.12424218999607
BAG3	0.00307479019962175	0.0261129847848032	0.0072380096511131	-3.03349785500827	0.007	0.199	0.0351758793969849	137	10647	0.259481909115571	0.0123062324259534
TMSB10	0.00308254234167276	0.0261584638994361	19.9961992841659	-0.290595576567427	0.905	0.984	0.919715447154472	137	10647	36.6626907138931	30.8510392771685
LINC01140	0.00308907876300126	NA	0.0473426965534627	3.40739607505564	0.022	0.012	1.83333333333333	137	10647	0.0148823864944479	0.193199303185843
ST5	0.0031011985467511	0.0262818528074952	0	-144269501.663142	0	0.143	0	137	10647	0.18990908737804	0
ELOVL1	0.00310189924091028	0.0262818528074952	0.0517671112174567	-1.77706017560036	0.029	0.305	0.0950819672131148	137	10647	0.440232644999881	0.156527555596413
NFE2L1	0.00314825805265826	0.026653948897331	0.0370034280949303	-1.59167031930133	0.029	0.327	0.0886850152905199	137	10647	0.517034434166754	0.0814895718157208
GPR141	0.00316892378074258	NA	0.0312016438693319	4.62075505252529	0.022	0.005	4.4	137	10647	0.00927925594008976	0.071490419895055
C5orf42	0.0031734687911851	0.0268465619520954	0	-144269501.638592	0	0.144	0	137	10647	0.200103930963085	0
C18orf32	0.00319105736463197	0.0269744454068387	0.155290757326034	1.43748895253369	0.088	0.152	0.578947368421053	137	10647	0.205892689157765	0.456418688415003
GNG5	0.00320002399860192	0.0270293048736399	1.12788994389716	0.563357740344652	0.358	0.619	0.578352180936995	137	10647	1.94157813595732	3.02593053998334
CD93	0.0032065831344743	0.0270637600514447	0.0889353483746536	-1.67128833607546	0.058	0.393	0.147582697201018	137	10647	1.57469599340441	0.22774034771491
HMOX1	0.00320953594385416	0.0270677478788875	0.0424936263835098	-4.16222438687684	0.022	0.301	0.0730897009966777	137	10647	2.69020733182826	0.139920167183587
FLNC	0.00322738142258656	0.0271972304746619	0.00703102909652653	-3.12796439151147	0.007	0.187	0.0374331550802139	137	10647	0.273053213205243	0.0117619289902892
HYAL2	0.00324794348541159	0.0273493883150437	0.0812640145551162	-2.00232393193096	0.051	0.329	0.155015197568389	137	10647	1.14472322106082	0.237763099030225
MTHFD1L	0.00325100540082617	0.0273540647179768	0	-144269501.691546	0	0.127	0	137	10647	0.133350943426616	0
PTPN23	0.00325473869132189	0.0273643785349736	0	-144269501.471315	0	0.136	0	137	10647	0.155396385859741	0
UBL3	0.0032612161027791	0.0273977300459033	0.0615312931715857	-1.65058265111554	0.036	0.363	0.0991735537190083	137	10647	0.650731078370187	0.209944823062991
MTCH1	0.00326791344194438	0.0274325378065211	0.216837507664453	-0.914845730542569	0.117	0.524	0.223282442748092	137	10647	1.21421960401427	0.713995644883012
FNDC3B	0.00327038684928837	0.0274325378065211	0.0590186182164723	-1.21301904464336	0.044	0.406	0.108374384236453	137	10647	0.80694320027784	0.13567478416356
PDLIM4	0.00327652738601581	0.0274629365311755	0.0504427204081181	-1.87343003507787	0.029	0.283	0.102473498233216	137	10647	0.495760032263834	0.164918915606302
FMOD	0.0032981204736142	0.0276227081569852	0	-144269502.987918	0	0.186	0	137	10647	0.454091604759843	0
ZNF578	0.00330435033126114	NA	0.0574416700241658	2.87988672141928	0.029	0.022	1.31818181818182	137	10647	0.0290930056606498	0.190812362325537
SDR39U1	0.00331497085770869	0.0277425436887845	0.134312984877429	1.45863034885953	0.08	0.145	0.551724137931035	137	10647	0.210348195686506	0.404552486998193
YIPF3	0.00333052493069564	0.0278513552250433	0.0621525802743437	-1.28032478797239	0.044	0.386	0.113989637305699	137	10647	0.637735222423867	0.201065241487696
GATAD1	0.0033374517956	0.0278879107545044	0.328891570932619	0.92125819935816	0.153	0.348	0.439655172413793	137	10647	0.612360807178331	1.04742599006787
LRP10	0.00335173697535837	0.0279858497414582	0.0937211157174846	-1.26716947188264	0.058	0.397	0.146095717884131	137	10647	0.698329116773711	0.320512473905573
FGFR1	0.00336965691668213	0.028113964779627	0.0893294239146982	-1.44868999252043	0.044	0.366	0.120218579234973	137	10647	0.797425808932852	0.321455260856867
PCF11	0.00339039240286856	0.0282653569843427	0.208279144734849	1.22377893952225	0.109	0.228	0.478070175438596	137	10647	0.369206713257812	0.617442061937827
IMPA1	0.00340418502111069	0.028358680256016	0.138296962399516	1.58756220841904	0.073	0.114	0.640350877192982	137	10647	0.134504681609863	0.468065253461504
CLTB	0.0034522178126553	0.0287368825244144	0.07756761218686	-1.16308892359713	0.051	0.417	0.122302158273381	137	10647	0.773354337131763	0.212523641449308
CDK8	0.00346937790977021	0.0288557815622633	0.076054188824584	1.99171886060478	0.044	0.06	0.733333333333333	137	10647	0.0651632001108515	0.234828026781218
RARA	0.00347295647158357	0.0288557815622633	0.165012164392201	1.24614701556933	0.088	0.202	0.435643564356436	137	10647	0.312307606113698	0.555938451197676
TMED3	0.00347630402992968	0.0288557815622633	0.0448389328806125	-1.97251416824887	0.029	0.275	0.105454545454545	137	10647	0.461518595875547	0.14974744813827
MEGF9	0.00347707804951674	0.0288557815622633	0	-144269501.600079	0	0.143	0	137	10647	0.188025890578966	0
SDHC	0.00348409867071495	0.0288920735513011	0.0336109921596974	-1.52140173386104	0.029	0.334	0.0868263473053892	137	10647	0.502101837043734	0.0863081306464419
PKIG	0.0034907955243161	0.0289256276058174	0.471010231053923	1.05403453777198	0.19	0.28	0.678571428571428	137	10647	0.530018129094513	1.69086670369141
ACVRL1	0.00349857771923601	0.0289681173368912	0.0177995143344347	-2.01214089687306	0.015	0.272	0.0551470588235294	137	10647	0.492466356129879	0.0370954493078874
TNXB	0.00350319373773693	0.028973477630382	0.0151277480170844	-4.11809698072933	0.007	0.279	0.025089605734767	137	10647	1.41280565464454	0.0497979834224094
THBD	0.00350453500156733	0.028973477630382	0.0277536590648313	-2.9577787887347	0.022	0.314	0.0700636942675159	137	10647	1.25833234564588	0.0615676764489945
RP11-452F19.3	0.0035100658271075	0.0289972357087238	0.122799780341584	1.98436575212304	0.058	0.072	0.805555555555556	137	10647	0.105475889551157	0.441242527747993
LTBP2	0.00353785139236412	0.029203937470834	0.0141013717710055	-3.57130136990961	0.007	0.187	0.0374331550802139	137	10647	0.367610966375139	0.0424088281904989
GAS1	0.00354693553999496	0.029203937470834	0	-144269503.909945	0	0.202	0	137	10647	0.798447837816987	0
ALG5	0.00354708431648181	0.029203937470834	0.215902151452497	0.917993498054976	0.117	0.32	0.365625	137	10647	0.477312277462175	0.640311292552831
ANPEP	0.00354806370835471	0.029203937470834	0.02821131955504	-3.02179606765927	0.015	0.28	0.0535714285714286	137	10647	0.731560072339105	0.0838415762667132
RPL29	0.00354922242914701	0.029203937470834	13.3037190966312	0.28968545251386	0.861	0.935	0.920855614973262	137	10647	17.2770151821388	21.7757157195346
ATXN1	0.00355114313422494	0.029203937470834	0.348303793784378	1.06060953127181	0.153	0.306	0.5	137	10647	0.540275387764393	1.09045138142587
MYC	0.00356349379271081	0.0292834395782026	0.0469302459596563	-2.40534691276561	0.029	0.314	0.0923566878980892	137	10647	0.979187263159415	0.14083544886958
CCDC127	0.00357376024585168	0.0293457077223321	0	-144269501.417648	0	0.136	0	137	10647	0.139426738570246	0
DUSP14	0.0035798133095912	0.0293733102613299	0.145163417147349	1.6384845158605	0.073	0.1	0.73	137	10647	0.102631676558069	0.530690925543488
DHRS7B	0.00359038258476609	0.0294379001859897	0	-144269501.440443	0	0.135	0	137	10647	0.143219755690744	0
CYLD	0.00360189629379278	0.0295101308214419	0.255165337911941	1.20633991822325	0.131	0.264	0.496212121212121	137	10647	0.522635038789217	0.719365867095625
RP11-395A13.2	0.00361157097501584	0.0295671973370952	0.0855572717351185	1.938626511873	0.051	0.068	0.75	137	10647	0.0691254518812123	0.242902476274822
SEL1L3	0.00362417565243277	0.0296481475974504	0	-144269501.919268	0	0.147	0	137	10647	0.230115116331043	0
CNDP2	0.00365031842773887	0.0298396441961905	0.0221154343307637	-2.34560355883775	0.015	0.254	0.0590551181102362	137	10647	0.401859506389087	0.0840219170638588
RP11-154H23.3	0.00365908838158484	NA	0.0385940335356045	3.24185706088781	0.015	0.015	1	137	10647	0.0239596356683866	0.209300713907346
SMARCC1	0.00366408203666414	0.0299040052025695	0.037312830726592	-1.92639022717446	0.022	0.275	0.08	137	10647	0.415452754426612	0.114122164043555
SULF1	0.00366609848068763	0.0299040052025695	0.0338736877947492	-2.44175486639377	0.015	0.265	0.0566037735849057	137	10647	0.695416837757453	0.130509640251836
EXT1	0.00366641244030404	0.0299040052025695	0.0145329089260018	-2.38977799006288	0.015	0.224	0.0669642857142857	137	10647	0.297804644898783	0.0275040789979721
GMPR	0.00368155634624428	0.0300050966441851	0.0937381158374251	2.04356479355857	0.051	0.059	0.864406779661017	137	10647	0.0641153681145924	0.313020568468703
PTGIS	0.00369389809326118	0.0300832163371337	0.0108920156977133	-3.62898230483797	0.007	0.207	0.033816425120773	137	10647	0.418621260473062	0.0248989917112047
MINK1	0.00370079395905471	0.0300979720037649	0	-144269501.464082	0	0.138	0	137	10647	0.178014495374448	0
SHMT2	0.00370122591670965	0.0300979720037649	0.00385621826975191	-2.98112278535232	0.007	0.189	0.037037037037037	137	10647	0.231788521024146	0.00506808373666408
C1QTNF2	0.00370491292452105	0.0301055210314953	0	-144269501.898932	0	0.144	0	137	10647	0.19807648345326	0
HNRNPA3	0.00372606667972752	0.0302538033807822	1.37567015085454	0.508595455561589	0.423	0.681	0.621145374449339	137	10647	2.34092550418057	3.40929960628339
HGSNAT	0.00372870572227179	0.0302538033807822	0.0699116429844602	-1.55904089012879	0.036	0.361	0.0997229916897507	137	10647	0.615012813928369	0.243104036001398
MSRB3	0.00373840790089533	0.0302909523372309	0.0455441033252357	-1.69400171871365	0.036	0.297	0.121212121212121	137	10647	0.496310462735448	0.131489062095267
GLIPR2	0.00373883559041969	0.0302909523372309	0.0423673736920567	-1.76779917959914	0.029	0.333	0.0870870870870871	137	10647	0.667960815639524	0.0925216702318769
KITLG	0.00375285794683534	0.0303820020577256	0.0124875371602433	-3.1980845642754	0.007	0.186	0.0376344086021505	137	10647	0.280991815159694	0.0326644982877162
PTGR1	0.00375850023532388	0.0303830151186092	0.0122123790214805	-2.90531094543837	0.007	0.2	0.035	137	10647	0.236597849087809	0.0312037414741526
SPAG9	0.00375855130670965	0.0303830151186092	0.116597828054278	-1.09851549372585	0.073	0.445	0.164044943820225	137	10647	0.891381432121095	0.345584674458906
CLEC14A	0.00378455560138852	0.030570581256812	0.0324394061618198	-2.75125861742891	0.022	0.267	0.0823970037453183	137	10647	1.06714518539633	0.0901676055411749
EXT2	0.00379697106315615	0.0306383829088434	0.00444380552860513	-2.84083209213952	0.007	0.2	0.035	137	10647	0.235763790005841	0.00610035875622758
HN1	0.00379856428806608	0.0306383829088434	0.109290851635407	-1.5110608343065	0.066	0.373	0.176943699731903	137	10647	0.944536818653137	0.329560929345874
KMT5C	0.00380217638132009	0.030644867687848	0.0425729758616928	2.18989557320659	0.036	0.044	0.818181818181818	137	10647	0.058326367856998	0.094854557487854
DPCD	0.00382406038114949	0.0307985025383649	0	-144269501.520784	0	0.129	0	137	10647	0.127795483870662	0
GADD45GIP1	0.00383586840401968	0.0308562345572058	0.185769793925754	-0.96563905624179	0.102	0.503	0.202783300198807	137	10647	1.14863086785699	0.507483886759523
TOR1A	0.00383688356035263	0.0308562345572058	0.0120253777491683	-2.86821881954692	0.007	0.199	0.0351758793969849	137	10647	0.2363313072077	0.0302413685927614
SEMA4A	0.00387570209802314	0.0311454617052478	0.205646755164353	1.82921332510294	0.095	0.112	0.848214285714286	137	10647	0.220739854703396	0.724327649710902
MZT2A	0.00388320546830974	0.0311827971123357	0.147038420026529	-1.10653196475734	0.08	0.45	0.177777777777778	137	10647	0.994356164861659	0.434804088060874
SDHAF4	0.00389752498290713	0.0312747721606364	0.092153759604483	2.10968167263535	0.044	0.053	0.830188679245283	137	10647	0.0579834359038852	0.349073742293189
AP000769.1	0.00394320121418926	0.0316180417710855	0.609777052821327	1.17220744260308	0.226	0.331	0.682779456193353	137	10647	0.995316179514183	2.04400735444565
CHST11	0.00395124100990011	0.0316592460653744	0.127416598153917	1.43423772707721	0.073	0.147	0.496598639455782	137	10647	0.217740951454098	0.384296415339601
SNX12	0.00395726351989158	0.0316842382924261	0	-144269501.415602	0	0.131	0	137	10647	0.130665072281529	0
ANXA2R	0.00397773141958209	0.0318247675820377	0.105531731162965	1.81343284728961	0.058	0.089	0.651685393258427	137	10647	0.146882475766886	0.372595044680947
WDR45B	0.00398295905338655	0.0318432469960494	0.236142661987744	0.944235515482531	0.117	0.312	0.375	137	10647	0.49695010898801	0.745998415935814
FOXC1	0.00398600809996728	0.0318442945790212	0.00479724305766172	-2.88650078780589	0.007	0.23	0.0304347826086956	137	10647	0.491921378065845	0.0067620145314194
INTS10	0.00400120583469635	0.0319423257308275	0.0265151906881222	-2.17625909374178	0.015	0.247	0.0607287449392713	137	10647	0.345815070038323	0.0757494170028378
KPNA4	0.00400851301586512	0.031977267940158	0.373323511917496	0.84779611922611	0.175	0.367	0.476839237057221	137	10647	0.642659157925152	1.07906389989284
SPON2	0.00401409776305718	0.0319984286984974	0.0102315107549455	-4.50201533171185	0.007	0.221	0.0316742081447964	137	10647	0.804366921717774	0.0221411636298589
PRDX4	0.0040243267846203	0.0320238984931097	0.19578817522849	-1.21816116514265	0.109	0.437	0.249427917620137	137	10647	1.15499232613041	0.593367408936574
ARHGAP17	0.00402601442541204	0.0320238984931097	0.019760620846357	-2.18676305803602	0.015	0.253	0.0592885375494071	137	10647	0.362182734307938	0.0417653527560478
FOSL2	0.00402776361127764	0.0320238984931097	0.592417830174683	0.912041957387827	0.226	0.417	0.541966426858513	137	10647	1.07444137322729	1.88223879099111
AGTRAP	0.00402903075515803	0.0320238984931097	0.301475327633204	1.00078303212116	0.124	0.284	0.436619718309859	137	10647	0.413677747801373	1.15522980259557
DCXR	0.00404062660285798	0.0320926914970809	0.220396685741895	1.26118062480994	0.095	0.189	0.502645502645503	137	10647	0.2656332268799	0.86936617033912
SAFB2	0.00405694535951286	0.03219886887881	0.0197095291746618	-2.17826443757124	0.015	0.251	0.0597609561752988	137	10647	0.370902470691851	0.0416003688612013
ZNRF1	0.00407246942027159	0.0322985892321394	0.189633543581197	1.19796672144866	0.102	0.198	0.515151515151515	137	10647	0.252315341267771	0.554650125830904
CHD7	0.00409611833726625	0.0324625558566352	0.171666582817353	1.40431445719502	0.088	0.154	0.571428571428571	137	10647	0.268892531153675	0.510615720041249
HNRNPDL	0.00410494265633671	0.0325088818640076	1.25749124698459	0.546613741873667	0.387	0.652	0.593558282208589	137	10647	2.07383582999313	3.46634100784831
ARHGAP33	0.00411700285587741	NA	0.085139651623553	2.5108048272036	0.036	0.033	1.09090909090909	137	10647	0.0420254786728989	0.355347403662782
DCUN1D3	0.00412597608056431	0.0326517599472069	0	-144269501.604291	0	0.133	0	137	10647	0.168440643611657	0
WTIP	0.00415831107107172	0.0328838034192795	0	-144269501.576118	0	0.134	0	137	10647	0.185034409646391	0
UVRAG	0.00417354513421525	0.0329803751264961	0.0195107948168487	-2.82367194172029	0.007	0.211	0.033175355450237	137	10647	0.289049196890714	0.0957298389376523
SLC40A1	0.00418636115594078	0.0330558325095653	0.110360239147802	-2.71092429325696	0.058	0.359	0.161559888579387	137	10647	2.09994907757743	0.377712782530198
GJA3	0.00418786811938164	NA	0.0145301714737558	7.57504365840573	0.007	0	Inf	137	10647	0.000703228566585823	0.0453727456918548
FLT1	0.00418915205358094	0.0330558325095653	0	-144269502.406844	0	0.15	0	137	10647	0.284415473925343	0
GIPC1	0.00420065705846385	0.0331004709375512	0.014051984856561	-2.20652314812572	0.015	0.233	0.0643776824034335	137	10647	0.302523400711452	0.0298280556360046
TMEM45A	0.0042008753091275	0.0331004709375512	0	-144269501.774903	0	0.127	0	137	10647	0.148132833614062	0
PHB	0.00420620078734151	0.0331185203407344	0.102946259708694	-1.31801635879243	0.058	0.38	0.152631578947368	137	10647	0.659524382390803	0.293455439549982
ORMDL2	0.00421295515269229	0.0331477862879098	0.0136185341190382	-2.84281267548311	0.007	0.2	0.035	137	10647	0.260724110962653	0.0392691852972054
TACC2	0.00421601263794619	0.0331479437448896	0	-144269501.502876	0	0.128	0	137	10647	0.133383947143344	0
PPA1	0.00422286377259013	0.033177906659666	0.0958473799619013	-1.42283780127064	0.051	0.363	0.140495867768595	137	10647	0.737261352858091	0.331121698979505
TMEM126A	0.00423121625283778	0.0332196136454811	0.277630541475229	1.05858938940414	0.131	0.258	0.507751937984496	137	10647	0.342744781494556	0.835557757705809
DSE	0.00425041368044229	0.0333463439932902	0.0343862903503183	-2.16464796447236	0.029	0.317	0.0914826498422713	137	10647	0.751650513406494	0.0862894439643376
RP3-406P24.4	0.00425567962328055	NA	0.0181701878989577	8.60205923563849	0.007	0	Inf	137	10647	0.00109562414596688	0.0787349136120922
SMIM19	0.00427954641096938	0.0335507830336989	0.400116111491959	0.910587793473219	0.182	0.35	0.52	137	10647	0.568346790708579	1.19872618076379
MRPL9	0.00429718141985553	0.0336484962363653	0.0112359597509186	-2.81047843651491	0.007	0.199	0.0351758793969849	137	10647	0.238573027459652	0.0264350989889085
CHERP	0.00429817683070587	0.0336484962363653	0	-144269501.378129	0	0.13	0	137	10647	0.161360556897409	0
ST13	0.00430501792036418	0.0336778928780891	0.896315234800966	0.549469924586057	0.314	0.596	0.526845637583893	137	10647	1.54937451834281	2.43957370707943
DDX46	0.00431622763812176	0.0337413984346868	0.224962352404721	-0.851749626547153	0.109	0.54	0.201851851851852	137	10647	1.30731963193362	0.762477742656561
NTRK1	0.00431689372188734	NA	0.0109924939505528	5.43994120848699	0.007	0.001	7	137	10647	0.00396775501309871	0.0253404186833204
HECTD1	0.00433348055702066	0.0338520209869481	0.057992797156585	-1.28780209613598	0.044	0.372	0.118279569892473	137	10647	0.626182396220016	0.156059529546818
TRIM33	0.00434325914754706	0.0339041395401867	0.200985193533336	1.10007883181608	0.109	0.252	0.432539682539683	137	10647	0.397668214053237	0.580597637997172
CRIP2	0.00436092016894112	0.0340176710533627	0.186221758290052	-1.03493344703004	0.088	0.497	0.177062374245473	137	10647	1.89533981075637	0.614221991266669
UBALD2	0.0043673222653949	0.0340432770587532	0.0340577079564868	-2.01607351078552	0.022	0.293	0.0750853242320819	137	10647	0.527283148302503	0.0814204622049314
ICAM2	0.00438171073392277	0.0341310558453242	0.0307890924417262	-2.66716343476484	0.022	0.242	0.0909090909090909	137	10647	0.62494294268866	0.098071630281633
SYMPK	0.00441097576989851	0.0343345068308862	0.00278214364128493	-2.77224802467684	0.007	0.202	0.0346534653465346	137	10647	0.281773615749264	0.0033810072657097
TRIOBP	0.00443741671182021	0.0345157010520983	0.0425248407796304	-1.28856954729892	0.029	0.365	0.0794520547945206	137	10647	0.628011429938679	0.1054025101485
ABHD17A	0.00444212655187382	0.0345277258266375	0.0911748288965044	-1.13167550064929	0.058	0.423	0.137115839243499	137	10647	0.819773613161525	0.216297277764323
RP11-20I23.8	0.00445016066012726	NA	0.0150714821071884	3.39477655882934	0.015	0.008	1.875	137	10647	0.00787984628664424	0.0312129461101164
RP11-395E19.6	0.00446974042703676	NA	0.0289762964998934	4.55271821843608	0.015	0.004	3.75	137	10647	0.0043450543415136	0.0887716343344852
TBPL1	0.00447260215962705	0.0347398628953808	0.166724928917263	1.30628343876717	0.08	0.165	0.484848484848485	137	10647	0.200608497004462	0.58329556140367
MEAF6	0.0045197788294709	0.0350813274295988	0.320351366843893	0.877219903662009	0.146	0.352	0.414772727272727	137	10647	0.570149278359385	1.16478810707953
ESD	0.00453556621308853	0.0351610514182453	0.678966116648528	0.726639302630079	0.255	0.473	0.539112050739958	137	10647	1.0150178814828	2.24916241896375
PLXDC2	0.00453649412598639	0.0351610514182453	0.102100128464852	-1.57612954803119	0.058	0.405	0.14320987654321	137	10647	1.06058589146689	0.311372716112486
MT2A	0.00456498369064553	0.035356754447136	1.981929729125	-0.965516449929016	0.416	0.714	0.582633053221289	137	10647	14.056031483661	7.45424968027799
KIAA0368	0.00461396757074446	0.0357108000705917	0.0201309886139796	-2.77375155432215	0.007	0.201	0.0348258706467662	137	10647	0.257143487036361	0.10468145197213
FGL2	0.00461975930969874	0.0357302858587827	0.0669507931219995	-2.69764753211801	0.029	0.347	0.0835734870317003	137	10647	1.70107118673747	0.266778188036487
SEPT7	0.00463395417706611	0.0358146897551859	1.78673313006986	0.465841712329974	0.453	0.748	0.605614973262032	137	10647	3.25032759472677	4.67792652346699
CD9	0.00463886135768599	0.0358272427434022	5.32021040471265	0.581483276646963	0.708	0.712	0.99438202247191	137	10647	6.08407485265967	10.5439978236983
COX6C	0.00464741010643085	0.0358678829501272	1.82248405820512	0.397528115705893	0.445	0.773	0.575679172056921	137	10647	3.41520512432906	5.21226015257729
STAB1	0.00465207321607713	0.0358784982381977	0.0781048445002057	-2.09004577864669	0.051	0.386	0.132124352331606	137	10647	1.56089157064896	0.208425366766344
FARS2	0.00466233119581108	0.035932217754157	0.116910749577571	1.6133330217263	0.058	0.105	0.552380952380952	137	10647	0.111058264199213	0.36528379214709
BLOC1S6	0.0047085306565668	0.0362555316880895	0.385724257832288	0.862023454407226	0.168	0.368	0.456521739130435	137	10647	0.629492119109485	1.1244230953164
CDC14A	0.00471092677849454	0.0362555316880895	0.100810311270228	2.11805776991482	0.051	0.061	0.836065573770492	137	10647	0.10896185349872	0.410606702600029
MICAL2	0.00474855872181864	0.0365193948775241	0.00385621826975191	-3.06187052634717	0.007	0.173	0.0404624277456647	137	10647	0.224353751447189	0.00506808373666408
CSAD	0.00475457540309694	0.0365399164605612	0	-144269501.488392	0	0.136	0	137	10647	0.188386387892206	0
KLF3	0.00476476074099296	0.0365924236217144	0.0741775282217809	-1.44914154169617	0.044	0.369	0.119241192411924	137	10647	0.697156222991518	0.221851515936127
GANAB	0.00477411672798435	0.0366384921606844	0.0705816441481313	-1.54558096984805	0.036	0.323	0.111455108359133	137	10647	0.499971658429004	0.24812164136296
PAK1	0.00479369449630574	0.036762886885583	0.187873058231439	1.61699032829499	0.088	0.12	0.733333333333333	137	10647	0.182881670357378	0.685939184629102
RP11-474N24.6	0.00480424845179161	NA	0.0252370325431672	4.74392238341406	0.022	0.003	7.33333333333333	137	10647	0.0057742688942683	0.0906669237330117
TNC	0.00481673975528312	0.0369136804419977	0	-144269503.662312	0	0.165	0	137	10647	0.56819489227679	0
ABCD4	0.00482576827798111	0.0369569187491985	0.00278214364128493	-2.8370234645493	0.007	0.206	0.0339805825242719	137	10647	0.30047274304213	0.0033810072657097
FBXO28	0.00484465854952305	0.0370755671465253	0	-144269501.375012	0	0.129	0	137	10647	0.159624187559977	0
SNCG	0.00486313938580115	0.0371909180919747	0.0291834405584923	-2.32407277144722	0.022	0.275	0.08	137	10647	0.702851202134296	0.0741736042041625
THBS1	0.00487385645322839	0.037225062397283	0.244202934043938	-2.01087973061114	0.109	0.425	0.256470588235294	137	10647	4.01018759091749	0.913807666584676
PAPSS2	0.00487660335314045	0.037225062397283	0.0148806965354378	-3.23278784394642	0.007	0.18	0.0388888888888889	137	10647	0.281979923047157	0.0479254283900901
PODXL	0.00487783737085262	0.037225062397283	0.0293777022820116	-2.99625180524943	0.022	0.237	0.0928270042194093	137	10647	0.778514089499017	0.0646517214982744
MT1E	0.00488705792502735	0.0372693662724133	0.0686754342497378	-2.07945231271111	0.044	0.365	0.120547945205479	137	10647	1.8828167693128	0.167046459020169
CDC42EP1	0.00489786859387857	0.0373257262325397	0.0128552273237745	-2.88871738730472	0.007	0.185	0.0378378378378378	137	10647	0.225689166423353	0.0347026985868169
FIS1	0.00491674944033485	0.0374338290172263	1.05289594850405	0.539055167929501	0.328	0.606	0.541254125412541	137	10647	1.68939416500639	3.1146205687248
GAA	0.00491891421338793	0.0374338290172263	0.0438358586921381	-1.79387883235958	0.029	0.327	0.0886850152905199	137	10647	0.580837124076354	0.130537211004174
MYCT1	0.00493062936287614	0.0374968350084093	0.00278214364128493	-3.37584232889412	0.007	0.176	0.0397727272727273	137	10647	0.322778615155105	0.0033810072657097
SPOCK1	0.00493858320629393	0.0375311688929566	0	-144269502.134265	0	0.129	0	137	10647	0.20320935114988	0
MYO9A	0.00494529151710132	0.0375559960515843	0.0340182028050444	-2.2086800897868	0.015	0.25	0.06	137	10647	0.376891444753616	0.130756951269449
PPM1A	0.004962434836097	0.037644495935449	0.224837799041351	1.10725079525721	0.102	0.242	0.421487603305785	137	10647	0.355451881915499	0.822362572213531
RRP7A	0.00496384400724926	0.037644495935449	0.00385621826975191	-2.81473348769732	0.007	0.192	0.0364583333333333	137	10647	0.259283505360347	0.00506808373666408
ETNK1	0.00498431386498901	0.0377581560621016	0.239767617132374	1.09763506520987	0.117	0.268	0.436567164179104	137	10647	0.446213394408338	0.746417014726771
CASP10	0.00498575120365512	0.0377581560621016	0.131802649234548	1.57130672719277	0.073	0.115	0.634782608695652	137	10647	0.168147945416816	0.484117832253152
CYGB	0.0050094569572633	0.0379113757105509	0	-144269503.059312	0	0.165	0	137	10647	0.425639844888534	0
CLEC11A	0.0050191154274955	0.0379326209756493	0.018850380870941	-2.48423227361582	0.022	0.251	0.0876494023904382	137	10647	0.693345334668819	0.0324008215384504
ZC3H18	0.00501921604406099	0.0379326209756493	0.00751990279723658	-2.77011385725225	0.007	0.199	0.0351758793969849	137	10647	0.267415136822573	0.0130724311867261
TMEM160	0.00502656463483067	0.0379618684151607	0.582469631664166	0.72516200374735	0.234	0.443	0.528216704288939	137	10647	0.879886759474352	1.78996002785258
HSPA12B	0.00503483609234346	0.0379980403013445	0	-144269501.595823	0	0.125	0	137	10647	0.156658551361286	0
S100A3	0.00505577531879255	0.0381297001064154	0	-144269502.21612	0	0.105	0	137	10647	0.149120684102698	0
PHTF2	0.0050787073949168	0.0382761973761927	0.223239491882528	1.16102794548512	0.117	0.223	0.524663677130045	137	10647	0.353591543648963	0.599700312277879
SPSB1	0.00508826825913916	0.0383217884830819	0	-144269501.604782	0	0.128	0	137	10647	0.153040644601461	0
C8orf59	0.00510319235360158	0.0384076814861062	0.451144289085004	0.822542739639256	0.182	0.39	0.466666666666667	137	10647	0.68809052067103	1.40422867532948
CEBPB	0.00512908177002625	0.0385722710057204	0.346567203526069	-1.39804705883874	0.146	0.535	0.272897196261682	137	10647	3.01158019675146	1.26208840773025
CTSS	0.00513255657240268	0.0385722710057204	0.102162860740936	-2.40863484211743	0.058	0.378	0.153439153439153	137	10647	2.41856418818513	0.32603173365103
CLMP	0.00513566478248984	0.0385722710057204	0	-144269502.151272	0	0.125	0	137	10647	0.189376052597671	0
PPP2R1A	0.00514245309404141	0.0385865848754439	0.107421099899605	-1.21821568928594	0.058	0.388	0.149484536082474	137	10647	0.664879657278093	0.344236515908853
NME1	0.00514464226095216	0.0385865848754439	0.0711133428140747	-1.76077412603548	0.036	0.287	0.125435540069686	137	10647	0.563315767779659	0.237094231912228
PCDH18	0.00515839624377768	0.0386631718463914	0	-144269502.080799	0	0.142	0	137	10647	0.234987496592871	0
SERINC3	0.00520049047770935	0.038951923530022	0.483982526223747	0.669225923256143	0.204	0.491	0.415478615071283	137	10647	0.973263949501143	1.40425462551403
ANXA8	0.00521408788959741	NA	0.0201309886139796	8.44823076499537	0.007	0	Inf	137	10647	0.00137790149251445	0.10468145197213
TMEM50A	0.00521821238670343	0.0390578544417658	0.926665463764404	0.536147270812455	0.321	0.618	0.519417475728155	137	10647	1.66924119633776	2.61449531819319
TCEA3	0.00526382492409788	0.0393722559264429	0	-144269501.59221	0	0.124	0	137	10647	0.145899388995758	0
SERTAD4-AS1	0.005307544985892	0.0396720811171503	0	-144269501.549271	0	0.124	0	137	10647	0.14803935080322	0
CD99L2	0.00531437601048537	0.0396959516785947	0	-144269501.318819	0	0.125	0	137	10647	0.152308556061876	0
RP3-477O4.14	0.00532410483945202	NA	0.10149503255359	3.40572835557675	0.044	0.021	2.09523809523809	137	10647	0.0484353969488852	0.404024094696729
KCNK17	0.00533143283036357	NA	0.0127325680952424	4.747216383135	0.015	0.002	7.5	137	10647	0.00361251818346899	0.0213046099662198
FAHD2A	0.00533899038566504	0.039852532201616	0	-144269501.314072	0	0.124	0	137	10647	0.143436727589558	0
MMD	0.0053426493718287	0.0398525855056505	0	-144269501.996242	0	0.148	0	137	10647	0.246949850734512	0
CTC-523E23.11	0.00534508731724418	NA	0.0430752966698564	4.15592414253685	0.022	0.007	3.14285714285714	137	10647	0.0152126848809296	0.146589270452982
PHF1	0.00535035465698198	0.0398608839226279	0	-144269501.41851	0	0.135	0	137	10647	0.19999945406466	0
TINAGL1	0.00535106707107578	0.0398608839226279	0.0277703737280421	-2.50951573755701	0.022	0.28	0.0785714285714286	137	10647	0.881980859631776	0.0614301300489033
CD99	0.00535572499128731	0.039868367551104	1.62519194794002	-0.492501629826794	0.438	0.788	0.555837563451777	137	10647	5.52884702443468	4.13676815079847
NEDD8	0.00536682818991195	0.0399237873459503	1.40935404455275	0.464054204554814	0.409	0.687	0.595342066957787	137	10647	2.31853982643192	3.76629247778932
IER5L	0.00538838683757123	0.0400568566474216	0.0213737780584542	-3.32859940903229	0.007	0.213	0.0328638497652582	137	10647	0.418174282692877	0.125008049544351
CDK12	0.00540700297086344	0.040167885242364	0.0540720729034216	-1.62741885411924	0.029	0.316	0.0917721518987342	137	10647	0.512336714044835	0.227916705642209
FEZ1	0.00544061761980332	0.0403901089013018	0	-144269501.601828	0	0.124	0	137	10647	0.156881672740781	0
ATP5G1	0.00544982724089223	0.0404266802046656	0.699966940451541	0.708558425475202	0.27	0.464	0.581896551724138	137	10647	0.984149502920249	2.03921041855416
ST6GALNAC6	0.00545295274088407	0.0404266802046656	0.00444380552860513	-2.7726260156191	0.007	0.196	0.0357142857142857	137	10647	0.257116240194746	0.00610035875622758
KCTD17	0.0054882594175855	0.0406608112858863	0	-144269501.333266	0	0.121	0	137	10647	0.133405143183529	0
TEC	0.00549950410876108	NA	0.0506750883098566	2.62730181269377	0.036	0.028	1.28571428571429	137	10647	0.0431420351871612	0.128240630869759
TCF7L1	0.00551435732640366	0.0408264460671934	0.0100444677361389	-2.95841980609097	0.007	0.201	0.0348258706467662	137	10647	0.29380979529668	0.0214037202417445
FOPNL	0.00552776407792162	0.040897958903294	0.163937888484424	1.34366850009146	0.08	0.156	0.512820512820513	137	10647	0.193608128372007	0.478887102565456
DNM1	0.00553594666423249	0.0409062723317063	0	-144269501.971307	0	0.14	0	137	10647	0.230349097967067	0
P3H1	0.00553673956664456	0.0409062723317063	0.03424319370115	-2.00599508720231	0.022	0.248	0.0887096774193548	137	10647	0.361173853392709	0.1467048959907
TMEM220-AS1	0.00553757298665718	NA	0.0421658780307124	3.14697557391369	0.022	0.014	1.57142857142857	137	10647	0.0160129075781868	0.150377601604429
EVA1B	0.00554013291544598	0.0409062723317063	0.111549728087381	-1.20348818344437	0.058	0.402	0.144278606965174	137	10647	0.820723928776152	0.443411731952218
EFCAB2	0.0055606649536191	0.0410301126699427	0.0909351236771099	1.84338222860845	0.044	0.073	0.602739726027397	137	10647	0.0758365732204885	0.361065745131251
DNMBP	0.00558960903417939	0.0412158131013511	0	-144269501.346018	0	0.125	0	137	10647	0.149620303401772	0
TSHZ1	0.00559396942485647	0.0412201136620248	0.0192736030823319	-2.82743642529199	0.007	0.2	0.035	137	10647	0.270411060579241	0.0924973643327619
TMEM47	0.00560803012753931	0.0412958385842351	0.0214539147261814	-2.26734089104094	0.015	0.23	0.0652173913043478	137	10647	0.348410829521447	0.0494815550381648
NKIRAS2	0.00561931871944348	0.0413510621613531	0.00972294090645831	-2.72825566497402	0.007	0.196	0.0357142857142857	137	10647	0.241530607951082	0.0201786627993167
EGFR	0.00562483238000387	0.0413637437755945	0	-144269502.086081	0	0.146	0	137	10647	0.247412513494433	0
FAHD1	0.00563315126578587	0.0413970234097786	0	-144269501.340901	0	0.12	0	137	10647	0.129420759276586	0
NFE2L3	0.00565626435374763	0.0415389050420242	0.0698029741958599	2.07103495198511	0.044	0.05	0.88	137	10647	0.0664873850135244	0.252825039841394
CREB3L1	0.00566403520237163	0.0415680001099406	0	-144269502.175762	0	0.109	0	137	10647	0.161471053961092	0
CORO1C	0.00567314814692434	0.0415876166979017	0.0957194616579413	-1.42693093982706	0.044	0.341	0.129032258064516	137	10647	0.582821169412011	0.402918761723878
ZFP36	0.00567432981427432	0.0415876166979017	8.30289935267286	0.543270994643683	0.745	0.811	0.918618988902589	137	10647	11.8748981320843	17.9863789010159
PPP1R26	0.00568317901575501	NA	0.0313633930955808	2.34671530180105	0.029	0.031	0.935483870967742	137	10647	0.0319067692205535	0.0708543132337625
SRPX	0.00568793921184195	0.0416593829656585	0	-144269502.582059	0	0.163	0	137	10647	0.352958021699187	0
WNK1	0.00569378795935823	0.041674250838683	0.167105728277136	-0.87859614293478	0.109	0.524	0.208015267175573	137	10647	1.20823513224612	0.421428440131709
HIPK3	0.00570746538679646	0.0417283844077543	0.052056881149706	-1.54131122369593	0.036	0.354	0.101694915254237	137	10647	0.625043478144057	0.154537563470078
HSPA13	0.00570883147812492	0.0417283844077543	0.201661368014038	1.16292575958906	0.109	0.2	0.545	137	10647	0.259017345430144	0.589978778388314
RP11-666O2.2	0.00573186564407577	NA	0.0324446685106756	3.51570089683907	0.015	0.01	1.5	137	10647	0.0183143254522823	0.121811562824045
HCFC2	0.00573654967879441	0.041902922787606	0	-144269501.340357	0	0.125	0	137	10647	0.150731719036286	0
SNTB2	0.00575917459836799	0.0420196539747692	0.109794694331296	-1.2447713936564	0.066	0.396	0.166666666666667	137	10647	0.891446139852022	0.296924526040441
HLA-DMA	0.00576023113225096	0.0420196539747692	0.0323973683254293	-3.20662595113877	0.022	0.303	0.0726072607260726	137	10647	1.81773148275423	0.0883532162234666
WRN	0.00576758056548956	0.0420451614637192	0	-144269501.335289	0	0.124	0	137	10647	0.160990182222118	0
AC010226.4	0.00579738021051827	NA	0.0750991309889617	2.35581242973916	0.036	0.038	0.947368421052632	137	10647	0.0478898920383456	0.266761942234397
RBMS3	0.00582415830009364	0.0424292653731121	0.0291997082833055	-1.79344925313201	0.022	0.314	0.0700636942675159	137	10647	0.645788118187335	0.074297317008448
ALS2CR12	0.0058285415365515	NA	0.0193906289855768	4.68121643901689	0.015	0.002	7.5	137	10647	0.0026523469063633	0.0540257871463177
HIF1A	0.00584008436280222	0.0425169050375321	0.314550293399463	-0.974494469459678	0.139	0.559	0.24865831842576	137	10647	1.94409024479618	1.13159388495638
AP006621.5	0.00585463162406485	0.0425836977154817	0.0757033797490902	2.23253339756899	0.036	0.042	0.857142857142857	137	10647	0.0537603251803562	0.269510502780621
GBP1	0.00585706316053679	0.0425836977154817	0.00900954972512236	-3.02589916761124	0.007	0.196	0.0357142857142857	137	10647	0.29937268427765	0.0176427904855041
NFIX	0.00586297345294782	0.0425982884767108	0.0572300939743366	-2.20654164935794	0.029	0.288	0.100694444444444	137	10647	0.693832721147194	0.179387271995457
TJP1	0.00587491131963266	0.0426566249042922	0.0517104071530652	-1.38381760666071	0.029	0.33	0.0878787878787879	137	10647	0.624743871639183	0.211319317759959
TAF8	0.00588902280282189	0.0426987073251825	0.105733926791553	1.39811343368809	0.058	0.136	0.426470588235294	137	10647	0.17508494801332	0.307062698393804
IST1	0.0058913990317771	0.0426987073251825	0.28826200657607	0.983843703827382	0.139	0.295	0.471186440677966	137	10647	0.457020953261962	0.934408033467833
PGRMC2	0.00589244508675202	0.0426987073251825	0.0350770021847506	-1.82007982521863	0.022	0.272	0.0808823529411765	137	10647	0.388361786343286	0.114846457770587
SND1-IT1	0.00591772352440292	0.0428126150065821	0.0916049008383111	1.846872354914	0.051	0.068	0.75	137	10647	0.0883796384538565	0.351644920740416
EDEM2	0.00592163237797555	0.0428126150065821	0.174745542117656	1.34393563108302	0.088	0.152	0.578947368421053	137	10647	0.204513340777318	0.589670298636577
NDRG2	0.00592907064149076	0.0428126150065821	0.249872610466997	1.72597992295945	0.102	0.126	0.809523809523809	137	10647	0.249174025873588	0.864741544880709
LAP3	0.00593335230441946	0.0428126150065821	0.0559692785549788	-1.1825118998293	0.044	0.392	0.112244897959184	137	10647	0.774243917141591	0.125512609266456
RIN2	0.00593428170147051	0.0428126150065821	0.0509073003648497	-1.96757293166019	0.022	0.277	0.0794223826714801	137	10647	0.437730536729022	0.239233592515772
C22orf39	0.00593472074862828	0.0428126150065821	0.21425584395379	1.27015252810646	0.088	0.179	0.491620111731844	137	10647	0.245330636317296	0.925331419225945
FBL	0.005937737513559	0.0428126150065821	0.0761449781267711	-1.29716804219825	0.044	0.365	0.120547945205479	137	10647	0.645976319966801	0.247587064267501
GUCY1A3	0.00593954908090949	0.0428126150065821	0.0168585430602437	-3.86679567578745	0.007	0.212	0.0330188679245283	137	10647	0.550331104019262	0.064807101467342
ZNF644	0.0059591411055185	0.0429254830920947	0.285221919481413	0.916744891512843	0.139	0.318	0.437106918238994	137	10647	0.519384310972657	0.878283724250256
PRG2	0.00602084144085398	NA	0.00825209187513987	5.3331033271568	0.007	0.001	7	137	10647	0.000660597759904259	0.0152042512099922
HOXD-AS2	0.00602175455266138	0.0433478940852201	0	-144269501.358537	0	0.119	0	137	10647	0.123802579228766	0
BNIP2	0.00604130366155077	0.0434599517854341	0.412157654622014	0.749619355565296	0.168	0.427	0.39344262295082	137	10647	0.792152906057033	1.50671192462288
AP3M2	0.00606438097665901	0.043597226349328	0	-144269501.46783	0	0.124	0	137	10647	0.188564366812728	0
VAMP5	0.00607317768561302	0.0436317235570078	0.158708388325558	-0.895292746562006	0.073	0.527	0.138519924098672	137	10647	1.57256978664641	0.580821134524905
PDGFRA	0.00609903035067548	0.0437881793721785	0.011348301439031	-4.31049747790475	0.007	0.204	0.0343137254901961	137	10647	0.685457775741206	0.0269524275107583
NECAP1	0.00610298000779653	0.0437881793721785	0.165359877726344	1.43175536895484	0.08	0.139	0.575539568345324	137	10647	0.206623896758291	0.593275250818954
PTTG1IP	0.00611104405584027	0.0437977020611786	0.191737913200685	-0.888398558105955	0.095	0.494	0.192307692307692	137	10647	1.07414336411682	0.681975638458311
PLXDC1	0.00611233393559745	0.0437977020611786	0	-144269502.363422	0	0.154	0	137	10647	0.312337375200986	0
ZC3H14	0.00611816103614215	0.0438106898867581	0.00385621826975191	-2.73446117952904	0.007	0.191	0.0366492146596859	137	10647	0.238553526327952	0.00506808373666408
MAP3K13	0.00613455617804867	0.0438992862760952	0.0169227474540965	-2.13222911535741	0.015	0.238	0.0630252100840336	137	10647	0.31738476108871	0.0457898354562086
POLR2K	0.00615468630028708	0.044014476798842	0.48675629072766	0.741442427753796	0.197	0.427	0.46135831381733	137	10647	0.810405853571863	1.74004388184423
DHX32	0.00619183628953477	0.0442511522119797	0	-144269501.291317	0	0.12	0	137	10647	0.126389374480614	0
RAPGEF1	0.00621344233299524	0.0443765027355871	0.0255663965649096	-1.94407996782555	0.022	0.287	0.0766550522648084	137	10647	0.495730036620026	0.0608682213630794
GALNT6	0.00622568259614652	0.0444348424929673	0.109370507158654	1.52293215922222	0.058	0.102	0.568627450980392	137	10647	0.146612339580546	0.35828746875473
NREP	0.00623284876551661	0.0444569141033221	0.0929983000935215	-1.49009275422183	0.058	0.338	0.171597633136095	137	10647	0.721687558806531	0.363438311177241
PLXNB2	0.00626346281245238	0.0446460938421246	0.0151277480170844	-2.1624632646769	0.007	0.251	0.0278884462151394	137	10647	0.388934791323336	0.0497979834224094
MFAP2	0.00627343590165316	0.0446879934691521	0.0123332479900207	-3.14599930687895	0.007	0.178	0.0393258426966292	137	10647	0.277414811533172	0.0318387645526607
HSPE1	0.00628136622676108	0.0447152965640207	0.707604136925864	0.677563919833238	0.255	0.507	0.502958579881657	137	10647	1.26913870427971	2.48174283358306
ATP8B1	0.00632857604333449	0.0450179757233533	0.00972294090645831	-2.99437399669893	0.007	0.178	0.0393258426966292	137	10647	0.263994011067833	0.0201786627993167
CHN2	0.00633213531891755	0.0450179757233533	0.14917987243564	1.87403486954579	0.073	0.089	0.820224719101124	137	10647	0.155596412726466	0.473414432657239
LYRM5	0.00634399295589546	0.045072913494588	0.209487269737126	1.1879257200788	0.102	0.197	0.517766497461929	137	10647	0.256528211115328	0.669065327398784
ITGB4	0.00637679985102096	0.0452765236006452	0	-144269502.22403	0	0.145	0	137	10647	0.271577125198316	0
FASTKD1	0.0063850729558527	0.045278830410985	0.0704312261560367	1.98065741956794	0.044	0.055	0.8	137	10647	0.0597946192887538	0.215451760495417
ACE	0.00638741965537601	0.045278830410985	0	-144269501.765734	0	0.134	0	137	10647	0.20103550207739	0
MRPL11	0.00638957196306395	0.045278830410985	0.0772673312380086	-1.36227012478801	0.044	0.346	0.127167630057803	137	10647	0.530851494156519	0.295369570275913
WASL	0.00639881418731229	0.0453148989137826	0.044010711043367	-1.61347017090576	0.029	0.298	0.0973154362416108	137	10647	0.424752701414467	0.112972718031093
SESTD1	0.00641126119727574	0.0453513396692851	0.0339406677516376	-1.9179701912578	0.022	0.271	0.0811808118081181	137	10647	0.427894877729059	0.130344544454464
TMX4	0.00641278305755577	0.0453513396692851	0.430946133256431	0.807753712842052	0.197	0.38	0.518421052631579	137	10647	0.710480092522994	1.22809379493859
DIXDC1	0.00641771127296471	0.0453513396692851	0.0183145301591814	-1.97381598670518	0.015	0.245	0.0612244897959184	137	10647	0.36896281979432	0.0449992543298849
AVEN	0.00642058277183592	0.0453513396692851	0	-144269501.432203	0	0.113	0	137	10647	0.106325811086644	0
AP1S1	0.00643642593934554	0.0454138770908158	0.0345038251163072	-1.86915956942177	0.022	0.251	0.0876494023904382	137	10647	0.328850972229163	0.113560854424907
LSM4	0.00643775935668396	0.0454138770908158	0.511394662393896	0.780599684838608	0.226	0.396	0.570707070707071	137	10647	0.74760892961532	1.47991204379902
AEBP2	0.00645253470931235	0.0454887023790217	0.189144825709858	1.24265942224589	0.088	0.183	0.480874316939891	137	10647	0.269823066434582	0.661165725565212
MAN1B1	0.00649234103424587	0.0457397790230634	0.0380097784647753	-1.78234460587208	0.022	0.273	0.0805860805860806	137	10647	0.406872890964604	0.135367044259816
IDI2-AS1	0.00649580196546262	NA	0.0144441228467329	6.65086084181272	0.007	0	Inf	137	10647	0.0011122320738975	0.0447642226516331
TMEM65	0.00650679718349122	0.045812050105445	0.0072380096511131	-2.71246367321068	0.007	0.198	0.0353535353535354	137	10647	0.263939238770774	0.0123062324259534
SIK2	0.00653608645399426	0.0459365237582608	0	-144269501.318197	0	0.124	0	137	10647	0.149123202038386	0
ZDHHC2	0.00653655370067518	0.0459365237582608	0.190270845786426	1.30399757049463	0.095	0.168	0.56547619047619	137	10647	0.240973048022711	0.62080208112491
PSMA7	0.00653710449890764	0.0459365237582608	0.944539732561137	-0.515601729436507	0.328	0.757	0.4332892998679	137	10647	3.70967588469759	2.49022134101054
EP400	0.00657773349434352	0.0461922816111781	0.0192492757767395	-2.68491058542572	0.007	0.193	0.0362694300518135	137	10647	0.246410685046854	0.0921715763719496
HMGN4	0.00658503065898157	NA	0.0666125427125839	2.18720684920251	0.036	0.041	0.878048780487805	137	10647	0.0446614051920073	0.252877801525058
DNAJC5	0.00659108926593895	0.0462415331851645	0.0124875371602433	-2.73713973547899	0.007	0.195	0.0358974358974359	137	10647	0.268316612602064	0.0326644982877162
TRADD	0.00659379943353172	0.0462415331851645	0.0104019117998637	-2.71439223378569	0.007	0.193	0.0362694300518135	137	10647	0.244208758822342	0.0228293509648231
PNPLA2	0.00659745873447275	0.0462415331851645	0.00637593681150328	-2.11844974702746	0.007	0.237	0.029535864978903	137	10647	0.355469210280805	0.0101361674733282
C19orf43	0.00665701285930496	0.046628999572269	0.780283583464677	0.500079722971204	0.285	0.618	0.461165048543689	137	10647	1.6924928644639	2.26477225994048
PCMTD2	0.00667410040258573	0.0467187028181001	0.00703102909652653	-2.82779840735417	0.007	0.211	0.033175355450237	137	10647	0.326846607451402	0.0117619289902892
MESDC1	0.00667907904458991	0.0467235830856473	0.0459834550965907	-1.87828817352763	0.022	0.268	0.082089552238806	137	10647	0.396232221172586	0.160964747906883
AP4S1	0.00670296143832835	0.0468606138222148	0.0593373659667678	1.95032449539693	0.036	0.057	0.631578947368421	137	10647	0.0699472756156524	0.171922826412829
EI24	0.00671946574531556	0.0469459216892629	0.0665384549442636	-1.2972523295753	0.036	0.345	0.104347826086957	137	10647	0.535659903650728	0.327395675412433
HNMT	0.00672685616588231	0.0469674864608277	0.0317743203054655	-2.6568106327481	0.015	0.262	0.0572519083969466	137	10647	0.535253487425321	0.110478937407296
EIF6	0.00674511492895462	0.0470648588361137	0.102972897415217	-1.24691224628635	0.058	0.376	0.154255319148936	137	10647	0.643196131147832	0.339504809739827
VPS16	0.00676148525842261	0.0471011995873275	0	-144269501.223919	0	0.118	0	137	10647	0.142487445435251	0
PPP1R35	0.00676401163902676	0.0471011995873275	0.159320679279012	1.10616980329326	0.095	0.223	0.426008968609865	137	10647	0.352806136232713	0.40131128581229
TRIM41	0.00676473471566763	0.0471011995873275	0.0892465928773776	1.65686633955005	0.058	0.086	0.674418604651163	137	10647	0.104089060303359	0.298016141918431
LOXL1	0.00676758736854481	0.0471011995873275	0.0108920156977133	-3.79541307506872	0.007	0.164	0.0426829268292683	137	10647	0.373347911353254	0.0248989917112047
LPAR5	0.00676868972857665	NA	0.0601971799760257	3.39233704669897	0.029	0.014	2.07142857142857	137	10647	0.025242233270468	0.239065754193391
COX6A1	0.00678624681726174	0.0472009633631468	1.08084610063556	0.463052071612546	0.35	0.673	0.520059435364042	137	10647	2.16432100217914	2.99750203663945
PDHB	0.00679984393333077	0.0472654120028272	0.0333334432512897	-1.76744754582654	0.022	0.272	0.0808823529411765	137	10647	0.366325606057708	0.0848993777366622
LRP11	0.00680801752830398	0.0472921039378621	0	-144269501.297847	0	0.118	0	137	10647	0.130406647384231	0
HES4	0.00682160260130628	0.0473563290000353	0.0835161118583454	-2.20743070164876	0.036	0.289	0.124567474048443	137	10647	0.885989233077144	0.348352164338879
JAZF1	0.00682944481954387	0.0473806302070453	0.18476464739033	1.27993672240658	0.088	0.169	0.520710059171598	137	10647	0.221588831785133	0.5805579893145
RGMB	0.00683923520269439	0.0474184077299897	0	-144269501.595938	0	0.11	0	137	10647	0.11515082044514	0
TEK	0.00684936648644098	0.0474584993438288	0.00278214364128493	-3.65221215778559	0.007	0.194	0.0360824742268041	137	10647	0.449458401757407	0.0033810072657097
C1orf198	0.00686616955700226	0.0475447388169833	0	-144269501.314252	0	0.118	0	137	10647	0.137109855116764	0
PLAU	0.00688567929648589	0.0476495993421373	0.0321429257980712	-2.80093657432119	0.015	0.227	0.066079295154185	137	10647	0.5048041746166	0.115817368233698
GLT8D2	0.00693636954286893	0.0479427076742731	0	-144269501.912784	0	0.137	0	137	10647	0.220097543028445	0
PODN	0.00693682171883783	0.0479427076742731	0	-144269503.134105	0	0.182	0	137	10647	0.537022184885266	0
AIDA	0.00696628801329702	0.0480923689737515	0.0867292341958865	-1.33852418925556	0.044	0.345	0.127536231884058	137	10647	0.556045174714939	0.299240607776335
AKAP1	0.00696728996128481	0.0480923689737515	0	-144269501.541141	0	0.132	0	137	10647	0.202866255284363	0
AP3D1	0.00698490570943687	0.0481834867301419	0.0456235047907496	-1.60223394922008	0.029	0.294	0.0986394557823129	137	10647	0.423032609380134	0.143606685723381
TELO2	0.00700193713278608	0.0482704611055556	0	-144269501.253027	0	0.116	0	137	10647	0.149596191896224	0
CYB5D1	0.00702364096591379	0.0483895163263997	0.0654419994936961	1.93687700431632	0.044	0.066	0.666666666666667	137	10647	0.109727346075116	0.196116564420736
CDH5	0.00702851249027973	0.048392527953579	0.025131675592011	-2.29086047665215	0.015	0.255	0.0588235294117647	137	10647	0.875427898447696	0.0829294262364727
NEDD1	0.00707437416437764	0.0486775821285329	0.118825150844934	1.44084433226026	0.066	0.123	0.536585365853659	137	10647	0.153805651078116	0.33759862046648
ISOC1	0.00708380262358022	0.0487117441910088	0.0818174348237297	1.64725114397801	0.058	0.085	0.682352941176471	137	10647	0.102121442088989	0.237829218315503
SRSF9	0.00713141236050106	0.0490082513162142	0.894123203080499	0.557507491928456	0.307	0.579	0.530224525043178	137	10647	1.43570405524297	2.61143310411405
CADPS2	0.00719900743643725	0.0494416413806418	0	-144269501.438434	0	0.116	0	137	10647	0.1343077265898	0
FKBP11	0.00721640443614259	0.0495299506991346	0.0638381511626962	-1.67104458170991	0.036	0.292	0.123287671232877	137	10647	0.595431754773418	0.187189623966412
SDF2L1	0.0072390481156939	0.0496541370751524	0.313299440969302	0.912657769669732	0.146	0.314	0.464968152866242	137	10647	0.57704283900534	0.903063954687259
PPP2R5E	0.00724609825977382	0.0496712753196682	0.349605090755807	0.867058394754328	0.161	0.334	0.482035928143713	137	10647	0.564280863078344	1.11062074302974
YY1	0.00726930507321976	0.0497990748675751	0.661932312977164	0.564685626373905	0.255	0.552	0.46195652173913	137	10647	1.3005773673441	1.90020116435386
SFT2D2	0.00728151167817095	0.0498514033524966	0.0941195072327456	-1.27789392502548	0.051	0.391	0.130434782608696	137	10647	0.708459664989616	0.283789848047469
CCDC149	0.00730993267633363	0.0500146052017736	0	-144269501.2266	0	0.118	0	137	10647	0.136335863158097	0
SCAF11	0.0073182392841058	0.0500400659821094	0.642011005000513	0.568439004698784	0.234	0.59	0.396610169491525	137	10647	1.53333663395905	2.0791903024848
NRDC	0.00732548899208983	0.0500582726178311	0.0576580970964458	-1.44635584964703	0.036	0.324	0.111111111111111	137	10647	0.511870600289955	0.18300671508287
LINC00028	0.00732832119138677	NA	0.0189322393894624	7.04185557038573	0.007	0.001	7	137	10647	0.00155368871317273	0.0880211700631295
FAM13B	0.00734604805544757	0.0501529682781865	0.155442774178127	1.28297368749813	0.095	0.169	0.562130177514793	137	10647	0.244022561051661	0.4784477201233
RPS18	0.00734853809922296	0.0501529682781865	41.4788836272819	0.244349611389983	0.985	0.978	1.00715746421268	137	10647	41.9471105951791	50.0541543226826
RP5-1011O1.3	0.00739102898052805	NA	0.0109028392202748	7.44785300469219	0.007	0	Inf	137	10647	0.000450013663702824	0.0249462559957622
NSD1	0.00739867041099112	0.0504350889370449	0.0274500905194714	-1.57257144257001	0.029	0.304	0.0953947368421053	137	10647	0.482663657300362	0.0523439954214748
MFSD6	0.00739911824321533	0.0504350889370449	0.107715608441287	1.46557505800141	0.066	0.122	0.540983606557377	137	10647	0.173617891171201	0.308174965895533
ELMO1	0.00742458963649445	0.050527808396838	0.218715783564258	1.17688259729217	0.109	0.212	0.514150943396226	137	10647	0.341404441958424	0.687626656213678
NDUFA6	0.00743227403746373	0.050527808396838	0.425006593844341	0.817580588335295	0.19	0.352	0.539772727272727	137	10647	0.622266530253547	1.38511231281236
TNKS1BP1	0.00743433944189481	0.050527808396838	0.00278214364128493	-2.72778312233524	0.007	0.182	0.0384615384615385	137	10647	0.209079850346409	0.0033810072657097
STAM	0.00743652259007707	0.050527808396838	0.146419288518644	1.29787566700172	0.08	0.155	0.516129032258065	137	10647	0.207433147459051	0.526870693697085
SOD3	0.00743821585503832	0.050527808396838	0.0223639230141606	-3.79764387141832	0.015	0.255	0.0588235294117647	137	10647	1.15097327440314	0.051851419221963
ARSB	0.00744050106237686	0.050527808396838	0	-144269501.22152	0	0.116	0	137	10647	0.13562070287247	0
ANO6	0.00746362955465316	0.0506276824681112	0.0542735444449285	-1.32298123315448	0.036	0.346	0.104046242774566	137	10647	0.543662842892205	0.16151556541117
COL5A3	0.0074648474925909	0.0506276824681112	0.011348301439031	-4.16934733605159	0.007	0.168	0.0416666666666667	137	10647	0.505837878223512	0.0269524275107583
USP40	0.00747084439701313	0.0506276824681112	0	-144269501.226451	0	0.116	0	137	10647	0.137324031449517	0
KIAA1522	0.00747376490938579	0.0506276824681112	0.14097683720952	1.58174633778964	0.066	0.098	0.673469387755102	137	10647	0.111065806058422	0.506185201694044
ACKR3	0.0075183795422072	0.0508787352952112	0.0193503897106513	-3.3296650827847	0.015	0.23	0.0652173913043478	137	10647	0.729967170317578	0.0397463560705738
MBNL1	0.00752015028233993	0.0508787352952112	0.57550058171803	-0.565695975644406	0.234	0.721	0.324549237170596	137	10647	2.66693854778925	1.70351758826941
FTCDNL1	0.00752199251881791	NA	0.0407995106708623	3.64020485716215	0.022	0.009	2.44444444444444	137	10647	0.0143631283966404	0.129563131365684
C16orf54	0.00755132961339163	0.0510580297837316	0.158139974071485	2.98373951964674	0.08	0.044	1.81818181818182	137	10647	0.128962370571821	0.558232342322007
SLC2A10	0.00759491225982581	0.051320914855405	0.102100527582319	1.5755274843876	0.058	0.096	0.604166666666667	137	10647	0.099075404808929	0.291329628614165
PPP1R14B	0.00761214094272129	0.0514055037796519	0.421676810944392	-0.937649647223408	0.182	0.546	0.333333333333333	137	10647	2.17612695996812	1.29786942471812
LINC01197	0.00762403466108365	0.0514432417845276	0	-144269501.466521	0	0.119	0	137	10647	0.160614280590436	0
ZNF850	0.00762905135735745	NA	0.0489254302174864	2.55082528324609	0.029	0.025	1.16	137	10647	0.027406860506041	0.184495944266778
RBMX	0.00763134890568531	0.0514432417845276	0.447306873881456	0.711572028171024	0.19	0.433	0.438799076212471	137	10647	0.874969631660519	1.36566511744457
TFEB	0.00763920253674167	0.0514432417845276	0	-144269501.329918	0	0.126	0	137	10647	0.176322028237677	0
ID4	0.00764042212667837	0.0514432417845276	0	-144269503.337121	0	0.172	0	137	10647	0.566373658156582	0
CREM	0.00764549744677139	0.0514432417845276	0.404213658313606	1.02054773963781	0.161	0.343	0.469387755102041	137	10647	0.873098079910545	1.54286841091061
HTATIP2	0.00764601284472681	0.0514432417845276	0.192441746333959	1.26442481263608	0.095	0.169	0.562130177514793	137	10647	0.229547769328322	0.632699296105306
MAPK3	0.0076519839255355	0.0514516947500733	0.0420468057001311	-1.59863277037739	0.029	0.288	0.100694444444444	137	10647	0.432283032227342	0.149636784162137
BCL11A	0.00766525844981096	0.0514925860100793	0.140488320792794	3.13619004237806	0.066	0.029	2.27586206896552	137	10647	0.0755795854597119	0.488674184010338
RRAGA	0.00766750226943818	0.0514925860100793	0.372840294268067	0.881214473784866	0.153	0.325	0.470769230769231	137	10647	0.483004728805073	1.27530417876507
MED14OS	0.00768424302957525	NA	0.0697547571446262	2.58033767769191	0.029	0.027	1.07407407407407	137	10647	0.033751979584157	0.276527489978709
PLIN3	0.00769230192920123	0.0516273622099465	0.0679312226157829	-1.41977540273044	0.036	0.335	0.107462686567164	137	10647	0.590350821562216	0.204163306257565
ABCC11	0.00769719055923777	NA	0.0120253777491683	6.99121765192933	0.007	0	Inf	137	10647	0.00066729992978547	0.0302413685927614
RP4-607I7.1	0.00771201079770572	NA	0.0160467627731891	6.32224051060209	0.007	0.001	7	137	10647	0.00156407151399875	0.0573339584924988
RIC8A	0.00773268109496277	0.0518359129061586	0.00664909046417539	-2.07077283099781	0.015	0.223	0.0672645739910314	137	10647	0.277441777711465	0.00844909100237378
EBAG9	0.00773287512244352	0.0518359129061586	0.157323936156445	1.1863745542511	0.088	0.179	0.491620111731844	137	10647	0.229335130279336	0.467108588353001
B3GNT8	0.00779333522583782	NA	0.060433245225864	2.52402205799221	0.029	0.028	1.03571428571429	137	10647	0.0343531910907331	0.22553657285625
VCAM1	0.0078076785596474	0.0522824133290129	0	-144269502.290036	0	0.137	0	137	10647	0.265440317737953	0
NDUFB11	0.00780906567637597	0.0522824133290129	0.897289607367633	0.519153170809006	0.307	0.607	0.505766062602965	137	10647	1.69862235276208	2.75459602537376
GNAI3	0.00781563705091851	0.0522943268771758	0.15358570333353	-0.916733904597317	0.088	0.46	0.191304347826087	137	10647	0.933601236024843	0.45355137857179
ZNF675	0.00782598494008137	0.0523008399160151	0.0763581797931403	1.93366395950254	0.044	0.057	0.771929824561403	137	10647	0.072762962802404	0.262392055981612
EVI5	0.007826195508371	0.0523008399160151	0.0363042207663147	-1.81533330415722	0.022	0.263	0.0836501901140684	137	10647	0.372163383134247	0.12020710009514
RP11-126K1.6	0.00783079555333583	NA	0.0534598494432315	3.09647204500976	0.022	0.015	1.46666666666667	137	10647	0.0203269792495045	0.224827578389158
LGALS3BP	0.00783173740741297	0.0523032653372491	0.0213466490914911	-2.48574316943486	0.015	0.261	0.0574712643678161	137	10647	0.662613545805988	0.0580255869616996
WDR61	0.00784035032893518	0.0523032653372491	0.0431572500599668	-1.73611668649432	0.022	0.273	0.0805860805860806	137	10647	0.379496488904528	0.147941709406491
PAK2	0.00784582401854581	0.0523032653372491	0.693404511434929	0.591531313870484	0.234	0.552	0.423913043478261	137	10647	1.3732215055343	2.62205400312133
RP11-254F7.2	0.00785199352217895	0.0523032653372491	0.0945637860656223	2.06672424709528	0.044	0.054	0.814814814814815	137	10647	0.0758098263900443	0.330929652749156
ADAM15	0.0078548250455509	0.0523032653372491	0.0649410582453349	-1.56521536936642	0.036	0.329	0.109422492401216	137	10647	0.862233854996978	0.180636812121552
PRTFDC1	0.00785531493519209	0.0523032653372491	0	-144269501.414036	0	0.112	0	137	10647	0.125362298906402	0
E4F1	0.00787078064929813	0.0523426060741578	0.117726732229487	1.50930882298359	0.066	0.11	0.6	137	10647	0.147130167691944	0.340898883353381
PALMD	0.00787081614292064	0.0523426060741578	0.0392632005152733	-2.10313159699471	0.029	0.283	0.102473498233216	137	10647	0.888279965538196	0.0846356550958732
RP4-681N20.5	0.00787566445343535	NA	0.0120253777491683	7.11688544613562	0.007	0	Inf	137	10647	0.000553035734671994	0.0302413685927614
SMAD7	0.00790596934036336	0.0525443626135112	0	-144269501.407736	0	0.121	0	137	10647	0.169733230103172	0
TRAF7	0.00792845472014895	0.0526617324169115	0.0163572015747737	-2.06716438950739	0.015	0.227	0.066079295154185	137	10647	0.295200214822083	0.0355139826945215
CAPN1	0.00793454607865927	0.0526701346450174	0.0294423524296477	-1.55972938362572	0.015	0.3	0.05	137	10647	0.418818270835273	0.0932651472849534
MTUS1	0.00795986741006918	0.0527872482803122	0.0862964269971722	-1.64687960454595	0.051	0.34	0.15	137	10647	1.06605693171529	0.239121495241615
DCPS	0.00796186297712764	0.0527872482803122	0	-144269501.206383	0	0.114	0	137	10647	0.12071402189072	0
PTPRF	0.00797678734851882	0.0528350494815268	0	-144269501.586678	0	0.114	0	137	10647	0.153030372813902	0
ATP5J	0.00797875575419739	0.0528350494815268	1.00980418090872	0.46999059682472	0.328	0.647	0.506955177743431	137	10647	1.96562474456074	2.93135088893818
FBXO17	0.00800895091710922	0.0530028389074669	0	-144269501.467643	0	0.119	0	137	10647	0.154585570705741	0
ARL8B	0.00806462252615263	0.0533389246229719	0.311515376697592	0.900296019867938	0.139	0.326	0.42638036809816	137	10647	0.53558605366151	1.00304311838481
CMC1	0.00808810635138808	0.0534618441021794	0.242370386590682	1.08694420054776	0.095	0.236	0.402542372881356	137	10647	0.375589931752971	1.05237869703717
ARHGEF12	0.00814714900127847	0.0538195139533608	0.0649873707969619	-1.28848143741896	0.044	0.343	0.128279883381924	137	10647	0.576050498801754	0.212431597966015
SMAD9	0.00818529464222625	0.0540282647644698	0	-144269501.344365	0	0.114	0	137	10647	0.132399470052192	0
NDN	0.00818865114271356	0.0540282647644698	0.00723831247518469	-2.36298448285584	0.015	0.219	0.0684931506849315	137	10647	0.367690114650022	0.00948136602193727
MAF1	0.00820373402988988	0.0540950752073645	0.0377860378119155	-1.28651789831657	0.044	0.35	0.125714285714286	137	10647	0.574732368851764	0.0657948425791528
VWF	0.00821360811535396	0.0541274790838513	0.0923035950842754	-2.19752341481497	0.044	0.345	0.127536231884058	137	10647	3.79022855319001	0.416598539215414
B4GALT2	0.008250275818626	0.0543281940122924	0.0160023876970661	-2.80876277409463	0.007	0.17	0.0411764705882353	137	10647	0.193029910309346	0.0569483801226505
KIF13B	0.00825402232863381	0.0543281940122924	0.126349639014051	1.35346843580163	0.08	0.138	0.579710144927536	137	10647	0.177248652021644	0.340659000130959
EIF4A2	0.0082822642782487	0.0544565575696398	0.733782960036379	0.701281540516985	0.248	0.564	0.439716312056738	137	10647	1.50940395470882	2.54829712711375
NSMF	0.00828350458770293	0.0544565575696398	0	-144269501.169869	0	0.115	0	137	10647	0.143512454766424	0
EDIL3	0.00829245547999907	0.0544825807665442	0.0108920156977133	-3.92504389921793	0.007	0.168	0.0416666666666667	137	10647	0.451209346298723	0.0248989917112047
CALHM2	0.00834054340453897	0.0547447486985984	0.0328457018532171	-2.12890477822085	0.015	0.237	0.0632911392405063	137	10647	0.321470240491514	0.121018592510274
PPP1CB	0.00834239137595245	0.0547447486985984	1.01126966485089	0.501361255206355	0.336	0.659	0.509863429438543	137	10647	2.08969759898339	2.72289320214471
CXCL14	0.0083513307330392	0.054770476135611	0.173253885297863	-3.01840619247054	0.058	0.277	0.209386281588448	137	10647	9.88897860052108	1.15350805938817
TBC1D16	0.00835703111662907	0.0547749432887526	0	-144269501.230534	0	0.114	0	137	10647	0.129687940691482	0
FSIP1	0.0083582531868922	NA	0.0288548357535976	3.86003761804472	0.015	0.007	2.14285714285714	137	10647	0.00698670165289426	0.087870581911642
SEPT10	0.00837151226710456	0.0548369227916639	0.0547932064478485	-1.47935445288788	0.036	0.298	0.120805369127517	137	10647	0.454472132775487	0.151914204635968
CEP95	0.0083778743911414	0.0548456768029551	0	-144269501.350149	0	0.124	0	137	10647	0.183503634672259	0
SNHG15	0.0084049035437819	0.0549896357154028	0.0109143605491357	-2.26992483942658	0.015	0.234	0.0641025641025641	137	10647	0.391323100548764	0.0168300127269533
PECAM1	0.00841538763242073	0.0550252398038391	0.190202046631692	-1.35150828689217	0.088	0.438	0.200913242009132	137	10647	2.77888836226324	0.669203563504933
PIGT	0.00842349291598236	0.0550452564024644	0.106010520225666	-1.05966526671795	0.066	0.408	0.161764705882353	137	10647	0.791723068404807	0.32002736190478
KANK2	0.00850381336597162	0.0555368732871624	0.0460318830245554	-1.53543948343238	0.029	0.308	0.0941558441558442	137	10647	0.579670550517633	0.165741436786018
FSTL3	0.00851659976460294	0.0555767386084988	0	-144269501.984626	0	0.115	0	137	10647	0.186156986555123	0
ADA	0.00852010296820475	0.0555767386084988	0	-144269501.293448	0	0.119	0	137	10647	0.155665926635273	0
SHTN1	0.00853463927994019	0.05563830254599	0	-144269501.987487	0	0.148	0	137	10647	0.266771868554353	0
EIF1AX	0.00854597493466183	0.0556517805746131	0.60310822403582	0.579158713861829	0.226	0.547	0.413162705667276	137	10647	1.2993837063122	1.90137228454906
TMEM30A	0.0085503607868609	0.0556517805746131	0.113292098977021	-1.06710666734821	0.066	0.412	0.160194174757282	137	10647	0.734194110835069	0.332124951766242
ALS2	0.00855200550019482	0.0556517805746131	0.112296869707317	1.58685616034356	0.058	0.096	0.604166666666667	137	10647	0.0963578153635996	0.372021762871036
CRYZ	0.00855734812719	0.05565336121098	0.0995020031338982	1.73750150094594	0.051	0.077	0.662337662337662	137	10647	0.0850577385521494	0.33047242612628
PRKG2	0.00857478817576647	NA	0.0191142007099696	6.34743870286963	0.015	0.001	15	137	10647	0.00207536438716301	0.0628403387504322
SEC14L2	0.00857774887474684	0.0557473091405728	0.115913947975115	1.73931283286496	0.058	0.074	0.783783783783784	137	10647	0.0768959297285851	0.395894400629982
B4GALT3	0.00858201038725945	0.0557473091405728	0	-144269501.154479	0	0.113	0	137	10647	0.141633275465082	0
AAGAB	0.00858894916340649	0.0557591922785574	0	-144269501.119157	0	0.112	0	137	10647	0.121084123765539	0
SYNE1	0.00860644894158787	0.0558395822232749	0.0427957564758279	-1.46359849293162	0.029	0.333	0.0870870870870871	137	10647	0.649091748872205	0.124983254197671
ZNF703	0.00862351500165104	0.0559148602331462	0	-144269501.864259	0	0.135	0	137	10647	0.220325514904092	0
TSPAN9	0.00862829878425898	0.0559148602331462	0.011348301439031	-2.80767149983871	0.007	0.178	0.0393258426966292	137	10647	0.245141247499604	0.0269524275107583
GULP1	0.00867674365262264	0.0561954323329797	0	-144269501.413285	0	0.119	0	137	10647	0.15811429798693	0
TM4SF1	0.00868299326530792	0.0562025536798964	0.18923932276319	-1.4931481055805	0.088	0.407	0.216216216216216	137	10647	2.5778210858178	0.681814048041524
HSD3B7	0.00871884482198468	0.0564011579978179	0.0201309886139796	-3.14508788688823	0.007	0.172	0.0406976744186047	137	10647	0.276458096757764	0.10468145197213
TPI1	0.0087309680431188	0.0564461221887177	0.580952465844459	-0.625359795141503	0.226	0.674	0.335311572700297	137	10647	2.61925246103443	1.80716084193504
ANKRD10	0.00873730933193787	0.056453674801325	0.365682543897183	0.862075842488556	0.168	0.362	0.464088397790055	137	10647	0.685269453142867	1.0851801815686
TNFAIP6	0.00876162906281002	0.056577312403814	0.0148806965354378	-4.19173239407094	0.007	0.154	0.0454545454545455	137	10647	0.450739266364936	0.0479254283900901
CD248	0.00880653459415007	0.0568336558403073	0.0317077425800678	-3.3265238980697	0.015	0.214	0.0700934579439252	137	10647	0.692537486307999	0.131633879482889
NUP205	0.00881373794046887	0.0568465260900336	0	-144269501.193027	0	0.11	0	137	10647	0.118771372502869	0
ATP5F1	0.00888756352574333	0.0572888250185688	0.66811595097654	0.620577407187834	0.248	0.495	0.501010101010101	137	10647	1.0327457400047	2.08189279017489
FBLN7	0.00890993620709007	0.0573949103043694	0	-144269501.347217	0	0.111	0	137	10647	0.131091651204674	0
CD34	0.00891675641973708	0.0573949103043694	0.0439207209394687	-1.89195895603101	0.029	0.323	0.0897832817337461	137	10647	1.24020366713486	0.0996864230628701
POLR3GL	0.00891979912729867	0.0573949103043694	0.311789449411691	0.884816793136702	0.131	0.327	0.400611620795107	137	10647	0.544037178257525	1.1150055028629
WDR18	0.00893334167083534	0.0574481777571161	0.00385621826975191	-2.67780231279531	0.007	0.177	0.0395480225988701	137	10647	0.205253578978682	0.00506808373666408
FXYD6	0.00895510107962042	0.057554192038809	0.019523670723981	-3.11051785532266	0.007	0.196	0.0357142857142857	137	10647	0.34386659488226	0.0959082572983467
SPCS3	0.00897152628145905	0.0576258188990951	0.630308416044201	0.607676271529949	0.255	0.512	0.498046875	137	10647	1.23791183372914	1.8180529767492
FBLN1	0.00898232597344633	0.0576612490283646	0.064565127361534	-3.44343874781037	0.036	0.275	0.130909090909091	137	10647	2.9348568999199	0.250634207806922
FARSB	0.00900651475632445	0.0577825370580651	0	-144269501.199754	0	0.108	0	137	10647	0.111550901977656	0
UFD1L	0.00903980188563122	0.0579620199635097	0.0636487417225668	-1.21754994508676	0.051	0.354	0.144067796610169	137	10647	0.600197840535776	0.148977403256322
DNAJC15	0.00905535629269667	0.0580276589678207	0.191027515383502	-0.838821267903031	0.102	0.49	0.208163265306122	137	10647	1.05871319721801	0.551792526335834
IGFBP3	0.00908391911808296	0.0581473170628876	0	-144269503.793414	0	0.173	0	137	10647	0.725696644156832	0
HSPB6	0.00908468575022664	0.0581473170628876	0	-144269501.845749	0	0.127	0	137	10647	0.202377057714563	0
IER3	0.00910792592131736	0.0582618965881221	0.692459480120205	-1.25158839368079	0.248	0.544	0.455882352941176	137	10647	6.15390450773704	2.36829612188777
TWIST1	0.00911402996697261	0.0582667891210147	0.0118606894488229	-3.41194448518099	0.007	0.163	0.0429447852760736	137	10647	0.30972833525957	0.0294136239382939
TMEM107	0.00913499550918418	0.0583666311426973	0.159817727622303	1.37538933351117	0.073	0.136	0.536764705882353	137	10647	0.185300502610216	0.575666731603329
ATP2A3	0.00916847583157213	0.0585462707723503	0.175505410443144	2.07473004006194	0.088	0.094	0.936170212765957	137	10647	0.247918169435834	0.617882304335674
PYCR1	0.00918789816344464	0.0586359840103341	0	-144269501.687161	0	0.097	0	137	10647	0.107531378847673	0
ZNF384	0.00920447651029822	0.058707453043182	0	-144269501.108132	0	0.112	0	137	10647	0.141438459451101	0
SYNM	0.00921596953668257	0.0587464226365753	0	-144269501.661093	0	0.118	0	137	10647	0.173767616319069	0
EPSTI1	0.00926075541616067	0.0589974453336611	0.0191729527326681	-3.06889420242073	0.007	0.207	0.033816425120773	137	10647	0.36410716339751	0.091156305168567
SNAPC1	0.00926741802303922	0.0590054450906809	0.198687604873707	1.2870112207775	0.088	0.155	0.567741935483871	137	10647	0.202924660438501	0.802840709965219
ADGRA2	0.00929651838842356	0.0591278952355464	0.00278214364128493	-2.71863977547349	0.007	0.183	0.0382513661202186	137	10647	0.240272367117549	0.0033810072657097
APOL1	0.0093016919126707	0.0591278952355464	0	-144269501.354964	0	0.115	0	137	10647	0.149959114532786	0
RAB23	0.00930290443685816	0.0591278952355464	0	-144269501.451305	0	0.105	0	137	10647	0.124266656877564	0
SPINK4	0.00932645219993558	NA	0.0204738893682519	8.79673705365278	0.007	0	Inf	137	10647	0.00151096423995876	0.109957876617325
CCDC84	0.00933894645461983	0.059322422968141	0	-144269501.276259	0	0.124	0	137	10647	0.188626664614481	0
MCAM	0.00935846038935777	0.0594117965265046	0.0961966767244282	-2.13376758342582	0.051	0.302	0.16887417218543	137	10647	1.54648274483071	0.342454504111622
MINA	0.00939942062792502	0.0596371379724103	0	-144269501.143336	0	0.109	0	137	10647	0.117377183653736	0
PDCD4-AS1	0.00940316423924946	NA	0.0503953435198023	3.00065954642687	0.022	0.016	1.375	137	10647	0.0238924451752809	0.188284335766771
GAR1	0.00941079797803692	0.0596580297289267	0.0174334209259688	-2.65827550587295	0.007	0.176	0.0397727272727273	137	10647	0.207592823859879	0.0706121901434488
RP11-489E7.4	0.00941364676928541	0.0596580297289267	0.125256540213468	2.26754374508615	0.073	0.076	0.960526315789474	137	10647	0.198855829671138	0.453997865106344
AC025171.1	0.00946613320676095	NA	0.0351797745775571	2.96552904253954	0.022	0.015	1.46666666666667	137	10647	0.0225167754674211	0.11356631791065
ARID1B	0.00947341318170894	0.0600019489564653	0.259956075162772	0.963904704273649	0.131	0.278	0.471223021582734	137	10647	0.429524507920565	0.844690879134659
UBN2	0.0094921404999248	0.0600856898350808	0.163047415218576	1.24711015717422	0.08	0.169	0.473372781065089	137	10647	0.246594308425185	0.611516119467252
DAB2IP	0.00951212602598263	0.0601772935197383	0	-144269501.196778	0	0.11	0	137	10647	0.122403346126084	0
NONO	0.0095213377310338	0.0602006712970868	0.554783800486842	0.615495111364475	0.226	0.486	0.465020576131687	137	10647	1.00559381482755	1.7621197265672
OARD1	0.00953061993899001	0.060224467512564	0.260032282715624	1.09596587121552	0.109	0.233	0.467811158798283	137	10647	0.369449866552135	0.927445445770771
INF2	0.00954924047660075	0.0603072114126991	0.00637882407695178	-1.74056262224066	0.007	0.244	0.0286885245901639	137	10647	0.342187612630714	0.0101430217971291
CCDC141	0.00958047940683234	NA	0.0527933936887952	3.32848783579154	0.029	0.016	1.8125	137	10647	0.0354274567539762	0.219357366973468
NTNG2	0.00958896102222749	NA	0.0518045195147228	2.71875681801105	0.029	0.022	1.31818181818182	137	10647	0.0332461370037818	0.178420468544312
LGR4	0.00960655523869278	0.0606340875187127	0	-144269501.945182	0	0.121	0	137	10647	0.191350538825219	0
THBS2	0.00962292106454891	0.0607022760563135	0.00278214364128493	-4.00047430257629	0.007	0.187	0.0374331550802139	137	10647	0.558782248042274	0.0033810072657097
RP11-127B20.2	0.00963804563858361	NA	0.0356912554114897	2.89822293119982	0.022	0.016	1.375	137	10647	0.0203943063747292	0.0981913512618031
AL773572.7	0.00965115342692668	NA	0.0180698632501008	7.93082127769082	0.007	0	Inf	137	10647	0.00148135286174952	0.077581268795324
UCK2	0.00969680282302151	0.0611061097665698	0	-144269501.257629	0	0.105	0	137	10647	0.102928866029359	0
GXYLT2	0.00969813819441939	0.0611061097665698	0	-144269502.227774	0	0.127	0	137	10647	0.229695416101441	0
MXRA5	0.00973393415965595	0.0612898077516313	0.0151277480170844	-3.30098359708745	0.007	0.202	0.0346534653465346	137	10647	0.63462161699827	0.0497979834224094
TSPYL5	0.00973852530388791	0.0612898077516313	0	-144269501.168201	0	0.109	0	137	10647	0.121286631308941	0
BLVRA	0.00975405757914945	0.0613035810808613	0.295446172576429	1.0947286699268	0.124	0.229	0.541484716157205	137	10647	0.355578898943916	1.08482339591756
MSL2	0.0097546318286961	0.0613035810808613	0	-144269501.227169	0	0.119	0	137	10647	0.173286840068174	0
PKN3	0.00975974441921073	0.0613035810808613	0	-144269501.240457	0	0.107	0	137	10647	0.129988473247902	0
SLC38A7	0.00976318371836681	0.0613035810808613	0	-144269501.15927	0	0.111	0	137	10647	0.139023184783804	0
LGALS8	0.00978298539581869	0.0613925932286195	0.184044398305608	1.09236904868694	0.095	0.22	0.431818181818182	137	10647	0.33045968035362	0.594995262608122
VASH1	0.00983539304072802	0.0616809283372215	0	-144269501.350627	0	0.117	0	137	10647	0.166142073945773	0
MRPS28	0.00984023607029256	0.0616809283372215	0.155025697736511	1.25448362726151	0.08	0.153	0.522875816993464	137	10647	0.169202737449927	0.479467728655287
GM2A	0.00984648595937189	0.061684673521599	0.294603247325352	1.26045790269268	0.131	0.197	0.66497461928934	137	10647	0.354407704996972	0.986794658169916
METTL15	0.0098606530314161	0.0616935790471287	0.0661948150686547	1.41932858154205	0.051	0.112	0.455357142857143	137	10647	0.143641221627082	0.153734413862494
NBR1	0.0098656513790639	0.0616935790471287	0.030771972380657	-1.72187493865258	0.022	0.273	0.0805860805860806	137	10647	0.396046112568722	0.0850605257443529
PYGB	0.00986832941217124	0.0616935790471287	0.0102315107549455	-2.63930519220626	0.007	0.181	0.0386740331491713	137	10647	0.222341060972941	0.0221411636298589
LAYN	0.00987052039001986	0.0616935790471287	0	-144269501.27502	0	0.107	0	137	10647	0.118651168789716	0
CEP135	0.00989072054598135	0.0617844495239236	0	-144269501.263695	0	0.113	0	137	10647	0.157573852948842	0
TMEM69	0.00990859758665343	0.0618607125075222	0	-144269501.076869	0	0.109	0	137	10647	0.112412984068677	0
PLD2	0.00992928536109459	0.0619544260409521	0	-144269501.103277	0	0.11	0	137	10647	0.129623137887145	0
FLJ33360	0.00994909939748782	NA	0.0261636023774405	7.66172604762908	0.015	0	Inf	137	10647	0.00149747043140464	0.0715189720692794
ARRDC3	0.00995200769209119	0.0620607199678807	0.0716254271244581	-1.76452355125717	0.044	0.357	0.123249299719888	137	10647	0.921981759272502	0.221248529110182
HIVEP1	0.00998395469328789	0.0621931650710895	0.00444380552860513	-2.70636471137198	0.007	0.182	0.0384615384615385	137	10647	0.25276135799469	0.00610035875622758
SPIDR	0.00998464447947849	0.0621931650710895	0	-144269501.157343	0	0.114	0	137	10647	0.153798503996325	0
KY	0.00998536475150221	NA	0.0109028392202748	7.11126021693862	0.007	0	Inf	137	10647	0.000378378891379268	0.0249462559957622
KIAA1671	0.0100349153727533	0.0624706397392222	0	-144269501.384044	0	0.112	0	137	10647	0.142226837840296	0
TUBA1C	0.0100474797419164	0.0625095246260516	0.161878450244019	-1.30756797108819	0.102	0.383	0.266318537859008	137	10647	1.15500530960727	0.389010290313744
UPF1	0.0100526175862476	0.0625095246260516	0.0182525730877674	-2.59136340632202	0.007	0.189	0.037037037037037	137	10647	0.257486204656748	0.0796938992059739
TPST2	0.0100728229814102	0.0625994972643109	0.219188348599861	1.05838348764496	0.117	0.22	0.531818181818182	137	10647	0.335560653397846	0.728030266362749
XX-FW83128A1.2	0.0100928406326287	NA	0.0299698336254501	5.29762920092407	0.015	0.002	7.5	137	10647	0.00460230902660637	0.10544643018004
SLC7A6	0.0101195106089283	0.0628381791813969	0	-144269501.136217	0	0.107	0	137	10647	0.135564340388954	0
CRABP2	0.0101227452580313	0.0628381791813969	0.011348301439031	-4.40965396087944	0.007	0.173	0.0404624277456647	137	10647	0.63105352757487	0.0269524275107583
FSCN1	0.0101507906965918	0.06297645188852	0.0683272673388875	-1.49647384484905	0.036	0.281	0.128113879003559	137	10647	0.555171108796776	0.220302758999951
PIM2	0.0101625546618456	0.0630136130822281	0.149054627246474	2.88407932170279	0.073	0.043	1.69767441860465	137	10647	0.128802219585168	0.553851781322259
RP11-156E8.1	0.0101640333638426	NA	0.0279907415218743	3.06304816300696	0.022	0.012	1.83333333333333	137	10647	0.0163463597773086	0.0574546949089337
PLXNA1	0.0102006997468694	0.0632142171139047	0	-144269501.196251	0	0.106	0	137	10647	0.11085599694093	0
TTYH3	0.0102437907155361	0.0634452259243161	0.0194297644021315	-2.02682567462265	0.015	0.257	0.0583657587548638	137	10647	0.474794881369061	0.0523663509996672
RP11-1094M14.11	0.0102542127402141	0.063473751352216	0.182291730133575	1.20031287746523	0.088	0.17	0.517647058823529	137	10647	0.221944194569863	0.628049907352878
AC004988.1	0.0103080217782266	NA	0.0175852785165624	6.41044257193325	0.007	0.001	7	137	10647	0.00147333507705025	0.072221603018194
SOX4	0.0103228965947683	0.0638626817112846	1.07018054485532	0.734828394778131	0.321	0.475	0.675789473684211	137	10647	1.69768506257753	3.41134557041993
ESAM	0.0103358315541282	0.0639064757791508	0.0293113547481123	-1.9521455779304	0.022	0.249	0.0883534136546185	137	10647	0.608624005539862	0.0672825757766628
[truncated: 20,011 more rows]
