# Supplementary material for: Single-Cell Transcriptome Analysis Reveals Mesenchymal Stem Cells in Cavernous Hemangioma
Source: Front Cell Dev Biol. 2022 Jul 5;10:916045. doi: 10.3389/fcell.2022.916045 (PMC9294370; doi:10.3389/fcell.2022.916045)
Supplement: Supplementary file 3 [file DataSheet2.ZIP › s2/mDC.csv]

	pvalue	padj	geometricMean_1	log2FoldChange	pct.1	pct.2	p1_p2	n_1	n_2	baseMean	arithmeticMean_1
FCER1A	0	0	5.42411504732189	8.55104552020189	0.782	0.012	65.1666666666667	266	10518	0.344374893171976	10.9727633781832
CD1C	0	0	2.03993946809493	8.07094770187603	0.654	0.008	81.75	266	10518	0.106341647526153	3.73337416414796
PKIB	0	0	1.08946579826769	6.76496302649189	0.549	0.014	39.2142857142857	266	10518	0.0668010367357184	1.84933621895536
IL1R2	9.46915691585719e-312	3.99740459202911e-308	1.67186231562245	6.11310652851478	0.662	0.027	24.5185185185185	266	10518	0.127059238722092	2.78141838684461
HLA-DPB1	6.59536389516763e-303	2.22738629467601e-299	80.1342443805396	4.39584211439405	1	0.446	2.24215246636771	266	10518	6.53757666255419	91.7192481191552
HLA-DQB1	2.94881779155802e-263	8.29895620470812e-260	33.0264217588388	5.07231718650559	0.992	0.214	4.63551401869159	266	10518	2.27746107025237	40.4257310720545
CLEC10A	1.20059499781828e-237	2.89617816187993e-234	3.82619146268626	6.04534693101603	0.774	0.049	15.7959183673469	266	10518	0.305166441036816	6.74482688806672
CCL22	1.2794821006841e-205	2.70066684401895e-202	0.485716772801902	10.5146697950302	0.154	0.002	77	266	10518	0.113158829183288	4.31815038509365
HLA-DQA1	9.65390737578283e-203	1.81128755497188e-199	29.5951312738724	5.12731098456604	1	0.164	6.09756097560976	266	10518	1.94396318509496	34.9742035831913
HLA-DRB1	4.75926779604664e-194	8.03649960040435e-191	91.9528704436931	3.97673987857383	1	0.434	2.30414746543779	266	10518	8.99068958898267	103.480053126832
HLA-DRA	5.44353533144667e-193	8.35632160061894e-190	168.056550373859	3.92088396045825	1	0.514	1.94552529182879	266	10518	16.7090239652814	187.930239235038
HLA-DPA1	2.57475109851913e-186	3.62310392079951e-183	52.338041580702	4.06208875632164	1	0.352	2.84090909090909	266	10518	4.96381367613646	59.3100423923733
CST3	5.19962236248048e-184	6.75390947791118e-181	40.3554917083193	2.30547863078351	0.981	0.817	1.20073439412485	266	10518	14.7035794235837	68.4454427301336
HLA-DQA2	1.14239858366161e-181	1.37789589169357e-178	1.09803406453957	5.01023564471214	0.613	0.038	16.1315789473684	266	10518	0.108952659315231	1.65509574666204
CD1E	1.71125096111131e-175	1.92641224862171e-172	0.391040417344123	9.05301618687579	0.263	0.001	263	266	10518	0.0209183455271303	0.789267310043016
FCGR2B	2.58354156111299e-171	2.72660517505962e-168	2.50396117805166	5.08824753783755	0.744	0.061	12.1967213114754	266	10518	0.258682807597206	3.93984306909134
ENHO	1.57710496527439e-167	1.56652908491902e-164	0.553702962761232	6.41527400768563	0.357	0.008	44.625	266	10518	0.0391010866771542	1.03170971054272
HERPUD1	2.82324867683389e-146	2.64852095316762e-143	5.60148827874128	2.29271357297433	0.902	0.531	1.69868173258004	266	10518	1.92483254108588	7.9243419837947
JAML	1.30061355361624e-142	1.1559031824402e-139	2.69754055506212	4.64542558072978	0.831	0.077	10.7922077922078	266	10518	0.316447168462207	3.69085316198265
CFP	9.29419174166964e-138	7.84708608749168e-135	1.25113539104122	4.87057537309443	0.602	0.044	13.6818181818182	266	10518	0.147422837260564	2.03762070499809
CD74	2.30398091830351e-136	1.85262008507014e-133	86.1706512554677	3.32662641017645	0.996	0.502	1.98406374501992	266	10518	11.3817396440869	93.63600184829
DAPP1	1.60294474666305e-133	1.23033295418874e-130	1.14237711302639	4.61730036246741	0.59	0.054	10.9259259259259	266	10518	0.164528510194823	1.95218061974527
REL	3.37957581558119e-130	2.48119640095235e-127	4.23811450560042	2.80522873247687	0.914	0.358	2.55307262569832	266	10518	1.24500984829212	6.1631864419172
LGALS2	9.29571563037725e-127	6.54031058893959e-124	2.17993205358184	4.69178235454802	0.703	0.063	11.1587301587302	266	10518	0.269517831137654	3.90368367089648
CMTM6	5.417268998667e-122	3.65904017245964e-119	3.23817225272771	1.89135884889943	0.857	0.514	1.66731517509728	266	10518	1.38364129656269	4.4827283114028
SMAP2	5.01198286347176e-119	3.25509010125324e-116	3.70294610939471	2.83706054059964	0.891	0.325	2.74153846153846	266	10518	1.13024442126933	4.99212882273093
CPVL	6.08031362802303e-118	3.80267318232581e-115	6.08006838255238	3.52846954945252	0.914	0.21	4.35238095238095	266	10518	1.01046814620704	8.63879705380651
HLA-DMA	4.25162168139615e-107	2.56403156114483e-104	11.1706976159612	3.22698544846141	0.981	0.282	3.47872340425532	266	10518	1.81773148275423	13.3296932394712
H3F3A	2.11490486213996e-105	1.23145805179639e-102	16.78498527303	0.988787150655854	0.981	0.912	1.07565789473684	266	10518	10.2619504522734	19.6353852855794
GPAT3	4.19524474568297e-105	2.36136342585342e-102	0.607700727180654	4.3636830264206	0.436	0.037	11.7837837837838	266	10518	0.0846863839750143	0.973510753606391
BID	2.23367365671271e-103	1.21670365700809e-100	1.21706921393114	2.40527741887679	0.583	0.25	2.332	266	10518	0.450435333877723	2.16812223159509
OGFRL1	3.21021219047148e-103	1.69398884525942e-100	1.67177719210206	2.55562213273444	0.711	0.252	2.82142857142857	266	10518	0.536103124530214	2.43857434797934
RTN1	4.35195181993239e-103	2.22688055852662e-100	0.474493290322119	4.89940932799461	0.372	0.02	18.6	266	10518	0.0520783720086395	0.753023816528885
CSF2RA	1.84566350986008e-99	9.16643353749919e-97	1.18758473036882	3.84815261785633	0.594	0.084	7.07142857142857	266	10518	0.228490668173698	1.94035065008204
LAMP3	1.46454532439466e-96	7.06580352792233e-94	0.243407141519037	5.53275193154988	0.109	0.014	7.78571428571429	266	10518	0.0325631938189296	0.862914239362533
CD81	1.13586553649381e-94	5.32784040256515e-92	0.74735206264751	-2.35165714672031	0.462	0.785	0.588535031847134	266	10518	6.06998065359523	1.25232897284968
TOB1	7.99276309861771e-92	3.64772426170969e-89	1.65441188089859	2.7095613480568	0.62	0.26	2.38461538461538	266	10518	0.713686497839182	3.0518946049532
RAMP1	9.68972245842141e-92	4.30580666928694e-89	0.495827749980412	6.01055118761995	0.259	0.013	19.9230769230769	266	10518	0.0661085456377999	1.3857068690759
CTSH	1.73598255656371e-91	7.51635934618841e-89	2.66054670336434	2.54133255093936	0.868	0.277	3.13357400722022	266	10518	0.733911648249537	3.55447106405366
GLIPR1	2.77280172474536e-91	1.17053824810125e-88	3.05370085932782	2.18793188938451	0.85	0.349	2.43553008595989	266	10518	0.982189494225754	4.13208522419972
RNASE6	7.90133659554461e-91	3.25419438420405e-88	2.51245820653004	3.52535287409595	0.778	0.138	5.63768115942029	266	10518	0.493967848872345	3.93202683801041
CCDC88A	1.4484677093494e-90	5.82352993811287e-88	2.14170999280463	1.97892353156857	0.789	0.372	2.12096774193548	266	10518	0.825556485179021	2.93994151093705
FLT3	2.82006998790033e-90	1.10743492594616e-87	0.362887045178342	5.96703965439512	0.282	0.006	47	266	10518	0.0266100072796437	0.702045728100341
RAB11FIP1	5.87664042428758e-90	2.25529432283e-87	1.75289744670074	2.92075852891601	0.707	0.199	3.55276381909548	266	10518	0.539837326972292	2.87125783825282
SPINT2	4.33432921638276e-89	1.62643295884087e-86	1.54010026282829	3.38040695706016	0.669	0.127	5.26771653543307	266	10518	0.364625836296641	2.39458520935388
INSIG1	1.40189791557426e-87	5.14618439182326e-85	1.72719030761257	2.90043275936216	0.579	0.223	2.59641255605381	266	10518	0.711999306693782	3.77617172831309
CD86	3.70674668984922e-86	1.33174733201689e-83	1.97295858742457	3.39964455630678	0.759	0.129	5.88372093023256	266	10518	0.41081232907005	2.89456081699677
CIITA	2.42631306335419e-85	8.53556716412476e-83	1.16731459236988	3.61549519159641	0.639	0.086	7.43023255813954	266	10518	0.232850848863964	1.73226048961047
HLA-DMB	7.95038369855489e-85	2.73979957415914e-82	3.32589668071965	3.16097915798734	0.891	0.174	5.12068965517241	266	10518	0.667928510764099	4.3486299406324
GRASP	1.71003650208425e-84	5.77513527483894e-82	2.24201342101939	2.31457288576305	0.741	0.32	2.315625	266	10518	0.878165514924178	3.51378010320369
ATP2B1	5.04940016211232e-84	1.67184649289076e-81	3.31905810982578	1.73146852592869	0.865	0.509	1.69941060903733	266	10518	1.5804963062661	4.763936654963
PTRF	1.23311998679384e-83	4.00432001865399e-81	0.156234069793997	-3.82519442099265	0.154	0.615	0.250406504065041	266	10518	3.77961443814752	0.263723958047163
CD83	2.01438099124393e-82	6.4178938524802e-80	2.63704472759253	3.41886905783955	0.695	0.175	3.97142857142857	266	10518	0.800925170633742	5.38507596958621
SPTBN1	2.9079099990609e-82	9.09314226743378e-80	0.104311686397325	-3.87733826792862	0.113	0.587	0.192504258943782	266	10518	2.69573940557795	0.174071457953069
PKP2	1.11054507933248e-81	3.40957531083788e-79	0.475403153064788	5.07411651779458	0.335	0.017	19.7058823529412	266	10518	0.0554237870816793	0.880482895273697
HOMER2	8.07384294422593e-81	2.43455199921784e-78	0.349368915909926	4.53546056363501	0.305	0.021	14.5238095238095	266	10518	0.0431632977015868	0.559454540396721
PTPN1	1.07924221531188e-80	3.19720772767656e-78	0.996074942887117	2.14912847918668	0.538	0.258	2.08527131782946	266	10518	0.453322358683277	1.64970989730336
TMSB4X	2.73010484772868e-78	7.94837076874941e-76	131.716315774535	0.949664615362048	1	0.995	1.00502512562814	266	10518	80.8336708770849	153.126528276391
SAMHD1	2.22065625314903e-77	6.35559347299569e-75	2.79402094837232	2.00679229244298	0.823	0.414	1.98792270531401	266	10518	1.16506097866474	3.88701423146597
HLA-DOA	2.16475621617864e-76	6.0923455777321e-74	0.767224417460483	3.92018172482229	0.492	0.05	9.84	266	10518	0.125799938921873	1.20944508609886
STK17B	2.15319928706431e-75	5.96047920678164e-73	3.16374024467145	2.4854043321152	0.827	0.331	2.49848942598187	266	10518	1.23545952866725	4.4433435013873
BIRC3	5.19520409123493e-75	1.41493897233215e-72	0.853571448749133	3.74911313630769	0.372	0.13	2.86153846153846	266	10518	0.512434172676763	3.34064322230721
RNF144B	2.78046784683773e-74	7.45253651773045e-72	1.3329607598531	2.83219193941451	0.662	0.16	4.1375	266	10518	0.380474654664004	2.03006483818011
CXCL16	6.08150724250168e-74	1.6045676765138e-71	3.01443721085748	2.71393491066134	0.835	0.243	3.43621399176955	266	10518	0.867576576795668	4.36432339557881
RP11-1143G9.4	1.04769777688113e-73	2.7217576400638e-71	1.0728156156363	3.94743280903628	0.538	0.066	8.15151515151515	266	10518	0.212814892885415	1.95644569744718
CCR6	2.39248462748095e-73	6.12113566964294e-71	0.403701918561121	5.45451110059924	0.323	0.011	29.3636363636364	266	10518	0.0475045331738849	0.669109079685968
LYZ	6.77794550665656e-72	1.708244594409e-69	23.3603742949116	3.42726509268408	0.981	0.259	3.78764478764479	266	10518	4.4615365294932	37.4836606610834
NFKB1	5.90845900385809e-71	1.46720939322276e-68	1.17247461721307	2.05428268487119	0.568	0.3	1.89333333333333	266	10518	0.631917416997925	2.1802310405871
SLC8A1	7.13770848871394e-70	1.74677312377426e-67	1.00426900655344	2.91996724760347	0.553	0.142	3.8943661971831	266	10518	0.336801147075667	1.62613205233222
PMAIP1	9.81052542348602e-70	2.36657903287121e-67	1.00438063314689	3.02854318072338	0.477	0.128	3.7265625	266	10518	0.346356726504488	2.18791189892628
VMO1	1.47449036902282e-69	3.50679498187595e-67	0.943553629142204	3.89177324497146	0.421	0.083	5.07228915662651	266	10518	0.298952231715607	2.64213859696416
LAMC1	1.5471436341688e-69	3.62848158424645e-67	0.0599447940438569	-3.86394385112057	0.06	0.48	0.125	266	10518	1.32460618201051	0.116712346283586
RIPK2	3.24960444255061e-69	7.51682474204241e-67	0.726081099776943	2.47890316537542	0.477	0.16	2.98125	266	10518	0.259586942211263	1.19803346912282
STX11	6.5733727831491e-69	1.49997260562508e-66	0.906942754467367	3.12913589739349	0.549	0.105	5.22857142857143	266	10518	0.233859460975606	1.44478644947901
SERPINB9	1.32816864816078e-68	2.99032743904571e-66	1.1422013360533	2.4617503114858	0.5	0.252	1.98412698412698	266	10518	0.677057851942773	2.79712135837288
C1orf162	5.02362179109653e-68	1.11616944163758e-65	2.77892977497314	3.01954876485602	0.793	0.183	4.33333333333333	266	10518	0.739442878863744	4.17277622133096
DSTN	7.01544118223439e-68	1.53847714030143e-65	0.643793930448164	-2.34592221445178	0.447	0.727	0.614855570839065	266	10518	5.11309740911126	1.05095185110188
LAMA4	1.02167565610833e-67	2.21179681141605e-65	0.0398709599154048	-4.64766765555401	0.045	0.482	0.0933609958506224	266	10518	1.66031229039325	0.0677287525645103
LSP1	3.89418889742278e-67	8.32370553441532e-65	2.52677090545731	2.04910662447403	0.816	0.345	2.36521739130435	266	10518	1.0127175705715	3.47261668461341
RILPL2	2.03347301866146e-66	4.29215317413969e-64	1.49098327240177	2.15642310584538	0.647	0.3	2.15666666666667	266	10518	0.716005632427258	2.58513809504564
CAV1	6.71311509019048e-66	1.39947730139452e-63	0.236715663731697	-3.95414642756492	0.18	0.659	0.273141122913505	266	10518	8.50938371147637	0.536526077567199
CNN3	7.19441598782565e-66	1.48152327281005e-63	0.0458236067760849	-4.06395300840157	0.056	0.475	0.117894736842105	266	10518	1.34493062068566	0.0708128969293306
PAK1	1.3169847002741e-65	2.67934983720825e-63	0.596921384030167	2.76581352864482	0.447	0.112	3.99107142857143	266	10518	0.182881670357378	0.921478057323432
CKLF	2.67811510084745e-65	5.38364899915595e-63	1.43726111906615	1.79110401145859	0.665	0.345	1.92753623188406	266	10518	0.732285473259887	2.19864390241749
ADAM28	7.68459304974371e-65	1.52661221456438e-62	0.678869800215938	4.39211721378061	0.447	0.038	11.7631578947368	266	10518	0.129279587376115	1.1076385672223
PPP1CB	1.64421166839501e-64	3.22839049215328e-62	3.21701843501643	1.19344300823634	0.865	0.65	1.33076923076923	266	10518	2.08969759898339	4.3741456058202
HLA-DRB5	1.69825834227757e-64	3.29618280088494e-62	0.830388547536269	3.1654842484744	0.549	0.093	5.90322580645161	266	10518	0.208051001413189	1.25064377375236
GPR183	2.70409403699713e-64	5.18878771690154e-62	8.06379841242657	3.07364552091503	0.902	0.249	3.62248995983936	266	10518	2.18770840794024	13.8988554504078
ETV3	2.84699661452839e-64	5.40161627336251e-62	0.658013081701137	2.5767192843662	0.432	0.144	3	266	10518	0.243043376573585	1.10823899329063
SPARC	5.51845327921573e-64	1.03538446747597e-61	0.42842838918999	-4.11211027099448	0.32	0.709	0.451339915373766	266	10518	15.195311814337	0.84149472941106
DBI	8.13678298983332e-64	1.50986502820138e-61	3.60786102497454	1.25762848079193	0.846	0.639	1.32394366197183	266	10518	2.50077585381539	5.57733739195336
ARPC3	1.9354034795789e-63	3.552306864801e-61	6.74043183812885	1.13788202591675	0.936	0.753	1.24302788844622	266	10518	3.99759759621963	8.59457889175772
CD59	4.70392113883328e-63	8.54090455379986e-61	0.401120806363464	-2.48611712319007	0.342	0.652	0.524539877300613	266	10518	3.25423792220779	0.620916332042956
CSTA	1.41715097174277e-62	2.54574588392005e-60	0.534957144810093	3.68423126497703	0.387	0.058	6.67241379310345	266	10518	0.136838408806104	1.05894236186962
CALD1	3.60960437491289e-62	6.41597678681884e-60	0.153273951069062	-4.10851747426425	0.132	0.623	0.211878009630819	266	10518	6.59896760487935	0.336480675630955
CCL17	5.25252612963392e-62	9.23897460677067e-60	0.270181242725354	9.54489702208284	0.098	0.001	98	266	10518	0.0735997298217436	2.80692194489243
SLC31A2	7.35368341767721e-62	1.28014740402987e-59	1.02397330607537	2.68476780483876	0.583	0.15	3.88666666666667	266	10518	0.325035349541371	1.55627853899114
ARL4C	1.17374568588178e-61	2.02243567875507e-59	6.26242633148221	2.33154593012275	0.865	0.395	2.18987341772152	266	10518	2.64665041871559	10.5388076983395
NFIB	1.99123650615597e-61	3.39636562049997e-59	0.0765155932042649	-4.17815400016592	0.083	0.532	0.156015037593985	266	10518	2.49703137641666	0.130717781534992
CYP2S1	3.68337267332139e-61	6.21974309617051e-59	0.284598572653959	4.49364681887159	0.252	0.019	13.2631578947368	266	10518	0.0434943828367127	0.483021396220627
TMSB10	4.15606103392649e-61	6.94844025929532e-59	55.917054521141	0.852077453564623	0.992	0.982	1.010183299389	266	10518	36.6626907138931	65.5455364717147
STK4	6.76583856478544e-61	1.12007794122517e-58	2.16724053634904	2.23448166603138	0.771	0.365	2.11232876712329	266	10518	1.21251182566012	3.41416263142847
CTTN	1.76253172393495e-60	2.88952530974423e-58	0.0414146302117055	-3.82584324478989	0.049	0.433	0.113163972286374	266	10518	1.00024663604473	0.0680212736849892
COTL1	3.53814470898915e-60	5.74472226499912e-58	5.79215162004221	1.68875245595544	0.906	0.511	1.77299412915851	266	10518	2.51652589166656	7.60649707830924
FAM26F	4.76058635137025e-60	7.65592963135601e-58	0.782523405832197	3.20164095785813	0.5	0.088	5.68181818181818	266	10518	0.197185236934778	1.21688455054951
S100A13	5.46737531218975e-60	8.70963203034304e-58	0.137132875142436	-3.20535835261056	0.143	0.519	0.275529865125241	266	10518	1.8653050073011	0.220741513434765
IL18	6.68453091225339e-60	1.05490643910571e-57	0.720868637207672	3.32030114617745	0.466	0.073	6.38356164383562	266	10518	0.166196306742097	1.18111549551233
TNFSF13B	7.84025260043927e-60	1.22583801306498e-57	1.44600592240818	2.83895348595227	0.665	0.152	4.375	266	10518	0.439150801537316	2.25228668582361
AIM1	1.1132429459547e-59	1.72460737480653e-57	0.901851687293266	2.4900160766134	0.534	0.178	3	266	10518	0.41100921154899	1.45450705564557
EBI3	1.80673193223991e-59	2.77349776434574e-57	0.105171229704649	7.22845614501118	0.06	0.003	20	266	10518	0.0144247782229114	0.410045290617115
KCNK6	1.33043379678458e-58	2.02393739572112e-56	0.802839531167521	2.47356539032679	0.492	0.144	3.41666666666667	266	10518	0.265349364792385	1.31333052514265
IGFBP7	1.72464064290201e-58	2.60020374071815e-56	0.542070937167031	-3.49727320462611	0.38	0.689	0.551523947750363	266	10518	13.1116642196449	1.04985250805833
SGK1	2.60548594796371e-58	3.89347218737303e-56	6.48821534523978	2.12023773170205	0.891	0.447	1.99328859060403	266	10518	2.93459267333927	10.8986260243704
NRP1	3.2206583062359e-58	4.77052948764029e-56	0.132086971267621	-2.83034218980997	0.147	0.542	0.271217712177122	266	10518	1.66477450713714	0.203330325167282
IGFBP4	4.18052339501965e-58	6.13846243898276e-56	0.163629692457185	-3.86856619200374	0.158	0.598	0.264214046822742	266	10518	4.27790587512207	0.281047520409079
EIF1	4.61661135849867e-57	6.72035339651797e-55	19.8838385125896	0.714089170289257	1	0.943	1.06044538706257	266	10518	14.0056945557143	22.3397932589607
AREG	7.63969074436152e-57	1.10259673426742e-54	9.62611341517349	3.79599057439317	0.774	0.168	4.60714285714286	266	10518	2.99698649863746	26.3258917148771
SYNGR2	1.14347344480549e-56	1.63632988042251e-54	1.71667718270083	2.13137259949589	0.707	0.285	2.48070175438597	266	10518	0.746314962131775	2.69408867101717
AKAP13	1.31766821194316e-56	1.86976011990523e-54	3.10739928975309	1.21337920283933	0.868	0.619	1.40226171243942	266	10518	2.03016619201782	4.37381912281539
MIS18BP1	1.48647919728987e-56	2.09172397711973e-54	1.3197770865892	1.90563128304576	0.635	0.296	2.14527027027027	266	10518	0.628841616621688	2.06072351781922
TSPAN33	1.50607039012908e-56	2.1017772403074e-54	0.614355690285874	4.07543721849373	0.451	0.037	12.1891891891892	266	10518	0.112668040906859	0.966279076771923
RPS11	2.44883587387699e-56	3.38942971854811e-54	26.8474771687734	0.786518476112054	0.989	0.949	1.04214963119073	266	10518	18.3157051993232	30.3878974211978
FN1	2.83663604881323e-56	3.89426311546831e-54	0.445139274193795	-3.7141019000325	0.323	0.698	0.462750716332378	266	10518	12.8376021945437	1.0278768723002
C12orf45	3.13384007382116e-56	4.26758253923743e-54	0.624886521275408	2.35967091395399	0.444	0.142	3.12676056338028	266	10518	0.197169269846284	1.00489780185977
ADRBK2	4.17597851557715e-56	5.64124585712286e-54	0.77508961614428	2.87498786088305	0.523	0.115	4.54782608695652	266	10518	0.255676303292875	1.14826313900074
CYBA	6.75561197115045e-56	9.0535923607021e-54	10.2753843738291	1.63779547483292	0.992	0.647	1.53323029366306	266	10518	4.31072680342974	12.2581770278759
LAD1	1.14617945852604e-55	1.52222073586796e-53	0.0931593719718793	9.63549486222094	0.068	0	Inf	266	10518	0.0056960921205438	0.217873696596164
ID2	1.15388045831516e-55	1.52222073586796e-53	1.60199645178739	2.09265366022187	0.553	0.358	1.54469273743017	266	10518	1.24512643242685	4.01806972138695
PRDX1	2.35478356231239e-55	3.08239342893078e-53	0.769677994597691	-1.67954220227786	0.504	0.731	0.689466484268126	266	10518	3.65756299634597	1.21443233145167
ETV6	2.75647669431956e-55	3.58045118925231e-53	1.10700278212995	1.83170174457044	0.65	0.285	2.28070175438597	266	10518	0.527156819128179	1.57375247665633
IFI30	3.90949862382279e-55	5.03937356960853e-53	0.894667267556734	3.22398448753675	0.496	0.09	5.51111111111111	266	10518	0.251510086290385	1.58538812193191
ACTB	3.97942616845023e-55	5.09065077882201e-53	49.9447127465145	0.987356641982167	0.992	0.968	1.02479338842975	266	10518	32.885471997565	64.3281822827499
TAOK3	8.40393070888552e-55	1.06698326278377e-52	1.16852796818317	1.68065130523331	0.632	0.336	1.88095238095238	266	10518	0.64793305952688	1.71184253607289
ITGB1	8.95256601851319e-55	1.128156938721e-52	1.03305447193438	-1.56911539395624	0.598	0.747	0.80053547523427	266	10518	4.40209734714946	1.4990790150329
HCLS1	1.03321126227702e-54	1.29235595368961e-52	2.053216496125	2.38312649046867	0.812	0.254	3.19685039370079	266	10518	0.816787020324013	2.70162219902162
NR4A3	1.53932631042655e-54	1.91125471160755e-52	2.07780482261921	3.14705790378449	0.654	0.153	4.27450980392157	266	10518	0.699550112642084	3.91426863117636
TET2	2.07229840988753e-54	2.55422123717963e-52	1.07747217602333	2.11545315385887	0.624	0.243	2.5679012345679	266	10518	0.50945284314961	1.60049383769846
GPR157	2.44691941386566e-54	2.9881298885954e-52	0.274862206313389	3.48184779710099	0.195	0.044	4.43181818181818	266	10518	0.0605583320731905	0.580178316204591
RPS9	2.45973027664788e-54	2.9881298885954e-52	24.012844805299	0.658161657488526	0.985	0.948	1.03902953586498	266	10518	17.535579022954	27.223748266064
RPS24	5.17621606855311e-54	6.24325603811342e-52	31.6895134827213	0.736377081669181	0.989	0.962	1.02806652806653	266	10518	22.4654235945857	36.1202318880779
MALT1	1.12528271214887e-53	1.34762580690395e-51	0.713341570575942	2.31674280364873	0.432	0.189	2.28571428571429	266	10518	0.375194998930452	1.27342055690211
EHD2	1.82356705871138e-53	2.16850375728171e-51	0.0316614891609432	-4.20722143279363	0.041	0.395	0.10379746835443	266	10518	0.89895119234209	0.048501376326485
ALCAM	5.05016091290336e-53	5.96342777449553e-51	0.841870313490927	2.34196335246072	0.504	0.166	3.03614457831325	266	10518	0.333139595822356	1.41608200934975
PICALM	1.38931394012298e-52	1.62916355506365e-50	1.42656343169565	1.40584811301694	0.673	0.431	1.5614849187935	266	10518	0.872436087886123	2.07455473145696
PLEKHO1	3.77511958523614e-52	4.39632202181362e-50	1.42585879085334	1.60471304172151	0.711	0.345	2.06086956521739	266	10518	0.711397277594755	2.01037470525314
B3GNT5	4.06222031647917e-52	4.69826385370324e-50	1.14494416780175	2.26457120489939	0.56	0.209	2.67942583732057	266	10518	0.521635411680463	1.96303137952755
RP6-91H8.3	6.20945436855151e-52	7.13284669845992e-50	0.39047895450533	4.166232550871	0.308	0.026	11.8461538461538	266	10518	0.0690348745402104	0.691162626843368
KDM6B	1.67015828019039e-51	1.90556031887128e-49	1.75573345906562	2.02496861271327	0.707	0.325	2.17538461538462	266	10518	0.96209230347703	2.83005478292527
ADIRF	3.45369847760377e-51	3.91403708005484e-49	0.143394918696925	-4.15547024928121	0.132	0.596	0.221476510067114	266	10518	5.484004130946	0.271175382821981
ANKRD44	4.16050969767818e-51	4.68362445033292e-49	1.03275719776668	2.79655580028755	0.613	0.155	3.95483870967742	266	10518	0.422319896829058	1.55403178701945
CLEC4A	7.09959301316883e-51	7.93931970995821e-49	0.753989044595571	3.17262990522512	0.511	0.076	6.72368421052632	266	10518	0.178627449107253	1.14263447644865
COL18A1	7.25557390386335e-51	8.06036979872608e-49	0.12467817593139	-3.89646085778233	0.12	0.542	0.22140221402214	266	10518	3.13806648898813	0.238794053600778
UBA52	1.18158065268144e-50	1.30406345759339e-48	18.069104703316	0.678629548150479	0.981	0.94	1.0436170212766	266	10518	13.4408603648603	20.6369925692219
TIMP2	1.2729012546583e-50	1.39572796014026e-48	0.662243484994825	-2.08205793420943	0.47	0.702	0.66951566951567	266	10518	3.9548315102749	1.04460925509669
SEPW1	1.45351882865562e-50	1.58349154455992e-48	0.580207306275319	-1.86852397962957	0.41	0.683	0.600292825768668	266	10518	3.29368180298257	0.946231621356997
PRSS23	2.17262447655047e-50	2.35172672506611e-48	0.0680137113726547	-4.09722944551428	0.075	0.453	0.165562913907285	266	10518	1.7910798359133	0.110274402279682
JARID2	2.34197076543574e-50	2.51888651879923e-48	0.922555099634498	2.07944030491673	0.545	0.234	2.32905982905983	266	10518	0.494533088142605	1.56779582184991
IL13RA1	2.97942009214282e-50	3.18420808075466e-48	1.37426722449347	1.55764251404398	0.684	0.367	1.86376021798365	266	10518	0.680724412145311	2.04635221806807
CD99	6.55430295174531e-50	6.9607521788158e-48	1.57994639683564	-1.39459277504768	0.703	0.786	0.89440203562341	266	10518	5.52884702443468	2.31754335446356
KYNU	7.90167824513079e-50	8.33923367795491e-48	0.576900898708717	3.31490000680843	0.402	0.066	6.09090909090909	266	10518	0.15330966155667	0.992192785472832
FSTL1	8.31143129674443e-50	8.71719434017556e-48	0.0915230378991101	-4.6701498775484	0.098	0.525	0.186666666666667	266	10518	3.51435046470588	0.152378718258887
IRF4	8.94900349778626e-50	9.32795512738387e-48	0.843006762792598	4.25043526159401	0.459	0.035	13.1142857142857	266	10518	0.153405744804117	1.5700893232068
RBPJ	1.30488595318852e-49	1.35179780402094e-47	2.18275903172517	1.51367144535946	0.797	0.469	1.69936034115139	266	10518	1.24785153901102	3.10829321715006
CHN2	1.34450236992971e-49	1.38434554991666e-47	0.524780652501172	2.96067567151247	0.406	0.081	5.01234567901235	266	10518	0.155596412726466	0.828207577714673
HTRA1	1.42625942651083e-49	1.45962525309466e-47	0.0866178156402442	-4.11750005598821	0.094	0.521	0.18042226487524	266	10518	2.70253667411188	0.14109651079308
RPS16	2.6416613480403e-49	2.68717430861497e-47	22.4467804543161	0.740963647329076	0.981	0.938	1.04584221748401	266	10518	16.2233456867153	26.1132185319767
CRIP2	2.73111007367119e-49	2.76152842538992e-47	0.127822510282821	-3.10526773441149	0.124	0.501	0.24750499001996	266	10518	1.89533981075637	0.232174340244367
PRKCDBP	3.69841118803105e-49	3.7173435310174e-47	0.122948237252805	-3.28726546418148	0.132	0.478	0.276150627615063	266	10518	1.78689919771209	0.205346436966955
COL1A2	3.76248964041921e-49	3.75937278509578e-47	1.12397267552583	-4.2244797551802	0.617	0.759	0.812911725955204	266	10518	35.4412723167436	1.9821357723583
NAP1L1	4.75033653667074e-49	4.71848133871894e-47	4.74901834137858	0.925102185010962	0.925	0.738	1.25338753387534	266	10518	3.42493390894457	6.2644130166717
HSPG2	5.15099025199742e-49	5.08652756697243e-47	0.194854719149785	-3.26619263560662	0.177	0.556	0.318345323741007	266	10518	3.19673287766206	0.353892266646816
ETS2	1.11653945056177e-48	1.09615611408058e-46	2.4229292455124	1.62024170790066	0.759	0.415	1.8289156626506	266	10518	1.3287066135033	3.66515406420314
PLS3	1.19914851150559e-48	1.17045212516089e-46	0.0435205668613343	-4.13667233576219	0.053	0.401	0.13216957605985	266	10518	1.00771928072503	0.0695113671325234
TBC1D9	1.69175476525336e-48	1.64177994057863e-46	0.720293659550025	2.02567047529472	0.489	0.192	2.546875	266	10518	0.295376777430758	1.14163521840197
MGST3	1.70798538414857e-48	1.64805949695615e-46	0.671634483538386	-1.67392098509819	0.447	0.693	0.645021645021645	266	10518	3.2123917534374	1.10781579038375
PPIC	1.91476583814644e-48	1.83708726948528e-46	0.0380531289513202	-4.81413599568117	0.045	0.425	0.105882352941176	266	10518	1.37581781797457	0.0828840342678048
CNN2	2.05618373922019e-48	1.96162252093063e-46	1.12506926748191	1.66921926063391	0.605	0.296	2.04391891891892	266	10518	0.566366355067341	1.7074077476875
COL4A2	5.08425139976082e-48	4.82318365934613e-46	0.0655811000904918	-4.59739810884039	0.06	0.5	0.12	266	10518	3.40761023928427	0.128125977189969
MRC1	5.46812728837562e-48	5.15836856935814e-46	4.17209119398785	3.0726225997379	0.782	0.166	4.71084337349398	266	10518	1.16590222578239	7.23087866847663
S100A16	6.12682337059922e-48	5.74764107977436e-46	0.0524608308181176	-4.42018416776355	0.06	0.415	0.144578313253012	266	10518	1.44728528524517	0.0909242869042786
FAU	9.93341492682598e-48	9.26716267703776e-46	20.7325365592169	0.665415661425049	0.985	0.943	1.04453870625663	266	10518	15.4506205263827	23.4566082123215
COL1A1	1.06114078086207e-47	9.84528748661365e-46	0.8633761929095	-4.73164177611802	0.549	0.712	0.771067415730337	266	10518	43.0877597064912	1.58081879838269
NFIA	1.72865726064246e-47	1.59508778706058e-45	0.051382128454077	-3.92764960453997	0.056	0.479	0.116910229645094	266	10518	1.51129476566654	0.0863600399041524
METRNL	2.42557506829999e-47	2.22599242409313e-45	2.44178207007476	1.53300016974798	0.774	0.462	1.67532467532468	266	10518	1.42645689337359	3.64700211576668
WBP5	4.99163148834773e-47	4.55614536822918e-45	0.0548275225412718	-3.5658731255338	0.06	0.402	0.149253731343284	266	10518	0.826845069506816	0.091173390631063
COL6A2	8.4765295775208e-47	7.69541281967829e-45	0.23672542608105	-4.28422835522725	0.214	0.594	0.36026936026936	266	10518	9.58373801671435	0.432773077132927
ACTR2	2.86793670524527e-46	2.58973150827656e-44	4.04763435455259	0.997683106619189	0.898	0.68	1.32058823529412	266	10518	2.68351626397646	5.12941691506016
FBN1	3.10404210767195e-46	2.78802420373131e-44	0.0670210619497731	-5.28551441173875	0.071	0.513	0.138401559454191	266	10518	4.1688073871779	0.115697968633009
NR4A2	3.43746386582074e-46	3.07116480625656e-44	4.15860359959232	1.97866623742779	0.801	0.425	1.88470588235294	266	10518	2.385121587843	7.37289837603455
PDE4A	4.88547477998774e-46	4.34190142815121e-44	0.726335174545723	2.14517485279845	0.496	0.185	2.68108108108108	266	10518	0.340737346879478	1.15117077102487
CALU	4.95704696982839e-46	4.38244477133624e-44	0.223368040099946	-2.66377513018534	0.233	0.527	0.442125237191651	266	10518	1.87079372912728	0.340276589353386
FKBP5	5.29127141399637e-46	4.65356297378868e-44	1.21300239337904	1.95768559148452	0.617	0.278	2.21942446043165	266	10518	0.691993599913604	1.86729803640967
COL3A1	5.4646131862681e-46	4.78111182711519e-44	0.760260971720528	-4.15451033243722	0.466	0.706	0.660056657223796	266	10518	37.8446448861629	2.07101856981125
SYAP1	5.52460100806536e-46	4.80868106299957e-44	1.08717288123064	1.6602939624732	0.579	0.32	1.809375	266	10518	0.677062494934857	1.79356980267615
GNG12	7.76514253798429e-46	6.72421522545655e-44	0.0287844699369928	-3.8173394615379	0.034	0.372	0.0913978494623656	266	10518	0.702370032420829	0.0473767523810205
ALDH2	7.91213607125342e-46	6.8165474336319e-44	1.23741945581233	1.61292770236027	0.643	0.343	1.87463556851312	266	10518	0.667463076352241	1.91580783989715
NGFRAP1	8.63779417836916e-46	7.40394885766201e-44	0.0338093798178203	-3.96043029888434	0.041	0.374	0.109625668449198	266	10518	0.725330576021041	0.0532352131670804
MGP	1.35858898144053e-45	1.15864310811135e-43	0.284222177268299	-4.0131221680612	0.229	0.636	0.360062893081761	266	10518	14.0277406532523	0.685323581775305
EVI2B	1.96769521910391e-45	1.6696734406929e-43	1.26381630502606	2.7646530125856	0.609	0.155	3.92903225806452	266	10518	0.497240581847626	1.96575027837228
CST7	2.36479685735163e-45	1.99659798666198e-43	1.07573378889524	4.77833779083164	0.47	0.046	10.2173913043478	266	10518	0.295635461356123	2.52088918526159
SASH1	4.27898446279342e-45	3.59477271834476e-43	0.0276150891472624	-3.9302275492995	0.034	0.385	0.0883116883116883	266	10518	0.727178324922064	0.042750421705727
FKBP9	4.85154524703485e-45	4.0556036159124e-43	0.0295960837563951	-3.57875705890428	0.038	0.39	0.0974358974358974	266	10518	0.774890217107858	0.0451737831391186
SERPINB1	5.87619161309919e-45	4.8879493388568e-43	1.57947724004595	1.42429884178641	0.665	0.457	1.45514223194748	266	10518	1.21721234758295	2.67103167701385
CD151	6.58981382900064e-45	5.45468609394631e-43	0.312294120670923	-2.0232010855946	0.282	0.566	0.498233215547703	266	10518	1.81011379277264	0.526530629647811
CERS6	7.51833800250183e-45	6.19291002489004e-43	0.466191921199599	2.23578514309806	0.346	0.144	2.40277777777778	266	10518	0.226009133235645	0.83893527413051
SERPINH1	7.5833193061958e-45	6.21611309730205e-43	0.0749955119054102	-3.71409526212516	0.079	0.416	0.189903846153846	266	10518	1.2043782305237	0.131618941133646
MXRA7	1.0322171638825e-44	8.4202990479806e-43	0.0220179111717429	-4.67037681078357	0.026	0.361	0.0720221606648199	266	10518	0.752269370082781	0.0398071709188397
PABPC1	3.03816263126606e-44	2.46646222074802e-42	6.53363177401116	0.986472982735939	0.947	0.798	1.18671679197995	266	10518	4.67433553743813	8.06487773998541
MNDA	3.86283897087263e-44	3.12095209866771e-42	2.02422448326655	2.80739416095874	0.722	0.156	4.62820512820513	266	10518	0.662531537963473	3.21672946508201
MAT2A	4.62091189466108e-44	3.71565325015462e-42	1.74176594456308	1.5989815417512	0.729	0.394	1.8502538071066	266	10518	1.0397288424665	2.70637226263642
AHR	8.76861249055447e-44	7.01738343675368e-42	3.05982696335711	1.34839070558058	0.846	0.539	1.569573283859	266	10518	1.83085735582598	4.28490596997749
EFHD2	1.03771573096623e-43	8.26550369485649e-42	2.48829544156853	1.41277490324453	0.823	0.459	1.79302832244009	266	10518	1.37196516977719	3.35764741525067
CYTIP	1.06238456901826e-43	8.42226564903394e-42	1.42050758209238	2.93770699167516	0.662	0.155	4.27096774193548	266	10518	0.577264697951458	2.20121702210411
ADAM8	1.16672886865329e-43	9.20625405424272e-42	0.591743070274013	3.44634219114187	0.421	0.059	7.13559322033898	266	10518	0.160587584976906	1.00487180922773
OAZ1	1.58486345677893e-43	1.24474438749623e-41	11.2516929442753	0.906994207574703	0.985	0.846	1.16430260047281	266	10518	6.94387676912276	12.7637364152942
PLSCR1	2.40630374555541e-43	1.88115023367818e-41	1.31249497198019	1.5348669713496	0.643	0.366	1.7568306010929	266	10518	0.781883493342215	1.99796327259618
CELF2	3.30744141742813e-43	2.5737076393867e-41	2.53256272043605	1.33184515387952	0.816	0.53	1.53962264150943	266	10518	1.67286935844351	3.59082939238103
CD1D	3.7176746094175e-43	2.87966300250568e-41	0.294226339071215	3.93612215582984	0.263	0.025	10.52	266	10518	0.0557639613545097	0.486476818928125
PHACTR1	4.21517056080251e-43	3.25010822327448e-41	1.62123359209009	2.63180814471367	0.658	0.182	3.61538461538462	266	10518	0.686636094942003	2.8888204307045
MARCH1	6.589950823478e-43	5.05808680023861e-41	1.16507451925297	2.68325642767151	0.617	0.131	4.70992366412214	266	10518	0.380426393199868	1.76227113267971
LCP1	6.99737354981395e-43	5.34649998923794e-41	3.67069431007866	2.36294537171757	0.88	0.267	3.29588014981273	266	10518	1.36973483805152	5.01413276611251
OSTF1	1.89499809293429e-42	1.44139359447245e-40	1.28656272595159	1.36275136373494	0.703	0.385	1.82597402597403	266	10518	0.750424901738493	1.78466642995383
BGN	3.45738753035769e-42	2.61800205549866e-40	0.121693601550321	-4.5182449749403	0.117	0.51	0.229411764705882	266	10518	5.09110268540408	0.21248930988236
NNMT	4.31238950615635e-42	3.25084862504268e-40	0.0633412913542903	-4.59972583327238	0.068	0.458	0.148471615720524	266	10518	2.30606691370617	0.107061224347336
ENAH	5.10999254950119e-42	3.83499263070565e-40	0.0354195853534536	-3.69784444392869	0.041	0.386	0.106217616580311	266	10518	0.884309797816353	0.0570965845209408
UBC	5.2524195166179e-42	3.90758844013209e-40	10.0611749010906	0.752285437947508	0.962	0.894	1.07606263982103	266	10518	8.15890672163867	13.4250281610634
DPYSL3	5.25300589784428e-42	3.90758844013209e-40	0.0578890356314334	-3.52830045717908	0.064	0.382	0.167539267015707	266	10518	0.885407292366976	0.0933978000323811
FAM49B	5.56343053673384e-42	4.12035473874069e-40	2.19098510469771	1.86963362067358	0.812	0.332	2.44578313253012	266	10518	1.04878012956726	2.96913654832764
FAM105A	7.32951881240188e-42	5.40463994175625e-40	0.619968483136427	2.72361624769899	0.459	0.101	4.54455445544554	266	10518	0.214775624522172	0.975775329724079
CREM	8.1051381334857e-42	5.95058097921911e-40	1.28732242440844	1.76702094406748	0.59	0.334	1.76646706586826	266	10518	0.873098079910545	2.23339803618185
SLC41A2	1.05477974734738e-41	7.71039429164845e-40	0.326955674319291	2.90962411674035	0.271	0.058	4.67241379310345	266	10518	0.0709739542097526	0.561117397281108
FGL2	1.06709413329227e-41	7.76678945464369e-40	4.12036954224377	2.0853090433831	0.835	0.33	2.53030303030303	266	10518	1.70107118673747	6.15945536958171
PLD4	2.396576454134e-41	1.7368493564166e-39	0.361373928445087	4.53686280018593	0.297	0.012	24.75	266	10518	0.0407794369256824	0.601784885017551
THEMIS2	3.8062820304361e-41	2.74670420367282e-39	0.938910632228445	2.34460058155269	0.586	0.156	3.75641025641026	266	10518	0.354204192985148	1.38267044330903
CXCR4	4.15048659314271e-41	2.9823453877365e-39	8.11776478293491	2.56206607541821	0.932	0.314	2.96815286624204	266	10518	3.15626244613025	11.4761604887758
DUSP5	4.45758844300081e-41	3.17757425883328e-39	0.544163250357815	2.3051421573864	0.308	0.137	2.24817518248175	266	10518	0.255021917702268	1.20667376477362
WWTR1	4.45981937311078e-41	3.17757425883328e-39	0.0353572032875464	-4.02512444298226	0.041	0.391	0.104859335038363	266	10518	1.07484254791719	0.0597845089094404
COL6A1	4.69464543827739e-41	3.3308312130568e-39	0.203013020078809	-4.27469010523614	0.195	0.552	0.353260869565217	266	10518	7.15263432951937	0.349533103801396
EZR	5.38285425032708e-41	3.80313292347377e-39	1.49487191132478	1.56918474241422	0.658	0.356	1.84831460674157	266	10518	0.931753320344802	2.44717643784836
LAMB1	5.81986467154334e-41	4.09475978515337e-39	0.0398822133349055	-3.56234165602153	0.053	0.375	0.141333333333333	266	10518	0.925368946733868	0.0593219215412337
SERP1	7.85998819973767e-41	5.50720998924358e-39	2.61753638623016	1.0077690889059	0.861	0.605	1.42314049586777	266	10518	1.80023021013131	3.42998478424238
SELM	1.07667131970966e-40	7.51267434075097e-39	0.129330953326039	-3.57387181098591	0.139	0.501	0.277445109780439	266	10518	2.45116676495703	0.206616443689222
FERMT2	1.36276992649455e-40	9.43610471805009e-39	0.0227388501466252	-4.17826021718262	0.026	0.335	0.0776119402985075	266	10518	0.56696174968619	0.0363945275621722
IFNGR1	1.36350204382579e-40	9.43610471805009e-39	1.67258082655685	1.45030841785974	0.722	0.442	1.63348416289593	266	10518	1.07745401180674	2.42796934834806
SNX10	1.49777452514074e-40	1.03230288291945e-38	0.659493295330443	2.65896299341461	0.462	0.108	4.27777777777778	266	10518	0.240723502842816	1.02915539841845
HSPB1	1.57048019415902e-40	1.0780133560394e-38	0.272355509590163	-2.26401106667353	0.252	0.538	0.468401486988848	266	10518	1.94938193682782	0.452185079693607
H2AFY	3.45655474555111e-40	2.36305196086543e-38	2.51999379696628	1.20978596063951	0.82	0.525	1.56190476190476	266	10518	1.63322680831512	3.39708565662162
PDCL3	3.62155875247358e-40	2.46587262476891e-38	0.658356410214461	1.71432331283967	0.425	0.229	1.85589519650655	266	10518	0.356978228978687	1.20433949818309
IFI27	7.29166470084837e-40	4.94486145134641e-38	0.158944082258226	-3.7834827358369	0.135	0.534	0.252808988764045	266	10518	5.16043149704518	0.345678631283066
RASSF5	1.0074974182246e-39	6.80504056165626e-38	0.744620110161577	2.68190932196123	0.489	0.134	3.64925373134328	266	10518	0.358473926449885	1.16936046556813
OPTN	1.21211839850273e-39	8.15451445303471e-38	0.0306270324872209	-3.69908178267156	0.038	0.353	0.107648725212465	266	10518	0.656761518089836	0.0488799045185836
STOM	1.40743362821903e-39	9.43092231988353e-38	0.198779386598182	-2.28906211007409	0.199	0.516	0.385658914728682	266	10518	1.39424464179795	0.321484886781853
RGS2	1.75944186102262e-39	1.17430574170862e-37	2.34707016689198	2.22891077427696	0.714	0.265	2.69433962264151	266	10518	1.14616617077417	4.07250170657533
ZFAND5	1.79262354788497e-39	1.19174178069235e-37	3.32353500035112	1.24540455023914	0.816	0.607	1.34431630971993	266	10518	2.47922734723354	5.34342192760425
RPS6KA3	2.27612744659043e-39	1.5072426691422e-37	1.20950034591747	1.39555427425863	0.635	0.375	1.69333333333333	266	10518	0.775100683579078	1.7939062882178
CFLAR	5.56097288090378e-39	3.66806984636489e-37	1.60455979501605	1.25678715468382	0.673	0.498	1.35140562248996	266	10518	1.3137058160517	2.79559723119371
RASSF4	6.53928891984732e-39	4.29659271208334e-37	0.623306572525572	2.30381585406219	0.395	0.157	2.51592356687898	266	10518	0.337429148404798	1.19018529275699
CDC42	7.39018323906783e-39	4.83684628584881e-37	4.83395454662818	0.696538217090575	0.929	0.787	1.18043202033037	266	10518	3.72888332871544	5.83861921451934
VDR	8.26581936666061e-39	5.3890589121788e-37	0.303168660484964	3.22832485019154	0.256	0.045	5.68888888888889	266	10518	0.0837299853208257	0.513319198459472
FMNL1	9.16074776027628e-39	5.94955333384712e-37	0.992244706115435	2.38451282858761	0.586	0.184	3.18478260869565	266	10518	0.496258866198289	1.52654346837482
RGS1	1.03228396577134e-38	6.678600400772e-37	4.89350146665475	2.69211354084566	0.876	0.222	3.94594594594595	266	10518	1.74221610299969	7.76609114543103
RPL26	1.27178209218962e-38	8.19668412546333e-37	26.0998787139856	0.696244276557744	0.981	0.945	1.03809523809524	266	10518	19.5021946071545	30.6178456936082
APP	1.85889137360207e-38	1.19350721424504e-36	0.449915068023418	-1.88056604951776	0.361	0.601	0.600665557404326	266	10518	2.40537287450401	0.733254322502802
CAV2	2.01148774658888e-38	1.28659023064014e-36	0.0686922481318648	-3.39670369231449	0.079	0.409	0.193154034229829	266	10518	1.28502593285177	0.113277464012433
SPECC1	2.02876579919426e-38	1.29274487868658e-36	0.480376372134307	2.22441593688291	0.357	0.13	2.74615384615385	266	10518	0.216441924188555	0.820672298396749
EMP1	3.5280928944657e-38	2.23967581262962e-36	0.416613450995915	-2.05296993491872	0.297	0.581	0.51118760757315	266	10518	3.01622890425773	0.798993242086977
LST1	4.16161052775529e-38	2.63194589407025e-36	2.66288291674544	2.48018993613492	0.823	0.197	4.17766497461929	266	10518	0.920314446284244	3.73980692586592
ARRB2	4.84177037704954e-38	3.05067666368875e-36	1.62377374587207	2.16253232635578	0.778	0.227	3.4273127753304	266	10518	0.690390392571296	2.18866664004627
CD80	6.05087645172513e-38	3.79833084623905e-36	0.239704884632163	4.27905057775485	0.192	0.017	11.2941176470588	266	10518	0.0437854441065907	0.482672908534818
ARHGAP30	8.82531573925648e-38	5.51941783604018e-36	0.871367579389972	2.55470139084218	0.579	0.144	4.02083333333333	266	10518	0.391729389743537	1.24048492847917
SNTB2	9.82802696804345e-38	6.12383997720965e-36	0.0521878587640998	-3.09533236506353	0.06	0.401	0.149625935162095	266	10518	0.891446139852022	0.0842185283865138
RIN3	1.14576585733154e-37	7.11301553930162e-36	0.576986328051328	2.10672722147376	0.451	0.153	2.94771241830065	266	10518	0.254207699626238	0.859669484523298
RBFOX2	1.21265138279189e-37	7.50067078748124e-36	0.0127452436922479	-4.57302426782109	0.019	0.307	0.0618892508143322	266	10518	0.475621603890805	0.0184419500988018
TJP1	1.61931390754e-37	9.97946519807318e-36	0.0250765037160006	-3.9244467913452	0.038	0.333	0.114114114114114	266	10518	0.624743871639183	0.0367088554861896
PFDN5	1.83055303623851e-37	1.1240261298154e-35	11.4083260872493	0.699621442965344	0.985	0.898	1.09688195991091	266	10518	8.43353816444584	13.0587930329307
RBM39	2.02064378935227e-37	1.2362532980798e-35	2.80689904155485	0.904857909397292	0.835	0.685	1.21897810218978	266	10518	2.30932629387391	3.8274185043929
FAM49A	2.94137813606865e-37	1.79307260670235e-35	0.757289263963589	1.99287727815651	0.496	0.196	2.53061224489796	266	10518	0.395494298307262	1.22944507121335
MOB1A	3.53774781393651e-37	2.1488636541774e-35	1.77218182385445	1.11257675666687	0.744	0.514	1.44747081712062	266	10518	1.24316667044047	2.45411749521794
TUBB	3.58120403157864e-37	2.16746276979344e-35	0.829648153096694	-1.65975787453404	0.526	0.678	0.775811209439528	266	10518	3.61715649246574	1.31195640966005
DBN1	4.94087929539726e-37	2.97970313507422e-35	0.0157625339908096	-4.75191069154023	0.019	0.296	0.0641891891891892	266	10518	0.499452037743453	0.0249620678509224
NR2F2	5.01998018982548e-37	3.01663293542324e-35	0.0655265885362482	-3.89773132058875	0.06	0.456	0.131578947368421	266	10518	2.45608225166271	0.12943245771373
ITM2A	6.77905747784768e-37	4.05926115499773e-35	0.0362213266519313	-4.66192245569984	0.038	0.45	0.0844444444444444	266	10518	2.15537178009593	0.0647442560384209
CACUL1	1.21376600118651e-36	7.24228010460612e-35	0.692268367968237	1.65872661476969	0.492	0.239	2.05857740585774	266	10518	0.376002757152586	1.06883005485258
RABAC1	1.2993486878713e-36	7.72563448711085e-35	0.638230740894177	-1.55036272691649	0.47	0.658	0.714285714285714	266	10518	2.61045680567615	0.983666288003214
NCKAP1	1.81602080171531e-36	1.0752306355798e-34	0.0235095037493465	-3.45414560547047	0.03	0.333	0.0900900900900901	266	10518	0.545830507729988	0.0367099802884907
MAP1B	1.82112970375355e-36	1.0752306355798e-34	0.0531603584922762	-4.34566825645221	0.049	0.386	0.126943005181347	266	10518	1.57593097059591	0.107549934834403
LAMB2	1.91833609505132e-36	1.12867677007096e-34	0.100688497321977	-2.75943560669234	0.102	0.437	0.233409610983982	266	10518	1.06133447149802	0.170086978775358
UPK3A	2.06179103738288e-36	1.20886817559887e-34	0.161485149685093	4.72511267195495	0.147	0.009	16.3333333333333	266	10518	0.0206488826185471	0.290895904706667
COL4A1	2.29446387417994e-36	1.34063380551566e-34	0.134569036745001	-3.79460244106559	0.132	0.477	0.276729559748428	266	10518	3.54468109173578	0.238235296310075
CRLF2	2.50321340618089e-36	1.45756074402657e-34	0.0963061815494015	6.45514369938541	0.09	0.002	45	266	10518	0.00737469583581127	0.180312532407815
PIP4K2A	3.29832213924105e-36	1.91393359598709e-34	0.811348333472951	1.59252600887886	0.553	0.27	2.04814814814815	266	10518	0.50062525618173	1.18328439213384
FGFR1	3.32192576278787e-36	1.9210287133711e-34	0.0385325853788985	-3.31972211244888	0.049	0.37	0.132432432432432	266	10518	0.797425808932852	0.0595239277433794
LRRFIP1	3.5010590844875e-36	2.01770934131931e-34	3.220459652064	1.043123136018	0.861	0.608	1.41611842105263	266	10518	2.22103530237749	4.43404980322242
TIPARP	6.86789005260477e-36	3.94459834790082e-34	1.30121874136104	1.6995707107538	0.564	0.315	1.79047619047619	266	10518	0.825248337211204	2.25959246511735
CTSD	1.03583644052895e-35	5.92919801178706e-34	0.514478467980187	-2.89006108191529	0.387	0.699	0.553648068669528	266	10518	6.71112658316024	0.865654953426168
NUPR1	1.36284523671471e-35	7.77466373890697e-34	0.0395454610262886	-4.43208960620673	0.045	0.403	0.11166253101737	266	10518	1.30828645645753	0.0685439396834246
MYCL	1.71894412181308e-35	9.77309442455744e-34	0.191430219443088	4.22930230947876	0.173	0.014	12.3571428571429	266	10518	0.0271451841616334	0.33278122860242
LAMP1	1.75334753239059e-35	9.93524376910992e-34	0.357261824355552	-1.57262756997273	0.312	0.592	0.527027027027027	266	10518	1.64151299256354	0.571307746809605
PREX1	1.80424013258958e-35	1.01894310631798e-33	0.898603123787953	2.33257918526297	0.575	0.168	3.42261904761905	266	10518	0.446435220367973	1.32473504635924
CCDC80	1.82426474494476e-35	1.02681781610458e-33	0.0708012108872711	-5.66369422936742	0.071	0.466	0.152360515021459	266	10518	4.81749144884352	0.126818421045827
PLAC9	1.8611053800132e-35	1.04407393511305e-33	0.0700485733770142	-4.76836383055811	0.071	0.452	0.157079646017699	266	10518	2.88500743680076	0.118033498252566
PYCARD	2.79960799324592e-35	1.56537021768048e-33	1.33598533602308	1.61218050771557	0.609	0.329	1.85106382978723	266	10518	0.790425291410948	2.22073390149827
P2RY14	2.87523063221849e-35	1.60234800183635e-33	0.433687042998659	3.81989152145286	0.353	0.029	12.1724137931034	266	10518	0.0886197777129959	0.689740829010067
CDH13	3.12041020113941e-35	1.73326469264606e-33	0.0208577262514089	-4.46980850302395	0.026	0.303	0.0858085808580858	266	10518	0.649070028650291	0.0317715049647399
MMP14	3.47632956985809e-35	1.92463282349586e-33	0.0694879173655212	-3.01548703611018	0.068	0.4	0.17	266	10518	0.985146745451382	0.140331778477824
KDM2B	3.76076694628836e-35	2.07530426977207e-33	0.395643461852852	2.23542174514218	0.331	0.113	2.92920353982301	266	10518	0.178991611006054	0.667863463493745
IL6ST	5.52309153399413e-35	3.03788024895847e-33	0.266399888447832	-1.8952479118814	0.256	0.547	0.46800731261426	266	10518	1.73268542593907	0.419600244785977
RAPGEF1	8.03590498594929e-35	4.4056588179461e-33	0.798755076323042	1.55542193686573	0.526	0.278	1.89208633093525	266	10518	0.495730036620026	1.19513232050794
CLECL1	9.02683816115782e-35	4.93291874399064e-33	0.163635314507066	4.44180075738827	0.177	0.01	17.7	266	10518	0.0238854174366494	0.252597568756609
IER5	9.97533154213823e-35	5.43365962646923e-33	0.999924755155175	1.83926166370359	0.53	0.239	2.21757322175732	266	10518	0.541029960291875	1.69893021132336
RASSF2	1.41757353929014e-34	7.69683176348982e-33	0.783149675259155	2.06559256721097	0.534	0.178	3	266	10518	0.378204711950105	1.15037021700182
CEBPD	1.64157555274509e-34	8.88450153322228e-33	10.1420304355063	1.34389350423488	0.955	0.648	1.47376543209877	266	10518	5.46422184242895	13.3719685725739
RPL15	1.89866340733719e-34	1.02430767719795e-32	25.7410281265624	0.512970292989082	0.985	0.954	1.03249475890985	266	10518	20.5157170655741	28.988342123856
CD1A	1.99392714932082e-34	1.07227560010928e-32	0.0693669305926916	7.3955596427859	0.053	0.001	53	266	10518	0.00601640682141519	0.199638869758746
RGS10	2.03943181716961e-34	1.09326494173734e-32	1.78400955946624	1.60246327141465	0.763	0.347	2.19884726224784	266	10518	0.991598178037616	2.48718733222929
PPA1	2.35984626501015e-34	1.26102417819498e-32	0.988823137647401	1.32895956922577	0.515	0.355	1.45070422535211	266	10518	0.737261352858091	1.95360247846377
CLEC7A	2.53011196863245e-34	1.34774355527847e-32	2.04409707680099	2.46517088544371	0.759	0.176	4.3125	266	10518	0.736652923350838	3.10415828012467
IL10RA	2.82003239585953e-34	1.49745493825421e-32	1.01066307623935	2.57097207717495	0.62	0.14	4.42857142857143	266	10518	0.428033832929622	1.43423501691977
PAM	3.30839107769012e-34	1.75126933347572e-32	0.0160952432223096	-4.20180058834937	0.019	0.325	0.0584615384615385	266	10518	0.586500947108135	0.0257884952513615
GNG11	3.71512430670261e-34	1.96042465759313e-32	0.227420540353444	-2.99634614947486	0.177	0.53	0.333962264150943	266	10518	3.18039229345543	0.485687783929866
ATF5	4.10555929772689e-34	2.1597032492653e-32	0.520208039190839	1.96077452499294	0.338	0.177	1.90960451977401	266	10518	0.319757157891568	1.07964466394052
RNASET2	5.12277871827385e-34	2.68643606946497e-32	2.23359530538957	1.83031731604966	0.778	0.316	2.4620253164557	266	10518	1.08446320536927	3.17075860424635
PXDN	5.59302164775717e-34	2.92395552767887e-32	0.0326092326571008	-4.08944986343707	0.03	0.311	0.0964630225080386	266	10518	0.754951383115121	0.0634032336119668
COX4I1	6.10307254152732e-34	3.18075564617995e-32	6.74383312691945	0.640785934647473	0.959	0.844	1.13625592417062	266	10518	5.40770882326085	8.04386194626045
TNS1	7.19408833401614e-34	3.73782694179066e-32	0.0343462645556121	-3.27967686131036	0.049	0.36	0.136111111111111	266	10518	0.692864749027573	0.0499969962047124
FOXN2	7.52306106950786e-34	3.8967610190095e-32	0.618191838254063	1.87275087815255	0.451	0.182	2.47802197802198	266	10518	0.307077340922531	0.982717888582599
GMFG	7.72228585366787e-34	3.98772229128549e-32	2.27061131991635	1.5871092345013	0.793	0.395	2.00759493670886	266	10518	1.35949794176715	3.17415790141361
GPX1	7.82494422327101e-34	4.02841488274861e-32	7.04450989078857	1.18941432702686	0.929	0.664	1.39909638554217	266	10518	4.38736925111395	9.79659724584445
FAM114A1	8.86108292239448e-34	4.54797100995602e-32	0.0417601864329069	-3.39982932053081	0.045	0.337	0.13353115727003	266	10518	0.686600775658702	0.0742303135799024
ID3	9.54560247511143e-34	4.88445586044641e-32	0.145663770187591	-3.2839283434478	0.135	0.472	0.286016949152542	266	10518	2.47205874309022	0.277317805221213
FGR	1.03106317609796e-33	5.25997969534447e-32	0.491946968446531	2.80152309500345	0.383	0.083	4.6144578313253	266	10518	0.190507269972344	0.783963478516947
C12orf57	1.37283645538315e-33	6.98244469445777e-32	0.304978441963897	-2.00303570124504	0.267	0.573	0.465968586387435	266	10518	2.11551669023365	0.509227778171895
EPAS1	1.43857275051939e-33	7.29481665623736e-32	0.0503826251455453	-3.50411442069977	0.056	0.385	0.145454545454545	266	10518	1.06210843798849	0.0836768087677045
SIRT1	1.4789173152974e-33	7.47694544494369e-32	0.423882926375298	2.12454549219407	0.342	0.127	2.69291338582677	266	10518	0.201872267288714	0.710483362343282
SPI1	1.70207951814656e-33	8.57949693833516e-32	1.50831411217049	2.30394745838703	0.718	0.169	4.24852071005917	266	10518	0.563835856902972	2.1070730364478
DKK3	2.20005459645502e-33	1.10565839034939e-31	0.0369520131974357	-3.87625572301362	0.038	0.354	0.107344632768362	266	10518	1.01702161993257	0.0650309031905225
LYN	3.11026644229776e-33	1.55845576096854e-31	1.24207609751474	1.62327208105549	0.662	0.283	2.33922261484099	266	10518	0.659745308756005	1.74143073353333
MCL1	3.57661832910079e-33	1.7868277250058e-31	5.28434851777376	1.05424707024948	0.91	0.699	1.30185979971388	266	10518	3.86221596114258	7.15037587645093
PLPP1	3.89866642310086e-33	1.94197289735932e-31	0.0435951395266558	-4.07832026349296	0.049	0.351	0.13960113960114	266	10518	0.91088565953949	0.0957057597928172
CTHRC1	3.95500462712166e-33	1.96424141569342e-31	0.0941701683759255	-3.68030148741289	0.09	0.414	0.217391304347826	266	10518	2.10211524983043	0.171744267253292
UVRAG	4.27404067176141e-33	2.11646483235669e-31	0.545029080434512	1.68578724093626	0.417	0.203	2.05418719211823	266	10518	0.289049196890714	0.837430416349465
DAD1	4.62042187376705e-33	2.28129952515878e-31	0.773567197375455	-1.18123033310304	0.545	0.678	0.803834808259587	266	10518	2.46400242773564	1.1182005760734
PRDX2	4.96949644526684e-33	2.44649903716547e-31	0.191362671717537	-1.9286166141612	0.184	0.484	0.380165289256198	266	10518	1.13304007533097	0.314252465042649
ASPH	5.4011607912786e-33	2.65127910237007e-31	0.158915933237338	-1.96871885753487	0.177	0.461	0.383947939262473	266	10518	1.02983599712876	0.244747324876579
FHL1	7.28073198413258e-33	3.56354899374095e-31	0.0523464485827301	-3.76048269050337	0.056	0.386	0.145077720207254	266	10518	1.1333237613033	0.0881181221574075
ITGB2	8.42362198698178e-33	4.11101967838654e-31	1.76422228829908	2.29450778812055	0.733	0.191	3.83769633507853	266	10518	0.704296701604648	2.55123336247451
SPARCL1	9.03854329090064e-33	4.39841043256911e-31	0.178087985641922	-3.22929830088823	0.117	0.556	0.210431654676259	266	10518	7.90901166719643	0.586257005023998
AVPI1	9.85790230213353e-33	4.78334880097204e-31	0.325622063765358	2.65890476653521	0.278	0.07	3.97142857142857	266	10518	0.117774904472717	0.537189145094619
PTPRE	1.29099056309743e-32	6.24632282190924e-31	1.53777584553605	1.46349991471144	0.65	0.36	1.80555555555556	266	10518	0.969242875399592	2.45818237789813
RGS18	1.29485032257269e-32	6.24709787056072e-31	0.363213427966428	3.25659757631879	0.308	0.042	7.33333333333333	266	10518	0.0931441372232765	0.606838221239614
STX7	1.34307666429379e-32	6.46130841973362e-31	0.884014410727552	1.4629274541615	0.579	0.301	1.92358803986711	266	10518	0.510096177170688	1.31405347291178
MAP3K8	1.46844100227014e-32	7.04434510350388e-31	2.04005681305037	1.81127289154635	0.729	0.334	2.18263473053892	266	10518	1.28079576313601	3.2021645189464
NID1	1.4843513069292e-32	7.10049749824546e-31	0.0738380260752836	-3.0636064578407	0.09	0.384	0.234375	266	10518	0.946546098053747	0.11659670180821
JAG1	2.04356050714746e-32	9.74789907448927e-31	0.0421121573954994	-3.98056451645085	0.045	0.356	0.126404494382022	266	10518	1.00129369212443	0.0713226300598152
PRDX4	2.19409909901813e-32	1.04364950383155e-30	0.168483431810204	-2.42659931571787	0.18	0.439	0.41002277904328	266	10518	1.15499232613041	0.26421156511288
LHFP	2.23796675557273e-32	1.06152546726408e-30	0.0549191802114091	-3.65095179815723	0.06	0.437	0.137299771167048	266	10518	1.65644482371428	0.0989732530482255
CD52	2.70841521557508e-32	1.28107281036977e-30	2.7634262293723	2.02302046689777	0.759	0.328	2.3140243902439	266	10518	1.67130859079236	4.45400279619561
PDLIM4	2.72864600611956e-32	1.28703677260712e-30	0.0197561631131777	-4.35144320660255	0.026	0.286	0.0909090909090909	266	10518	0.495760032263834	0.0299798649909822
CKAP4	2.86747112654976e-32	1.34874978949636e-30	0.0500465274488056	-3.39222612948975	0.056	0.343	0.163265306122449	266	10518	0.816478283522166	0.0843625304929408
IL4I1	3.04366051890736e-32	1.4276458756186e-30	0.236046434338932	3.41067722321107	0.165	0.035	4.71428571428571	266	10518	0.0682803044467515	0.562792131568863
SCARA3	3.19814803328127e-32	1.49475794230961e-30	0.0055797598585392	-5.84996224794769	0.008	0.27	0.0296296296296296	266	10518	0.460801103228734	0.00941601067786763
CDC42SE2	3.2044437706744e-32	1.49475794230961e-30	1.02470585635523	1.55818469099166	0.632	0.311	2.03215434083601	266	10518	0.702817659853754	1.43920758833647
NT5E	3.23858265320086e-32	1.50652084523278e-30	0.0224052863636357	-4.3479628075541	0.026	0.283	0.0918727915194346	266	10518	0.518199270149809	0.0394787489666762
SIPA1L1	3.61378032593975e-32	1.67601376156242e-30	0.481404008738026	1.94902303898003	0.376	0.161	2.33540372670807	266	10518	0.288437845458362	0.821170284182366
RPL11	3.62279416658939e-32	1.67601376156242e-30	35.7235633449525	0.6110906944044	0.992	0.961	1.03225806451613	266	10518	26.9605666721825	40.0420583875683
CDC42EP5	3.71180325720357e-32	1.7125002677907e-30	0.0273716981497674	-3.91277817051453	0.034	0.301	0.112956810631229	266	10518	0.53224343210091	0.0474849951297526
CD1B	3.76527000162301e-32	1.73243458439799e-30	0.062032052797883	7.89144662459049	0.056	0.001	56	266	10518	0.00388463221857195	0.135922668477696
ARPC5	4.18535488318779e-32	1.92048648254101e-30	4.25256546279048	0.829952823720261	0.921	0.695	1.32517985611511	266	10518	2.94619995419221	5.17014057516334
COX7A1	4.38779459823483e-32	2.00792139798898e-30	0.0247389380424954	-3.80540915591359	0.03	0.325	0.0923076923076923	266	10518	0.622841844388256	0.0418554645161042
NFE2L3	4.91003818159995e-32	2.24083526309451e-30	0.258744094208998	2.90010755566248	0.214	0.046	4.65217391304348	266	10518	0.0664873850135244	0.471426315818319
TPT1	5.05248257048533e-32	2.29962858989798e-30	51.2740321653688	0.608834901014668	0.996	0.971	1.02574665293512	266	10518	37.8965428016069	56.8095356171934
PTP4A2	5.23798607466377e-32	2.37765142088098e-30	2.53096944829146	0.86764372845623	0.838	0.617	1.3581847649919	266	10518	1.9221970942625	3.4530586817876
DUSP4	5.50732791196096e-32	2.49321016411187e-30	0.478099075868886	3.1570438675903	0.267	0.07	3.81428571428571	266	10518	0.216084041211304	1.14788888741771
WAS	5.98382469480281e-32	2.7016808501722e-30	0.637781682523519	2.47072423980695	0.481	0.126	3.81746031746032	266	10518	0.31466079917995	0.965600152840143
GCA	6.96256808642524e-32	3.13519799219671e-30	0.681728253889191	1.96479821099363	0.485	0.179	2.70949720670391	266	10518	0.352517974519188	1.0500738830695
PER1	7.48587480558917e-32	3.36187452040369e-30	1.31064692685396	1.48357772434176	0.68	0.367	1.85286103542234	266	10518	0.889084626950955	1.89663837403809
NFIC	8.91677031492528e-32	3.99386163230314e-30	0.395745856701681	-1.41641823911163	0.346	0.559	0.618962432915921	266	10518	1.54853237523954	0.60832335970408
LPCAT2	1.06822261400922e-31	4.77195953972478e-30	0.574197015527552	1.93197981172391	0.417	0.164	2.54268292682927	266	10518	0.294880652652279	0.926703304686359
LTBP1	1.14169811816846e-31	5.08673203783447e-30	0.0335386613880142	-4.43801654734349	0.034	0.336	0.101190476190476	266	10518	1.01649028594443	0.0597154121282173
MYD88	1.19672784057922e-31	5.31788060947913e-30	0.532271167009781	1.73338813702217	0.425	0.194	2.19072164948454	266	10518	0.295582841165105	0.803214081432702
CORO1A	1.20526940380949e-31	5.3417793051777e-30	1.85565441810565	2.30815209330696	0.733	0.224	3.27232142857143	266	10518	0.950521857468848	2.73561725560477
GNA13	1.40415593524834e-31	6.2069573619381e-30	0.959862692495973	1.61952948067914	0.553	0.288	1.92013888888889	266	10518	0.640195593403821	1.50058408804981
CD48	1.53837817789916e-31	6.7825206036567e-30	1.35906742552626	2.78088234886054	0.65	0.146	4.45205479452055	266	10518	0.613977668900564	2.09558407074345
ALOX5	1.59502997756071e-31	7.01397817736722e-30	0.585286049731921	2.81350438480194	0.44	0.092	4.78260869565217	266	10518	0.260756028887619	0.894385799259436
HEG1	1.67127620898679e-31	7.33017404284438e-30	0.0162248186995531	-4.49642171167536	0.019	0.293	0.0648464163822526	266	10518	0.492425771408713	0.0271515287823438
HAVCR2	1.68593533056541e-31	7.37531191500715e-30	0.668062803291323	2.56950827340113	0.455	0.103	4.41747572815534	266	10518	0.252038017938788	1.09294831515462
ATG3	1.73010762868634e-31	7.54049907064601e-30	0.838129239909673	1.35851364342474	0.575	0.297	1.93602693602694	266	10518	0.488781721773669	1.17478307737566
CD63	1.7326268147641e-31	7.54049907064601e-30	5.42830894988781	-0.865997177176447	0.936	0.875	1.06971428571429	266	10518	12.2827098585266	7.08231063674299
PTMS	1.74414737158343e-31	7.57112404024622e-30	1.34343170122109	-1.13326663825723	0.639	0.712	0.89747191011236	266	10518	4.02447193533848	2.0751153008957
RCC2	2.1668667689299e-31	9.38197750260264e-30	0.734886628786113	1.47546120258229	0.511	0.251	2.03585657370518	266	10518	0.390913490753838	1.11774452819876
TNFAIP8	2.35478469228473e-31	1.01695381877033e-29	0.743479069614563	2.0547916792034	0.508	0.193	2.63212435233161	266	10518	0.451690867476865	1.1739936352464
EMP2	2.52687166562043e-31	1.08848864657313e-29	0.07553122222833	-2.56766943726367	0.083	0.388	0.213917525773196	266	10518	0.805533830729758	0.131175544291487
NRARP	2.54422534970311e-31	1.09317529911162e-29	0.34289179180068	2.34324573728491	0.252	0.088	2.86363636363636	266	10518	0.126040509999582	0.670112797235443
CHST11	2.56890615297467e-31	1.10097840860737e-29	0.446213538049367	1.95640705238367	0.376	0.141	2.66666666666667	266	10518	0.217740951454098	0.708028667087358
DLC1	2.69192672314479e-31	1.15078163663349e-29	0.048602950136325	-3.08004101624481	0.049	0.341	0.143695014662757	266	10518	0.678845699531311	0.0904298948957739
REXO2	2.93900177058611e-31	1.25323191661912e-29	0.129197432479897	-2.31283050116089	0.132	0.402	0.328358208955224	266	10518	0.85415322075773	0.219017203998884
DOCK10	3.40476251032892e-31	1.44818185766786e-29	0.624982768323266	2.24309824126488	0.459	0.145	3.16551724137931	266	10518	0.33925611694625	0.994440559530322
POU2F2	3.4151679850939e-31	1.44895795468079e-29	0.633741592821211	2.62263202267066	0.414	0.1	4.14	266	10518	0.261654649201657	1.07174592820755
SEPT10	3.55074875808527e-31	1.50270535160471e-29	0.0246353776773269	-3.47865040400011	0.034	0.302	0.112582781456954	266	10518	0.454472132775487	0.0392498876630191
PARVA	3.86028517051135e-31	1.62961938473137e-29	0.00616450100204524	-4.92508106577028	0.011	0.26	0.0423076923076923	266	10518	0.353192290940558	0.00837395044440221
TPM1	4.72732232349503e-31	1.99066246270666e-29	0.16497867170666	-3.28813132171011	0.154	0.46	0.334782608695652	266	10518	2.31750934471022	0.314828735510818
PARVG	4.85566252305349e-31	2.03961983493237e-29	0.542547747973944	2.47352595412607	0.436	0.105	4.15238095238095	266	10518	0.225847484793897	0.81266813215639
BACE2	5.39109147135497e-31	2.25890745869231e-29	0.0277614657853336	-3.80210443328717	0.038	0.316	0.120253164556962	266	10518	0.695139353544363	0.0417987919946163
VKORC1	5.48984794312278e-31	2.29459337543493e-29	0.258248073942443	-1.9935245474072	0.248	0.48	0.516666666666667	266	10518	1.19550883050036	0.417073311811285
SARAF	5.95944254248026e-31	2.48471967339066e-29	2.90553454646967	1.09475894938781	0.853	0.625	1.3648	266	10518	2.29987517260882	3.85732862974868
MAP2K1	6.11309348962644e-31	2.54250484398601e-29	0.607475715354773	1.60284347301676	0.459	0.224	2.04910714285714	266	10518	0.362316530915533	0.920967499248585
SCARB2	6.15220018109909e-31	2.55248285646288e-29	0.19425112800213	-1.74379618688586	0.203	0.477	0.425576519916143	266	10518	0.976177893014693	0.300154557538356
FTH1	6.89307894629193e-31	2.85285615409523e-29	109.522710328309	1.05724445967873	1	0.983	1.01729399796541	266	10518	67.7759535485355	136.284474352444
ECE1	7.66891941215898e-31	3.16619494361165e-29	0.0638663187437061	-3.2375266665235	0.075	0.368	0.203804347826087	266	10518	1.01734321909293	0.104936438866059
CD37	8.29903364896328e-31	3.41798737064376e-29	1.60028693772677	2.55786617196007	0.699	0.183	3.81967213114754	266	10518	0.759229725260351	2.41711214387307
LILRB2	8.49072805084947e-31	3.48842904785022e-29	1.13985714657837	2.51023385240284	0.613	0.134	4.57462686567164	266	10518	0.442706127721815	1.76110762993918
TSHZ2	8.71721311395918e-31	3.57278787966783e-29	0.0212431675054252	-4.17932850072342	0.026	0.347	0.0749279538904899	266	10518	0.946867127795437	0.0344748123392641
DENND1B	8.91655470480601e-31	3.64564026017807e-29	0.446531051999222	2.17271695762022	0.361	0.122	2.95901639344262	266	10518	0.216549609684048	0.71232280923131
MDK	1.07609494224673e-30	4.38911574753097e-29	0.0343583991736902	-3.9402544863099	0.034	0.331	0.102719033232628	266	10518	0.823044325208667	0.0686897312454492
TFPI	1.21737760764194e-30	4.9534068150944e-29	0.12077355440882	-2.4995322394158	0.124	0.416	0.298076923076923	266	10518	1.11962134506552	0.196236773278466
NCCRP1	1.66536170800692e-30	6.75992735610695e-29	0.0511419813617362	144269501.075659	0.034	0	Inf	266	10518	0.00306979468335092	0.124453631072392
DOCK8	1.93181451463129e-30	7.82269062207768e-29	0.842760585373018	2.15786916673799	0.526	0.184	2.85869565217391	266	10518	0.478619546303346	1.29460124638476
RP11-138A9.2	1.98645962972546e-30	8.02472662859906e-29	0.643391680288344	2.3575902288871	0.44	0.141	3.12056737588653	266	10518	0.35650907673336	1.08762449120248
EBF1	2.18983560504206e-30	8.82519427845831e-29	0.047678671812831	-3.55070982299916	0.041	0.388	0.105670103092784	266	10518	1.13842555836116	0.0956473345895894
TIMP3	2.78693254889778e-30	1.12047959573067e-28	0.084540089326083	-4.30957131057288	0.079	0.443	0.178329571106095	266	10518	2.82310796704931	0.162256511956907
GJA1	2.81428941784499e-30	1.12879076270144e-28	0.0235759493529393	-4.33803673723792	0.03	0.294	0.102040816326531	266	10518	0.647863768786802	0.0356306382604399
SRGN	3.55355012627536e-30	1.42192529460393e-28	21.1242682928575	1.59879615479245	0.981	0.61	1.60819672131148	266	10518	10.5828287557203	27.6575051214791
ITGAV	4.09009755390611e-30	1.63275147270115e-28	0.119204871026818	-2.3580117204003	0.124	0.396	0.313131313131313	266	10518	0.814115245901825	0.200907467332003
GPX8	5.59826529386579e-30	2.22953556019381e-28	0.0118850018633563	-4.43585549489219	0.019	0.276	0.0688405797101449	266	10518	0.512524948289622	0.016828036061459
PMP22	7.33230607759669e-30	2.91325459826583e-28	0.384312054323929	-1.59919819954235	0.305	0.594	0.513468013468014	266	10518	2.31107725744405	0.695947371576341
CD9	7.55394230477923e-30	2.99426924315733e-28	1.15513311627214	-1.51515746179054	0.508	0.717	0.708507670850767	266	10518	6.08407485265967	2.25225511507525
RCN1	7.9526020152684e-30	3.14490954636586e-28	0.117539955912761	-2.32210472708196	0.113	0.382	0.295811518324607	266	10518	0.780910591294035	0.212323134433743
LOXL2	8.19937593666636e-30	3.23492201090066e-28	0.0149436662020863	-5.16337250225468	0.015	0.266	0.056390977443609	266	10518	0.681080670036578	0.0257610567677942
SRGAP2	8.56442219804774e-30	3.37106837380499e-28	0.582987205764927	1.57994901878819	0.432	0.22	1.96363636363636	266	10518	0.354292662190259	0.920856728418091
GPRIN3	8.92122407380241e-30	3.50334394674948e-28	0.832605843530852	2.30936850755556	0.504	0.151	3.33774834437086	266	10518	0.427071324483665	1.33548003614232
DOCK5	9.2950444948716e-30	3.64167334896524e-28	0.390870197766588	2.45558950734148	0.342	0.086	3.97674418604651	266	10518	0.168705000856397	0.622362064648409
FKBP10	1.23664545803991e-29	4.83379518621803e-28	0.0442868840728108	-3.37513431796642	0.049	0.315	0.155555555555556	266	10518	0.633519379786483	0.0857316963181832
SNHG15	1.29833437782076e-29	5.06320422722435e-28	0.583203863768	1.59661125996054	0.395	0.227	1.74008810572687	266	10518	0.391323100548764	1.02358640308712
MSRB3	1.81885190853751e-29	7.07675883123605e-28	0.0400076055041434	-3.28445606113161	0.049	0.3	0.163333333333333	266	10518	0.496310462735448	0.0634114050450234
SNX20	1.95918596715102e-29	7.6052446531752e-28	0.222343241376303	3.60992226424843	0.199	0.026	7.65384615384615	266	10518	0.0565754887451337	0.374716088797461
RPL28	2.07357061331434e-29	8.0308058202812e-28	38.6103838521507	0.579005552762898	0.989	0.972	1.01748971193416	266	10518	29.9025157641342	43.4250532568736
CAT	2.12117493868574e-29	8.19637528939301e-28	0.722956921437859	1.44891818792201	0.489	0.279	1.75268817204301	266	10518	0.449936443343117	1.10167670633126
MYO1F	2.25455847311295e-29	8.69188912716561e-28	0.784137093756751	2.29928175560936	0.504	0.157	3.21019108280255	266	10518	0.426529948406378	1.25454632637266
PDLIM1	2.38034298139626e-29	9.1559160783274e-28	0.273703740817617	-2.05160957590915	0.259	0.466	0.555793991416309	266	10518	1.47461214579231	0.433752107176476
PPFIBP1	2.55925294293499e-29	9.82171481690916e-28	0.0640590093064881	-2.79407053864692	0.068	0.33	0.206060606060606	266	10518	0.605944946851058	0.152458778841906
KLF4	2.93768281181841e-29	1.12484607619877e-27	3.50205377586869	1.33818355234318	0.853	0.495	1.72323232323232	266	10518	2.18648995986024	5.33339290399178
TGFB1I1	3.02590749560773e-29	1.15600619843512e-27	0.0412839326422874	-3.52882163545754	0.045	0.301	0.149501661129568	266	10518	0.566954752265598	0.0734784765579699
YPEL5	3.04620559089201e-29	1.1611338060452e-27	1.12366034495285	1.28482037432948	0.594	0.399	1.48872180451128	266	10518	0.908412176220203	1.75880477848615
GPSM3	3.12828226084926e-29	1.18973365443019e-27	1.09412855662673	1.86004610267969	0.628	0.242	2.59504132231405	266	10518	0.638726415211682	1.55290841696807
MIR181A1HG	3.35974561370787e-29	1.27489133557463e-27	0.321395237975735	2.44926581275488	0.278	0.077	3.61038961038961	266	10518	0.133138476967456	0.547700967216226
DIXDC1	3.95525378594488e-29	1.49749810379967e-27	0.00455024498020884	-5.50100138318699	0.004	0.248	0.0161290322580645	266	10518	0.36896281979432	0.00881771446945916
FAM118A	4.19298535270969e-29	1.58395415359857e-27	0.329413261417359	2.00930846533825	0.286	0.122	2.34426229508197	266	10518	0.189232394048066	0.53221918197442
RBMS3	5.18773999980401e-29	1.95536110796184e-27	0.014331962015439	-4.08118227165013	0.023	0.318	0.0723270440251572	266	10518	0.645788118187335	0.0202989395087657
BSG	5.52940910209461e-29	2.07950116031113e-27	0.449841458646772	-1.33047032578329	0.387	0.571	0.677758318739054	266	10518	1.51955183687181	0.67800878043969
ARHGAP5	5.71546002455795e-29	2.14469462165968e-27	0.655172383922001	1.4739745143128	0.44	0.26	1.69230769230769	266	10518	0.442269555418096	1.07763506138586
JAK2	6.82511883059112e-29	2.5554092366599e-27	0.367562786868127	2.05441506882119	0.32	0.114	2.80701754385965	266	10518	0.167858345032618	0.588498151861093
MAML3	6.97824431136358e-29	2.60696091685145e-27	0.380500922486349	2.10185391668033	0.323	0.113	2.85840707964602	266	10518	0.177572716360823	0.596988898330815
SH3KBP1	7.24420953566735e-29	2.70034706885825e-27	1.01905778064898	1.28245480133047	0.602	0.352	1.71022727272727	266	10518	0.68832257877755	1.4837546702044
BCAR1	8.5479873545165e-29	3.17932410723272e-27	0.0140198679119303	-4.17438956331338	0.019	0.259	0.0733590733590734	266	10518	0.42803671250407	0.0213162800493567
DOK2	8.83335582795931e-29	3.2782427804598e-27	0.986638498076771	2.3562866724229	0.59	0.137	4.30656934306569	266	10518	0.403126489869088	1.46305270568257
CD276	9.20312870726374e-29	3.40798314365911e-27	0.0278699463587775	-3.31003075567027	0.03	0.299	0.100334448160535	266	10518	0.534768043082397	0.0481952163479955
MAGED2	1.06838249570669e-28	3.94763825437705e-27	0.11755313978084	-2.20628754575844	0.128	0.405	0.316049382716049	266	10518	0.849345523504161	0.190358829537611
C10orf54	1.13125815758411e-28	4.17083520719767e-27	1.12737127490123	1.65455203987562	0.647	0.281	2.30249110320285	266	10518	0.669463462887776	1.65422135006747
ZNF385A	1.2115140936161e-28	4.456999343094e-27	0.649490453311135	1.8982187510172	0.47	0.172	2.73255813953488	266	10518	0.31750322360462	1.00480033684364
COL5A2	1.37540285165143e-28	5.04892446804045e-27	0.0657491595237909	-4.3193502638669	0.064	0.399	0.160401002506266	266	10518	2.89803409172769	0.133272549923995
MYO1C	1.46383693245624e-28	5.36189814348287e-27	0.121844760793691	-2.13231017773735	0.128	0.388	0.329896907216495	266	10518	0.731890877870982	0.199781633175026
FRMD6	2.68144628928448e-28	9.8006281473718e-27	0.00475931770812332	-5.55218345648933	0.011	0.266	0.0413533834586466	266	10518	0.568221305937871	0.00598503461579813
AK1	3.19651050427666e-28	1.16579430616016e-26	0.0367513921373051	-3.06419511336617	0.045	0.307	0.146579804560261	266	10518	0.537178193591785	0.0576448352589928
TCF4	3.50807748691726e-28	1.27666802681217e-26	0.555596659461201	-1.59483612755221	0.387	0.592	0.653716216216216	266	10518	2.63775717514827	0.933966772657073
ANGPTL2	3.65112028052192e-28	1.32586703348157e-26	0.0172421450758542	-4.82318211891923	0.023	0.323	0.0712074303405573	266	10518	0.970555025181129	0.0265515930057136
ENG	4.07606836210381e-28	1.47700623095461e-26	0.260125960644587	-1.96460612486935	0.244	0.491	0.496945010183299	266	10518	1.58452415870454	0.421762605624858
FLNB	4.13164574746576e-28	1.49393940239201e-26	0.0651077449959809	-3.06736164865393	0.071	0.339	0.209439528023599	266	10518	0.811770692977304	0.122303458736359
PFN1	4.17782271159304e-28	1.50740842538376e-26	7.81108419844809	0.777746424351065	0.955	0.811	1.17755856966708	266	10518	5.90509628383457	9.99722611013134
TMEM154	4.6605036100652e-28	1.67798004178169e-26	0.295300312159695	3.21566743010996	0.274	0.043	6.37209302325581	266	10518	0.11026600347712	0.450363682908024
IRS2	4.69145081109458e-28	1.68552847651368e-26	0.827732375021791	2.02463699664466	0.496	0.194	2.55670103092783	266	10518	0.501292901236293	1.35100340703963
EEF1A1	4.88762710379494e-28	1.75228176803994e-26	50.744142381623	0.508135516165215	0.996	0.983	1.01322482197355	266	10518	40.5720054016701	56.9545886949276
CD53	5.15320070590426e-28	1.84357938813346e-26	1.38355132805653	2.1432016899294	0.669	0.211	3.17061611374408	266	10518	0.754497503170752	2.07411648137267
DSC2	5.41039629259851e-28	1.93150003798771e-26	0.356245984138391	2.65952564001276	0.289	0.069	4.18840579710145	266	10518	0.137051101711951	0.615765428674864
ARF6	5.42361014138892e-28	1.93213250733108e-26	1.24308809796792	1.04671936265899	0.662	0.444	1.49099099099099	266	10518	0.940284602939109	1.83140918068105
C15orf48	6.02841127339115e-28	2.14306847921017e-26	0.898979398579637	3.40184086097617	0.331	0.083	3.98795180722892	266	10518	0.551383305485227	3.29035637372775
PEA15	7.19161615049898e-28	2.55121072095222e-26	0.962578925935473	1.21291614217108	0.575	0.34	1.69117647058824	266	10518	0.576850297946075	1.42927652603842
TM4SF1	8.25852131936321e-28	2.92355117397835e-26	0.0917395892699113	-3.75963151495065	0.094	0.41	0.229268292682927	266	10518	2.5778210858178	0.164071980034799
PROS1	1.01803270593618e-27	3.59633896912934e-26	0.00803401380790203	-4.71261490767669	0.011	0.291	0.0378006872852234	266	10518	0.512547337296451	0.012934963886818
ARHGAP29	1.28700047594587e-27	4.53701253378328e-26	0.0625221523143686	-3.30156844617396	0.06	0.377	0.159151193633952	266	10518	1.41682484653098	0.120036906095176
RAB13	1.36184470036512e-27	4.79085616882611e-26	0.319647514113196	-1.71976269717586	0.274	0.492	0.556910569105691	266	10518	1.46924774089229	0.518688116059475
LMAN1	1.40408327532808e-27	4.92917883309562e-26	0.29885010552768	-1.67659955012907	0.274	0.504	0.543650793650794	266	10518	1.32409776351382	0.487911899386737
KANK2	1.45696868150793e-27	5.10422679583876e-26	0.0385469910571514	-3.34278221335059	0.045	0.311	0.144694533762058	266	10518	0.579670550517633	0.0619635174259327
CLIC4	1.46856030207262e-27	5.13418411196653e-26	0.165867400794245	-1.92631756930921	0.177	0.419	0.422434367541766	266	10518	0.905957006423081	0.25791539475558
ZNF521	1.61786418911837e-27	5.64447411104398e-26	0.00771633857229559	-4.74479750988996	0.015	0.267	0.0561797752808989	266	10518	0.457243278073092	0.0105311776543789
UBE2F	1.62280484666281e-27	5.65003765788623e-26	0.475619746450929	1.60129958869739	0.376	0.191	1.96858638743456	266	10518	0.2524497934024	0.745644300629516
KCNC3	1.9189328188781e-27	6.6673044402419e-26	0.161877738827365	3.73595566451486	0.162	0.017	9.52941176470588	266	10518	0.0319811682852083	0.266028545431581
LTBP3	2.23477565557085e-27	7.74875189321752e-26	0.0773075853903371	-2.62126621195309	0.09	0.401	0.224438902743142	266	10518	0.946159026524607	0.122440316640798
SMDT1	2.50420621496501e-27	8.66516929219247e-26	1.6950053014747	0.947562354101404	0.752	0.532	1.41353383458647	266	10518	1.28231822969341	2.33385309848149
LIMA1	2.86090503289707e-27	9.87919067188138e-26	0.132540994384709	-2.28449596934846	0.135	0.411	0.328467153284672	266	10518	1.05846802398529	0.222279736599178
FNBP1	3.02640676296695e-27	1.0415519495344e-25	1.07188168557108	1.36335931476188	0.605	0.358	1.68994413407821	266	10518	0.803901734028694	1.62310513094518
FBLN2	3.02855624316824e-27	1.0415519495344e-25	0.0554254995032302	-4.60774599695095	0.068	0.376	0.180851063829787	266	10518	2.11528260806029	0.0885116838211811
CLU	3.06355063754598e-27	1.05144544848783e-25	0.141261018955246	-3.64941737766261	0.12	0.485	0.247422680412371	266	10518	6.28944843833936	0.366927043872183
F2R	3.28881078371542e-27	1.12646772604095e-25	0.0276058554868459	-3.6752624839688	0.034	0.278	0.122302158273381	266	10518	0.543539643443128	0.0436848489059786
SMARCA1	3.41597818026023e-27	1.16765602331729e-25	0.00167667828223816	-6.22659891433833	0.004	0.227	0.0176211453744493	266	10518	0.302692790584318	0.00211076164299805
CDC42SE1	3.82837239932705e-27	1.30597770373811e-25	0.782086718207365	1.39809905170035	0.53	0.297	1.78451178451178	266	10518	0.588265109805912	1.18764489944339
LARP6	3.94449753129953e-27	1.34287873615976e-25	0.00632463440777742	-4.81263481609693	0.011	0.235	0.0468085106382979	266	10518	0.327712555201245	0.00882506411529315
ZFP36L2	4.11292159128136e-27	1.39740028149652e-25	7.20591997046907	1.09491535237591	0.868	0.755	1.14966887417219	266	10518	6.38794204279748	11.9585719738544
RPL27A	4.56930167181053e-27	1.54934192831712e-25	20.0132766212826	0.539768572517307	0.992	0.942	1.05307855626327	266	10518	16.0079764357004	22.5227781175476
OTUD1	5.01775288290006e-27	1.69799148658618e-25	0.74409910392218	1.9961433177187	0.447	0.176	2.53977272727273	266	10518	0.418562627680868	1.36068999771009
PLPP3	6.0662364924183e-27	2.04868938821951e-25	0.0330113976724815	-4.43422618493421	0.041	0.361	0.113573407202216	266	10518	1.29415915167946	0.0508584728335411
THY1	7.42585911414467e-27	2.5028554291706e-25	0.0945088599740997	-4.43610387361298	0.09	0.389	0.231362467866324	266	10518	2.76246795056452	0.179433610049304
SPTAN1	7.51201893789745e-27	2.52685162918997e-25	0.220544563438683	-1.67593597933896	0.218	0.468	0.465811965811966	266	10518	1.10079568692777	0.347734821345587
SLAMF8	8.70992941249721e-27	2.92397352006815e-25	0.304532443454516	3.11268447101114	0.244	0.037	6.59459459459459	266	10518	0.0734146945336093	0.535573654301123
PIM3	8.81281745084152e-27	2.95264356101012e-25	0.950615088568778	1.44691440934352	0.519	0.284	1.82746478873239	266	10518	0.618601055152918	1.68989840264432
HCST	9.42980196603481e-27	3.15310170293988e-25	2.49047434279272	2.19895554944806	0.789	0.242	3.2603305785124	266	10518	1.25204792071856	3.74480438564768
VAT1	1.1065906598382e-26	3.69115428596527e-25	0.05078404309354	-2.60790445908354	0.06	0.337	0.178041543026706	266	10518	0.540916114975679	0.0809182848330331
RPL23	1.10826437462063e-26	3.69115428596527e-25	14.7184472899669	0.57508361441955	0.977	0.916	1.06659388646288	266	10518	12.1133573574359	17.4120714356258
PLEK	1.35758327872169e-26	4.51262819773512e-25	0.957998898330092	2.24200422382718	0.541	0.152	3.55921052631579	266	10518	0.49628027962876	1.65512176828384
CACNA2D3	1.4495361285058e-26	4.80881474773065e-25	0.185477894870545	3.49474947896223	0.184	0.022	8.36363636363636	266	10518	0.0419810831990035	0.309593638755792
MYL9	1.76302813335489e-26	5.83735158035896e-25	0.0617002641133093	-4.21828632608112	0.064	0.377	0.169761273209549	266	10518	1.82253375108208	0.1044283665997
MYO1B	1.78462095336203e-26	5.89728168658929e-25	0.0183743833923278	-4.1700684184763	0.026	0.266	0.0977443609022556	266	10518	0.517706410532147	0.027075519033634
PTPN6	1.85047358668088e-26	6.10294862982293e-25	0.674658456407673	2.2443946880525	0.462	0.14	3.3	266	10518	0.356210162366785	1.08085956293652
HYAL2	2.13928836457311e-26	7.04171994623421e-25	0.0552129686870479	-3.74777386584247	0.075	0.331	0.226586102719033	266	10518	1.14472322106082	0.081278140887246
NBL1	2.25799399956368e-26	7.41799351685452e-25	0.053091305727488	-3.81552852453979	0.056	0.346	0.161849710982659	266	10518	1.04651269479132	0.0917809695568
CYB5R3	2.87587062432606e-26	9.42950511890676e-25	0.559689260253683	-1.26765830968758	0.459	0.569	0.806678383128295	266	10518	1.70034651415547	0.821321984635581
UTF1	3.04374486389065e-26	9.96059607977859e-25	0.106784949675578	4.61768708228737	0.109	0.007	15.5714285714286	266	10518	0.0163674762879319	0.178920176417078
SEPT6	3.52898743920213e-26	1.15262053962026e-24	0.823203917272932	1.43738246377311	0.549	0.291	1.88659793814433	266	10518	0.612922215563538	1.24169713376477
COPZ2	3.62112834637309e-26	1.18043191615552e-24	0.0435785259814987	-3.8998831134079	0.045	0.299	0.150501672240803	266	10518	0.725871710447158	0.0763777046486787
UBE2D3	3.84072147130979e-26	1.2496035214747e-24	2.66347754546771	0.740410816115488	0.853	0.666	1.28078078078078	266	10518	2.21617222047662	3.511186480498
BHLHE40	4.24253079931813e-26	1.37768028994781e-24	1.31983595567981	1.32159134360317	0.605	0.36	1.68055555555556	266	10518	0.927104288774565	2.14429429434685
CNDP2	4.31593205098176e-26	1.39882588508403e-24	0.592459192540529	1.42160945967627	0.429	0.246	1.74390243902439	266	10518	0.401859506389087	0.921360677896866
COL12A1	4.35710537484652e-26	1.40946516014671e-24	0.0357653551851926	-4.43232536586567	0.038	0.322	0.118012422360248	266	10518	1.22681787540354	0.0618465063661536
PABPC4	4.84532945385062e-26	1.56440216362756e-24	1.10299337369245	1.11344757375182	0.583	0.401	1.45386533665835	266	10518	0.841133903937922	1.72004585595924
SH3D19	6.15439466273086e-26	1.983265425093e-24	0.0226312299566669	-3.48237457640689	0.03	0.277	0.108303249097473	266	10518	0.44131840125973	0.0345754108956148
NCF2	6.24377611112925e-26	2.00823625547673e-24	0.724668134598458	2.3124887481547	0.481	0.121	3.97520661157025	266	10518	0.319699971318519	1.1207966174552
RNF130	6.43346536239735e-26	2.06531361424794e-24	1.40498065735555	1.27170366714767	0.699	0.386	1.81088082901554	266	10518	0.893807318073137	1.96776072983062
LY86	6.80560026011185e-26	2.18063313078271e-24	0.570130258552215	2.41463672036243	0.425	0.097	4.38144329896907	266	10518	0.232072602258071	0.910467529762766
CTSL	7.04681005397746e-26	2.2536445941565e-24	0.421735964636315	-2.44681343720007	0.346	0.596	0.580536912751678	266	10518	4.1250569852163	0.769009995682989
PID1	7.83517631007819e-26	2.50103567432855e-24	0.522132550892747	2.38635715944192	0.372	0.102	3.64705882352941	266	10518	0.229197145165098	0.908675478552376
CCNH	8.28992680569752e-26	2.64120196303789e-24	0.678009895249588	1.67085335127884	0.466	0.233	2	266	10518	0.492677808505856	1.0789717733137
RAI14	8.34972033301601e-26	2.65524251493989e-24	0.0130790483557548	-4.36044217253573	0.023	0.232	0.0991379310344827	266	10518	0.408071775920828	0.0183183229791557
EDEM1	8.73324839462216e-26	2.77198557127049e-24	0.592769380631304	1.55342291569932	0.444	0.216	2.05555555555556	266	10518	0.375912859539392	0.948740518729055
SH3BGRL	9.05079283132603e-26	2.86738626172179e-24	2.45746130770949	0.899830971252766	0.857	0.609	1.4072249589491	266	10518	1.78458480605129	3.19532060917523
NFE2L2	9.23285742540861e-26	2.91958858586984e-24	1.43539566478158	0.971918775792019	0.688	0.506	1.3596837944664	266	10518	1.17009411829272	2.11977140901136
SEC14L1	1.00537873651368e-25	3.17323838219999e-24	1.08284059990066	1.17457287328593	0.575	0.382	1.50523560209424	266	10518	0.865225406202348	1.70971512454153
MTUS1	1.10401474704989e-25	3.47805839900828e-24	0.0508496476187099	-3.43679627013037	0.053	0.343	0.154518950437318	266	10518	1.06605693171529	0.0911807515879295
ELF1	1.35801157248958e-25	4.27027624079311e-24	1.59852480323931	1.09482798418923	0.726	0.489	1.48466257668712	266	10518	1.29803005538692	2.24966192638538
SYK	1.39261751036603e-25	4.37095525651314e-24	0.776810030286278	2.21737949763228	0.541	0.134	4.03731343283582	266	10518	0.35583649984839	1.11818825925483
TEAD1	1.40259419795531e-25	4.39410122943846e-24	0.00903456350792631	-4.07861267993011	0.015	0.248	0.0604838709677419	266	10518	0.358143201639263	0.0128344159317864
MAGED1	1.40783752186898e-25	4.40236007301473e-24	0.0251603309163528	-3.42749226730817	0.034	0.268	0.126865671641791	266	10518	0.429144871938501	0.0381374267805439
ARL2	1.59531189926789e-25	4.97937832366684e-24	0.232822219966785	-1.53693079274433	0.226	0.464	0.487068965517241	266	10518	0.972393377052713	0.370900530183119
EVI2A	1.71380134952721e-25	5.33934494245691e-24	0.474777590167896	2.408616014341	0.383	0.102	3.75490196078431	266	10518	0.238942155565199	0.735774002627664
RPS23	2.12413379041161e-25	6.60554754786195e-24	29.6373987681715	0.552707618139644	0.992	0.951	1.04311251314406	266	10518	23.3022261257088	33.3597519594057
YAP1	2.32791541564403e-25	7.22595215230975e-24	0.0110885974753263	-3.98234508374718	0.019	0.249	0.0763052208835341	266	10518	0.339863534118115	0.0157426830566049
TNFRSF1B	2.36182130118459e-25	7.31774577831248e-24	1.53502168179208	1.53646116707128	0.711	0.332	2.14156626506024	266	10518	1.00239691409564	2.21577922548971
BNC2	2.74683153623735e-25	8.49505445437801e-24	0.00134007702766148	-6.64022879720569	0.004	0.232	0.0172413793103448	266	10518	0.427876121625739	0.00160873801800958
GDI2	2.8286766078607e-25	8.73218157227347e-24	1.91870999131005	0.829330354209911	0.793	0.556	1.42625899280576	266	10518	1.37168315186068	2.58746460581755
PRRX1	2.90922056489923e-25	8.96443402534461e-24	0.0502420540686066	-4.64155451210436	0.049	0.357	0.137254901960784	266	10518	2.7218049861672	0.0958895675366322
RP11-404O13.5	3.20123450486562e-25	9.84627428946465e-24	0.0767951116929919	6.73623164838183	0.071	0.001	71	266	10518	0.00492662101260415	0.147502161300798
UACA	3.21894863424716e-25	9.88275757052682e-24	0.0780413465765124	-2.7850366221971	0.083	0.356	0.23314606741573	266	10518	0.966021582943876	0.131128293386097
IFITM2	3.22542535325715e-25	9.88467014793108e-24	3.56649989208161	0.874811438051154	0.85	0.699	1.21602288984263	266	10518	3.29319508124531	5.26043938400806
DCK	3.91107926336513e-25	1.19642181958666e-23	0.501547220664665	1.60655406631818	0.402	0.183	2.19672131147541	266	10518	0.291306799624672	0.76277355207862
ITGA4	4.90572733457621e-25	1.49797670473153e-23	0.482061055782268	2.36245044158705	0.361	0.112	3.22321428571429	266	10518	0.284254981669787	0.789930809266597
DCN	5.21601664118762e-25	1.58984940438798e-23	0.200293776010526	-5.35778431378656	0.158	0.422	0.374407582938389	266	10518	16.6326273572161	0.460693692526864
YES1	5.89869300491286e-25	1.79469063208934e-23	0.0131009076523052	-3.83871979798188	0.023	0.245	0.0938775510204082	266	10518	0.348407839288632	0.0186625797646937
TCF7L2	6.39551836774233e-25	1.9423511359298e-23	0.0165573957102607	-3.34822384908613	0.023	0.289	0.0795847750865052	266	10518	0.460656510206942	0.0281189002935326
TRABD	6.4980296174387e-25	1.96994125888815e-23	0.666215500874755	1.51918612203402	0.481	0.243	1.97942386831276	266	10518	0.480208638560249	1.01227220187622
VSIG4	7.04536233337477e-25	2.13204280217502e-23	0.740665357946105	2.73979247447143	0.398	0.083	4.79518072289157	266	10518	0.265256704060865	1.40053308517385
GNAQ	7.93987520904841e-25	2.39843886905173e-23	1.35380538322004	1.04278589661626	0.688	0.451	1.52549889135255	266	10518	1.01686964421438	1.94716423751481
COL6A3	8.36504933652734e-25	2.52236112672501e-23	0.168314344587855	-4.12536598219497	0.147	0.434	0.338709677419355	266	10518	8.05930004569159	0.382056240377204
RPS7	8.75866782931836e-25	2.6363434040262e-23	24.3053156917287	0.528353458912108	0.996	0.946	1.05285412262156	266	10518	19.1735986026338	27.0810278211156
IDO1	1.31984728919689e-24	3.96564792266526e-23	0.0984317790303761	5.98402575845663	0.056	0.003	18.6666666666667	266	10518	0.0134731770708377	0.314369281206338
NUCKS1	1.35279025931775e-24	4.05740964810648e-23	1.63062029905058	-0.894921123780686	0.737	0.758	0.972295514511873	266	10518	3.95750663100751	2.24354313126087
EIF3K	1.4056032797318e-24	4.20833634424668e-23	3.74328038818881	0.608411716872175	0.921	0.75	1.228	266	10518	3.16413904093656	4.76868515074741
SGCB	1.41668202766857e-24	4.23399871136486e-23	0.00223456629242147	-6.08883131661685	0.004	0.203	0.0197044334975369	266	10518	0.261458719299584	0.00304786691444
NCOA3	1.49234879347642e-24	4.45226178915951e-23	0.725962115541011	1.32114870342586	0.5	0.298	1.67785234899329	266	10518	0.548009952412874	1.1023455126254
NUP214	1.52130096042235e-24	4.53063280735305e-23	0.574416111833411	1.48887510785143	0.436	0.23	1.89565217391304	266	10518	0.378737853686479	0.906756020103792
RPL6	1.57122991074271e-24	4.67108948464813e-23	17.3175361729741	0.521311624123067	0.977	0.932	1.04828326180258	266	10518	14.5388651310102	20.150065308413
ADAMTS1	1.60711982942319e-24	4.76938935670298e-23	0.0505128364778005	-4.71118584356083	0.056	0.348	0.160919540229885	266	10518	1.8512777387335	0.08509928170847
ARID5B	1.640640896652e-24	4.86032669839748e-23	0.180720282539074	-1.96362946723706	0.165	0.462	0.357142857142857	266	10518	1.34352660876433	0.318136856055029
RND3	1.67796648827001e-24	4.96219651855121e-23	0.0260118286539475	-3.86163979563472	0.026	0.29	0.0896551724137931	266	10518	0.776879947220276	0.0463003795522254
PLOD2	2.07311722285638e-24	6.12004500439734e-23	0.0158467859474563	-4.41480064846093	0.019	0.218	0.0871559633027523	266	10518	0.335053746792712	0.0251699760382872
HMHA1	2.18361359428318e-24	6.43499112618949e-23	0.596113035581681	2.5276531599539	0.447	0.111	4.02702702702703	266	10518	0.309543869887501	0.931495163775313
KIAA1462	2.23546656724652e-24	6.57632203040502e-23	0.00646887188877754	-5.00400355160849	0.008	0.222	0.036036036036036	266	10518	0.36653115763949	0.0102073564217462
GOLM1	2.25310593303729e-24	6.61668639743785e-23	0.0182125970234279	-3.81719481561	0.023	0.239	0.096234309623431	266	10518	0.312057009248955	0.0287899968237035
PRPF38B	2.33139385447032e-24	6.83470774767115e-23	1.15504927830308	1.05754058857404	0.632	0.434	1.45622119815668	266	10518	0.95034876708695	1.73386078241888
CXorf21	2.39593041918328e-24	7.01172981946774e-23	0.256648073158683	2.98266697409152	0.233	0.04	5.825	266	10518	0.078909788305938	0.42545001146084
POSTN	2.40225973593279e-24	7.0180896022424e-23	0.156334707356355	-4.31205985094995	0.147	0.402	0.365671641791045	266	10518	5.33796195480855	0.277823526341593
SOD1	2.7870303442607e-24	8.12811647550711e-23	0.566120296669939	-1.07021163845833	0.432	0.617	0.700162074554295	266	10518	1.82160968345517	0.884957727430857
BRI3BP	3.35097224944298e-24	9.75595127656797e-23	0.327013473777317	2.07991599830161	0.271	0.094	2.88297872340426	266	10518	0.136883172570133	0.567754847055143
AEBP1	4.32835988103107e-24	1.25798080810827e-22	0.0547506580337935	-4.21756376493162	0.056	0.356	0.157303370786517	266	10518	1.62595812773031	0.0939681464814162
PTBP3	4.49845312989033e-24	1.30516975174103e-22	1.11939103345057	1.02224903816224	0.605	0.435	1.39080459770115	266	10518	0.953892840241489	1.68858063846963
VOPP1	5.01679125610924e-24	1.45306238680378e-22	0.777188874609887	1.22535193352232	0.523	0.301	1.7375415282392	266	10518	0.518364521448478	1.17625921626007
SGCE	5.32103834890589e-24	1.53854543766481e-22	0.0154763545323156	-4.12116768193124	0.019	0.25	0.076	266	10518	0.407238669308978	0.0243034931032929
GUK1	6.49818717761305e-24	1.87569895181494e-22	1.81267843340609	-0.819280473946522	0.782	0.767	1.01955671447197	266	10518	4.00045404330437	2.42160199654745
CD34	6.84468152379567e-24	1.9723428704917e-22	0.0343716200209898	-4.44629799484455	0.038	0.327	0.116207951070336	266	10518	1.24020366713486	0.0571397384486445
VEGFA	7.51192319117989e-24	2.16092563894827e-22	1.62910964473716	1.70406709687193	0.609	0.305	1.99672131147541	266	10518	1.23255131716406	2.98517954502191
GNA15	7.78662725381847e-24	2.23613924843501e-22	0.399876245665557	2.49896467586974	0.338	0.08	4.225	266	10518	0.17288275888489	0.617837272464839
AKAP12	8.55155115036447e-24	2.45163824660534e-22	0.0492765846435814	-3.45969126845058	0.049	0.307	0.159609120521173	266	10518	0.884764521987307	0.0899853676057519
HDAC9	8.97892947911219e-24	2.56569709878732e-22	0.242339089642273	2.69926472085785	0.222	0.047	4.72340425531915	266	10518	0.0776796645661805	0.409974660129404
RPS15	8.9797879034899e-24	2.56569709878732e-22	22.0308868526914	0.46564775465143	0.992	0.95	1.04421052631579	266	10518	18.2212778979585	24.4922613040807
NFKBID	9.16609353360958e-24	2.6145043143333e-22	0.448788850548809	2.36534352173234	0.331	0.099	3.34343434343434	266	10518	0.233188027562633	0.797619759364477
P2RY13	9.44624917292802e-24	2.68987122317138e-22	0.404113774716668	3.06914823161805	0.297	0.047	6.31914893617021	266	10518	0.130368344058229	0.731045862543949
LAPTM4A	9.6921075701618e-24	2.75523448534936e-22	2.02700387262726	-0.959205873617647	0.831	0.771	1.07782101167315	266	10518	5.06116690292905	2.69199918628677
MEOX2	1.05858965369318e-23	3.0042596457585e-22	0.00927664336595835	-4.54741455770877	0.015	0.239	0.0627615062761506	266	10518	0.415422775153875	0.0131601129768476
ARHGAP22	1.08480615075958e-23	3.0695920977846e-22	0.264774873318494	2.11782910668619	0.222	0.082	2.70731707317073	266	10518	0.101688193480847	0.48025911204799
PDLIM3	1.08524605139015e-23	3.0695920977846e-22	0.0267294392347182	-3.76570254799925	0.03	0.261	0.114942528735632	266	10518	0.539726382658929	0.0472707195327389
DDR2	1.1208924385361e-23	3.16302786277607e-22	0.0227613986556274	-3.89540385753048	0.026	0.28	0.0928571428571428	266	10518	0.654956240277322	0.0380077147974005
TPM4	1.12202634715318e-23	3.16302786277607e-22	1.63239926816861	-1.05016277881667	0.733	0.716	1.02374301675978	266	10518	4.36233593951526	2.37259197101646
CBFA2T3	1.17981650778215e-23	3.32039692506824e-22	0.210526219015023	2.98778269392471	0.199	0.035	5.68571428571429	266	10518	0.0643950145105268	0.341906890482535
HIGD2A	1.18776083632395e-23	3.33719292548522e-22	1.35344808638861	0.934739720520436	0.707	0.476	1.48529411764706	266	10518	1.04034937680735	1.86531926554884
MS4A6A	1.22026591032544e-23	3.42282560826501e-22	5.57028303706016	2.27379321947703	0.763	0.225	3.39111111111111	266	10518	2.3916514053172	10.2676536225312
LDB2	1.37529543619776e-23	3.85128337241051e-22	0.018718148240801	-3.93953796508676	0.026	0.279	0.0931899641577061	266	10518	0.57913374473093	0.0273193939864873
CHKA	1.48677507111553e-23	4.15657017398291e-22	0.276433059922082	2.06667998223748	0.259	0.09	2.87777777777778	266	10518	0.125216728155957	0.468692282629309
AP1S2	1.58535411681497e-23	4.42484125893183e-22	1.71881211572205	1.13513102636961	0.741	0.436	1.69954128440367	266	10518	1.19054066269266	2.50538759286909
ETS1	1.59117057285258e-23	4.43374691306744e-22	0.0669281985787502	-2.83483676871523	0.086	0.388	0.221649484536082	266	10518	1.16971924763728	0.10184551012735
FCER1G	1.61335817428968e-23	4.48816575470437e-22	7.90624122968152	2.11422257037517	0.895	0.267	3.35205992509363	266	10518	3.09522909528751	11.0756966018044
TNFSF4	1.73062541724674e-23	4.80647052559677e-22	0.10268076931706	3.63195598322532	0.079	0.018	4.38888888888889	266	10518	0.0326448919660412	0.256663406742223
RPL37	2.29824377754974e-23	6.37243750865433e-22	20.2572726339975	0.515589054246636	0.985	0.948	1.03902953586498	266	10518	16.6319732245504	22.8883384599395
LINC00936	2.34786570626843e-23	6.49935415017192e-22	0.76654339899611	1.79068450139927	0.455	0.208	2.1875	266	10518	0.500850163651975	1.44658599427403
PHLDB1	2.77789362084792e-23	7.67357582098266e-22	0.0486861004057044	-3.10152658315029	0.049	0.284	0.172535211267606	266	10518	0.524764121919452	0.098574130276201
TAB2	2.7811372749268e-23	7.67357582098266e-22	0.534202775766937	1.41361667251504	0.41	0.232	1.76724137931034	266	10518	0.365383011611096	0.830024411914835
CEP350	2.78889532906599e-23	7.68242847089858e-22	0.74198104241803	1.17342902988818	0.492	0.332	1.48192771084337	266	10518	0.601918667645869	1.17420016451329
CECR1	3.27239315172938e-23	8.99961413030982e-22	1.20690113740866	1.88885670558479	0.613	0.201	3.04975124378109	266	10518	0.607255581905279	1.92121036265769
PHLDB2	3.28707264160938e-23	9.02528595548227e-22	0.0200710077005422	-3.71205125730568	0.026	0.251	0.103585657370518	266	10518	0.41877645461404	0.0303988858412367
FKBP11	3.38745686310065e-23	9.28581113479182e-22	0.0581666897674185	-2.86000742137554	0.068	0.295	0.230508474576271	266	10518	0.595431754773418	0.098766309049636
MFGE8	3.42060665406134e-23	9.36148524481035e-22	0.0411203460978364	-3.39883691614971	0.041	0.309	0.132686084142395	266	10518	0.764743710575571	0.0729149002572377
MYC	3.44308138973597e-23	9.40774633447923e-22	0.0350039731089742	-4.22050586275475	0.041	0.318	0.128930817610063	266	10518	0.979187263159415	0.0549711855867479
CD320	3.52432500302389e-23	9.6069705241366e-22	0.0381958755230514	-3.17131441990511	0.038	0.267	0.142322097378277	266	10518	0.479516754659876	0.0677001286652829
FAM127A	3.52737280881481e-23	9.6069705241366e-22	0.0996947912786419	-2.05129783854107	0.113	0.355	0.31830985915493	266	10518	0.601096808665155	0.157381340706489
SHTN1	3.63060869844575e-23	9.87221553654668e-22	0.54273686284645	1.89556030154405	0.425	0.139	3.05755395683453	266	10518	0.266771868554353	0.819411157307992
MT2A	3.82617377650222e-23	1.03872621205814e-21	1.41161520095068	-2.00330776027647	0.583	0.713	0.817671809256662	266	10518	14.056031483661	3.64211992237613
CCND1	3.84959170882269e-23	1.04340618932873e-21	0.0735871039476703	-3.532208974478	0.071	0.3	0.236666666666667	266	10518	0.991798292100534	0.138358400601876
COL5A1	3.90081554753464e-23	1.05559569448189e-21	0.0473178420336124	-4.48276689129763	0.053	0.323	0.164086687306502	266	10518	1.80646294944798	0.0801816150425907
CD302	3.96848449929232e-23	1.0721892680808e-21	0.826842508119884	1.47272055082978	0.526	0.265	1.98490566037736	266	10518	0.515277955775841	1.27991317499776
ABLIM1	4.14027099384088e-23	1.11681495210858e-21	0.0397306935556383	-2.99622650756102	0.053	0.338	0.156804733727811	266	10518	0.816073968520937	0.0597802619925386
ADGRL2	4.14795054903363e-23	1.11710196125968e-21	0.00502157305041506	-4.82177258341099	0.011	0.221	0.0497737556561086	266	10518	0.357393839890349	0.0063572714901772
PLSCR4	4.20511544032053e-23	1.1306939383002e-21	0.0156369836206915	-3.80779526441156	0.023	0.286	0.0804195804195804	266	10518	0.563865418272398	0.0231330701125471
C9orf72	4.37074403494945e-23	1.17336063233953e-21	0.653778579398179	1.79270755206207	0.481	0.182	2.64285714285714	266	10518	0.381358286427111	1.03001887283382
CDH11	4.64454398779674e-23	1.24488523457041e-21	0.0128269840783075	-4.68572186090443	0.019	0.239	0.0794979079497908	266	10518	0.501297119336572	0.0190664189485513
SRGAP2B	4.66667482706619e-23	1.24883472472012e-21	0.449592764177694	1.48384482760338	0.346	0.2	1.73	266	10518	0.289424173970398	0.801997257107745
RAMP2	5.2854298357754e-23	1.41217987669151e-21	0.086599546097053	-3.26463240537399	0.083	0.374	0.22192513368984	266	10518	1.90400802026248	0.160653405915738
MTHFD2	5.33136974542305e-23	1.42220394188331e-21	0.546856374966045	1.5039470627861	0.417	0.194	2.14948453608247	266	10518	0.339650074730155	0.898915348532985
SYNE2	5.75978991184048e-23	1.53406644245013e-21	0.0204283083135817	-3.6323130035653	0.026	0.332	0.0783132530120482	266	10518	0.994819144465925	0.0337882555643112
GRIP1	5.81729863892356e-23	1.54694338294273e-21	0.0949356618844532	4.63992608531089	0.09	0.006	15	266	10518	0.0128206263422161	0.166934425516584
SUB1	6.22034553340269e-23	1.65152129995343e-21	3.43457402497783	0.684645142893729	0.883	0.718	1.22980501392758	266	10518	2.9325699332049	4.59749317117698
RUBCN	7.56879585865996e-23	2.00638440925168e-21	0.266716710127202	1.99232292875497	0.233	0.102	2.2843137254902	266	10518	0.151416239903099	0.462309637606058
PTPN14	7.58345895557565e-23	2.00712050037383e-21	0.0303176486331975	-3.15559859419186	0.03	0.256	0.1171875	266	10518	0.410901443700403	0.0663561104350187
CD4	8.68993218709062e-23	2.29637237732727e-21	0.896365881196059	2.04416806424358	0.556	0.156	3.56410256410256	266	10518	0.431275620836676	1.41467987396203
SULF1	9.00581125342695e-23	2.37612701289637e-21	0.0324768055427227	-4.00581012107385	0.038	0.268	0.141791044776119	266	10518	0.695416837757453	0.0547237001778746
CTNNAL1	9.23163427699588e-23	2.43190914822703e-21	0.0231494168990771	-3.50530894513672	0.026	0.237	0.109704641350211	266	10518	0.35058079282632	0.0380418097876529
EFEMP1	1.13876645928615e-22	2.99520411705699e-21	0.0909721515738997	-3.75926444942218	0.083	0.363	0.228650137741047	266	10518	2.33184627748971	0.201645713081227
HACD4	1.14122663244949e-22	2.99700667426783e-21	0.325605768082713	2.13481060910485	0.289	0.091	3.17582417582418	266	10518	0.150605587940886	0.522569075236549
NFIX	1.18837228872617e-22	3.11597119059473e-21	0.0233150513358993	-3.80054123641628	0.026	0.292	0.089041095890411	266	10518	0.693832721147194	0.0388402386733762
PDLIM7	1.21374136687135e-22	3.17755608077358e-21	0.0734694273248782	-2.41233114204141	0.086	0.311	0.276527331189711	266	10518	0.54358546082057	0.112723603664659
VAMP5	1.23856980398874e-22	3.23753710683495e-21	0.376402723951775	-1.46940746980279	0.323	0.526	0.614068441064639	266	10518	1.57256978664641	0.599578565655279
FLRT2	1.45609621844438e-22	3.80025359268188e-21	0.014652477147777	-3.79405340786	0.019	0.269	0.070631970260223	266	10518	0.570998028338394	0.0239959926608479
EFEMP2	1.5329946841548e-22	3.99477596244413e-21	0.0241915941479902	-3.60946245527034	0.03	0.25	0.12	266	10518	0.436327978688788	0.0394643625521647
RPS2	1.55702408947769e-22	4.05114156778434e-21	30.8416801092126	0.519883498688594	0.992	0.957	1.03657262277952	266	10518	24.2901755629028	34.4034250294535
FGD2	1.60347941606438e-22	4.16559283379432e-21	0.426238524092236	2.53170278940125	0.342	0.078	4.38461538461539	266	10518	0.189858572957045	0.714464558924724
SAP30	1.8708414725459e-22	4.85269264292012e-21	0.595825449877132	1.39614174353651	0.387	0.245	1.57959183673469	266	10518	0.459952550618467	1.09386731559412
ATP5L	1.89405915019429e-22	4.90538079910748e-21	3.42231084672606	0.615669889023164	0.883	0.744	1.18682795698925	266	10518	3.08271949450378	4.37414083547755
PCOLCE	2.00786054851561e-22	5.19214903862704e-21	0.061069501327176	-4.39062162876285	0.068	0.337	0.201780415430267	266	10518	2.21284706621761	0.10176874435161
TPM3	2.08743628411033e-22	5.38967111521207e-21	4.99026660644113	0.706468834771278	0.929	0.728	1.2760989010989	266	10518	3.92276653490906	6.40154380241638
IGFLR1	2.31221042822538e-22	5.96091378488759e-21	0.18154695880076	3.08082177423334	0.177	0.03	5.9	266	10518	0.0563200927959387	0.301833042173006
AKNA	2.36793249917183e-22	6.09526039344748e-21	0.664473362890666	2.09431123603754	0.485	0.16	3.03125	266	10518	0.427520522911011	1.00494103808438
LUM	2.51251459535113e-22	6.45758317459653e-21	0.142575419755683	-4.98384108085479	0.135	0.39	0.346153846153846	266	10518	9.39026355148763	0.285111630763575
CTGF	3.02225225573125e-22	7.75588929943433e-21	0.147208651946476	-3.27439635370631	0.147	0.396	0.371212121212121	266	10518	2.59757760870919	0.266997742547424
RUNX1T1	3.05696061964382e-22	7.83305569397657e-21	0.00202031635800681	-6.29070213702708	0.004	0.228	0.0175438596491228	266	10518	0.39289568778488	0.00267154324651324
ACVRL1	3.08818718104788e-22	7.90108011199613e-21	0.0447494322060316	-3.02086085932644	0.049	0.274	0.178832116788321	266	10518	0.492466356129879	0.0736146447326586
PERP	3.43607469865484e-22	8.77784528918088e-21	0.0257579722854067	-3.30858180098715	0.038	0.274	0.138686131386861	266	10518	0.56690576830659	0.0377617931133119
TMEM123	3.56450624036468e-22	9.09218313818701e-21	1.63788623003901	0.965861169124791	0.733	0.514	1.42607003891051	266	10518	1.38858403598727	2.34372643844851
TVP23A	3.65613532031404e-22	9.31184027433226e-21	0.0647581243838884	5.68966999645075	0.064	0.002	32	266	10518	0.00476938854359791	0.116001179818359
SPRY1	3.82157734517793e-22	9.71854744739074e-21	0.0652168172192464	-3.54257363664787	0.071	0.36	0.197222222222222	266	10518	1.55668305604601	0.110307552652744
PKIG	3.88930896500226e-22	9.87592047865085e-21	0.0517856852471639	-2.75816302529749	0.056	0.285	0.196491228070175	266	10518	0.530018129094513	0.0885556275659601
CCR7	4.07658000134254e-22	1.03359053907913e-20	0.405907390805107	4.48700180469703	0.15	0.046	3.26086956521739	266	10518	0.362197298581813	2.25010326683022
CHMP1B	4.21661218700594e-22	1.0674919548693e-20	1.61746345079173	1.26446251501595	0.658	0.415	1.5855421686747	266	10518	1.27482822133225	2.81162114932079
NPDC1	5.32058366436664e-22	1.34496071491759e-20	0.0649154037757349	-2.93206934810397	0.071	0.319	0.22257053291536	266	10518	0.774984037555589	0.111908185841019
ATP1B1	5.7099667052918e-22	1.44123315075571e-20	0.64837424806593	1.664012422205	0.44	0.169	2.60355029585799	266	10518	0.316085195746372	1.1022349363776
MT1E	6.06120126549183e-22	1.527603650285e-20	0.0682275224565749	-3.8850569970565	0.068	0.369	0.184281842818428	266	10518	1.8828167693128	0.126190949503898
FCGR2A	6.16080047357688e-22	1.55039160650997e-20	1.54831938484321	2.06611219234749	0.658	0.171	3.84795321637427	266	10518	0.701766270100633	2.37598846724446
PSMB5	6.76021692905578e-22	1.69870570035768e-20	0.19287986093997	-1.73723905201164	0.188	0.399	0.471177944862155	266	10518	0.783780174119588	0.320814026905601
SNCG	8.06031795686406e-22	2.02238527517989e-20	0.0259645333915777	-3.94818694968736	0.038	0.278	0.136690647482014	266	10518	0.702851202134296	0.0374434373351526
MMP2	8.29153939605181e-22	2.07731356441737e-20	0.0398140040487405	-5.85277043758068	0.049	0.361	0.135734072022161	266	10518	4.27904169267807	0.066177615343864
MOB1B	9.79093780170046e-22	2.44933001065947e-20	0.323715890979614	1.7097573783991	0.286	0.139	2.05755395683453	266	10518	0.203306047255946	0.522492522713644
TNS2	1.02347697454261e-21	2.55657280948617e-20	0.0199264071664929	-2.99295783625867	0.023	0.274	0.0839416058394161	266	10518	0.435934529707684	0.0327871940080003
GABARAPL1	1.0702292769223e-21	2.66940791286706e-20	0.925543618912848	1.44223703325918	0.508	0.309	1.64401294498382	266	10518	0.797154509056881	1.57174643174297
C19orf38	1.11502095270217e-21	2.77702711022548e-20	0.167720095158112	3.24600677018595	0.169	0.024	7.04166666666667	266	10518	0.0438511319306456	0.268878080581496
PTPRC	1.37144815194055e-21	3.41064410805128e-20	4.86353010316935	1.87311940889939	0.932	0.32	2.9125	266	10518	2.56956354575735	6.11483702083843
PGRMC1	1.4785035038626e-21	3.6714720832682e-20	0.165351178619869	-1.69353411043021	0.165	0.398	0.414572864321608	266	10518	0.729596671398376	0.270441375330162
RGS19	1.54640472419349e-21	3.83444789614263e-20	0.418593909997134	1.66088479553454	0.357	0.153	2.33333333333333	266	10518	0.240608238221097	0.658172625669944
TCF7L1	1.72851674137721e-21	4.27972634822517e-20	0.00416790663211031	-5.96384355659027	0.004	0.204	0.0196078431372549	266	10518	0.29380979529668	0.00760650703999275
PLCB2	1.80081264229255e-21	4.45219945501493e-20	0.325052536701202	2.6199800556959	0.278	0.063	4.41269841269841	266	10518	0.145779234304686	0.556129713442603
ATP6V0B	1.97065028901905e-21	4.86497087432394e-20	2.96329249551777	0.891955078309195	0.883	0.595	1.48403361344538	266	10518	2.22337765986241	3.91164867258875
TYMP	2.06629477986659e-21	5.09364286902588e-20	4.48928185017674	1.18007706190948	0.898	0.552	1.6268115942029	266	10518	3.15368151601014	6.45157564152046
RHOF	2.21553503631636e-21	5.45357501796474e-20	0.240921783686036	2.76522160367151	0.218	0.052	4.19230769230769	266	10518	0.115669114115213	0.419587422688097
CYR61	2.47865379242623e-21	6.08848552092988e-20	0.0806120742566079	-3.5940097813821	0.083	0.332	0.25	266	10518	1.81462318595091	0.157572045793209
GAPT	2.48068106028648e-21	6.08848552092988e-20	0.251895663623973	3.84215925837586	0.241	0.018	13.3888888888889	266	10518	0.0595558614916512	0.406628753821036
ARPC2	2.6191645369521e-21	6.41904388548232e-20	5.64335533975653	0.62324540053464	0.929	0.779	1.19255455712452	266	10518	4.54676350435715	7.05307963347465
FAP	2.91878206622165e-21	7.14297883626359e-20	0.0143925394028761	-4.12871944750948	0.015	0.247	0.0607287449392713	266	10518	0.62171255479291	0.0250526073284609
M6PR	3.20240925722704e-21	7.82574279559128e-20	0.831871675145612	1.14038160644832	0.534	0.344	1.55232558139535	266	10518	0.656546112715362	1.23659832497859
SERPING1	3.24533507348598e-21	7.91918035417403e-20	0.100674192484688	-3.92358946807243	0.098	0.379	0.258575197889182	266	10518	2.38798197967429	0.1789157525077
NUCB1	3.3660498792185e-21	8.20189296688076e-20	0.32743168780826	-1.21462863162069	0.312	0.506	0.616600790513834	266	10518	1.10279484377187	0.509464758974473
P4HB	3.79984040647481e-21	9.24554828584059e-20	0.864728510030326	-1.10357790737868	0.56	0.626	0.894568690095847	266	10518	2.50299611357773	1.27667152534417
SPHK1	4.25761986368351e-21	1.03444847508144e-19	0.0730364922977496	-2.63043665187586	0.086	0.283	0.303886925795053	266	10518	0.607961762027074	0.123230080400514
SYPL1	4.2763420034693e-21	1.03750446940492e-19	0.278799039831247	-1.29636069123326	0.259	0.491	0.527494908350306	266	10518	1.04595937596959	0.446437044237724
FNDC3B	4.4321120427446e-21	1.07375385873437e-19	0.152645027804416	-1.63890368008998	0.158	0.407	0.388206388206388	266	10518	0.80694320027784	0.252002559179249
DST	4.53982730497465e-21	1.09827398097137e-19	0.270569902455179	-1.64286426804742	0.241	0.459	0.525054466230937	266	10518	1.29452874567076	0.457701737370748
TRIB1	4.76351385594366e-21	1.15073955610107e-19	0.487345009611992	1.78954062293079	0.357	0.146	2.44520547945206	266	10518	0.301671451027601	0.835690899697981
PBX1	5.17929984979627e-21	1.24939510376657e-19	0.0151600791304507	-3.86950304856705	0.023	0.245	0.0938775510204082	266	10518	0.406708594605933	0.0222293185001994
RP11-426C22.5	5.28797491412588e-21	1.27379093295192e-19	0.174795418816882	3.04703173078876	0.173	0.028	6.17857142857143	266	10518	0.0509183249798073	0.299161546729306
IGFBP6	5.2956283826101e-21	1.27381739129279e-19	0.0687372128099311	-5.03709673059543	0.064	0.347	0.184438040345821	266	10518	3.12855438686357	0.126623042794092
SLC7A11	5.34418723004607e-21	1.28366921147309e-19	0.170265337864352	3.01270464859435	0.124	0.029	4.27586206896552	266	10518	0.0541090184847627	0.41691401317156
KDELR3	5.67452967992885e-21	1.36108108203521e-19	0.0147439646339349	-4.49976577645864	0.015	0.199	0.0753768844221105	266	10518	0.356889517519893	0.0297974586974517
MCOLN2	5.88688651373312e-21	1.41001369745954e-19	0.183479993322867	4.18679243707165	0.165	0.011	15	266	10518	0.0347151360442062	0.315759142470644
CFH	6.12052152724279e-21	1.46389697604847e-19	0.0772546172825577	-3.5403571491667	0.064	0.414	0.154589371980676	266	10518	3.16312029337885	0.18195191568553
ARHGEF6	6.32218557889364e-21	1.50999187673547e-19	0.42882566625198	1.68805318753649	0.372	0.167	2.22754491017964	266	10518	0.299291994470962	0.653019779819983
VGLL4	6.84850166573485e-21	1.63338699332766e-19	0.197027888349424	-1.59518787081754	0.184	0.44	0.418181818181818	266	10518	1.01764405002526	0.323420732970245
BTG1	7.44401547986521e-21	1.77291460356846e-19	8.07366478335666	0.926077393011404	0.917	0.802	1.14339152119701	266	10518	7.74871907528556	12.9880043548278
CDC42BPA	7.92014038676241e-21	1.88365479677282e-19	0.0380221623677417	-2.66397920853839	0.053	0.265	0.2	266	10518	0.388201047368276	0.0564444593859229
RPS19	8.06936007487124e-21	1.91644464450458e-19	27.0426023142241	0.513930979339787	0.985	0.956	1.03033472803347	266	10518	21.9063731109134	30.4079832181719
GK	8.13706695553103e-21	1.92981057038058e-19	0.537683449191759	2.32235770376299	0.376	0.106	3.54716981132075	266	10518	0.298084551261777	0.958844550172498
GSN	8.35693208292341e-21	1.97917468656725e-19	2.24051135522272	-1.79891365870392	0.827	0.698	1.18481375358166	266	10518	10.5800072056334	3.09839429690812
RORA	9.04279327883715e-21	2.13860794546841e-19	0.0202368176197674	-3.63572472808439	0.026	0.294	0.0884353741496599	266	10518	0.710212020570022	0.0335221719688245
CARD16	1.04442450960446e-20	2.46659472296236e-19	0.495282439528638	1.61689412217358	0.353	0.172	2.05232558139535	266	10518	0.30028114499126	0.839783235255528
PCGF2	1.10409183357785e-20	2.6038679751111e-19	0.00809750090754235	-4.31827643353011	0.011	0.2	0.055	266	10518	0.247512451081961	0.0118130498629087
RHOG	1.10918967569353e-20	2.61224224041297e-19	0.920426517884799	1.11833121038396	0.586	0.333	1.75975975975976	266	10518	0.640457667481497	1.30713750191177
C10orf128	1.13851878132171e-20	2.67758052108614e-19	0.387630713365755	1.82477439820642	0.301	0.12	2.50833333333333	266	10518	0.192728186833052	0.659074758182009
MACF1	1.15147797535593e-20	2.70429166785261e-19	0.474890188403628	-1.10820853005949	0.368	0.566	0.65017667844523	266	10518	1.59993866077423	0.769665582744159
CFD	1.21854413539964e-20	2.85782448199422e-19	0.623994450890822	-3.92402785419466	0.402	0.455	0.883516483516483	266	10518	15.5275676429954	1.19040599669172
ESAM	1.23640231722137e-20	2.8930613193632e-19	0.0364557308697928	-3.60250310179328	0.034	0.252	0.134920634920635	266	10518	0.608624005539862	0.0820408028597487
MALL	1.23699530532999e-20	2.8930613193632e-19	0.00940457078740442	-5.07018914186475	0.011	0.196	0.0561224489795918	266	10518	0.367326398506256	0.0147564441983146
GGCX	1.28723776415353e-20	3.00640344197738e-19	0.438097565516144	1.40224408584112	0.346	0.208	1.66346153846154	266	10518	0.31457647531064	0.719923384762834
CD109	1.30528600384149e-20	3.04434522940158e-19	0.151652015158352	-1.70802939399082	0.162	0.389	0.416452442159383	266	10518	0.78380934672166	0.238562316620487
RP11-147L13.15	1.33298073125698e-20	3.1046500176559e-19	0.148707522038437	3.00642974110327	0.154	0.028	5.5	266	10518	0.0522948188142931	0.234931398885119
ITGA5	1.45789274212486e-20	3.39090590131135e-19	0.23026990707926	-1.85827387808814	0.214	0.389	0.55012853470437	266	10518	1.02274264989609	0.384572786242859
CSGALNACT1	1.54032473249152e-20	3.57770611180905e-19	0.0309998577574477	-3.095072008348	0.038	0.261	0.145593869731801	266	10518	0.465766321127196	0.0479531950431733
RGS3	1.63661179570791e-20	3.796130052517e-19	0.0309418919406104	-3.65545086525879	0.038	0.219	0.17351598173516	266	10518	0.435033685750815	0.0488848654532769
NLRP3	1.69692231574752e-20	3.93062142986457e-19	1.72924305482638	2.40857866186041	0.628	0.16	3.925	266	10518	1.01732153899023	3.53104350173391
HPS5	1.75261864901261e-20	4.05407102838724e-19	0.286763737806632	1.77066661635247	0.256	0.117	2.18803418803419	266	10518	0.157179955567217	0.460662786309166
GABARAPL2	1.76460506388021e-20	4.07621355795913e-19	1.55191279182963	0.758904047763106	0.718	0.57	1.25964912280702	266	10518	1.44558287049437	2.35526316467036
PAK2	1.77928307125777e-20	4.10450463678397e-19	1.61994666308765	0.776694340931008	0.759	0.543	1.39779005524862	266	10518	1.3732215055343	2.15307341997214
ECSCR.1	1.82270613984058e-20	4.19893804602292e-19	0.0394901630767979	-3.90102468647293	0.045	0.257	0.175097276264591	266	10518	0.848913691887967	0.064245657064116
NACA	1.91786213404794e-20	4.41212806478657e-19	13.2896201971542	0.485014567210005	0.974	0.912	1.06798245614035	266	10518	11.6384398102304	15.7045826737144
BMP1	1.95806047134547e-20	4.49847743117546e-19	0.0426718653705198	-2.91110202407784	0.056	0.258	0.217054263565891	266	10518	0.463954988840526	0.0642324670151562
CERCAM	2.01500115262587e-20	4.62300400315766e-19	0.0189146245132128	-4.2020098305996	0.023	0.227	0.101321585903084	266	10518	0.538632448478893	0.0354243053338263
EML1	2.43898600036253e-20	5.58815706948735e-19	0.00192412335844572	-6.00238192942337	0.004	0.175	0.0228571428571429	266	10518	0.231638904141073	0.00250939564964707
HDLBP	2.84506577607434e-20	6.50972638140804e-19	0.379984649092244	-1.31777139812088	0.327	0.493	0.663286004056795	266	10518	1.26832914427564	0.589081226298012
EPSTI1	2.87620591802719e-20	6.57207214232844e-19	0.497470745495431	1.53394685821571	0.38	0.2	1.9	266	10518	0.36410716339751	0.850050977569659
TGFBR3	2.92850843270592e-20	6.68253964792866e-19	0.0145455566322303	-4.10219772951717	0.019	0.284	0.0669014084507042	266	10518	0.707313691813475	0.0245517895082356
TMEM47	3.23743613386557e-20	7.37750965674142e-19	0.0165570489498232	-3.28927934391922	0.023	0.233	0.0987124463519313	266	10518	0.348410829521447	0.0269062947465488
RBPMS	3.24209226480355e-20	7.37816307054889e-19	0.0250733715171068	-3.09330037340386	0.034	0.237	0.143459915611814	266	10518	0.340138378853941	0.0382718958729075
CALM1	3.2824676754579e-20	7.4599931585171e-19	3.39424666451887	-0.670464805737362	0.846	0.862	0.981438515081206	266	10518	7.52018510345963	4.87107823572612
ABI3BP	3.35851358852434e-20	7.62256188922339e-19	0.0223691514912332	-4.69927958374716	0.019	0.291	0.0652920962199313	266	10518	1.36617094101836	0.0507852115244982
EIF3L	3.60984325268041e-20	8.18198834426326e-19	1.5902875280016	0.754614638011262	0.737	0.545	1.35229357798165	266	10518	1.33781177379334	2.20536775481066
EIF2AK4	3.75871204807975e-20	8.50799083698052e-19	0.829022446662166	1.03260506895441	0.545	0.339	1.60766961651917	266	10518	0.542381137099214	1.25772955339736
VAMP8	3.81176069151229e-20	8.61651821109459e-19	2.78271711228107	1.62177154044512	0.872	0.296	2.94594594594595	266	10518	1.41745411126237	3.64433190627738
CBX6	3.81815158614456e-20	8.61942616091405e-19	0.804283551716739	1.12794081030754	0.523	0.335	1.56119402985075	266	10518	0.598948329353676	1.24037978432116
PHLDA3	3.86118748455107e-20	8.7049415038891e-19	0.0148887672410711	-3.87459290387364	0.019	0.228	0.0833333333333333	266	10518	0.414929170570328	0.0234557294232576
CFL2	3.88259011986531e-20	8.74152223520608e-19	0.0426575888660901	-2.7461608021375	0.049	0.255	0.192156862745098	266	10518	0.365779485359459	0.0692928821866348
TREM1	4.25592824324634e-20	9.56932148008759e-19	0.600664325565871	2.33642812718975	0.391	0.103	3.79611650485437	266	10518	0.303172463757368	1.04674055877842
NUB1	4.78903991945941e-20	1.07536872446797e-18	0.512133421234779	1.19007368886436	0.365	0.288	1.26736111111111	266	10518	0.463107074594999	0.96685836926279
ARPC1B	4.83870945079557e-20	1.08507898786366e-18	4.84032891161825	0.621219329978526	0.936	0.729	1.28395061728395	266	10518	3.72967183123944	5.96419767175121
PSTPIP2	4.90420746464621e-20	1.0983083189392e-18	0.227851418789913	2.65059662081051	0.218	0.048	4.54166666666667	266	10518	0.0934513505011647	0.364091462120979
EMCN	5.02169536685908e-20	1.12313043661963e-18	0.0378758574819025	-3.59536880549982	0.041	0.299	0.137123745819398	266	10518	1.12009239416068	0.064614831620718
A4GALT	5.11830877151947e-20	1.14322436396664e-18	0.0120954565188109	-3.981729017798	0.015	0.211	0.0710900473933649	266	10518	0.270821292935372	0.0189967577001508
FZD4	5.22788702975846e-20	1.16615720455088e-18	0.0110631607466878	-3.97470651858358	0.019	0.222	0.0855855855855856	266	10518	0.351055223902768	0.0155373567365106
TYROBP	5.37443446620223e-20	1.19726517673207e-18	11.3633567942142	1.94681947487771	0.974	0.287	3.39372822299652	266	10518	4.02877395914478	13.6028765972457
SEC23A	5.38606191540427e-20	1.19827459161418e-18	0.0904652582717194	-2.01301248057632	0.109	0.322	0.338509316770186	266	10518	0.510725871183984	0.136606593194506
SNX7	5.54552806048818e-20	1.2321287740711e-18	0.0224477245897019	-3.51633452085768	0.023	0.215	0.106976744186047	266	10518	0.251852645372211	0.040758561148011
PCBP1	6.05980273603867e-20	1.34462324573915e-18	2.64048316860289	0.603818736551086	0.846	0.679	1.2459499263623	266	10518	2.30525369745715	3.47829013150856
FAT1	6.26449721109374e-20	1.38821915887833e-18	0.00973430088055771	-4.90211492605316	0.011	0.2	0.055	266	10518	0.362785193434486	0.0161967550314297
EPHX1	6.34498230775315e-20	1.40421194297142e-18	0.0504184122401334	-2.97145642330612	0.053	0.31	0.170967741935484	266	10518	0.628847816654782	0.104005622261523
HOMER3	6.6859800194305e-20	1.47774160481811e-18	0.0748804959481644	-2.28014091844415	0.079	0.303	0.260726072607261	266	10518	0.535491772316723	0.125372792295941
CD33	7.11931651594941e-20	1.57146115932447e-18	0.238566234185724	2.55598841863354	0.229	0.05	4.58	266	10518	0.0875866992327596	0.375687670295772
CAP1	7.46729185047945e-20	1.64611867085112e-18	2.07098956895113	0.743896660288658	0.763	0.587	1.29982964224872	266	10518	1.7347532715279	2.91614269276887
BTK	7.67243573381906e-20	1.6891362425198e-18	0.286724925677782	2.5648657290452	0.271	0.059	4.59322033898305	266	10518	0.12935841839511	0.451582544781949
NREP	7.70107411968155e-20	1.69323356230394e-18	0.123118794008424	-2.11080829641432	0.135	0.339	0.398230088495575	266	10518	0.721687558806531	0.200821637896413
MRC2	7.96994815931438e-20	1.75007210166688e-18	0.0211850038942225	-3.70246494694382	0.026	0.268	0.0970149253731343	266	10518	0.800478483388945	0.0352178757894745
CLIC2	8.40063924600843e-20	1.84224927672855e-18	0.416460836808731	1.60207186012544	0.353	0.152	2.32236842105263	266	10518	0.206565835640887	0.671348489811003
RPS3A	8.71563206348144e-20	1.9088477694416e-18	36.0220406201944	0.54383855673825	0.992	0.961	1.03225806451613	266	10518	29.2574773620634	41.2650159236779
SLC9A3R2	8.77246356900884e-20	1.91880595629901e-18	0.0417002744521233	-3.8628067756835	0.049	0.277	0.176895306859206	266	10518	0.824878301497745	0.0669067373249254
CASP1	9.59004407430892e-20	2.09492217643959e-18	0.36215416197602	1.91233183426785	0.305	0.117	2.60683760683761	266	10518	0.208916273081836	0.583711909765977
ST18	9.60310780693444e-20	2.0950656127635e-18	0.0592404647015097	5.95695902157413	0.053	0.002	26.5	266	10518	0.00510015278090058	0.130902556132307
FKBP1A	1.0143665490294e-19	2.21014110282715e-18	1.45016103986554	-1.00264986833539	0.692	0.716	0.966480446927374	266	10518	3.88040673124113	2.09965558135259
COL15A1	1.04059982870138e-19	2.26437741075405e-18	0.0389038283213112	-3.4424807664839	0.038	0.309	0.122977346278317	266	10518	1.28576149378296	0.0916668738866177
PRR13	1.07486476603111e-19	2.33592875665397e-18	0.974054409620397	0.951121149289329	0.605	0.409	1.47921760391198	266	10518	0.802594381989749	1.37539977842924
TMEM98	1.12185821182768e-19	2.43492259189231e-18	0.00743864060169108	-4.41133767039988	0.011	0.198	0.0555555555555556	266	10518	0.271295663884349	0.0109510031510868
HMSD	1.13359540557862e-19	2.45723902677799e-18	0.038745421657767	7.60657611934604	0.034	0	Inf	266	10518	0.00342585587760653	0.0970220305832949
NABP1	1.20962040122231e-19	2.61867308910768e-18	0.643683909897137	1.66338908925571	0.425	0.204	2.08333333333333	266	10518	0.492221017664016	1.10185234191573
HGSNAT	1.33787558168971e-19	2.89262062386844e-18	0.811659262586923	1.06069140250664	0.545	0.352	1.54829545454545	266	10518	0.615012813928369	1.2112392694593
FAM60A	1.34768088299957e-19	2.91009455119318e-18	0.422062512074503	1.45668032366232	0.361	0.174	2.07471264367816	266	10518	0.261943928228039	0.636182200711422
LRMP	1.35219322266213e-19	2.91610916447928e-18	0.214391350792003	2.7162003088654	0.214	0.047	4.5531914893617	266	10518	0.100381114209676	0.332493654162275
ROCK1	1.38308656419516e-19	2.97892853609686e-18	1.510047049994	0.80019154119786	0.707	0.521	1.35700575815739	266	10518	1.29545256906196	2.1115356372777
DAGLB	1.39874128860734e-19	3.00880833113676e-18	0.239086275842397	2.0353451939673	0.222	0.083	2.67469879518072	266	10518	0.126057343702472	0.408428916088167
TRIM47	1.42982346880932e-19	3.07175560996365e-18	0.00511044309881092	-4.29917861824736	0.011	0.191	0.0575916230366492	266	10518	0.229341880091511	0.00662402766927391
PFKFB3	1.5060869435943e-19	3.23023461099787e-18	0.620706442968883	1.59250815286243	0.41	0.207	1.98067632850242	266	10518	0.462920945432215	1.08418534502308
MEF2C	1.50741731225058e-19	3.23023461099787e-18	2.16629965809552	1.05467425186433	0.797	0.465	1.71397849462366	266	10518	1.60001116343054	3.07269017244136
KDELR2	1.55210816974106e-19	3.32178688900476e-18	0.536664757796811	-1.23960257991374	0.421	0.545	0.772477064220183	266	10518	1.63848063236297	0.826108510755253
LMCD1	1.6898030771453e-19	3.61190060261717e-18	0.0192254094672453	-4.01156817167929	0.023	0.229	0.100436681222707	266	10518	0.444854215504219	0.0306705428569497
C1orf56	1.78828579953909e-19	3.81757193565324e-18	0.460592851425589	1.53110606056929	0.365	0.19	1.92105263157895	266	10518	0.34343134515701	0.787928263176449
LPXN	1.87222644174169e-19	3.99171915344068e-18	0.361910392868378	2.09709835727068	0.316	0.104	3.03846153846154	266	10518	0.2145345906404	0.571146342860778
C9orf3	1.92192414515174e-19	4.09251085939877e-18	0.0388453533397297	-2.86780961561338	0.045	0.255	0.176470588235294	266	10518	0.39672136725115	0.0626902711385384
RCN3	1.96242836580021e-19	4.17349689986175e-18	0.0775652206982653	-3.11018033557305	0.083	0.288	0.288194444444444	266	10518	0.875896047358346	0.125972430204552
SPINT1	2.19664968142923e-19	4.66432618869185e-18	0.146893646389471	3.07637789835954	0.143	0.025	5.72	266	10518	0.0444838482085088	0.251627890367051
EPN2	2.19874668139211e-19	4.66432618869185e-18	0.0102153883741165	-3.59540572653898	0.015	0.211	0.0710900473933649	266	10518	0.284853812611016	0.0155289804643359
GNA11	2.26825774486462e-19	4.80574658466549e-18	0.0345815438057808	-2.80607583749412	0.038	0.24	0.158333333333333	266	10518	0.30463228576399	0.0625905887223185
AHNAK2	2.39570070693774e-19	5.06939876407904e-18	0.00658102239482639	-4.74001149132302	0.011	0.207	0.0531400966183575	266	10518	0.346350985860478	0.00908030621777149
AOAH	2.41292688737513e-19	5.09945975221732e-18	0.453697047862211	2.42418582986907	0.361	0.084	4.29761904761905	266	10518	0.221350821625635	0.752704824262857
NUCB2	2.47904878047817e-19	5.23265221339429e-18	0.168615278824732	-1.623107218797	0.169	0.393	0.430025445292621	266	10518	0.832012458337869	0.28197871854398
AFF3	2.52038574505151e-19	5.31326263307613e-18	0.236057717765582	2.66883120426881	0.214	0.045	4.75555555555556	266	10518	0.0891337587399486	0.418962202780693
RRAS	2.73425304408635e-19	5.75693228210002e-18	0.108985283690052	-1.97090601172	0.128	0.327	0.391437308868502	266	10518	0.591170986564925	0.166471093200422
AQP1	3.03765741115909e-19	6.38778120109992e-18	0.0579210987769694	-3.20652311625563	0.053	0.331	0.16012084592145	266	10518	1.52543178669326	0.121750169733334
P4HA2	3.26560061349115e-19	6.85857362679249e-18	0.00707035090906483	-5.70925055087536	0.008	0.171	0.0467836257309941	266	10518	0.322975509036772	0.0117614858605402
EGFL7	3.27708083362037e-19	6.87413502565386e-18	0.115125798605221	-2.96127377491313	0.113	0.364	0.31043956043956	266	10518	1.89299306403409	0.208020485144989
PRRX2	3.48213147048476e-19	7.29519503853668e-18	0.0140705621009285	-4.99021146301612	0.011	0.197	0.0558375634517766	266	10518	0.367195067024518	0.0296992656533295
APAF1	3.54873082972646e-19	7.42551038299393e-18	0.303297295949759	1.63069760346341	0.278	0.131	2.12213740458015	266	10518	0.174611466703119	0.478302548085692
HLA-DOB	3.69562659966601e-19	7.72331073786637e-18	0.0954667291343694	4.55721516485337	0.086	0.006	14.3333333333333	266	10518	0.0168763373776062	0.183611359068026
NID2	3.73279003444923e-19	7.79133405707166e-18	0.016086356567881	-3.97536696925245	0.023	0.191	0.120418848167539	266	10518	0.322827718295533	0.0244670350825316
RELB	3.78452501189425e-19	7.88956658652423e-18	0.303655617273537	1.75234856097338	0.256	0.113	2.26548672566372	266	10518	0.161534516253683	0.518449436563401
SORBS3	4.22230163815887e-19	8.79134222712092e-18	0.193527370890799	-1.53160447414116	0.195	0.402	0.485074626865672	266	10518	0.768676332595256	0.304211862894608
SPIB	4.3053159640913e-19	8.95314844453764e-18	0.215888827852041	4.23164620847393	0.177	0.009	19.6666666666667	266	10518	0.0338433879563223	0.398207899830138
SLC15A3	4.51608900969897e-19	9.37991131829973e-18	0.600314752944577	1.76771565514422	0.425	0.16	2.65625	266	10518	0.347426075052154	1.01783590035979
PILRA	4.57727870332515e-19	9.49532287277009e-18	0.527369723909458	2.16623242755674	0.391	0.098	3.98979591836735	266	10518	0.237406113114841	0.875552256407661
TMEM59	4.62418638779876e-19	9.58086028765274e-18	1.04003866975052	-0.786016739238451	0.605	0.693	0.873015873015873	266	10518	2.46335256334251	1.56004642790194
BTN2A2	4.69121639535482e-19	9.70782843774038e-18	0.263540716474927	2.03062754300096	0.229	0.086	2.66279069767442	266	10518	0.141502135480255	0.459802198702647
CLN8	4.82097479644907e-19	9.96413468945398e-18	0.576963515829454	1.44375256793797	0.417	0.215	1.93953488372093	266	10518	0.391828891383156	1.00264041755755
MCAM	5.62070917392982e-19	1.16028478130781e-17	0.0631869119848913	-3.77357267462924	0.068	0.304	0.223684210526316	266	10518	1.54648274483071	0.113826140803376
ZEB1	5.82709187584936e-19	1.20141969982408e-17	0.0894176995024929	-2.05372745231857	0.098	0.327	0.299694189602446	266	10518	0.613531847724379	0.146782340074637
MORF4L2	6.0163487103966e-19	1.23892761370435e-17	0.292247775960244	-1.31190998936128	0.278	0.463	0.600431965442765	266	10518	1.00221285894001	0.449664035445119
CTSS	6.06499101887848e-19	1.24742312234814e-17	4.47262101620715	1.55047857719953	0.895	0.361	2.4792243767313	266	10518	2.41856418818513	6.40354385804566
OPN3	6.09928671350023e-19	1.25295079615772e-17	0.252884209736263	1.76174135145723	0.237	0.109	2.1743119266055	266	10518	0.140716625391713	0.420096331509369
SYNPO	6.11078272366151e-19	1.2537870847114e-17	0.0231040699588509	-3.65031724302226	0.026	0.215	0.12093023255814	266	10518	0.402177137004309	0.0385191255720258
MBP	6.6951279525442e-19	1.37201372095463e-17	0.719844699226084	1.83443661719393	0.477	0.199	2.39698492462312	266	10518	0.567432891120788	1.15707217804864
SATB1	6.72475689733477e-19	1.376415090526e-17	0.69895099307827	1.84269607886837	0.447	0.204	2.19117647058824	266	10518	0.600207309662106	1.20121387011553
CNPY3	6.78775461724459e-19	1.3876274148522e-17	0.581540189918308	1.24737758131983	0.447	0.249	1.79518072289157	266	10518	0.394602867935213	0.899317837108902
ARHGEF12	6.81275622768123e-19	1.39105443362304e-17	0.108440023190798	-1.77837613058221	0.117	0.344	0.340116279069767	266	10518	0.576050498801754	0.190883883295343
ADAMTS5	6.82245714442677e-19	1.3913527939709e-17	0.010860589626245	-6.07459245347582	0.011	0.235	0.0468085106382979	266	10518	0.816106612445702	0.0182672068170518
CCDC85B	7.15698663482524e-19	1.45781515459179e-17	0.515958271913731	-1.26301117224111	0.391	0.532	0.734962406015038	266	10518	1.69132841507777	0.804401061551286
CX3CR1	7.27434445920796e-19	1.47993470527935e-17	0.160517220754928	4.37384897038182	0.147	0.01	14.7	266	10518	0.0318048349500184	0.299687066966413
PDLIM2	7.4946356828074e-19	1.52291718579887e-17	0.197276003898918	-1.600814928294	0.199	0.399	0.49874686716792	266	10518	0.832568563867184	0.330056942378835
RHOJ	7.7220379122146e-19	1.56723956953913e-17	0.0416523507493194	-3.08433093113898	0.038	0.242	0.15702479338843	266	10518	0.453714275306788	0.0982660475280874
ARHGDIB	7.98859291823421e-19	1.61939231713449e-17	2.05353140860865	1.04520248162255	0.782	0.477	1.63941299790356	266	10518	1.67798978480549	2.86384754352047
PALMD	8.25999213792392e-19	1.6724008062468e-17	0.0450470167624433	-3.29228806014232	0.045	0.286	0.157342657342657	266	10518	0.888279965538196	0.0802649588628686
GRB2	8.85702942082962e-19	1.7911353149716e-17	1.23381351126317	1.02742445364884	0.654	0.411	1.59124087591241	266	10518	0.997748440342643	1.79889843752284
LPP	9.29166299994687e-19	1.87678255283616e-17	0.409225610541621	-1.27974713756493	0.35	0.529	0.661625708884688	266	10518	1.53235745345389	0.659490791965874
TGIF1	1.05464794231175e-18	2.12769237202823e-17	0.612960633214229	1.3051314924667	0.429	0.255	1.68235294117647	266	10518	0.470828805783682	1.00923600991769
RAB4B	1.15484706398967e-18	2.32705817691284e-17	0.279205452636961	1.71986968117311	0.256	0.116	2.20689655172414	266	10518	0.159576286656569	0.451676863342654
P3H3	1.17296406980907e-18	2.36074747113181e-17	0	-144269502.15064	0	0.151	0	266	10518	0.191175980181743	0
PDGFRB	1.18519786183816e-18	2.3825298922618e-17	0.0312435613750068	-3.94602964196393	0.034	0.289	0.117647058823529	266	10518	1.15387055650831	0.0572510920694146
TRAF1	1.28212582969532e-18	2.57431352678183e-17	0.135445052676511	2.99870549766734	0.105	0.029	3.62068965517241	266	10518	0.0588755906554595	0.314137449368362
LINC01315	1.3081585363668e-18	2.62346378207717e-17	0.112440025102887	3.44423570208947	0.105	0.016	6.5625	266	10518	0.0250711180070888	0.198772553447667
ITGA6	1.392316466725e-18	2.78892714793813e-17	0.0286430789434147	-3.82437117316149	0.038	0.266	0.142857142857143	266	10518	0.956231264607155	0.0452490886177169
TIE1	1.39871450783059e-18	2.79706944604931e-17	0.0190245507431721	-4.5252075265571	0.023	0.215	0.106976744186047	266	10518	0.554474475493648	0.0310786595557048
WIPF1	1.39969423304019e-18	2.79706944604931e-17	1.01712283421998	1.11882561988424	0.59	0.384	1.53645833333333	266	10518	0.886059169632608	1.51252896317996
TSPAN4	1.43581556391606e-18	2.86586071067218e-17	0.335713583547425	-1.19878509185097	0.301	0.485	0.620618556701031	266	10518	1.11770760780794	0.538853628890089
LHFPL2	1.46913816910414e-18	2.92890993193536e-17	0.0551440546113331	-2.53917604198174	0.06	0.296	0.202702702702703	266	10518	0.541397581819794	0.0907188155516382
SAT1	1.47233120336367e-18	2.93181423349044e-17	15.6961103224288	1.03481558195978	0.977	0.764	1.27879581151832	266	10518	11.1718805056098	21.3569288414617
LEPROT	1.53707550442643e-18	3.05713274060597e-17	0.605726117460648	-0.925636205115678	0.455	0.613	0.742251223491028	266	10518	1.73337822001501	0.910766324248592
ERG	1.55123680662233e-18	3.08166879019113e-17	0.00980787407443362	-3.87202277303297	0.011	0.201	0.054726368159204	266	10518	0.357650842211121	0.0161107462243846
PTK2	1.559801210232e-18	3.09504150834049e-17	0.0625113152072796	-2.31409051827215	0.075	0.283	0.265017667844523	266	10518	0.475504374868637	0.102932302772158
NTN4	1.63023492309253e-18	3.23100315860804e-17	0.00192412335844572	-5.86489592258353	0.004	0.171	0.0233918128654971	266	10518	0.239648159748345	0.00250939564964707
RFTN1	1.63777018804831e-18	3.241913707282e-17	0.313185734442003	1.60050498482976	0.267	0.143	1.86713286713287	266	10518	0.208634363406701	0.528509974548217
MPRIP	1.63957971456759e-18	3.241913707282e-17	0.110836661460104	-1.81034565159792	0.12	0.334	0.359281437125748	266	10518	0.579797967108796	0.172408420218488
RPL4	1.74546532341008e-18	3.44724297673714e-17	5.71655694190787	0.500549193592788	0.925	0.81	1.14197530864198	266	10518	5.05034692606227	7.0300296068015
FOXC1	1.78251613026661e-18	3.51630459996284e-17	0.0185208354387123	-3.83109466984633	0.023	0.233	0.0987124463519313	266	10518	0.491921378065845	0.0302196844613824
ICOSLG	1.83221934560893e-18	3.61013487397344e-17	0.194012742311837	2.23602482313646	0.177	0.066	2.68181818181818	266	10518	0.106189960228152	0.346968872208409
SLC25A6	1.99294848452433e-18	3.92225269343564e-17	3.91222837475834	0.547339425093015	0.917	0.749	1.22429906542056	266	10518	3.33597156565391	5.06395480117225
TPP1	2.16965102943493e-18	4.26504392119187e-17	1.15888702907998	1.16666282320941	0.654	0.354	1.84745762711864	266	10518	0.807842241211807	1.65933963760978
SHC1	2.18294607806167e-18	4.28618924118016e-17	0.162687155574867	-1.53433416224964	0.177	0.383	0.462140992167102	266	10518	0.758292888484369	0.256016581950045
RPS10	2.19340742404345e-18	4.30172796311239e-17	8.33755967331132	0.474299782597572	0.966	0.873	1.10652920962199	266	10518	7.37052677120657	9.8194235406055
RNF166	2.23031070571945e-18	4.36902860519473e-17	0.464131168322039	1.62008279737199	0.368	0.178	2.06741573033708	266	10518	0.356060173698088	0.73786312393671
NDUFS5	2.3245158595634e-18	4.54829372011443e-17	0.924778988850003	-0.808483162169918	0.605	0.662	0.913897280966767	266	10518	2.19123003815605	1.29318609996082
GPNMB	2.45780469753302e-18	4.80352894936836e-17	0.19658124490955	-2.65887365927042	0.177	0.412	0.429611650485437	266	10518	2.29929355862905	0.334136033280498
TSPAN5	2.50158087747923e-18	4.88343291296118e-17	0.026856099156668	-3.21213390572765	0.03	0.207	0.144927536231884	266	10518	0.339003451148756	0.0456772981327451
RCSD1	2.51124543684313e-18	4.89663861969204e-17	0.458878093591396	2.0532754051176	0.395	0.119	3.31932773109244	266	10518	0.280694207983583	0.681580893422311
TES	2.58731292234623e-18	5.03914256133085e-17	0.755071423805467	1.06737292448891	0.504	0.306	1.64705882352941	266	10518	0.576381237770486	1.18131928273128
RB1	2.88525170153413e-18	5.61294472720108e-17	0.941206059460287	1.18957651422696	0.553	0.323	1.71207430340557	266	10518	0.714086078816347	1.48605902381216
GIPC1	3.08798218874659e-18	6.00042200680954e-17	0.0353268190560827	-2.71260312503387	0.041	0.235	0.174468085106383	266	10518	0.302523400711452	0.0585644159421179
MYH10	3.09945293151754e-18	6.0157887588052e-17	0.0209323312659813	-3.19911321040831	0.03	0.212	0.141509433962264	266	10518	0.290746252739866	0.0301315357734969
MOB3B	3.30110122697807e-18	6.39981576564314e-17	0.272710353439505	1.81840730466989	0.233	0.112	2.08035714285714	266	10518	0.180384552354825	0.475099173744414
PTGIS	3.47926064531182e-18	6.73747652026781e-17	0.0109733255655138	-4.63829433764005	0.011	0.209	0.0526315789473684	266	10518	0.418621260473062	0.0189316852334205
LY75	3.59282226024986e-18	6.94941542801595e-17	0.176159263823637	2.53493728699691	0.162	0.044	3.68181818181818	266	10518	0.0758535871033066	0.312074486770261
DAB2	3.62374915055123e-18	7.00121603617942e-17	0.349480012475928	-1.52064651346156	0.286	0.504	0.567460317460317	266	10518	1.65200227506608	0.59432515268712
RPS13	3.64305615722627e-18	7.03047385953403e-17	18.3888029323225	0.484681496990339	0.97	0.936	1.03632478632479	266	10518	16.1812034589468	21.6337304383137
MXRA8	3.77228275899726e-18	7.27154870644153e-17	0.0394172937751993	-3.58358492821361	0.041	0.291	0.140893470790378	266	10518	1.24408737299539	0.0711239455760717
HOTAIRM1	3.81493103342399e-18	7.34537348123118e-17	0.379163196890102	1.43730790464959	0.331	0.179	1.84916201117318	266	10518	0.270235585574602	0.622999382711668
SCIMP	4.09041567855685e-18	7.86682906014932e-17	0.249872487633093	2.60685128802445	0.226	0.047	4.80851063829787	266	10518	0.0926179088369655	0.427071605042489
ELK3	4.12419097094991e-18	7.92276322360183e-17	0.330682474064371	-1.4477969062693	0.289	0.47	0.614893617021277	266	10518	1.41939460243067	0.540983101920917
SAMSN1	4.31703121125113e-18	8.28379420831665e-17	1.25716725675489	2.06760439664113	0.545	0.191	2.85340314136126	266	10518	0.948418089118776	2.45192044221269
MYOF	4.56857562863382e-18	8.75652304938827e-17	0.132489877036452	-1.70953908708865	0.139	0.342	0.406432748538012	266	10518	0.626690222722324	0.220088194067238
RRBP1	4.63175009376139e-18	8.86754332009691e-17	0.618410626482275	-1.11014407484679	0.455	0.558	0.815412186379928	266	10518	1.82450559912898	0.962204926620799
PODXL	4.6481712719428e-18	8.88890374836082e-17	0.0242326342541375	-4.14300366320002	0.03	0.24	0.125	266	10518	0.778514089499017	0.0397522218029322
MFAP2	5.22977782333745e-18	9.9898222086964e-17	0.00801830043257157	-4.57234244158344	0.011	0.18	0.0611111111111111	266	10518	0.277414811533172	0.012425976596618
KITLG	5.50023854155686e-18	1.04945794364666e-16	0.0173299314930244	-3.88215298975093	0.019	0.188	0.101063829787234	266	10518	0.280991815159694	0.0302335006187593
OAF	5.80356565622039e-18	1.10608363059749e-16	0.0748433422764776	-2.22023253638893	0.086	0.296	0.290540540540541	266	10518	0.506748793065917	0.118951430841654
DDX3X	6.14054031142475e-18	1.16898718938803e-16	1.59506108042176	0.815674055430844	0.711	0.545	1.3045871559633	266	10518	1.49344320468845	2.38364837723336
BACH1	6.43514684724347e-18	1.22369245115488e-16	0.606679236624777	1.23871370011071	0.455	0.263	1.73003802281369	266	10518	0.478781039938466	0.92339924392939
DAAM1	6.60374455329093e-18	1.25434005092093e-16	0.0852090727907411	-2.0874803008384	0.086	0.312	0.275641025641026	266	10518	0.584793193017677	0.15566784354371
LRRC32	6.65277320438365e-18	1.26223290257553e-16	0.0125977297958062	-3.76089183071348	0.019	0.198	0.095959595959596	266	10518	0.283608446322596	0.0195534584329716
CHST2	6.80679142795934e-18	1.29000538779485e-16	0.242051470870858	1.94791652797012	0.222	0.083	2.67469879518072	266	10518	0.115469246321496	0.414000976515056
MAP1LC3A	6.94792466175153e-18	1.31527641074368e-16	0.0509544020324986	-2.34518957135429	0.064	0.279	0.229390681003584	266	10518	0.456091107836005	0.078103365679084
GLMP	7.03115404149783e-18	1.32954162536094e-16	0.0213178160522864	-3.00618318066684	0.03	0.227	0.13215859030837	266	10518	0.281632732879391	0.0323547930498631
NUAK1	7.11349719506053e-18	1.34360753507597e-16	0.0139855534505684	-4.56003715391243	0.011	0.206	0.0533980582524272	266	10518	0.416848299191004	0.0307709034959189
ATP5E	7.52781807655493e-18	1.42027638034309e-16	9.73509344024282	0.484060513875447	0.97	0.894	1.08501118568233	266	10518	8.36572289971095	11.3122507331773
FRAT1	7.64517910200664e-18	1.44080908835362e-16	0.182288967326904	2.51800501096152	0.177	0.045	3.93333333333333	266	10518	0.0746992935824894	0.306951266775943
CHD1	7.84107272011422e-18	1.47607975420121e-16	0.736727046362449	1.08974013348535	0.489	0.33	1.48181818181818	266	10518	0.661028396639408	1.1382177224035
FAM198B	7.92263892646761e-18	1.48977372953599e-16	0.160437389016545	-1.83993862289675	0.147	0.378	0.388888888888889	266	10518	0.866197750284833	0.279320710941656
MXD1	8.27893997899745e-18	1.55504093977031e-16	1.01610925060474	1.85129029653967	0.515	0.193	2.66839378238342	266	10518	0.732004928279855	1.79218439419683
DOCK2	8.42374504928928e-18	1.5804817655811e-16	0.458056517971529	2.06276933241891	0.387	0.116	3.33620689655172	266	10518	0.29127241170226	0.697508586966584
HCK	8.66766765292927e-18	1.62444213082534e-16	0.454435848397873	2.13071549536383	0.383	0.096	3.98958333333333	266	10518	0.225163180338469	0.682412052749267
TMEM204	9.39851341245518e-18	1.75946006078401e-16	0	-144269501.822787	0	0.154	0	266	10518	0.202980573569796	0
METRN	9.70362500049719e-18	1.81456712910737e-16	0.0184033750714432	-3.68458173321201	0.019	0.19	0.1	266	10518	0.252719198745897	0.0348512352327827
NBPF14	1.07568724244982e-17	2.00929809469111e-16	0.408875846440696	1.54069496234187	0.312	0.153	2.03921568627451	266	10518	0.235747676374983	0.725109369243704
FHL2	1.14875810524343e-17	2.1434176094078e-16	0.0097386627146383	-4.5763425430593	0.011	0.161	0.0683229813664596	266	10518	0.242428741302015	0.0165140926232587
AC058791.1	1.15292627668437e-17	2.14882043135676e-16	0.252034783302508	2.22158721304676	0.226	0.071	3.1830985915493	266	10518	0.137181026558079	0.448577571129394
FLNC	1.16356209857683e-17	2.16576781666858e-16	0.0184297986988153	-3.54080060459627	0.019	0.189	0.100529100529101	266	10518	0.273053213205243	0.0344672958318565
CTSK	1.16458437613116e-17	2.16576781666858e-16	0.0391549608031809	-3.79370007891885	0.041	0.289	0.141868512110727	266	10518	1.30155044946378	0.0705329485045668
IGFBP5	1.17696976185291e-17	2.18639289314061e-16	0.122896253652758	-4.03724354862812	0.105	0.371	0.283018867924528	266	10518	6.23915764279552	0.348415080277896
PDE4B	1.19295652672939e-17	2.213655374764e-16	0.833715531820246	1.57752929388389	0.5	0.234	2.13675213675214	266	10518	0.653840999369704	1.36064882448931
RP6-159A1.4	1.22416754899463e-17	2.26907719344932e-16	0.167225015765175	3.44600747616647	0.162	0.02	8.1	266	10518	0.0489678858699924	0.276334213618586
CDH5	1.27095381926611e-17	2.35321559124205e-16	0.05314490925731	-3.37799327835332	0.053	0.257	0.206225680933852	266	10518	0.875427898447696	0.0965132024002537
BCL11A	1.30927567186536e-17	2.42151467635471e-16	0.257391284648829	3.47746306036576	0.229	0.024	9.54166666666667	266	10518	0.0755795854597119	0.428389715173371
ASAP2	1.31615323582242e-17	2.43157150329292e-16	0.0323711610175135	-2.74804297372287	0.038	0.237	0.160337552742616	266	10518	0.328307148807041	0.0521587161382177
MMRN2	1.3203151462151e-17	2.43478833309994e-16	0.0342108418148197	-3.59492933593534	0.038	0.243	0.156378600823045	266	10518	0.679142676530388	0.056636098061957
ZCCHC24	1.32077822641214e-17	2.43478833309994e-16	0.0519305618514727	-2.54618547556817	0.06	0.277	0.216606498194946	266	10518	0.474143509465779	0.0831466397884322
FGD5	1.33772002788378e-17	2.46333046792209e-16	0.00797558061911063	-4.21721645341012	0.011	0.18	0.0611111111111111	266	10518	0.241796069599899	0.0120017454603223
CAPZA1	1.35234634691424e-17	2.48755124335446e-16	1.36694207976539	0.749033288125613	0.677	0.529	1.27977315689981	266	10518	1.31189677365703	1.98274707618545
CSF1R	1.36132559303977e-17	2.50134319521976e-16	1.35758291220791	1.92086650852101	0.635	0.176	3.60795454545455	266	10518	0.719542106563054	2.12664433992709
FERMT3	1.46180261593531e-17	2.68304336659604e-16	0.634540425298556	1.75288118077425	0.462	0.17	2.71764705882353	266	10518	0.418521167695409	0.976541574971236
GGH	1.50656299242873e-17	2.76219573182969e-16	0.0040061969379086	-5.86556371242246	0.004	0.14	0.0285714285714286	266	10518	0.176626395289861	0.00712987738744615
ODF2L	1.52179923217329e-17	2.78710432044231e-16	0.0933210176551404	-2.04484771588781	0.09	0.313	0.287539936102236	266	10518	0.545025918183014	0.164040318834913
ITSN2	1.54412171419205e-17	2.82492299738321e-16	0.636499918674468	1.20142954565491	0.466	0.28	1.66428571428571	266	10518	0.520101087890323	0.983605415866738
ELN	1.67983836564656e-17	3.06988643315019e-16	0.0577521257701881	-4.14516154876202	0.06	0.299	0.20066889632107	266	10518	1.38225395164508	0.104699545824278
VWA1	1.68993359412686e-17	3.08499661301904e-16	0.00902468743950369	-4.35418112504316	0.015	0.18	0.0833333333333333	266	10518	0.304819826548347	0.0126565971511809
CDKN1A	1.83100987809795e-17	3.33892362867841e-16	2.10351361122395	1.15826322957578	0.695	0.424	1.63915094339623	266	10518	1.70158288859073	3.5027059754528
SLC9A7	1.89751922935042e-17	3.45647353903034e-16	0.141562139395375	2.93790616859655	0.135	0.026	5.19230769230769	266	10518	0.042071597573958	0.24990594263372
KDM2A	1.90444372836505e-17	3.46534879279873e-16	0.654117052627569	1.0032801703784	0.466	0.334	1.39520958083832	266	10518	0.571951386616852	0.989490894586976
PLXNC1	2.00278264489978e-17	3.64036466542278e-16	0.400593803611013	1.7067073308297	0.327	0.13	2.51538461538462	266	10518	0.229813642196696	0.659271303363027
C1R	2.01360768387882e-17	3.65610530644922e-16	0.0395354049184982	-4.95674367538603	0.041	0.303	0.135313531353135	266	10518	2.18830620163863	0.0833376098563245
CRIM1	2.02295547045401e-17	3.66913276843034e-16	0.10281822731511	-2.3473801483621	0.113	0.321	0.35202492211838	266	10518	0.899210529275917	0.171033107144056
TNFAIP3	2.18872717550314e-17	3.96554153278391e-16	4.38411730095519	1.3977484853118	0.782	0.491	1.59266802443992	266	10518	4.55901247660837	8.98794869700194
ATP8B4	2.19352489876383e-17	3.96997443092455e-16	0.229050420602604	2.61744025989471	0.214	0.051	4.19607843137255	266	10518	0.115098740090496	0.392828524184421
SGK3	2.20054399110636e-17	3.97841390083747e-16	0.336262471496061	1.65099538518399	0.289	0.134	2.15671641791045	266	10518	0.210977916340827	0.548767855061605
PTGER4	2.26618169661721e-17	4.09269990685328e-16	0.620710622441104	1.62973221816526	0.402	0.205	1.9609756097561	266	10518	0.534620551246535	1.10485976243794
GSTP1	2.30647113285722e-17	4.16101191767383e-16	5.23889549713536	0.566130426223332	0.932	0.766	1.21671018276762	266	10518	4.56439365568618	7.0498419482947
TNRC6C	2.40599388445823e-17	4.33592451792548e-16	0.0248252291251176	-3.15750820934386	0.03	0.259	0.115830115830116	266	10518	0.47865257967848	0.0406311650867522
KIAA1217	2.51658415945779e-17	4.53038807213265e-16	0.00167667828223816	-5.56755079182435	0.004	0.161	0.0248447204968944	266	10518	0.209560132701944	0.00211076164299805
SSR1	2.53499320722427e-17	4.55866829576028e-16	1.22468807706918	0.796667210227122	0.635	0.473	1.34249471458774	266	10518	1.00350719428259	1.78395401841138
NCKAP1L	2.74029401402549e-17	4.92261752349302e-16	0.693078451564186	1.86771127760617	0.481	0.163	2.95092024539877	266	10518	0.462569394571762	1.09364039205073
RPL21	2.85914834602652e-17	5.1306672657815e-16	22.6578635477949	0.496002614618212	0.985	0.953	1.03357817418678	266	10518	19.3962592906213	26.0774830483273
ID1	3.15293658951734e-17	5.65185639602864e-16	0.0548817015382674	-3.25825788883881	0.06	0.268	0.223880597014925	266	10518	0.834744510340032	0.0959004803303361
ATP5G2	3.26427362171544e-17	5.84523058073031e-16	4.70041542581545	0.476565116640246	0.929	0.808	1.14975247524752	266	10518	4.20938425635	5.82110157814948
PRAM1	3.56139361293713e-17	6.37051827839581e-16	0.144119919876194	3.52999781539856	0.15	0.017	8.8235294117647	266	10518	0.0407126731425535	0.232479002213792
DSEL	3.72345276562139e-17	6.6533569735749e-16	0.00223456629242147	-5.73261204166885	0.004	0.164	0.024390243902439	266	10518	0.238163472663149	0.00304786691444
EPHB4	3.83040860598494e-17	6.83723887110589e-16	0.0309979529267665	-3.08444662613042	0.038	0.225	0.168888888888889	266	10518	0.397924653112123	0.0498956148801911
RPS14	4.15627441449882e-17	7.41107178069981e-16	31.810794390961	0.448072939748741	0.992	0.962	1.03118503118503	266	10518	26.9227570582186	35.8444267174033
ADGRA2	4.18844733547776e-17	7.45292544374922e-16	0.00733800475279445	-4.09848400914832	0.011	0.185	0.0594594594594595	266	10518	0.240272367117549	0.0117494527132449
TPM2	4.19045486967256e-17	7.45292544374922e-16	0.0891892630153432	-4.04769249029968	0.094	0.327	0.287461773700306	266	10518	2.57301769385523	0.159687048360487
MAP4	4.19298778370352e-17	7.45292544374922e-16	0.281104427422056	-1.27336105700958	0.267	0.435	0.613793103448276	266	10518	0.928664233081951	0.443984739015203
EAF2	4.23525130649916e-17	7.5201318150941e-16	0.165226752837395	2.5810760583537	0.173	0.037	4.67567567567568	266	10518	0.0616025858575969	0.260973544003973
PRMT9	4.25045481100834e-17	7.53919957339148e-16	0.343891256783678	1.89809014525328	0.282	0.11	2.56363636363636	266	10518	0.209400872656341	0.664703580066389
RELT	4.3626641453497e-17	7.73010983823453e-16	0.278642190399556	1.96129508671499	0.263	0.085	3.09411764705882	266	10518	0.146623743488119	0.445651329030418
RASSF8	4.3834006763581e-17	7.75871109234621e-16	0.0356960721827941	-2.58826709408376	0.041	0.229	0.179039301310044	266	10518	0.312472766858423	0.0588810576860933
SLC29A1	4.56557334768098e-17	8.07269859151215e-16	0.0290370798136066	-2.83094705110661	0.038	0.234	0.162393162393162	266	10518	0.361032594072495	0.0454610599564995
MIR155HG	5.20023223086253e-17	9.18526375003606e-16	0.152252858130114	2.54360999397011	0.117	0.047	2.48936170212766	266	10518	0.092163460050843	0.342192008518152
RCN2	5.35274139801891e-17	9.44476397564758e-16	0.24775263135812	-1.25953469029234	0.237	0.428	0.553738317757009	266	10518	0.849473872286751	0.390150950779221
MTPN	5.46601784546797e-17	9.63456965955868e-16	1.72547868446914	0.673092262600213	0.759	0.566	1.34098939929329	266	10518	1.43971337518678	2.33245994284262
LOXL1	5.64742047194176e-17	9.94393556717504e-16	0.00342657324663742	-5.80729030643441	0.008	0.166	0.0481927710843373	266	10518	0.373347911353254	0.00438940740388855
OLFML3	5.72048355893992e-17	1.00620922266937e-15	0.00629081065294579	-6.63949072127494	0.004	0.181	0.0220994475138122	266	10518	0.40560108916396	0.0161735325905695
IL2RG	5.80381847469179e-17	1.01980519004834e-15	0.514816139780256	2.95240185565374	0.368	0.071	5.1830985915493	266	10518	0.274657160001268	0.877033914171447
MOB3A	6.12432074095647e-17	1.07500291093338e-15	0.35678687629139	1.46600911462722	0.32	0.163	1.96319018404908	266	10518	0.254094643784504	0.548572687212098
DEPTOR	6.6214927290259e-17	1.1610646544375e-15	0.141059869517152	2.63976274297942	0.147	0.033	4.45454545454545	266	10518	0.0478895001546721	0.228640196335869
SNAI2	6.82133396357808e-17	1.19486561523838e-15	0.00439366546684772	-5.57202259843404	0.008	0.167	0.0479041916167665	266	10518	0.33598022995928	0.00629955674922286
ECM1	6.9324052486091e-17	1.21306316091205e-15	0.0548428905801448	-2.76839218785042	0.068	0.263	0.258555133079848	266	10518	0.596778244931816	0.0851634107003052
LGALS9	7.3119146164214e-17	1.27814689661379e-15	0.789981621557837	1.23846741307107	0.545	0.261	2.08812260536398	266	10518	0.528444194962721	1.14515175193596
SELK	7.44002660650312e-17	1.29919637308595e-15	1.21666878896377	0.813265421952341	0.639	0.511	1.25048923679061	266	10518	1.29216065313505	1.95425692824173
TSC22D3	7.50176883822474e-17	1.30862467564321e-15	5.29263995774285	0.862071405546	0.887	0.746	1.18900804289544	266	10518	5.07531879351329	7.76077638734357
HAPLN3	7.64398008289818e-17	1.33205621960597e-15	0.0630811029322225	-2.51903845679128	0.056	0.257	0.217898832684825	266	10518	0.508249134494497	0.124567232857107
C1S	8.02009722456006e-17	1.39615836839094e-15	0.0467568714726319	-4.89403353407829	0.053	0.302	0.175496688741722	266	10518	2.52739537721552	0.0769823397957154
TNXB	8.25298104128824e-17	1.43521975142321e-15	0.031490495735691	-5.12612477674493	0.03	0.282	0.106382978723404	266	10518	1.41280565464454	0.0576712785949809
NAAA	8.39455216935967e-17	1.45833753016263e-15	0.456328513203482	1.44495867126112	0.372	0.182	2.04395604395604	266	10518	0.305929302203581	0.710959581199761
MT1X	8.65697564650231e-17	1.50238120007028e-15	0.107452987554761	-2.9097923313439	0.109	0.348	0.313218390804598	266	10518	1.32029865058172	0.192196190309987
SH3BP1	8.77775042908947e-17	1.52177714317869e-15	0.294714463727244	2.11175890049394	0.278	0.085	3.27058823529412	266	10518	0.173190111786143	0.462592683177262
MTMR14	9.59746301979288e-17	1.66218215950997e-15	0.349020219965731	1.43325142906355	0.308	0.16	1.925	266	10518	0.219874047697696	0.550337764536192
NFE2L1	9.9941290760469e-17	1.72910720879229e-15	0.102172037363411	-1.70066432925177	0.117	0.329	0.355623100303951	266	10518	0.517034434166754	0.159611883293289
RBM47	1.00457141661706e-16	1.73625311576209e-15	0.526274946014712	1.89000559992047	0.402	0.127	3.16535433070866	266	10518	0.317637298323283	0.850302892793566
CXCL12	1.01130085782229e-16	1.74609675717661e-15	0.0502670235517806	-4.41329971205378	0.056	0.303	0.184818481848185	266	10518	1.66474576458195	0.0802177209925131
SYNE1	1.05313642908745e-16	1.81647208800517e-15	0.100724019496435	-1.90945375682436	0.113	0.335	0.337313432835821	266	10518	0.649091748872205	0.163733790240415
RHOC	1.10063657680514e-16	1.89646420774812e-15	0.597609061463441	-1.18747040387632	0.462	0.516	0.895348837209302	266	10518	1.70501719915409	0.958904083193479
DCLK1	1.10639895606056e-16	1.90444982385715e-15	0.015491941585756	-4.35750837107305	0.019	0.204	0.0931372549019608	266	10518	0.447723183841225	0.025466384913114
CSRP1	1.18004747146674e-16	2.02915291274821e-15	0.19501370099826	-1.65771449723727	0.195	0.373	0.522788203753351	266	10518	0.872182041678798	0.308659288746712
PTPRG	1.22672591167563e-16	2.10727301572275e-15	0.0202753675664071	-3.23845208960103	0.026	0.21	0.123809523809524	266	10518	0.309938544664824	0.0498467432334822
SUN1	1.23675591492808e-16	2.12234353449955e-15	0.101600214810216	-1.77348559383278	0.105	0.329	0.319148936170213	266	10518	0.568946576312814	0.171011397110593
MPDZ	1.31770930916053e-16	2.25896846644516e-15	0.00686671937154504	-4.10364075373496	0.011	0.178	0.0617977528089888	266	10518	0.245765639526293	0.009774693072182
DUT	1.33884009874801e-16	2.29286550785588e-15	0.368616183527039	-1.3190816615477	0.308	0.472	0.652542372881356	266	10518	1.21425902802857	0.613751915205329
ISLR	1.34401573013038e-16	2.29939712451688e-15	0.0391809703314072	-3.86205343237383	0.041	0.239	0.171548117154812	266	10518	0.81753570834823	0.0651991380143479
VENTX	1.35735128469434e-16	2.31986171997456e-15	0.169726320031513	2.93114094261203	0.165	0.029	5.68965517241379	266	10518	0.0592388770759574	0.283902336523926
EDIL3	1.42636058005706e-16	2.43534122900339e-15	0.00268003816411055	-6.93296004841317	0.004	0.17	0.0235294117647059	266	10518	0.451209346298723	0.00390200766467651
LRRC17	1.49249939977073e-16	2.54569140045743e-15	0.0119227510222815	-4.49310531253906	0.015	0.196	0.0765306122448979	266	10518	0.382988200552952	0.0190772135457258
TRIP6	1.56228705812967e-16	2.66203625263144e-15	0.0482208842157261	-2.30526632460557	0.06	0.248	0.241935483870968	266	10518	0.328040937655989	0.074452708262919
ADGRL4	1.58175329725116e-16	2.69248852594588e-15	0.053029885765705	-3.32855048154542	0.049	0.276	0.177536231884058	266	10518	1.10456399524244	0.105242271034236
LIMS2	1.63774005061232e-16	2.78498272856391e-15	0.0379140404579124	-2.82173323611493	0.045	0.243	0.185185185185185	266	10518	0.433207938760777	0.0615003199357425
RPL38	1.74248063390182e-16	2.96011347928231e-15	9.12396331792444	0.433631901759675	0.97	0.904	1.07300884955752	266	10518	8.3460085721541	10.5323096403426
TPBG	1.74830146278712e-16	2.96701693473601e-15	0.0159869060286126	-3.38694772773181	0.023	0.196	0.11734693877551	266	10518	0.27638893187538	0.0249035581672164
PDE7A	1.82092288403455e-16	3.08715901805296e-15	0.338919625901545	1.76236242105134	0.301	0.137	2.1970802919708	266	10518	0.282878014389683	0.53661654121466
TBC1D8	1.82691171922241e-16	3.09420574631792e-15	0.117855877839263	2.52683354211134	0.128	0.034	3.76470588235294	266	10518	0.0438016860422788	0.189395271369149
TAGLN	1.87215386722679e-16	3.16597441808513e-15	0.124663019229814	-3.96264401696379	0.105	0.363	0.289256198347107	266	10518	5.00817052267828	0.309706099716786
PAWR	1.87303591357755e-16	3.16597441808513e-15	0.0187694060906427	-3.33279164195517	0.026	0.201	0.129353233830846	266	10518	0.348341970989598	0.0278599252220533
MBD2	1.87583387072872e-16	3.16753307411252e-15	0.925626454907325	0.866549879377579	0.575	0.392	1.46683673469388	266	10518	0.728181525940905	1.37465101004044
CRNDE	2.11613096916686e-16	3.56972902550965e-15	0.0236337104410056	-3.04110884631163	0.026	0.197	0.131979695431472	266	10518	0.287704206591186	0.0383769148097069
FPR1	2.21035006157105e-16	3.72494721952981e-15	0.480997820923671	2.37544053457488	0.335	0.092	3.64130434782609	266	10518	0.298739344929102	0.849182574362944
B2M	2.21532893374556e-16	3.72961559075051e-15	86.5876100091185	0.457341140009522	0.996	0.993	1.00302114803625	266	10518	71.988429915148	97.3315104725118
EMILIN2	2.27157992932198e-16	3.82050783730389e-15	0.67463378037775	1.3520890453814	0.485	0.226	2.14601769911504	266	10518	0.486409253958152	1.01931145190111
HNRNPA1	2.34109163609652e-16	3.93349983752497e-15	5.03751171034799	0.536230494358115	0.94	0.78	1.20512820512821	266	10518	4.31024775970635	6.13146152251201
NES	2.45261458681388e-16	4.11678428558044e-15	0.0167173762458328	-3.8637863230071	0.023	0.164	0.140243902439024	266	10518	0.280151054297794	0.0256843903074367
CYLD	2.56858077913085e-16	4.30715541573024e-15	0.586055846065934	1.2753179941898	0.455	0.258	1.76356589147287	266	10518	0.522635038789217	0.877085538212073
FBLIM1	2.58163670188755e-16	4.32475370516598e-15	0.00517784429188239	-4.8062830318804	0.008	0.152	0.0526315789473684	266	10518	0.20894321094696	0.00765565714371975
RAB31	2.66793216770713e-16	4.46488628185358e-15	1.54293700249663	1.01147082802952	0.688	0.389	1.76863753213368	266	10518	1.13187402017645	2.33734959277347
LRCH4	2.73642593449059e-16	4.57497904255526e-15	0.339710106100101	1.64278484758006	0.297	0.135	2.2	266	10518	0.238789194704339	0.53908054994373
LRIG3	3.17871362806634e-16	5.30917490836085e-15	0	-144269501.787118	0	0.146	0	266	10518	0.192410198220175	0
MS4A7	3.1835924729743e-16	5.31206941686206e-15	4.37798562956166	1.83540867057696	0.865	0.23	3.76086956521739	266	10518	2.01058335612322	6.28512357599743
NCOA4	3.23223221755243e-16	5.38790456323696e-15	0.925420114075158	0.908575527674485	0.556	0.401	1.38653366583541	266	10518	0.762934857726269	1.44477878269235
RPL27	3.5261614983906e-16	5.87206736309897e-15	9.63692973600622	0.423316477637074	0.959	0.894	1.07270693512304	266	10518	8.82015503338216	11.4247687080958
AC144652.1	3.59466671573844e-16	5.98025045930633e-15	0.117594964659444	2.89588087605608	0.113	0.023	4.91304347826087	266	10518	0.0365731685822232	0.236088849712451
COPS8	3.64667925768078e-16	6.06080964027536e-15	0.0689259263932502	-2.02855310631939	0.086	0.272	0.316176470588235	266	10518	0.385857921241561	0.103893542403079
OXCT2	3.66699889325455e-16	6.08858832954733e-15	0.0797322004939842	3.32436708072172	0.086	0.013	6.61538461538461	266	10518	0.0190556360246435	0.139960625495984
SEPN1	3.70102785975405e-16	6.13905269546237e-15	0.122479469603	-1.6561594899263	0.139	0.332	0.418674698795181	266	10518	0.55182054226067	0.19235842042324
VWF	3.84597794143979e-16	6.37322703818963e-15	0.110044188676815	-3.58484576805364	0.105	0.347	0.302593659942363	266	10518	3.79022855319001	0.228763079744885
RDX	3.94366098446611e-16	6.52869209644066e-15	0.269313527687987	-1.2441069823851	0.241	0.433	0.556581986143187	266	10518	0.964538772078902	0.446368121207706
IQGAP1	4.05434542824933e-16	6.70535523030541e-15	2.58150367814118	0.604131813792112	0.835	0.663	1.25942684766214	266	10518	2.26979853762633	3.43854979913038
CHPF	4.12959941876843e-16	6.8231326600121e-15	0.00957939900967619	-4.86329917703317	0.011	0.168	0.0654761904761905	266	10518	0.334226890067651	0.0169000811272375
P3H4	4.24412750048603e-16	7.00550703550411e-15	0.0246313277025645	-3.4327787816338	0.023	0.177	0.129943502824859	266	10518	0.225283327656332	0.0594877269264951
MYL12B	4.43986852628765e-16	7.32144725926692e-15	2.7799213569396	-0.58349632189399	0.857	0.839	1.02145411203814	266	10518	5.4553748320652	3.67879423131898
CYTH1	4.45868581841831e-16	7.34530426632308e-15	0.525638755578345	1.24334967579631	0.395	0.257	1.53696498054475	266	10518	0.50529023803343	0.868833507979547
COPRS	4.60130824424906e-16	7.5728743676793e-15	0.119757967691736	-1.62762713018482	0.128	0.33	0.387878787878788	266	10518	0.490372907984223	0.199224871763611
IL16	4.71612838660237e-16	7.75428860137952e-15	0.319834077546474	2.00227320988075	0.293	0.102	2.87254901960784	266	10518	0.215030388733444	0.503755536471607
LAPTM4B	4.88209469668906e-16	8.0193629424408e-15	0.0514373319162627	-2.21668758018222	0.064	0.246	0.260162601626016	266	10518	0.319796390812539	0.0805316008329189
ATF3	5.09278689622498e-16	8.35731773854762e-15	1.99164981646593	1.16343727395726	0.643	0.418	1.53827751196172	266	10518	1.87262199778058	4.16775103434109
GPBP1	5.11885047754866e-16	8.39193292853268e-15	0.988638312632798	0.855509092049837	0.575	0.457	1.2582056892779	266	10518	0.993034404223999	1.55141092434926
LITAF	5.36305240712691e-16	8.78375392305964e-15	1.47345764055945	1.04833857808559	0.647	0.449	1.44097995545657	266	10518	1.4280022366553	2.37970737696405
C1orf21	5.37532277932109e-16	8.79531981120309e-15	0.0462559692659614	-2.28240823600312	0.06	0.255	0.235294117647059	266	10518	0.388638543781847	0.0694920271531013
ZMYND15	5.47886873194494e-16	8.95606751283855e-15	0.166940682258855	2.75573557814146	0.173	0.032	5.40625	266	10518	0.0613613293508705	0.261333497083596
SH3BP4	5.55135381504089e-16	9.06577954746426e-15	0.251920685711464	1.61714945445574	0.237	0.111	2.13513513513514	266	10518	0.118959984265098	0.417798952799094
TINAGL1	5.74511522220254e-16	9.37314160793353e-15	0.0719549849926517	-2.99151302682242	0.068	0.282	0.24113475177305	266	10518	0.881980859631776	0.147735515662775
CD248	5.99996175169099e-16	9.77947433774653e-15	0.0182477312756737	-4.76169483406723	0.019	0.216	0.087962962962963	266	10518	0.692537486307999	0.032835603338507
SLC44A2	6.09794510571848e-16	9.92959508728663e-15	0.0224294265741494	-3.04046730310746	0.03	0.218	0.137614678899083	266	10518	0.358345774073942	0.0345035387038496
RPL39	6.22774860484399e-16	1.01311910348165e-14	25.3781542478371	0.470666883202488	0.985	0.953	1.03357817418678	266	10518	21.8268835403342	28.9517042278139
TUBB2A	6.30011434032613e-16	1.02390501203799e-14	0.0546391319974937	-2.69038339742262	0.064	0.214	0.299065420560748	266	10518	0.361564059914881	0.0853040788144987
NXN	6.34224176968691e-16	1.02976052425897e-14	0.00931785021746778	-4.0485789182052	0.011	0.167	0.0658682634730539	266	10518	0.207919182109575	0.0153403675093617
EVA1B	6.37291512807203e-16	1.03374682855547e-14	0.239541928462466	-1.39499491423946	0.233	0.402	0.579601990049751	266	10518	0.820723928776152	0.382238616645778
TGFBR2	6.65527532367359e-16	1.07851227558112e-14	0.741963792431685	-1.0476068302384	0.523	0.6	0.871666666666667	266	10518	2.18486405280965	1.10275964525636
RAP2B	6.82164654265367e-16	1.1044134565604e-14	1.00905743113193	1.0489723552558	0.583	0.354	1.64689265536723	266	10518	0.802786149250589	1.53747223020225
RP11-231C14.7	6.90737341068414e-16	1.11721351892327e-14	0.162328953927575	2.37456682811587	0.15	0.042	3.57142857142857	266	10518	0.0683033422150844	0.295839563858701
COBLL1	6.91394129619103e-16	1.11721351892327e-14	0.0225297822796258	-2.83795402436243	0.023	0.228	0.100877192982456	266	10518	0.377166953328196	0.0466744331381999
NAMPT	7.48996930359567e-16	1.20913596233763e-14	4.72926680477477	1.1045605390372	0.857	0.557	1.53859964093357	266	10518	3.94666056268141	7.20566481420573
RGCC	8.23754232131785e-16	1.32854956674091e-14	1.39299629899845	1.40359705981953	0.534	0.311	1.71704180064309	266	10518	1.34073943025318	3.08588859077621
TRIM38	8.4895901503026e-16	1.36789331372147e-14	0.619135465798594	1.14002376260259	0.451	0.294	1.53401360544218	266	10518	0.560089977545691	0.97264794125677
LINC-PINT	8.59367663078632e-16	1.3833443621302e-14	0.283884114774353	1.82282284274506	0.278	0.113	2.46017699115044	266	10518	0.217534982974796	0.440351553652237
ADAMTS2	8.80723425376379e-16	1.41637102484815e-14	0.0162415519897714	-3.97179128937738	0.019	0.185	0.102702702702703	266	10518	0.411624343955418	0.0259720794779227
CLEC14A	9.08145109421419e-16	1.45908071528926e-14	0.0490370182698363	-3.06574078347527	0.041	0.27	0.151851851851852	266	10518	1.06714518539633	0.10305516541275
FAM3C	9.37213387592337e-16	1.50435221130078e-14	0.154463066196895	-1.52487176767837	0.165	0.353	0.46742209631728	266	10518	0.595172527707831	0.237503576386256
SERPINE1	9.63819916432589e-16	1.54559003883008e-14	0.0694651687754075	-3.6888421796441	0.071	0.232	0.306034482758621	266	10518	0.918667471746877	0.119402495490749
CISD1	1.00784060473624e-15	1.61464861969413e-14	0.0809404395135267	-1.98679148970354	0.09	0.27	0.333333333333333	266	10518	0.408301490678339	0.134907230191552
PROCR	1.02677421880876e-15	1.64342269751704e-14	0.0577189552286892	-2.30974058369571	0.075	0.259	0.28957528957529	266	10518	0.43197884326535	0.0866259551238482
MXRA5	1.06536476863652e-15	1.70357476166631e-14	0.0146165390536519	-4.7363796402204	0.019	0.204	0.0931372549019608	266	10518	0.63462161699827	0.0225547105207731
HLA-B	1.06948888308886e-15	1.70855149288917e-14	23.3597989045205	0.518881988337588	0.996	0.94	1.05957446808511	266	10518	18.1440002369518	25.2919133816407
MMP16	1.07503023197899e-15	1.71578076533055e-14	0.00399272627613989	-5.48676019871138	0.004	0.145	0.0275862068965517	266	10518	0.185608087443077	0.00709108367536589
CASS4	1.08431264725364e-15	1.72896160165486e-14	0.259946893757388	2.54930424195915	0.252	0.052	4.84615384615385	266	10518	0.122189688675076	0.412666458272996
PRKCD	1.09671492379422e-15	1.74708756633861e-14	0.201936807668188	1.94265525780798	0.199	0.073	2.72602739726027	266	10518	0.110256774900094	0.324952189240748
USP3	1.11936676357836e-15	1.78149172194007e-14	0.526620085921766	1.20117640771165	0.425	0.243	1.74897119341564	266	10518	0.425486159352763	0.796936550297322
DEXI	1.14157661772487e-15	1.81512832080058e-14	0.0104252024303759	-3.89435051981305	0.011	0.167	0.0658682634730539	266	10518	0.201409621814594	0.0174319380082303
LOX	1.14831503315599e-15	1.82412489650724e-14	0.0427229216017422	-3.6921045689712	0.049	0.213	0.230046948356808	266	10518	0.6525306102023	0.0687491790900016
ADH5	1.19182863534568e-15	1.89146788876384e-14	0.175636664162174	-1.33660802134925	0.177	0.394	0.449238578680203	266	10518	0.692444027832679	0.297203794173959
HSPA6	1.22410264720516e-15	1.94086359631046e-14	0.220530164573356	3.14555740611593	0.135	0.039	3.46153846153846	266	10518	0.145163316120572	1.1946779496326
GRN	1.2309055682095e-15	1.94981908300053e-14	4.74131717304507	0.728624125725429	0.959	0.669	1.43348281016442	266	10518	3.34721774894657	5.76254091503162
PTPRM	1.33167286565287e-15	2.10746279375954e-14	0.0545991955369212	-2.48111391487319	0.064	0.245	0.261224489795918	266	10518	0.429700267396342	0.100265470378296
APOLD1	1.38083614256485e-15	2.18322088982678e-14	0.0530191509138846	-3.57236118929688	0.064	0.27	0.237037037037037	266	10518	1.00973993398823	0.0850396412737685
SOD3	1.39376549975605e-15	2.20160189231811e-14	0.014762094212017	-5.23548476385696	0.019	0.257	0.0739299610894942	266	10518	1.15097327440314	0.0225700418162886
RPL19	1.40336450426612e-15	2.21469280551755e-14	28.5876970010337	0.417431212492488	0.989	0.956	1.03451882845188	266	10518	24.5313544758679	32.0760899365187
ADGRE5	1.40904237897615e-15	2.22157699452766e-14	0.829301469812888	1.42436755872114	0.504	0.269	1.87360594795539	266	10518	0.76094445474902	1.36818970074616
MATN2	1.41268020686254e-15	2.22523488554859e-14	0.00914523423493918	-4.17401551605751	0.015	0.186	0.0806451612903226	266	10518	0.323210133352019	0.0131624458789727
GGT5	1.52502446703927e-15	2.39995928708528e-14	0.033392692349081	-3.151673206696	0.041	0.273	0.15018315018315	266	10518	0.757401632019046	0.0513223614305214
LTBP2	1.6550881080633e-15	2.60221767157885e-14	0.021469788243502	-3.42120398066816	0.03	0.188	0.159574468085106	266	10518	0.367610966375139	0.0341873600167149
P3H1	1.66162439300639e-15	2.61006413956334e-14	0.0684679930849712	-2.18664298122964	0.075	0.249	0.301204819277108	266	10518	0.361173853392709	0.11106791551469
PDIA5	1.66781685151419e-15	2.61735644560118e-14	0.0176280270532534	-3.15682614998218	0.023	0.185	0.124324324324324	266	10518	0.208691839876433	0.0277458361625895
ZFYVE21	1.74672089989384e-15	2.73863780089205e-14	0.0790211340939599	-1.8376154593921	0.094	0.293	0.320819112627986	266	10518	0.409972667936294	0.122248440483823
LACTB	1.78215049286998e-15	2.79159491860877e-14	0.442491042707224	1.30470340484702	0.372	0.195	1.90769230769231	266	10518	0.312933370520893	0.685900663949934
SH3BGRL3	1.83607923531705e-15	2.87340444555733e-14	12.1743259393892	0.620753199682864	0.977	0.834	1.17146282973621	266	10518	9.7203508338693	14.9137214634174
ATP2B4	1.8979557225524e-15	2.96748891953887e-14	0.22902708486888	-1.2826550908108	0.218	0.422	0.516587677725118	266	10518	0.909370286177214	0.379103431409357
YWHAZ	1.98578716061934e-15	3.10194283017744e-14	3.18945724348917	0.520369951821121	0.846	0.751	1.12649800266312	266	10518	3.30679723530154	4.43034635175738
HACD3	2.04448951795048e-15	3.19068853975156e-14	0.0869681147665515	-1.72795064359177	0.105	0.302	0.347682119205298	266	10518	0.464358477617563	0.131404112449417
PGM2L1	2.11359419432697e-15	3.29548952589152e-14	0.0215456721756784	-3.04352727396355	0.026	0.185	0.140540540540541	266	10518	0.248563511136814	0.0341806766623869
MYO10	2.17862748348416e-15	3.3937549525935e-14	0.0107761188864286	-3.38082337001128	0.019	0.17	0.111764705882353	266	10518	0.234237355854368	0.01504613323962
NDUFV2	2.27134495057005e-15	3.5349245009517e-14	1.47822853999054	0.677026726760225	0.703	0.539	1.30426716141002	266	10518	1.30410249313222	2.1370035466213
SH2B3	2.40203962445852e-15	3.73488407906138e-14	0.694266276235404	1.08812221651868	0.504	0.271	1.85977859778598	266	10518	0.477058356008905	1.0441313494667
EMILIN1	2.4853357733395e-15	3.86084451413162e-14	0.0214756192672476	-3.4807316577837	0.026	0.19	0.136842105263158	266	10518	0.387342146714884	0.033590549729686
DOCK9	2.5741180385593e-15	3.99508797785959e-14	0.0248173653287902	-2.81311106923237	0.034	0.225	0.151111111111111	266	10518	0.405693986920009	0.0373557446970025
TUBG1	2.60514776110127e-15	4.03953398475262e-14	0.00192412335844572	-5.39263782749638	0.004	0.135	0.0296296296296296	266	10518	0.135391890233875	0.00250939564964707
CACNA2D1	2.62419520001652e-15	4.06533579334669e-14	0.00202031635800681	-5.25804512397349	0.004	0.144	0.0277777777777778	266	10518	0.178948283651627	0.00267154324651324
TMEM263	2.67306656000983e-15	4.1372504062627e-14	0.0748815516210211	-1.97737418646434	0.094	0.271	0.346863468634686	266	10518	0.43643542465481	0.114549217269118
HOXD8	2.68806608767486e-15	4.15665603997049e-14	0.0105119632335937	-3.92883053820095	0.011	0.163	0.0674846625766871	266	10518	0.188448818572792	0.0177533321467324
TCEB2	2.86397142334545e-15	4.42461312485007e-14	1.18421380704355	-0.642501863928043	0.654	0.7	0.934285714285714	266	10518	2.54028514697777	1.6684008514688
CCDC34	2.97921988257675e-15	4.59845584435018e-14	0.0102719124801656	-4.28632859463906	0.011	0.149	0.0738255033557047	266	10518	0.202641413162023	0.0169363907052841
PIK3CG	3.05297881261657e-15	4.70800002099026e-14	0.165819752168777	2.54593619102403	0.173	0.039	4.43589743589744	266	10518	0.0735876014964583	0.259580297745224
LAT2	3.07148021261824e-15	4.73220938597369e-14	0.318907847542218	2.35394526852093	0.282	0.073	3.86301369863014	266	10518	0.184085382906041	0.50807026530494
C14orf132	3.26864699957551e-15	5.031392273002e-14	0.0031196985298354	-5.41025534179652	0.004	0.142	0.028169014084507	266	10518	0.171652713264625	0.00484959179544241
GPC1	3.32005868150909e-15	5.1058753092862e-14	0.00192412335844572	-5.75033337604185	0.004	0.134	0.0298507462686567	266	10518	0.189750675145047	0.00250939564964707
N4BP2L1	3.34159283434391e-15	5.13431634219575e-14	0.312735569504178	1.62461326818096	0.286	0.138	2.07246376811594	266	10518	0.242731219528824	0.500174901309953
SMCO4	3.49022810489193e-15	5.35781743447319e-14	0.372702809080953	1.35211873416504	0.327	0.164	1.99390243902439	266	10518	0.221984214759298	0.576953413998641
NQO1	3.52843827153469e-15	5.41155391944911e-14	0.00533024105757174	-4.55793740760187	0.008	0.148	0.0540540540540541	266	10518	0.187858578532363	0.00773163697343182
ANTXR1	3.87705113477701e-15	5.94082445207301e-14	0.0196968939807973	-3.66674761686257	0.026	0.211	0.123222748815166	266	10518	0.459873407064017	0.0297748462726179
SUPT4H1	3.98951175703401e-15	6.10760612232785e-14	0.753894147420489	0.883362735886717	0.523	0.363	1.44077134986226	266	10518	0.612611706984257	1.10616550173366
PDGFRA	4.00899459173133e-15	6.13187343079486e-14	0.0059885182503181	-5.0166927378083	0.008	0.206	0.0388349514563107	266	10518	0.685457775741206	0.00946167363551908
LDLRAD4	4.16901205760627e-15	6.37085408187688e-14	0.445616544977034	1.38139352803527	0.35	0.198	1.76767676767677	266	10518	0.350682553755037	0.744268830993937
SEC31A	4.21309298256964e-15	6.43239494608236e-14	0.467100883977915	-1.01346912005987	0.383	0.512	0.748046875	266	10518	1.26307478670952	0.730619503114457
COPS6	4.21972604273494e-15	6.43670225452775e-14	0.168827944612778	-1.37174798797117	0.173	0.374	0.462566844919786	266	10518	0.644188904960615	0.270916230192598
SLIT3	4.35846143048301e-15	6.64232668909171e-14	0.00590112051591229	-5.55232430520298	0.004	0.218	0.018348623853211	266	10518	0.70129734560973	0.0142221055949405
SPOCK1	4.39455502153561e-15	6.69129450799372e-14	0	-144269502.160509	0	0.131	0	266	10518	0.20320935114988	0
PLBD1	4.41340669726392e-15	6.70800548622151e-14	0.339854652442835	1.62745456789423	0.297	0.123	2.41463414634146	266	10518	0.187259570522028	0.557183286064745
COL14A1	4.41347512447714e-15	6.70800548622151e-14	0.0520857189604933	-4.43867852916083	0.041	0.292	0.14041095890411	266	10518	2.45542959168582	0.114549874074478
PFN2	4.52743632382654e-15	6.87502605792581e-14	0.0067379808606236	-4.79137578637473	0.008	0.143	0.055944055944056	266	10518	0.197247505807754	0.010974314780987
GSTM3	4.57912297242431e-15	6.94726599392245e-14	0.0402730300544194	-2.45557664530932	0.053	0.243	0.218106995884774	266	10518	0.399007722865333	0.0616341859566203
TEK	4.69431257187416e-15	7.11563393973673e-14	0.0114987474154242	-4.29996264490894	0.011	0.196	0.0561224489795918	266	10518	0.449458401757407	0.0199532497946457
DNASE2	4.70082119365058e-15	7.1191091189223e-14	0.053314048677561	-2.22758652568414	0.064	0.266	0.240601503759398	266	10518	0.402615683651159	0.0859480184802771
ADGRF5	5.27202296870976e-15	7.97700536287033e-14	0.0513921390467507	-2.91953081505556	0.06	0.261	0.229885057471264	266	10518	0.809776806449719	0.0829333164992251
DYSF	5.46319761921954e-15	8.2588679496993e-14	0.0089936957813912	-3.99979384407018	0.015	0.15	0.1	266	10518	0.213164421930025	0.0123573050531275
MAGEH1	5.53689742219931e-15	8.3627951584309e-14	0.0362894552621147	-2.3923932921673	0.045	0.228	0.197368421052632	266	10518	0.295665403342001	0.0602223508726497
CLEC4F	5.67265880461848e-15	8.56018914877458e-14	0.0446939887125521	6.18301386317612	0.038	0.001	38	266	10518	0.00332017364929432	0.0875916516762263
GTF2B	5.78118617210782e-15	8.71617050912613e-14	0.421591556827608	1.19980931980717	0.365	0.226	1.61504424778761	266	10518	0.368279396348262	0.648492160451723
C1QTNF1	6.13447760287113e-15	9.24056991990026e-14	0.00818092402282411	-4.47535907832763	0.008	0.193	0.0414507772020725	266	10518	0.365451788429015	0.0147200430925567
ACTN1	6.17033715365779e-15	9.28630242216269e-14	0.471697723337325	-1.16987377799125	0.391	0.472	0.828389830508475	266	10518	1.34378034558262	0.7259468434048
RAPGEF5	6.57426593570748e-15	9.88540112113593e-14	0.021238913638431	-3.38610200552538	0.03	0.208	0.144230769230769	266	10518	0.483365847947265	0.0312042964704854
ADAMTS9	6.60163431625392e-15	9.91772215874233e-14	0.0105085594300409	-4.25808784148033	0.011	0.177	0.0621468926553672	266	10518	0.389492027282843	0.019088628839574
CRYAB	6.65089853565531e-15	9.98285090427339e-14	0.00405639343696929	-6.37664142545538	0.004	0.18	0.0222222222222222	266	10518	0.421164362868132	0.00727565733294411
DOCK6	6.76876583593284e-15	1.01507442189664e-13	0.00734330021632901	-3.70345970392867	0.011	0.165	0.0666666666666667	266	10518	0.239421944662322	0.0104952032125072
KIRREL	6.97148370422124e-15	1.04454723894836e-13	0.00378839312035018	-5.36799097061134	0.004	0.143	0.027972027972028	266	10518	0.188539236660131	0.00651923725034826
TM6SF1	7.27386345519207e-15	1.08888704170544e-13	0.286102375929699	1.83659122918703	0.259	0.096	2.69791666666667	266	10518	0.166379562105166	0.468647049472987
MYO1G	7.78522819426976e-15	1.16440534356456e-13	0.49622384035937	1.90839497205259	0.383	0.131	2.9236641221374	266	10518	0.359096487869545	0.801016889070696
LDHB	7.93329263175211e-15	1.18550070247581e-13	0.477319854498416	-1.03033287226053	0.38	0.516	0.736434108527132	266	10518	1.5413510460793	0.74997258123075
ALDH1A3	8.00349135014142e-15	1.1949332885808e-13	0.00808046503302728	-4.26104588996408	0.011	0.155	0.0709677419354839	266	10518	0.218193670341944	0.0121453737630399
CXorf36	8.15762458347522e-15	1.21686968830886e-13	0.0223181274795121	-3.50191157977893	0.026	0.189	0.137566137566138	266	10518	0.379661013400745	0.0370324981016773
SRP14	8.32164989980891e-15	1.24024166114893e-13	3.53753070461078	-0.486327160945996	0.895	0.859	1.0419091967404	266	10518	6.19651142488523	4.5136063640106
WLS	8.56805874668279e-15	1.27583985887553e-13	0.0412075972585295	-2.26402585993923	0.053	0.233	0.227467811158798	266	10518	0.312406174079453	0.0642653352406693
SEMA4A	8.80049751900519e-15	1.30929692604336e-13	0.421801762530591	1.8407150412175	0.327	0.106	3.08490566037736	266	10518	0.220739854703396	0.703168258408492
HBEGF	8.82464160628917e-15	1.31173325848415e-13	1.02113307177742	1.47114345470515	0.466	0.243	1.91769547325103	266	10518	0.922396397866263	2.17651539792097
LFNG	8.89254981829577e-15	1.32066487450961e-13	0.390641706361221	1.56784914255928	0.331	0.146	2.26712328767123	266	10518	0.283231210945307	0.615156875376185
FEZ1	8.94854166901369e-15	1.32781260652869e-13	0	-144269501.627722	0	0.126	0	266	10518	0.156881672740781	0
PLOD1	9.15308459015897e-15	1.35697090772102e-13	0.0775730968813075	-2.08256962702319	0.086	0.243	0.353909465020576	266	10518	0.345178449920916	0.137548013827619
AMOTL2	9.17899633503653e-15	1.35961870274936e-13	0.00934043787314143	-3.71343226134395	0.015	0.163	0.0920245398773006	266	10518	0.221626846484427	0.0131779658283837
NDN	9.34694156716836e-15	1.38328181685543e-13	0.0330652875933779	-2.72925575100656	0.041	0.221	0.18552036199095	266	10518	0.367690114650022	0.0520565768056301
JAM3	9.69605498245413e-15	1.43369163251944e-13	0.00653693020363622	-3.89641743254615	0.011	0.158	0.069620253164557	266	10518	0.194389995767054	0.00908406678957508
HCFC1R1	9.816747124345e-15	1.45026764603403e-13	0.145513170509073	-1.75324460968241	0.162	0.351	0.461538461538462	266	10518	0.774208513892789	0.228234730606794
IL1R1	9.86799540506004e-15	1.45656442665947e-13	1.03701625093654	0.994120906585333	0.571	0.364	1.56868131868132	266	10518	0.835418402422837	1.61361477425205
RASIP1	1.01858363881803e-14	1.50216622926474e-13	0.012291166400541	-3.61763003608776	0.011	0.167	0.0658682634730539	266	10518	0.262582662881617	0.0233071098781688
SELPLG	1.03945841870026e-14	1.53161386196969e-13	0.408858845482613	2.14826219328553	0.323	0.092	3.51086956521739	266	10518	0.225073744875145	0.683731899049259
ZNF704	1.06611511449804e-14	1.56952221651385e-13	0.0183504132636836	-3.64733788227767	0.019	0.193	0.0984455958549223	266	10518	0.314006306532054	0.0311916510615588
HLA-DQB2	1.06718455587746e-14	1.56972808454241e-13	0.0510577455078576	4.88807765525752	0.06	0.002	30	266	10518	0.00526307589970416	0.0797005080151132
BAZ1A	1.08685557999353e-14	1.59727095942305e-13	0.707306140675359	0.93501249718224	0.481	0.329	1.46200607902736	266	10518	0.633960905509325	1.11111911839432
PPP4R3A	1.0960397820393e-14	1.60936763126223e-13	0.663206766498194	1.04160604948173	0.5	0.305	1.63934426229508	266	10518	0.579366820321716	0.981796415257193
SRPX	1.15065959120509e-14	1.68810059575058e-13	0	-144269502.608704	0	0.165	0	266	10518	0.352958021699187	0
ARHGAP23	1.15601167267246e-14	1.69448030423153e-13	0.0101564363561288	-3.91370792427827	0.011	0.155	0.0709677419354839	266	10518	0.182479029203843	0.0168934686279268
PTPRB	1.16571792915778e-14	1.70722575470583e-13	0.019717862258902	-3.5583708097737	0.026	0.202	0.128712871287129	266	10518	0.437942149119365	0.030363425942609
UGP2	1.20347415743401e-14	1.76099346814824e-13	0.248178936593563	-1.28601301242736	0.241	0.428	0.563084112149533	266	10518	0.94400128355926	0.408916794316739
KLF6	1.20909135098382e-14	1.76768108681496e-13	7.35322249626403	0.646887013107133	0.917	0.834	1.09952038369305	266	10518	9.42934623095206	14.6993245627619
ITGAX	1.25338632196389e-14	1.83085479521473e-13	0.816619350681173	1.9727803305434	0.496	0.142	3.49295774647887	266	10518	0.514483829487865	1.36840523037138
GAS1	1.29671888107602e-14	1.89251469540619e-13	0.00527800256355704	-6.50714301080666	0.008	0.205	0.0390243902439024	266	10518	0.798447837816987	0.00765960210165913
PFKP	1.30154506918624e-14	1.89791796530906e-13	0.0753151927761933	-1.99244421392744	0.086	0.254	0.338582677165354	266	10518	0.384935871523392	0.121532676645102
OLFML2B	1.31211883667138e-14	1.91168582191829e-13	0.145182456960376	-2.23015967680028	0.139	0.328	0.423780487804878	266	10518	1.12142687259871	0.251915936059051
C8orf4	1.32399348020221e-14	1.92732361264609e-13	0.0136486786567536	-4.75285738947339	0.019	0.214	0.088785046728972	266	10518	0.661878894886022	0.0203484218486811
AFAP1	1.32966841987943e-14	1.93391739346115e-13	0.0141425232889507	-3.13296435164144	0.023	0.174	0.132183908045977	266	10518	0.193332702524385	0.0213063232887908
MBTPS1	1.33500932613633e-14	1.94001441317884e-13	0.103305591970018	-1.59822184389291	0.113	0.331	0.341389728096677	266	10518	0.525401236626584	0.167763135967185
ENTPD1	1.37528979018406e-14	1.99683090258366e-13	0.726291394477679	1.23007920036184	0.477	0.242	1.97107438016529	266	10518	0.527276646126752	1.2172783664508
CNRIP1	1.38085880039009e-14	2.0031943044147e-13	0.0515563949123048	-2.17039677130707	0.056	0.239	0.234309623430962	266	10518	0.325006558987342	0.0871779024582292
ITGA2	1.40143683256791e-14	2.0313014896774e-13	0.00681221732438253	-4.44411670531843	0.008	0.153	0.0522875816993464	266	10518	0.250707824494189	0.0112386446626662
GYPC	1.40307444204946e-14	2.03193096298861e-13	0.262604812601247	-1.29720354196496	0.237	0.449	0.527839643652561	266	10518	1.13836318835028	0.454746174044936
PPP1R15A	1.40752370019762e-14	2.03662769507601e-13	1.93598781097042	0.830234985940961	0.665	0.562	1.18327402135231	266	10518	2.11087811929549	3.52917931491035
MEDAG	1.41507851737028e-14	2.04580615105433e-13	0.00310944414605818	-4.65912374981761	0.004	0.17	0.0235294117647059	266	10518	0.314222367868557	0.00482621405402875
PTPN2	1.43839743078628e-14	2.07773986452157e-13	0.4875077073243	1.16252056892445	0.38	0.25	1.52	266	10518	0.448535503770718	0.784920572348667
NOD2	1.44093361431459e-14	2.07962435994156e-13	0.111788350834746	3.08258679578106	0.124	0.02	6.2	266	10518	0.0397090223564603	0.185917897255721
ITGB7	1.45857565811031e-14	2.10328851945778e-13	0.197797695457469	2.58026722160357	0.195	0.042	4.64285714285714	266	10518	0.0923738418076361	0.318141567931583
KLHL5	1.61472963472557e-14	2.32647820921297e-13	0.350150012986921	1.29916728278906	0.293	0.168	1.74404761904762	266	10518	0.231205240237338	0.619515475593185
PTPRK	1.64940315110795e-14	2.37440934438268e-13	0.0114677623810708	-3.0313863772073	0.015	0.179	0.0837988826815642	266	10518	0.23019692511232	0.0173874663718448
SSPN	1.67667934778694e-14	2.41161903464483e-13	0.0287484797214785	-3.27164202034754	0.034	0.228	0.149122807017544	266	10518	0.507788214094749	0.0470253321373008
GCSH	1.69213070524099e-14	2.43177183733611e-13	0.0680916313393554	-1.95949910349529	0.083	0.259	0.32046332046332	266	10518	0.362062987062611	0.106453610790079
TCHH	1.72043054469162e-14	2.47033930082165e-13	0.179359549114734	3.28726566238122	0.12	0.022	5.45454545454546	266	10518	0.063385972954682	0.508450381225407
RPL31	1.77461919896506e-14	2.54598299012099e-13	4.29446341167198	0.553053328306847	0.91	0.778	1.16966580976864	266	10518	4.15973129531183	5.5537565952063
TUSC1	1.81522378189974e-14	2.60202621232249e-13	0.0344143803802175	-2.69194518822436	0.041	0.198	0.207070707070707	266	10518	0.271367179098176	0.0545118700158335
OSMR	1.82411397731343e-14	2.61147317904677e-13	0.00378252448829497	-4.3611873247915	0.008	0.148	0.0540540540540541	266	10518	0.171610122421914	0.00503645935805069
IL6R	1.82490723159729e-14	2.61147317904677e-13	0.389321545983373	1.65237400383132	0.331	0.135	2.45185185185185	266	10518	0.259125636508455	0.612368731255811
ADPGK	1.85188313862073e-14	2.64783223359439e-13	0.518258844467876	1.17665267509584	0.421	0.242	1.7396694214876	266	10518	0.417480995194493	0.784016776167159
PRKAR1A	1.90915581230965e-14	2.72741159447214e-13	1.35826282704408	0.645189123554302	0.692	0.551	1.25589836660617	266	10518	1.31551350773145	1.91480760228768
TRA2B	1.9998551964602e-14	2.85456930240295e-13	1.51150996588606	0.720869194899524	0.714	0.544	1.3125	266	10518	1.46447259967358	2.22733732485298
FAM117B	2.0196343447529e-14	2.88036702242378e-13	0.164892157733898	2.14306063239181	0.154	0.055	2.8	266	10518	0.0910525409635384	0.285545642543345
STMN1	2.0782954578365e-14	2.96152718152128e-13	0.197935941688896	-2.04500635311621	0.173	0.326	0.530674846625767	266	10518	1.0956823063444	0.38792291109723
JUN	2.21554329533717e-14	3.15444047934768e-13	1.53344314176475	-1.24405835966123	0.56	0.705	0.794326241134752	266	10518	9.25766072067266	4.36414375390748
RPL18A	2.23438169646464e-14	3.17858208310883e-13	24.8849919511855	0.430722657982782	0.981	0.953	1.02938090241343	266	10518	21.7863680166689	28.6311098238728
NRN1	2.37790625393373e-14	3.3799095121149e-13	0.0191591310100185	-3.55853190833817	0.023	0.204	0.112745098039216	266	10518	0.428328797622105	0.0357637469154689
CD300A	2.40150512543637e-14	3.41058162725976e-13	0.463822263980783	1.9301967920356	0.38	0.105	3.61904761904762	266	10518	0.257807795711386	0.731548614382681
TNFRSF12A	2.44536170849142e-14	3.46994771509127e-13	0.0239178447255723	-3.85102700824259	0.03	0.149	0.201342281879195	266	10518	0.340051356649752	0.0366527851221677
C1orf122	2.45394664754492e-14	3.47920596897091e-13	0.209224591054853	-1.28739896386393	0.214	0.391	0.547314578005115	266	10518	0.7160939984594	0.321869287332547
KDELC2	2.47895087195185e-14	3.51170842481367e-13	0.0599454416144833	-2.04405240100115	0.071	0.245	0.289795918367347	266	10518	0.32709273692437	0.0967131736291865
PIGT	2.67521670646967e-14	3.78656406583796e-13	0.236752932049474	-1.20524717103013	0.237	0.408	0.580882352941177	266	10518	0.791723068404807	0.3744480181183
PALM	2.70568531464769e-14	3.82648259825301e-13	0.00918413578576338	-4.2209465222007	0.011	0.17	0.0647058823529412	266	10518	0.259737622128018	0.0141337519575436
TLR2	2.70818685254294e-14	3.82681532987783e-13	0.293616538119392	2.50783483897945	0.259	0.061	4.24590163934426	266	10518	0.166868905538218	0.493837109377164
PGF	2.7126182204534e-14	3.82987217981406e-13	0.0259588961242914	-3.71121534017692	0.026	0.171	0.152046783625731	266	10518	0.443613140098209	0.0470386453769841
SH3PXD2A	2.74170916865786e-14	3.86771102940322e-13	0.0792868831419904	-1.85720904210994	0.086	0.283	0.303886925795053	266	10518	0.478098855714022	0.133154799026213
ARHGEF10	2.92942747733977e-14	4.12907448934552e-13	0.00314227511696319	-4.34657117619519	0.004	0.153	0.0261437908496732	266	10518	0.209706932501076	0.00490128519903082
MICAL1	3.13916134860697e-14	4.421007383868e-13	0.258302414526261	1.64521761277589	0.263	0.107	2.45794392523365	266	10518	0.176126125407327	0.388242017049975
MEG3	3.43964713593617e-14	4.84015679478485e-13	0.0265949849999643	-4.28832554260634	0.034	0.221	0.153846153846154	266	10518	0.867873301858203	0.0418301350484208
PCAT19	3.47895281327551e-14	4.89139027518487e-13	0.0229347603481467	-3.29427410413113	0.03	0.184	0.16304347826087	266	10518	0.340964780252283	0.0357018330609549
RCAN1	3.51992741318435e-14	4.94488305316397e-13	0.143106037258142	-1.99959917580125	0.154	0.287	0.536585365853659	266	10518	0.724205899543036	0.226765953646664
NRROS	3.5434970244383e-14	4.97385625558314e-13	0.109340484529737	2.52240239712573	0.117	0.03	3.9	266	10518	0.0437923142850971	0.188335956493103
PRDX5	3.60024811885046e-14	5.04931808429476e-13	0.761339432649772	-0.800095879211509	0.526	0.6	0.876666666666667	266	10518	1.7726079936142	1.12045083697507
SRM	3.66066812571381e-14	5.12979601417455e-13	0.208116103332438	-1.51638608019344	0.211	0.346	0.609826589595376	266	10518	0.716672848177652	0.339511863732436
TPPP3	3.67390434513536e-14	5.14407535422518e-13	0.0537333691745814	-2.98418469682217	0.056	0.239	0.234309623430962	266	10518	0.687030318218017	0.108726066478044
CSK	3.70025583721835e-14	5.17667937591294e-13	0.549232917822377	1.19441944591749	0.44	0.238	1.84873949579832	266	10518	0.447560526902633	0.831667271673897
STK38L	3.76810595246005e-14	5.26723817162586e-13	0.352255534116718	1.27064508677491	0.312	0.181	1.72375690607735	266	10518	0.2740261661954	0.551038517931129
THBS3	3.8329304641968e-14	5.35342132493194e-13	0.026526672084048	-3.22691339916718	0.03	0.2	0.15	266	10518	0.355261262715894	0.0435393118079099
AFAP1L1	3.87201584940983e-14	5.40354211844085e-13	0.00333929584335846	-4.64948138339525	0.008	0.135	0.0592592592592593	266	10518	0.179330977227839	0.00424650984717915
TMEM71	3.94810875398321e-14	5.50266571659863e-13	0.149469059693887	3.17842372387923	0.135	0.024	5.625	266	10518	0.0613989644004417	0.281487283801707
SH3GL1	3.94956226964203e-14	5.50266571659863e-13	0.12667204709701	-1.54761001985302	0.139	0.309	0.449838187702265	266	10518	0.469254161634383	0.197280864000509
CNIH4	4.02760072442701e-14	5.60676552618915e-13	0.183603356336549	-1.2823460660951	0.203	0.376	0.539893617021277	266	10518	0.656533625662917	0.277435892132031
MBNL2	4.05229707619063e-14	5.63649822310997e-13	0.180002071654398	-1.27849058119993	0.192	0.386	0.49740932642487	266	10518	0.733154712427276	0.278683809385824
FMOD	4.05707686841561e-14	5.6385020576186e-13	0.00739897059008632	-4.99880851929223	0.011	0.188	0.0585106382978723	266	10518	0.454091604759843	0.0105291175582262
SPNS3	4.07832975373145e-14	5.66337797874254e-13	0.091510464625417	3.54640161993422	0.09	0.011	8.18181818181818	266	10518	0.0213988328392986	0.163736383223973
MIDN	4.18341664317719e-14	5.80453356094412e-13	0.865140574161972	0.995028367040767	0.5	0.353	1.41643059490085	266	10518	0.803519568287054	1.45132128882105
BCL3	4.20472016734456e-14	5.82930252428409e-13	0.308594222401185	1.45076505976971	0.267	0.143	1.86713286713287	266	10518	0.223946136437044	0.504363068262159
CFI	4.23882680489901e-14	5.87176615484206e-13	0.00579695376269784	-4.68709099834772	0.008	0.151	0.0529801324503311	266	10518	0.238658186727287	0.00881500997344808
RPL8	4.31920810838743e-14	5.97820886215001e-13	17.1419399575201	0.367190709656152	0.977	0.942	1.03715498938429	266	10518	15.5191102279601	19.7398754066638
MAP3K13	4.50800346745642e-14	6.23441003697535e-13	0.413422575178114	1.11283328690138	0.331	0.233	1.4206008583691	266	10518	0.31738476108871	0.712169059405521
TP53BP2	4.63938958954353e-14	6.41086191563273e-13	0.284752313235104	1.38275955011697	0.259	0.145	1.78620689655172	266	10518	0.200493106594945	0.457173306594773
PTGIR	4.68227147001406e-14	6.46482714984933e-13	0.158955615965684	2.32957309265653	0.143	0.043	3.32558139534884	266	10518	0.0666281628150492	0.290970570728607
S100A6	4.72019149036682e-14	6.51185894659593e-13	16.4920367967073	-0.601190302205378	0.989	0.95	1.04105263157895	266	10518	29.9454769916372	20.265437755611
CFL1	4.75996655535295e-14	6.56137104111754e-13	9.13559895147928	0.471941359114398	0.974	0.859	1.13387660069849	266	10518	7.80765204415947	11.0211576802069
MYL6B	4.80470158584504e-14	6.61763384817124e-13	0.0906211301585962	-1.71204256243173	0.098	0.286	0.342657342657343	266	10518	0.393977061440545	0.149779687727031
POLR2L	4.86608521570582e-14	6.69671678503736e-13	0.829323291761929	-0.779736785235283	0.545	0.622	0.87620578778135	266	10518	2.0455668782937	1.24498682595452
SLC46A3	4.87696981105057e-14	6.70623063757328e-13	0.243149359098945	1.90521671494743	0.207	0.083	2.49397590361446	266	10518	0.137440669193387	0.440077477293704
EFNB2	4.93993551571468e-14	6.78728650271425e-13	0.0238414641524176	-3.6513114078444	0.026	0.201	0.129353233830846	266	10518	0.536937338376532	0.0396662272911244
RPL18	4.95777948967958e-14	6.80626540347394e-13	21.4550224489643	0.386032527155054	0.989	0.949	1.04214963119073	266	10518	19.1769011034541	24.4381999788185
SSC5D	4.97239781229572e-14	6.82078874560727e-13	0.00623278126211102	-5.00582754705178	0.008	0.158	0.0506329113924051	266	10518	0.292334673962034	0.00973414254871479
FBLN1	5.17386322184304e-14	7.09138428279558e-13	0.061444314118771	-4.99907788702006	0.06	0.277	0.216606498194946	266	10518	2.9348568999199	0.106707046472018
RPL9	5.26753053248357e-14	7.2139108330509e-13	24.4817431731213	0.409496753615717	0.989	0.956	1.03451882845188	266	10518	21.3739115060738	27.4254869806901
IGSF6	5.32310945611444e-14	7.2841188230104e-13	1.18053854573554	1.94632217287821	0.549	0.131	4.19083969465649	266	10518	0.634349487139408	2.04898102482629
MSX1	5.98171972233848e-14	8.17873030213826e-13	0.00525517385887997	-4.65081312165001	0.008	0.175	0.0457142857142857	266	10518	0.346384807445976	0.0084641806980918
BCL2A1	6.17728108130874e-14	8.43928546431872e-13	0.713125111856906	2.24824462106164	0.346	0.131	2.6412213740458	266	10518	0.684912081610563	1.95271808796132
H3F3B	6.24659075706789e-14	8.52707611348815e-13	11.2241451319693	0.4158623136992	0.992	0.916	1.08296943231441	266	10518	10.2315258245265	13.2067815599495
TRMT6	6.48866223759604e-14	8.85036757221702e-13	0.211756800853409	1.62178946332529	0.199	0.098	2.03061224489796	266	10518	0.130491715205374	0.351510651747448
GRB10	6.52991419509861e-14	8.89296532879797e-13	0.019683938325147	-2.8635127547418	0.026	0.177	0.146892655367232	266	10518	0.235485348043743	0.0301693038118767
JAM2	6.53042580108343e-14	8.89296532879797e-13	0.00882431438079156	-4.17340368851614	0.015	0.185	0.0810810810810811	266	10518	0.359780468310644	0.0123527812976995
PTPRS	6.63939500582009e-14	9.03407123837857e-13	0.008629649265955	-3.6733210816378	0.015	0.187	0.0802139037433155	266	10518	0.327813314187334	0.0127120250696667
GLIS3	6.67857522354361e-14	9.08006612115599e-13	0.00992093084256296	-3.59298278838671	0.015	0.159	0.0943396226415094	266	10518	0.194654245613475	0.0148910864559881
RP11-14N7.2	6.79310243598139e-14	9.228344950441e-13	0.0114972050786952	-3.83697159423754	0.015	0.148	0.101351351351351	266	10518	0.20208792185702	0.0174558472505802
BMPR2	7.09406254826703e-14	9.62944856833095e-13	0.224897124805276	-1.2485010642702	0.226	0.399	0.566416040100251	266	10518	0.814453777530037	0.353895849258058
TLR1	7.26505729429288e-14	9.85363513826743e-13	0.188020905210718	2.13462207049566	0.18	0.06	3	266	10518	0.1052885851572	0.31059855611532
FKBP7	7.48123191495429e-14	1.01386903784846e-12	0.022658341291977	-2.77167063245204	0.023	0.189	0.121693121693122	266	10518	0.239742991990148	0.040898642926236
ANP32A	7.73205619987123e-14	1.04702085798737e-12	0.911040039274574	0.790153483707562	0.594	0.404	1.47029702970297	266	10518	0.776641661303568	1.28649407027044
MAN2B1	7.86863973177396e-14	1.06407555584082e-12	0.185868285928764	2.13435527200821	0.184	0.053	3.47169811320755	266	10518	0.086655816653231	0.304842398721378
RHBDF1	7.87060505297398e-14	1.06407555584082e-12	0	-144269501.285945	0	0.116	0	266	10518	0.126383192036142	0
ZBTB20	8.17411397972503e-14	1.1042247092931e-12	0.0859422999742823	-1.84088179274871	0.105	0.313	0.335463258785942	266	10518	0.560376967071549	0.13271525343439
COLEC12	8.43722387056913e-14	1.13885661293709e-12	0.0413407566158286	-2.64080969548173	0.045	0.277	0.162454873646209	266	10518	0.728898837229625	0.0763067913782197
DAG1	8.48990483544847e-14	1.14505218092159e-12	0.0513456919328932	-2.08117960379068	0.056	0.235	0.238297872340426	266	10518	0.307412253412491	0.0897960053753407
EEF1B2	8.61092412609039e-14	1.16044744447855e-12	7.50849237237245	0.510100067077657	0.944	0.837	1.12783751493429	266	10518	6.93961796290053	9.33008655146399
CCDC107	8.67551554021588e-14	1.16818429084979e-12	0.637552682046622	0.943277492345057	0.432	0.33	1.30909090909091	266	10518	0.599506639207201	1.09439136887882
SRI	8.68217034831509e-14	1.16818429084979e-12	0.428239576011641	-0.912336331515979	0.38	0.502	0.756972111553785	266	10518	1.15243847889945	0.648166592238112
RHOBTB3	8.86161162778335e-14	1.19137877346138e-12	0.0470913633742642	-2.5212612710502	0.06	0.237	0.253164556962025	266	10518	0.479852745931655	0.0743557385297837
FXYD6	9.11629601780716e-14	1.22464418899516e-12	0.0216591067093312	-3.31319462161999	0.026	0.198	0.131313131313131	266	10518	0.34386659488226	0.0350225863689922
PECAM1	9.15402556362442e-14	1.22873510069445e-12	0.550161178645903	-1.76982454169919	0.402	0.435	0.924137931034483	266	10518	2.77888836226324	0.875410325124714
LINC01197	9.18145617325591e-14	1.23143819651787e-12	0	-144269501.492417	0	0.12	0	266	10518	0.160614280590436	0
GTF2H5	9.4012553603785e-14	1.25991744456628e-12	0.238321747979001	-1.16165867222289	0.241	0.411	0.586374695863747	266	10518	0.756340684651204	0.366631416966478
PEAR1	9.55036843761865e-14	1.27888597492172e-12	0.00265816110030803	-4.41544354520229	0.008	0.148	0.0540540540540541	266	10518	0.210426644700762	0.0031837046186755
FOSL2	9.62399503258051e-14	1.28772408970011e-12	0.99932700985922	0.930781412805053	0.541	0.411	1.31630170316302	266	10518	1.07444137322729	1.7264035080161
LAPTM5	9.71447180331875e-14	1.29880103619034e-12	4.73924040935211	1.32429202254572	0.906	0.391	2.31713554987212	266	10518	3.01714969987851	6.20266284979139
RP5-1171I10.5	9.98312226668727e-14	1.33366299521583e-12	0.243669998628441	2.69718399314042	0.229	0.045	5.08888888888889	266	10518	0.12074494135069	0.408698184767653
ADAP1	1.04119772932658e-13	1.38889429743037e-12	0.168792130073387	2.5673024775756	0.165	0.039	4.23076923076923	266	10518	0.0781492635674966	0.280723327598793
SOBP	1.04130059253041e-13	1.38889429743037e-12	0	-144269501.493386	0	0.119	0	266	10518	0.145997082970906	0
ACKR3	1.09183816592812e-13	1.45515227070736e-12	0.045980115377984	-3.52828549568502	0.049	0.232	0.211206896551724	266	10518	0.729967170317578	0.0814803864236906
RASAL2	1.13731041484699e-13	1.51456022595475e-12	0.0577869114466949	-2.13270608066384	0.06	0.231	0.25974025974026	266	10518	0.323725477067491	0.0973570016950711
LIMD2	1.17136547504301e-13	1.55868222313446e-12	0.685473690900214	1.46310304735775	0.485	0.231	2.0995670995671	266	10518	0.64415852588084	1.05255497029846
UBXN1	1.19026950143408e-13	1.58258982686739e-12	1.4634336906639	0.625145318674967	0.726	0.558	1.3010752688172	266	10518	1.35156548011692	2.0486708851838
CCL2	1.19784349818163e-13	1.59058555680717e-12	0.122053013564669	-3.20623548949531	0.105	0.328	0.320121951219512	266	10518	2.83154671773796	0.280612150262031
SPON2	1.19816701898538e-13	1.59058555680717e-12	0.0342304523884585	-3.81365466576401	0.038	0.223	0.170403587443946	266	10518	0.804366921717774	0.0612398045577395
PGLS	1.20380785949207e-13	1.59681850081564e-12	1.46959092443753	0.650501716556584	0.729	0.526	1.38593155893536	266	10518	1.21556213571238	2.12914469970924
PLXND1	1.22651219208825e-13	1.62565815350095e-12	0.295752452637992	-1.27290056005878	0.282	0.436	0.646788990825688	266	10518	1.14441444678423	0.456568814748713
S100A3	1.23963371290633e-13	1.64176116675578e-12	0.00192412335844572	-5.81197002479456	0.004	0.106	0.0377358490566038	266	10518	0.149120684102698	0.00250939564964707
APBB2	1.2510726441028e-13	1.6556122780815e-12	0.0101534929801403	-3.49233821381148	0.015	0.163	0.0920245398773006	266	10518	0.220809655641357	0.0149509788506211
TTYH2	1.25249561630172e-13	1.65619741400712e-12	0.180662380394909	2.13538212823289	0.18	0.051	3.52941176470588	266	10518	0.0755792248112007	0.292978003157612
NT5DC2	1.25514993350679e-13	1.65840858976492e-12	0.115368143360364	-1.70204383788792	0.12	0.283	0.424028268551237	266	10518	0.52294099855578	0.192855009341355
TACC2	1.28250410022767e-13	1.69322628901051e-12	0.00188820551391111	-5.09933553430822	0.004	0.129	0.0310077519379845	266	10518	0.133383947143344	0.00244990074139834
DNAJB4	1.32710263791506e-13	1.750738683112e-12	0.0709352181341867	-1.96538595966176	0.083	0.254	0.326771653543307	266	10518	0.417299351618897	0.112235713093143
CSF2RB	1.35864050973481e-13	1.78984323507214e-12	0.30453805307898	1.60518371378854	0.256	0.123	2.08130081300813	266	10518	0.226069472482264	0.532812926233035
MYO6	1.35886475622556e-13	1.78984323507214e-12	0.018786078593356	-2.88169041536962	0.026	0.178	0.146067415730337	266	10518	0.226220729911709	0.0272428734652162
APOBR	1.36602957714794e-13	1.79787805453782e-12	0.238339125545513	2.23492705259643	0.241	0.059	4.08474576271186	266	10518	0.126482004405407	0.371156297283501
SPN	1.43522404433883e-13	1.88747610690853e-12	0.304371783831269	2.74581890694478	0.267	0.048	5.5625	266	10518	0.148185565971921	0.510943353555358
PLAT	1.44648905664969e-13	1.90081044440363e-12	0.0265455080715791	-3.35402839703139	0.023	0.23	0.1	266	10518	0.773351831110647	0.0670800425066832
HRH1	1.4857953707945e-13	1.9509440615269e-12	0.00942173917952216	-3.93602339490555	0.011	0.145	0.0758620689655172	266	10518	0.191806345179145	0.0153459614336685
RPS29	1.50708665216849e-13	1.97736326406505e-12	18.579148119291	0.477760496465953	0.989	0.938	1.0543710021322	266	10518	16.0550800844771	20.902983116312
SNHG18	1.52221473691867e-13	1.99566133910005e-12	0	-144269501.689864	0	0.12	0	266	10518	0.169138600646225	0
FKBP14	1.5256883861944e-13	1.99866362213178e-12	0.0472737693464556	-2.31569999275155	0.049	0.211	0.232227488151659	266	10518	0.287454652188853	0.0821666821952829
IKZF1	1.5284173627965e-13	2.00021987920754e-12	0.709207169777038	2.0073146869426	0.481	0.157	3.06369426751592	266	10518	0.595662814663659	1.17201204102436
HES4	1.52924544833409e-13	2.00021987920754e-12	0.114184007162029	-2.24478611778404	0.105	0.29	0.362068965517241	266	10518	0.885989233077144	0.211014881993698
VCAN	1.5508200675813e-13	2.02651773494715e-12	0.64362332211548	-1.80457593953932	0.353	0.479	0.736951983298539	266	10518	4.68445200094149	1.4249807386078
PTGR1	1.55221376910364e-13	2.02651773494715e-12	0.0315141926600535	-2.45688238881816	0.038	0.201	0.189054726368159	266	10518	0.236597849087809	0.0503603889582465
ANO1	1.55295152731352e-13	2.02651773494715e-12	0	-144269501.79054	0	0.111	0	266	10518	0.156492085681315	0
SLC2A4RG	1.56208449530737e-13	2.03686168245253e-12	0.114618370997393	-1.57972041215418	0.113	0.307	0.368078175895765	266	10518	0.491789549028842	0.200310991873702
CTDSPL	1.61654624060275e-13	2.10624998601991e-12	0.0274724405084956	-2.6549761197347	0.034	0.191	0.178010471204189	266	10518	0.238682477609777	0.0429975227265215
MYCT1	1.65164793262544e-13	2.15032590518992e-12	0.0175620548972082	-3.03326064357033	0.023	0.178	0.129213483146067	266	10518	0.322778615155105	0.027811358453706
MAP1A	1.71172171203471e-13	2.22682071104916e-12	0.0196062940643309	-3.10671344902677	0.019	0.178	0.106741573033708	266	10518	0.321126509582611	0.041097708731427
ATP8B1	1.76224335134429e-13	2.28910881656919e-12	0.0296518131295416	-2.82946461611747	0.03	0.18	0.166666666666667	266	10518	0.263994011067833	0.0675213019527077
GFOD2	1.76231283995022e-13	2.28910881656919e-12	0.00596969569899675	-4.19986885318389	0.008	0.14	0.0571428571428571	266	10518	0.15208369731595	0.010719939844572
AOC1	1.78160927960364e-13	2.31239464222807e-12	0.0416939541807413	6.45852779983116	0.026	0.001	26	266	10518	0.00463907377071679	0.107172542486063
CTD-3116E22.8	1.79375226964767e-13	2.32636719088099e-12	0.0405744867491944	5.44546384153852	0.045	0.001	45	266	10518	0.0038777899052319	0.069982763141132
TNC	1.79601747337422e-13	2.32751734884091e-12	0.00950583975233421	-5.67081734800613	0.008	0.167	0.0479041916167665	266	10518	0.56819489227679	0.0195880504048797
RPL35A	1.8036338415874e-13	2.33559517247277e-12	13.9569049298572	0.397585912711851	0.977	0.923	1.05850487540628	266	10518	13.0742114183195	16.5977624741757
C1QTNF6	1.83890347543312e-13	2.37944245870985e-12	0.0121633376746462	-3.64097873626542	0.015	0.153	0.0980392156862745	266	10518	0.199025297750214	0.0212962915640049
HNRNPA2B1	1.84396521347188e-13	2.38416512976158e-12	4.56547005898211	0.464766292708227	0.94	0.805	1.16770186335404	266	10518	4.19451660522868	5.70369714487891
TMTC3	1.8822590155579e-13	2.43181528207427e-12	0.0258691025507007	-2.6264181641201	0.03	0.19	0.157894736842105	266	10518	0.220075888249125	0.0446726442962369
SMIM10	1.88855460074432e-13	2.43808356178659e-12	0.00430600273317339	-5.13061944116103	0.004	0.131	0.0305343511450382	266	10518	0.151037327673128	0.00802995305223724
EBF3	1.91415808547878e-13	2.46924930721121e-12	0.00380532428419533	-5.32320476513713	0.004	0.142	0.028169014084507	266	10518	0.203366702363608	0.00656545754625743
SHANK3	1.93327661447687e-13	2.49200831389743e-12	0.0281953981340597	-2.99492628630361	0.034	0.219	0.155251141552511	266	10518	0.531550541505074	0.0448568409573327
MAP3K2	1.96924180821114e-13	2.53643151590033e-12	0.957966734198188	0.827923507243882	0.571	0.423	1.34988179669031	266	10518	0.920699134928998	1.4312465127667
WDR34	1.99779066358188e-13	2.5712418555826e-12	0.0164653264225676	-3.10188299207142	0.019	0.159	0.119496855345912	266	10518	0.185488091251647	0.0299210913422254
LILRA5	2.12074253161562e-13	2.72740734111664e-12	0.270061786131167	2.56181038207938	0.241	0.048	5.02083333333333	266	10518	0.129114595066488	0.444063931723829
CREB3L1	2.34224919450442e-13	3.00998629363788e-12	0.00134007702766148	-5.77379738971534	0.004	0.11	0.0363636363636364	266	10518	0.161471053961092	0.00160873801800958
RPS17	2.39710652957147e-13	3.07813998922767e-12	8.64890435336424	0.438032629135978	0.977	0.873	1.11912943871707	266	10518	7.92309048825818	10.3709669964124
CNBP	2.40500302942572e-13	3.08593321845614e-12	1.8349353953376	0.537518702117423	0.767	0.632	1.21360759493671	266	10518	1.78216089804848	2.44108696894079
ANXA4	2.55252726017066e-13	3.2727392038908e-12	0.194621890998553	-1.27214165927964	0.203	0.391	0.519181585677749	266	10518	0.738779510540846	0.298014803270812
TAX1BP3	2.60372766309087e-13	3.33585321084617e-12	0.132077285260471	-1.43967565109099	0.15	0.315	0.476190476190476	266	10518	0.486321046811034	0.199908706459817
DCBLD2	2.61067033944558e-13	3.34221223289447e-12	0.0357330988185331	-2.87538565978893	0.045	0.173	0.260115606936416	266	10518	0.314494503887122	0.0561235724244989
HSPA12B	2.6857500532827e-13	3.43572540907058e-12	0.00131632010231653	-5.19539063815268	0.004	0.127	0.031496062992126	266	10518	0.156658551361286	0.00157496660066591
PLOD3	2.80861628846485e-13	3.59018127532305e-12	0.0675190812701263	-1.92032934503914	0.079	0.242	0.326446280991736	266	10518	0.323137436112542	0.107715695532493
CLEC11A	2.81406957112878e-13	3.59443107247206e-12	0.0969271199484796	-2.41751036127112	0.098	0.252	0.388888888888889	266	10518	0.693345334668819	0.161713051772252
VSTM4	2.86629929394604e-13	3.65837716383771e-12	0.00427528810543287	-5.37314446414543	0.004	0.13	0.0307692307692308	266	10518	0.175410569562019	0.00793443354839483
TSPAN9	2.87456449609192e-13	3.66615529312751e-12	0.0213582119053479	-2.81723525151211	0.026	0.18	0.144444444444444	266	10518	0.245141247499604	0.034096785959509
SOX4	2.92306401615095e-13	3.72519690390377e-12	0.319433603051605	-1.19365655889364	0.214	0.48	0.445833333333333	266	10518	1.69768506257753	0.786741817468228
IL32	3.03317514789365e-13	3.86260901563591e-12	0.0772749368536114	-3.07477456480419	0.071	0.316	0.224683544303797	266	10518	1.65942892642141	0.150781898548037
TUBA1C	3.15624154347619e-13	4.01629952548146e-12	0.331435035273657	-1.48508719708709	0.282	0.382	0.738219895287958	266	10518	1.15500530960727	0.579613133803931
AAMDC	3.24487779697105e-13	4.12597940358834e-12	0.0883325084604645	-1.64070475442381	0.102	0.285	0.357894736842105	266	10518	0.405350047400232	0.147036928982867
OSBPL8	3.26531684325392e-13	4.1471291569513e-12	1.05362238448105	0.731879010768862	0.613	0.456	1.34429824561404	266	10518	0.979115396152609	1.52733393567145
HSD3B7	3.26642294133912e-13	4.1471291569513e-12	0.0259742403441412	-3.15269167686602	0.03	0.174	0.172413793103448	266	10518	0.276458096757764	0.0422889745891423
SOX18	3.46236929707556e-13	4.39260465442659e-12	0.0221408188845578	-3.31772786938841	0.026	0.184	0.141304347826087	266	10518	0.433933920474437	0.035497394693931
APOE	3.49295893520968e-13	4.42808592942573e-12	0.123823601784455	-4.30979498515974	0.113	0.298	0.379194630872483	266	10518	5.42461420465017	0.262897600387997
FAM213A	3.56269842053578e-13	4.51310769161044e-12	0.0426643620522908	-2.44012359253259	0.056	0.22	0.254545454545455	266	10518	0.386308421277483	0.0654368587475282
ATP8B2	3.582910782828e-13	4.53530970605948e-12	0.0244531411680988	-2.68460893939606	0.026	0.184	0.141304347826087	266	10518	0.237388087821579	0.0421731519843653
FAT4	3.6125703898309e-13	4.56942798521982e-12	0.0163356218124946	-3.17153062163613	0.019	0.176	0.107954545454545	266	10518	0.257521864066664	0.0263927625075161
CALM3	3.83249542393684e-13	4.84397587788904e-12	0.442513963994922	-0.931966285492711	0.383	0.513	0.746588693957115	266	10518	1.28823379166189	0.661035051722892
VASP	3.86985858829876e-13	4.88754166955967e-12	0.816836761551922	0.882090925413736	0.515	0.342	1.50584795321637	266	10518	0.667871419179126	1.25891105403994
RPS6KA1	3.88316421242941e-13	4.90068093356375e-12	0.213490211728065	2.08441536271663	0.218	0.067	3.25373134328358	266	10518	0.132937696811348	0.330384631269337
SERPINE2	3.88775891501561e-13	4.90281531284194e-12	0	-144269502.385169	0	0.136	0	266	10518	0.273670838221622	0
CKS1B	3.91158290462001e-13	4.92917827816519e-12	0.0917105945694854	-2.00981708036174	0.098	0.243	0.403292181069959	266	10518	0.429234541966531	0.152463448631063
KANK3	3.91672955118316e-13	4.93198323648612e-12	0.0256690168141525	-3.12313365593777	0.03	0.187	0.160427807486631	266	10518	0.369701788798573	0.0444234823368697
PRRG4	3.98965274775181e-13	5.02006529795358e-12	0.108212000904002	2.42640404196767	0.098	0.035	2.8	266	10518	0.0532179918330285	0.217158625698709
SFRP2	4.03656763844091e-13	5.07531505157954e-12	0.122482205233125	-4.65735805933826	0.109	0.278	0.392086330935252	266	10518	5.95438632286647	0.234704896524988
SLC12A9	4.0470455943079e-13	5.08470326677703e-12	0.270571628979434	1.35375048571543	0.263	0.144	1.82638888888889	266	10518	0.1987410238554	0.435820584642126
EID1	4.05288289408618e-13	5.08825134197318e-12	2.12175964303364	-0.517741252802881	0.808	0.755	1.07019867549669	266	10518	3.80659286987279	2.78509480030899
AC016831.7	4.11164205025624e-13	5.15818630465282e-12	0.124340659221055	2.30978578487386	0.139	0.04	3.475	266	10518	0.0683249411884447	0.194447293324347
TAF10	4.59121035317032e-13	5.75554402551106e-12	0.836260222477008	0.79098367871928	0.553	0.399	1.3859649122807	266	10518	0.757923741969764	1.23025727345497
SAP25	4.71396260393213e-13	5.90504247255178e-12	0.151175983187129	2.87969249777613	0.15	0.028	5.35714285714286	266	10518	0.0651468726080218	0.24623177101413
SLC39A7	4.73125859291626e-13	5.92231524091801e-12	0.106786083899614	-1.67866648254397	0.117	0.278	0.420863309352518	266	10518	0.404036119014873	0.171164634770779
TMCO3	4.75272756036932e-13	5.94478204328862e-12	0.0998087772452034	-1.56158740519786	0.117	0.29	0.403448275862069	266	10518	0.422673248975364	0.156568920905583
CXCL14	4.85722691271123e-13	6.0709943484857e-12	0.126193464708433	-5.12369857028861	0.109	0.279	0.390681003584229	266	10518	9.88897860052108	0.394298259341243
GLI3	5.04384876664021e-13	6.29958803797978e-12	0.00593621391001231	-4.3823445316225	0.008	0.141	0.0567375886524823	266	10518	0.178591295965648	0.0090482691587492
C11orf96	5.1715420460496e-13	6.45429852103426e-12	0.106024552428719	-3.06532768038044	0.086	0.322	0.267080745341615	266	10518	2.4356445206445	0.237603830319304
NDUFB7	5.18639063455272e-13	6.4680496495611e-12	0.711985730914956	-0.703602341018251	0.511	0.602	0.848837209302326	266	10518	1.63570414529385	1.06010344488811
LRP6	5.25372704448667e-13	6.54719076554996e-12	0.0163549810806325	-3.01371220416874	0.019	0.174	0.109195402298851	266	10518	0.222139068057412	0.0274754350504458
HMCN1	5.34866334457892e-13	6.66058475195867e-12	0.0100760596435756	-3.85506744434074	0.015	0.165	0.0909090909090909	266	10518	0.313892395717288	0.0144104902643701
ANXA2	5.37535312610911e-13	6.68888820099325e-12	4.46916715191784	-0.607849415198256	0.906	0.812	1.11576354679803	266	10518	8.74578539313339	6.20272319078622
CPXM1	5.66993233321708e-13	7.05025606617846e-12	0.0166141753268481	-4.32295421159043	0.019	0.195	0.0974358974358974	266	10518	0.499982310561065	0.0270001346944507
LTBP4	5.68645550245999e-13	7.06559879430018e-12	0.0680354073337215	-2.87607829949687	0.071	0.282	0.25177304964539	266	10518	0.899718509302373	0.115195997673498
RP11-138A9.1	5.72351747246418e-13	7.10642029706104e-12	0.317013882377478	1.72124457185113	0.278	0.118	2.35593220338983	266	10518	0.245717587663901	0.52928268688215
ADAMTS6	5.72814711879377e-13	7.10694285436823e-12	0.00964322376465732	-3.86740047660731	0.015	0.139	0.107913669064748	266	10518	0.21807925303412	0.0144892496043469
MFAP5	5.94609034902236e-13	7.37192963535914e-12	0.0230266717109868	-6.3592244735395	0.026	0.227	0.114537444933921	266	10518	2.41331832575099	0.0371933160341017
HTRA3	6.21792536087092e-13	7.70329329740766e-12	0.028045171708875	-5.07456649752286	0.026	0.211	0.123222748815166	266	10518	1.01241433360753	0.0695234233311703
TULP3	6.23625268561411e-13	7.72033451974192e-12	0.0182400065961459	-2.81484539039702	0.026	0.174	0.149425287356322	266	10518	0.199420371271125	0.0262667412028651
NDUFB9	6.28387093837849e-13	7.77358568977723e-12	0.303927821096715	-0.944169607369301	0.293	0.465	0.63010752688172	266	10518	0.936949573715213	0.463078119717454
GPR132	6.29864328124591e-13	7.78615596245377e-12	0.248010141177406	2.49795916662212	0.229	0.056	4.08928571428571	266	10518	0.145485228887029	0.41083978786953
IGF2R	6.51309414382279e-13	8.04536267100158e-12	0.0765567091576058	-1.82283262823086	0.079	0.272	0.290441176470588	266	10518	0.421044227773435	0.146266960095679
SDF4	6.54551515419964e-13	8.07950065013269e-12	0.386012620585177	-0.889671739441366	0.342	0.491	0.696537678207739	266	10518	1.02112020217964	0.585678785221337
ENPP1	6.9305360964638e-13	8.54850493242423e-12	0	-144269502.785158	0	0.12	0	266	10518	0.279419772680416	0
PDGFA	6.95112513448262e-13	8.56764226429734e-12	0.0149775896591668	-3.80940910694529	0.015	0.142	0.105633802816901	266	10518	0.216156051860692	0.0258425449701878
UGDH	7.23852944495765e-13	8.9153762368749e-12	0.0617884796200745	-2.2042889741185	0.071	0.212	0.334905660377358	266	10518	0.299916791573527	0.097472352856147
FZD6	7.40800864542124e-13	9.11746603400752e-12	0.0331826309228875	-2.79828818305616	0.041	0.204	0.200980392156863	266	10518	0.396125486594118	0.0521483902262848
BICC1	7.44750691397639e-13	9.15940289507687e-12	0.0178812338814851	-3.94385923000528	0.023	0.179	0.128491620111732	266	10518	0.407168640750477	0.0274080880891439
SMTN	7.51325160303179e-13	9.23353468477401e-12	0.0199707581751916	-2.77523716767107	0.026	0.172	0.151162790697674	266	10518	0.227343034295563	0.0304469661314876
ARL14EP	7.52791302176182e-13	9.24482467530691e-12	0.399875263114451	1.18651227702153	0.361	0.202	1.78712871287129	266	10518	0.312410593435516	0.600135020912898
BCAM	7.65657882636716e-13	9.39600218474099e-12	0.0235946711485229	-3.15034628550095	0.026	0.222	0.117117117117117	266	10518	0.578726323666809	0.0406326253716159
BCL6B	7.6856149984161e-13	9.42478539311941e-12	0.011665062251845	-3.81662051918457	0.015	0.141	0.106382978723404	266	10518	0.214194979000115	0.0179654422697833
TRAM2	7.88848095227626e-13	9.66653768941487e-12	0.0320433261001198	-2.26530650990283	0.041	0.208	0.197115384615385	266	10518	0.262345436346788	0.0486689793348957
MAP4K1	7.94845525707406e-13	9.73296703922789e-12	0.1458104116606	3.31348493143848	0.135	0.019	7.10526315789474	266	10518	0.0487352404182789	0.304222496042282
GMIP	8.13816546362338e-13	9.95804797237278e-12	0.19453961476871	1.9398054150196	0.207	0.071	2.91549295774648	266	10518	0.127404950733746	0.294648087489356
VNN1	8.20355478527114e-13	1.00307911733591e-11	0.0740086657665271	4.26894140843233	0.071	0.005	14.2	266	10518	0.0141787040199735	0.141876351116333
ITGA3	8.25435686168251e-13	1.00856056415608e-11	0.00503442755239791	-4.33384759903682	0.008	0.129	0.062015503875969	266	10518	0.16947530069244	0.00750758909989383
PCYOX1	8.26428314831825e-13	1.00904327724152e-11	0.105186202471024	-1.56300230111033	0.113	0.315	0.358730158730159	266	10518	0.510011043819151	0.177888574512493
FYTTD1	8.99157591922235e-13	1.09705022378604e-11	0.592649511399736	0.866704942092277	0.447	0.335	1.33432835820896	266	10518	0.558264496807672	0.943816470278328
AKR1C1	9.05594939802844e-13	1.10410658148093e-11	0.0274038755084383	-3.44102089723391	0.03	0.22	0.136363636363636	266	10518	0.558034100132303	0.0492726669989143
SGCD	9.10526256374707e-13	1.10931791956301e-11	0.00243917877319322	-5.46020983451182	0.004	0.128	0.03125	266	10518	0.180553472847694	0.00342772134004111
PRR5	9.28320323896537e-13	1.13018147003006e-11	0.00470699042632883	-4.1443043709715	0.008	0.134	0.0597014925373134	266	10518	0.169248423309743	0.00705490410440639
SASH3	9.38959060093928e-13	1.14230999198459e-11	0.271575879938962	2.17539052657141	0.274	0.068	4.02941176470588	266	10518	0.156209283138972	0.409265413801409
MANSC1	9.75352267775763e-13	1.18573062589356e-11	0.00655802146841067	-3.782947907882	0.011	0.142	0.0774647887323944	266	10518	0.172476509030019	0.00894511092071913
KIAA0101	9.85315627140002e-13	1.19698127193425e-11	0.0179458401277763	-3.91468081961341	0.023	0.14	0.164285714285714	266	10518	0.33301781499713	0.0279554831733909
DMWD	1.00823721228082e-12	1.22394633835901e-11	0.0142832565504143	-3.0424757673011	0.019	0.16	0.11875	266	10518	0.192972590599794	0.0219793542738417
ZFAS1	1.01162302010176e-12	1.22717430441367e-11	2.59287307184439	0.522776555386556	0.846	0.704	1.20170454545455	266	10518	2.67147383169567	3.58892219728171
PODN	1.01960856940469e-12	1.23597346037097e-11	0.00694797979811046	-5.72776800993173	0.008	0.184	0.0434782608695652	266	10518	0.537022184885266	0.0114852826276228
MAFF	1.02694152468582e-12	1.24396948248528e-11	0.836171855897112	1.02564109501527	0.47	0.319	1.47335423197492	266	10518	0.76560927570025	1.44513887723307
GABARAP	1.02786241082644e-12	1.24419244940611e-11	0.487591365471808	1.03422772604338	0.414	0.253	1.63636363636364	266	10518	0.37183779829559	0.716075038668013
MRPL17	1.04813671689739e-12	1.26782497145625e-11	0.0973213919424889	-1.73540748553953	0.102	0.256	0.3984375	266	10518	0.36354336249522	0.158978893870007
RPL35	1.06628593176386e-12	1.28885499239546e-11	12.0487327721181	0.353120386003836	0.981	0.926	1.05939524838013	266	10518	11.1025741036513	13.747192728803
TSPAN18	1.07901033419783e-12	1.30330246804467e-11	0.0204001440600787	-2.80858107832036	0.023	0.179	0.128491620111732	266	10518	0.285439989078482	0.0336728823476133
CLMP	1.09423761658125e-12	1.32075027831244e-11	0.00661335010140784	-4.74338689193841	0.008	0.126	0.0634920634920635	266	10518	0.189376052597671	0.0111029678143134
C3orf58	1.11768086933308e-12	1.34808279711131e-11	0.266814013682383	1.46557439884139	0.229	0.131	1.74809160305344	266	10518	0.208069269175629	0.452534318824143
ADD3	1.12213045621699e-12	1.35248357485226e-11	0.332393325478822	-1.1461338067883	0.286	0.459	0.623093681917211	266	10518	1.20702390242469	0.539807227259352
TCEAL4	1.12909160193497e-12	1.35990305208801e-11	0.395719072157805	-0.907875656061941	0.346	0.481	0.719334719334719	266	10518	1.06562903499331	0.605902971618727
DBNL	1.13192446702837e-12	1.36234330365225e-11	0.676501856701793	0.870140040439121	0.492	0.329	1.49544072948328	266	10518	0.573687432044936	1.02012576267726
TMEM45A	1.14024387100445e-12	1.37137877534054e-11	0.00613641608525306	-4.36571090420407	0.008	0.128	0.0625	266	10518	0.148132833614062	0.00951285482135091
MIF	1.18370408502587e-12	1.42263538645885e-11	0.589529320252612	-0.889899128121729	0.451	0.541	0.833641404805915	266	10518	1.54673009027414	0.895517138866903
CRABP2	1.19956094926814e-12	1.44066758103426e-11	0.0277971789273475	-4.60158493530553	0.026	0.175	0.148571428571429	266	10518	0.63105352757487	0.0498385161972078
RNF149	1.26608262640659e-12	1.51947912078903e-11	0.886245558149768	1.01305620156671	0.53	0.357	1.48459383753501	266	10518	0.885866426006224	1.41400891835719
GLIPR2	1.30494721811223e-12	1.56500985263091e-11	0.824528977082506	0.945008958270105	0.523	0.324	1.6141975308642	266	10518	0.667960815639524	1.26237131406335
DENND4A	1.32564423303649e-12	1.58870323059292e-11	0.389766954089463	1.2388570035542	0.338	0.185	1.82702702702703	266	10518	0.307053860753791	0.612994815900795
VMP1	1.32849681706358e-12	1.59099271297416e-11	0.603697956786637	-1.02646057366143	0.414	0.556	0.744604316546763	266	10518	2.02917379548518	1.04711142742929
RUNX3	1.33665828905489e-12	1.59963230821977e-11	0.482450762393	2.14360076882442	0.368	0.11	3.34545454545455	266	10518	0.377545091579761	0.830545598285873
TMED9	1.34217712793769e-12	1.60509936135664e-11	0.519938473199151	-0.947133652593556	0.425	0.497	0.855130784708249	266	10518	1.24227387532165	0.777749674439035
NUDT3	1.34683093003207e-12	1.60952491751745e-11	1.01091962914417	0.704687266039764	0.598	0.46	1.3	266	10518	0.953310507956931	1.46616321002831
ELMO1	1.36408882295793e-12	1.62899603001893e-11	0.426216356991631	1.16772428475658	0.357	0.207	1.72463768115942	266	10518	0.341404441958424	0.688034988871822
THAP2	1.42269443933119e-12	1.6977822121941e-11	0.323585076444471	1.75008569317856	0.248	0.115	2.15652173913043	266	10518	0.247468585690509	0.637225227268548
NR2F6	1.42858196176327e-12	1.70360416711402e-11	0.012197587410538	-3.34054631128731	0.015	0.148	0.101351351351351	266	10518	0.152752785128106	0.0194115689353523
SPOPL	1.49349028614644e-12	1.77975137416153e-11	0.314512631697057	1.27358093259655	0.278	0.168	1.6547619047619	266	10518	0.243414751430507	0.516295188528394
LILRB3	1.51316410528329e-12	1.80192447685568e-11	0.460867205672997	1.79430318373319	0.372	0.118	3.15254237288136	266	10518	0.316759277146182	0.720652959058494
MGAT1	1.52681316245929e-12	1.81689690354388e-11	1.11148752370766	0.793976116451632	0.643	0.42	1.53095238095238	266	10518	0.932629575983653	1.65465999757021
PLD3	1.55524054719805e-12	1.84942196337932e-11	0.388828693455993	-1.32651811896633	0.342	0.47	0.727659574468085	266	10518	1.39494199298667	0.593400154779328
PKDCC	1.58763647782342e-12	1.88661714036075e-11	0	-144269501.645088	0	0.12	0	266	10518	0.173413111667277	0
HES1	1.61709246731305e-12	1.92014443131871e-11	0.0587339597904477	-2.72803086941809	0.06	0.246	0.24390243902439	266	10518	0.732934625303826	0.111237823972446
SLIT2	1.61812479318164e-12	1.92014443131871e-11	0.00134007702766148	-5.34790487933348	0.004	0.115	0.0347826086956522	266	10518	0.150596467950343	0.00160873801800958
FOXC2	1.63129553467966e-12	1.93441407293544e-11	0.00519963317095939	-4.60344273753514	0.008	0.152	0.0526315789473684	266	10518	0.322232049968195	0.00749772532676899
RAP1A	1.64893005436649e-12	1.95395318582684e-11	0.921814510972318	0.734275945532653	0.602	0.427	1.40983606557377	266	10518	0.835453931465757	1.33418750254668
HMGN1	1.65921225647772e-12	1.9647586369483e-11	2.15802472159568	0.555033073352272	0.801	0.623	1.28571428571429	266	10518	2.02208496353395	2.97079371764339
KIAA1958	1.6778139664444e-12	1.98539359757394e-11	0.0749446825802824	3.45233561032956	0.079	0.011	7.18181818181818	266	10518	0.0225992077157694	0.130459534271404
ITGBL1	1.69566736047882e-12	2.00511477934492e-11	0	-144269502.366276	0	0.131	0	266	10518	0.269216260875191	0
CNKSR3	1.70845835992279e-12	2.01882630270512e-11	0.00955397155991	-3.57358981790421	0.015	0.15	0.1	266	10518	0.245744446588372	0.0136665416382052
LIFR	1.71399824156487e-12	2.02395624524926e-11	0.00879637894366359	-3.80666789158912	0.015	0.179	0.0837988826815642	266	10518	0.355373430079102	0.0124691377872889
SHROOM4	1.72573573987867e-12	2.03639229235438e-11	0.00272952060565479	-5.22234518087762	0.004	0.117	0.0341880341880342	266	10518	0.151249164300576	0.00400324057684236
NAIP	1.77048830070146e-12	2.0877420003942e-11	0.462810055024889	1.7182039162504	0.383	0.124	3.08870967741935	266	10518	0.309463217607262	0.704268212392153
PRICKLE1	1.78376419199187e-12	2.10192897040996e-11	0.011076978816011	-3.73931675010388	0.015	0.155	0.0967741935483871	266	10518	0.23470496743429	0.0165040839369323
PLEKHA1	1.83653836606241e-12	2.16260717219874e-11	0.110640620956887	-1.59653110747559	0.113	0.286	0.395104895104895	266	10518	0.471611085919555	0.186238095104112
FBLN5	1.85186373784891e-12	2.17889530887944e-11	0	-144269502.307631	0	0.146	0	266	10518	0.304188711056791	0
BICD2	1.85295135825588e-12	2.17889530887944e-11	0.417445211415796	1.07430699791003	0.368	0.218	1.68807339449541	266	10518	0.29317516812273	0.647309386190224
AIF1	1.86787397314172e-12	2.19491439878018e-11	5.21462125328183	1.59506947391602	0.865	0.267	3.23970037453183	266	10518	2.90758802090353	7.79741885924803
EGFR	1.97067881027621e-12	2.31410865023116e-11	0.00603074501394563	-4.67902955468239	0.008	0.148	0.0540540540540541	266	10518	0.247412513494433	0.00921142101261394
SHE	2.00076305933705e-12	2.34780298957369e-11	0.00696020964070043	-3.62445566319201	0.011	0.149	0.0738255033557047	266	10518	0.226064778178026	0.00966256942782126
CEACAM4	2.02399184668116e-12	2.37189330631317e-11	0.136060055858754	2.69651133896725	0.135	0.026	5.19230769230769	266	10518	0.0487400501896982	0.230388739673561
DNAJC18	2.02410177330172e-12	2.37189330631317e-11	0	-144269501.232364	0	0.112	0	266	10518	0.145519532899234	0
ADCY7	2.09554128428032e-12	2.45390500182784e-11	0.349316024290729	1.40991968273798	0.301	0.149	2.02013422818792	266	10518	0.259864266136311	0.576519729915966
KDELR1	2.15845050136021e-12	2.52582087082249e-11	0.698243332994741	-0.81637636434043	0.511	0.555	0.920720720720721	266	10518	1.49955044843461	1.01872027934291
WFS1	2.22338821902044e-12	2.60000924282405e-11	0.0176804264175767	-2.91997958725476	0.026	0.171	0.152046783625731	266	10518	0.267329245032148	0.0257947020503505
PELI1	2.270065963291e-12	2.65275666824442e-11	0.778680822157755	1.09458070455353	0.47	0.308	1.52597402597403	266	10518	0.768693770070682	1.32518977524889
GSTA4	2.28944408531711e-12	2.67355137100032e-11	0.00930045394735513	-3.59152881755518	0.011	0.144	0.0763888888888889	266	10518	0.165057553957066	0.0146269173373547
ST5	2.31533237697906e-12	2.70191447945186e-11	0.00310944414605818	-3.68557424393504	0.004	0.144	0.0277777777777778	266	10518	0.18990908737804	0.00482621405402875
SNHG7	2.42942383533427e-12	2.83309743670266e-11	0.299780082033096	-1.09251436108933	0.271	0.432	0.627314814814815	266	10518	0.918411684038491	0.483933823610627
ANK2	2.50825402063169e-12	2.92300741148286e-11	0.0122920880351229	-3.9871271612378	0.011	0.193	0.0569948186528497	266	10518	0.521785620974905	0.0226166359553226
FGF7	2.52074055160374e-12	2.93553275547453e-11	0.00467089744694005	-5.82347972267091	0.008	0.179	0.0446927374301676	266	10518	0.544946601730433	0.00696703420732532
SCCPDH	2.52663875638175e-12	2.94037367610354e-11	0.0538130135266479	-1.91727762492544	0.06	0.232	0.258620689655172	266	10518	0.293826742617344	0.0914241678643151
JUND	2.64668262479031e-12	3.07795336103369e-11	9.42082200599097	0.550133303546979	0.959	0.864	1.1099537037037	266	10518	9.16321282892547	12.9935745854996
RGS16	2.66162301225131e-12	3.09319794802998e-11	0.0346116381294064	-4.14165979267771	0.041	0.22	0.186363636363636	266	10518	0.914706895172301	0.0563419703333349
TNFSF9	2.66912311704899e-12	3.0997808084243e-11	0.233903170665827	1.70724590896911	0.203	0.084	2.41666666666667	266	10518	0.128960858089579	0.451330972384859
EI24	2.74092724810643e-12	3.18098264684022e-11	0.175248170987307	-1.24080023666569	0.188	0.345	0.544927536231884	266	10518	0.535659903650728	0.27180869925275
RAB11FIP5	2.79152383478793e-12	3.23747743641683e-11	0.00215265041079804	-4.93229197191895	0.004	0.119	0.0336134453781513	266	10518	0.122614929598298	0.00290146115715191
TNFAIP6	2.80518619853328e-12	3.25108950915806e-11	0.0210091160480617	-3.75996793757248	0.026	0.155	0.167741935483871	266	10518	0.450739266364936	0.0325361224384339
CLCN5	2.97582504452454e-12	3.4464870851743e-11	0.184283822725986	1.69430896016003	0.173	0.079	2.18987341772152	266	10518	0.101897308062632	0.317004121109759
WAPL	2.98556805225019e-12	3.45540110557208e-11	0.466378330518616	0.979863364839183	0.406	0.259	1.56756756756757	266	10518	0.39237496105536	0.676403616366616
ADRBK1	2.99725421521707e-12	3.46655032042161e-11	0.629858583829874	1.05542270812328	0.477	0.301	1.58471760797342	266	10518	0.648302321445436	0.949771497439736
TTC28	3.1045578212534e-12	3.58819735589904e-11	0.0206148148642535	-2.53209940483264	0.026	0.186	0.139784946236559	266	10518	0.240945047210449	0.031245675662564
COL16A1	3.13565028721739e-12	3.62165463405971e-11	0.0105687255101343	-3.95219790646859	0.015	0.163	0.0920245398773006	266	10518	0.357726728623827	0.0162477012812676
FBP1	3.17548276845025e-12	3.6651539321976e-11	0.333850239765765	2.07349141183129	0.289	0.076	3.80263157894737	266	10518	0.183559537461582	0.537571687150658
BDH2	3.21471774898136e-12	3.70790463861334e-11	0.0300956500365062	-2.38683978458283	0.038	0.209	0.181818181818182	266	10518	0.300686830361183	0.047777469115702
RYR1	3.27662930645649e-12	3.77673463951019e-11	0.0807836101337267	3.24251018014504	0.083	0.012	6.91666666666667	266	10518	0.023960886641931	0.13667225259558
ATP6AP1	3.36690023291311e-12	3.87813624372243e-11	0.813392093979125	0.832207871829861	0.553	0.38	1.45526315789474	266	10518	0.732576985899403	1.16965591389104
ITGAM	3.62067170400327e-12	4.16759798185408e-11	0.346364599316371	2.07293591902297	0.282	0.082	3.4390243902439	266	10518	0.205353328106505	0.618595750226745
ST14	3.70407525633787e-12	4.26069582959954e-11	0.343690419478527	1.93326586794745	0.297	0.086	3.45348837209302	266	10518	0.199758494743442	0.568337139119504
OXSR1	3.72934897592138e-12	4.2868472979856e-11	0.302507130469538	1.23037650848602	0.271	0.162	1.67283950617284	266	10518	0.218927600245256	0.49854317364871
GPR137B	3.74841068583131e-12	4.30582740414609e-11	0.28557362156807	1.5324560983397	0.207	0.13	1.59230769230769	266	10518	0.238539809980734	0.592359048774608
RP11-876N24.4	3.7592730822053e-12	4.31536949463757e-11	0.101450321596844	3.13599300100587	0.098	0.016	6.125	266	10518	0.0323494061133986	0.17450087109093
CLEC3B	3.86426859823773e-12	4.43288312159255e-11	0.0457781417586305	-2.94585154276532	0.045	0.233	0.1931330472103	266	10518	0.609497639220266	0.08046674685118
STAT6	3.91457358737284e-12	4.48754172412613e-11	0.443978574432981	1.04653403812952	0.365	0.244	1.49590163934426	266	10518	0.377638637624526	0.705207915111198
CNTRL	3.96294798097889e-12	4.53991449164244e-11	0.248503329311896	1.36502967631462	0.237	0.134	1.76865671641791	266	10518	0.197624858021587	0.403716206744803
PTPN18	3.97393306548815e-12	4.54941245720901e-11	0.431192527102598	1.08674949034739	0.372	0.226	1.64601769911504	266	10518	0.360372529205033	0.668612427192682
CSGALNACT2	4.04289656555605e-12	4.62522706002571e-11	0.522648611219238	0.992191816405198	0.41	0.262	1.56488549618321	266	10518	0.440497607955427	0.814323283737824
TYMS	4.13120930402305e-12	4.72306027811329e-11	0.0113051284675265	-4.31193103091695	0.011	0.124	0.0887096774193548	266	10518	0.291848159024998	0.0232858014183326
PDGFRL	4.31579956489356e-12	4.93075720248935e-11	0.00846809415869343	-4.60938065703763	0.008	0.192	0.0416666666666667	266	10518	0.677338348787359	0.0155660373575894
DNAJB6	4.41656859655645e-12	5.04247311166006e-11	1.12535875509103	0.72295505675659	0.617	0.494	1.24898785425101	266	10518	1.23951623799814	1.75702899058906
NDFIP2	4.51449132880127e-12	5.15079057960394e-11	0.00614978095129293	-3.64322206951156	0.011	0.137	0.0802919708029197	266	10518	0.162623525676117	0.0089021650215775
CLNS1A	4.56212042559513e-12	5.20161819760968e-11	0.59826730808458	0.886592686079859	0.474	0.301	1.57475083056478	266	10518	0.44837692665156	0.87517058100517
ANGPTL4	4.67567360473546e-12	5.32749153100964e-11	0.0219483590211924	-3.14820168667297	0.023	0.209	0.110047846889952	266	10518	0.549942703588291	0.040669750436106
SNX30	4.78461010661292e-12	5.44793838572257e-11	0.225216021002981	1.57634184573126	0.226	0.099	2.28282828282828	266	10518	0.150063366673022	0.363166782213148
PRKACB	4.81710813475177e-12	5.48124581963736e-11	0.38041924557074	1.23697632160477	0.301	0.196	1.53571428571429	266	10518	0.355056997040535	0.628220250348086
MGLL	4.83373459395047e-12	5.49646076454193e-11	0.140866866376117	-1.51114046215477	0.128	0.333	0.384384384384384	266	10518	0.783451644431876	0.264747958157044
RASGEF1B	4.90998914715836e-12	5.57941297031737e-11	0.693472148292669	1.66534216657085	0.444	0.166	2.67469879518072	266	10518	0.537397019208135	1.22640095045158
PPP1R14B	5.0211796760341e-12	5.70192602619447e-11	0.804505658161085	-0.996679409919364	0.541	0.541	1	266	10518	2.17612695996812	1.22713814620518
AMOTL1	5.13335851229087e-12	5.82539595689137e-11	0.033918982137118	-2.1225428919288	0.049	0.203	0.241379310344828	266	10518	0.250677259646013	0.0493769032771456
B4GALT2	5.15371303807077e-12	5.84456671328831e-11	0.0296199626458526	-2.49670737038716	0.038	0.171	0.222222222222222	266	10518	0.193029910309346	0.0465682342533176
CTA-384D8.34	5.16450458617254e-12	5.85287412363151e-11	0.0937213360753903	3.08829455717074	0.094	0.016	5.875	266	10518	0.0283207189519462	0.168620343458425
FDPS	5.20902243034483e-12	5.89936638221347e-11	0.254404780063021	-1.12984922818918	0.244	0.395	0.617721518987342	266	10518	0.782770946802167	0.429610205292525
ABCC9	5.24428778322925e-12	5.93532463187729e-11	0	-144269503.174105	0	0.184	0	266	10518	0.607505934114127	0
RPL34	5.30349059495581e-12	5.9983082509326e-11	25.3520870634388	0.40802002668455	0.989	0.959	1.03128258602711	266	10518	22.7168710199617	28.9998740533161
HLA-C	5.45624440175053e-12	6.166943973759e-11	11.7067053571644	0.442885549266241	0.989	0.902	1.09645232815965	266	10518	10.0654115400416	13.199584805936
SNX21	5.50252777180385e-12	6.21509591670099e-11	0.00924668978475207	-3.37375471871813	0.011	0.149	0.0738255033557047	266	10518	0.190095042570319	0.0157599755458341
ACAA1	5.80208912267039e-12	6.54906931319601e-11	0.42572328221139	0.988180286764021	0.361	0.251	1.43824701195219	266	10518	0.36547176057302	0.669532085443536
THBS2	5.82681228722178e-12	6.57258198276733e-11	0.020339225433059	-3.66293418410572	0.026	0.189	0.137566137566138	266	10518	0.558782248042274	0.0316841885270771
TTC7A	5.89084657526405e-12	6.64037618624224e-11	0.25424083091943	1.44570539763365	0.241	0.123	1.95934959349593	266	10518	0.193571869808326	0.396089333628555
VEGFC	5.92075180886174e-12	6.66963409235752e-11	0.0155537661787466	-4.11425192187725	0.011	0.125	0.088	266	10518	0.188300330451918	0.0508649933464229
NYNRIN	6.0779641880562e-12	6.84216688530113e-11	0	-144269501.112229	0	0.104	0	266	10518	0.114076316762751	0
A2M	6.10108484360326e-12	6.86361883205094e-11	0.310933665886103	-2.08943186881895	0.241	0.389	0.619537275064267	266	10518	2.66346844905538	0.603808837944778
ITGB1BP1	6.22628570674722e-12	6.99980429055484e-11	0.210384118179913	-1.17588172390811	0.195	0.369	0.528455284552846	266	10518	0.629385488080493	0.356181492773035
GNG5	6.23589825518362e-12	7.00594663586365e-11	1.95803810985744	0.544911272958963	0.741	0.612	1.21078431372549	266	10518	1.94157813595732	2.81572410750531
CDR2L	6.30799498152501e-12	7.07886244457782e-11	0	-144269501.194031	0	0.097	0	266	10518	0.0815060681837951	0
RPL41	6.30918392697479e-12	7.07886244457782e-11	23.2255703983735	0.328634159888225	0.985	0.957	1.02925809822362	266	10518	21.252584710529	26.122433380718
SRGAP1	6.31816893112531e-12	7.08423642569601e-11	0.0403881726655981	-1.99804033965151	0.045	0.219	0.205479452054795	266	10518	0.300320200369271	0.0703592632819111
DPYD	6.42518184725977e-12	7.19944397298132e-11	0.318713096797934	1.38198039023936	0.271	0.153	1.77124183006536	266	10518	0.257528521198834	0.52218832682234
SFRP4	6.51654255396662e-12	7.29697198715387e-11	0.0569267313816988	-5.69948824913162	0.064	0.238	0.26890756302521	266	10518	4.24246673163017	0.0913751933771926
CRLF3	6.58307687615453e-12	7.3665895381541e-11	0.240069422049832	1.48832302916722	0.233	0.11	2.11818181818182	266	10518	0.175089831023356	0.393617075394422
FBXO17	6.59320852921988e-12	7.37304100823887e-11	0.00243917877319322	-5.06189573525999	0.004	0.12	0.0333333333333333	266	10518	0.154585570705741	0.00342772134004111
ARL1	6.62986852766837e-12	7.40913037446778e-11	0.177506925204626	-1.24066499817228	0.195	0.349	0.558739255014327	266	10518	0.591941131388931	0.274862430995041
COL5A3	6.77911563464336e-12	7.57090916710237e-11	0.0328530978715793	-3.38680758175459	0.03	0.169	0.177514792899408	266	10518	0.505837878223512	0.0649378633779527
MEIKIN	6.80114231928625e-12	7.59048838092978e-11	0.0409160906551687	4.49651347865299	0.049	0.003	16.3333333333333	266	10518	0.00619232431256707	0.0642717700451873
CCR5	6.89298393018223e-12	7.68790796862993e-11	0.122418732917066	2.93034085174252	0.124	0.022	5.63636363636364	266	10518	0.0480423388471811	0.203494679477851
PRKAG2-AS1	6.94466438716528e-12	7.74043583113353e-11	0.203381024185195	1.98618940874222	0.199	0.068	2.92647058823529	266	10518	0.124398326503211	0.330467217570328
NFKBIE	7.24956602698044e-12	8.07494537807333e-11	0.189273715806078	1.72070513390251	0.177	0.077	2.2987012987013	266	10518	0.116709181086818	0.323950396753839
RPL22	7.37042808429939e-12	8.20415613918783e-11	10.3227853234136	0.368543739350982	0.966	0.909	1.06270627062706	266	10518	9.96646946124959	12.4071366022051
DDX21	7.40228270812775e-12	8.23418615345489e-11	1.20673383211278	0.747783805113576	0.632	0.438	1.44292237442922	266	10518	1.07893282123142	1.79872597171624
RPL37A	7.41750861286829e-12	8.24569127300158e-11	16.0435615875334	0.325586815427251	0.985	0.947	1.04012671594509	266	10518	14.743496475745	18.0176077329707
TMEM44	7.42368662964707e-12	8.2471297650145e-11	0.00519856899935478	-4.07274783803441	0.008	0.125	0.064	266	10518	0.138998329051367	0.00775953337943009
LOR	7.48577444824222e-12	NA	0.0348801244931165	5.66704601555832	0.038	0.001	38	266	10518	0.0026757546689526	0.0632830112294646
PCDH18	7.50760281561268e-12	8.33487055518972e-11	0.00745467278635892	-4.09329284754285	0.011	0.144	0.0763888888888889	266	10518	0.234987496592871	0.0112073933573789
EIF3E	7.55950926550955e-12	8.38698248734522e-11	3.40561009077389	0.467476740049176	0.891	0.748	1.19117647058824	266	10518	3.32064845920152	4.39877653195145
PADI2	7.62726834117419e-12	8.4566023118232e-11	0.0590889606227389	4.25831108537321	0.064	0.004	16	266	10518	0.0120088441346288	0.0956894331823019
EXT1	7.66341174591677e-12	8.49110044235897e-11	0.061736448398483	-1.85637155268385	0.079	0.225	0.351111111111111	266	10518	0.297804644898783	0.0936780155623493
FCHO1	7.78282604818969e-12	8.6177574196545e-11	0.0935853553858195	2.80789081936285	0.109	0.02	5.45	266	10518	0.041402989341973	0.145888631980868
RRAS2	7.86194711641367e-12	8.69966179605251e-11	0.00383861195135182	-4.94902286958047	0.004	0.112	0.0357142857142857	266	10518	0.126910253847359	0.00665693395957056
TBXAS1	7.86968739365163e-12	8.70252399012452e-11	0.482344308127536	1.66111260332066	0.353	0.132	2.67424242424242	266	10518	0.32816234880207	0.837526414912108
CDC25B	8.12105924754384e-12	8.97462084123203e-11	0.03076742760847	-2.42962823619576	0.038	0.183	0.207650273224044	266	10518	0.262311827029136	0.050866214203752
PEAK1	8.16109537443513e-12	9.01296641548147e-11	0.114483028779332	-1.49650059136849	0.124	0.287	0.43205574912892	266	10518	0.462872911236463	0.185898252402052
IFI27L1	8.28357880065654e-12	9.14225566195335e-11	0.0550617531646207	-1.94977490393209	0.06	0.219	0.273972602739726	266	10518	0.260645304764959	0.0891831293652882
GUCY1A3	8.3388668609798e-12	9.19726360643403e-11	0.0429437684110232	-2.97004844874626	0.056	0.213	0.262910798122066	266	10518	0.550331104019262	0.0639788381507869
TMEM170B	8.65948351609277e-12	9.54465004260722e-11	0.200546644089201	2.0837562716301	0.195	0.063	3.0952380952381	266	10518	0.125043778038338	0.327684249239673
BMX	8.9046586040171e-12	9.80848435664923e-11	0	-144269501.670139	0	0.095	0	266	10518	0.133049293380352	0
ACE	8.9590282442568e-12	9.86193943497525e-11	0.00316990218278534	-4.3661126190967	0.008	0.135	0.0592592592592593	266	10518	0.20103550207739	0.00396406993150795
STXBP6	8.97755426692303e-12	9.87589455057083e-11	0.00268003816411055	-5.23610555860876	0.004	0.122	0.0327868852459016	266	10518	0.173595200966872	0.00390200766467651
NME1	9.04228325221403e-12	9.94062467427645e-11	0.161159040432786	-1.49535505297905	0.169	0.287	0.588850174216028	266	10518	0.563315767779659	0.256285071782285
OSBPL11	9.094589390404e-12	9.99162241030331e-11	0.24685828762537	1.35524567924075	0.229	0.133	1.7218045112782	266	10518	0.181912124685574	0.406382983344461
ATAD2B	9.11356606238729e-12	1.00046541664042e-10	0.280418508375493	1.34740672769049	0.252	0.139	1.81294964028777	266	10518	0.214259746445906	0.471793700723667
MEF2A	9.11830081848632e-12	1.00046541664042e-10	0.899056351913551	0.771520524097635	0.56	0.413	1.35593220338983	266	10518	0.840165510486043	1.31353968739847
ID4	9.19675410020025e-12	1.00841811516871e-10	0.00946523584373171	-4.93619578733487	0.015	0.174	0.0862068965517241	266	10518	0.566373658156582	0.0134890666727688
EHD1	9.33503019337985e-12	1.02291576797801e-10	0.0494694690380866	-2.07265061624074	0.056	0.207	0.270531400966184	266	10518	0.339987608626452	0.0864630754871122
TNKS1BP1	9.94938197003456e-12	1.08952830055774e-10	0.025960952944706	-2.3694241039255	0.038	0.183	0.207650273224044	266	10518	0.209079850346409	0.0386672318140958
MAP3K14	1.00776305141089e-11	1.10285721880261e-10	0.166798980877028	1.7711977507219	0.165	0.07	2.35714285714286	266	10518	0.103867390912434	0.271678964874859
TM4SF18	1.01124689816711e-11	1.10595305197214e-10	0.00574695718660201	-4.07589194983579	0.008	0.135	0.0592592592592593	266	10518	0.25965696408746	0.00900382817550738
JOSD1	1.02640388119844e-11	1.12180297332795e-10	0.48467863967949	0.944599322105749	0.395	0.275	1.43636363636364	266	10518	0.47469280559673	0.751796973975187
CDC42BPB	1.02732366156075e-11	1.12202643439794e-10	0.132474925096082	-1.36351517327784	0.143	0.305	0.468852459016393	266	10518	0.460393684382319	0.214543323068118
PRRG1	1.02793728177994e-11	1.12202643439794e-10	0.00509784710387473	-4.07839510476965	0.008	0.125	0.064	266	10518	0.142141043113096	0.00733155284177025
BASP1	1.0364867906731e-11	1.1306276451748e-10	1.31285688375995	1.06995715401266	0.575	0.325	1.76923076923077	266	10518	1.17743176042443	2.51899482092451
PMEPA1	1.06584434591263e-11	1.16190107327828e-10	0.0737830024158417	-2.0585626439609	0.071	0.278	0.255395683453237	266	10518	0.754710414557147	0.156816909802512
OSBPL10	1.06709232921264e-11	1.16251103684417e-10	0.0029332997959679	-4.87821735829777	0.004	0.117	0.0341880341880342	266	10518	0.138451069177342	0.00443437539174496
FES	1.06860581366618e-11	1.16340926947564e-10	0.328536584015571	1.30524916292738	0.286	0.153	1.86928104575163	266	10518	0.237888187208012	0.545216299039131
DDX3Y	1.07123902898536e-11	1.16552462908807e-10	0.873621012915392	0.842199631592795	0.549	0.404	1.35891089108911	266	10518	0.926573749278979	1.36191665015309
CRISPLD2	1.09027516703564e-11	1.1852472917925e-10	0.00651814461547984	-5.48213971294459	0.011	0.179	0.0614525139664804	266	10518	0.63205204040831	0.00903103733273789
CYGB	1.0907700411261e-11	1.1852472917925e-10	0.0239313540813064	-4.06270411312414	0.023	0.166	0.13855421686747	266	10518	0.425639844888534	0.0453106400724229
AGTPBP1	1.10210319556281e-11	1.19679193313657e-10	0.228637792377507	1.48965701828782	0.218	0.11	1.98181818181818	266	10518	0.171323753255885	0.36977867102789
FGD4	1.10592703857212e-11	1.20017249185918e-10	0.391088525913065	1.28154659032516	0.331	0.172	1.92441860465116	266	10518	0.308041388409397	0.629207842551651
ARID1A	1.10891770861909e-11	1.20264511417739e-10	0.750478749853752	0.783238014868014	0.538	0.377	1.42705570291777	266	10518	0.69734030669556	1.07418928906739
TWIST1	1.1222494786439e-11	1.21632250939544e-10	0.027261297444608	-2.96273548721245	0.023	0.164	0.140243902439024	266	10518	0.30972833525957	0.0685827953537709
MT1M	1.20116725316687e-11	1.30102054117869e-10	0.0337780029889232	-4.61821380599067	0.038	0.244	0.155737704918033	266	10518	1.34895353408802	0.0544213690976818
PPP3CA	1.20277592554042e-11	1.30192783837663e-10	0.534501816918639	-0.854060002344752	0.429	0.521	0.82341650671785	266	10518	1.38060813780022	0.802526610131912
DDX5	1.2133063939519e-11	1.31248505882586e-10	7.79519568237576	0.382822663053236	0.966	0.907	1.06504961411246	266	10518	7.6667099585133	9.25166541880847
LILRB4	1.21950633265433e-11	1.31834724284258e-10	0.279317619656968	1.87768778436873	0.244	0.082	2.97560975609756	266	10518	0.173691714184082	0.467556207438501
CSNK1D	1.25232933527672e-11	1.35296437335142e-10	0.549731716762208	0.897633559938622	0.436	0.306	1.42483660130719	266	10518	0.549673801024164	0.847096666794913
CTSA	1.26682085575151e-11	1.36774533057673e-10	0.290033023026046	-1.04092359918647	0.274	0.431	0.635730858468678	266	10518	0.906230847904101	0.46119841313952
INPP5D	1.29127475124307e-11	1.39325657824221e-10	0.311973877562625	1.53426361451245	0.278	0.135	2.05925925925926	266	10518	0.276447326862722	0.508373565111402
NHSL2	1.30375458968292e-11	1.40582375487777e-10	0.0456939757629065	-2.12589991967837	0.049	0.21	0.233333333333333	266	10518	0.294733028454729	0.0780132213034713
IL33	1.30991042059045e-11	1.41156013797641e-10	0.0308621112866723	-2.69817039449515	0.034	0.214	0.158878504672897	266	10518	0.479105940961728	0.058511145478425
TXN	1.31372757524082e-11	1.41477065277528e-10	1.80791468457328	0.564681159934949	0.669	0.704	0.950284090909091	266	10518	3.5906246541467	5.55038935217256
CARHSP1	1.35161249688360e-11	1.45464172226747e-10	0.125490672740495	-1.43741187382927	0.132	0.3	0.44	266	10518	0.494987689486573	0.199415954185399
SLC39A13	1.37578356996978e-11	1.47971218869489e-10	0.0390989070833652	-2.1173431174109	0.041	0.199	0.206030150753769	266	10518	0.257054436840021	0.068837418924247
PRKCB	1.38297210215305e-11	1.48649693933522e-10	0.307399981564667	2.23162293215482	0.274	0.072	3.80555555555556	266	10518	0.195673302244993	0.503387839165634
TUBA1B	1.3906918281289e-11	1.49384365202192e-10	1.92202216550916	-0.890995897682338	0.729	0.701	1.03994293865906	266	10518	5.02674584052492	3.03313831772386
ZFHX4	1.39680099761524e-11	1.49945210716662e-10	0.016535233389301	-3.78183083172838	0.023	0.169	0.136094674556213	266	10518	0.375463465311096	0.0251218522902426
VPS25	1.41428228529287e-11	1.51725353681419e-10	0.102925054277102	-1.48683913909844	0.124	0.282	0.439716312056738	266	10518	0.391451861583041	0.158212629583754
AK4	1.4263928623805e-11	1.52927427772426e-10	0.0154225054763473	-3.12037878993139	0.019	0.146	0.13013698630137	266	10518	0.182952579163995	0.024540548680864
TRIOBP	1.53704293524765e-11	1.64685958150964e-10	0.187041940033125	-1.13150097958609	0.199	0.365	0.545205479452055	266	10518	0.628011429938679	0.291717025492264
CTSZ	1.54751389520847e-11	1.65702724378505e-10	4.45327250810102	0.763112325892756	0.902	0.61	1.47868852459016	266	10518	3.35371654724562	5.86616570834845
LAMA5	1.59262813767097e-11	1.70425340511483e-10	0.0199751197957645	-2.93363759920997	0.023	0.164	0.140243902439024	266	10518	0.269507297979797	0.0327028779948745
OSCAR	1.64528881509888e-11	1.75948998934513e-10	0.201571713536251	2.05478706304379	0.199	0.06	3.31666666666667	266	10518	0.113230154611278	0.320961089017905
SCARF2	1.66153699230185e-11	1.77574137038032e-10	0.0199053303500154	-3.15197449735148	0.026	0.145	0.179310344827586	266	10518	0.227244853201852	0.0322580281278141
NENF	1.67886949548671e-11	1.79313031630541e-10	0.498802586260659	-0.841892026789751	0.414	0.512	0.80859375	266	10518	1.2570330827243	0.740767537382091
POP7	1.69581972855322e-11	1.81008925008531e-10	0.0694761406944504	-1.79054926080996	0.079	0.229	0.344978165938865	266	10518	0.281965762003633	0.113176107786042
CTSF	1.71527802397721e-11	1.82970212968283e-10	0.0431512606892612	-2.34566564910122	0.053	0.232	0.228448275862069	266	10518	0.42136067891761	0.0668633903927331
IL27RA	1.74829528572997e-11	1.86374458300734e-10	0.178873025682081	2.02906885744624	0.173	0.058	2.98275862068965	266	10518	0.108810568888946	0.299724499635891
CCDC88B	1.75022288728974e-11	1.86462231386591e-10	0.198552339298694	2.01594850557681	0.18	0.064	2.8125	266	10518	0.130755629867842	0.372435870857491
C1QTNF2	1.8588001990792e-11	1.97904792948621e-10	0.0121750230894302	-3.4929441699267	0.015	0.145	0.103448275862069	266	10518	0.19807648345326	0.0198599336502398
RP11-863P13.3	1.87282082947318e-11	1.9927191258024e-10	0.135657407853427	2.16496708610818	0.128	0.036	3.55555555555556	266	10518	0.0364019294441542	0.235972910799991
PRKD2	1.90183694976972e-11	2.02231856006369e-10	0.0232253759121661	-2.83645566737113	0.023	0.158	0.145569620253165	266	10518	0.205507367214595	0.0406311884790602
MIB1	1.94745394957513e-11	2.06952217699973e-10	0.100112162723695	-1.48437521711456	0.109	0.287	0.379790940766551	266	10518	0.44097578760452	0.179719780580858
WTIP	1.97853303841237e-11	2.10122697400197e-10	0.00790051502570477	-3.58496956672451	0.011	0.136	0.0808823529411765	266	10518	0.185034409646391	0.0117294154823046
REPS2	1.99688414310172e-11	2.11938313264712e-10	0.108952300993627	2.29113492121999	0.124	0.033	3.75757575757576	266	10518	0.0482030292751382	0.172019597372963
PNMA1	2.02984841700226e-11	2.1530163548681e-10	0.0137989615518159	-2.99231845469008	0.019	0.146	0.13013698630137	266	10518	0.159522146264972	0.0209294382879678
NOTCH3	2.04426680501177e-11	2.16694847893463e-10	0.0231645247757171	-3.65084087927736	0.019	0.22	0.0863636363636364	266	10518	0.899065446255259	0.0453495028231969
DTYMK	2.10565049828136e-11	2.23061570351186e-10	0.0812942192279638	-1.79237549929342	0.102	0.221	0.461538461538462	266	10518	0.348312825011465	0.121336721997629
PLTP	2.12254019817742e-11	2.24709804303599e-10	0.134732709779941	-1.98994285883934	0.12	0.311	0.385852090032154	266	10518	0.913351724401356	0.258832218746434
TRPS1	2.12884076862654e-11	2.25235621673107e-10	0.513923188846915	1.1511723982961	0.38	0.21	1.80952380952381	266	10518	0.398047186098437	0.833958219180739
RPL10	2.15566731253172e-11	2.27931109827242e-10	66.8933471260365	0.36542797260425	0.996	0.982	1.0142566191446	266	10518	59.3509641068073	75.604885053906
RNF145	2.16487302150058e-11	2.28761238054185e-10	0.69676333265812	0.744275760139894	0.477	0.379	1.25857519788918	266	10518	0.673123173272025	1.08629927499372
NDUFC1	2.1672362703399e-11	2.28867740218634e-10	0.257031533715652	-0.999439438795542	0.256	0.411	0.62287104622871	266	10518	0.753900149143849	0.393584175853867
TGM2	2.19415290770479e-11	2.31565412496895e-10	0.0932353336698579	-2.50234650117563	0.102	0.235	0.434042553191489	266	10518	0.795884912062513	0.161579371488155
IGFBP3	2.26966899260168e-11	2.39385575322124e-10	0.0153705696026412	-5.38544059420724	0.015	0.175	0.0857142857142857	266	10518	0.725696644156832	0.0272498105343334
AGAP1	2.28690593591932e-11	2.41053018938412e-10	0.00461659747205778	-4.06435727752517	0.008	0.123	0.0650406504065041	266	10518	0.147748922385222	0.00644282091072511
FOXN3	2.32824334827166e-11	2.45257125258361e-10	0.896776494708197	0.759311832520392	0.568	0.423	1.34278959810875	266	10518	0.868603349533079	1.33327932699823
DYNLL1	2.49217075337228e-11	2.62361566966611e-10	1.89272849410429	-0.561921457133429	0.767	0.732	1.04781420765027	266	10518	3.62112564690976	2.65067870293023
DYNC1LI2	2.53643886787511e-11	2.66855493600866e-10	0.314966171752303	-0.910030609570693	0.305	0.444	0.686936936936937	266	10518	0.908311713866748	0.479823420191036
FRMD4A	2.62126050641796e-11	2.75607751627482e-10	0.0645852343134643	-1.75201069522862	0.079	0.238	0.331932773109244	266	10518	0.356037099335113	0.102477799076139
FAM98A	2.65227298043181e-11	2.7869496918215e-10	0.022819451685159	-2.46390420256266	0.03	0.166	0.180722891566265	266	10518	0.18156197405674	0.0382076008545014
PDCD5	2.66827054384689e-11	2.80201594548498e-10	0.263601454975734	-1.0156394699861	0.248	0.419	0.591885441527446	266	10518	0.866799504638627	0.446371881730504
CBY1	2.67481970544515e-11	2.8071476411527e-10	0.0149473402603679	-2.91530425827052	0.019	0.15	0.126666666666667	266	10518	0.162063149219934	0.0243105002253591
MAGI1	2.72516829764343e-11	2.85821067540416e-10	0.00668667054540117	-4.26217079232837	0.008	0.123	0.0650406504065041	266	10518	0.180248096854145	0.0109618968495396
HNRNPU	2.73133943405425e-11	2.86290488413656e-10	1.8241663773363	0.535399626999841	0.741	0.615	1.20487804878049	266	10518	1.94580173446636	2.66359488553059
NAA38	2.81303731441632e-11	2.94670893866216e-10	0.47402625786834	-0.843001117975809	0.383	0.488	0.784836065573771	266	10518	1.17720481900904	0.728525235707354
PLEKHB2	2.85606757884959e-11	2.98992914671136e-10	0.636787698365702	0.897421496958415	0.459	0.313	1.46645367412141	266	10518	0.597650148146907	1.00173884229262
SMAD1	2.93824611130582e-11	3.07405352140707e-10	0.0476127696609774	-2.21288766274237	0.056	0.192	0.291666666666667	266	10518	0.309626772812199	0.0764678632328889
FAM92A1	2.94657937092607e-11	3.08086311191688e-10	0.0234818626651669	-2.83544151020663	0.023	0.149	0.154362416107383	266	10518	0.162248371072024	0.0450661158018542
CPPED1	2.95208352759821e-11	3.08347945790442e-10	0.340449382268154	1.11889243790695	0.293	0.184	1.59239130434783	266	10518	0.262162787172305	0.552411155615794
LILRA1	2.95273379333854e-11	3.08347945790442e-10	0.0822653656891936	3.21701705243925	0.094	0.013	7.23076923076923	266	10518	0.0261399501633027	0.136912286057717
TMEM43	3.02613565702041e-11	3.1581784118941e-10	0.196649607505718	-1.18842107464076	0.199	0.352	0.565340909090909	266	10518	0.58957703290163	0.318110380608551
CYB5R4	3.06515541070163e-11	3.19692490828337e-10	0.366325042302209	1.1976821642348	0.331	0.181	1.82872928176796	266	10518	0.293962633116695	0.554654682174957
EIF3H	3.14095136502191e-11	3.27395708331852e-10	1.2703616364625	0.576554345386569	0.669	0.53	1.2622641509434	266	10518	1.25062988152537	1.75792890471126
TK1	3.15360111811304e-11	3.2851146502441e-10	0.0243036815954465	-3.11808602580928	0.023	0.124	0.185483870967742	266	10518	0.215318530312374	0.044507564163386
MAP3K1	3.17428628079012e-11	3.30462380625289e-10	0.646721075196186	1.0480535112734	0.462	0.276	1.67391304347826	266	10518	0.568893487158955	1.01679448695742
ALDH7A1	3.24111846674203e-11	3.37212116016056e-10	0.0141621915145074	-2.8060443483621	0.023	0.152	0.151315789473684	266	10518	0.154131276335453	0.0208694842740203
RGMB	3.24519218432237e-11	3.37428049411746e-10	0.00608513943745859	-4.18840047825727	0.008	0.111	0.0720720720720721	266	10518	0.11515082044514	0.0100711856417853
ROCK2	3.37402821948792e-11	3.50608249318603e-10	0.23384369640294	-1.06573464454553	0.229	0.381	0.601049868766404	266	10518	0.69198897612942	0.374353289460635
ALOX5AP	3.38266626893839e-11	3.51289683993196e-10	0.57121201595899	2.20081297157408	0.305	0.123	2.47967479674797	266	10518	0.631379355853825	1.33165503652176
HOXD-AS2	3.40884731944619e-11	3.53791000836929e-10	0.0058096016104654	-3.9500737468281	0.008	0.12	0.0666666666666667	266	10518	0.123802579228766	0.00874394244182254
NAGA	3.41665407983481e-11	3.54383420098837e-10	0.316228201932643	1.22622522397603	0.282	0.159	1.77358490566038	266	10518	0.225155132588987	0.510138831873123
SLC8A1-AS1	3.43295898239038e-11	3.5585601827283e-10	0.0714135826717035	3.79072769326867	0.064	0.009	7.11111111111111	266	10518	0.023166951907702	0.161081908867054
NME4	3.46930032712146e-11	3.59402486648913e-10	0.164498510125584	-1.25652143905207	0.18	0.324	0.555555555555555	266	10518	0.565828456177837	0.24859087497841
MSANTD3	3.54024019780151e-11	3.6652664610715e-10	0.019721774330606	-2.71756916851728	0.026	0.15	0.173333333333333	266	10518	0.161203812695223	0.0327054104042336
PSTPIP1	3.56267561995915e-11	3.68623410040626e-10	0.228288735358682	2.15584183007235	0.207	0.062	3.33870967741935	266	10518	0.137319034128926	0.37741900045945
MBOAT7	3.61662245277331e-11	3.73976036359645e-10	0.442333393780563	1.00756769382605	0.365	0.231	1.58008658008658	266	10518	0.379735467268334	0.711880717092791
CTA-29F11.1	3.68441167628788e-11	3.80752604441843e-10	0.236459713014612	1.43562048082886	0.211	0.119	1.77310924369748	266	10518	0.195995418455794	0.423319479173974
GXYLT2	3.79386073700833e-11	3.91637283305816e-10	0.00723079436370644	-4.81998626101816	0.008	0.128	0.0625	266	10518	0.229695416101441	0.0127571874864085
TJP2	3.79437756418522e-11	3.91637283305816e-10	0.0264258615151982	-2.45311836994583	0.03	0.165	0.181818181818182	266	10518	0.196422018316486	0.0468045339477849
C5orf24	3.91593885899946e-11	4.03937346200763e-10	0.169045411272399	-1.17919919291108	0.165	0.341	0.483870967741935	266	10518	0.556323518785519	0.280311112991719
YBX1	4.02929284725204e-11	4.15376306585458e-10	6.75599882981484	0.409014727644418	0.959	0.819	1.17094017094017	266	10518	5.84339195173948	8.03902025876111
RASSF9	4.04131010606566e-11	4.1636096675427e-10	0.00131632010231653	-5.36409727136928	0.004	0.121	0.0330578512396694	266	10518	0.189960956180704	0.00157496660066591
TIAM1	4.05657215832919e-11	4.17678521131383e-10	0.251543752334641	1.5658231064009	0.244	0.103	2.36893203883495	266	10518	0.176928925016586	0.384238340746806
ZNF385D	4.10199117895926e-11	4.22097641973833e-10	0.00272952060565479	-5.32213844754505	0.004	0.114	0.0350877192982456	266	10518	0.16741345396797	0.00400324057684236
DPT	4.14595335628527e-11	4.26361561353429e-10	0.0341624903596272	-5.22414747809648	0.026	0.206	0.12621359223301	266	10518	1.61271345832267	0.0887559808958292
SPON1	4.24794302541508e-11	4.36584089635782e-10	0.00805595436591311	-4.46686684889564	0.011	0.147	0.0748299319727891	266	10518	0.305137855647528	0.0125064346930902
CYBRD1	4.25782850247919e-11	4.37333893508903e-10	0.248101996337684	-1.79208173793696	0.237	0.352	0.673295454545455	266	10518	1.27662582001287	0.394074953583759
CHEK1	4.29718490019291e-11	4.41107989207644e-10	0.00383861195135182	-4.97097642465326	0.004	0.098	0.0408163265306122	266	10518	0.0956396034979895	0.00665693395957056
TFF3	4.31974728143022e-11	4.43154633014768e-10	0.0195852564247732	-4.27492539650386	0.023	0.175	0.131428571428571	266	10518	0.721295562785506	0.0314227579844602
OGN	4.33937921089479e-11	4.44898344597264e-10	0.0159424182275889	-5.09629353931301	0.019	0.191	0.0994764397905759	266	10518	0.951523732158503	0.0254308332497427
LINC01116	4.40640772852122e-11	4.51496364707581e-10	0.0583133169278744	-1.86686479182394	0.068	0.217	0.313364055299539	266	10518	0.273951079065195	0.106092379354323
BMP2K	4.83166412299456e-11	4.94769438331632e-10	0.593839640707736	1.09279592959059	0.429	0.258	1.66279069767442	266	10518	0.562442237219103	0.954753292740408
ARPC1A	4.86215141428826e-11	4.97589628979828e-10	0.210336829101194	-1.11142309484643	0.218	0.364	0.598901098901099	266	10518	0.614172633487356	0.322086854774967
MSN	5.07856405994188e-11	5.19422366542572e-10	2.34188704524677	0.538255526146272	0.805	0.628	1.28184713375796	266	10518	2.15402437360963	3.26207317004177
BLOC1S6	5.10501857468733e-11	5.21812007579723e-10	0.662739637337354	0.762531552825769	0.485	0.363	1.33608815426997	266	10518	0.629492119109485	0.970545174422299
MAPKAPK3	5.20636958868326e-11	5.31702740813279e-10	0.225291463918797	1.41684804487232	0.233	0.117	1.99145299145299	266	10518	0.178316486138664	0.345391654272736
TUSC3	5.20807967135594e-11	5.31702740813279e-10	0.0162797226644609	-2.88328377952803	0.019	0.142	0.133802816901408	266	10518	0.158612850300904	0.027615449490854
GRK5	5.47680009391534e-11	5.58799071817851e-10	0.020153526392255	-2.6511934917697	0.023	0.159	0.144654088050314	266	10518	0.200607735361456	0.0355510970885163
TBC1D4	5.49571129486481e-11	5.60389981431686e-10	0.199942646271509	1.30807588354085	0.135	0.136	0.992647058823529	266	10518	0.186506992773152	0.484433403048099
LHX6	5.70626292131906e-11	5.81508483339732e-10	0.00448622620006511	-4.34633371453022	0.008	0.114	0.0701754385964912	266	10518	0.16556228250149	0.00653030448893991
UQCRQ	5.72826093046168e-11	5.83398154835802e-10	0.572684278090601	-0.732043934704895	0.436	0.541	0.805914972273567	266	10518	1.38960242705289	0.872096133366941
ECM2	5.76495780646974e-11	5.86781660759783e-10	0.0218794438538275	-3.0989618585877	0.03	0.195	0.153846153846154	266	10518	0.417459366402416	0.0322461005700952
LMBRD1	5.80482032082265e-11	5.90483108056694e-10	0.4805388440018	0.983967389582861	0.402	0.268	1.5	266	10518	0.434174491687879	0.721118103583079
DSE	5.87626045239783e-11	5.9739033112095e-10	0.843891211134014	1.00225349538662	0.53	0.308	1.72077922077922	266	10518	0.751650513406494	1.31933051500865
CCDC25	5.94513279687468e-11	6.04028353838904e-10	0.205579269190898	-1.08295413892771	0.199	0.372	0.53494623655914	266	10518	0.663075764979769	0.333199786866638
SPSB1	5.98785287734222e-11	6.08002908519548e-10	0.0107192502855591	-3.60834346740564	0.011	0.129	0.0852713178294574	266	10518	0.153040644601461	0.0182312402817228
ITGB5	6.00707835138579e-11	6.0958849183594e-10	0.0829024709490953	-1.86806424435541	0.079	0.241	0.327800829875519	266	10518	0.424231600546219	0.166995596341173
MAP3K5	6.07317115323347e-11	6.15925333894897e-10	0.206586495920817	1.69013076857012	0.211	0.084	2.51190476190476	266	10518	0.143830788857548	0.328423220331156
HSPB6	6.1259602627854e-11	6.20906152445344e-10	0.00670448855126238	-4.43717724088341	0.008	0.129	0.062015503875969	266	10518	0.202377057714563	0.0107880857933216
ZNF467	6.1518868998905e-11	6.23159941161074e-10	0.205136354842999	1.61286121334152	0.188	0.086	2.18604651162791	266	10518	0.12343332003929	0.34605793903658
VCL	6.22311184209354e-11	6.29996801951987e-10	0.294012959278711	-1.06461186601481	0.274	0.392	0.698979591836735	266	10518	0.860637593140597	0.471427912070908
RNASE1	6.30615851327474e-11	6.38021525794831e-10	0.628716434284513	-1.69558542035597	0.331	0.472	0.701271186440678	266	10518	4.88628659444446	1.63365377888069
IGLON5	6.52513029035309e-11	6.59780539418577e-10	0.0515666255178755	3.88265077986288	0.053	0.006	8.83333333333333	266	10518	0.0141726252204117	0.108282204530089
NOTCH1	6.55775850811454e-11	6.62682885505817e-10	0.0574802241831325	-1.86739433989197	0.075	0.222	0.337837837837838	266	10518	0.373233216208804	0.0859845741528771
CADPS2	6.56941900438726e-11	6.6346417050289e-10	0.0062473893405699	-4.02917733732173	0.008	0.117	0.0683760683760684	266	10518	0.1343077265898	0.00969878799301526
NFIL3	6.60087544520626e-11	6.66242574822193e-10	0.751563545510906	0.985190444957334	0.47	0.304	1.54605263157895	266	10518	0.67409952141019	1.22319784998202
CSF1	6.8493294470774e-11	6.90906672899337e-10	0.0231363790735557	-2.73641827271496	0.023	0.177	0.129943502824859	266	10518	0.30575565359268	0.0428651496050442
BCL2L14	6.85934209294674e-11	NA	0.0264317207685043	5.90103013757758	0.026	0.001	26	266	10518	0.00186243586938134	0.049611488060282
KIAA0922	6.89262291926438e-11	6.94858690237005e-10	0.13537120041266	1.7797360396495	0.135	0.062	2.17741935483871	266	10518	0.0904133485526056	0.227127529440372
TBX3	6.96811884547417e-11	7.02050446447952e-10	0	-144269501.277085	0	0.098	0	266	10518	0.13346634887462	0
CDC42EP1	6.99077950469281e-11	7.03913552273362e-10	0.0444056246436328	-2.08075279183074	0.049	0.186	0.263440860215054	266	10518	0.225689166423353	0.0762139891632401
MED28	7.18149082645236e-11	7.22685662070766e-10	0.473506462945982	0.903307534297146	0.391	0.276	1.41666666666667	266	10518	0.42228043230266	0.707854865430454
LBH	7.23411122875166e-11	7.27547362767722e-10	0.0242970337670909	-3.15022756242903	0.023	0.207	0.111111111111111	266	10518	0.519303986752591	0.047890853792141
NUDT4	7.28319885563666e-11	7.32048189739766e-10	0.318742308206222	-1.28251391793456	0.286	0.419	0.682577565632458	266	10518	1.26936665683189	0.522022042352433
RASSF8-AS1	7.32116340827245e-11	7.3542632547346e-10	0.00407325540117642	-3.91010381354363	0.008	0.117	0.0683760683760684	266	10518	0.126272534992084	0.00561197859485195
OLFML1	7.36078939940531e-11	7.38967240180488e-10	0.00378839312035018	-5.3389990481378	0.004	0.125	0.032	266	10518	0.198443901206947	0.00651923725034826
ERRFI1	7.435696238266e-11	7.4604377111919e-10	0.033868526407991	-2.52128500878923	0.038	0.174	0.218390804597701	266	10518	0.289967815805268	0.0604776608276004
GNA12	7.46373802890205e-11	7.48412591187886e-10	0.38963427282836	0.989119386104026	0.331	0.229	1.44541484716157	266	10518	0.32478889585704	0.617204935995432
STARD9	7.47508479710381e-11	7.4910553046822e-10	0.0186373424888859	-2.64152520125268	0.023	0.178	0.129213483146067	266	10518	0.293588745957229	0.0290892306970765
TCTN1	7.64268037970307e-11	7.6544662450573e-10	0.00395061081740034	-3.87377190822867	0.008	0.12	0.0666666666666667	266	10518	0.129481930334597	0.00519043332796467
PPP1R9B	7.9327481252789e-11	7.94027177495314e-10	0.335920197166124	1.14284807075515	0.308	0.175	1.76	266	10518	0.235332841694639	0.525019924658437
CUL1	8.0599383788043e-11	8.06280328581098e-10	0.306084268040494	1.04582071235856	0.267	0.199	1.34170854271357	266	10518	0.26787137632523	0.538721648189897
SELENBP1	8.39422616693307e-11	8.39223819152349e-10	0.0095427199249225	-3.5388021049504	0.011	0.154	0.0714285714285714	266	10518	0.251628604604507	0.0161504507342023
PRRC1	8.6299672196726e-11	8.62281813440187e-10	0.0770980341069318	-1.58687907158951	0.094	0.249	0.377510040160643	266	10518	0.337033257693112	0.117418882984426
ZNF428	8.6512274322265e-11	8.63894893084428e-10	0.203376958584589	-1.03633100510448	0.214	0.381	0.561679790026247	266	10518	0.635139514318557	0.316380470428858
ADGRE2	8.71070301223338e-11	8.69319923549485e-10	0.349913869143383	1.91293327662653	0.289	0.093	3.10752688172043	266	10518	0.260409057970275	0.58110525374034
CLTA	8.83180373356942e-11	8.80885043384839e-10	1.02953401695709	-0.575444217038632	0.635	0.642	0.989096573208723	266	10518	2.00581876409651	1.41684378608561
POLR2I	8.84927728463498e-11	8.82106825432977e-10	0.223037291276828	-1.01583115068672	0.229	0.387	0.591731266149871	266	10518	0.685095280616498	0.342612666672502
TNFRSF1A	8.98377141112667e-11	8.94985038632949e-10	0.366683728459575	-0.826133536344758	0.323	0.483	0.668737060041408	266	10518	0.995979113158201	0.592547693423062
IL7R	9.06834365212899e-11	9.02877658666569e-10	1.12633981536431	2.50233381667937	0.376	0.131	2.87022900763359	266	10518	1.80435188140047	4.29570259480904
SERTAD4-AS1	9.17362836279784e-11	9.12821971327073e-10	0.00982755539930502	-3.55373231334037	0.011	0.126	0.0873015873015873	266	10518	0.14803935080322	0.0160530761561691
ZDHHC9	9.29531312404743e-11	9.24385497129947e-10	0.016097529786167	-2.73467388608823	0.023	0.15	0.153333333333333	266	10518	0.157567074221899	0.0239852401701409
CTSB	9.41086716127274e-11	9.35326091143328e-10	2.00448095810465	-1.13783677385258	0.748	0.649	1.15254237288136	266	10518	6.35624111691114	2.95122134315769
EFNA5	9.46143313761484e-11	9.39798588010378e-10	0.00340466296844344	-5.01308488753955	0.004	0.11	0.0363636363636364	266	10518	0.138501503966359	0.00552523860962293
OCIAD2	9.71056772604916e-11	9.63977934286103e-10	0.0711105263719425	-2.28348337528283	0.079	0.231	0.341991341991342	266	10518	0.612689058834721	0.119714914613353
ANGPTL1	9.82098132809939e-11	9.74365985348333e-10	0.00525517385887997	-5.14304106112874	0.008	0.174	0.0459770114942529	266	10518	0.547891809164869	0.0084641806980918
ICAM2	9.86463725854052e-11	9.78122517602555e-10	0.109313330991148	-1.96006736579034	0.128	0.242	0.528925619834711	266	10518	0.62494294268866	0.172271670937309
NOTCH4	1.01183238522848e-10	1.00268789066714e-09	0.00715883344336521	-4.50851811759585	0.008	0.127	0.062992125984252	266	10518	0.229306446488775	0.0120697743595354
CD55	1.04405283744071e-10	1.03401033507471e-09	1.39277929332974	0.908600419951839	0.662	0.397	1.66750629722922	266	10518	1.22781943870276	2.19444780971728
LAMTOR1	1.05184306640865e-10	1.04111500699745e-09	1.28702599226475	0.561330743413261	0.658	0.535	1.22990654205607	266	10518	1.24273696696051	1.89499592329259
DUSP6	1.06117621632181e-10	1.04973764433568e-09	0.402962540926814	-1.3196334406289	0.274	0.425	0.644705882352941	266	10518	1.77160350379663	0.781115317985441
ASGR2	1.08659982963058e-10	1.07425788777178e-09	0.0800167215363843	3.39570123058782	0.083	0.01	8.3	266	10518	0.0205913910947722	0.134561793730953
EIF4B	1.1077001400341e-10	1.09447773929876e-09	1.63231831001035	0.549141055818461	0.741	0.589	1.25806451612903	266	10518	1.63065534150031	2.3410902498286
KRT18	1.11835869199972e-10	1.10436285807645e-09	0.0237386992261226	-3.6809462580783	0.023	0.124	0.185483870967742	266	10518	0.250643741178373	0.0626431044331393
TNFAIP8L2	1.13389692162863e-10	1.11905221616721e-09	0.126950368970775	2.45159055952904	0.132	0.028	4.71428571428571	266	10518	0.0478337813898436	0.227748407866182
HABP4	1.1656959511558e-10	1.14914933660768e-09	0.0121523883508774	-3.15739297563646	0.015	0.131	0.114503816793893	266	10518	0.15996086646266	0.0198119909142174
RAP2A	1.16575436077754e-10	1.14914933660768e-09	0.400442868570546	1.01481008868949	0.335	0.23	1.45652173913043	266	10518	0.360798694454573	0.631945366906661
DAPK3	1.17700668274825e-10	1.15956446002841e-09	0.0545688375518003	-1.88132386426651	0.064	0.205	0.31219512195122	266	10518	0.26890419802032	0.0863175776193814
TNNI2	1.18303190093259e-10	1.16482079761794e-09	0.110526444379149	2.57425677721224	0.105	0.027	3.88888888888889	266	10518	0.0489653451925131	0.193185548886646
GFPT2	1.19007902989309e-10	1.1710766024927e-09	0	-144269501.487373	0	0.092	0	266	10518	0.125487703588632	0
RAB2A	1.19746558379488e-10	1.17765893115669e-09	0.73759086949838	-0.674169409428441	0.523	0.579	0.903281519861831	266	10518	1.52321065593485	1.06110527093996
TUBGCP2	1.21382908730144e-10	1.1930569248063e-09	0.595466634413126	0.840609364731892	0.462	0.311	1.48553054662379	266	10518	0.522937840837421	0.878094705746878
RP11-325F22.2	1.21643189870865e-10	1.19491966501421e-09	0.0597017782078757	3.47143649578609	0.068	0.008	8.5	266	10518	0.0154426819163039	0.0960092102488332
NSUN7	1.22579757675177e-10	1.20341964424595e-09	0.0389754086135585	4.17396378253156	0.045	0.003	15	266	10518	0.00511947529373242	0.0623823015683429
CPD	1.24278745687593e-10	1.21939041236531e-09	0.145788980277971	-1.34364908878171	0.162	0.318	0.509433962264151	266	10518	0.571563576458809	0.229666213146141
TWSG1	1.27852510940984e-10	1.25372677105079e-09	0.0489538411096193	-1.80591909467173	0.056	0.215	0.26046511627907	266	10518	0.270137302580133	0.0841283623883731
ADAMTS18	1.30295479679401e-10	1.27694107363109e-09	0.0219433439042114	-3.34610438995954	0.023	0.152	0.151315789473684	266	10518	0.358120923797108	0.0440303054632717
TCN2	1.3327444980952e-10	1.30537839877236e-09	0.0334738835996518	-2.50179151820591	0.041	0.19	0.215789473684211	266	10518	0.313367396139823	0.0516782072183223
RSL24D1	1.38037524637541e-10	1.35124732813305e-09	1.34417278990117	0.564821143095896	0.695	0.561	1.23885918003565	266	10518	1.4050772669305	1.88853003347609
CPNE2	1.39040470298612e-10	1.36027658253902e-09	0.0446722027011457	-2.10388324992426	0.049	0.187	0.262032085561497	266	10518	0.243640818096363	0.0749365655851721
PPT1	1.42809354279464e-10	1.39633975469775e-09	0.798437988634169	0.826013639432032	0.523	0.348	1.50287356321839	266	10518	0.652407992369409	1.22590986535841
NFKB2	1.47316205472685e-10	1.43957259584014e-09	0.288743728485861	1.33291498328814	0.244	0.139	1.75539568345324	266	10518	0.237484701891909	0.502031636518883
MAST4	1.49603287749764e-10	1.46107641234385e-09	0.0619961510930764	-1.97789584762982	0.068	0.208	0.326923076923077	266	10518	0.355613336943838	0.103568644424732
RDH14	1.57614436991555e-10	1.53842623297075e-09	0.0341045241918372	-2.01951392385133	0.041	0.194	0.211340206185567	266	10518	0.249650439045274	0.0581964588234816
KCNAB2	1.5934033321686e-10	1.55437369537834e-09	0.292741695868263	1.65452426718278	0.267	0.108	2.47222222222222	266	10518	0.22947933777922	0.472620104766606
RNF13	1.59655593487333e-10	1.55654985659763e-09	0.954725422290149	0.776600418273242	0.579	0.409	1.41564792176039	266	10518	0.860302173740869	1.41563389879916
GULP1	1.64980632638082e-10	1.60753777422195e-09	0.00475752853140832	-4.00914927956183	0.008	0.12	0.0666666666666667	266	10518	0.15811429798693	0.00686047691294136
VCAM1	1.65396363366233e-10	1.6106591648225e-09	0.0129040874599471	-3.88156309865295	0.015	0.139	0.107913669064748	266	10518	0.265440317737953	0.0210533670928974
PLCG1	1.67498607592119e-10	1.63019105925102e-09	0.00306717934090672	-4.68937404625688	0.004	0.106	0.0377358490566038	266	10518	0.142346541004728	0.00473052524515116
KCNQ1	1.72267458331284e-10	1.67563842245511e-09	0.157120429301292	2.20485160382335	0.154	0.043	3.58139534883721	266	10518	0.0793877578817744	0.276207876522223
SOX7	1.74111901310966e-10	1.69260424037822e-09	0.0221800785963455	-2.96509560425652	0.03	0.144	0.208333333333333	266	10518	0.240914133817781	0.0338530121889793
RPL24	1.77037096363084e-10	1.72005086834697e-09	14.0854412166616	0.318087338921839	0.97	0.93	1.04301075268817	266	10518	13.6033757416136	16.5899102412994
RAB8B	1.77925724374402e-10	1.72769050131464e-09	0.456646179941404	0.916352007747145	0.361	0.28	1.28928571428571	266	10518	0.46612133062867	0.759296626905359
CTD-2006K23.1	1.78362705675349e-10	1.73093830346778e-09	0.0579221960698479	3.73874475324784	0.064	0.007	9.14285714285714	266	10518	0.0152534841282624	0.0967148247333274
HIVEP1	1.83374109692833e-10	1.77854980831314e-09	0.297341978958049	1.11948992207365	0.237	0.179	1.32402234636872	266	10518	0.25276135799469	0.554449913300909
ZNRF2	1.85011567475511e-10	1.79340145143024e-09	0.275503188789367	1.27773794637809	0.256	0.143	1.79020979020979	266	10518	0.212744058308248	0.456412541671863
FAM171A1	1.87296460594737e-10	1.81450833826892e-09	0.0147652948319115	-2.94879746156002	0.019	0.139	0.136690647482014	266	10518	0.159817348648091	0.0228889382800583
SLC25A19	1.89981253620456e-10	1.83946298660265e-09	0.161679761277868	1.63609587239585	0.15	0.074	2.02702702702703	266	10518	0.0993415644480848	0.295964551334029
UTRN	1.97666162250912e-10	1.91194542254774e-09	0.515256662236105	-0.868477106772468	0.41	0.518	0.791505791505791	266	10518	1.46653135477826	0.77636489887317
CDK4	1.97693752680821e-10	1.91194542254774e-09	0.134498861884847	-1.33202195664218	0.15	0.287	0.522648083623693	266	10518	0.411970695189846	0.212204825864721
FAM129A	1.9842382296835e-10	1.91790765577765e-09	0.700134778799731	0.877050234749257	0.462	0.329	1.40425531914894	266	10518	0.73048441366235	1.15336569866089
TRAPPC2L	2.13246668005384e-10	2.06000185122363e-09	0.267121722078465	-0.912024589887229	0.259	0.421	0.61520190023753	266	10518	0.755220029385696	0.419089407667442
N4BP2	2.15576516268412e-10	2.08131792664861e-09	0.266524508934208	1.18463559731546	0.244	0.159	1.53459119496855	266	10518	0.242635962774367	0.432939868425067
ZNHIT1	2.17139566560239e-10	2.09521069767783e-09	0.555800144989032	-0.690579221136644	0.429	0.543	0.790055248618785	266	10518	1.28658479774893	0.877361000545873
RPL36A	2.25644237569038e-10	2.17603003745904e-09	1.80398050298853	0.525703410448176	0.756	0.626	1.20766773162939	266	10518	1.92657067918495	2.51608207691342
CD93	2.28945074623569e-10	2.20660190073834e-09	0.402202564199339	-1.36021000271037	0.342	0.39	0.876923076923077	266	10518	1.57469599340441	0.626219819206642
KMT2C	2.31285113231516e-10	2.22788386881197e-09	0.779381151592086	0.748243531551571	0.519	0.399	1.30075187969925	266	10518	0.784105569171916	1.17034334708067
CLEC12A	2.3341257145951e-10	2.2470950294557e-09	0.113221212406917	3.42802039106148	0.102	0.013	7.84615384615385	266	10518	0.0322374237100914	0.216538473607134
CFAP97	2.36379821104814e-10	2.2743644781629e-09	0.156787426904121	-1.1546141557796	0.165	0.335	0.492537313432836	266	10518	0.551242148931361	0.247426292891932
C4orf32	2.39538873558626e-10	2.30344727728415e-09	0.0769882506072741	-1.95796775370083	0.086	0.233	0.369098712446352	266	10518	0.4790877289451	0.12133348729182
FOXM1	2.48740600945463e-10	2.39057130766368e-09	0.00441898547184105	-5.04349544474704	0.004	0.087	0.0459770114942529	266	10518	0.0929685602393622	0.00838805529211275
S100Z	2.5067330328883e-10	2.40777554000864e-09	0.0657274699398653	3.46080639902179	0.068	0.008	8.5	266	10518	0.0161825322566173	0.109122749021447
RAB23	2.54544963193821e-10	2.44357376264404e-09	0.00572982942012334	-4.04306098163111	0.008	0.106	0.0754716981132075	266	10518	0.124266656877564	0.00862029955987815
SLC39A14	2.55527577344375e-10	2.45161288127109e-09	0.0212634883717562	-2.50210359083368	0.03	0.15	0.2	266	10518	0.168673299644266	0.0322032375003099
TLR6	2.55877180733012e-10	2.4535730118442e-09	0.104202904797757	2.25301356515401	0.12	0.033	3.63636363636364	266	10518	0.0561376246815421	0.164015523184896
SEMA6A	2.57480706795478e-10	2.46754779508992e-09	0.0193033163782359	-3.08682884923504	0.019	0.172	0.11046511627907	266	10518	0.366571214825845	0.0353904393457058
ADAM15	2.5936804796269e-10	2.48422510374247e-09	0.224686829018652	-1.39559069787046	0.218	0.328	0.664634146341463	266	10518	0.862233854996978	0.369360388210719
FMNL2	2.61373744967149e-10	2.50201647251433e-09	0.017265044704164	-2.74791678554555	0.023	0.151	0.152317880794702	266	10518	0.194360992516695	0.0277898841346327
BLMH	2.61897010887232e-10	2.50461080818029e-09	0.0319396284596878	-2.12337336017187	0.041	0.176	0.232954545454545	266	10518	0.205825962903205	0.0492758210584705
TPST1	2.61941412249579e-10	2.50461080818029e-09	0.0143602964086122	-3.02259634006828	0.019	0.146	0.13013698630137	266	10518	0.196059084926214	0.0218868850232217
PTAFR	2.66034104762993e-10	2.54230441031573e-09	0.385471702340561	1.67838668957953	0.32	0.107	2.99065420560748	266	10518	0.255597020111185	0.638703020410905
GNL1	2.69268782236174e-10	2.57176055251133e-09	0.0880535823441659	-1.48075412569295	0.09	0.256	0.3515625	266	10518	0.354055895199265	0.165525047959321
KCNE5	2.71432064418437e-10	2.5898584663495e-09	0.0246721910013501	4.00292585582551	0.023	0.005	4.6	266	10518	0.00690771430196118	0.0820406887033249
DIP2C	2.71470418419911e-10	2.5898584663495e-09	0.00878110262437382	-3.42240273331509	0.011	0.122	0.0901639344262295	266	10518	0.141224598510975	0.0139869965501864
BIRC5	2.82595774614514e-10	2.69447332023754e-09	0.0174240791252054	-3.81817020717158	0.019	0.107	0.177570093457944	266	10518	0.240496866266141	0.0295120544662041
MKI67	2.95258208803041e-10	2.81361744573823e-09	0	-144269503.025311	0	0.085	0	266	10518	0.242560383431293	0
REPIN1	2.96496088149885e-10	2.82382004765875e-09	0.275329072494831	1.15941366018096	0.263	0.156	1.68589743589744	266	10518	0.196926633572881	0.428548020823185
TSPAN12	3.00413528739647e-10	2.85951682429407e-09	0.00235204862613636	-5.09713942642743	0.004	0.111	0.036036036036036	266	10518	0.164173456911898	0.00326345265711497
TANC1	3.06237695690215e-10	2.9133125236197e-09	0.0132982938933475	-2.93927607979954	0.015	0.136	0.110294117647059	266	10518	0.177524203073431	0.0220887545295775
YIPF5	3.17390839529867e-10	3.01771493034985e-09	0.143963721609307	-1.14300048293379	0.169	0.334	0.505988023952096	266	10518	0.533054610365146	0.21589353589106
TLR7	3.19827035746195e-10	3.03916675611156e-09	0.169672742227595	2.18059257853252	0.165	0.044	3.75	266	10518	0.0821271842011242	0.285554420739923
LGALS3BP	3.20342248938409e-10	3.042350514946e-09	0.0957848866673772	-1.99023850828151	0.105	0.262	0.400763358778626	266	10518	0.662613545805988	0.155879454107078
CTDP1	3.32196881880721e-10	3.15301791303044e-09	0.177726731969245	1.42505253545767	0.192	0.097	1.97938144329897	266	10518	0.129963923618496	0.278613759812636
SRSF5	3.3236834568247e-10	3.15301791303044e-09	2.3922318188631	0.51149744565486	0.838	0.713	1.17531556802244	266	10518	2.57853739395905	3.12636745745833
CSRP2	3.34119777438975e-10	3.16785320709407e-09	0.00846953344126922	-3.75202278927598	0.011	0.121	0.0909090909090909	266	10518	0.185680441312907	0.0136490751224938
COLGALT1	3.38540586810849e-10	3.20796652575084e-09	0.184512996306551	-1.18241836863054	0.169	0.326	0.51840490797546	266	10518	0.576514218671709	0.351396461796527
FAM69B	3.3982580027218e-10	3.21833901480428e-09	0.00509595360264936	-4.15666899891136	0.008	0.106	0.0754716981132075	266	10518	0.146659812765559	0.00746473353792106
ADAM9	3.43886469806078e-10	3.25497025176314e-09	0.178983266209473	-1.13879547605789	0.195	0.35	0.557142857142857	266	10518	0.640741956818889	0.279989313046894
KIF1B	3.46864717279432e-10	3.28132079326638e-09	0.112976436534084	-1.36793757951777	0.117	0.281	0.416370106761566	266	10518	0.416312497046087	0.193716549223973
SLC6A6	3.50065203921682e-10	3.30974301983288e-09	0.613622192364361	1.1477327656433	0.451	0.234	1.92735042735043	266	10518	0.53374942680463	0.940110270991622
FBXL7	3.53008438421181e-10	3.335702569211e-09	0.00375870961556179	-3.82153449504051	0.008	0.113	0.0707964601769911	266	10518	0.123269979346809	0.00500268794070702
PPP5C	3.56767425306739e-10	3.36933710499418e-09	0.0414875575035338	-2.01578485061212	0.049	0.181	0.270718232044199	266	10518	0.229253709390523	0.0691162421593104
ST6GALNAC6	3.59412628521214e-10	3.39242126618738e-09	0.0441812011950997	-1.94206037047726	0.053	0.197	0.269035532994924	266	10518	0.257116240194746	0.0699800361920219
ARHGEF15	3.59633068411517e-10	3.39260558279155e-09	0.0131296858039611	-2.94330078500148	0.023	0.135	0.17037037037037	266	10518	0.204325628084383	0.0179425184654022
SEMA3F	3.60194567516822e-10	3.39600528592354e-09	0.00600934615508231	-4.95767927259992	0.004	0.098	0.0408163265306122	266	10518	0.132218457802366	0.0147441268780449
GPSM2	3.72850873969906e-10	3.51337045639276e-09	0.0251177415505859	-2.5948907681452	0.03	0.155	0.193548387096774	266	10518	0.216587054413326	0.03962342524454
KATNAL1	3.7339897692454e-10	3.51657285239698e-09	0.0152848378624071	-2.68981157112541	0.023	0.141	0.163120567375887	266	10518	0.157747522896148	0.0267453109396456
DOK5	3.96377752966745e-10	3.73090007614072e-09	0.0229273754442998	-2.59507210333094	0.03	0.14	0.214285714285714	266	10518	0.15906446207654	0.0356989010325247
KRT8	3.97904067061313e-10	3.74317998685088e-09	0.00825793937463248	-4.06459097446534	0.008	0.11	0.0727272727272727	266	10518	0.150683607528947	0.0156063463086516
CCDC102A	4.13119165255932e-10	3.88414823191073e-09	0	-144269500.741569	0	0.086	0	266	10518	0.0850523697306147	0
TMEM9	4.14928190024139e-10	3.89898576335426e-09	0.0477244308658553	-1.88855419616816	0.053	0.201	0.263681592039801	266	10518	0.252983627183091	0.0777551128994013
TMEM14A	4.26689541269359e-10	4.0072745238456e-09	0.0448335584024937	-1.83895823470391	0.053	0.203	0.261083743842364	266	10518	0.263432942677808	0.0717528704207578
RPS21	4.33702184805694e-10	4.07086997922676e-09	6.56171588667011	0.36625499220507	0.97	0.861	1.12659698025552	266	10518	6.28202850731216	7.77796923652933
ROBO4	4.4863725149639e-10	4.20871590487113e-09	0.0609988296512995	-2.22877084283694	0.064	0.185	0.345945945945946	266	10518	0.404351362397891	0.102549148764474
FAM127B	4.54497354327009e-10	4.26132277910376e-09	0.0764411892574182	-1.55070888770032	0.083	0.24	0.345833333333333	266	10518	0.318883882669105	0.121974263469998
CYB5A	4.5592440038791e-10	4.27233042450069e-09	0.126593324567789	-1.23297937132484	0.128	0.319	0.401253918495298	266	10518	0.512400406172742	0.217824706241776
ZEB2-AS1	4.6728445799178e-10	4.3736667057532e-09	0.0943180067128158	2.77472253841962	0.09	0.019	4.73684210526316	266	10518	0.035112237270372	0.165283823773367
ARF4	4.6728809768736e-10	4.3736667057532e-09	0.557974587797939	-0.826637355832324	0.425	0.507	0.838264299802761	266	10518	1.35056215786513	0.857032211543308
RNASEH2C	4.67515598950878e-10	4.3736667057532e-09	0.247620391792933	-0.977281463916033	0.244	0.389	0.627249357326478	266	10518	0.680483801033822	0.394133195282046
TSKU	4.71447378443216e-10	4.40800688393807e-09	0	-144269500.873779	0	0.083	0	266	10518	0.0741956323551032	0
FPR3	4.8162757897171e-10	4.50069911373342e-09	1.05874428974478	1.61538660690055	0.583	0.151	3.86092715231788	266	10518	0.650696678113234	1.65736201385203
JMJD1C	4.82201617215919e-10	4.50357107760398e-09	1.09094742611845	0.630013047853522	0.579	0.51	1.13529411764706	266	10518	1.25872844070579	1.7769244782166
WASL	4.82500823916168e-10	4.50387446802013e-09	0.125668206214542	-1.25617935759327	0.135	0.299	0.451505016722408	266	10518	0.424752701414467	0.218942734649584
YIF1A	5.23193173726173e-10	4.88101653676252e-09	0.235309531421577	-1.14117411141878	0.244	0.346	0.705202312138728	266	10518	0.647948453315951	0.36847569197601
KLHDC8B	5.25071228917502e-10	4.89583256294916e-09	0.0100719167578436	-3.15269027885788	0.015	0.136	0.110294117647059	266	10518	0.183596092968957	0.0145684400482157
CBR1	5.30391601644925e-10	4.94271113983235e-09	0.093418305717714	-1.51592704835277	0.098	0.251	0.390438247011952	266	10518	0.382880816696395	0.17047040248499
RASGRP4	5.34588812644986e-10	4.97907704926819e-09	0.104210045111004	2.47886879436389	0.12	0.025	4.8	266	10518	0.0429502580966267	0.159251439321342
TBC1D22A	5.36068335518754e-10	4.99010469325782e-09	0.324830897874794	1.06731003465671	0.305	0.186	1.63978494623656	266	10518	0.265518479864289	0.499928614811632
FAM107A	5.36456293805393e-10	4.99096472572885e-09	0.00272531156943545	-5.28392137974796	0.004	0.098	0.0408163265306122	266	10518	0.153966374666641	0.00399457797468719
S1PR4	5.37894446117905e-10	5.00158899622629e-09	0.209806893862083	2.382843763412	0.199	0.053	3.75471698113208	266	10518	0.141692909186575	0.368255814587804
IFT22	5.4158145793884e-10	5.03310098995886e-09	0.0308498147023004	-2.21708695405862	0.038	0.164	0.231707317073171	266	10518	0.172010540621065	0.0493968180887034
GPR141	5.43497993926445e-10	5.04813373236631e-09	0.0431036870218982	4.12856079853564	0.049	0.004	12.25	266	10518	0.00927925594008976	0.0757945352307661
ZYX	5.48664095782361e-10	5.09331606453048e-09	0.846988594303117	0.710911888481775	0.538	0.381	1.41207349081365	266	10518	0.777566886752285	1.23484798836658
CHID1	5.50416355428726e-10	5.10677504273047e-09	0.125920341375121	-1.37379361816755	0.124	0.276	0.449275362318841	266	10518	0.392727882340698	0.210509563664928
CDA	5.52073426578287e-10	5.11684719810795e-09	0	-144269501.448613	0	0.087	0	266	10518	0.123892586250192	0
GOLGA3	5.52107994489677e-10	5.11684719810795e-09	0.117092526254166	-1.31801158919466	0.135	0.282	0.478723404255319	266	10518	0.435386585933147	0.180392752613061
HMOX2	5.53252223619175e-10	5.12463908284882e-09	0.0617262638108458	-1.67224534167931	0.075	0.217	0.345622119815668	266	10518	0.277648143519053	0.0968457905265344
TYK2	5.65455403568014e-10	5.23480260123327e-09	0.262386875727062	1.21128201173088	0.259	0.143	1.81118881118881	266	10518	0.211674415727723	0.403275558392673
ARID3A	5.69604513177957e-10	5.27032427919068e-09	0.192256203893393	1.4800815360616	0.192	0.094	2.04255319148936	266	10518	0.134790056280039	0.310708069252297
STARD7	5.77426283841086e-10	5.33977011442529e-09	0.516585496433499	0.812200515546111	0.398	0.303	1.31353135313531	266	10518	0.492756535347666	0.853837268711152
PLEKHA2	5.88203872210786e-10	5.43645899625141e-09	0.411750137725196	1.38408099076531	0.353	0.162	2.17901234567901	266	10518	0.356287481986928	0.645463886127986
ST8SIA4	5.88926090845042e-10	5.44015643873599e-09	0.423504903678746	1.3248940555475	0.353	0.165	2.13939393939394	266	10518	0.347795262833431	0.679279054414003
PLXNA2	6.00400192679642e-10	5.54311517418723e-09	0.0251725037287693	-2.32444319156717	0.038	0.157	0.24203821656051	266	10518	0.194709115808759	0.0375522448667761
ASPN	6.02897503413269e-10	5.56312964078495e-09	0.0296860961677967	-5.07220383516923	0.026	0.209	0.124401913875598	266	10518	2.31245795179737	0.0826909724931628
CLEC4E	6.08654085322575e-10	5.61318016644293e-09	0.176928902692925	2.7848653027129	0.154	0.029	5.31034482758621	266	10518	0.0815378893731983	0.315795976563473
PWWP2B	6.27565497870415e-10	5.78442740013091e-09	0.119254466791029	1.77968785167243	0.135	0.054	2.5	266	10518	0.0694456662078097	0.180614974428286
HDAC7	6.32265065103231e-10	5.82456513329687e-09	0.21730429599153	-1.05126862853862	0.222	0.371	0.598382749326146	266	10518	0.714889490227329	0.33850795953513
BOC	6.52278768161842e-10	6.00565936705609e-09	0.00758836056492518	-4.56867600349859	0.008	0.131	0.0610687022900763	266	10518	0.239354437414627	0.0133992891143025
BANP	6.53022126099938e-10	6.00922704159321e-09	0.185145621890157	1.3907139555881	0.18	0.104	1.73076923076923	266	10518	0.151210465115011	0.307361621464759
TEAD2	6.67808010390328e-10	6.13942569240528e-09	0.0092247527613607	-3.01926440999773	0.015	0.128	0.1171875	266	10518	0.142371160220921	0.0127854653398244
NEURL1B	6.67897962628716e-10	6.13942569240528e-09	0.0180253873090424	-3.66410887813637	0.019	0.152	0.125	266	10518	0.330147885623398	0.0339410513494102
PRAF2	6.71451331606581e-10	6.16873078645741e-09	0.0299558613405666	-2.28236727589559	0.034	0.159	0.213836477987421	266	10518	0.178272045997484	0.0486039650117536
GPC6	6.80935046653248e-10	6.25245742130872e-09	0.00473865760736358	-4.19083402280959	0.004	0.107	0.0373831775700935	266	10518	0.150331438578292	0.00946105049030231
AKR1C3	6.84021939200386e-10	6.2773882963792e-09	0.106880427848769	-1.5863154971852	0.105	0.279	0.376344086021505	266	10518	0.545029817314136	0.181159498200727
TUBB6	6.8794428341177e-10	6.30995500797998e-09	0.321937129229726	-1.07053936065636	0.289	0.375	0.770666666666667	266	10518	0.80250842956573	0.521443362364827
BOD1	6.93029231751223e-10	6.35314419508749e-09	0.0675088989526771	-1.55979539349692	0.079	0.236	0.334745762711864	266	10518	0.298638172917697	0.106122297740447
DAB2IP	6.93461211596421e-10	6.35365492079065e-09	0.00834915080172327	-3.78424068494914	0.008	0.111	0.0720720720720721	266	10518	0.122403346126084	0.0152448035381725
PCDH1	7.00491742170584e-10	6.41458978215428e-09	0.0066459111770627	-3.97137274863354	0.008	0.104	0.0769230769230769	266	10518	0.123014878952371	0.0106837654392205
FARP1	7.02472979020905e-10	6.42924592073008e-09	0.0738341924623394	-1.55326744115408	0.086	0.237	0.362869198312236	266	10518	0.342679156894485	0.1197247971217
MKRN1	7.11294564814373e-10	6.50645721638976e-09	0.431428415687834	0.916698485560506	0.376	0.257	1.46303501945525	266	10518	0.406804363998532	0.652688107748633
CDKN1C	7.17703697776156e-10	6.56152931274942e-09	0.080254133664369	-1.88871319956293	0.09	0.265	0.339622641509434	266	10518	0.622108611679537	0.130201215447001
GNB2L1	7.23791281659573e-10	6.61360366996946e-09	11.1978109998084	0.310216644565551	0.977	0.907	1.07717750826902	266	10518	10.5185538805825	12.9677332775817
ITPR3	7.38439220353145e-10	6.74379917516669e-09	0.0230105129071358	-2.52934826241219	0.026	0.145	0.179310344827586	266	10518	0.198946945471119	0.0401565746942347
ARSJ	7.50860069473043e-10	6.85352601790368e-09	0	-144269500.944686	0	0.077	0	266	10518	0.0695584923488223	0
MSLN	7.65501670746198e-10	NA	0.0390972649766079	6.39336853002731	0.034	0	Inf	266	10518	0.00265141124166116	0.0847124843038103
TUBA1A	7.72353500647395e-10	7.04590016852075e-09	1.01872218543601	-0.775888759960226	0.568	0.598	0.949832775919732	266	10518	2.63388953170463	1.66109014580716
DIAPH1	7.76898171444247e-10	7.08353267980969e-09	0.705605502205229	0.74448439121345	0.496	0.339	1.46312684365782	266	10518	0.627530021697986	1.06954745063115
STAG2	7.79131925480623e-10	7.10006567386174e-09	0.682099178193759	0.70803646602035	0.477	0.39	1.22307692307692	266	10518	0.700441537893863	1.05793409013731
ACTR3	7.85060827477871e-10	7.1502357782046e-09	1.56841387687704	0.54686637232961	0.677	0.568	1.1919014084507	266	10518	1.6553923447161	2.38843456426539
CPM	7.88774454499848e-10	7.18018622031506e-09	0.67781830127751	1.53196071089449	0.429	0.155	2.76774193548387	266	10518	0.532721799080966	1.20391261548677
MORN2	7.95150514560236e-10	7.23432736468973e-09	0.0380340371305179	-2.05600207279817	0.045	0.176	0.255681818181818	266	10518	0.180396475802956	0.062316557466399
RP11-147L13.2	7.99309660560436e-10	7.26825144223130e-09	0.0573123838300302	3.02029734420443	0.071	0.011	6.45454545454545	266	10518	0.0191228714956494	0.0864301048565798
ITGA11	8.12302259684299e-10	7.38241978311576e-09	0.00243917877319322	-5.41302174721247	0.004	0.116	0.0344827586206897	266	10518	0.212848714100489	0.00342772134004111
TMED3	8.14237876935449e-10	7.3960305486455e-09	0.15533186073736	-1.35244075782072	0.169	0.274	0.616788321167883	266	10518	0.461518595875547	0.242291683511773
SNRK	8.22475673936633e-10	7.46684098392149e-09	0.150830937837851	-1.31919067227322	0.158	0.328	0.481707317073171	266	10518	0.677643693899956	0.2476136428503
SECTM1	8.3697434838781e-10	7.59438411976172e-09	0.199695862752923	1.77065261485087	0.192	0.071	2.70422535211268	266	10518	0.123456831747889	0.324328688202158
GPR160	8.42133186158248e-10	7.63708967855434e-09	0.150848275078316	1.7492160994689	0.147	0.062	2.37096774193548	266	10518	0.0961184086916836	0.273787410316472
RANBP1	8.50117014409998e-10	7.70535475326206e-09	0.540075799081938	-0.87108470390994	0.44	0.481	0.914760914760915	266	10518	1.20881003031567	0.796231837847937
RPS4X	8.5246055743742e-10	7.72245116571259e-09	21.3165533229287	0.340035508715963	0.989	0.943	1.04878048780488	266	10518	19.2839520145571	23.894238393681
KIF3B	8.68468094527867e-10	7.8632451711515e-09	0.0344068120082839	-1.97120358358017	0.038	0.183	0.207650273224044	266	10518	0.216471552278584	0.0596339652046733
LMF2	8.76586984567892e-10	7.93250151201148e-09	0.145524230733685	-1.22698664265825	0.154	0.304	0.506578947368421	266	10518	0.469864996656506	0.241175517737457
HK2	8.83472708520029e-10	7.99053034604671e-09	0.115955421224386	2.0371911733219	0.124	0.041	3.02439024390244	266	10518	0.0684333222112922	0.187888255509457
BOK	8.98972713707717e-10	8.12636683279899e-09	0	-144269500.751957	0	0.081	0	266	10518	0.0849556897786584	0
C1orf198	9.03429583165215e-10	8.16228568289343e-09	0.00915407321198636	-3.31952495450305	0.011	0.119	0.092436974789916	266	10518	0.137109855116764	0.0143549100172792
EXTL2	9.17385104563863e-10	8.2839384361847e-09	0.0175247149869469	-2.6434338559151	0.023	0.14	0.164285714285714	266	10518	0.154387097333457	0.0278898550865994
BCL2	9.3690164420704e-10	8.45565000752542e-09	0.343543625200823	1.72332541731389	0.308	0.115	2.67826086956522	266	10518	0.298579669032439	0.540401305461267
DYNC1I2	9.38547870225693e-10	8.46598255161915e-09	0.312013487175382	-0.847384766392437	0.293	0.428	0.684579439252336	266	10518	0.793572546437903	0.479746916639378
CEP170	9.86075576370166e-10	8.8899477750062e-09	0.669935970725478	0.750732745123576	0.474	0.34	1.39411764705882	266	10518	0.586642966432153	1.02876778004108
PYCR1	9.88626121013816e-10	8.90818606160048e-09	0.00797379900715245	-3.69017091318989	0.008	0.098	0.0816326530612245	266	10518	0.107531378847673	0.01485752180191
GPRC5B	9.93487042500619e-10	8.94721183982157e-09	0.00274816226693519	-3.98292457915795	0.008	0.111	0.0720720720720721	266	10518	0.149008268507195	0.00331341532259375
AKIRIN1	9.9556501360568e-10	8.96114649240166e-09	0.53504083000173	0.830075070736827	0.436	0.294	1.48299319727891	266	10518	0.486999015857692	0.79471309821233
ITGA9	1.00890644288369e-09	9.0763954153085e-09	0.018488876146511	-2.85738806879212	0.023	0.149	0.154362416107383	266	10518	0.221301364047331	0.0340915101959299
POLR2F	1.02587942604499e-09	9.22417464760157e-09	0.282154426241713	-0.914749636665047	0.282	0.401	0.703241895261845	266	10518	0.699721353809397	0.425687404912921
MB21D2	1.03046366096318e-09	9.26046268175851e-09	0.126466885130311	1.75390797651498	0.135	0.055	2.45454545454545	266	10518	0.0642881906759023	0.209632125206574
RPL30	1.04156355214804e-09	9.35523518168715e-09	26.4885002835815	0.365196077146681	0.977	0.951	1.0273396424816	266	10518	24.6956299888341	30.7418601441341
TET1	1.06536393810868e-09	9.5639210307832e-09	0	-144269500.840041	0	0.086	0	266	10518	0.104892583786766	0
SOX13	1.07627336878888e-09	9.65672269148191e-09	0	-144269500.820995	0	0.085	0	266	10518	0.111261323891848	0
ST3GAL6	1.08578858310533e-09	9.73692300282345e-09	0.160814398573528	1.6607461559329	0.165	0.067	2.46268656716418	266	10518	0.0988058091453226	0.253505465689874
BCAP29	1.09889773762312e-09	9.8492501048323e-09	0.219091939920421	-0.932436803524404	0.214	0.383	0.558746736292428	266	10518	0.661524476107574	0.358610214924106
ANKRD12	1.10206661116441e-09	9.87241209343358e-09	1.13488534740689	0.695047009763938	0.602	0.508	1.18503937007874	266	10518	1.35809222071359	1.79227679379307
GUCY1B3	1.10629067207078e-09	9.90499697167933e-09	0.0191936494761846	-2.93332848168675	0.026	0.142	0.183098591549296	266	10518	0.238088831899724	0.0284471012451376
PNKD	1.17357395610984e-09	1.0501838803853e-08	0.20569479310563	-0.955519299029277	0.203	0.394	0.515228426395939	266	10518	0.663731049245688	0.344316428017149
ARHGAP5-AS1	1.17899727060799e-09	1.05447817327789e-08	0.0600540669026264	2.74426908530899	0.071	0.014	5.07142857142857	266	10518	0.0174802864795751	0.0942040316287999
EGR1	1.18244688056814e-09	1.05700360112618e-08	0.91711899108978	-1.27242783338972	0.391	0.576	0.678819444444445	266	10518	6.77646176467679	2.62106907338075
SLC2A10	1.18633347669883e-09	1.05991677711833e-08	0.00423400893277193	-4.57151374439818	0.004	0.098	0.0408163265306122	266	10518	0.099075404808929	0.00780727265985804
PTTG1IP	1.21623927054216e-09	1.08606114872422e-08	0.435581020730376	-0.736655915425208	0.376	0.492	0.764227642276423	266	10518	1.07414336411682	0.656262925108869
SLC12A2	1.2368033149461e-09	1.10384042157399e-08	0.0633853923372942	-1.94952667660358	0.083	0.203	0.408866995073892	266	10518	0.385165108002433	0.0946921861069323
MAN1C1	1.24681240919701e-09	1.11218564932386e-08	0.0173594876166625	-2.69920237573861	0.026	0.152	0.171052631578947	266	10518	0.222768504939141	0.0252302914666893
FYB	1.24932744297321e-09	1.11384071816503e-08	0.999304825139057	1.42293693710184	0.545	0.224	2.43303571428571	266	10518	0.985718882823872	1.65781419160979
PGM3	1.25126231541088e-09	1.11497706902523e-08	0.0438257444361638	-1.92218645606378	0.049	0.181	0.270718232044199	266	10518	0.217464931210015	0.0716937912135495
TLE2	1.27818055956392e-09	1.138362707215e-08	0	-144269500.844558	0	0.087	0	266	10518	0.1165506368761	0
HIST1H4C	1.30278960251858e-09	1.15966817227879e-08	0.183931499244419	-1.71797020687507	0.18	0.258	0.697674418604651	266	10518	0.654288010712377	0.296487669392488
TGFB3	1.31942790969008e-09	1.17385983577591e-08	0.0175796050391255	-2.98448128404314	0.019	0.138	0.13768115942029	266	10518	0.244073132680876	0.0295020575464553
CAMK2N1	1.32592682036262e-09	1.17902055232455e-08	0.0217404394553908	-2.96747399194849	0.023	0.156	0.147435897435897	266	10518	0.293684174203997	0.0380950970010459
LRP3	1.33135861596647e-09	1.18322745206367e-08	0.00433338106816161	-3.90625348542388	0.008	0.111	0.0720720720720721	266	10518	0.148201964146458	0.0061657120562524
FABP4	1.35691381693171e-09	1.20530492965328e-08	0.169952705481274	-2.95983912340758	0.128	0.314	0.407643312101911	266	10518	6.69702773161411	0.66252638920495
FAM127C	1.38105507704859e-09	1.22610389227353e-08	0.00852950403039787	-3.27674595460121	0.011	0.116	0.0948275862068965	266	10518	0.110751671701932	0.0129505946251989
ABCA8	1.40827979962605e-09	1.24961706234816e-08	0.0058958419994779	-5.92630280777484	0.008	0.173	0.046242774566474	266	10518	0.687916918904285	0.00940910598492905
SPIRE1	1.43078988055986e-09	1.26892426066879e-08	0.00826070653723598	-3.2837910459905	0.011	0.117	0.094017094017094	266	10518	0.128210580364528	0.0128284946997958
LYST	1.43854889054306e-09	1.27513577772757e-08	0.530408921479101	0.993130807518479	0.38	0.272	1.39705882352941	266	10518	0.573521308758586	0.90026639419351
UROD	1.45580278859233e-09	1.2897526698935e-08	0.0973760226755114	-1.42232581429798	0.117	0.262	0.446564885496183	266	10518	0.382117479225853	0.147905015132908
RPS6KA4	1.49505176289997e-09	1.32383031296953e-08	0.258082928043833	1.16079646647801	0.256	0.142	1.80281690140845	266	10518	0.185389406362979	0.404218582539858
EHBP1L1	1.53456614508375e-09	1.35810712399812e-08	0.553564914443074	0.886638176738226	0.436	0.293	1.48805460750853	266	10518	0.582227995966864	0.854770392465823
EPDR1	1.56634753914647e-09	1.38550783373637e-08	0.00638081558258108	-3.9338687646508	0.008	0.104	0.0769230769230769	266	10518	0.121377101318986	0.0100041275749793
MRPL51	1.58440837710834e-09	1.40074973067285e-08	0.439607020160114	-0.78811779565992	0.372	0.465	0.8	266	10518	1.02710014756583	0.67778965421715
PTGFR	1.60232534358737e-09	1.41584854797574e-08	0.00188820551391111	-5.5523435650986	0.004	0.116	0.0344827586206897	266	10518	0.22089725857565	0.00244990074139834
FRAT2	1.64581563315498e-09	1.45351688187526e-08	0.153756741993587	1.57297433796798	0.154	0.073	2.10958904109589	266	10518	0.10144322274472	0.259947145185463
TSHZ3	1.66623260435636e-09	1.47077907773976e-08	0.00585267344563589	-3.72752389258456	0.008	0.108	0.0740740740740741	266	10518	0.118142892051455	0.00884131796289871
NAGLU	1.69004490429988e-09	1.49101871755527e-08	0.0569438329138308	-1.6619661340334	0.06	0.221	0.271493212669683	266	10518	0.296887030579384	0.0973945561418429
GLT8D2	1.70454619732578e-09	1.50302700198659e-08	0.0142806166016745	-3.18506203398561	0.019	0.139	0.136690647482014	266	10518	0.220097543028445	0.0223255605979449
SRGAP2C	1.72213901684742e-09	1.51774736109006e-08	0.397303558131214	0.910967998138162	0.335	0.242	1.38429752066116	266	10518	0.362264565640518	0.656227737534498
ADAMTS4	1.72427051852327e-09	1.51883317557559e-08	0.00777293436644211	-4.17665560810445	0.011	0.119	0.092436974789916	266	10518	0.233294307440388	0.0123666404740954
PAIP2	1.72679175769222e-09	1.51977204160647e-08	0.992680211042434	0.615717248442643	0.609	0.48	1.26875	266	10518	1.03085285590926	1.43282773229815
MFAP4	1.72713641350398e-09	1.51977204160647e-08	0.0187739443482176	-4.7797418559119	0.023	0.178	0.129213483146067	266	10518	0.837965285241355	0.0292440912951641
PTN	1.7603533329404e-09	1.54819408229331e-08	0.00632653524893123	-5.84182844260883	0.008	0.137	0.0583941605839416	266	10518	0.491352203932062	0.010587942045737
FNDC4	1.76885105029816e-09	1.55485782588937e-08	0.00316573897190109	-4.59465918070827	0.004	0.094	0.0425531914893617	266	10518	0.0908558946596485	0.004955337888274
ATP9A	1.77322309598066e-09	1.55788996871641e-08	0.00167667828223816	-4.5340200656077	0.004	0.096	0.0416666666666667	266	10518	0.110377081420544	0.00211076164299805
HNRNPH1	1.82250695059595e-09	1.60035633737718e-08	2.31563399540878	0.494552477489583	0.786	0.705	1.11489361702128	266	10518	2.73397509020359	3.48263147347731
SMAD9	1.82599615970878e-09	1.60258685825584e-08	0.0077612434787151	-3.34955274160162	0.008	0.115	0.0695652173913043	266	10518	0.132399470052192	0.0136388606349332
SERPINB8	1.83652771862066e-09	1.61099257437031e-08	0.241213091917403	1.252351436061	0.241	0.124	1.94354838709677	266	10518	0.157073081666224	0.376934532364222
SUSD6	1.86920785925207e-09	1.63880809508465e-08	0.445310295044234	0.948776326454877	0.38	0.236	1.61016949152542	266	10518	0.384957345443885	0.675638312183682
XRN2	1.88934340551599e-09	1.65560211445475e-08	0.944939387381998	0.5919530177836	0.575	0.458	1.25545851528384	266	10518	0.956271607236123	1.40324494335941
CD244	1.92110298613188e-09	1.68255938920243e-08	0.0593424397349347	3.3384874383617	0.071	0.008	8.875	266	10518	0.0158980807448544	0.0920280765718718
NIPBL	1.95945088111506e-09	1.71525596570808e-08	0.647519456094332	0.716220164808769	0.455	0.376	1.21010638297872	266	10518	0.702206908718447	1.02433533944951
PLEC	1.9708222740469e-09	1.72431631707544e-08	0.534825484877669	-0.728066221952783	0.387	0.514	0.752918287937743	266	10518	1.31895492672106	0.898436659024319
C19orf60	1.97529110525203e-09	1.72733120679885e-08	0.499553832995356	-0.697310711789556	0.398	0.519	0.766859344894027	266	10518	1.17146583845577	0.78434503570815
SLC25A5	1.99609856409361e-09	1.74462320669176e-08	2.21808771954677	0.526269095469332	0.808	0.589	1.37181663837012	266	10518	1.96368511988455	2.98108608423922
MIF4GD	2.01185889481376e-09	1.75748832373643e-08	0.282250167825988	1.1468710811249	0.263	0.156	1.68589743589744	266	10518	0.212247079133774	0.445053315786546
EDNRA	2.02491313368092e-09	1.76797741340931e-08	0.00690961706321946	-4.21487311253565	0.008	0.134	0.0597014925373134	266	10518	0.339053207472377	0.011345451304377
CEBPB	2.02780628816682e-09	1.76958847452119e-08	2.91351269796355	0.831291809194739	0.756	0.524	1.44274809160305	266	10518	3.01158019675146	4.69958190316185
CYYR1	2.08553752200262e-09	1.81902823329216e-08	0.0150324729430613	-2.94994426446404	0.023	0.139	0.165467625899281	266	10518	0.236119718724547	0.0216283526225795
SORBS2	2.12789207767958e-09	1.85501216436229e-08	0.0119798371110191	-3.40550108153518	0.019	0.14	0.135714285714286	266	10518	0.304713892851296	0.0168972649275255
CASKIN2	2.13755430029451e-09	1.86247378301202e-08	0.00718874830093541	-3.41493400604756	0.011	0.114	0.0964912280701754	266	10518	0.149583154096408	0.0103869097229996
ATP6V0D1	2.15151785277718e-09	1.87367356688991e-08	0.913522936372878	0.696233270985239	0.579	0.408	1.41911764705882	266	10518	0.85509816237382	1.33885951528854
BCL2L11	2.1544027011193e-09	1.87521876345879e-08	0.33135592691576	1.32495809603249	0.282	0.147	1.91836734693878	266	10518	0.29794008381482	0.543331489071019
MUM1	2.19061820805723e-09	1.90575883880754e-08	0.0752119902711321	-1.5492199194862	0.079	0.228	0.346491228070175	266	10518	0.328656532939658	0.138302770020784
ADGRG1	2.19473463582353e-09	1.90835680023255e-08	0.0156561408127713	-2.8677271319399	0.023	0.123	0.186991869918699	266	10518	0.170691024279513	0.0233747129841139
CNPPD1	2.22635969295078e-09	1.93485896938584e-08	0.293560625087055	1.07925456561899	0.282	0.167	1.68862275449102	266	10518	0.222042899496382	0.458279466379152
FBLN7	2.23561112182327e-09	1.94189966065369e-08	0.00551802149738001	-3.36457379258072	0.011	0.112	0.0982142857142857	266	10518	0.131091651204674	0.00717299203617454
TRIB2	2.26208801717943e-09	1.96388782817953e-08	0.0243688078763207	-2.53246490773601	0.026	0.143	0.181818181818182	266	10518	0.193541900516953	0.0434778061453643
COL8A1	2.26375684823401e-09	1.96432672863718e-08	0.0115582336025373	-3.60405012529325	0.015	0.126	0.119047619047619	266	10518	0.247367147861433	0.01809436541949
KIAA0355	2.29164268399901e-09	1.9875027407297e-08	0.118702566497555	-1.38276635016307	0.124	0.276	0.449275362318841	266	10518	0.502317668300836	0.21433227998786
TPX2	2.29800702992031e-09	1.99199931761983e-08	0.00833414099435026	-4.36199112743292	0.011	0.084	0.130952380952381	266	10518	0.15932820741082	0.012342186199078
SEC62	2.30140487184928e-09	1.99392112191108e-08	0.610381887359075	-0.60583182223695	0.459	0.588	0.780612244897959	266	10518	1.47625362973783	0.933139033132344
CYP1B1	2.38803703878374e-09	2.06791761214884e-08	0.0634670893910712	-2.93409564104829	0.056	0.226	0.247787610619469	266	10518	1.05169369391178	0.128542680323189
TMEM54	2.39339725837062e-09	2.07149698128376e-08	0.00607335262018727	-3.76243684402906	0.008	0.103	0.0776699029126214	266	10518	0.102273207793318	0.00930466115376185
ARAP2	2.42212859096417e-09	2.09529013253181e-08	0.183502656424352	2.26925523067698	0.154	0.054	2.85185185185185	266	10518	0.141127273903807	0.340257107046047
PNRC1	2.42675305113202e-09	2.0982156692993e-08	5.34721891348618	0.603969722069876	0.917	0.763	1.20183486238532	266	10518	5.28833168428383	7.60025384612013
PRELP	2.45987689444006e-09	2.12576669598336e-08	0.0138416022610424	-4.98952768930073	0.015	0.164	0.0914634146341463	266	10518	0.644998226951801	0.0232761108495603
FAM101B	2.53123091338712e-09	2.18631024058593e-08	0.0620001759230724	-1.73323765493674	0.075	0.207	0.36231884057971	266	10518	0.354036201551478	0.0998256234241256
FAM171B	2.54379061317485e-09	2.19603518885841e-08	0.0159423542885733	-2.68476954967278	0.023	0.136	0.169117647058824	266	10518	0.167180665997052	0.0232905083356357
TPK1	2.58832376942988e-09	2.2333385370768e-08	0.144395173969201	1.57449665423024	0.154	0.071	2.16901408450704	266	10518	0.0978789836481333	0.231148402731647
GLIS2	2.60765237646237e-09	2.24886711077342e-08	0.00243917877319322	-4.8669048945837	0.004	0.101	0.0396039603960396	266	10518	0.141750206080157	0.00342772134004111
ANXA5	2.66644111449864e-09	2.29839329552956e-08	2.43234413726788	-0.480882860647548	0.812	0.75	1.08266666666667	266	10518	4.35260027933005	3.31515646895852
AP3S1	2.69671859476107e-09	2.32330562199671e-08	0.273457626072966	-0.877845885820181	0.256	0.408	0.627450980392157	266	10518	0.74569027664778	0.436629632594263
IQGAP2	2.72374968185443e-09	2.3453970998365e-08	0.617884606949318	1.47045790473702	0.436	0.157	2.77707006369427	266	10518	0.484625778785393	0.985920566020496
CLPP	2.79431094462988e-09	2.40493040830887e-08	0.131392250745445	-1.21332826122184	0.143	0.284	0.503521126760563	266	10518	0.419662583522536	0.207670986205921
RPL13A	2.82967339257093e-09	2.43412454951364e-08	18.4147553839656	0.33304581229479	0.989	0.949	1.04214963119073	266	10518	17.3607479119569	21.2480638318042
MKNK2	2.83599776261975e-09	2.43678417370839e-08	0.35025560450115	1.06798745864157	0.32	0.191	1.67539267015707	266	10518	0.316013999055206	0.544423931279027
TSPAN6	2.83634439016108e-09	2.43678417370839e-08	0.0141790538633972	-2.58549784269019	0.019	0.135	0.140740740740741	266	10518	0.148617646263326	0.0222556225093663
RUSC1	2.83709444836592e-09	2.43678417370839e-08	0.0318550634819055	-1.97229766215317	0.038	0.176	0.215909090909091	266	10518	0.204787349456608	0.0500504901302605
RANBP2	2.86297945733112e-09	2.45776670648161e-08	0.674338723838719	0.764027345338255	0.444	0.353	1.25779036827195	266	10518	0.729185137028585	1.08814763053025
ACPP	2.90178409415974e-09	2.48981332388117e-08	0.0488504857471981	3.44669677513618	0.06	0.006	10	266	10518	0.0114810853035022	0.075487909977133
TMCC3	3.02244949643016e-09	2.59203058388622e-08	0.308885826218589	1.18132683431838	0.297	0.15	1.98	266	10518	0.239732869316416	0.471539478347653
PLEKHA4	3.02405752707425e-09	2.59209316762314e-08	0	-144269500.79267	0	0.083	0	266	10518	0.106885374611173	0
ZKSCAN1	3.03809064312472e-09	2.60280053778813e-08	0.177653119106673	-1.0741313855687	0.165	0.351	0.47008547008547	266	10518	0.607945923303708	0.329963233267005
MBNL1	3.04972964699533e-09	2.61144699894337e-08	2.44776432505196	0.433203004208134	0.801	0.712	1.125	266	10518	2.66693854778925	3.35942405152777
MGMT	3.05940999050635e-09	2.61840836795186e-08	0.31287329798466	-0.836782700683547	0.289	0.437	0.661327231121281	266	10518	0.83944601543432	0.499596858981874
ACAT1	3.07096639572603e-09	2.62696750548277e-08	0.0858450226730281	-1.36074634334139	0.102	0.257	0.396887159533074	266	10518	0.345837759252676	0.138392679309531
SMAD5	3.10731974844605e-09	2.65671905176e-08	0.22976337720903	-0.938455012331912	0.214	0.376	0.569148936170213	266	10518	0.655443424279195	0.377640826676494
BMP2	3.12737890585316e-09	2.67251620466784e-08	0.0178908366831776	-3.65527670552848	0.023	0.109	0.211009174311927	266	10518	0.2604607709862	0.0280142304649565
PCDH17	3.19193159935517e-09	2.72630030281798e-08	0.00987982168795543	-3.30525865440668	0.011	0.126	0.0873015873015873	266	10518	0.232337743904858	0.0173936116695587
FAM177A1	3.1951015538731e-09	2.72762815160269e-08	0.218664410786118	-0.938362953044524	0.218	0.375	0.581333333333333	266	10518	0.731962397734122	0.350265389440539
EPHA2	3.21405439189923e-09	2.74242154934868e-08	0.0123128567374982	-3.01146391299085	0.019	0.119	0.159663865546219	266	10518	0.161512984852811	0.0177466407688356
PCOLCE2	3.27702463551126e-09	2.79473929268904e-08	0.00749611246252302	-5.59687563594921	0.011	0.146	0.0753424657534247	266	10518	0.62113489022742	0.0106541048709504
OLFML2A	3.29351705410092e-09	2.8073866216834e-08	0.040845249705479	-2.46683229918683	0.041	0.176	0.232954545454545	266	10518	0.329870312910036	0.0915227713513966
KLF10	3.35244106284292e-09	2.85557046114766e-08	0.757994953782344	0.90095203529386	0.489	0.299	1.63545150501672	266	10518	0.657755935246769	1.19956990378559
SEC14L2	3.3534266400899e-09	2.85557046114766e-08	0	-144269500.747418	0	0.075	0	266	10518	0.0768959297285851	0
SH3GLB1	3.40536094060686e-09	2.89833290539755e-08	0.535836906510234	-0.640404319538195	0.429	0.529	0.810964083175803	266	10518	1.22265333331256	0.813915838172801
PEMT	3.42066227138902e-09	2.90988932567633e-08	0.0265798676867988	-2.2206238103097	0.034	0.152	0.223684210526316	266	10518	0.155089687375217	0.0422795158570698
LY6E	3.49312732738541e-09	2.97003766617472e-08	0.782438104825885	-0.725468379605801	0.519	0.57	0.910526315789474	266	10518	1.84376340921755	1.21747909969971
PPM1B	3.52092953265458e-09	2.99216990882764e-08	0.333518421434231	0.978595368734745	0.301	0.214	1.40654205607477	266	10518	0.341915141783309	0.522077321178948
CDC14B	3.62482284879897e-09	3.0789113996388e-08	0.00642972040395429	-3.80357221941586	0.008	0.107	0.0747663551401869	266	10518	0.131345248259435	0.011000319021482
ATL3	3.64781508316798e-09	3.09688313194442e-08	0.281162650732319	-0.839869670532012	0.267	0.412	0.648058252427185	266	10518	0.736992567780082	0.433744093511122
TRIM22	3.65885314885305e-09	3.104693179474e-08	0.64087029631166	0.856818304698907	0.436	0.337	1.29376854599407	266	10518	0.733866254325088	1.06850254486647
IGF2	3.69165735270776e-09	3.13095560310513e-08	0.0229218110389713	-3.96357911569202	0.026	0.186	0.139784946236559	266	10518	0.70019551290371	0.0372007314141105
RPL5	3.71411507416754e-09	3.14842104128479e-08	15.3276510842912	0.329468992270585	0.981	0.924	1.06168831168831	266	10518	14.5823772013908	17.9121040184623
CD58	3.74046196551816e-09	3.16916411187856e-08	0.27234634044223	1.13266223294213	0.263	0.158	1.66455696202532	266	10518	0.246227319666741	0.432201721387016
FAM72A	3.78973947516224e-09	3.2093049537407e-08	0.0676929032196951	2.39770444554589	0.083	0.02	4.15	266	10518	0.0235032405752256	0.106342391928041
HIF1A	3.86969107520965e-09	3.27536859629023e-08	1.76508525653262	0.61638051182688	0.718	0.549	1.30783242258652	266	10518	1.94409024479618	2.75188281826659
NFATC4	3.9051360183579e-09	3.30371376783524e-08	0.0114586570264619	-3.49493674414561	0.011	0.122	0.0901639344262295	266	10518	0.1791443869577	0.0198221405147862
[truncated: 20,011 more rows]
