# Supplementary material for: Single-Cell Transcriptome Analysis Reveals Mesenchymal Stem Cells in Cavernous Hemangioma
Source: Front Cell Dev Biol. 2022 Jul 5;10:916045. doi: 10.3389/fcell.2022.916045 (PMC9294370; doi:10.3389/fcell.2022.916045)
Supplement: Supplementary file 3 [file DataSheet2.ZIP › s2/MSC.csv]

	pvalue	padj	geometricMean_1	log2FoldChange	pct.1	pct.2	p1_p2	n_1	n_2	baseMean	arithmeticMean_1
DIRAS3	0	0	0.450321865587432	4.81677272251541	0.415	0.023	18.0434782608696	610	10174	0.0789708455236802	0.843436545643068
INHBA	0	0	0.710279796380122	3.66998057285158	0.564	0.05	11.28	610	10174	0.172710355137265	1.21896754611254
DCBLD2	0	0	1.8544963611851	3.63131768713611	0.887	0.127	6.98425196850394	610	10174	0.314494503887122	2.35062757280149
TNFRSF12A	0	0	1.62072897103542	3.40968561365068	0.702	0.113	6.21238938053097	610	10174	0.340051356649752	2.79479893077386
COL5A3	0	0	2.67054842965742	3.39602647381791	0.946	0.119	7.94957983193277	610	10174	0.505837878223512	3.42365099972416
UCHL1	0	0	0.80874236818316	3.33382821970007	0.659	0.063	10.4603174603175	610	10174	0.174361286028915	1.22254445290902
CREB3L1	0	0	0.900005249424642	3.32942427327986	0.79	0.067	11.7910447761194	610	10174	0.161471053961092	1.09711992557087
TNFAIP6	0	0	1.89589790862931	3.28215026830302	0.818	0.112	7.30357142857143	610	10174	0.450739266364936	2.9896545430438
C12orf75	0	0	2.00955682685982	3.02433895215057	0.818	0.169	4.84023668639053	610	10174	0.610119907293434	3.29880332468106
P4HA2	0	0	1.54197781152643	3.01626583355414	0.844	0.126	6.6984126984127	610	10174	0.322975509036772	2.01750627984891
RCN3	0	0	4.15162525094677	2.97420089038819	0.961	0.242	3.97107438016529	610	10174	0.875896047358346	5.04268388944242
PHLDA2	0	0	1.3304418702214	2.90777594500594	0.72	0.122	5.9016393442623	610	10174	0.401127643765415	2.07362882591818
GPC1	0	0	0.814514117134913	2.88199578401608	0.787	0.091	8.64835164835165	610	10174	0.189750675145047	1.01792324137585
LOXL2	0	0	3.09763313923883	2.78342153308999	0.915	0.221	4.14027149321267	610	10174	0.681080670036578	4.27430821021959
CKAP4	0	0	3.38717979644993	2.47785672981145	0.949	0.299	3.17391304347826	610	10174	0.816478283522166	4.18802567821859
KDELR3	0	0	1.50654763346379	2.4282043115797	0.877	0.153	5.73202614379085	610	10174	0.356889517519893	1.8379632477757
UACA	0	0	2.59058305700432	2.22206293365207	0.916	0.315	2.90793650793651	610	10174	0.966021582943876	3.82639227523025
BMP1	0	0	1.58379114620585	2.20739137053956	0.89	0.215	4.13953488372093	610	10174	0.463954988840526	1.90664147296914
FKBP10	0	0	2.36424588599273	2.20154043020198	0.952	0.269	3.53903345724907	610	10174	0.633519379786483	2.74833389727583
LRRC59	0	0	1.64040183155696	2.14355967765062	0.844	0.249	3.38955823293173	610	10174	0.492331101462122	2.04237213379945
SERPINH1	0	0	4.38960284445959	2.12470619677805	0.98	0.373	2.62734584450402	610	10174	1.2043782305237	5.15825240368215
PRDX4	0	0	4.0344735180008	2.07664548583767	0.964	0.401	2.40399002493766	610	10174	1.15499232613041	4.78624251487652
MYDGF	0	0	4.77951534776436	2.06654760707476	0.961	0.501	1.91816367265469	610	10174	1.60072482975757	6.20494202185596
CALU	0	0	6.14469233145979	2.03476421735029	0.987	0.492	2.00609756097561	610	10174	1.87079372912728	7.21799990979159
YIF1A	0	0	1.86005595254451	1.89000846657196	0.918	0.309	2.97087378640777	610	10174	0.647948453315951	2.20026425395262
PPIB	0	0	14.1981881979072	1.79004450808793	0.992	0.764	1.29842931937173	610	10174	5.15750787295484	16.5270061610742
KDELR2	0	0	4.79800385546022	1.78939371238993	0.989	0.515	1.92038834951456	610	10174	1.63848063236297	5.43469056662665
EVA1B	0	0	2.18569066444261	1.75179917301436	0.948	0.365	2.5972602739726	610	10174	0.820723928776152	2.54669066926251
P4HB	0	0	6.6177075825151	1.64541479685337	0.984	0.603	1.6318407960199	610	10174	2.50299611357773	7.67900691146339
OSTC	0	0	4.82242363457125	1.56713385869986	0.98	0.58	1.68965517241379	610	10174	1.98633814542731	5.64911485934691
ACTG1	0	0	34.3053099981201	1.39846359191765	1	0.923	1.08342361863489	610	10174	15.9925381234423	39.7595491420611
EMILIN1	2.96439387504748e-323	2.03851485474098e-320	1.47352866181511	2.55575447473576	0.9	0.143	6.29370629370629	610	10174	0.387342146714884	1.78043963442614
TUBB	3.41167150422756e-319	2.27506795243454e-316	8.60231750713634	1.65165323832818	0.977	0.656	1.48932926829268	610	10174	3.61715649246574	11.0092502871974
TUBA1B	1.10388099119018e-318	7.14470736550722e-316	12.5150457917412	1.94141102608186	0.974	0.685	1.42189781021898	610	10174	5.02674584052492	17.754416302901
UNC5B	3.51568714464652e-318	2.21046318254521e-315	0.471591821393403	3.8572257048187	0.633	0.027	23.4444444444444	610	10174	0.0746625617701607	0.6030001854299
RRBP1	5.09409842604138e-318	3.11390916702426e-315	4.4520861250654	1.56912520630995	0.974	0.53	1.8377358490566	610	10174	1.82450559912898	5.17092368514829
RABAC1	8.25072731509794e-317	4.90717581879868e-314	5.97266962691992	1.49435323232061	0.985	0.634	1.55362776025237	610	10174	2.61045680567615	6.86954770854666
PGAM1	2.71723889780497e-313	1.5735673469762e-310	3.48939768365955	1.65660620161534	0.943	0.48	1.96458333333333	610	10174	1.40963808957809	4.35347158705505
ENPP1	1.53529546734241e-304	8.66300309085567e-302	0.972067820564807	3.14385162343962	0.692	0.083	8.33734939759036	610	10174	0.279419772680416	1.66317571876814
PLOD2	1.40685501987334e-303	7.73981289183319e-301	1.19998413495738	2.16248011442159	0.802	0.177	4.53107344632768	610	10174	0.335053746792712	1.55394017990512
LGALS1	8.67943131293992e-303	4.65852598713551e-300	67.1462265228622	1.82232973413637	0.998	0.882	1.13151927437642	610	10174	23.877437589171	75.6489266344219
SCARF2	6.40960911786955e-302	3.35832995828184e-299	0.953056171776378	2.68364211640817	0.849	0.1	8.49	610	10174	0.227244853201852	1.16936340007933
TMED9	1.40827847795591e-301	7.20711074090644e-299	3.1157223974681	1.55640786397191	0.952	0.468	2.03418803418803	610	10174	1.24227387532165	3.67993300398059
PLIN3	3.07135254182046e-299	1.53609509171139e-296	1.58408540109701	1.80484326849479	0.903	0.297	3.04040404040404	610	10174	0.590350821562216	1.88817311204076
GARS	8.66056301899186e-299	4.235207773243e-296	1.18507415909398	1.96019772953029	0.864	0.223	3.87443946188341	610	10174	0.382322293809285	1.41964816117208
LDHA	1.66808670238089e-297	7.9799817331726e-295	6.44933307828861	1.49226145916204	0.967	0.668	1.44760479041916	610	10174	3.14897762153177	8.31895657314013
ARF4	2.59852035045942e-292	1.21666040068532e-289	3.24281985219169	1.56529839313665	0.969	0.477	2.0314465408805	610	10174	1.35056215786513	3.73878947464307
TGFB1I1	6.37285754858571e-291	2.92168965029536e-288	1.68366697733845	1.89445270734488	0.907	0.258	3.51550387596899	610	10174	0.566954752265598	1.97252058862867
UGDH	9.83452428983495e-287	4.41670492902261e-284	0.956628672637572	2.15802420658019	0.785	0.174	4.51149425287356	610	10174	0.299916791573527	1.19724542967652
ACAN	1.11923487817592e-286	4.92597654582786e-284	0.837964083286038	4.1253711984572	0.539	0.029	18.5862068965517	610	10174	0.182094855972175	1.70491248311781
PYCR1	1.48680916590029e-285	6.41543578525526e-283	0.6100305348715	2.98411541229032	0.718	0.058	12.3793103448276	610	10174	0.107531378847673	0.7450911883843
GPX8	1.89694943128143e-284	8.02774407399601e-282	1.77843896046584	2.00988260556023	0.916	0.23	3.98260869565217	610	10174	0.512524948289622	2.09610428909012
SSR2	8.87683166557889e-283	3.68572750250432e-280	4.88945939350362	1.2622465505694	0.985	0.658	1.49696048632219	610	10174	2.39001459463624	5.45719833237493
CLEC11A	1.13142013126437e-282	4.61074655714885e-280	2.57147815880438	2.46650353871532	0.966	0.205	4.71219512195122	610	10174	0.693345334668819	3.14990726225708
TUBA1C	8.11184644986235e-282	3.24562350864856e-279	2.99296227355292	1.98863162119168	0.892	0.349	2.55587392550143	610	10174	1.15500530960727	4.31195322479742
PFN2	1.19571512358866e-276	4.69873339458788e-274	0.741642255736813	2.53836296348915	0.777	0.101	7.69306930693069	610	10174	0.197247505807754	0.905448364491411
SNAI2	1.22608377126569e-274	4.73354376674961e-272	1.22792808366311	2.5874720693767	0.815	0.124	6.57258064516129	610	10174	0.33598022995928	1.60255941468609
NT5DC2	9.45261646407642e-273	3.58645306738734e-270	1.47962421970348	1.86511053744107	0.87	0.243	3.58024691358025	610	10174	0.52294099855578	1.82026470944941
VKORC1	9.97620831976616e-272	3.72095661499617e-269	3.04654526083177	1.57416145274262	0.97	0.444	2.18468468468468	610	10174	1.19550883050036	3.54203555435006
FKBP11	7.45589319238069e-271	2.73457309319216e-268	1.69999035701377	1.92859238896378	0.907	0.252	3.59920634920635	610	10174	0.595431754773418	2.09841165591499
PSMD8	1.43966789530344e-268	5.19366093508974e-266	2.81890005354571	1.41510047561958	0.948	0.504	1.88095238095238	610	10174	1.31773806974903	3.30803409884282
EIF5A	9.97334673117867e-262	3.53989464784383e-259	3.8483436810726	1.52178443101144	0.966	0.524	1.84351145038168	610	10174	1.71932698070217	4.65604936687094
LMAN1	2.00902379802867e-260	7.01755201578077e-258	3.07304626540609	1.49328335142788	0.954	0.471	2.02547770700637	610	10174	1.32409776351382	3.67604085565446
IKBIP	1.18771072792579e-259	4.08386910605235e-257	1.18224594015497	1.80721260122872	0.851	0.239	3.56066945606695	610	10174	0.416228280801076	1.44435903248195
CD276	1.26965091050291e-258	4.29845199023492e-256	1.54079571635787	1.7925069823925	0.89	0.256	3.4765625	610	10174	0.534768043082397	1.85325807378742
SRM	9.03629153198084e-258	3.01291865837531e-255	1.84282583763476	1.76182731800353	0.892	0.31	2.87741935483871	610	10174	0.716672848177652	2.34400071069446
PKM	1.30417078699325e-255	4.24081214739284e-253	5.48274241363865	1.45681300834427	0.967	0.598	1.61705685618729	610	10174	2.5027114836835	6.75885538590727
TUBB2A	1.31043908944249e-255	4.24081214739284e-253	1.09800468704555	2.07686772832645	0.752	0.178	4.2247191011236	610	10174	0.361564059914881	1.46695882675082
SCG5	1.82462288263814e-255	5.819224805121e-253	0.286893500822519	4.37001534489844	0.4	0.015	26.6666666666667	610	10174	0.049299086160709	0.432956982834741
GAPDH	2.72948565448679e-254	8.58072304466233e-252	22.7732236227163	1.39520675385865	0.992	0.867	1.1441753171857	610	10174	11.1532366724898	27.8819227934474
HLA-E	2.35952613460519e-253	7.31320170677771e-251	1.7681957505524	-1.89803611340481	0.93	0.877	1.06043329532497	610	10174	8.06861222968819	2.22729432091782
VIM	2.88365911169727e-253	8.81358366833474e-251	107.183307491082	1.26576480935405	1	0.969	1.03199174406605	610	10174	53.9275983361398	122.350924378753
C11orf24	3.80703281141925e-252	1.14763786367249e-249	0.707795850565792	2.26824621675858	0.751	0.129	5.82170542635659	610	10174	0.209793409681436	0.859194786152385
WNT5A	3.08370307545904e-250	9.17026619980429e-248	0.37646391397754	3.49286173793626	0.505	0.033	15.3030303030303	610	10174	0.0849605546236038	0.508666502805308
SEC61G	2.02373478987321e-247	5.93790770479333e-245	4.70574331622363	1.33532541874243	0.972	0.635	1.53070866141732	610	10174	2.42914318266436	5.72387258289639
TPM4	7.73552467730382e-245	2.23984152695721e-242	9.65389882173069	1.366369508528	0.99	0.7	1.41428571428571	610	10174	4.36233593951526	11.1009987978581
FAM114A1	3.32841957831992e-242	9.51236379746859e-240	2.01273298415995	1.72058799968825	0.925	0.294	3.14625850340136	610	10174	0.686600775658702	2.31812308974687
PPP1R14B	4.19461864195135e-241	1.18342022865104e-238	5.46273735726462	1.65244563619941	0.974	0.516	1.88759689922481	610	10174	2.17612695996812	6.7038354482921
KDELR1	8.88978713095013e-240	2.47631209624922e-237	3.27360912576734	1.30129117617468	0.959	0.529	1.81285444234405	610	10174	1.49955044843461	3.74736068278841
ENO1	3.44540711757891e-239	9.47745362868018e-237	6.34235623385532	1.44707094658218	0.974	0.653	1.49157733537519	610	10174	3.14224381658013	8.18448467530629
TPM1	5.35225566106109e-239	1.45409553181865e-236	6.40070228852047	2.13479559962029	0.972	0.422	2.30331753554502	610	10174	2.31750934471022	8.71726138113971
TGFB1	3.14509690183849e-238	8.44036614900704e-236	2.2707075724828	1.51385447125625	0.92	0.417	2.20623501199041	610	10174	1.08427126718039	2.73657194447892
SULF1	4.42594548559027e-238	1.17346212476987e-235	2.00573518375749	2.17090908802718	0.859	0.226	3.80088495575221	610	10174	0.695416837757453	2.77762219820253
CXXC5	1.28027720286128e-237	3.35402144359111e-235	1.12540146058656	1.82242974342799	0.77	0.249	3.09236947791165	610	10174	0.494231781979919	1.51304368708657
CSPG4	4.23635487252114e-237	1.09676735676118e-234	0.430177569436467	3.09618660922009	0.562	0.047	11.9574468085106	610	10174	0.110983271690509	0.574412137830672
FN1	2.30173571157499e-236	5.88976698475806e-234	38.9316649631313	2.26867903406736	0.998	0.67	1.48955223880597	610	10174	12.8376021945437	52.118692645213
HDLBP	4.31039913572236e-236	1.0902832572495e-233	3.06646701957018	1.41561734113301	0.956	0.461	2.07375271149675	610	10174	1.26832914427564	3.47652629624418
PRKCDBP	1.03045023993177e-231	2.57682817953846e-229	4.94870020286037	1.64651847311651	0.989	0.438	2.25799086757991	610	10174	1.78689919771209	5.67816349398891
MAGED1	3.54872135219341e-229	8.77451259285035e-227	1.27812190362228	1.78392190207019	0.893	0.224	3.98660714285714	610	10174	0.429144871938501	1.49843793597069
CD70	6.18032371057526e-229	1.5111578174991e-226	0.366575278656748	3.36772214813361	0.39	0.038	10.2631578947368	610	10174	0.0928299151234553	0.600416523694298
SEC13	1.01839835024488e-227	2.46273341708668e-225	1.10860246004104	1.66511635427115	0.849	0.25	3.396	610	10174	0.424093669143849	1.29460772691872
SPHK1	3.06762419654968e-226	7.33762370318177e-224	1.64543895873147	1.80821528835406	0.856	0.243	3.52263374485597	610	10174	0.607961762027074	2.09138111802483
TGFBR2	2.53627104593529e-225	6.00141727277978e-223	0.401955507301983	-2.29028445824638	0.625	0.596	1.04865771812081	610	10174	2.18486405280965	0.501551183771584
TPI1	1.61202363491733e-223	3.77385022446711e-221	5.1657528990134	1.25452539992651	0.969	0.651	1.48847926267281	610	10174	2.61925246103443	6.07548155196501
ID3	3.82515527651738e-223	8.86067021210964e-221	5.32543696918697	2.04448764232068	0.933	0.436	2.13990825688073	610	10174	2.47205874309022	9.06799571563378
TMED3	9.67222095435811e-223	2.21715514918338e-220	1.29552130913748	1.74227388749125	0.875	0.236	3.70762711864407	610	10174	0.461518595875547	1.53525509532381
PAPSS2	3.05484622872083e-217	6.93040681538459e-215	0.822456577300633	2.09295065338197	0.78	0.141	5.53191489361702	610	10174	0.281979923047157	0.98960649691484
LOX	3.56976762460348e-217	8.01594962724736e-215	2.17395526542706	2.4099679337574	0.89	0.168	5.29761904761905	610	10174	0.6525306102023	3.12073973742692
S100A3	1.42857988059655e-216	3.17548776286947e-214	0.599080422511033	2.51060339709522	0.592	0.074	8	610	10174	0.149120684102698	0.866516673536301
MAP1B	8.95440540721003e-214	1.97050645391064e-211	4.46826951270124	1.94577916059746	0.974	0.342	2.84795321637427	610	10174	1.57593097059591	5.566569168247
NREP	1.44641606261203e-213	3.15146850236044e-211	1.77273804751264	1.70923443287383	0.915	0.299	3.06020066889632	610	10174	0.721687558806531	2.22648187103607
ANXA5	8.42488324271007e-213	1.81762726116743e-210	8.12917752152599	1.09829990189197	0.992	0.737	1.34599728629579	610	10174	4.35260027933005	9.22223890380514
ALDOA	1.68203100580052e-212	3.59366740909187e-210	5.67225372902337	1.20542276284703	0.985	0.69	1.42753623188406	610	10174	3.13420313574592	6.81323044786549
COL5A1	4.15621065546099e-210	8.79438189269947e-208	7.50889908275199	2.49689582071144	0.993	0.276	3.59782608695652	610	10174	1.80646294944798	8.8974028067476
COL6A1	7.20453438882301e-210	1.50993317867085e-207	27.8602290944215	2.41366001283165	0.998	0.516	1.93410852713178	610	10174	7.15263432951937	31.8073743656266
MORF4L2	3.45246820540794e-208	7.16745427624595e-206	2.11353347136537	1.32305043359912	0.938	0.43	2.18139534883721	610	10174	1.00221285894001	2.41296037331167
PHGDH	3.69346401852888e-207	7.59610927025668e-205	0.485211369287708	2.68530283172461	0.661	0.064	10.328125	610	10174	0.123297279291309	0.603044110123497
BCAT1	4.24367683926642e-206	8.64688449304601e-204	1.00398159213038	1.8791814348655	0.767	0.189	4.05820105820106	610	10174	0.409286554758724	1.275224660433
AP2M1	8.12144388051103e-206	1.63963755994978e-203	3.12174417006447	1.1525268962477	0.967	0.563	1.71758436944938	610	10174	1.64397811572244	3.56599180544751
RP11-14N7.2	1.76885772620493e-205	3.53868028389689e-203	0.661512672788816	2.22156111198897	0.738	0.109	6.77064220183486	610	10174	0.20208792185702	0.818517332015275
P3H1	3.09798411052611e-205	6.14182327353492e-203	1.0315387554032	1.75139388113857	0.872	0.207	4.21256038647343	610	10174	0.361173853392709	1.21717522133938
CD151	3.68616426621875e-204	7.24265453950089e-202	3.6582386539855	1.26849546295615	0.967	0.534	1.81086142322097	610	10174	1.81011379277264	4.39200782539836
RHOC	5.71665034447684e-203	1.11327971221732e-200	3.96260998293203	1.43309689274121	0.967	0.487	1.98562628336756	610	10174	1.70501719915409	4.75764516458116
CERCAM	7.81961293046878e-202	1.509459667964e-199	1.85675660555753	2.08854081274588	0.931	0.18	5.17222222222222	610	10174	0.538632448478893	2.24544217932381
EDIL3	1.65015179509838e-201	3.15767307851608e-199	1.5530149501274	2.42450568123732	0.849	0.125	6.792	610	10174	0.451209346298723	2.07042643640177
MMP14	1.1463678830903e-198	2.17473893407631e-196	2.38575279715994	1.59355181528735	0.944	0.359	2.62952646239554	610	10174	0.985146745451382	2.9522374530906
CLIC1	2.20877469304814e-198	4.15438426454849e-196	7.57166498155189	1.09583859389262	0.985	0.75	1.31333333333333	610	10174	4.35263873015865	8.94833293605049
ISOC2	8.93735556563173e-198	1.66674107268891e-195	1.1916676241645	1.59345118660882	0.882	0.251	3.51394422310757	610	10174	0.460009677493627	1.39369814073499
NCS1	3.15182466814697e-195	5.82849190312959e-193	0.457761502889357	2.42623006887871	0.641	0.077	8.32467532467533	610	10174	0.136945556960436	0.561115898824287
PSMB5	6.33466749572742e-194	1.16167244092481e-191	1.88882391716588	1.41538985883562	0.92	0.362	2.5414364640884	610	10174	0.783780174119588	2.2144940140438
P3H4	1.56341566832819e-193	2.84334918985374e-191	0.723649015129822	1.97613888468702	0.775	0.137	5.65693430656934	610	10174	0.225283327656332	0.867068576868666
CD93	4.00742271222239e-193	7.22847083648901e-191	0.0726126031642975	-4.15296708436086	0.149	0.403	0.369727047146402	610	10174	1.57469599340441	0.111987600863988
PLOD1	2.29338537116377e-192	4.10310881933576e-190	0.955444787934259	1.69648609895028	0.828	0.204	4.05882352941176	610	10174	0.345178449920916	1.16139677421907
FCGRT	2.92267963521311e-191	5.18681355262094e-189	0.476936733447476	-2.65071781581064	0.579	0.661	0.875945537065053	610	10174	3.47927506977936	0.689321445077375
COL5A2	6.37742198587628e-191	1.12273238576955e-188	11.5521684147425	2.36436769338883	0.997	0.354	2.81638418079096	610	10174	2.89803409172769	13.5517294810582
TXNIP	4.99408028659647e-189	8.72220085609856e-187	0.649480431605203	-3.13554433547789	0.575	0.783	0.734355044699872	610	10174	9.1906033325696	1.12329138040341
LOXL1	3.9213339399575e-187	6.79471454194526e-185	1.24942942513633	2.25928519128617	0.816	0.123	6.63414634146341	610	10174	0.373347911353254	1.65829949730754
GOLT1B	4.8166308176644e-186	8.28084201355647e-184	0.809485388362623	1.72661730909591	0.795	0.194	4.0979381443299	610	10174	0.332463765563925	0.966021912851467
SURF4	9.95808635334104e-186	1.69874145962498e-183	1.52532256352886	1.35662631611922	0.897	0.365	2.45753424657534	610	10174	0.75071368190011	1.79138289589901
TMEM208	1.15315136287504e-184	1.95201914549447e-182	1.37696475113142	1.40815126002091	0.889	0.337	2.6379821958457	610	10174	0.662922718893741	1.61570234230695
MRPL36	4.20023531490114e-184	7.05575407173394e-182	0.973940672666317	1.57678101255158	0.831	0.236	3.52118644067797	610	10174	0.401409793058458	1.14815901807381
VIMP	1.81736828323246e-183	3.02977321521315e-181	2.0162776306951	1.2751575942863	0.921	0.435	2.11724137931034	610	10174	1.04284369955513	2.37992265240229
ZNF469	1.93564293692449e-183	3.20268860676393e-181	0.342665486857377	2.83220587831873	0.569	0.045	12.6444444444444	610	10174	0.0807911494457815	0.418237426222783
TWIST1	8.83906554620384e-183	1.45158564484897e-180	0.944647500912704	2.18674177145133	0.803	0.122	6.58196721311475	610	10174	0.30972833525957	1.20305662495552
H2AFZ	2.8262615526668e-182	4.60701568355448e-180	5.76277026167295	1.5259098306538	0.961	0.599	1.60434056761269	610	10174	2.98440806626318	8.44542761777047
PTS	1.64322798435771e-181	2.65888786939527e-179	0.61805538300932	1.88244612222598	0.695	0.151	4.60264900662252	610	10174	0.229599775150515	0.764784166368112
PPP1R14C	1.03764021469515e-179	1.6667379974147e-177	0.246448258038691	3.69685800902684	0.361	0.017	21.2352941176471	610	10174	0.0464782406981304	0.34984049827022
HSP90B1	1.50874903829163e-179	2.40590806787286e-177	7.95180859125648	1.14754830128322	0.985	0.727	1.35488308115543	610	10174	4.37874693076806	9.64608378742471
MGAT4A	6.09986853643133e-179	9.65710122393582e-177	0.0248139987428999	-4.09813152835725	0.067	0.292	0.229452054794521	610	10174	0.623713677194958	0.0323722684184736
P4HA1	4.95716455894707e-178	7.79195452029923e-176	0.804050245431402	1.72794392541663	0.782	0.193	4.05181347150259	610	10174	0.334580757666449	1.00654745226308
UBE2S	9.87938186946395e-178	1.54188423701719e-175	1.3028255318947	1.79682381598025	0.741	0.256	2.89453125	610	10174	0.687052976657515	2.12797092479969
PDLIM4	1.13399505126005e-177	1.75737289422736e-175	1.19658705402205	1.57217400188832	0.844	0.246	3.43089430894309	610	10174	0.495760032263834	1.54679225417448
MGST2	1.49641918900642e-177	2.30281123589337e-175	0.134735778722757	-2.8135149163527	0.287	0.387	0.741602067183462	610	10174	0.894766726789527	0.170478770084156
HLA-B	1.8914727729429e-177	2.89053818342926e-175	5.73182551101483	-1.39705167040165	0.989	0.939	1.05324813631523	610	10174	18.1440002369518	7.05306307390392
ARSI	6.24491622191543e-177	9.47762940548076e-175	0.204628178260265	4.42115246184625	0.431	0.01	43.1	610	10174	0.0320711652523182	0.252614191671405
CBR1	6.63624425955381e-177	1.00025473408042e-174	0.880953591429683	1.63831244697688	0.815	0.213	3.82629107981221	610	10174	0.382880816696395	1.03672271321272
FSTL3	7.53494637811982e-177	1.1279865986184e-174	0.445440246206232	2.39838197673413	0.484	0.092	5.26086956521739	610	10174	0.186156986555123	0.666105793068797
HLA-A	9.49211651659031e-177	1.41137510854112e-174	3.32893174678621	-1.37653681117963	0.977	0.903	1.08194905869324	610	10174	10.1289194657525	3.98872613442142
SEC61B	2.22576541385467e-176	3.2872613219655e-174	5.02692781538168	1.05182718140524	0.98	0.682	1.43695014662757	610	10174	2.85197782973561	5.72617584985823
ADAM12	3.51100422038635e-176	5.1508772582548e-174	0.870710774987797	2.5540739023389	0.756	0.06	12.6	610	10174	0.203647720273516	1.15429005126273
RAN	1.41415383570205e-175	2.06091849724896e-173	3.62404552240658	1.29210296288714	0.948	0.552	1.71739130434783	610	10174	1.90454302937193	4.57001535355673
MICAL2	1.5122865412212e-175	2.18943273856011e-173	0.643304815079319	1.89448091002754	0.69	0.139	4.96402877697842	610	10174	0.224353751447189	0.817576665110686
MXRA7	2.13180855965862e-175	3.06618164469592e-173	1.6842600248372	1.46167905385158	0.928	0.318	2.91823899371069	610	10174	0.752269370082781	1.99275534842573
PGM3	2.81920253325015e-174	4.02853058095473e-172	0.611117651002529	1.87679472177233	0.73	0.144	5.06944444444444	610	10174	0.217464931210015	0.735337735426168
SEC24D	3.4493813921821e-172	4.89723141395866e-170	1.06447847939533	1.49017135765486	0.861	0.257	3.35019455252918	610	10174	0.456285030347896	1.24914148285564
CALR	1.29646165927214e-171	1.82884200473991e-169	5.73221467156102	1.16224365876451	0.964	0.654	1.47400611620795	610	10174	3.19276963694197	7.18855367147768
PARK7	3.78330940919709e-171	5.30289852603766e-169	3.63387322220189	1.02514716085525	0.974	0.614	1.58631921824104	610	10174	2.02955104122466	4.10687179951688
TMEM263	1.26553626369736e-170	1.76261968474204e-168	0.979204043501382	1.55562104576285	0.852	0.231	3.68831168831169	610	10174	0.43643542465481	1.15160767866204
ILK	1.309766581128e-170	1.81274989838382e-168	1.38487057436784	1.33803217523888	0.889	0.348	2.55459770114943	610	10174	0.701106175956512	1.63090417739392
BPGM	1.9887177283561e-170	2.73523264563777e-168	0.417358315258349	2.18522121390708	0.569	0.097	5.8659793814433	610	10174	0.144951779471379	0.543134012689336
METRN	3.26022169084035e-170	4.45617630612626e-168	0.661753356939542	1.82888097212752	0.754	0.152	4.96052631578947	610	10174	0.252719198745897	0.808480207360246
RER1	5.00877305899822e-170	6.80389258866141e-168	2.36085622992181	1.10313135703117	0.954	0.51	1.87058823529412	610	10174	1.27944952366791	2.66193710222822
FLI1	8.90654973400955e-169	1.2024388555007e-166	0.0426683994043704	-3.40010474924511	0.13	0.281	0.462633451957295	610	10174	0.520406983550974	0.052332688554434
COL1A1	5.2767822288105e-168	7.08054083702463e-166	176.30514993903	2.64007254005186	1	0.69	1.44927536231884	610	10174	43.0877597064912	210.950770092387
EIF4EBP1	2.8569234615658e-167	3.81027016334648e-165	1.29975737976206	1.4861550737273	0.851	0.276	3.08333333333333	610	10174	0.574462471241606	1.61999960208471
VDAC2	3.43204397443136e-167	4.5497325121287e-165	1.84557683894417	1.19749948259747	0.893	0.454	1.96696035242291	610	10174	1.02582696668215	2.23376276414166
S1PR1	2.27167293514664e-166	2.99343919825371e-164	0.024611539555939	-4.24310547271113	0.062	0.254	0.244094488188976	610	10174	0.537385084567488	0.0325328950537572
FAM132B	6.1372743628142e-166	8.03909878738627e-164	0.169884165321251	5.65571343223688	0.313	0.003	104.333333333333	610	10174	0.0171240398684558	0.228343511473823
DAD1	1.2535997185649e-165	1.6323500240674e-163	4.11340809167296	0.979397072380028	0.979	0.656	1.49237804878049	610	10174	2.46400242773564	4.62746594949797
NME1	1.36425007034959e-165	1.76598159106547e-163	1.47272539250474	1.56058002965814	0.846	0.25	3.384	610	10174	0.563315767779659	1.85403553229819
SEC31A	1.38833673061657e-165	1.78665135052329e-163	2.49247915766066	1.16499961092429	0.959	0.482	1.9896265560166	610	10174	1.26307478670952	2.78571768979183
LMNA	3.52274562768943e-165	4.5070662955194e-163	14.6639303033069	1.06591446628017	0.998	0.81	1.2320987654321	610	10174	8.36568627648174	16.9851228002544
PDIA6	6.71658141674432e-165	8.54364685877893e-163	3.09153591712378	1.13879976374774	0.938	0.547	1.71480804387569	610	10174	1.68538792422793	3.86345559769969
PRELID1	1.449947314048e-164	1.8337667007437e-162	2.90678756881587	1.15681247659313	0.941	0.539	1.74582560296846	610	10174	1.64067942753579	3.50132675718668
FRMD4B	3.5763236807823e-164	4.49717593824544e-162	0.0462680270174503	-3.63941316024458	0.111	0.295	0.376271186440678	610	10174	0.644519190943416	0.0606187946239324
CD63	3.7016549029609e-164	4.62833055650895e-162	21.5111507282353	0.974784315398331	1	0.87	1.14942528735632	610	10174	12.2827098585266	23.5939865870152
EIF4E2	4.34022518372226e-164	5.39610143463232e-162	1.27869187707014	1.32063083938786	0.893	0.331	2.69788519637462	610	10174	0.607586864425077	1.47295365501472
ALDH1L2	6.53816533334858e-164	8.04953174557925e-162	0.367702246188939	2.59351656193886	0.602	0.05	12.04	610	10174	0.0882595234964099	0.443122891944252
DSTN	6.54760602771374e-164	8.04953174557925e-162	9.6694667448666	1.24709746058694	0.989	0.704	1.40482954545455	610	10174	5.11309740911126	11.4722973193278
SRPRB	2.33149792815694e-163	2.85038574483453e-161	0.737582816435658	1.65820509402863	0.792	0.182	4.35164835164835	610	10174	0.284348350880845	0.872991574801559
C7orf73	1.34287659812015e-162	1.63267085183603e-160	1.99331724269438	1.20669196504738	0.928	0.444	2.09009009009009	610	10174	1.08662659560618	2.32107039087836
TUBB6	8.1654865442079e-162	9.87306026878236e-160	1.75913159410711	1.41846465267327	0.848	0.344	2.46511627906977	610	10174	0.80250842956573	2.27086100064516
PRSS23	1.32164939422986e-161	1.589301451881e-159	4.5641307861645	1.54605310422393	0.967	0.412	2.34708737864078	610	10174	1.7910798359133	5.66674312889898
TUBB4B	1.67664916989386e-161	2.00523595829806e-159	2.25499819174682	1.49852092720956	0.821	0.406	2.02216748768473	610	10174	1.25862909104575	3.49982382054379
SH3BP5	1.75902783083336e-161	2.09238737542264e-159	0.272777517103606	-2.00207256854617	0.513	0.463	1.10799136069114	610	10174	1.16718366121224	0.338749096810854
SLC17A9	2.87894998351536e-161	3.40613835146446e-159	0.264891048094252	2.98029708932415	0.489	0.036	13.5833333333333	610	10174	0.0660825264893187	0.327149536555477
RGMB	1.36402665617956e-160	1.60517489817579e-158	0.383644319463162	2.28012335567211	0.554	0.082	6.75609756097561	610	10174	0.11515082044514	0.501816365241909
ZFP36	1.07342824302883e-159	1.25648201681343e-157	1.29587082425959	-2.40521613750901	0.79	0.811	0.974106041923551	610	10174	11.8748981320843	2.61379225563078
HES4	1.41595179624394e-159	1.64864736656848e-157	2.02467787680707	1.91282092443202	0.911	0.248	3.67338709677419	610	10174	0.885989233077144	2.54117905539038
RAB2A	1.8344769731592e-159	2.12471054059691e-157	2.72438889133052	1.01422188789093	0.964	0.554	1.74007220216606	610	10174	1.52321065593485	3.02024534135767
RAB34	6.30049637507777e-159	7.25909545706605e-157	1.68776940113106	1.39087562732461	0.938	0.34	2.75882352941176	610	10174	0.764769326643276	1.91953804811002
MAP1A	1.33690393551642e-158	1.53228687525908e-156	0.887436094621584	1.95531366781557	0.795	0.137	5.8029197080292	610	10174	0.321126509582611	1.08223177506643
PECAM1	6.63318864716764e-158	7.56320981189488e-156	0.0985103737262711	-4.12864222870073	0.164	0.45	0.364444444444444	610	10174	2.77888836226324	0.167600406167584
DRAP1	7.54865806646731e-158	8.5626685263237e-156	2.40098708905428	1.08469333260844	0.938	0.527	1.77988614800759	610	10174	1.45714238731908	2.79144542978041
OAT	1.21644469663825e-157	1.37277343560109e-155	1.2171118005667	1.45655044605008	0.884	0.275	3.21454545454545	610	10174	0.543392004076344	1.432950112972
ANXA6	2.00394404150876e-157	2.24993839680825e-155	1.20235218634508	1.37424201520855	0.87	0.305	2.85245901639344	610	10174	0.633886895494748	1.41082524081359
SPARC	7.05201649483492e-157	7.8774961921491e-155	46.0058384136243	1.94658495283759	1	0.681	1.46842878120411	610	10174	15.195311814337	52.4274866739282
NUDT1	7.94256705772342e-157	8.82748134708392e-155	0.930952924277227	1.47215958201026	0.826	0.25	3.304	610	10174	0.469689890725475	1.1231329312403
LYN	5.20278399070603e-156	5.75339017585311e-154	0.0471811483635931	-3.67526635918215	0.13	0.302	0.43046357615894	610	10174	0.659745308756005	0.0604714545961034
LMO7	2.06240140107445e-155	2.26926026160222e-153	0.342738869303696	2.50526569698167	0.548	0.053	10.3396226415094	610	10174	0.108441192575571	0.433800932605603
DGKI	2.46754052864745e-155	2.70152720763263e-153	0.283263454183686	2.91244679041336	0.475	0.032	14.84375	610	10174	0.0602682719618152	0.366516917031307
SHMT2	2.73470365133497e-155	2.97920240352858e-153	0.620001064146321	1.74618442655888	0.728	0.154	4.72727272727273	610	10174	0.231788521024146	0.749016745395715
TIMP1	6.62134298652081e-155	7.17779673701364e-153	31.1485681497236	1.68909760158896	1	0.815	1.22699386503067	610	10174	15.6110923442245	44.3832391199498
ICAM2	4.29838923357532e-154	4.63678203304208e-152	0.0255134119462113	-4.68387435351077	0.061	0.25	0.244	610	10174	0.62494294268866	0.0344270438025798
COL12A1	2.12686838873907e-153	2.28311540305327e-151	3.56042981437896	1.94044381353646	0.97	0.275	3.52727272727273	610	10174	1.22681787540354	4.50918598524798
SRGN	2.41023447093234e-153	2.57473882365714e-151	0.244136972737329	-4.47404422310354	0.334	0.636	0.525157232704403	610	10174	10.5828287557203	0.470444634697195
FAT1	1.35596446551943e-151	1.44151468735366e-149	0.934807285688501	1.82862228209046	0.838	0.157	5.3375796178344	610	10174	0.362785193434486	1.12142500319853
GMFG	3.18432320038235e-151	3.3689527090199e-149	0.0924488873472467	-3.32464697948609	0.154	0.42	0.366666666666667	610	10174	1.35949794176715	0.136417221889376
MAGED2	1.93918397515334e-150	2.04180299316863e-148	1.79730958742956	1.30988764388918	0.928	0.367	2.52861035422343	610	10174	0.849345523504161	2.14002735334605
CCT5	1.23308344781354e-149	1.29215401678975e-147	1.47474082520286	1.29516400343398	0.864	0.354	2.4406779661017	610	10174	0.758871451105089	1.81612272707153
FKBP14	1.77618533253094e-149	1.85245186861023e-147	0.764607875160152	1.65634813508307	0.787	0.172	4.57558139534884	610	10174	0.287454652188853	0.917358885226405
STRAP	1.12106980515525e-148	1.16369161001163e-146	1.43530708752889	1.21278083869935	0.908	0.376	2.41489361702128	610	10174	0.749398823547463	1.66499883067613
P3H3	3.62460959799929e-148	3.74474924007382e-146	0.584380569842131	1.93232300600859	0.762	0.11	6.92727272727273	610	10174	0.191175980181743	0.685955104369861
CHPF	4.84755713857734e-148	4.98482908371649e-146	0.983921337925661	2.00306889505294	0.834	0.124	6.7258064516129	610	10174	0.334226890067651	1.20033712883807
GIMAP4	5.13107564456534e-148	5.25183491322348e-146	0.0302846308477587	-4.05077160921153	0.072	0.295	0.244067796610169	610	10174	0.716766627913894	0.0414777442362429
CCDC34	5.2392820447955e-148	5.33776114248935e-146	0.569518945957322	1.93923344095494	0.646	0.115	5.61739130434783	610	10174	0.202641413162023	0.785716357664257
PSMB6	7.29770002801231e-148	7.4006076873935e-146	2.03930503297217	1.12274987326967	0.921	0.469	1.9637526652452	610	10174	1.13773985870288	2.42038660010261
SYNGR2	8.0707958434846e-148	8.1470611620056e-146	0.0278239390347301	-4.20222527756856	0.08	0.309	0.258899676375405	610	10174	0.746314962131775	0.0353468967612019
PNRC1	5.77685588238836e-147	5.80481691999261e-145	0.984789363351723	-2.05280553479593	0.784	0.766	1.02349869451697	610	10174	5.28833168428383	1.42743469000413
CCDC69	1.46497837132703e-146	1.46537791088285e-144	0.0223286974819568	-3.8672863399556	0.062	0.243	0.255144032921811	610	10174	0.448243826740502	0.028449723654898
ANXA2	2.98770329063701e-146	2.97499541238725e-144	15.0837867588439	1.04381140147591	0.99	0.804	1.23134328358209	610	10174	8.74578539313339	18.3146342059058
ESAM	4.65108499780063e-146	4.61044038115319e-144	0.0419087128183935	-3.77726907559599	0.092	0.256	0.359375	610	10174	0.608624005539862	0.0567311486319681
VDAC1	3.03943374361882e-145	2.99936228529488e-143	2.13663675319012	1.1385318621717	0.934	0.461	2.02603036876356	610	10174	1.20466661819627	2.56305535449528
DOCK4	3.33746369289346e-145	3.2787600904381e-143	0.0438578109081098	-3.22267193565914	0.118	0.262	0.450381679389313	610	10174	0.482338752525283	0.0551199260528391
ZFP36L2	4.18910141557265e-145	4.09712736671519e-143	0.924220636453332	-2.27399907960294	0.777	0.756	1.02777777777778	610	10174	6.38794204279748	1.3322234339102
TSPO	1.81503101206344e-144	1.76732621466672e-142	5.94441835687328	0.93271039034027	0.99	0.727	1.36176066024759	610	10174	3.67956038511221	6.96868888365996
COL6A3	1.85184911797716e-144	1.79523311410597e-142	33.6236164353868	2.61185844588167	0.993	0.393	2.52671755725191	610	10174	8.05930004569159	39.165021434648
MTUS1	3.2033185464826e-144	3.09176438306561e-142	0.109080835482723	-3.27427644495678	0.2	0.344	0.581395348837209	610	10174	1.06605693171529	0.153277004566331
HIST1H4C	3.60233586825733e-144	3.46170319287646e-142	0.939596443475085	1.79652538781999	0.654	0.232	2.81896551724138	610	10174	0.654288010712377	2.35157992378333
DYNLT1	9.84374399113083e-144	9.4183230551663e-142	2.03925314177106	1.08689064977951	0.921	0.482	1.91078838174274	610	10174	1.24647946203809	2.43093738287519
CFL2	1.47689702342887e-143	1.40695220335826e-141	0.808002612136752	1.47088085381344	0.77	0.218	3.53211009174312	610	10174	0.365779485359459	0.993350934218684
NPDC1	3.02999423936909e-143	2.87405401860156e-141	0.0918537655564138	-3.04499885426071	0.225	0.319	0.705329153605016	610	10174	0.774984037555589	0.118532717726577
PSMA7	6.20846846148352e-143	5.86367197267838e-141	5.97458604831925	0.932422336663864	0.98	0.738	1.32791327913279	610	10174	3.70967588469759	6.96688111678478
CRNDE	1.12575771474358e-142	1.05869334489945e-140	0.733268293472541	1.66629784722374	0.779	0.158	4.93037974683544	610	10174	0.287704206591186	0.890198220010146
HLA-C	5.83229098353458e-142	5.46150618653881e-140	3.73834134921489	-1.16212064308662	0.975	0.9	1.08333333333333	610	10174	10.0654115400416	4.54110476377102
GTF3C6	5.86512827819289e-142	5.4689835970302e-140	1.35352007727587	1.23015678846655	0.872	0.352	2.47727272727273	610	10174	0.70479211742391	1.59743434650881
TNFRSF1B	8.08563109805149e-142	7.50769611576882e-140	0.0500961534517206	-3.87012607302608	0.113	0.355	0.31830985915493	610	10174	1.00239691409564	0.0661132784535318
SLC25A3	8.72082746564752e-142	8.06346761382518e-140	6.12437167167558	0.820820291045474	0.993	0.763	1.30144167758847	610	10174	3.77517259764197	6.69595357293136
S1PR3	1.17157466310304e-141	1.07873104754165e-139	0.312456597748119	2.69553996780078	0.502	0.041	12.2439024390244	610	10174	0.0778817359725174	0.421279820859275
STAB1	5.8072439164142e-141	5.32475873435879e-139	0.0751689987343089	-3.88424583474911	0.164	0.395	0.415189873417722	610	10174	1.56089157064896	0.110535392057561
MAZ	7.59287136198732e-141	6.93314220713249e-139	1.45474888027364	1.19582764078906	0.911	0.371	2.455525606469	610	10174	0.783019994985994	1.701286888981
FOXO1	1.02747285171476e-140	9.34320974166736e-139	0.0609831884021059	-2.85625776345863	0.151	0.273	0.553113553113553	610	10174	0.471821967024486	0.0774378498567336
CALCRL	1.87731972749585e-140	1.70009456474377e-138	0.0672926109726939	-4.2277782406585	0.143	0.328	0.435975609756098	610	10174	1.26966137489135	0.0939106548485901
GRASP	2.91005868162716e-140	2.62453898966751e-138	0.072172155883707	-3.3167042733531	0.172	0.34	0.505882352941176	610	10174	0.878165514924178	0.093536159957771
SLIT2	5.81757717728163e-139	5.22537156584733e-137	0.461823637658609	2.14395921725157	0.628	0.081	7.75308641975309	610	10174	0.150596467950343	0.590353639113408
PDK4	1.07563041169413e-138	9.62208245517931e-137	0.211634731342267	-3.36091012236474	0.298	0.501	0.594810379241517	610	10174	2.61248845661186	0.342957145678921
SLC38A5	1.20761530889098e-138	1.07590212499817e-136	0.23602083367086	2.92390490549532	0.433	0.032	13.53125	610	10174	0.0509145861007991	0.30141146890342
PSMC3	2.67295183234017e-138	2.37181362993862e-136	1.32644873714629	1.23671549878261	0.88	0.339	2.59587020648968	610	10174	0.672321071186397	1.5634620908773
SLC39A7	3.79408464985851e-138	3.3531175423609e-136	0.891464177416838	1.39254755114809	0.821	0.241	3.40663900414938	610	10174	0.404036119014873	1.04960218975495
RAMP2	4.6015128190498e-138	4.0504356438404e-136	0.108621130926474	-4.00515580126945	0.195	0.377	0.517241379310345	610	10174	1.90400802026248	0.155846759153973
SMS	4.95241759435639e-138	4.34194827017556e-136	1.38542204084267	1.29592702754074	0.848	0.352	2.40909090909091	610	10174	0.80995054377731	1.76347096527736
ITPA	7.1266431228063e-138	6.22336938732045e-136	0.968365570528698	1.29541874674105	0.851	0.287	2.96515679442509	610	10174	0.520539152013715	1.14084961117987
TK1	1.13949732742e-137	9.91137477755122e-136	0.735154062118218	1.98520349943632	0.631	0.091	6.93406593406593	610	10174	0.215318530312374	1.0432164478955
TNC	1.32013584368028e-137	1.14373658960741e-135	1.75155251506731	2.32406825510771	0.846	0.122	6.9344262295082	610	10174	0.56819489227679	2.54588698119114
NFKBIA	1.36879793659916e-137	1.18124578010985e-135	0.796764731869354	-2.59724450630697	0.766	0.731	1.04787961696306	610	10174	6.67441833334762	1.11643366985437
LGALS9	1.42463940743613e-137	1.22463339062654e-135	0.0569981472614953	-3.1832605448649	0.146	0.275	0.530909090909091	610	10174	0.528444194962721	0.0722958990030511
YWHAQ	3.11765458580533e-137	2.66953723016468e-135	2.67096546256162	0.964411240809659	0.946	0.562	1.68327402135231	610	10174	1.61973206133263	3.08941759835507
MDH2	4.29947803517396e-137	3.66722145899373e-135	1.49980003279052	1.17614886288308	0.892	0.384	2.32291666666667	610	10174	0.804026870707159	1.77610490470964
PDLIM2	4.94203874006081e-137	4.1990156182926e-135	1.72590074975778	1.26943964438643	0.931	0.362	2.57182320441989	610	10174	0.832568563867184	2.00596692193768
ANAPC11	1.08845863419252e-136	9.21254642463102e-135	2.31743057449538	1.00944890258451	0.941	0.511	1.84148727984344	610	10174	1.35297955105208	2.6849481728291
ETS2	1.54481716430685e-136	1.30249986657995e-134	0.192216435376992	-2.42004935194043	0.392	0.425	0.922352941176471	610	10174	1.3287066135033	0.246129846298304
CYGB	3.84744977463364e-136	3.23156411223618e-134	1.04676742898426	2.22007583835027	0.698	0.131	5.32824427480916	610	10174	0.425639844888534	1.62062537898095
ATP5G3	6.65025712451278e-136	5.56446989665506e-134	3.64323532413875	0.934429797813917	0.964	0.639	1.50860719874804	610	10174	2.29661103315997	4.19068239584554
PRRX2	7.60137312714002e-136	6.33620519075164e-134	0.949740492744927	1.81232133889005	0.808	0.155	5.21290322580645	610	10174	0.367195067024518	1.22516170221041
BTG1	9.46235499857328e-136	7.85768241881523e-134	1.39172449950535	-2.05034595628141	0.869	0.801	1.08489388264669	610	10174	7.74871907528556	1.83114035718691
NID2	3.8155708474956e-135	3.15659594248076e-133	0.95823586157508	1.70408348271596	0.821	0.149	5.51006711409396	610	10174	0.322827718295533	1.17900000277268
SDC2	3.98330243594045e-135	3.28301698147212e-133	3.83394028059283	1.64615123067801	0.979	0.37	2.64594594594595	610	10174	1.63058532011113	4.58334105692591
PLP2	6.60404006274954e-135	5.42270543361442e-133	1.78577071442593	1.20884896526694	0.877	0.399	2.19799498746867	610	10174	0.97191695633697	2.21474002428885
ATAD3A	1.93884186496059e-134	1.58610238216813e-132	0.414748609353596	1.92127301503708	0.63	0.101	6.23762376237624	610	10174	0.148253163393532	0.498566150198038
PCAT19	2.07820256115834e-134	1.69381205780928e-132	0.0116986858117298	-4.65586881787644	0.039	0.189	0.206349206349206	610	10174	0.340964780252283	0.0140495889126059
EMP3	9.38041135823135e-134	7.61717093539628e-132	7.34238654358203	1.27490942548741	0.984	0.672	1.46428571428571	610	10174	4.19805027544988	8.96426091650696
ENTPD1	1.23601846258998e-133	9.99993466461588e-132	0.0396889917548251	-3.57286863996018	0.093	0.257	0.361867704280156	610	10174	0.527276646126752	0.0521078438605698
CXorf36	1.34194611753356e-133	1.08171671291002e-131	0.0138268171929541	-4.72536604740887	0.041	0.193	0.212435233160622	610	10174	0.379661013400745	0.0175414274898132
ELMO1	1.88654330808458e-133	1.51515591378501e-131	0.0240764768157813	-3.57234160150713	0.067	0.219	0.305936073059361	610	10174	0.341404441958424	0.029987613706084
TIE1	2.3698764592446e-133	1.89641823135042e-131	0.0231749640818646	-4.65088985806604	0.064	0.219	0.292237442922374	610	10174	0.554474475493648	0.0316961866258647
TAGLN2	2.59504814574449e-133	2.06908077881352e-131	7.09044947719827	0.884746255620603	0.985	0.768	1.28255208333333	610	10174	4.5909004017962	8.24314560025143
MCTP1	3.67530168026353e-133	2.91980825905701e-131	0.0180649165541134	-4.14731479199222	0.054	0.214	0.252336448598131	610	10174	0.41396535527115	0.0226594837033961
ARPC2	8.70117723906575e-133	6.88770166629068e-131	7.0050326186986	0.872245111192016	0.992	0.77	1.28831168831169	610	10174	4.54676350435715	7.94275119043604
ACBD3	9.73470228758879e-133	7.6782028150781e-131	1.19787832685746	1.19060658245371	0.875	0.34	2.57352941176471	610	10174	0.647372392190147	1.38726817692976
RPL22L1	1.23286520354591e-132	9.68943988186833e-131	2.54935088846865	1.09042231903419	0.934	0.518	1.8030888030888	610	10174	1.55356820352418	3.10340142938183
AP1S2	1.36366030114675e-132	1.06792557249236e-130	0.234996690608582	-2.08529919528179	0.48	0.441	1.08843537414966	610	10174	1.19054066269266	0.291157257687026
TBCB	2.72033641259098e-132	2.1228270601233e-130	1.46769872279563	1.12610657360101	0.889	0.393	2.26208651399491	610	10174	0.807559482658904	1.70711542202454
NTMT1	5.59057309616663e-132	4.34721383583897e-130	0.674230198211464	1.48489173026227	0.761	0.194	3.92268041237113	610	10174	0.314401914735623	0.804501374599968
APCDD1L	8.4637818578957e-132	6.55823885791735e-130	0.207518360656313	3.00865388128523	0.369	0.028	13.1785714285714	610	10174	0.0510734700377604	0.275766477193007
CDH5	1.27811573977161e-131	9.86884735768912e-130	0.0346439372021163	-4.40454580806309	0.08	0.262	0.305343511450382	610	10174	0.875427898447696	0.046628230113239
TPM2	1.01050398654697e-130	7.77522752725616e-129	8.33638829834692	2.41297516679588	0.987	0.282	3.5	610	10174	2.57301769385523	10.2455391208754
RP11-863P13.3	2.01040560033197e-130	1.54149775752283e-128	0.200950621565298	3.51534735412133	0.41	0.016	25.625	610	10174	0.0364019294441542	0.251797518336886
DTYMK	2.55193289488425e-130	1.94992483627857e-128	0.820590935094361	1.51261200825204	0.728	0.188	3.87234042553191	610	10174	0.348312825011465	1.05483442926393
BACE1	2.8598762481256e-130	2.17766217011252e-128	0.657452427654539	1.50306232829111	0.772	0.186	4.1505376344086	610	10174	0.288486062010017	0.772202028492189
KITLG	9.81982989368373e-130	7.45155781518635e-128	0.62738607329828	1.64955706852692	0.692	0.154	4.49350649350649	610	10174	0.280991815159694	0.791429140474659
ALPL	1.4530879692454e-129	1.09885408423417e-127	0.189208381319255	3.82559203116768	0.295	0.012	24.5833333333333	610	10174	0.0358819004959266	0.283396893935987
PRDX1	9.53268384186846e-129	7.18411782959443e-127	5.79089934490954	0.949633118096964	0.989	0.71	1.39295774647887	610	10174	3.65756299634597	6.88297073995601
RPL39L	1.16136960134127e-128	8.72255953826483e-127	0.398478713559095	2.00960589981928	0.597	0.087	6.86206896551724	610	10174	0.123911577117317	0.493281039550373
HHEX	1.41066697092635e-128	1.05588902592535e-126	0.0139103540038901	-4.34254677303818	0.046	0.188	0.24468085106383	610	10174	0.306099595730447	0.0165410187847668
KRT10	1.57174254976976e-128	1.17246666271978e-126	2.29865416294187	0.999259557533352	0.943	0.522	1.80651340996169	610	10174	1.43000304044224	2.6513223457344
MRPL41	2.61513730929752e-128	1.94421323068923e-126	1.68145575800099	1.07957937789427	0.91	0.433	2.10161662817552	610	10174	1.00281183237935	1.99252290205778
KCTD12	6.92934834048107e-128	5.13425049093018e-126	0.344196564000003	-2.05390425404412	0.539	0.504	1.06944444444444	610	10174	1.61166032892189	0.455441477797279
ARL3	3.08865327309067e-127	2.28083570226957e-125	0.908737781203928	1.30228598505563	0.846	0.254	3.33070866141732	610	10174	0.432723858607492	1.05915839451514
B4GALT2	3.20305468328376e-127	2.35740539666697e-125	0.549087644145305	1.68182343925613	0.738	0.134	5.50746268656716	610	10174	0.193029910309346	0.654205739552799
RPN2	3.8309557903723e-127	2.81013377076442e-125	2.30910406945351	0.995089008202083	0.92	0.509	1.80746561886051	610	10174	1.39349761291499	2.72820378801438
RANBP1	6.93750184622858e-127	5.07198224678093e-125	2.15039159185889	1.15539292238334	0.905	0.454	1.99339207048458	610	10174	1.20881003031567	2.6974642231893
TNFSF10	9.69228044835485e-127	7.06252726975155e-125	0.0989735092315689	-2.71956182115547	0.184	0.331	0.555891238670695	610	10174	0.777672973047876	0.143867794366031
TUBA1A	1.00431012450532e-126	7.29400943889903e-125	4.45544637921934	1.18776167430929	0.961	0.576	1.66840277777778	610	10174	2.63388953170463	5.79023719278461
SDCBP	1.96607535870343e-126	1.42320573498775e-124	1.21384377033694	-1.19319874290462	0.925	0.706	1.31019830028329	610	10174	3.0497752546639	1.43915783438346
PDLIM7	3.34319739372217e-126	2.41214432282787e-124	1.06916057753127	1.29093402790377	0.807	0.276	2.92391304347826	610	10174	0.54358546082057	1.33605787430787
CFLAR	9.04935720728359e-126	6.50784819292427e-124	0.325866906979314	-1.6525229267821	0.582	0.497	1.17102615694165	610	10174	1.3137058160517	0.395504724440196
PRDX5	4.81012565831691e-125	3.44793567546977e-123	2.98334592824044	0.94292941723862	0.966	0.576	1.67708333333333	610	10174	1.7726079936142	3.42881425999978
MANF	6.65513836596984e-125	4.75496671693287e-123	1.17209268117524	1.2318585695392	0.825	0.316	2.61075949367089	610	10174	0.627725618251036	1.45753766277114
BTG2	9.69408928595045e-125	6.903822939373e-123	0.21022365624937	-2.86221583145534	0.274	0.521	0.525911708253359	610	10174	2.47244213877563	0.383782951178415
NAMPT	3.51578866880849e-124	2.49575630470322e-122	0.36837037620019	-3.02565590108019	0.59	0.563	1.04795737122558	610	10174	3.94666056268141	0.492971472706248
MMRN2	5.69161705151725e-124	4.02732234198356e-122	0.0433561122218669	-3.97239887073434	0.1	0.247	0.404858299595142	610	10174	0.679142676530388	0.0585891557382124
ST6GAL1	6.56665491646888e-124	4.63159641319917e-122	0.0169941598216516	-4.24540990786712	0.051	0.204	0.25	610	10174	0.379887767370401	0.0207057696043014
GIMAP6	7.78267751569735e-124	5.47174445400753e-122	0.014413281557089	-4.27999182104343	0.036	0.193	0.186528497409326	610	10174	0.329765465841947	0.0200513207935632
ARHGAP29	8.84140397269945e-124	6.19630368863771e-122	0.180940733833512	-2.84312040372761	0.261	0.375	0.696	610	10174	1.41682484653098	0.281921703821837
CKS2	1.40625845761807e-123	9.8241662280455e-122	0.7347307671321	1.74545559832328	0.63	0.156	4.03846153846154	610	10174	0.391017675993256	1.27393130633977
ECSCR.1	3.27124760120067e-123	2.27807198455765e-121	0.0535466372517397	-3.91681979050799	0.123	0.26	0.473076923076923	610	10174	0.848913691887967	0.0766436503243405
S100A6	4.48300734061044e-123	3.11208389708117e-121	43.9360200042595	0.999749019714152	1	0.948	1.05485232067511	610	10174	29.9454769916372	57.3330557202755
HMGA2	7.77727213449504e-123	5.38197014439301e-121	0.123752370008705	5.67345883448986	0.272	0.002	136	610	10174	0.0129398409839973	0.16815720368076
MLEC	1.35258574090391e-122	9.33072157189072e-121	1.2823653693105	1.15703180824261	0.872	0.343	2.54227405247813	610	10174	0.684204630238725	1.50569383794974
BIRC5	2.19599819485372e-122	1.51016050862347e-120	0.760333493334487	2.11257598720206	0.544	0.079	6.88607594936709	610	10174	0.240496866266141	1.24569574705256
NME4	2.96318817938221e-122	2.03139934814595e-120	1.13151039366685	1.25006927235129	0.87	0.288	3.02083333333333	610	10174	0.565828456177837	1.36836262630722
S100A11	4.52141209155037e-122	3.09000603995831e-120	19.4100151076524	1.07707641731471	1	0.848	1.17924528301887	610	10174	11.3965096810465	22.9541726084351
PSMB1	4.74519946830682e-122	3.23290586685944e-120	3.47302287111315	0.843571242919099	0.967	0.661	1.46293494704992	610	10174	2.26727654603747	3.95860948252494
EMCN	1.13097822207702e-121	7.68157615895892e-120	0.0760975458436817	-3.83961258224492	0.131	0.302	0.433774834437086	610	10174	1.12009239416068	0.121902389753437
MYCT1	4.06243907780099e-121	2.74441413631755e-119	0.021274236580201	-4.06390958782947	0.048	0.181	0.265193370165746	610	10174	0.322778615155105	0.0295496982367241
JUP	4.06561396182642e-121	2.74441413631755e-119	0.0185035599504371	-4.07111406072508	0.043	0.185	0.232432432432432	610	10174	0.3201477986383	0.0263491178216021
NUCB2	7.86459017490354e-121	5.2926046296308e-119	1.51839155010662	1.18145598942089	0.908	0.356	2.55056179775281	610	10174	0.832012458337869	1.81159082745896
ARL1	9.7144664893267e-121	6.51757773061352e-119	1.11059078181381	1.18660116955473	0.889	0.313	2.84025559105431	610	10174	0.591941131388931	1.29787181469016
CD34	1.19823232231115e-120	8.01468099841315e-119	0.0888563481273723	-3.66352773748416	0.152	0.33	0.460606060606061	610	10174	1.24020366713486	0.128666427039081
SAMHD1	1.50875964479868e-120	1.00611408313454e-118	0.191375815764461	-2.36437360181053	0.395	0.426	0.927230046948357	610	10174	1.16506097866474	0.243489023056988
PRCP	1.74532751014209e-120	1.16035278514159e-118	0.296593073440744	-2.33251802889973	0.538	0.424	1.2688679245283	610	10174	1.51246673781568	0.376069263622693
COPG1	1.96888722257202e-120	1.30504012710602e-118	0.678733125758738	1.40961899743058	0.772	0.2	3.86	610	10174	0.301241211630373	0.792896365046328
IER3IP1	2.71986250350965e-120	1.79739622379079e-118	1.08298221803944	1.15230130952631	0.859	0.33	2.6030303030303	610	10174	0.592091604099918	1.26147876991486
NAV1	2.81043712089941e-120	1.85169099648241e-118	1.40459515738199	1.21341045619484	0.867	0.333	2.6036036036036	610	10174	0.732363066262199	1.67547194631821
RPL26L1	3.22102458241189e-120	2.11587662568824e-118	0.942317763321138	1.25495225547244	0.828	0.263	3.14828897338403	610	10174	0.45279630916555	1.12585413466201
BST2	9.15811403700031e-120	5.99801956839967e-118	0.12100000673032	-2.88829825300051	0.189	0.392	0.482142857142857	610	10174	1.17777811946333	0.182646323389862
PLA2G16	2.84038342777992e-119	1.85476194990281e-117	0.108143651064335	-2.25405599792182	0.287	0.301	0.953488372093023	610	10174	0.550061364620365	0.130528598638402
ACTN1	2.97161542800998e-119	1.93471506239017e-117	2.60383486517952	1.14789692375206	0.941	0.441	2.13378684807256	610	10174	1.34378034558262	3.15955014339281
KANK3	3.12506841541197e-119	2.02862110765651e-117	0.0207542097065729	-4.07792604898601	0.046	0.192	0.239583333333333	610	10174	0.369701788798573	0.0277840904627334
TMEM123	5.36063056996634e-119	3.46958930360822e-117	0.371030763872455	-1.56413045648893	0.634	0.512	1.23828125	610	10174	1.38858403598727	0.443492174167991
PRAF2	7.38085807887424e-119	4.76314260656031e-117	0.488522176725013	1.7233908659572	0.7	0.123	5.69105691056911	610	10174	0.178272045997484	0.58690312507632
ITGA5	8.68774806083718e-119	5.59013403002289e-117	1.79955523492131	1.27243634182712	0.834	0.358	2.32960893854749	610	10174	1.02274264989609	2.55889710638133
PHPT1	1.4611051857722e-118	9.37407601110876e-117	2.43412420501973	0.992500748860241	0.946	0.51	1.85490196078431	610	10174	1.42933565780939	2.84373478953533
SNRK	2.77834687298384e-118	1.77733433973495e-116	0.121589599362292	-2.25418486046624	0.308	0.324	0.950617283950617	610	10174	0.677643693899956	0.152242033187354
FGFRL1	4.57136257638741e-118	2.91586680741975e-116	0.262010168037675	2.33890085232137	0.507	0.053	9.56603773584906	610	10174	0.0802488020284265	0.317664969222573
MAD2L1	5.16233245264566e-118	3.2833031200266e-116	0.445235150826935	2.05000063594664	0.489	0.073	6.6986301369863	610	10174	0.15195500542464	0.649882371241858
AURKAIP1	5.76447462273645e-118	3.65570687458036e-116	2.12388259518067	0.954361417767694	0.921	0.514	1.79182879377432	610	10174	1.31455889471712	2.46568911596034
SGCB	9.05206824387964e-118	5.72413257973608e-116	0.60101504791286	1.50151545745553	0.734	0.166	4.42168674698795	610	10174	0.261458719299584	0.72012455770745
WBP5	1.05010344176758e-117	6.62136857866402e-116	1.6145402496395	1.14112795765839	0.92	0.362	2.5414364640884	610	10174	0.826845069506816	1.87793087983893
PRKCH	1.37870231276086e-117	8.66849231274731e-116	0.0309797517667632	-3.36373574163216	0.085	0.201	0.422885572139304	610	10174	0.347536001721123	0.0405085483199838
SMC4	2.3500432180998e-117	1.47336327799157e-115	0.861258123588794	1.47797149480574	0.72	0.201	3.58208955223881	610	10174	0.421213613947596	1.22002723658923
MED8	3.41194309417868e-117	2.13304601507091e-115	0.56612382353714	1.46018821971538	0.733	0.176	4.16477272727273	610	10174	0.27119858324897	0.661824919806514
BEND6	5.52831359955622e-117	3.44634756577434e-115	0.267198058332447	2.54195684050048	0.507	0.038	13.3421052631579	610	10174	0.0650207557055081	0.333530149274497
NR2F1-AS1	6.69596015789654e-117	4.16246608007546e-115	0.198082809436986	2.92223127331249	0.364	0.028	13	610	10174	0.0523348340113754	0.26032548742287
ARHGDIB	1.00751483349185e-116	6.24545673966807e-115	0.282720747895206	-2.07426912007894	0.43	0.488	0.881147540983607	610	10174	1.67798978480549	0.399471395056288
POSTN	1.4456621790632e-116	8.93139397327193e-115	9.87133360975245	2.29145108748402	0.862	0.368	2.34239130434783	610	10174	5.33796195480855	23.3017635803879
EML1	1.44892649661823e-116	8.93139397327193e-115	0.565274340883735	1.63019513592388	0.697	0.139	5.01438848920863	610	10174	0.231638904141073	0.689079137242047
SEPT11	2.29075004207849e-116	1.4081074141335e-114	1.5696904411124	1.17949672100355	0.902	0.367	2.45776566757493	610	10174	0.876520477225812	1.91737920235416
SAMD11	2.73854553289526e-116	1.67867501384103e-114	0.193957365079142	3.19215505756318	0.33	0.02	16.5	610	10174	0.0485507150600623	0.266351532162211
ADAMTS2	3.73280435122194e-116	2.28178034869417e-114	1.14644045392954	1.77781032585003	0.867	0.139	6.23741007194245	610	10174	0.411624343955418	1.39256501230926
CCNB1	4.18163065742734e-116	2.54905718136693e-114	0.475581380964463	2.32279920499233	0.41	0.055	7.45454545454545	610	10174	0.153654894104386	0.887530699893637
CLEC14A	5.06724369314857e-116	3.08038024064717e-114	0.0500054280728108	-4.15443055265515	0.098	0.274	0.357664233576642	610	10174	1.06714518539633	0.0725492360872928
EIF4A1	6.06616271918989e-116	3.67746492557831e-114	1.68383198994069	1.03510478357242	0.907	0.44	2.06136363636364	610	10174	1.04366896071218	2.01420895637894
COPB2	7.45886907933744e-116	4.50933716922801e-114	1.03155109821971	1.15883837376622	0.867	0.304	2.85197368421053	610	10174	0.521801280086578	1.19614503609974
GIMAP1	1.36032918532165e-115	8.20148056224333e-114	0.0236552866824238	-3.79467053876055	0.059	0.213	0.276995305164319	610	10174	0.399760486531152	0.0319018062879886
LTBP2	1.53227828838207e-115	9.21292787271472e-114	0.888169109156834	1.67847121487848	0.761	0.15	5.07333333333333	610	10174	0.367610966375139	1.17204167448619
SAT1	1.57432083006015e-115	9.43991939681301e-114	1.33134276624087	-2.44670231334802	0.849	0.764	1.11125654450262	610	10174	11.1718805056098	2.16784522432603
PTTG1	1.73939430061077e-115	1.04013888530545e-113	0.992227108299309	1.98537494234144	0.595	0.122	4.87704918032787	610	10174	0.430165560462665	1.84498232156636
THBD	1.84876383648969e-115	1.1025446337613e-113	0.0468709901937485	-4.28993862525388	0.111	0.322	0.34472049689441	610	10174	1.25833234564588	0.0631751192143378
GLTSCR2	1.91987351785346e-115	1.14185774686171e-113	0.577908120626522	-1.39967581474653	0.751	0.612	1.22712418300654	610	10174	1.89841546944063	0.708539266589248
B2M	2.2626942172208e-115	1.34212530846795e-113	32.7225099640336	-0.965547050753444	1	0.993	1.00704934541793	610	10174	71.988429915148	37.8692939574284
CLEC2B	4.39984307333519e-115	2.60276738365092e-113	0.174014980021199	-2.09262339686028	0.267	0.387	0.689922480620155	610	10174	0.866044277915795	0.254227938065554
PDAP1	5.12604375757972e-115	3.02422838952545e-113	1.5312310855676	1.04737876971407	0.916	0.405	2.26172839506173	610	10174	0.849626095024234	1.75053180160139
LYL1	6.94516486956962e-115	4.08650529731949e-113	0.0219326994757456	-3.45735765502758	0.075	0.188	0.398936170212766	610	10174	0.281028145393525	0.0263019642797974
RNASE1	7.22549413809447e-115	4.24011264007752e-113	0.147167112918718	-4.09793382429756	0.213	0.483	0.440993788819876	610	10174	4.88628659444446	0.323237487083933
CHCHD2	7.92161159868793e-115	4.63624959682784e-113	6.15520779938359	0.731344612945893	0.985	0.793	1.2421185372005	610	10174	4.28815831515915	6.93721785377599
BOLA3	1.12201754894395e-114	6.54936821805317e-113	0.707044998643286	1.3849734021336	0.731	0.199	3.67336683417085	610	10174	0.349293694350575	0.870650601124338
RBP4	1.55634322451931e-114	9.06055264517775e-113	0.385188011240295	2.93104773790305	0.331	0.039	8.48717948717949	610	10174	0.150295616474613	0.841974545716191
JAG1	1.79654007534652e-114	1.04313089440832e-112	1.92677726900227	1.43451898787532	0.887	0.316	2.80696202531646	610	10174	1.00129369212443	2.52876506912535
PALLD	3.1175147897672e-114	1.80536922272676e-112	1.93056407235414	1.47201788205224	0.926	0.298	3.10738255033557	610	10174	0.930547012214815	2.42371183357256
DAPK1	4.62836397578468e-114	2.67327500396635e-112	0.0175413657669981	-3.89123245639996	0.056	0.191	0.293193717277487	610	10174	0.311578170930141	0.0215447674309911
SWAP70	4.6703584578867e-114	2.69046880168206e-112	0.150960977311065	-1.89114632038805	0.364	0.338	1.07692307692308	610	10174	0.62611082038013	0.186339496427281
C10orf54	9.6233090611136e-114	5.52925689814271e-112	0.0567522960922808	-3.13978207669606	0.143	0.298	0.479865771812081	610	10174	0.669463462887776	0.0766272807238473
HRAS	2.16581587762792e-113	1.24117042195521e-111	0.766433647784644	1.32469372733668	0.77	0.218	3.53211009174312	610	10174	0.367614357221339	0.919267535371437
ARF1	2.58884684885217e-113	1.47974451313872e-111	2.87503697189582	0.812419535806406	0.969	0.618	1.56796116504854	610	10174	1.88490689732607	3.19655799589736
SLC52A2	5.68792702716e-113	3.24270782797106e-111	0.511007093768062	1.50372912865938	0.674	0.167	4.03592814371257	610	10174	0.2411283786993	0.621321386197896
GLUL	7.18178875170166e-113	4.08378406382291e-111	0.385049586230831	-2.74297534361073	0.575	0.55	1.04545454545455	610	10174	3.33160759848108	0.517864496428384
SCX	1.3225218089875e-112	7.50088013623171e-111	0.229955842526271	2.74145537146305	0.31	0.035	8.85714285714286	610	10174	0.0863712338810964	0.412634573305225
PTHLH	1.84947672895335e-112	1.04626182255392e-110	0.347522325772273	2.13876014311125	0.41	0.081	5.06172839506173	610	10174	0.172171170413001	0.617344848157439
SLC39A6	2.58209632480596e-112	1.45696440317128e-110	0.535096019544111	1.55627306915864	0.726	0.152	4.77631578947368	610	10174	0.254082738058548	0.643091127910832
TXNL4A	3.70455824235363e-112	2.08497464657887e-110	1.2912127550761	1.09931823893851	0.874	0.354	2.46892655367232	610	10174	0.714771555142652	1.51868388459328
TIMM17A	1.44120881077649e-111	8.09062272702744e-110	0.745767638964501	1.27158149926988	0.759	0.235	3.22978723404255	610	10174	0.400183216661004	0.894144142941897
SOX18	1.61037729671538e-111	9.01729333117524e-110	0.0210400280798808	-4.31603555871808	0.061	0.188	0.324468085106383	610	10174	0.433933920474437	0.026983644848549
PALMD	1.72420410747171e-111	9.63016131701075e-110	0.0824184531074927	-3.2563678981093	0.213	0.284	0.75	610	10174	0.888279965538196	0.104601474912413
C1orf122	3.62934553174101e-111	2.02195893092387e-109	1.37764567541508	1.12819610528058	0.907	0.355	2.55492957746479	610	10174	0.7160939984594	1.65354193543217
PMM1	9.77856591172818e-111	5.43401821852248e-109	0.507815737349285	1.58867602961053	0.705	0.143	4.93006993006993	610	10174	0.232736369471038	0.606952328300563
TSPAN18	1.01314816336221e-110	5.61595427782083e-109	0.0238490769948985	-3.56960595308963	0.066	0.182	0.362637362637363	610	10174	0.285439989078482	0.0305738866502061
LPAR6	1.03090186683541e-110	5.7000066536633e-109	0.047150136478564	-3.24404217754494	0.113	0.254	0.44488188976378	610	10174	0.523083817737123	0.0649254650569576
SOD2	1.13707925606459e-110	6.27131982680635e-109	0.342041070901341	-2.82489319478627	0.556	0.515	1.07961165048544	610	10174	3.12566725219291	0.457548119314796
GSTP1	1.22723338812797e-110	6.75162448478602e-109	6.97407452166826	0.816089235012917	0.982	0.757	1.29722589167768	610	10174	4.56439365568618	8.09847398587961
SLC1A5	1.41754332109981e-110	7.77916666436969e-109	0.493155131473417	1.54589377590154	0.641	0.147	4.36054421768708	610	10174	0.246619878177166	0.614075591875645
ROBO4	1.71783347566171e-110	9.40364265308746e-109	0.0322891340288614	-3.75558915935213	0.075	0.188	0.398936170212766	610	10174	0.404351362397891	0.0445934563184489
ABLIM1	1.74304036831296e-110	9.51795194667368e-109	0.119362675422667	-2.36896068413046	0.277	0.334	0.82934131736527	610	10174	0.816073968520937	0.15186974466727
SEMA6B	1.79987427269367e-110	9.80396862497447e-109	0.0245862896108362	-3.95411197922258	0.061	0.188	0.324468085106383	610	10174	0.367123986010387	0.0339608788922946
COL1A2	2.21285945890153e-110	1.20237494450832e-108	103.704613543709	2.06963785448482	1	0.741	1.34952766531714	610	10174	35.4412723167436	128.038714041637
MAP4	2.58911109304078e-110	1.40334922939545e-108	1.6629285944342	1.03845514805857	0.897	0.403	2.2258064516129	610	10174	0.928664233081951	1.94560590470625
ITM2A	2.65091519509969e-110	1.43331793079518e-108	0.25584932533041	-2.76688077593856	0.313	0.448	0.698660714285714	610	10174	2.15537178009593	0.421433659710566
ITGA6	2.67071518900826e-110	1.44048427571852e-108	0.0496749771299936	-3.80573457990173	0.116	0.269	0.431226765799257	610	10174	0.956231264607155	0.0739571976927899
FAM213A	3.08352328312169e-110	1.65907123150063e-108	0.0508553232219846	-2.97534218495161	0.116	0.222	0.522522522522523	610	10174	0.386308421277483	0.0673125225778977
SCARF1	6.35273381781114e-110	3.40971366816468e-108	0.0148835502709124	-3.96018424576004	0.041	0.165	0.248484848484848	610	10174	0.249786772313114	0.0193075862662145
WDR41	7.39170000087598e-110	3.95770681798727e-108	0.442881763915156	1.63504830414661	0.674	0.129	5.22480620155039	610	10174	0.186870760688076	0.526595630360947
STRA13	1.14300212279091e-109	6.10507395974193e-108	0.965651958873875	1.17961693039446	0.79	0.298	2.6510067114094	610	10174	0.556810471493809	1.19539138315545
SACS	1.54084683078113e-109	8.21013931190548e-108	0.449937082164174	1.60855974655186	0.603	0.131	4.6030534351145	610	10174	0.21319745733016	0.575082077265409
RPS28	1.54831450771688e-109	8.23000218763714e-108	11.3014609304081	-0.830897009558041	0.995	0.968	1.02789256198347	610	10174	21.8716768552074	12.4315122548801
DOCK9	1.72878181159006e-109	9.16712591466286e-108	0.0496475251193336	-2.83263971725251	0.138	0.226	0.610619469026549	610	10174	0.405693986920009	0.0618722616928396
SHE	2.26784430098198e-109	1.19966782902426e-107	0.00751717775003935	-4.61735489558291	0.028	0.152	0.184210526315789	610	10174	0.226064778178026	0.00882855493265943
PSMD7	2.35554492477158e-109	1.24307246077994e-107	1.59401555189168	1.0052010321332	0.889	0.433	2.05311778290993	610	10174	0.966406248276802	1.89843379403005
COPZ2	2.62817121182992e-109	1.38362525568252e-107	1.65736280862588	1.48723843005469	0.898	0.256	3.5078125	610	10174	0.725871710447158	2.04994640477107
SERPINB9	2.74540653003077e-109	1.44189537231163e-107	0.0398752191153866	-3.85872636166463	0.097	0.267	0.363295880149813	610	10174	0.677057851942773	0.0518475893211242
HSPA5	3.09578766306535e-109	1.6220453169861e-107	2.5624857101343	1.0220414788722	0.936	0.519	1.80346820809249	610	10174	1.64956304388729	3.30201083912892
PLOD3	4.18017009601388e-109	2.18500767536535e-107	0.696028474848414	1.33885912825578	0.774	0.206	3.75728155339806	610	10174	0.323137436112542	0.827432305737913
COL6A2	5.10135641375165e-109	2.66020021898149e-107	26.1856175781493	1.83848667907217	1	0.559	1.78890876565295	610	10174	9.58373801671435	30.4216595353322
SDPR	7.83175142540111e-109	4.07436221908692e-107	0.0678645988314592	-3.8369016830198	0.1	0.318	0.314465408805031	610	10174	1.38169717279499	0.108968692789456
CCDC102B	8.31752916511867e-109	4.31687610395287e-107	0.665504231524415	2.01028836719906	0.657	0.108	6.08333333333333	610	10174	0.287352444574368	0.932339251416407
MZT2B	1.07473614157928e-108	5.56485730155147e-107	3.81810382676035	0.843153521722297	0.977	0.658	1.48480243161094	610	10174	2.4868575705699	4.35838121744168
RAPGEF5	1.13049906804319e-108	5.83985035008412e-107	0.0369700631731011	-3.62232434953656	0.075	0.211	0.355450236966825	610	10174	0.483365847947265	0.0558458298952505
GNAS	4.14881659655473e-108	2.13814655793404e-106	9.38536063365125	0.645431476898986	0.995	0.849	1.17196702002356	610	10174	6.49590567958234	10.1852994970472
SLC20A1	5.32032475165802e-108	2.73549220759314e-106	0.626235383129897	1.41922826306192	0.675	0.198	3.40909090909091	610	10174	0.382697048413317	0.826577227594208
UAP1	6.11097379865034e-108	3.13468739890674e-106	0.643448660716534	1.50600341764871	0.711	0.172	4.13372093023256	610	10174	0.318296945007078	0.843264666572877
BGN	7.96578207634189e-108	4.07662791562743e-106	13.3330893890985	1.76187195393367	0.995	0.471	2.11252653927813	610	10174	5.09110268540408	16.5432979497882
PTPRB	1.189694394022e-107	6.0743421890599e-106	0.0296883854287002	-3.63303287643488	0.09	0.204	0.441176470588235	610	10174	0.437942149119365	0.0372338364161602
DPM2	4.45334948406134e-107	2.26852798023736e-105	0.665931801334595	1.29864977420174	0.751	0.221	3.39819004524887	610	10174	0.350486423313177	0.79699051158942
GLRX3	4.71035389264979e-107	2.39390410534991e-105	0.794399297524107	1.2218717982988	0.793	0.247	3.21052631578947	610	10174	0.407927965897481	0.94346519169681
LAPTM5	1.28517703774619e-106	6.5164990536043e-105	0.0810283085057262	-4.44853304237016	0.149	0.419	0.355608591885442	610	10174	3.01714969987851	0.131042327202648
TLN1	2.35487492503981e-106	1.1912960367914e-104	2.38275614242489	0.889707151265101	0.941	0.544	1.72977941176471	610	10174	1.52846422650848	2.77470153362296
SERF2	2.57640829780425e-106	1.30037708718992e-104	13.6696941423669	0.706634467960758	0.992	0.894	1.10961968680089	610	10174	9.69436599767011	15.705649857849
CCBE1	1.00751804923687e-105	5.07355656556214e-104	0.182558418227139	2.9686751117066	0.361	0.021	17.1904761904762	610	10174	0.0470037594070888	0.23637649448017
SRA1	1.86042707276167e-105	9.34715939798933e-104	0.959074045169688	1.17127107666629	0.83	0.296	2.80405405405405	610	10174	0.594003118758845	1.14589791320663
TCN2	2.43080115088718e-105	1.2185013696224e-103	0.0267905204065939	-3.59296332250667	0.07	0.194	0.360824742268041	610	10174	0.313367396139823	0.0344622016183728
UBE2T	2.47862728037721e-105	1.23965163481775e-103	0.35124016925032	2.02584173118994	0.452	0.065	6.95384615384615	610	10174	0.114898378955689	0.508248023723149
NDUFAF2	5.71952477501544e-105	2.85405583217664e-103	0.681124837829937	1.32068308731259	0.748	0.208	3.59615384615385	610	10174	0.356273437760191	0.831765990126231
SOX7	8.4850584277532e-105	4.22448406699405e-103	0.00873556752840532	-4.69923107479925	0.023	0.149	0.154362416107383	610	10174	0.240914133817781	0.0119834474224687
MAP3K1	9.14168946766538e-105	4.54112908409581e-103	0.0730981091321605	-2.55460866393555	0.182	0.286	0.636363636363636	610	10174	0.568893487158955	0.0916921632042585
SHANK3	1.21695122366408e-104	6.03158302431345e-103	0.0377668859495714	-3.36561645862497	0.108	0.221	0.48868778280543	610	10174	0.531550541505074	0.0494526319750929
CTSH	1.7280883473842e-104	8.54568812865992e-103	0.0821016037229119	-3.08198973637647	0.154	0.3	0.513333333333333	610	10174	0.733911648249537	0.117669397580785
CDKN3	2.93585492408587e-104	1.44857451702766e-102	0.45679248426077	2.04937387091808	0.443	0.067	6.61194029850746	610	10174	0.143919541980662	0.73102397693177
DDX5	4.40641270879362e-104	2.16929570625755e-102	3.73291400810054	-0.817357716170421	0.97	0.905	1.07182320441989	610	10174	7.6667099585133	4.23744543433687
LINC00152	5.74259385408238e-104	2.82079286502091e-102	1.15302190424517	1.17454670050737	0.83	0.311	2.66881028938907	610	10174	0.690521497747779	1.44107330320458
CLMP	1.28891643603244e-103	6.31712585553005e-102	0.459054241233869	1.85117785989009	0.575	0.096	5.98958333333333	610	10174	0.189376052597671	0.59810343793339
NDUFA6	1.53378488742935e-103	7.50054894061562e-102	1.04908493450906	1.09525888563546	0.854	0.32	2.66875	610	10174	0.622266530253547	1.23652981451113
B3GNT5	1.68952672571565e-103	8.2438414913744e-102	0.0294287487778171	-3.77830562506052	0.084	0.225	0.373333333333333	610	10174	0.521635411680463	0.036472063769651
COL16A1	2.51315089839036e-103	1.22354864314111e-101	0.865203905790858	1.88108859369625	0.777	0.122	6.36885245901639	610	10174	0.357726728623827	1.21634335738301
PCMT1	2.97449170508732e-103	1.4449594804007e-101	1.08063258901058	1.05540046455638	0.841	0.354	2.37570621468927	610	10174	0.655525705817117	1.27856902684456
EPB41L3	3.27531370006255e-103	1.58758927937393e-101	0.0989911788807136	-2.19943650832424	0.249	0.292	0.852739726027397	610	10174	0.530062115665799	0.123845435546117
MIF	4.13991537933554e-103	2.00226324917929e-101	2.48442559371809	0.977246379313082	0.948	0.515	1.84077669902913	610	10174	1.54673009027414	2.99374934003153
TFG	5.08819880040485e-103	2.45550225442345e-101	1.01750294490443	1.08430008704297	0.862	0.312	2.76282051282051	610	10174	0.560646104933999	1.17117702958568
FGL2	7.14379067366608e-103	3.43996187231282e-101	0.086698854355769	-3.99919228713603	0.159	0.354	0.449152542372881	610	10174	1.70107118673747	0.123809365135786
GCSH	7.85925142138384e-103	3.77621586853652e-101	0.717386482345895	1.26673506464498	0.787	0.223	3.52914798206278	610	10174	0.362062987062611	0.859532473311911
ADAM15	8.71959863545918e-103	4.18046813882167e-101	0.176609042317792	-2.26559905296217	0.393	0.321	1.22429906542056	610	10174	0.862233854996978	0.220832353318663
OST4	1.00987193498026e-102	4.8311395219947e-101	3.77813492963352	0.789722972284321	0.975	0.671	1.45305514157973	610	10174	2.61385751633471	4.35515699390139
ARHGDIA	1.57102612570605e-102	7.49934944084325e-101	2.23383185263173	0.885053850859906	0.933	0.54	1.72777777777778	610	10174	1.52784046088322	2.60926299355761
RAB23	1.92218258505991e-102	9.15574674606675e-101	0.335612882338753	1.93025159826521	0.575	0.075	7.66666666666667	610	10174	0.124266656877564	0.407097507248191
CDR2L	2.35477058088736e-102	1.11920262209519e-100	0.263056664618525	2.02271623333993	0.518	0.069	7.50724637681159	610	10174	0.0815060681837951	0.312653443650392
EGFL7	2.88859380529328e-102	1.36996541550181e-100	0.16769689549059	-3.21944777978863	0.339	0.359	0.944289693593315	610	10174	1.89299306403409	0.224012515083939
UTRN	3.2802414881623e-102	1.55236546641935e-100	0.460825175381735	-1.4288054219952	0.654	0.507	1.28994082840237	610	10174	1.46653135477826	0.567618295831301
PBK	6.46962702990241e-102	3.05516335665306e-100	0.330490715884634	2.28801299281006	0.375	0.043	8.72093023255814	610	10174	0.0851985682923666	0.486782592991222
BANF1	7.00846503288327e-102	3.3025327947244e-100	1.44598897758521	1.02092852372529	0.913	0.387	2.35917312661499	610	10174	0.819619971323756	1.67046386285732
GOLIM4	8.02496189348094e-102	3.77344682538336e-100	1.59358128510363	1.05251479642659	0.91	0.396	2.2979797979798	610	10174	0.919410368273444	1.86989976205348
MCL1	9.14422555916652e-102	4.29057201823067e-100	1.096954809934	-1.42659593903013	0.825	0.697	1.18364418938307	610	10174	3.86221596114258	1.39347704886953
PSMD2	1.02594802411959e-101	4.80361962101612e-100	1.30023472280545	1.07071243386103	0.87	0.359	2.42339832869081	610	10174	0.705990706909803	1.57702805422295
MRPL3	1.51906147571904e-101	7.09733903071617e-100	0.65923620159462	1.27350051112926	0.748	0.214	3.49532710280374	610	10174	0.351658947431537	0.777186567138776
ITGB1BP1	1.80640089944397e-101	8.42196148160255e-100	1.12465390081931	1.0683194573971	0.857	0.335	2.55820895522388	610	10174	0.629385488080493	1.32830826467943
TMCC3	2.22099410424629e-101	1.03330224647027e-99	0.012541470063566	-4.20160189785099	0.03	0.161	0.186335403726708	610	10174	0.239732869316416	0.0162557725966392
TGM2	2.40749107424521e-101	1.11770566624135e-99	0.0464688852330015	-3.96825905985897	0.12	0.238	0.504201680672269	610	10174	0.795884912062513	0.0594477099981026
DCTN3	2.66633894139514e-101	1.23527273145982e-99	1.64855947793558	0.946542174473064	0.916	0.45	2.03555555555556	610	10174	1.00340091260978	1.91040667105074
ARHGEF15	3.84770685753961e-101	1.77883691401295e-99	0.00818427441623082	-4.45281506610283	0.03	0.138	0.217391304347826	610	10174	0.204325628084383	0.00961852408599612
PRMT1	3.97908688702338e-101	1.83571878481838e-99	1.17081332696899	1.11920448707049	0.862	0.323	2.6687306501548	610	10174	0.668756993107331	1.40394510660098
TSC22D3	4.74768720626869e-101	2.18572394688596e-99	1.11117247056553	-1.70077550895612	0.846	0.744	1.13709677419355	610	10174	5.07531879351329	1.45119743306951
GIMAP7	5.62921134163738e-101	2.58614665519984e-99	0.0312468400492736	-3.8691642804705	0.07	0.262	0.267175572519084	610	10174	0.740685908722539	0.042038955774388
DUSP1	5.72173399438703e-101	2.62317663084336e-99	2.9020325266047	-1.50215867023029	0.916	0.842	1.08788598574822	610	10174	11.7266328014571	4.23316847277724
TMEM255B	8.55429564532611e-101	3.91363471873277e-99	0.0131895501676356	-4.05569249923963	0.039	0.146	0.267123287671233	610	10174	0.203157414833714	0.0164617090999691
KLF4	9.46429769520009e-101	4.32098205561355e-99	0.367950800065399	-2.05716937906646	0.51	0.503	1.01391650099404	610	10174	2.18648995986024	0.509501547396363
ADGRL4	1.20456546363699e-100	5.4881299363966e-99	0.0722723473739049	-3.59961222990385	0.175	0.276	0.634057971014493	610	10174	1.10456399524244	0.0959150590950339
TUSC1	1.36374140423787e-100	6.20051515323522e-99	0.555938070942451	1.4382555384022	0.687	0.164	4.1890243902439	610	10174	0.271367179098176	0.687191897997694
HNRNPAB	2.19672499808131e-100	9.96724336242831e-99	1.8282664996018	1.05054054000864	0.872	0.422	2.06635071090047	610	10174	1.07706773604677	2.28467424196241
TNFAIP2	2.27405743396063e-100	1.02968946279296e-98	0.0973321158159584	-2.73366908201091	0.225	0.334	0.673652694610778	610	10174	0.911628880114917	0.128222687357639
NPTN	2.49923160919696e-100	1.12932424624206e-98	0.991856200406667	1.14235468673328	0.836	0.315	2.65396825396825	610	10174	0.624219573301623	1.209804436759
ARFGAP3	3.85834646845214e-100	1.73989287673684e-98	0.878361121031096	1.13630198288396	0.823	0.286	2.87762237762238	610	10174	0.534235690249428	1.03573412753693
RASGRP3	3.97084951735257e-100	1.78696348627527e-98	0.00992644922955033	-4.37058369792616	0.025	0.148	0.168918918918919	610	10174	0.228481956265234	0.0137882318360427
ITGB1	4.01535051010785e-100	1.80330210868231e-98	6.93918763829449	0.850236656281481	0.99	0.729	1.35802469135802	610	10174	4.40209734714946	8.03477264249344
GANAB	4.48128705820002e-100	2.00845627296843e-98	0.902064828412225	1.11051904145391	0.833	0.289	2.88235294117647	610	10174	0.499971658429004	1.0592703736146
PHLDA3	5.13305247020706e-100	2.29589334673529e-98	0.820052731582982	1.46169789913167	0.77	0.19	4.05263157894737	610	10174	0.414929170570328	1.05168893746632
MTSS1	7.95002244286205e-100	3.5486449062398e-98	0.0521287513651283	-2.75806140445797	0.152	0.252	0.603174603174603	610	10174	0.499024836149082	0.065750811833671
CD52	8.38454864413152e-100	3.7350278838615e-98	0.0377461963865817	-4.6652579408004	0.085	0.354	0.240112994350283	610	10174	1.67130859079236	0.0537957950927635
RPS6KA2	9.28650568498408e-100	4.12846149704565e-98	0.0280301332196893	-3.01593805985016	0.095	0.181	0.524861878453039	610	10174	0.255430106349979	0.0331939442563215
NEDD9	2.13333827497496e-99	9.46496816110866e-98	0.102756896628181	-2.26527140318366	0.244	0.284	0.859154929577465	610	10174	0.620303584884642	0.129831988965615
LITAF	3.0040702503829e-99	1.33013219174901e-97	0.252221299131531	-2.07443684256517	0.467	0.453	1.03090507726269	610	10174	1.4280022366553	0.320555170946308
SELM	4.4670179638519e-99	1.9739196247495e-97	5.0090460456423	1.38234295726182	0.987	0.462	2.13636363636364	610	10174	2.45116676495703	5.90999481493817
RBM3	5.56483942757189e-99	2.45410533954203e-97	6.66055809716356	0.650778907304471	0.985	0.816	1.20710784313726	610	10174	4.83145238440463	7.4230990868294
PSMB7	6.32083358666735e-99	2.78192527816404e-97	1.45631207188704	0.975832150056757	0.895	0.416	2.15144230769231	610	10174	0.876255870227072	1.72091681533901
TIMM13	7.91869285411479e-99	3.47821866162974e-97	1.64171162743862	0.969594960247495	0.908	0.429	2.11655011655012	610	10174	0.981078300329646	1.93382266983005
COX8A	1.01377283208332e-98	4.44404082526406e-97	3.49147365662409	0.801061436626961	0.969	0.64	1.5140625	610	10174	2.32617082188335	3.9701591562793
CCNL1	1.04487288399727e-98	4.57126693543615e-97	0.488852048343768	-1.6788500884935	0.659	0.564	1.16843971631206	610	10174	2.05622033372481	0.65327079730679
CTSS	1.13136212235345e-98	4.9398323143869e-97	0.0911320666465962	-4.14757588695295	0.184	0.386	0.476683937823834	610	10174	2.41856418818513	0.149743001963056
RNH1	1.50631032991387e-98	6.56393368714549e-97	2.46618926264696	0.833617623146133	0.941	0.581	1.61962134251291	610	10174	1.66075207578019	2.89687409305237
CDK2AP1	1.72930420909596e-98	7.52076451094183e-97	1.17922458690455	1.1036578190265	0.877	0.3	2.92333333333333	610	10174	0.563440162369874	1.38998454359554
TARS	4.10447960092925e-98	1.78152225045462e-96	0.544449006029566	1.32644196805341	0.675	0.191	3.53403141361257	610	10174	0.283316091256505	0.665462671739267
CD74	5.84508661985827e-98	2.53202708969687e-96	0.220472600666889	-4.34010048738318	0.29	0.528	0.549242424242424	610	10174	11.3817396440869	0.641189644901738
PPA1	6.08163090209233e-98	2.62931963912463e-96	1.32847546847152	1.12651320825514	0.88	0.328	2.68292682926829	610	10174	0.737261352858091	1.57758221832753
RALGAPA2	6.25403318090145e-98	2.69855400350818e-96	0.0372940554726875	-3.12724013481583	0.116	0.202	0.574257425742574	610	10174	0.384608244896686	0.0448914252935325
EIF6	7.58345344185808e-98	3.26578231783814e-96	1.08880242268952	1.04854922203322	0.849	0.344	2.46802325581395	610	10174	0.643196131147832	1.28801509491563
GADD45GIP1	1.02243724080138e-97	4.39448318770999e-96	1.88260901846692	0.928549971503718	0.916	0.472	1.9406779661017	610	10174	1.14863086785699	2.21325982651628
UFD1L	1.51992991433142e-97	6.51999565200334e-96	1.05133043012793	1.0677161077604	0.843	0.321	2.62616822429907	610	10174	0.600197840535776	1.24556299835773
PENK	2.07632660100799e-97	8.88942474353732e-96	0.27852212821814	3.36038639665564	0.287	0.019	15.1052631578947	610	10174	0.0955530112492174	0.620422399276498
REXO2	2.53800913118605e-97	1.08449376584233e-95	1.63891014102112	1.06392804630201	0.915	0.364	2.51373626373626	610	10174	0.85415322075773	1.90186955182618
PDCD5	2.79254382292331e-97	1.19094417378392e-95	1.5032822417237	1.03360190822541	0.892	0.386	2.31088082901554	610	10174	0.866799504638627	1.79307523184897
MAP3K11	3.60275221994873e-97	1.53350416541957e-95	0.111132358177131	-1.91640580003443	0.308	0.281	1.09608540925267	610	10174	0.499067365260221	0.132316467281634
REL	4.02651258744052e-97	1.71056826253313e-95	0.127664364062546	-2.78316456053348	0.292	0.376	0.776595744680851	610	10174	1.24500984829212	0.163197644097165
COL3A1	4.24659225448639e-97	1.80058784493695e-95	95.0974034080806	2.02282806857036	1	0.683	1.46412884333821	610	10174	37.8446448861629	133.813950518381
PDE3A	8.53889214341186e-97	3.61359347130618e-95	0.303524282405647	2.14994454080495	0.549	0.055	9.98181818181818	610	10174	0.125221637391858	0.374825626577231
VAMP5	1.41893800263455e-96	5.99331088022568e-95	0.555566840607574	-1.40250477181589	0.726	0.509	1.42632612966601	610	10174	1.57256978664641	0.697822418059863
TM4SF18	1.99499779886146e-96	8.41032980110063e-95	0.00922208774218003	-4.99388443956074	0.026	0.138	0.188405797101449	610	10174	0.25965696408746	0.0124620656145633
CYC1	2.22249726212735e-96	9.35148656794924e-95	0.95641976025155	1.08151990689535	0.848	0.303	2.7986798679868	610	10174	0.536316222103983	1.11209947235532
EBNA1BP2	2.22694252698552e-96	9.35230863527545e-95	0.773611747550503	1.29059015316632	0.757	0.206	3.6747572815534	610	10174	0.353778542185424	0.939083039421917
PSMA5	3.42481566993057e-96	1.43555225966652e-94	1.23481069056145	1.01017101257095	0.889	0.371	2.39622641509434	610	10174	0.768191113601774	1.42852428181282
SPOCD1	4.34127142784305e-96	1.81623610344323e-94	0.273966925970857	2.22783611153843	0.461	0.042	10.9761904761905	610	10174	0.0659922159218135	0.351797827132951
EMC7	4.64567913486669e-96	1.93990161369785e-94	1.19489482751323	0.990946402508301	0.87	0.375	2.32	610	10174	0.718876188368327	1.40690559552951
METTL7A	6.28496929082965e-96	2.61945140556813e-94	0.151867252366684	-2.04064090161029	0.29	0.343	0.845481049562682	610	10174	0.706288923846405	0.201469325532516
PSAP	6.64135065179114e-96	2.76275165299274e-94	2.40817242688171	-1.660603869683	0.972	0.804	1.2089552238806	610	10174	8.52115798289415	2.93706867804663
APP	8.14683706450467e-96	3.38262823474509e-94	0.92436177657947	-1.34553807574119	0.843	0.58	1.45344827586207	610	10174	2.40537287450401	1.14454763231775
DHRS3	8.71594135485149e-96	3.61210933060004e-94	0.034918794172343	-3.41272030166377	0.08	0.218	0.36697247706422	610	10174	0.415460167640269	0.0466050665607301
GPX7	1.01409839502281e-95	4.19478369941201e-94	0.378982393213155	1.73615835105591	0.631	0.099	6.37373737373737	610	10174	0.139687743332895	0.459756729422261
STX2	1.38744605510471e-95	5.72835607666682e-94	0.623154152040259	1.25613851152781	0.741	0.206	3.59708737864078	610	10174	0.33083955096786	0.736157133002529
BCAM	1.45689576692049e-95	6.00382925971019e-94	0.0373661345548975	-3.56862646581461	0.082	0.225	0.364444444444444	610	10174	0.578726323666809	0.0524523801312181
SEC23A	2.41668982182362e-95	9.94050022785991e-94	0.969915037900139	1.10088120829187	0.852	0.285	2.98947368421053	610	10174	0.510725871183984	1.15772071634838
DNAJC15	3.61397537019377e-95	1.48375264918814e-93	1.66264519095802	0.891735881637043	0.934	0.458	2.03930131004367	610	10174	1.05871319721801	1.89043053297452
ATP5B	5.80773583714993e-95	2.37998202667265e-93	2.54485001627739	0.815280809895583	0.959	0.57	1.68245614035088	610	10174	1.61493324496771	2.88830250252805
CARD8	6.90300985417065e-95	2.82356198607582e-93	0.0846290724854004	-2.14180274600349	0.238	0.256	0.9296875	610	10174	0.472729477380368	0.104149895838589
TNFRSF14	7.33865441101982e-95	2.9961860662134e-93	0.0706859802400355	-2.52289495732973	0.187	0.272	0.6875	610	10174	0.560686386825821	0.0893631636837379
MDH1	1.04177632293012e-94	4.24543143748151e-93	1.00781025046896	1.07274769184848	0.869	0.316	2.75	610	10174	0.585550338953707	1.1808774383321
C19orf70	1.10564720241271e-94	4.49738860190279e-93	1.69802760270843	0.908478978641812	0.926	0.46	2.01304347826087	610	10174	1.09833049755325	1.97898981228592
EPRS	1.3315556649471e-94	5.40631253926679e-93	0.999001480097228	1.06717102023377	0.846	0.304	2.78289473684211	610	10174	0.544112178807978	1.18391618110801
EXOC6	2.63431197621435e-94	1.06759980384112e-92	0.0235839044290351	-3.29738649872693	0.079	0.17	0.464705882352941	610	10174	0.291429718364388	0.0286289210390073
RNF144B	3.2456691463921e-94	1.31294476535854e-92	0.00854776179515215	-5.06374936637999	0.03	0.181	0.165745856353591	610	10174	0.380474654664004	0.010398551162019
PSMG3	3.27630163491952e-94	1.32290447299154e-92	0.617211733278332	1.25047088248707	0.754	0.212	3.55660377358491	610	10174	0.336387182761442	0.72853687547026
FTH1	3.90173526388594e-94	1.57255652412223e-92	17.3477203555481	-1.65460258174377	0.998	0.983	1.01525940996948	610	10174	67.7759535485355	22.3837236152762
ZFP36L1	4.41734463406821e-94	1.77711308989589e-92	1.9271759968419	-1.34606897151633	0.89	0.786	1.1323155216285	610	10174	6.61882907262873	2.82515716920331
MAGOHB	5.35586328221699e-94	2.15075049978955e-92	0.471708812421223	1.45077602877271	0.703	0.146	4.81506849315068	610	10174	0.226736513261877	0.560229388244276
CREG1	6.5849738800782e-94	2.63950701648453e-92	0.122439880818831	-2.76758316137202	0.27	0.318	0.849056603773585	610	10174	0.871591538454037	0.160515988284922
EFEMP2	7.13936684222483e-94	2.85652557690908e-92	0.98654959444503	1.33690814504756	0.884	0.206	4.29126213592233	610	10174	0.436327978688788	1.16175183390707
PSMC4	8.78829240084452e-94	3.50989405758592e-92	0.847829057844502	1.11137317877569	0.803	0.279	2.87813620071685	610	10174	0.483578154455601	1.0193403828849
CCT2	1.29649365303588e-93	5.16859408128762e-92	1.18685511134523	1.03644892281896	0.861	0.355	2.42535211267606	610	10174	0.723877263193463	1.42509621195796
PRDX6	1.43936490291399e-93	5.72778735145124e-92	2.17221096078958	0.846727814544312	0.946	0.524	1.80534351145038	610	10174	1.43247736413444	2.48928209682652
ANO1	1.91871853530271e-93	7.62153792199845e-92	0.392615251324739	1.83860470326527	0.569	0.081	7.02469135802469	610	10174	0.156492085681315	0.510081736200486
TMEM167A	2.66941314577445e-93	1.05843433668311e-91	1.78095628788725	0.916857182423663	0.92	0.466	1.97424892703863	610	10174	1.13139039954709	2.09239358881517
FLT1	4.06210163206699e-93	1.60774475746882e-91	0.0111316167201831	-4.19639755592643	0.036	0.155	0.232258064516129	610	10174	0.284415473925343	0.0133296951210993
CIB1	4.62874123822685e-93	1.82872674485494e-91	2.29556370110231	0.889424051490986	0.944	0.55	1.71636363636364	610	10174	1.66500953942161	2.68123614029217
TGFB3	1.15081050582632e-92	4.53848315254731e-91	0.592444082684648	1.81962877015132	0.615	0.106	5.80188679245283	610	10174	0.244073132680876	0.879884573966746
ABCG1	1.21347570320065e-92	4.77705658759095e-91	0.0137800458041972	-3.92532484246948	0.044	0.152	0.289473684210526	610	10174	0.22813454033196	0.0167182605005698
ACVRL1	1.42393114016565e-92	5.59554083401522e-91	0.147898204902866	-2.0431586864085	0.308	0.266	1.15789473684211	610	10174	0.492466356129879	0.192643403077793
RRAS	1.53536708217371e-92	6.02268948490458e-91	1.03359547435241	1.11039849781357	0.828	0.292	2.83561643835616	610	10174	0.591170986564925	1.23792205193103
TEK	1.63705211294281e-92	6.41013679669386e-91	0.0327191843222194	-3.48180504400088	0.089	0.198	0.449494949494949	610	10174	0.449458401757407	0.0416874338677849
SEC61A1	2.1082339548815e-92	8.24046117426684e-91	1.22565537205363	0.999833509043311	0.864	0.361	2.39335180055402	610	10174	0.7176172010135	1.45684970725571
FZD4	3.21783413935189e-92	1.25552585231521e-90	0.0677596405162302	-2.46044304404554	0.172	0.219	0.785388127853881	610	10174	0.351055223902768	0.0848836181633788
CAP1	4.31826988520533e-92	1.68190879812086e-90	2.51350483192526	0.824263457314506	0.93	0.571	1.62872154115587	610	10174	1.7347532715279	2.94921478756542
ICAM1	5.45929549885547e-92	2.12256637363628e-90	0.056470147684152	-3.29410339959855	0.125	0.264	0.473484848484848	610	10174	0.752743807156641	0.0861206938778843
FHL3	6.78550090806228e-92	2.63354026424724e-90	0.546354184263517	1.34543366484432	0.692	0.171	4.04678362573099	610	10174	0.262571171293996	0.667032937194302
INAFM1	7.93886125475836e-92	3.07574966148261e-90	0.5834957081934	1.59510612124844	0.675	0.148	4.56081081081081	610	10174	0.299553162699374	0.792773779262023
VAMP8	1.09652745218147e-91	4.24080546796228e-90	0.062396425973021	-3.88865482378394	0.113	0.322	0.350931677018634	610	10174	1.41745411126237	0.100516325000582
PARVA	1.11207359262892e-91	4.29338447006876e-90	0.744129797872363	1.20249413739076	0.813	0.22	3.69545454545455	610	10174	0.353192290940558	0.87672403207611
S100A16	1.29672965997909e-91	4.99751889623465e-90	2.75592198068421	1.20671007786776	0.895	0.377	2.37400530503979	610	10174	1.44728528524517	3.73858185860089
SSR3	1.41815708060031e-91	5.45593788735847e-90	2.60259237589309	0.936243442809558	0.956	0.513	1.8635477582846	610	10174	1.52493093907092	3.02520887170131
SH3TC1	1.5720411579474e-91	6.03740623416936e-90	0.00656389376801303	-4.36894985489878	0.025	0.136	0.183823529411765	610	10174	0.207733873257071	0.00760495709752793
CEP68	1.5928824816446e-91	6.10678952806117e-90	0.0908626415721994	-2.14020464303775	0.243	0.272	0.893382352941176	610	10174	0.497709505881225	0.112132844724751
RAB31	1.84462267452158e-91	7.05961157835162e-90	2.0188907848078	1.22237963468927	0.923	0.365	2.52876712328767	610	10174	1.13187402017645	2.4189383618329
ARCN1	1.88159938193128e-91	7.18862430534371e-90	0.89993706531286	1.04382627497301	0.83	0.303	2.73927392739274	610	10174	0.532321833456318	1.05684476698985
STOM	2.13414630789473e-91	8.13934552019608e-90	0.502621646023548	-1.32821185069709	0.685	0.497	1.37826961770624	610	10174	1.39424464179795	0.638857005465556
AGAP2-AS1	3.57034556406381e-91	1.35932568309322e-89	0.280836212378323	1.98694227191742	0.541	0.065	8.32307692307692	610	10174	0.0799328063668302	0.338659729728996
MRPL27	3.89345952970752e-91	1.47978359949471e-89	0.879946304867373	1.05083454271013	0.828	0.298	2.77852348993289	610	10174	0.534945526409526	1.01976414734926
TMEM45A	4.1039977160367e-91	1.55711334032937e-89	0.431255004020405	1.73902129951799	0.661	0.093	7.10752688172043	610	10174	0.148132833614062	0.530144183675973
MRPL17	5.11321629911035e-91	1.9366856777663e-89	0.733137853340274	1.20020806340003	0.759	0.222	3.41891891891892	610	10174	0.36354336249522	0.889635595675933
TPX2	5.74962855068345e-91	2.17399185371718e-89	0.472212303993502	2.00366586079429	0.43	0.062	6.93548387096774	610	10174	0.15932820741082	0.815701615411847
CCNB2	1.89238616554895e-90	7.14302743723332e-89	0.332147490916582	2.13727409372236	0.403	0.047	8.57446808510638	610	10174	0.0982461586045905	0.496279844965263
CLU	1.95429693206901e-90	7.3640853231354e-89	0.30435484604456	-3.45561242326781	0.377	0.481	0.783783783783784	610	10174	6.28944843833936	0.628946023041916
FAM46A	2.06321511088663e-90	7.76121568037115e-89	1.0815769544562	1.50288402049359	0.79	0.21	3.76190476190476	610	10174	0.605968518835728	1.43911076964364
NANS	2.31721823811542e-90	8.70182671467028e-89	0.737454089284829	1.1376827732438	0.797	0.247	3.22672064777328	610	10174	0.404257347832499	0.85630768548306
ITGA2	2.3964136808787e-90	8.98389769359737e-89	0.024262297618014	-3.5252417103631	0.07	0.155	0.451612903225806	610	10174	0.250707824494189	0.030520623797442
MORF4L1	3.67085981230002e-90	1.37382552771215e-88	3.99321720215619	0.625913713220022	0.977	0.723	1.35131396957123	610	10174	2.87262925152369	4.36166507151471
HIST1H1A	4.80426742443343e-90	1.79495261361769e-88	0.109373179230934	3.60632748020185	0.17	0.011	15.4545454545455	610	10174	0.0212757493460858	0.193080372864758
S100A4	5.25653167577118e-90	1.96059722130543e-88	27.9993223037517	1.35921282224389	0.99	0.777	1.27413127413127	610	10174	16.8045195417918	39.1011286562832
BCL6B	6.92729662819369e-90	2.57939237901912e-88	0.0185738873779813	-3.66837705476526	0.061	0.142	0.429577464788732	610	10174	0.214194979000115	0.022201050627424
PDE4B	7.11621996109179e-90	2.64526244026665e-88	0.0346673342174872	-3.66604333957933	0.093	0.25	0.372	610	10174	0.653840999369704	0.0431250286359335
AP2S1	1.2801818283752e-89	4.75070511217953e-88	4.09192328946656	0.840710251796973	0.972	0.627	1.55023923444976	610	10174	2.59595280629154	4.76970364706399
VPS25	1.42357505983992e-89	5.27393817623523e-88	0.731687737231972	1.14489724773841	0.811	0.246	3.29674796747967	610	10174	0.391451861583041	0.859217514833019
PSMD14	1.51393691650233e-89	5.59927660244541e-88	0.763019647171794	1.14511304911544	0.743	0.248	2.99596774193548	610	10174	0.449537836108659	0.94372977860187
CYYR1	2.10933857798645e-89	7.78827260858553e-88	0.00915675522570614	-4.27047211972752	0.028	0.143	0.195804195804196	610	10174	0.236119718724547	0.0111104659078082
UCP2	2.62665845971853e-89	9.67532614557306e-88	0.0541259054762429	-3.5264580157631	0.128	0.277	0.462093862815884	610	10174	0.87798508519782	0.071171233056568
CELF2	2.62921250343211e-89	9.67532614557306e-88	0.460689602181841	-1.44443421470537	0.605	0.533	1.13508442776735	610	10174	1.67286935844351	0.625202823086066
PLPP3	4.16910489414593e-89	1.53164144074416e-87	0.199819585783035	-2.57623149481647	0.351	0.353	0.994334277620397	610	10174	1.29415915167946	0.265565347039831
F11R	5.3251103920796e-89	1.95307298813506e-87	0.00421394167121503	-4.83796426077268	0.013	0.122	0.10655737704918	610	10174	0.150905771871287	0.00519075744316605
CTHRC1	6.07186278535049e-89	2.22325145514847e-87	4.63289564499351	1.45001023096745	0.941	0.374	2.51604278074866	610	10174	2.10211524983043	6.21429774859821
ADAMTS18	6.22489848210022e-89	2.27550026573251e-87	0.0164535649759046	-4.33721704420058	0.038	0.155	0.245161290322581	610	10174	0.358120923797108	0.0220929000168972
LSM7	7.30536103757173e-89	2.66603275278281e-87	2.03473827529416	0.852561746766048	0.943	0.509	1.85265225933202	610	10174	1.38250590740194	2.33377604445636
PREX2	8.14539490723569e-89	2.96767483987796e-87	0.0217813473953139	-3.84974274127049	0.054	0.157	0.343949044585987	610	10174	0.273137728524636	0.0303051811863143
MFNG	1.00320008818602e-88	3.6489952298548e-87	0.00702050996080605	-4.3930257191498	0.02	0.138	0.144927536231884	610	10174	0.223490149733535	0.00904832088242993
PRC1	1.0426762163916e-88	3.78632554751048e-87	0.449974455486178	1.89667439237717	0.436	0.072	6.05555555555556	610	10174	0.155755677221654	0.715327252868767
GNPNAT1	1.31274165923559e-88	4.7591751158383e-87	0.426761698454789	1.47080759521656	0.641	0.13	4.93076923076923	610	10174	0.192654532786015	0.512463263778616
CDH11	1.32316148584163e-88	4.78906112786694e-87	1.12580454853687	1.42034066441486	0.838	0.197	4.25380710659898	610	10174	0.501297119336572	1.47522005638792
JUNB	1.46025391611096e-88	5.2765759733888e-87	1.90167197662593	-1.75341919435517	0.857	0.78	1.09871794871795	610	10174	10.9239008988119	3.5606183508863
NPC2	2.47124894000302e-88	8.91513183175517e-87	1.35469601887047	-1.4312151721676	0.921	0.684	1.34649122807018	610	10174	4.04487871174858	1.68316848042441
SLC38A1	2.60521583046308e-88	9.38304084536342e-87	0.0232920040575568	-3.64005088771181	0.064	0.19	0.336842105263158	610	10174	0.433316251995391	0.0304438929678287
COPB1	2.93631281608204e-88	1.05582516063238e-86	1.16580531147807	0.966809821354138	0.877	0.369	2.37669376693767	610	10174	0.709700812100591	1.35143347410196
RRP36	3.19655665735745e-88	1.14752733771302e-86	0.595336182352339	1.22323838216194	0.731	0.207	3.53140096618358	610	10174	0.312686338688208	0.708997764207654
GRN	3.56560151471827e-88	1.27792552007965e-86	1.30980170284275	-1.2770744758931	0.916	0.662	1.38368580060423	610	10174	3.34721774894657	1.59405567127205
ISLR	3.6802795868903e-88	1.3168818307172e-86	1.72374822158645	1.71282789363442	0.848	0.197	4.30456852791878	610	10174	0.81753570834823	2.49158855008501
ADGRF5	4.95850424317865e-88	1.77137734375632e-86	0.0941479991512004	-2.98105191339988	0.144	0.262	0.549618320610687	610	10174	0.809776806449719	0.152911657579446
CLIC2	6.13499580561735e-88	2.18811535977983e-86	0.0253250085286132	-3.25310605528797	0.066	0.162	0.407407407407407	610	10174	0.206565835640887	0.0318497478392875
ADAMTS9	6.36588730307031e-88	2.26679152089588e-86	0.0400797383963463	-3.3729676619377	0.084	0.178	0.471910112359551	610	10174	0.389492027282843	0.0568261348604554
HOXB7	6.71686501069837e-88	2.38790519265635e-86	0.00678724561859201	-4.56451154119391	0.018	0.12	0.15	610	10174	0.160379552664411	0.00835324265624123
ARHGAP27	6.87845594419795e-88	2.44140808883903e-86	0.0184132563934003	-3.37215538961363	0.054	0.155	0.348387096774194	610	10174	0.233222852730771	0.0234886836047124
CD200	9.90421564150029e-88	3.50969676983664e-86	0.0248079031988657	-3.64665656302335	0.049	0.146	0.335616438356164	610	10174	0.222713448040765	0.0344739008793349
TMED2	1.02254592721199e-87	3.61770830775355e-86	2.03678333663469	0.817802261495321	0.957	0.522	1.83333333333333	610	10174	1.30510104455795	2.3241482127511
CRABP2	1.27441497536089e-87	4.50156917300028e-86	1.45726971764002	1.94847010067012	0.752	0.137	5.48905109489051	610	10174	0.63105352757487	2.42198399028855
ADAMTS12	1.77132590254916e-87	6.24676246979114e-86	0.273075815083982	2.17217095373124	0.472	0.048	9.83333333333333	610	10174	0.092083542700495	0.34983113986152
LINC01615	1.97980142282562e-87	6.97080161771211e-86	0.162912545034895	2.92660571677532	0.346	0.022	15.7272727272727	610	10174	0.0375416396300572	0.20715573050132
CNTNAP3B	2.26430468472336e-87	7.95979055783104e-86	0.0090445002958699	-4.59078379587562	0.025	0.14	0.178571428571429	610	10174	0.251713798496516	0.011191455029234
RALGDS	2.42528670540383e-87	8.51209876221956e-86	0.0540127597591156	-2.36120876351847	0.162	0.23	0.704347826086957	610	10174	0.403599445245262	0.0650573433643871
ACTB	4.13187700475947e-87	1.44786760138116e-85	47.9592480853274	0.834183374114146	0.998	0.967	1.03205791106515	610	10174	32.885471997565	56.7745372377818
FOS	1.38007950366362e-86	4.82830358626736e-85	4.46990527146998	-1.66718632318918	0.911	0.884	1.03054298642534	610	10174	26.6451680769932	8.83987222807805
SAR1A	2.50780778575743e-86	8.75981240212351e-85	1.21846486874301	0.955321938724719	0.88	0.379	2.32189973614776	610	10174	0.763751263579155	1.41554765273658
RPL34	2.62095606128527e-86	9.1303185005295e-85	11.4043149096981	-0.844578210682768	0.997	0.958	1.04070981210856	610	10174	22.7168710199617	12.6836048816541
PRR16	2.62217635750915e-86	9.1303185005295e-85	0.128272931274832	3.37691927925863	0.29	0.013	22.3076923076923	610	10174	0.0255750343972519	0.163420733865549
NDUFS8	3.06434391900195e-86	1.06530730302618e-84	1.38595492597466	0.908676596403498	0.882	0.417	2.11510791366906	610	10174	0.923029269313329	1.63628952602193
OLFML2B	3.23469823310311e-86	1.12275661384333e-84	1.99060467779104	1.51724760735946	0.836	0.293	2.85324232081911	610	10174	1.12142687259871	3.11749708463008
POMP	3.97636336823069e-86	1.37801342175251e-84	3.65062254351515	0.783403704382577	0.972	0.653	1.4885145482389	610	10174	2.49242087199315	4.22929940077147
IL3RA	5.10997946802326e-86	1.7680850341717e-84	0.00826364421902315	-4.64658243725243	0.025	0.138	0.181159420289855	610	10174	0.236412202029572	0.0102372982652891
HCLS1	5.59634598362359e-86	1.93333107873816e-84	0.0488849301693466	-3.48705586176253	0.12	0.277	0.433212996389892	610	10174	0.816787020324013	0.0622873316649661
HMGB1	5.9762165834504e-86	2.06132636575877e-84	11.3134511998056	0.69494652075827	0.993	0.898	1.10579064587973	610	10174	8.77239234340482	13.5237638735869
SQRDL	6.03937264812924e-86	2.07985030508188e-84	0.0532227859608778	-2.26883014251177	0.161	0.211	0.76303317535545	610	10174	0.292119550049478	0.0650713984568076
HMBS	7.35393157798544e-86	2.52860341101793e-84	0.22986098879651	2.02893666036914	0.484	0.058	8.3448275862069	610	10174	0.0766802630605235	0.276753188281743
CYB5R3	1.17030998303114e-85	4.01775998230627e-84	2.70645400742745	0.821483820303222	0.949	0.543	1.74769797421731	610	10174	1.70034651415547	3.11313215069414
FERMT2	1.23686679638668e-85	4.2396402992656e-84	1.00589229262916	1.03220856814532	0.841	0.297	2.83164983164983	610	10174	0.56696174968619	1.19755398534942
PPFIBP1	1.7727163334992e-85	6.0669355575402e-84	1.11202853786305	1.05712569605377	0.852	0.292	2.91780821917808	610	10174	0.605944946851058	1.3270448270934
TOMM40	2.06497387066755e-85	7.05618245309164e-84	0.564191908640016	1.27112779111321	0.684	0.183	3.73770491803279	610	10174	0.294153849272793	0.686995355461085
TINAGL1	2.55054870224658e-85	8.70191856459509e-84	0.0948381839303682	-2.76506580774478	0.131	0.285	0.459649122807018	610	10174	0.881980859631776	0.170466375862451
SPATS2L	2.76347504029839e-85	9.4137820026016e-84	1.48698870617591	0.974943098588026	0.933	0.377	2.47480106100796	610	10174	0.815402717322485	1.70215722069027
ELF1	3.0848465582178e-85	1.04922926368069e-83	0.364858181382734	-1.37642728258076	0.63	0.487	1.29363449691992	610	10174	1.29803005538692	0.434299170649297
TMEM50A	3.47801107596158e-85	1.18112826755572e-83	2.35097875447237	0.737246275775481	0.949	0.595	1.59495798319328	610	10174	1.66924119633776	2.691931121377
CARD16	3.96779617947843e-85	1.34538247651159e-83	0.029667456374193	-2.98585296307342	0.079	0.183	0.431693989071038	610	10174	0.30028114499126	0.0412368708518367
KLF2	5.04306699531631e-85	1.70734972767586e-83	0.649026721012417	-1.92994112646683	0.621	0.595	1.0436974789916	610	10174	3.97641702711002	0.959261824062887
POPDC3	5.22763385858997e-85	1.76711690771322e-83	0.0841504907098578	6.40193929475732	0.213	0.001	213	610	10174	0.0072727523450383	0.104299989420884
DNAJC1	5.8701407282176e-85	1.9812625286067e-83	0.795913435706256	1.07298442623544	0.805	0.277	2.90613718411552	610	10174	0.497627466893143	0.937146609500045
KCNG1	7.10588654380561e-85	2.39467288335354e-83	0.0870490477449168	5.82171095755167	0.225	0.002	112.5	610	10174	0.00857990036861803	0.107468143288424
SEMA6A	7.47413596340974e-85	2.51492103992041e-83	0.0297678446827907	-3.77230299804022	0.072	0.174	0.413793103448276	610	10174	0.366571214825845	0.0382944994130887
EFNB2	9.1678065778581e-85	3.08010307713504e-83	0.0443355834797121	-3.21620485583607	0.108	0.202	0.534653465346535	610	10174	0.536937338376532	0.0636166657217619
CYTH1	1.09042086952913e-84	3.65789659372835e-83	0.0784916945461902	-2.13117906115875	0.234	0.262	0.893129770992366	610	10174	0.50529023803343	0.0945215893400538
SQLE	1.23804900435159e-84	4.14680462553443e-83	0.399108974529778	1.49539900010743	0.639	0.121	5.28099173553719	610	10174	0.187900020169428	0.480029859869885
UQCRH	1.40118084050823e-84	4.68607683529242e-83	3.26773172997175	0.714072086397346	0.962	0.65	1.48	610	10174	2.29317825855649	3.71284745324531
BSG	1.41460084713341e-84	4.72377939939574e-83	2.4376066610225	0.799360605584974	0.949	0.544	1.74448529411765	610	10174	1.51955183687181	2.7922989983319
PDIA3	1.530587510501e-84	5.10334981152804e-83	3.22003676955808	0.743166687238393	0.966	0.629	1.53577106518283	610	10174	2.21367976760443	3.76901251252617
SH3GL1	1.59470409554702e-84	5.30908597981962e-83	0.859783838538166	1.04614067920466	0.831	0.274	3.03284671532847	610	10174	0.469254161634383	1.00640251301533
PLSCR1	1.81862982619698e-84	6.04543322587472e-83	0.210926577763284	-1.61314920524611	0.456	0.368	1.23913043478261	610	10174	0.781883493342215	0.259568597372558
NDUFS6	2.06439028147029e-84	6.85203205641557e-83	2.2787050259611	0.798758225753686	0.946	0.539	1.75510204081633	610	10174	1.46345847730062	2.58461756784834
UBE2C	2.40635624148821e-84	7.97504148346227e-83	0.395505324338893	2.30544306549324	0.346	0.04	8.65	610	10174	0.146671245193683	0.834326073983923
TSKU	2.79041962267894e-84	9.23398108521394e-83	0.233864146421433	2.02908398356989	0.495	0.056	8.83928571428571	610	10174	0.0741956323551032	0.282410696722446
TPP1	3.69334414076609e-84	1.22035632374923e-82	0.181441669362947	-1.85723838116472	0.395	0.359	1.10027855153203	610	10174	0.807842241211807	0.22883531275362
GAS6	4.06418038683403e-84	1.34087486645682e-82	0.136474328816741	-2.12169003734138	0.272	0.339	0.8023598820059	610	10174	0.831696071535247	0.183524549948421
FLRT2	4.4604835636823e-84	1.46942217518552e-82	0.129338242423196	-2.15984932272104	0.289	0.262	1.1030534351145	610	10174	0.570998028338394	0.170292894306228
ABI3	4.73290511358401e-84	1.55683572390926e-82	0.0122947516588199	-3.83910073944274	0.041	0.135	0.303703703703704	610	10174	0.188605624714726	0.0149757827497682
FAM92A1	5.49962461816436e-84	1.80633939324365e-82	0.389140852944137	1.52503672412477	0.656	0.116	5.6551724137931	610	10174	0.162248371072024	0.457504780142295
NUAK1	8.64860956818716e-84	2.83638304258609e-82	0.0592930799883373	-2.72132100282871	0.156	0.204	0.764705882352941	610	10174	0.416848299191004	0.0753259970476084
TNFAIP3	1.21033477654246e-83	3.96348617449305e-82	0.303951851855438	-3.16817307864705	0.461	0.5	0.922	610	10174	4.55901247660837	0.443068826269788
KIF23	1.46050792736048e-83	4.77562220646283e-82	0.242171213913285	2.28453424681941	0.326	0.034	9.58823529411765	610	10174	0.0656719914294921	0.361491360828912
MAST4	1.99988954191035e-83	6.52960968238564e-82	0.0698852495238054	-2.32209408673895	0.18	0.206	0.87378640776699	610	10174	0.355613336943838	0.0862223567492145
UQCRC1	2.95911492555709e-83	9.64715304471248e-82	0.98513913841676	0.962235083506883	0.846	0.338	2.50295857988166	610	10174	0.616405437638726	1.14963914607239
YBX1	2.98020519808579e-83	9.70153780903488e-82	8.17810801653922	0.665491788108824	0.987	0.812	1.21551724137931	610	10174	5.84339195173948	9.28359451670086
ITGB4	4.33310962037635e-83	1.40848464262928e-81	0.0150538084189291	-3.99892909994406	0.033	0.15	0.22	610	10174	0.271577125198316	0.0206170197799897
CD82	5.11582906362809e-83	1.66045625920649e-81	0.442113846100467	1.5032998895417	0.551	0.147	3.74829931972789	610	10174	0.296932533505665	0.606580969977177
TGFBR3	5.17136212844547e-83	1.67600876286555e-81	0.105854688502316	-2.55051446673268	0.218	0.281	0.775800711743772	610	10174	0.707313691813475	0.147572625006322
CHST15	5.24688872916115e-83	1.69798578491059e-81	0.0233742935939927	-3.21588207273826	0.061	0.159	0.383647798742138	610	10174	0.257172943935426	0.0291953151981823
TSPAN14	6.13335105864301e-83	1.98194601169601e-81	0.198649486579354	-1.49579201330795	0.444	0.351	1.26495726495727	610	10174	0.698985206365265	0.240347027346968
C1QBP	6.60175018479624e-83	2.13017763294173e-81	1.44981714499104	0.949894599256427	0.884	0.405	2.18271604938272	610	10174	0.891326977568373	1.72918212715652
HLA-DRA	9.98214473794168e-83	3.21620903518513e-81	0.290608248739548	-4.19108469965031	0.407	0.534	0.762172284644195	610	10174	16.7090239652814	1.04592428746725
IFNGR1	1.32956143856968e-82	4.27753348204157e-81	0.292571084308607	-1.55442740121078	0.556	0.442	1.2579185520362	610	10174	1.07745401180674	0.355957066537688
CEBPD	2.04387011692387e-82	6.56604464131775e-81	0.945105051510839	-1.86041384242695	0.684	0.654	1.04587155963303	610	10174	5.46422184242895	1.77405809411306
ADGRG1	2.25321311236748e-82	7.22801862255957e-81	0.0132096046497203	-3.77152767429249	0.041	0.126	0.325396825396825	610	10174	0.170691024279513	0.017544982785891
CXCL16	4.405147470219e-82	1.41105786360465e-80	0.0548782845488953	-3.62208227283324	0.134	0.264	0.507575757575758	610	10174	0.867576576795668	0.0745270212392149
SEC14L1	4.8538850928438e-82	1.55253772315582e-80	0.243699586835384	-1.46981199130371	0.516	0.379	1.36147757255937	610	10174	0.865225406202348	0.289771611022712
PDGFB	8.82745426579605e-82	2.81940433342682e-80	0.00883803763029145	-4.78818795102276	0.025	0.113	0.221238938053097	610	10174	0.181804676554793	0.0109672469136502
SNHG8	9.55840940357668e-82	3.04843996137838e-80	0.26511163946994	-1.53749170180027	0.511	0.404	1.26485148514851	610	10174	0.974166833469572	0.328514066917118
FLNA	9.77237498918711e-82	3.11216908845227e-80	3.75597235552025	0.852399609654645	0.966	0.61	1.58360655737705	610	10174	2.53745007111159	4.45731035635673
TMEM2	1.04108591064783e-81	3.31071337423643e-80	0.115378106066588	-2.22715657333239	0.295	0.278	1.06115107913669	610	10174	0.697814836298099	0.143115528683242
GORASP2	1.08452810943606e-81	3.44388536453824e-80	0.684543168445989	1.09738508432993	0.798	0.239	3.33891213389121	610	10174	0.361907521718993	0.789845361886435
CSF2RB	1.4707547680306e-81	4.66360654542961e-80	0.00772068325347242	-4.72787756395611	0.021	0.132	0.159090909090909	610	10174	0.226069472482264	0.0105411801376581
FAM107B	1.55652778244419e-81	4.92848206913191e-80	0.213695864761891	-1.8321894036029	0.428	0.409	1.04645476772616	610	10174	1.18543924267166	0.265416714416312
FAM198B	1.71751204986503e-81	5.43039801283476e-80	0.272510569818883	-1.65051278584011	0.441	0.368	1.19836956521739	610	10174	0.866197750284833	0.366362041360537
CCT6A	1.74499886099538e-81	5.50938951722587e-80	1.35335985917506	0.91866873675772	0.872	0.396	2.2020202020202	610	10174	0.847090711418878	1.59625553471316
LAMB3	1.84990235606163e-81	5.8322279724201e-80	0.182790057193829	2.49412233435228	0.389	0.031	12.5483870967742	610	10174	0.0466056828428817	0.232434706822101
FZD6	1.98677765982059e-81	6.25479673562403e-80	0.0591506428791195	-2.57987193097046	0.166	0.202	0.821782178217822	610	10174	0.396125486594118	0.0735735627006576
MAN1C1	2.40957426578988e-81	7.57501304185317e-80	0.0228564382783472	-3.28369856320382	0.064	0.154	0.415584415584416	610	10174	0.222768504939141	0.0281281673540687
WSB1	3.02652559862161e-81	9.50095896194967e-80	1.03294220944787	-1.1319250377486	0.852	0.663	1.28506787330317	610	10174	2.7476483151377	1.33839244200403
ERLEC1	3.06938316413208e-81	9.62177292163684e-80	0.924041723252411	1.0190835353293	0.854	0.294	2.9047619047619	610	10174	0.530753666904101	1.06530085798867
MLF2	3.13017913421915e-81	9.79839573650449e-80	1.09882018396914	0.918960977094864	0.866	0.37	2.34054054054054	610	10174	0.698594167554489	1.26927981678423
FOXD1	4.25853526498859e-81	1.33115521365538e-79	0.222861975307248	2.13016786406152	0.443	0.044	10.0681818181818	610	10174	0.0785130098618246	0.278392163281618
CALD1	5.7732523873224e-81	1.80207364589244e-79	13.874778134224	1.31996012592147	1	0.588	1.70068027210884	610	10174	6.59896760487935	15.6057723475457
LCP1	7.11754887703893e-81	2.21853796867024e-79	0.0412954577196754	-4.33911017883417	0.087	0.293	0.296928327645051	610	10174	1.36973483805152	0.0596507290373761
IL11	9.91561183290118e-81	3.08632183868209e-79	0.0724294612502334	5.47743750245357	0.17	0.002	85	610	10174	0.00869617787284012	0.104730236092533
MZT1	1.33409775838577e-80	4.146632100429e-79	0.573453411682148	1.26643692773711	0.677	0.184	3.67934782608696	610	10174	0.320125949925035	0.743026627365096
VCP	1.49311777004593e-80	4.63435114917216e-79	1.46437500399847	0.897246528537045	0.9	0.411	2.18978102189781	610	10174	0.880215099046499	1.72213828128529
CFI	1.58799168063995e-80	4.92187956678348e-79	0.0269050633879564	-3.20360156992133	0.064	0.153	0.418300653594771	610	10174	0.238658186727287	0.03580058162725
ST8SIA4	1.80024684971873e-80	5.57190325948106e-79	0.0184647698130369	-3.84557466183756	0.048	0.177	0.271186440677966	610	10174	0.347795262833431	0.0256332807480686
JUND	2.12824676718817e-80	6.57783684813804e-79	3.43680871968536	-1.07312635004444	0.956	0.861	1.11033681765389	610	10174	9.16321282892547	4.37041938101149
CUTA	2.27543430824614e-80	7.02289023664299e-79	1.61264160479179	0.874509122877963	0.943	0.458	2.0589519650655	610	10174	1.11739899666872	1.85539776799139
POP7	2.41881476331909e-80	7.45496326072827e-79	0.545702954785616	1.1940125278456	0.7	0.197	3.55329949238579	610	10174	0.281965762003633	0.650733786285317
PABPC1	3.42812432822127e-80	1.05509516037535e-78	1.96448532596143	-0.967520738553972	0.954	0.793	1.20302648171501	610	10174	4.67433553743813	2.22852337722317
ARSJ	5.52673004733054e-80	1.69862041091558e-78	0.213817856236418	1.98713627624332	0.413	0.055	7.50909090909091	610	10174	0.0695584923488223	0.268364125256157
NTM	5.62296983271416e-80	1.72578903959146e-78	0.321951787333556	1.99142865961482	0.525	0.058	9.05172413793103	610	10174	0.132683474528747	0.414146598655506
CSRNP1	6.93414338173922e-80	2.12524734343389e-78	0.178274990411564	-1.84873880439294	0.374	0.342	1.09356725146199	610	10174	0.792518274452067	0.227265067480376
TRIP6	7.44223518931877e-80	2.27780010537064e-78	0.621537394445868	1.15392830403901	0.759	0.213	3.56338028169014	610	10174	0.328040937655989	0.727381614693742
APLP2	7.94628891030835e-80	2.42869491333674e-78	1.34836685362425	-0.981512379236482	0.895	0.671	1.33383010432191	610	10174	3.06093142592427	1.63750016289268
GIMAP8	9.94086152513461e-80	3.03409984357992e-78	0.00632255400731974	-4.51755198952854	0.021	0.121	0.173553719008264	610	10174	0.168685124426653	0.00756388355371989
SSFA2	1.04744115098052e-79	3.19251938621569e-78	0.1761776906901	-1.68885288210481	0.416	0.301	1.38205980066445	610	10174	0.602856527501269	0.213034512567573
AP1S1	1.23099382510307e-79	3.74678424830127e-78	0.656160529195921	1.14081902744971	0.77	0.217	3.54838709677419	610	10174	0.328850972229163	0.775662591756767
RHOU	1.40292440512264e-79	4.26419260485203e-78	0.0224313012139998	-3.60943999208185	0.059	0.165	0.357575757575758	610	10174	0.292889548571187	0.0285483790190022
HLA-DRB1	1.81648358426514e-79	5.51359141452947e-78	0.153997431655299	-4.28650329509335	0.213	0.462	0.461038961038961	610	10174	8.99068958898267	0.534023423641129
MRPS15	2.17415489513445e-79	6.59014498930149e-78	1.00254345780342	0.96080049695074	0.846	0.321	2.63551401869159	610	10174	0.587335308404038	1.16727793364953
PODXL	2.4045208677685e-79	7.27838875049705e-78	0.0790105102285614	-2.90091424642249	0.18	0.238	0.756302521008403	610	10174	0.778514089499017	0.108552440165592
PSMC5	3.06572515179194e-79	9.26708072669416e-78	1.45507659802188	0.86114470989411	0.902	0.433	2.08314087759815	610	10174	0.937642861589871	1.68058414202369
ARPC1B	4.85527268975561e-79	1.46563965446862e-77	5.31261080999175	0.699259538552874	0.98	0.719	1.36300417246175	610	10174	3.72967183123944	6.11894449578417
IARS	4.94303256057406e-79	1.49008732230127e-77	0.550778325612129	1.21567727399367	0.708	0.185	3.82702702702703	610	10174	0.279439030504274	0.666232591904803
COPE	4.99526705824406e-79	1.50377355518083e-77	2.33677736040766	0.744910230033848	0.946	0.567	1.668430335097	610	10174	1.61564173500958	2.67639198791623
SMARCB1	6.67781340722106e-79	2.00754046228561e-77	0.636307839774406	1.13223227915619	0.793	0.219	3.62100456621005	610	10174	0.336547395429613	0.738965287640245
RPS27	8.33553112079169e-79	2.50247882461312e-77	12.7249156342104	-0.935333330678231	0.998	0.957	1.04284221525601	610	10174	27.2415231101255	14.1786407475745
TXNDC17	1.09726090934333e-78	3.28968985981055e-77	1.34675152602532	0.953638262441058	0.87	0.366	2.37704918032787	610	10174	0.794964277161253	1.59671816963925
FAM69B	1.25400978635532e-78	3.75452236170548e-77	0.00708609286924955	-4.57231115018427	0.021	0.108	0.194444444444444	610	10174	0.146659812765559	0.00952648535865467
PIK3C2B	1.50729954888704e-78	4.50674373271851e-77	0.0205644582735867	-3.41314064402004	0.051	0.14	0.364285714285714	610	10174	0.192979647883852	0.0263030254186612
ATP5C1	1.76057709870703e-78	5.2568873316346e-77	2.34992075484326	0.729385489852727	0.959	0.571	1.67950963222417	610	10174	1.59310029228042	2.64492160540359
RCN1	1.79016075313252e-78	5.33797798556021e-77	1.4960300178702	0.992719482212881	0.9	0.344	2.61627906976744	610	10174	0.780910591294035	1.7881924399193
GOLGA3	1.91548660425798e-78	5.70395104374845e-77	0.705366926749299	1.0754761153512	0.769	0.249	3.08835341365462	610	10174	0.435386585933147	0.848434822268195
SLC40A1	1.94717771275321e-78	5.7904855063307e-77	0.141705810233984	-3.46502543315191	0.198	0.365	0.542465753424658	610	10174	2.09994907757743	0.27201221765299
ADCY4	2.02690771395136e-78	6.01945089786959e-77	0.0213349396926348	-3.44403422557653	0.054	0.149	0.36241610738255	610	10174	0.25373209766353	0.0271850876914604
DEPDC1	2.2467517419432e-78	6.6633448562267e-77	0.20855351750211	2.49719377668925	0.303	0.026	11.6538461538462	610	10174	0.0467982699731469	0.315924011859917
PCDH17	2.25222703343769e-78	6.67059328369175e-77	0.0133083887108538	-4.34008536315124	0.034	0.128	0.265625	610	10174	0.232337743904858	0.0168796708813181
ROBO1	3.94962700458931e-78	1.16821897665312e-76	0.365171097423092	1.68343891158089	0.607	0.086	7.05813953488372	610	10174	0.14775111050868	0.454119789890627
EPHB4	5.83160290874259e-78	1.72255373972872e-76	0.0934634536207908	-2.13335607415223	0.248	0.218	1.13761467889908	610	10174	0.397924653112123	0.115068565416861
ITPR1	6.85612945980329e-78	2.02246628542133e-76	0.029561940567572	-2.84536738165658	0.089	0.167	0.532934131736527	610	10174	0.264823052686854	0.0358343078350049
FAM49B	8.26226460887298e-78	2.43399457808379e-76	0.150108806257605	-2.27385858232579	0.364	0.343	1.06122448979592	610	10174	1.04878012956726	0.185542575955224
NFIB	9.96670326890851e-78	2.93218278256151e-76	0.756303907505386	-1.52255998969298	0.71	0.509	1.39489194499018	610	10174	2.49703137641666	1.12793071258406
PGRMC1	1.0211887001267e-77	3.0003042102788e-76	1.22437484559954	0.929228967207905	0.898	0.362	2.48066298342541	610	10174	0.729596671398376	1.41618988459939
HLA-DMA	1.29110963719132e-77	3.78828782347096e-76	0.069557410317562	-4.0709810699926	0.123	0.31	0.396774193548387	610	10174	1.81773148275423	0.121573891086945
DYNLL1	1.60998764278577e-77	4.71762823796852e-76	5.14975040437713	0.709307860485075	0.979	0.718	1.36350974930362	610	10174	3.62112564690976	5.96545600941623
SH3BP2	1.68381838009393e-77	4.92740788196103e-76	0.137762860894687	-1.74755182482737	0.32	0.299	1.07023411371237	610	10174	0.579959745290234	0.172061397427508
C10orf128	2.21202491436066e-77	6.46451796353527e-76	0.0107886472009313	-3.94290781146781	0.033	0.13	0.253846153846154	610	10174	0.192728186833052	0.0131772071527172
NPM1	2.32604863437727e-77	6.78873027163212e-76	7.19112931472385	0.692013044253845	0.992	0.806	1.23076923076923	610	10174	5.2695178182264	8.04584177117444
SEPP1	2.33474725870083e-77	6.80509247350601e-76	0.335867261243117	-2.83557094359759	0.331	0.474	0.69831223628692	610	10174	3.26840180767554	0.610029135818841
PTPRC	2.40110590951209e-77	6.98925087893161e-76	0.0528657936084609	-4.70096912290415	0.09	0.35	0.257142857142857	610	10174	2.56956354575735	0.0848577182863834
REEP3	2.62125795566494e-77	7.62000033981014e-76	0.973242125119606	0.983522601628633	0.866	0.306	2.83006535947712	610	10174	0.567965901372303	1.13898230450376
PSMC1	3.15374437908916e-77	9.15584416968814e-76	1.006446499496	0.93998896411797	0.834	0.347	2.40345821325648	610	10174	0.644682220571062	1.20780014976997
FKBP7	3.23872819756754e-77	9.39017822340861e-76	0.528097725387892	1.34854042714602	0.725	0.152	4.76973684210526	610	10174	0.239742991990148	0.649191007559782
COPS8	5.085742379305e-77	1.47259008946034e-75	0.688847195677208	1.0845726540979	0.785	0.237	3.31223628691983	610	10174	0.385857921241561	0.824504669726365
POLR3D	5.11934602517197e-77	1.48037225532108e-75	0.298787538013537	1.59122162814642	0.556	0.097	5.7319587628866	610	10174	0.137071296803746	0.355566246498041
FTL	5.42650546417983e-77	1.56713489822495e-75	25.4382327571719	-1.81235432637105	1	0.992	1.00806451612903	610	10174	116.69829926679	34.999682921059
DIAPH3	6.25274287780679e-77	1.80337955136325e-75	0.272162826188716	1.99759637164333	0.402	0.046	8.73913043478261	610	10174	0.069679773069896	0.374608205238712
TUSC3	1.14525732828845e-76	3.2987608332874e-75	0.384112870960591	1.4979057621246	0.607	0.111	5.46846846846847	610	10174	0.158612850300904	0.470205601627857
UBE2M	1.4243968167356e-76	4.09742174497826e-75	1.03541354223536	0.921222419849972	0.825	0.364	2.26648351648352	610	10174	0.683321461850253	1.24473931033175
CA2	2.63541920770009e-76	7.57115340530656e-75	0.124880656893498	2.99852569274012	0.187	0.02	9.35	610	10174	0.0424686072724941	0.217324322355347
LARP6	2.73143732881566e-76	7.83676790846381e-75	0.647731697256781	1.17310419851403	0.764	0.198	3.85858585858586	610	10174	0.327712555201245	0.785107450389668
ITM2B	4.23906027745482e-76	1.21464531856342e-74	5.73445573058664	-0.811099935424094	0.985	0.905	1.08839779005525	610	10174	11.6357023507956	7.04337513567716
DYSF	4.34298338201999e-76	1.24280484141394e-74	0.0395713959099988	-2.76577710038666	0.11	0.149	0.738255033557047	610	10174	0.213164421930025	0.0502975936578412
APOLD1	5.1776664414825e-76	1.47973672352291e-74	0.1010686074236	-3.04352725513658	0.172	0.271	0.634686346863469	610	10174	1.00973993398823	0.164302335050677
RHOJ	5.27267978983325e-76	1.50493633534462e-74	0.122889097524653	-1.98165231866107	0.297	0.233	1.27467811158798	610	10174	0.453714275306788	0.151376154269283
CFL1	5.59598807089139e-76	1.59514654777249e-74	10.8375169891266	0.673470891358817	0.993	0.853	1.1641266119578	610	10174	7.80765204415947	12.3969634686826
LRRC8C	6.74961475381881e-76	1.92150093496167e-74	0.101621659958827	-1.78160342631043	0.282	0.251	1.12350597609562	610	10174	0.42537295895787	0.123698619781463
FAM43A	8.04374365629586e-76	2.28695895220215e-74	0.0570751828487683	-2.45277501986117	0.143	0.188	0.76063829787234	610	10174	0.337966314965897	0.0735692015974615
MAFF	8.99568236786797e-76	2.554309499191e-74	0.172709043501238	-1.8692639916853	0.361	0.32	1.128125	610	10174	0.76560927570025	0.217509959041202
CKS1B	1.26262349574836e-75	3.58057894941215e-74	0.718154020459921	1.19595550900267	0.641	0.216	2.96759259259259	610	10174	0.429234541966531	1.04199058131189
PPP1R15A	1.32861087017287e-75	3.76285853397994e-74	0.626876196457012	-1.36844119171366	0.698	0.557	1.25314183123878	610	10174	2.11087811929549	0.828060261822929
ZFAND5	1.64497918903276e-75	4.65288072414589e-74	0.827650612328996	-1.30524213493879	0.816	0.6	1.36	610	10174	2.47922734723354	0.992261303526888
ARRDC3	2.06472491128463e-75	5.83264908828365e-74	0.177407730042189	-1.99009929831415	0.323	0.354	0.912429378531074	610	10174	0.921981759272502	0.2472112553146
DKK3	2.55423426394762e-75	7.20621528364504e-74	1.92276421962858	1.18336166294255	0.91	0.313	2.9073482428115	610	10174	1.01702161993257	2.36307753757658
SYDE1	2.71098433341849e-75	7.63865828952719e-74	0.271580522032234	1.716751955986	0.539	0.078	6.91025641025641	610	10174	0.106594502499167	0.3287955766806
HLA-DPB1	3.05090996008445e-75	8.58546350148574e-74	0.334107600382633	-3.72406996735179	0.548	0.454	1.20704845814978	610	10174	6.53757666255419	0.578424593573414
SPNS2	3.3358320810035e-75	9.37526446673859e-74	0.00390194582265968	-5.02301993230329	0.013	0.106	0.122641509433962	610	10174	0.149846782766037	0.00477087808040135
EDNRA	3.4574766596589e-75	9.70474889954767e-74	0.771532190711129	1.90531968032028	0.715	0.096	7.44791666666667	610	10174	0.339053207472377	1.05965899608903
MANSC1	3.95456022976956e-75	1.10858665498483e-73	0.0288991174452145	-3.0068212425028	0.075	0.142	0.528169014084507	610	10174	0.172476509030019	0.0370333511691821
ZNF521	5.71520321484259e-75	1.60011147513774e-73	0.139083970358319	-1.82967497862436	0.31	0.258	1.2015503875969	610	10174	0.457243278073092	0.176573407547352
HLA-F	5.94420113849181e-75	1.66211042253686e-73	0.199748772665728	-1.70566538183302	0.403	0.381	1.05774278215223	610	10174	0.905093118263276	0.257755400318541
GNG11	6.10282267401788e-75	1.70429842340657e-73	0.838809423701985	-1.89267858044291	0.833	0.503	1.65606361829026	610	10174	3.18039229345543	1.05192449276769
PLXND1	6.11094001915061e-75	1.70440235819301e-73	0.396264844832297	-1.38106386106519	0.638	0.42	1.51904761904762	610	10174	1.14441444678423	0.484291726198936
GREM1	6.66152494796607e-75	1.85561415196128e-73	0.0644988435244314	5.50657419851526	0.116	0.001	116	610	10174	0.00881742833560654	0.100924777867129
FAM98A	7.24008076693507e-75	2.01304021413796e-73	0.395727722378104	1.3630313084258	0.636	0.134	4.74626865671642	610	10174	0.18156197405674	0.470439261628717
JOSD2	7.24619990221484e-75	2.01304021413796e-73	0.824465065001016	0.996792573026457	0.833	0.284	2.9330985915493	610	10174	0.508969511039157	0.975413673782572
ACKR3	7.2541165582632e-75	2.01304021413796e-73	0.0632106549580667	-3.16448097165922	0.13	0.233	0.55793991416309	610	10174	0.729967170317578	0.0874305076547385
MSANTD3	7.35955600685614e-75	2.03972782729063e-73	0.368758272400441	1.42804292338739	0.607	0.119	5.10084033613445	610	10174	0.161203812695223	0.447266533758142
LSM1	7.89761055322116e-75	2.18609833753692e-73	0.647870526579832	1.04730178509861	0.762	0.246	3.09756097560976	610	10174	0.382559991135788	0.757942498307837
CRELD2	1.05081914016636e-74	2.90506608021368e-73	0.609847214046686	1.12686247328593	0.734	0.213	3.44600938967136	610	10174	0.335300018956518	0.742453811561178
WIPI1	1.25372453372946e-74	3.46166400116066e-73	0.401652886913387	1.40624498897387	0.638	0.129	4.94573643410853	610	10174	0.194179478327015	0.479762516275145
GCA	1.95927028750119e-74	5.40297016876582e-73	0.0386305572874603	-2.85392765781346	0.113	0.191	0.591623036649215	610	10174	0.352517974519188	0.0483836269207948
DOCK8	2.27956543874e-74	6.27836258384386e-73	0.0214201262296907	-3.9781127007127	0.051	0.201	0.253731343283582	610	10174	0.478619546303346	0.027992688605984
KIAA1671	2.78383760870585e-74	7.65764130214762e-73	0.00956455251483046	-4.04735094191119	0.026	0.115	0.226086956521739	610	10174	0.142226837840296	0.0121277024443844
RASIP1	3.08755407813533e-74	8.48248627259001e-73	0.0447268897337141	-2.49219193993614	0.116	0.166	0.698795180722892	610	10174	0.262582662881617	0.0558099954473945
CASP10	3.44592959518782e-74	9.45525270220736e-73	0.00894924200680824	-3.83632060726609	0.028	0.119	0.235294117647059	610	10174	0.168147945416816	0.0109228477115078
OCIAD2	3.67168292158106e-74	1.00621487387687e-72	0.0840196488745177	-2.504294880133	0.218	0.227	0.960352422907489	610	10174	0.612689058834721	0.103096817574888
PSMD13	4.40699045079789e-74	1.2062217893067e-72	1.13048359724938	0.895088946452497	0.857	0.375	2.28533333333333	610	10174	0.751082655059387	1.34104951001993
DDOST	4.68175880354126e-74	1.27983582895316e-72	1.2700717486716	0.881373747647022	0.887	0.388	2.2860824742268	610	10174	0.77397561320241	1.50789788623138
RNF130	5.17707219655724e-74	1.41348201932306e-72	0.263073293128468	-1.57336160477662	0.536	0.385	1.39220779220779	610	10174	0.893807318073137	0.317820757796736
SERPINE1	5.51315473360408e-74	1.50337649402344e-72	1.29386383732126	1.6084205546899	0.638	0.203	3.14285714285714	610	10174	0.918667471746877	3.10681568906927
FOSB	5.99031915998356e-74	1.63147231973513e-72	1.35671568974456	-1.76069852169945	0.736	0.712	1.03370786516854	610	10174	8.38875981836122	2.50494727083645
PPM1F	6.7728515394363e-74	1.84231608129586e-72	0.134229781367151	-1.71374856308986	0.323	0.258	1.25193798449612	610	10174	0.460261731873254	0.16679876462298
PPP1R16B	9.89382750186369e-74	2.68794528402484e-72	0.00816163613118359	-4.11531599541403	0.028	0.115	0.243478260869565	610	10174	0.17370596209563	0.00962686797842022
AVEN	1.08067220234796e-73	2.93233939394194e-72	0.294513773857334	1.62946592629746	0.548	0.085	6.44705882352941	610	10174	0.106325811086644	0.35348962831969
GFOD1	1.13568389359287e-73	3.07781524167544e-72	0.0298863297168315	-2.81804379217765	0.105	0.159	0.660377358490566	610	10174	0.252515469305208	0.0353248554240939
GABARAPL1	1.43379445323105e-73	3.88094474019711e-72	0.122927319553352	-2.17933993011119	0.287	0.316	0.908227848101266	610	10174	0.797154509056881	0.152737002133779
VWF	1.47940420146667e-73	3.99948020362108e-72	0.124317372248547	-4.06570188310799	0.213	0.348	0.612068965517241	610	10174	3.79022855319001	0.233030702381079
LINC00511	1.63952089324424e-73	4.4269075799672e-72	0.102446657393752	3.51963643176931	0.269	0.009	29.8888888888889	610	10174	0.0191968448257022	0.12399055425348
SDF2L1	1.82738356938262e-73	4.92811309164631e-72	0.850544595958496	1.05248538162165	0.757	0.285	2.65614035087719	610	10174	0.57704283900534	1.1081774314024
RARS	1.97021126102613e-73	5.30678935252644e-72	0.536206197237525	1.13802296044349	0.715	0.2	3.575	610	10174	0.31684193040919	0.634028093218347
PALM	2.41725422037875e-73	6.50294576695046e-72	0.0421266532737135	-2.76541436070411	0.102	0.17	0.6	610	10174	0.259737622128018	0.0535976500032393
MYL9	3.33790604854892e-73	8.96873754632083e-72	3.48369951368588	1.46774020056508	0.954	0.334	2.8562874251497	610	10174	1.82253375108208	4.49695829237967
SAC3D1	4.32460167881249e-73	1.16057542126765e-71	0.27603709119881	1.68677555279615	0.487	0.081	6.01234567901235	610	10174	0.108669694381058	0.355052955102029
SERPINB1	4.47967682095398e-73	1.20072799174072e-71	0.371590247673568	-1.32672720686898	0.616	0.453	1.3598233995585	610	10174	1.21721234758295	0.452454891325695
RASSF2	4.53244552900245e-73	1.21339411570837e-71	0.0423525353326779	-3.01030627390983	0.079	0.193	0.409326424870466	610	10174	0.378204711950105	0.0623124303303104
CLIP2	5.06318397704894e-73	1.35383264397253e-71	0.245071572574815	1.7393274206672	0.511	0.073	7	610	10174	0.108748235846768	0.290907051099568
LHX6	5.89116044507832e-73	1.57331161109701e-71	0.0136616312646292	-3.79558210994636	0.038	0.116	0.327586206896552	610	10174	0.16556228250149	0.017926712580847
CD53	1.12361213069953e-72	2.99711618765743e-71	0.0195250245503817	-4.38430121434109	0.052	0.233	0.223175965665236	610	10174	0.754497503170752	0.0245184188038333
YIPF2	1.44723563479025e-72	3.85567401685161e-71	0.443528551672822	1.27330667491844	0.697	0.16	4.35625	610	10174	0.228754393095354	0.523062840765778
KIAA0355	1.61457847428231e-72	4.29630156046632e-71	0.149022209252486	-1.68062720529508	0.351	0.267	1.31460674157303	610	10174	0.502317668300836	0.186455153085406
PTMS	1.77782028903988e-72	4.72496537205453e-71	6.114841756341	0.738937010504323	0.99	0.694	1.42651296829971	610	10174	4.02447193533848	6.94263152568522
CCT3	1.78572030258662e-72	4.74023654749352e-71	1.19412712550486	0.916418661707256	0.852	0.361	2.3601108033241	610	10174	0.767879320379532	1.43085578646864
ADGRL2	1.91591331077837e-72	5.07970943578179e-71	0.0973665439247551	-1.99956148895279	0.223	0.215	1.03720930232558	610	10174	0.357393839890349	0.125634252272092
KDM6B	2.38929523331139e-72	6.32717580075216e-71	0.146132373775382	-2.14849634430391	0.339	0.334	1.01497005988024	610	10174	0.96209230347703	0.179791724436376
DYNLT3	2.74772029157723e-72	7.26758806928467e-71	0.590659557612747	1.12152341520351	0.711	0.214	3.32242990654206	610	10174	0.36388128938649	0.730365283348193
SH2D3C	2.87231756148555e-72	7.58802163962196e-71	0.0198304702193135	-3.13695720649391	0.056	0.134	0.417910447761194	610	10174	0.194892669251864	0.0245934769351391
MRPL14	3.50560133971591e-72	9.2499116405022e-71	0.940658835592481	0.943504975983883	0.833	0.31	2.68709677419355	610	10174	0.560240423145169	1.10034053880778
PTPRE	3.53476048960254e-72	9.31568135738843e-71	0.230010794534915	-1.6530143944818	0.436	0.363	1.20110192837466	610	10174	0.969242875399592	0.288416844331236
LIMCH1	3.93501098586477e-72	1.03581162386292e-70	0.0513642497934852	-2.52421721712221	0.123	0.189	0.650793650793651	610	10174	0.329290791649219	0.067464081732974
PDZD11	4.41100709158117e-72	1.15972069363602e-70	0.484903497763683	1.23498707583704	0.695	0.164	4.23780487804878	610	10174	0.242638282782375	0.578265555751581
RNF125	5.26173698273541e-72	1.38173966637322e-70	0.0196711972742889	-3.72881239840558	0.051	0.176	0.289772727272727	610	10174	0.395792009835002	0.0258267387362411
FAM127A	5.40946493531787e-72	1.41884011164011e-70	1.03466002509191	0.935809238839901	0.879	0.318	2.76415094339623	610	10174	0.601096808665155	1.19467783857675
KIAA1551	6.55860602212864e-72	1.71819862051146e-70	0.113749759647703	-2.08857461132187	0.292	0.306	0.954248366013072	610	10174	0.743859631525695	0.137715672325237
COX7A2	6.84276184545166e-72	1.79050912212853e-70	3.04521042873622	0.654181004361199	0.957	0.672	1.42410714285714	610	10174	2.36693789526339	3.48563669966442
GBP4	8.71795373843937e-72	2.27847137729331e-70	0.0177130429268346	-3.78534052357138	0.044	0.145	0.303448275862069	610	10174	0.265708133535054	0.0224660163883353
SARS	1.08864607987586e-71	2.84184408466765e-70	0.785749446452972	0.962868496731122	0.815	0.291	2.80068728522337	610	10174	0.50725573281787	0.923057318115835
PREX1	1.16390207684375e-71	3.0346953913535e-70	0.0155494505044431	-4.08642586782771	0.048	0.185	0.259459459459459	610	10174	0.446435220367973	0.0195821622707992
MYO5C	1.35135071610103e-71	3.51926909568274e-70	0.00998009717650339	-4.00030957049351	0.028	0.112	0.25	610	10174	0.152763084833312	0.0139064949607413
ATP5A1	1.37264632911909e-71	3.57050296910102e-70	1.95357730688627	0.717889955961404	0.941	0.523	1.79923518164436	610	10174	1.32609271348461	2.18931539327561
YIPF5	1.44980894035558e-71	3.7667645267373e-70	0.834371603123203	0.952405945047669	0.831	0.3	2.77	610	10174	0.533054610365146	0.97191470990347
FSCN1	1.81015330325115e-71	4.69743320652652e-70	1.0696609546362	1.07318398756759	0.823	0.246	3.34552845528455	610	10174	0.555171108796776	1.31001708376147
FH	1.87002251891292e-71	4.84708074807983e-70	0.424245802704314	1.3168541323546	0.669	0.14	4.77857142857143	610	10174	0.189799385511797	0.501019104827142
PIM3	2.39217123410597e-71	6.1931906091454e-70	0.147614719639225	-1.76114187784883	0.37	0.285	1.29824561403509	610	10174	0.618601055152918	0.177209414059872
ANKRD12	2.41206416393495e-71	6.23735417057022e-70	0.401858610222737	-1.2688083087536	0.649	0.502	1.29282868525896	610	10174	1.35809222071359	0.490900090188389
ARHGEF3	2.93502275914844e-71	7.58076418284279e-70	0.0371945828522211	-2.65832262627263	0.1	0.162	0.617283950617284	610	10174	0.259307490549942	0.0476998164676091
ACSL5	3.33662258664967e-71	8.60793864499562e-70	0.00810086159895995	-3.90076726087819	0.026	0.112	0.232142857142857	610	10174	0.144914369678069	0.00958195715703999
TMTC3	4.9428445958574e-71	1.27367960393955e-69	0.458071188557432	1.27317867009373	0.685	0.156	4.39102564102564	610	10174	0.220075888249125	0.557375730228796
ATOX1	4.99905897731313e-71	1.28665838426611e-69	2.08498703123044	0.768073959098448	0.967	0.5	1.934	610	10174	1.37351732145972	2.38418155991318
KIF5B	5.67617393300718e-71	1.45922761179621e-69	1.73844034044738	0.780315959011657	0.89	0.497	1.7907444668008	610	10174	1.25148649640879	2.12291309675687
ARL4A	6.18334370862105e-71	1.5877556785521e-69	0.460513607884182	-1.63082727354978	0.652	0.446	1.46188340807175	610	10174	1.67192697812036	0.578480414069525
TMEM165	7.16780199952667e-71	1.83839919349165e-69	1.23894803023415	0.833897123001407	0.869	0.411	2.11435523114355	610	10174	0.836819852596126	1.46233970063293
ARL4C	7.37951499581669e-71	1.89049600696091e-69	0.243361496280069	-2.73477458304859	0.393	0.407	0.965601965601966	610	10174	2.64665041871559	0.371903357874848
PWP1	8.39867477728555e-71	2.14908415289472e-69	0.669190015135998	1.01313660245271	0.752	0.253	2.97233201581028	610	10174	0.410782394820218	0.794986608141868
SNRPB	9.83988750504241e-71	2.51494267637588e-69	2.01912788662204	0.805732848537164	0.923	0.514	1.79571984435798	610	10174	1.4283032840344	2.40382696349973
YKT6	1.23926469551927e-70	3.16371912872356e-69	0.432197188870441	1.23293424246268	0.677	0.164	4.1280487804878	610	10174	0.228138371641708	0.50917838713641
STK17A	1.35986912319175e-70	3.46758747682011e-69	0.557687470677629	1.30458140427199	0.643	0.194	3.31443298969072	610	10174	0.483189157898805	0.717571424412419
CACYBP	1.40732167262564e-70	3.58443526942128e-69	0.856448582273982	0.954384225809906	0.802	0.304	2.63815789473684	610	10174	0.546384231614438	1.03179456597533
PARP14	1.43979919811954e-70	3.66291574032584e-69	0.239741225983122	-1.48841703876136	0.43	0.375	1.14666666666667	610	10174	0.850474835819116	0.317526509966
FLOT2	1.64684843510446e-70	4.18482063082086e-69	0.0526267821725981	-2.14406421330818	0.148	0.189	0.783068783068783	610	10174	0.280079413663325	0.0649512784844848
TIPARP	1.81544617981224e-70	4.60792487115895e-69	0.168183230565286	-2.01803185974293	0.338	0.32	1.05625	610	10174	0.825248337211204	0.224108159603082
PROS1	2.08489736570124e-70	5.28574325226054e-69	0.15545154930775	-1.72703236290854	0.318	0.282	1.12765957446809	610	10174	0.512547337296451	0.206519525043091
EIF3I	2.43810083176115e-70	6.17409055278895e-69	1.53798674519816	0.805121638334475	0.925	0.443	2.08803611738149	610	10174	0.98004292027925	1.74595052618119
MTHFD2	2.8594690357185e-70	7.23281328735877e-69	0.511009903513964	1.26507399642098	0.639	0.173	3.69364161849711	610	10174	0.339650074730155	0.651457959133084
BMP2K	4.33970810558267e-70	1.09643647039555e-68	0.10615224921875	-2.06143988829553	0.284	0.26	1.09230769230769	610	10174	0.562442237219103	0.132374559139076
NDUFAB1	4.47196989650826e-70	1.12855699016698e-68	1.55400539389313	0.779402049856753	0.892	0.469	1.90191897654584	610	10174	1.08685820154601	1.80793224109247
SLC15A3	5.61630588737891e-70	1.41572081738442e-68	0.0308437013888299	-3.46145136053343	0.077	0.172	0.447674418604651	610	10174	0.347426075052154	0.0394148475770609
MINOS1	6.10320337822602e-70	1.53669443411032e-68	1.99574435265868	0.736522928600087	0.946	0.515	1.8368932038835	610	10174	1.3670006059386	2.2524395719103
ARRB2	6.54772694690062e-70	1.64673461935423e-68	0.0578737571917161	-3.03873906588061	0.162	0.246	0.658536585365854	610	10174	0.690390392571296	0.0734862755391304
NUF2	1.03925799247721e-69	2.61072047744902e-68	0.229034628139157	2.11775306720086	0.293	0.038	7.71052631578947	610	10174	0.0746440245131429	0.360821935069953
PSMA4	1.24995228532198e-69	3.13642531251945e-68	1.98704054583149	0.734523743443072	0.943	0.528	1.78598484848485	610	10174	1.37957667967441	2.2835432880802
PGP	1.37699963744564e-69	3.45128177922879e-68	0.663425830853985	1.01872243351418	0.73	0.25	2.92	610	10174	0.437917828932332	0.804112611418261
HLA-DPA1	1.58369995174773e-69	3.96483516930155e-68	0.115751570633565	-4.27296412981249	0.192	0.379	0.506596306068602	610	10174	4.96381367613646	0.299616305609403
NUCKS1	1.76050260000601e-69	4.40245684269684e-68	5.29374332419101	0.677424933012442	0.989	0.744	1.32930107526882	610	10174	3.95750663100751	6.35878963654496
CTTN	2.39901613748499e-69	5.99236652911403e-68	1.66720587655558	0.846945926005501	0.931	0.393	2.36895674300254	610	10174	1.00024663604473	1.91784324048669
C1orf115	2.71162871651734e-69	6.76554439180052e-68	0.00566413875001226	-4.62292899393886	0.018	0.103	0.174757281553398	610	10174	0.138553822325703	0.00707377508888444
PPIA	2.90276683694667e-69	7.23423408990356e-68	9.96648985424827	0.558070079848777	0.992	0.872	1.13761467889908	610	10174	7.55690329722917	11.091840353239
KIAA1549L	3.24762924222416e-69	8.08453949144625e-68	0.10511389869937	3.59123245610833	0.27	0.009	30	610	10174	0.0167902340898672	0.132154512021824
PDHA1	3.6291865959063e-69	9.02416725757221e-68	0.476399352458417	1.18609002262755	0.705	0.171	4.12280701754386	610	10174	0.253251757502049	0.560415762294073
BAZ2B	3.75838958331132e-69	9.33488952261275e-68	0.221006085045949	-1.40228972202827	0.43	0.354	1.21468926553672	610	10174	0.702866664720754	0.280481776447652
STOML2	3.79551720808719e-69	9.41647707792184e-68	0.980058913171512	0.921387231474135	0.854	0.322	2.65217391304348	610	10174	0.585242204315476	1.14407404603605
SUCLG1	4.47125492540757e-69	1.10804544919503e-67	0.847882048884061	0.931532849811682	0.851	0.303	2.80858085808581	610	10174	0.52373280798464	0.976582963302205
PELI1	4.84463774037981e-69	1.19922495067264e-67	0.150260951221179	-1.96509401722197	0.334	0.31	1.07741935483871	610	10174	0.768693770070682	0.196477414646629
CXCR4	4.92989097198462e-69	1.21895708684824e-67	0.0519232255178079	-4.97881148768273	0.097	0.343	0.282798833819242	610	10174	3.15626244613025	0.0911143039923571
FOSL2	4.95509735186513e-69	1.22381450421037e-67	0.303199473909739	-1.45237551857518	0.543	0.407	1.33415233415233	610	10174	1.07444137322729	0.3835435571329
PPP1CA	5.81598853900243e-69	1.43482784517138e-67	1.59901346342013	0.76354051793523	0.92	0.47	1.95744680851064	610	10174	1.11979681282526	1.82366737151725
SPCS1	7.49279738383102e-69	1.84643336202223e-67	2.19912762230459	0.688572554365528	0.952	0.579	1.64421416234888	610	10174	1.6332835159383	2.48735514638692
MAP2K2	9.80304446132289e-69	2.41304022836545e-67	1.34892579073711	0.788890303768586	0.895	0.435	2.05747126436782	610	10174	0.91567631284455	1.5371779632432
PGM5	1.23612304459132e-68	3.0393434323214e-67	0.00730424205293478	-4.12350368824507	0.025	0.117	0.213675213675214	610	10174	0.181227693315135	0.00866757651838226
KDR	1.26319819910572e-68	3.1024486126697e-67	0.0101356382260829	-4.27367525192189	0.028	0.114	0.245614035087719	610	10174	0.229041156915391	0.0125808544867957
PREB	1.26925475784973e-68	3.11384840593547e-67	0.312040465795674	1.43525368243398	0.566	0.113	5.00884955752212	610	10174	0.162152348561275	0.373521587138413
ATP10A	1.28884746520297e-68	3.15839391083035e-67	0.236645194840247	1.70538039120534	0.472	0.072	6.55555555555556	610	10174	0.11413917364283	0.290184366588828
FKBP2	1.35875080264538e-68	3.32599223170347e-67	1.4780126694529	0.787346924669713	0.916	0.448	2.04464285714286	610	10174	1.01890288912627	1.71647705496653
MKI67	1.46613407910665e-68	3.58486072720233e-67	0.633736003827614	1.92295230976907	0.42	0.063	6.66666666666667	610	10174	0.242560383431293	1.29885035754012
CHD7	1.59804496133235e-68	3.90306075683459e-67	0.0332942897327813	-2.5927630887258	0.11	0.156	0.705128205128205	610	10174	0.268892531153675	0.0390874750345936
STARD4-AS1	2.01528550779717e-68	4.91667105150604e-67	0.233711163299216	1.93914379461305	0.43	0.056	7.67857142857143	610	10174	0.09863395897619	0.32266858266169
KPNA2	2.39161980260688e-68	5.82834832515693e-67	0.459387892618765	1.35868527205749	0.533	0.135	3.94814814814815	610	10174	0.263395672408283	0.77707237321737
GUCY1B3	2.66868810918187e-68	6.4963662091434e-67	0.495911952695557	1.5549661779907	0.621	0.11	5.64545454545455	610	10174	0.238088831899724	0.658862075242917
MYOF	2.70204019814923e-68	6.57028691717922e-67	1.08741553740217	0.942701220543062	0.818	0.308	2.65584415584416	610	10174	0.626690222722324	1.35146956480816
POLD2	3.04484038011034e-68	7.39566858771612e-67	0.481467800642776	1.18604763375132	0.69	0.167	4.13173652694611	610	10174	0.258083815003748	0.57320791276491
LMF2	3.26999101372596e-68	7.9337841508328e-67	0.729687087248778	0.984025491372516	0.81	0.27	3	610	10174	0.469864996656506	0.869743927298941
TLR4	3.32738341118588e-68	8.06414089719784e-67	0.0280175781813252	-3.000182016118	0.082	0.153	0.535947712418301	610	10174	0.247130246865084	0.03658925648864
TACC1	3.38178431347098e-68	8.18696871311798e-67	0.799724131727222	-0.908440551210352	0.792	0.582	1.36082474226804	610	10174	1.73091833961127	0.964948614706151
ALDH2	3.5143052477974e-68	8.49843970143183e-67	0.216660767095143	-1.46146897245576	0.438	0.345	1.2695652173913	610	10174	0.667463076352241	0.26932903278113
NDUFS5	3.9682015712151e-68	9.58553718728425e-67	2.97183955458856	0.653183356184432	0.966	0.643	1.50233281493002	610	10174	2.19123003815605	3.35643484710737
ANLN	4.46111341594485e-68	1.07643927446582e-66	0.353354914757324	1.86129854328084	0.403	0.049	8.22448979591837	610	10174	0.112439492831951	0.541167843037419
ERG	4.71045977858684e-68	1.13536010829772e-66	0.0913543330069486	-2.07344832262365	0.216	0.196	1.10204081632653	610	10174	0.357650842211121	0.119504425103965
COPS7A	4.83104822006443e-68	1.1631515003363e-66	0.550024220012643	1.10553774387785	0.744	0.203	3.66502463054187	610	10174	0.311199208016686	0.641755809953915
MPP1	6.03891367615064e-68	1.45237523887837e-66	0.105046137536543	-1.94232790361665	0.293	0.256	1.14453125	610	10174	0.517894657332437	0.124696588269771
UBE2V2	6.07335312599565e-68	1.4590634158369e-66	0.64599029552716	0.993543715431697	0.769	0.255	3.0156862745098	610	10174	0.431531741211405	0.755915100438979
ITGB2	6.86668965196226e-68	1.64785575224734e-66	0.0247810288658545	-4.15634834755324	0.061	0.213	0.286384976525822	610	10174	0.704296701604648	0.0322680565237001
INPP5D	7.49280511397358e-68	1.79615108211441e-66	0.011904360659134	-3.85773283188111	0.031	0.145	0.213793103448276	610	10174	0.276447326862722	0.0149009969994073
PHB	7.82191115837466e-68	1.87300301361472e-66	1.08802480871714	0.889675738381715	0.866	0.347	2.4956772334294	610	10174	0.659524382390803	1.2767930802846
URI1	8.79165342908662e-68	2.10292527565739e-66	0.744752664760341	0.97009454324163	0.775	0.282	2.74822695035461	610	10174	0.534602939666932	0.876503828615917
TMED1	9.24330580287715e-68	2.20855795329115e-66	0.474780003480733	1.16545432678182	0.69	0.179	3.85474860335196	610	10174	0.256702020395335	0.562696267499488
WNT5B	1.23981215091526e-67	2.95914383872464e-66	0.182016329799742	1.9888000004358	0.369	0.048	7.6875	610	10174	0.0791947594552419	0.233747683600767
E2F7	1.50635007783419e-67	3.59141276411908e-66	0.135520039100065	2.49617941452939	0.266	0.025	10.64	610	10174	0.0319487076089358	0.179304688718157
AFAP1L1	1.96732537964471e-67	4.68538553078587e-66	0.03186244148858	-2.77410238118512	0.095	0.134	0.708955223880597	610	10174	0.179330977227839	0.0407796619244027
CNPY2	2.30595936006006e-67	5.48593964080884e-66	1.09229829727423	0.859888249018343	0.885	0.359	2.46518105849582	610	10174	0.684248127693747	1.27256423712423
MEF2C	2.49896813850488e-67	5.93869253303871e-66	0.463591407694172	-1.42664784499977	0.597	0.466	1.28111587982833	610	10174	1.60001116343054	0.636550126194496
VASN	2.67334100456883e-67	6.34622892627202e-66	0.330451314898761	1.68931945213122	0.498	0.082	6.07317073170732	610	10174	0.161875329516697	0.434798064167056
CCT7	2.83023941133931e-67	6.7114491902945e-66	1.0490063958816	0.889612923971724	0.843	0.349	2.41547277936963	610	10174	0.674615928788758	1.23995094359464
CCNA2	3.1521320588348e-67	7.46671884679425e-66	0.24950709043743	2.01695000709577	0.307	0.039	7.87179487179487	610	10174	0.0815954993277031	0.376284869586349
NINJ1	3.91758247724722e-67	9.26825301449617e-66	0.118810480911034	-1.9022509240375	0.27	0.259	1.04247104247104	610	10174	0.51143579709681	0.155844140353874
RNASEH2A	3.9210867747414e-67	9.26825301449617e-66	0.327937859201168	1.44916215636651	0.554	0.106	5.22641509433962	610	10174	0.144888998320868	0.412065674053222
RNF213	4.36456220908445e-67	1.03054244606344e-65	0.35655849290483	-1.27271827704773	0.605	0.455	1.32967032967033	610	10174	1.19688810617523	0.439902298462469
CXCL8	4.85335365172869e-67	1.14472562122124e-65	0.2667073427594	-3.97638091970337	0.472	0.441	1.0702947845805	610	10174	7.37084461633817	0.452133817464584
NAA10	5.04781240722863e-67	1.18931648643976e-65	0.975061210047192	0.900653085408813	0.839	0.322	2.6055900621118	610	10174	0.607908807030904	1.151798514719
CXCL2	5.15431114935703e-67	1.21310985190108e-65	0.161143722763198	-4.05117720335085	0.266	0.357	0.745098039215686	610	10174	4.13493304751263	0.300143437147764
RAB3B	5.35733476322308e-67	1.25954603418255e-65	0.0649211044517528	4.86540823077121	0.144	0.003	48	610	10174	0.00862221688917142	0.0884954682076475
ECT2	8.21937703739754e-67	1.93036938191004e-65	0.257585362434209	1.68622830447242	0.416	0.07	5.94285714285714	610	10174	0.102068815850537	0.348113866161094
NDUFB10	8.85791057366318e-67	2.078114926269e-65	2.33218656831795	0.65096678474772	0.961	0.589	1.63157894736842	610	10174	1.66819645562945	2.59687579780639
CREBRF	9.09578038107233e-67	2.13164795597314e-65	0.241858141523858	-1.52580853431232	0.421	0.39	1.07948717948718	610	10174	0.902329562006224	0.321452323353163
STUB1	1.09868184395761e-66	2.57208432533311e-65	1.34894617305456	0.767423329815508	0.923	0.448	2.06026785714286	610	10174	0.970554530859635	1.52306748599006
RASSF9	1.11294514667294e-66	2.6027067904022e-65	0.0150282475585362	-3.67138127565641	0.043	0.123	0.349593495934959	610	10174	0.189960956180704	0.0190140811233785
AFF1	1.27609587975768e-66	2.98107918576938e-65	0.138578079478276	-1.58469231341627	0.334	0.28	1.19285714285714	610	10174	0.474191377995743	0.174546732142874
LY6K	1.53948959212569e-66	3.59257772686298e-65	0.118703594147598	2.87723705888824	0.22	0.017	12.9411764705882	610	10174	0.0424785069497912	0.167617420050143
CENPW	1.57607989241246e-66	3.67406929157082e-65	0.430922159785237	1.3854520019053	0.544	0.111	4.9009009009009	610	10174	0.184961214998534	0.566437480560425
MECOM	2.10975711420175e-66	4.91294339207658e-65	0.00401152115461501	-4.73724215506255	0.018	0.093	0.193548387096774	610	10174	0.126201865634475	0.00454188380539755
FIBP	2.14806764329303e-66	4.9968685579605e-65	1.01190605725953	0.871352737006665	0.875	0.34	2.57352941176471	610	10174	0.62346208949134	1.16641783755271
CD14	2.16082669392353e-66	5.02124099540457e-65	0.0862774865450817	-4.02309088527511	0.154	0.315	0.488888888888889	610	10174	2.33582577427982	0.159654164693376
RAMP3	3.52962538175019e-66	8.19334769523151e-65	0.0250509078068561	-4.16886966723043	0.056	0.172	0.325581395348837	610	10174	0.556957110173555	0.0353641657751685
PALD1	3.81736618773e-66	8.85194523995643e-65	0.0150661452005605	-3.56201350110647	0.033	0.111	0.297297297297297	610	10174	0.161389034958961	0.0237028172800031
SBSN	4.23436531667508e-66	9.80857296407913e-65	0.0662347433369275	6.64719613951484	0.154	0.001	154	610	10174	0.00543095004716007	0.0866104670974669
IER2	4.96889292841074e-66	1.14979450875507e-64	0.855277434246554	-1.55952486608892	0.738	0.6	1.23	610	10174	3.66793503281234	1.24283586080991
APLNR	6.16520682085909e-66	1.42512123214102e-64	0.0176233143644744	-4.85811611670495	0.043	0.153	0.281045751633987	610	10174	0.567751463514567	0.023008247950419
BMX	6.46652827455006e-66	1.49320483955665e-64	0.0080486407757403	-4.09327652289755	0.02	0.097	0.206185567010309	610	10174	0.133049293380352	0.0106692988684979
XPOT	6.85773145575495e-66	1.58187880938515e-64	0.43870177369093	1.20844822035336	0.659	0.158	4.17088607594937	610	10174	0.231073337925628	0.531512673317056
CD99	9.16993000118198e-66	2.11302072885875e-64	8.14380995082037	0.694608288945258	0.993	0.771	1.28793774319066	610	10174	5.52884702443468	9.26204871682023
NT5C	9.63043670210499e-66	2.21681370362471e-64	0.947584801472273	0.938220253500773	0.864	0.33	2.61818181818182	610	10174	0.681539828808214	1.11505743762836
ITGAV	1.03479630376225e-65	2.37949085272644e-64	1.46286509072901	0.924327036004812	0.916	0.358	2.5586592178771	610	10174	0.814115245901825	1.76252526515649
RBFOX2	1.1237082860555e-65	2.58124473308324e-64	0.83095158828486	0.949314217915023	0.828	0.269	3.07806691449814	610	10174	0.475621603890805	0.976832563498163
SPARCL1	1.24456257674384e-65	2.8558752934124e-64	0.684801673504809	-2.35175741176306	0.408	0.554	0.736462093862816	610	10174	7.90901166719643	1.8820005484133
SESN3	1.39826133033986e-65	3.20522279536031e-64	0.211858890793212	-1.72919309956093	0.351	0.325	1.08	610	10174	0.755622023752025	0.299164737064556
PDCD4	1.75337188066417e-65	4.01505739915668e-64	0.276212403184803	-1.53571635984916	0.536	0.423	1.26713947990544	610	10174	1.17501714216049	0.338732967655944
VSTM4	1.96444559679402e-65	4.49372035374732e-64	0.368052255199283	1.51782791858126	0.605	0.098	6.1734693877551	610	10174	0.175410569562019	0.448194589202017
SKA2	2.351843696676e-65	5.37431696667206e-64	0.533240015102153	1.16388605310878	0.695	0.176	3.94886363636364	610	10174	0.301448159257866	0.670767674367507
HIGD1A	2.92955117776458e-65	6.6875210806937e-64	0.567176139437741	1.0657665961682	0.708	0.213	3.32394366197183	610	10174	0.327840418064521	0.698082189958248
TTC3	3.99800284872185e-65	9.11710369833918e-64	2.02865848168841	0.849325392019292	0.93	0.487	1.90965092402464	610	10174	1.39003650830348	2.45305574859814
YWHAH	4.33160349254372e-65	9.86762592721708e-64	1.70658094331441	0.804614848838629	0.869	0.454	1.91409691629956	610	10174	1.20126475399155	2.1083283378426
GNS	4.60466831857789e-65	1.04788346451525e-63	0.265290989121463	-1.26917124035989	0.543	0.361	1.50415512465374	610	10174	0.692045979891476	0.32003282307471
FGD5	4.96709808540046e-65	1.12919380648061e-63	0.0598030605895346	-2.09109156185732	0.175	0.176	0.994318181818182	610	10174	0.241796069599899	0.0722715620085668
RSU1	5.56677830462413e-65	1.26421592746706e-63	0.789826659415047	0.917409293829725	0.825	0.286	2.88461538461538	610	10174	0.497952503994112	0.923432941027455
HYAL2	5.71021681879329e-65	1.29545393107593e-63	0.310551301642368	-1.87652613226747	0.556	0.311	1.78778135048232	610	10174	1.14472322106082	0.379701718205617
B4GALNT1	6.83809963897464e-65	1.5497345072634e-63	0.107408808803449	3.19871105636868	0.272	0.011	24.7272727272727	610	10174	0.0239124584770973	0.133552300379855
TFF3	7.34237587594717e-65	1.66230785520672e-63	0.0335152084314339	-4.15519361775913	0.066	0.178	0.370786516853933	610	10174	0.721295562785506	0.0589079937481272
PPDPF	7.53820960460079e-65	1.70489044767569e-63	2.19053157896488	0.728365942837708	0.93	0.537	1.73184357541899	610	10174	1.58029504031978	2.58001860854041
NPR1	9.31083785598422e-65	2.10363755501836e-63	0.00918421291968641	-3.92606547850935	0.028	0.106	0.264150943396226	610	10174	0.141002744664684	0.0112307553198573
NFIA	1.30444242249882e-64	2.94415999482145e-63	0.524253412440362	-1.35934291961135	0.633	0.458	1.382096069869	610	10174	1.51129476566654	0.720329781888507
CTSD	1.32779620336581e-64	2.9937995134496e-63	1.51242712393091	-1.86091754199569	0.931	0.677	1.37518463810931	610	10174	6.71112658316024	1.94137620687489
JTB	1.78103420852406e-64	4.01161093068378e-63	1.74612855360012	0.728077164924315	0.923	0.513	1.79922027290448	610	10174	1.26788231141811	2.00964788433468
CECR1	2.43796736233517e-64	5.48567584617053e-63	0.0508433676147113	-3.14578186446065	0.128	0.216	0.592592592592593	610	10174	0.607255581905279	0.0679173406343098
REEP5	2.55866562378734e-64	5.75137852063986e-63	1.99279104627878	0.718692330280692	0.925	0.535	1.72897196261682	610	10174	1.42341180763512	2.3180477432362
TGFBI	2.63056765191251e-64	5.90696650489659e-63	3.69151667608588	1.50650196625062	0.9	0.354	2.54237288135593	610	10174	2.41684075969724	5.97699391718937
CD302	2.82683226901947e-64	6.341210082777e-63	0.130656551478517	-1.84618065431415	0.297	0.27	1.1	610	10174	0.515277955775841	0.167139486133235
VWA1	4.10828992060151e-64	9.20641832920131e-63	0.0844304682585129	-2.20886432642236	0.225	0.173	1.30057803468208	610	10174	0.304819826548347	0.105242825885313
PHF19	4.41354278127702e-64	9.88040920089339e-63	0.455805991687508	1.25114682921966	0.58	0.145	4	610	10174	0.230418165837352	0.600051249846004
CYB561	4.65467377935771e-64	1.04096291858278e-62	0.344255580784755	1.32329342252097	0.567	0.128	4.4296875	610	10174	0.187302162634137	0.433451257337452
FRY	5.21341912834976e-64	1.16473605419761e-62	0.0538229838354944	-2.24642216787573	0.151	0.173	0.872832369942197	610	10174	0.271354992207614	0.0705041405691069
GBP2	6.10807016946593e-64	1.36322710090535e-62	0.0644925220235812	-2.08098831710016	0.156	0.201	0.776119402985075	610	10174	0.327746089386118	0.0825481613927184
DAZAP2	6.80869748534802e-64	1.5180567058011e-62	0.795170825329517	-0.909616429650019	0.844	0.611	1.38134206219313	610	10174	1.8382844969929	0.923080547839194
PSMD9	6.82086267117622e-64	1.51922979698283e-62	0.497413112591918	1.09042747377272	0.705	0.195	3.61538461538461	610	10174	0.289335092025841	0.586153860554247
CPVL	7.3906913298471e-64	1.64448486758964e-62	0.0430892770134632	-3.98392864582043	0.085	0.236	0.360169491525424	610	10174	1.01046814620704	0.0717771795200701
FHOD1	7.8932041746431e-64	1.7545237481535e-62	0.408233570620674	1.21983049834353	0.626	0.151	4.14569536423841	610	10174	0.233786523016152	0.499064779277944
TXN	8.63001211800778e-64	1.9163677766789e-62	5.06361050460071	0.764209243192553	0.975	0.686	1.42128279883382	610	10174	3.5906246541467	6.15069293067958
ST6GAL2	9.66413072192947e-64	2.1438393212377e-62	0.148260444962762	2.77252305159414	0.295	0.014	21.0714285714286	610	10174	0.0320052979372722	0.202916568180936
PRKAG2	1.0029264506122e-63	2.2225981341563e-62	0.108357265593104	-1.58308060247215	0.3	0.259	1.15830115830116	610	10174	0.457015150967269	0.132132113186119
CENPE	1.01969086500412e-63	2.25747657699001e-62	0.25376437580332	1.93408143998927	0.318	0.046	6.91304347826087	610	10174	0.0892512917678566	0.422377900463937
MYH9	1.03029209540538e-63	2.27865405542622e-62	3.24480377519503	0.789745276638136	0.956	0.582	1.6426116838488	610	10174	2.262504744994	3.9571424233311
DDX1	1.07553353996345e-63	2.37632440566624e-62	0.726644715466858	0.949864169392975	0.792	0.261	3.03448275862069	610	10174	0.427770267481105	0.845138385447124
MRPL18	1.08552445060489e-63	2.39599308525689e-62	0.716513008124406	0.911451850241351	0.766	0.282	2.71631205673759	610	10174	0.478322079013032	0.847580215067699
FAP	1.09696997061222e-63	2.41701426370339e-62	1.34157729028907	1.29462406806639	0.905	0.202	4.48019801980198	610	10174	0.62171255479291	1.67340378278585
ERRFI1	1.0972449556665e-63	2.41701426370339e-62	0.498021550952172	1.34220893752348	0.59	0.145	4.06896551724138	610	10174	0.289967815805268	0.700444044050251
HLA-DMB	1.14932425893881e-63	2.52920296422074e-62	0.0257085839694504	-3.96252066645455	0.049	0.201	0.243781094527363	610	10174	0.667928510764099	0.0432213061463402
ILF2	1.33617949149039e-63	2.9374591298439e-62	1.01374057161184	0.889865927764611	0.844	0.325	2.59692307692308	610	10174	0.615049547794425	1.19516174066768
SVIP	1.38377117178681e-63	3.03904874314777e-62	0.0886926501985579	-2.00283838458906	0.218	0.199	1.09547738693467	610	10174	0.395597055851293	0.113017324296816
MRTO4	1.39283887757625e-63	3.05591349351375e-62	0.638157620485844	1.02076483896001	0.721	0.228	3.16228070175439	610	10174	0.397474149062907	0.775652193446556
RNF7	1.40549272333959e-63	3.08060486751106e-62	1.88792350245764	0.68792795111858	0.928	0.533	1.74108818011257	610	10174	1.34736277603436	2.16254053782033
GSPT1	1.7505456189899e-63	3.833085262835e-62	1.0652233189126	0.863364550778166	0.828	0.354	2.33898305084746	610	10174	0.731152497266149	1.29400774141169
SLC39A13	1.87681861998726e-63	4.10549409060035e-62	0.472691730285167	1.17066039119181	0.7	0.165	4.24242424242424	610	10174	0.257054436840021	0.560866170313147
SPI1	1.95679717964298e-63	4.27619451193877e-62	0.0300083330598295	-3.84174959714445	0.057	0.19	0.3	610	10174	0.563835856902972	0.0468147696504071
ALKBH7	2.16571380352658e-63	4.72804543257995e-62	1.45280822598722	0.786824828521908	0.923	0.441	2.09297052154195	610	10174	1.00240839839838	1.67749593110485
NDUFB6	2.20205647186499e-63	4.8026218751101e-62	0.735878145561003	0.931124783869099	0.803	0.278	2.88848920863309	610	10174	0.486102493675593	0.878467605972609
SPRY1	2.40775557333892e-63	5.24604645018775e-62	0.26677208323263	-2.21247080628451	0.325	0.355	0.915492957746479	610	10174	1.55668305604601	0.45799737791254
C1orf162	2.54073649644343e-63	5.53031130966707e-62	0.0250222719259254	-4.23890978651014	0.062	0.207	0.29951690821256	610	10174	0.739442878863744	0.0333586768769271
GIMAP2	3.5016326230237e-63	7.61432089943276e-62	0.0100642888742237	-3.94869928038806	0.028	0.106	0.264150943396226	610	10174	0.156938616194141	0.0129252616136221
SND1	3.5619228942814e-63	7.73777642759689e-62	0.707813272965448	0.935509122171108	0.792	0.267	2.96629213483146	610	10174	0.432394117960869	0.820978040930623
CDKN2D	4.75131992910451e-63	1.03113951045241e-61	0.31292421962591	1.50353726682744	0.469	0.104	4.50961538461538	610	10174	0.200439452219988	0.446279507176393
MRPS34	4.80290058588989e-63	1.041306702395e-61	1.0077311223761	0.832143626235863	0.848	0.365	2.32328767123288	610	10174	0.70394298384435	1.17837909637927
TMSB10	5.10069901200805e-63	1.1047832919119e-61	48.3748772112784	0.585893111066704	1	0.982	1.0183299389002	610	10174	36.6626907138931	54.004777147967
FGD4	5.2863925526357e-63	1.14387762549952e-61	0.0446830417268844	-2.38407978252025	0.116	0.179	0.64804469273743	610	10174	0.308041388409397	0.0555348104069946
PSMA2	5.45891213309956e-63	1.18004735167966e-61	1.35089737866992	0.785394567037544	0.911	0.433	2.10392609699769	610	10174	0.927229334972183	1.59324048337565
SHCBP1	5.88708654265679e-63	1.27135649124343e-61	0.234105521447592	1.78414580041763	0.387	0.053	7.30188679245283	610	10174	0.0753471273628673	0.306092269889904
PSMD1	5.97930140060452e-63	1.29000496687944e-61	0.879186032977757	0.894898841549071	0.8	0.305	2.62295081967213	610	10174	0.552684493139098	1.05081952359042
FYB	6.24283120503922e-63	1.34554107245928e-61	0.0294527988084599	-4.17511834684267	0.067	0.242	0.276859504132231	610	10174	0.985718882823872	0.039409543515122
GAS7	6.84663615133892e-63	1.47423752589398e-61	0.0985213009081756	-2.0525571962383	0.228	0.244	0.934426229508197	610	10174	0.506788714665623	0.126000030376753
IFITM2	8.90354216368166e-63	1.91526245214055e-61	1.27937065939072	-0.980628246474079	0.879	0.692	1.27023121387283	610	10174	3.29319508124531	1.71549052031905
CASP1	1.01412506808897e-62	2.17937853987947e-61	0.0145188114829407	-3.71893848331495	0.038	0.126	0.301587301587302	610	10174	0.208916273081836	0.0183293803208334
PYCARD	1.02968703289469e-62	2.21066271667128e-61	0.216885823387555	-1.69110155273724	0.407	0.332	1.22590361445783	610	10174	0.790425291410948	0.278163644443287
IFI44L	1.07884685213637e-62	2.31394774153148e-61	0.0978326445921767	-2.3192409760205	0.169	0.26	0.65	610	10174	0.671965094208004	0.142932585438248
PLVAP	1.48642817891867e-62	3.1850378291416e-61	0.0213467304670611	-4.52303915512827	0.043	0.167	0.25748502994012	610	10174	0.636201554909794	0.0304003987532334
STAT3	1.61109633506639e-62	3.44881186278901e-61	0.529750273032798	-0.998586980432184	0.702	0.517	1.357833655706	610	10174	1.31226142608874	0.687026087959084
EFNA1	1.69928843617809e-62	3.63406621249126e-61	0.0152353101127025	-3.32719834110577	0.038	0.118	0.322033898305085	610	10174	0.17159717274894	0.0216756986328089
HSBP1	1.92989421345445e-62	4.12322835546395e-61	1.81150532121216	0.707673105871125	0.938	0.51	1.83921568627451	610	10174	1.26918784213491	2.13293382260157
TCEA3	2.16832505716668e-62	4.62814366712027e-61	0.318574944760029	1.49173030358489	0.534	0.097	5.50515463917526	610	10174	0.145899388995758	0.397018166685285
GTSE1	2.17901751217473e-62	4.64645924156173e-61	0.298497090392345	1.82354445191901	0.339	0.05	6.78	610	10174	0.0976529194471726	0.464639762098318
TM4SF1	2.55300635651954e-62	5.43866968843843e-61	0.476559061902611	-2.12902890342379	0.589	0.391	1.50639386189258	610	10174	2.5778210858178	0.69909416576982
SAE1	3.19960577976626e-62	6.80952850962633e-61	0.489951646847956	1.1385111277307	0.685	0.168	4.07738095238095	610	10174	0.240991207674803	0.582461195010655
SPOCK1	3.48170327780634e-62	7.40274032187501e-61	0.431086469989705	1.48667574069618	0.589	0.1	5.89	610	10174	0.20320935114988	0.558096786165902
LST1	3.63676274523864e-62	7.7249614837569e-61	0.0377218596967299	-4.21304192929864	0.075	0.221	0.339366515837104	610	10174	0.920314446284244	0.0534918571126995
IRX3	4.02386667817172e-62	8.53897879651368e-61	0.186942007511683	1.98568664106219	0.407	0.041	9.92682926829268	610	10174	0.0721684278766522	0.228345237425437
LDB2	4.27390174957078e-62	9.06083640665266e-61	0.180647908357021	-1.72990433367652	0.325	0.27	1.2037037037037	610	10174	0.57913374473093	0.249739152677321
ID1	4.9669919261215e-62	1.05200793384244e-60	1.2003981994144	1.36558550611223	0.716	0.235	3.0468085106383	610	10174	0.834744510340032	2.09430249990141
NR4A2	5.63301838901191e-62	1.19192502565958e-60	0.339169525794385	-2.19369338089492	0.436	0.434	1.00460829493088	610	10174	2.385121587843	0.520505824533104
CPLX1	7.03895045848267e-62	1.48798409019567e-60	0.00852504246165764	-3.86683203255459	0.026	0.103	0.252427184466019	610	10174	0.14622182298099	0.0103241959627512
POLR2C	7.60380597566943e-62	1.605847929948e-60	0.453541675783423	1.09970273089685	0.682	0.184	3.70652173913044	610	10174	0.287493185755484	0.531319535345155
SNCA	1.05794606197767e-61	2.23213432788883e-60	0.00891418964736501	-3.99698039778255	0.021	0.105	0.2	610	10174	0.150700826654655	0.0119310688785093
MAP3K8	1.09224962057354e-61	2.30230317532005e-60	0.180139456544088	-2.22347803952977	0.372	0.342	1.08771929824561	610	10174	1.28079576313601	0.231882128691898
DCUN1D5	1.18151098910684e-61	2.48806993552968e-60	0.561965577163847	1.05230442579203	0.726	0.204	3.55882352941176	610	10174	0.320902466062381	0.66921755998394
PLXNA1	1.24828131042423e-61	2.62616429418696e-60	0.248369553081427	1.57222188066251	0.523	0.079	6.62025316455696	610	10174	0.11085599694093	0.29457097547574
ADAMTSL4	1.27881336987516e-61	2.68782875047496e-60	0.0348869130126246	-2.86554419956368	0.089	0.167	0.532934131736527	610	10174	0.309777010071809	0.0456499610570754
SLAIN2	1.36577289523407e-61	2.86786243630926e-60	0.631414749980941	0.945922280925381	0.741	0.263	2.81749049429658	610	10174	0.444289916432575	0.752883655549487
DDX17	1.57666114191025e-61	3.30753146700448e-60	1.30968530286011	-0.848661904782165	0.889	0.73	1.21780821917808	610	10174	3.1256602731191	1.59736864455329
PLEKHO2	1.96241093050276e-61	4.11283951777559e-60	0.0616213564948711	-2.08300730535549	0.175	0.183	0.956284153005464	610	10174	0.270713662106096	0.0800283845137456
SYK	2.19307562933295e-61	4.5918955565272e-60	0.0110218622938836	-4.40034347570103	0.03	0.151	0.198675496688742	610	10174	0.35583649984839	0.0137703549214298
NCKAP1L	3.06183494473084e-61	6.40482317431054e-60	0.0173306185370559	-3.97057206244206	0.051	0.178	0.286516853932584	610	10174	0.462569394571762	0.0211652297252506
OGFRL1	3.31652125588789e-61	6.93099399402363e-60	0.1208305587396	-1.83561497238836	0.284	0.262	1.08396946564885	610	10174	0.536103124530214	0.153911093280299
FAM195B	3.96609258866251e-61	8.2806293649058e-60	1.16533455228456	0.792610217139935	0.895	0.398	2.24874371859296	610	10174	0.82831601035174	1.35511568206591
COL27A1	4.35896763404612e-61	9.09226936064634e-60	0.288085566450273	1.64444994571774	0.51	0.069	7.39130434782609	610	10174	0.118268571374814	0.360045926682486
GPC6	4.41553499288344e-61	9.20154006187433e-60	0.351266302293876	1.62333304755193	0.579	0.076	7.61842105263158	610	10174	0.150331438578292	0.441912781417648
SNHG18	5.43079737197362e-61	1.13065399212537e-59	0.353564682584959	1.543327780738	0.575	0.089	6.46067415730337	610	10174	0.169138600646225	0.438263732313198
EPS8	6.82722723882831e-61	1.42003745385308e-59	1.49437913584935	1.03784865004912	0.882	0.342	2.57894736842105	610	10174	0.958303303528429	1.86921256588618
CCDC74A	8.23323810947418e-61	1.71086532424069e-59	0.136440660072058	2.48169872765431	0.336	0.023	14.6086956521739	610	10174	0.0404143495317184	0.168068655812369
TNFRSF21	8.37472120036987e-61	1.7386237239183e-59	0.0174339858934991	-3.62107185631401	0.052	0.137	0.37956204379562	610	10174	0.263282921620168	0.0208844552519186
SF3B2	8.81606533004049e-61	1.82852340860387e-59	1.45459956814831	0.714493494331677	0.913	0.464	1.9676724137931	610	10174	1.02555435312583	1.65111288420059
PAICS	9.3477397241025e-61	1.9369713782354e-59	0.414781235526149	1.19818352003888	0.634	0.142	4.46478873239437	610	10174	0.222023950140132	0.500577857460032
MARCH2	9.99370027561531e-61	2.06887458386821e-59	0.150135076857197	-1.42676479617873	0.351	0.278	1.26258992805755	610	10174	0.42975060694117	0.184991462366995
SRP54	1.44789466535899e-60	2.99458364717011e-59	0.620579025395071	0.947705026253977	0.744	0.253	2.94071146245059	610	10174	0.445456090175838	0.730076694946882
ARHGAP26	1.58490187858011e-60	3.2748686140877e-59	0.0583196712452727	-2.14670564257497	0.152	0.201	0.756218905472637	610	10174	0.357329098337538	0.0748177130281872
SRPX2	1.65647709797289e-60	3.41955300356392e-59	0.178993935078882	2.06368380349845	0.397	0.037	10.7297297297297	610	10174	0.0538105956407726	0.219113726497158
PDE4DIP	1.69370705856996e-60	3.49313191479762e-59	0.564407459727093	1.11699774469332	0.734	0.194	3.78350515463918	610	10174	0.363686225009333	0.673294059435758
ITPKB	1.7723410590666e-60	3.65188551927151e-59	0.0382656103371735	-2.45815550072007	0.113	0.15	0.753333333333333	610	10174	0.2477219214039	0.0473379354408751
RHOA	1.92707078289377e-60	3.96698967711509e-59	4.37721154505192	0.534390332060399	0.979	0.74	1.32297297297297	610	10174	3.36164957231236	4.89254004700754
SLC35B2	2.00018129663073e-60	4.11059583907963e-59	0.406006170100742	1.20762865093077	0.662	0.15	4.41333333333333	610	10174	0.223253617386215	0.480534104384106
JAM2	2.00056718333831e-60	4.11059583907963e-59	0.0740617195413293	-2.44977921130963	0.139	0.183	0.759562841530055	610	10174	0.359780468310644	0.10519858483417
ALDH1A2	2.05725917208218e-60	4.22313855791422e-59	0.0163465200375559	-4.87683135712702	0.046	0.166	0.27710843373494	610	10174	0.663742129321808	0.0222572684978738
MARVELD1	2.32244497283327e-60	4.76306841306327e-59	0.740356186639287	0.984662632242423	0.825	0.236	3.49576271186441	610	10174	0.419469219173668	0.867380518740112
EIF4A2	2.38471159257787e-60	4.88621632274382e-59	0.535368539797491	-1.02825033432541	0.736	0.55	1.33818181818182	610	10174	1.50940395470882	0.64024922196712
RAB11FIP1	2.56127422089297e-60	5.24310702371821e-59	0.0514506403438173	-2.70911623859371	0.136	0.216	0.62962962962963	610	10174	0.539837326972292	0.0651758640952673
HM13	2.74013699713263e-60	5.60403854636622e-59	1.16583536799417	0.809144714007087	0.854	0.391	2.18414322250639	610	10174	0.81435208730445	1.3882363150898
GSTO1	3.56553066211614e-60	7.285335909984e-59	2.36220645448054	0.759223453501383	0.941	0.521	1.80614203454894	610	10174	1.59950386853005	2.7906835523578
PLSCR4	3.87308663757796e-60	7.90641415088503e-59	0.17389253800736	-1.65958020007694	0.344	0.276	1.2463768115942	610	10174	0.563865418272398	0.225732524829195
RNF13	4.12994823518531e-60	8.42295096047154e-59	0.310443288559817	-1.22301114018103	0.577	0.404	1.42821782178218	610	10174	0.860302173740869	0.37696907595585
TAPBP	4.245204061397e-60	8.64999634954652e-59	0.692872862666604	-0.862980138893894	0.77	0.557	1.38240574506284	610	10174	1.53174648352309	0.830694028337796
HCST	4.65241519482055e-60	9.4678956103378e-59	0.0436944234715038	-3.98655934764662	0.09	0.266	0.338345864661654	610	10174	1.25204792071856	0.0616406927561193
ATG101	4.65521360101132e-60	9.4678956103378e-59	0.468273441031139	1.07705062963655	0.682	0.19	3.58947368421053	610	10174	0.285375253054256	0.562833821161221
RHEB	4.73392989215533e-60	9.61910075778117e-59	1.53333185554721	0.75016192780118	0.898	0.465	1.93118279569892	610	10174	1.10021519274472	1.86665690838163
DEF8	4.74504059304354e-60	9.63278259137602e-59	0.643250289233769	0.961465282823494	0.754	0.238	3.16806722689076	610	10174	0.386439047134145	0.75830477240814
HABP4	5.0422739111628e-60	1.02267538883916e-58	0.295350207668268	1.39869483318833	0.557	0.102	5.46078431372549	610	10174	0.15996086646266	0.360077984939816
RAPGEF1	5.09094120435567e-60	1.03159532360084e-58	0.134252222329974	-1.44832309350435	0.343	0.281	1.22064056939502	610	10174	0.495730036620026	0.1598196265776
STAT5A	5.63323146730504e-60	1.14043138610409e-58	0.0492704883799824	-2.11939434484558	0.139	0.173	0.803468208092486	610	10174	0.248389624144334	0.0631259728437927
PFDN2	6.12259449677318e-60	1.23836226558815e-58	1.26813186836825	0.79229690347964	0.879	0.415	2.11807228915663	610	10174	0.90290646688815	1.50623501188415
MYL6	6.48527265226677e-60	1.31051340666467e-58	17.6964170194059	0.557779053865967	0.995	0.933	1.06645230439443	610	10174	13.8026283774692	20.0924743311893
CCDC88C	6.73138549354363e-60	1.35899879973322e-58	0.00687446735560249	-4.05847725284594	0.023	0.105	0.219047619047619	610	10174	0.184510195286338	0.00834999882627467
GOLGA2	7.75551295053121e-60	1.56432463784959e-58	0.762867853599873	0.918595769433539	0.81	0.28	2.89285714285714	610	10174	0.495617885505516	0.903524152614022
EPHA2	8.40954511425034e-60	1.69469276359151e-58	0.0227238030963544	-2.85550433469914	0.07	0.119	0.588235294117647	610	10174	0.161512984852811	0.0274451137451393
ITPRIPL2	1.01471046580517e-59	2.04297516107124e-58	0.822634113556139	0.918992009923858	0.784	0.295	2.65762711864407	610	10174	0.5529144479417	1.03983926080733
ANKH	1.15400408076678e-59	2.32129925058078e-58	0.738913560444616	1.01748067227578	0.746	0.275	2.71272727272727	610	10174	0.55226329084348	1.00885913720209
SEMA3F	1.19949870210497e-59	2.41060898981937e-58	0.0119131765440574	-3.52139491645498	0.036	0.099	0.363636363636364	610	10174	0.132218457802366	0.0146315741129782
TPPP3	1.2803407624366e-59	2.57072799435947e-58	1.13034666537008	1.37150496187654	0.741	0.204	3.63235294117647	610	10174	0.687030318218017	1.72088301985299
FST	1.28504625128694e-59	2.57782386561718e-58	0.12679653211152	2.28207887357386	0.18	0.041	4.39024390243902	610	10174	0.0998088382072978	0.317099700495052
ANK1	1.28739567361391e-59	2.58018480815553e-58	0.0996728290115012	2.96404947845944	0.261	0.013	20.0769230769231	610	10174	0.020600166485282	0.122296921288647
PLCG2	1.33037220984034e-59	2.6638917970652e-58	0.00126164022242703	-6.60919632634185	0.003	0.082	0.0365853658536585	610	10174	0.122868794077641	0.00155889552822161
ISG20	1.43834345099948e-59	2.87747145297224e-58	0.0638261891683181	-2.5801865370755	0.161	0.219	0.735159817351598	610	10174	0.603524962458366	0.083696212057368
NELFE	1.5909805299333e-59	3.17993801468775e-58	0.618287579688051	0.937815634830704	0.749	0.252	2.97222222222222	610	10174	0.410179584653418	0.72588766442644
RHOQ	1.70592482089169e-59	3.40658635286229e-58	0.908472739830714	0.982811222809271	0.825	0.287	2.87456445993031	610	10174	0.597348612798348	1.10613278805952
ECE1	1.72340472556571e-59	3.4383721115865e-58	0.358000799725214	-1.42013283232487	0.597	0.347	1.72046109510086	610	10174	1.01734321909293	0.436896550572141
SLC29A1	1.78020038428721e-59	3.54846826599858e-58	0.101878558400664	-1.62635070532607	0.269	0.226	1.19026548672566	610	10174	0.361032594072495	0.125153064000571
CLEC7A	1.9754571143276e-59	3.93410943510345e-58	0.0223491913929861	-4.27117998503339	0.064	0.198	0.323232323232323	610	10174	0.736652923350838	0.0286307889486136
ESD	2.25511379901735e-59	4.4869832062546e-58	1.44148525536	0.762333830320863	0.936	0.442	2.11764705882353	610	10174	1.0150178814828	1.64113514638805
TNFSF13B	2.42677838020505e-59	4.82418112328747e-58	0.0266111353672662	-3.64089970102549	0.059	0.171	0.345029239766082	610	10174	0.439150801537316	0.0355588490566527
SCYL1	2.47484071250853e-59	4.91528381944609e-58	0.450543789815503	1.09006946363537	0.695	0.183	3.79781420765027	610	10174	0.259994744502676	0.527234493855146
ICA1	2.48413293666383e-59	4.92929029794628e-58	0.0148857866176975	-3.17247470011013	0.044	0.11	0.4	610	10174	0.142820356042009	0.0182119701445833
NDUFB2	2.91695727530764e-59	5.78293349553332e-58	2.57287623253305	0.649561324446561	0.972	0.593	1.63912310286678	610	10174	1.84266532090633	2.93898152817315
PTPRM	3.00791034971932e-59	5.95788255228833e-58	0.138679635465003	-1.61770637689144	0.357	0.233	1.53218884120172	610	10174	0.429700267396342	0.168485922331082
UROS	3.35092046108618e-59	6.63132694844086e-58	0.671363581988419	0.939495222148815	0.797	0.251	3.17529880478088	610	10174	0.42583373692681	0.783094505196075
PDIA4	3.39572630622971e-59	6.71395804985544e-58	1.02895822381572	0.843448522919647	0.838	0.341	2.4574780058651	610	10174	0.670859567621826	1.24237122492671
PHACTR1	3.60666762589352e-59	7.12462547355591e-58	0.0328243652627813	-4.05619674851295	0.075	0.201	0.373134328358209	610	10174	0.686636094942003	0.0450297318254413
IGF2BP2	3.95670159943203e-59	7.80907402664585e-58	0.237424848293292	1.53111688070609	0.452	0.082	5.51219512195122	610	10174	0.129553523577767	0.302843879189743
TXNDC15	4.31637660528177e-59	8.51130677202784e-58	0.662203782005224	0.945810559278139	0.789	0.254	3.10629921259843	610	10174	0.407484712669226	0.790930823043857
C15orf61	4.94955191192814e-59	9.75110468879953e-58	0.39212360293518	1.18785784370277	0.628	0.156	4.02564102564103	610	10174	0.27683225869539	0.473363806976674
RNASET2	5.04673523421958e-59	9.93367223293704e-58	0.182125639104037	-2.11109683049247	0.384	0.324	1.18518518518519	610	10174	1.08446320536927	0.241969861324075
CPXM2	5.10277254219005e-59	1.00349966544624e-57	0.0137318263609238	-3.6164322809621	0.036	0.104	0.346153846153846	610	10174	0.146792410559837	0.0182031163116546
C19orf24	5.13439705830974e-59	1.00881733629611e-57	0.80682231846535	0.857852364116008	0.807	0.311	2.59485530546624	610	10174	0.548988078113062	0.96305569314622
RGS4	6.66568675138678e-59	1.30852009501354e-57	0.107442073009132	3.13344837838678	0.154	0.011	14	610	10174	0.0292431180710436	0.177916878137366
MARCKSL1	8.05871494832013e-59	1.58057113326856e-57	0.251826491637085	-1.68585552173858	0.382	0.303	1.26072607260726	610	10174	0.87054202834933	0.355204704111378
LZTS1	9.82729309156832e-59	1.92572940136289e-57	0.133023763689077	2.59463840766829	0.284	0.02	14.2	610	10174	0.0386577116240694	0.172824432394973
EMC6	9.8545825550978e-59	1.92935892978187e-57	0.763852116048288	0.886641802051528	0.807	0.284	2.84154929577465	610	10174	0.500290845656744	0.905523343160451
LCP2	1.18349765188697e-58	2.31502660688219e-57	0.0242227542034739	-4.12815858047071	0.054	0.198	0.272727272727273	610	10174	0.617027412584869	0.0354038646191431
GPR183	1.22214475875763e-58	2.38850067151158e-57	0.0690634148044393	-4.42895394365866	0.152	0.272	0.558823529411765	610	10174	2.18770840794024	0.105104775252447
NFKBIZ	1.22851031253177e-58	2.39881081966054e-57	0.532552989470558	-1.43252439702564	0.613	0.488	1.25614754098361	610	10174	1.97655822456674	0.730340843443654
NOVA2	1.24792352312198e-58	2.43455718526794e-57	0.00439272284687342	-4.60779461979713	0.013	0.083	0.156626506024096	610	10174	0.0931698814758117	0.00558926441213544
CD84	1.25638175142701e-58	2.44888722957509e-57	0.0204617151341215	-4.32066475440108	0.049	0.189	0.259259259259259	610	10174	0.642188241360369	0.0274242059212674
RASGEF1B	1.50776406804159e-58	2.93627044967462e-57	0.021658292451088	-4.21157334694693	0.051	0.18	0.283333333333333	610	10174	0.537397019208135	0.0340375717011631
GFPT1	1.7234026973133e-58	3.35324489452489e-57	0.539837854127072	1.05695820189044	0.739	0.199	3.71356783919598	610	10174	0.330950918332926	0.63168957373356
GPRC5B	1.81214341145198e-58	3.52279398519544e-57	0.0164208741458531	-3.18713062843389	0.049	0.112	0.4375	610	10174	0.149008268507195	0.0203687858019984
MRPL51	2.09555320832232e-58	4.07014509288092e-57	1.56690354923212	0.759107126120826	0.91	0.436	2.08715596330275	610	10174	1.02710014756583	1.8145181195334
RACGAP1	2.12970123626242e-58	4.13282234613676e-57	0.191718850123744	1.91215929565572	0.311	0.045	6.91111111111111	610	10174	0.0652886366244181	0.269032480157899
FOXS1	2.24769261480233e-58	4.35794922302555e-57	0.164971381209591	2.42267526983014	0.302	0.024	12.5833333333333	610	10174	0.0575614983419522	0.224578863500821
PSMC2	2.25830679716057e-58	4.3746742410489e-57	0.573723227469692	0.96323314863222	0.746	0.236	3.16101694915254	610	10174	0.35988668819672	0.670188855233633
CDK4	2.41014814474013e-58	4.66470713044427e-57	0.723997746877153	0.935521213415896	0.79	0.253	3.12252964426877	610	10174	0.411970695189846	0.868876422295067
CYBB	2.46018801053019e-58	4.75737235146989e-57	0.023036079129783	-4.75115262268344	0.051	0.198	0.257575757575758	610	10174	0.88917360031712	0.0313013480694851
ACP1	2.60397489675993e-58	5.03099838262502e-57	0.932140304828648	0.834762457091173	0.877	0.322	2.72360248447205	610	10174	0.612450791230541	1.07023114190141
CDC20	2.81734381895648e-58	5.43846211227688e-57	0.244230157219784	1.91685450484643	0.325	0.04	8.125	610	10174	0.0748126079899094	0.373853683983082
GPRIN3	3.31060940472354e-58	6.38503685892605e-57	0.0184639026122877	-3.94303817811288	0.048	0.167	0.287425149700599	610	10174	0.427071324483665	0.0241648151027965
C21orf2	3.46095049975439e-58	6.66914857246892e-57	0.376956313507512	1.24096381753138	0.628	0.138	4.55072463768116	610	10174	0.231698302644342	0.452389845891253
MS4A7	4.00735069374949e-58	7.71528953339032e-57	0.0588958122344794	-4.50471577305658	0.092	0.255	0.36078431372549	610	10174	2.01058335612322	0.102273196503536
IL6ST	4.09729092924245e-58	7.88155456196761e-57	0.784564769649132	-0.987905732725398	0.815	0.523	1.55831739961759	610	10174	1.73268542593907	0.940872522079094
MBP	4.27116257833657e-58	8.20883875099341e-57	0.0387997121474313	-3.2040541095519	0.092	0.212	0.433962264150943	610	10174	0.567432891120788	0.0511068719364811
MTDH	4.67615483901495e-58	8.97935980692522e-57	3.58876932787995	0.537651090213275	0.972	0.708	1.3728813559322	610	10174	2.74695421822037	4.00622259587196
TYROBP	5.36014120734728e-58	1.02838070975488e-56	0.105873805643825	-4.29791142912752	0.138	0.313	0.440894568690096	610	10174	4.02877395914478	0.227937107662235
MFGE8	5.68335267876635e-58	1.08944128091404e-56	1.2248916767103	1.13734933720615	0.882	0.268	3.2910447761194	610	10174	0.764743710575571	1.50361949711684
TMEM214	6.16443269130686e-58	1.18063103398519e-56	0.434472597182308	1.11506320268129	0.685	0.169	4.05325443786982	610	10174	0.248806108407528	0.510786697809087
CYP27C1	6.20029387834637e-58	1.18646667032079e-56	0.115534325087229	2.65019530950066	0.285	0.018	15.8333333333333	610	10174	0.0288718491111076	0.14396156513656
CENPF	6.4570641998134e-58	1.23452784344999e-56	0.636841509913223	1.81872300692432	0.405	0.072	5.625	610	10174	0.29907830956516	1.42489148461161
CAPN2	7.36315844086243e-58	1.40654222786127e-56	1.46139725216451	0.747619175932626	0.869	0.443	1.96162528216704	610	10174	1.03633249790909	1.78924850519107
SIX1	8.01032041136959e-58	1.52883877686556e-56	0.246100977498482	1.8394692342869	0.461	0.051	9.03921568627451	610	10174	0.0963168294129631	0.315216368001346
CYCS	8.37081426133234e-58	1.59625770047556e-56	1.47269807249682	0.837841218586322	0.872	0.419	2.08114558472554	610	10174	1.08794565883537	1.81759455094185
SNAPC2	8.76705691852793e-58	1.67037103505736e-56	0.336568837014639	1.27295406650294	0.598	0.126	4.74603174603175	610	10174	0.17316213049474	0.401525285331694
FCGR2A	8.88744653101164e-58	1.69184384395711e-56	0.0294828691021565	-4.08954087502741	0.061	0.191	0.319371727748691	610	10174	0.701766270100633	0.044369241325376
PRRX1	9.6312229801374e-58	1.8318469567926e-56	6.40816443005086	1.52419040238689	0.987	0.312	3.16346153846154	610	10174	2.7218049861672	7.52878992678815
FAM229B	1.01593523113426e-57	1.93062786669607e-56	0.366450443877671	1.24909815459655	0.61	0.133	4.58646616541353	610	10174	0.189605863968078	0.442170562085561
CD4	1.04779038643924e-57	1.98931935048326e-56	0.0272470855761864	-3.50039054912192	0.062	0.173	0.358381502890173	610	10174	0.431275620836676	0.0354519291179156
SNHG23	1.0486278499321e-57	1.98931935048326e-56	0.12889325760729	2.48593733079297	0.328	0.021	15.6190476190476	610	10174	0.0330009684615061	0.158889976788161
SLA	1.10666622787294e-57	2.09761386826632e-56	0.0173934046605673	-4.612275315972	0.036	0.211	0.170616113744076	610	10174	0.777994076059942	0.0239106659591123
N4BP2L1	1.1154624148882e-57	2.11246694509722e-56	0.032010194603276	-2.87676439864387	0.075	0.145	0.517241379310345	610	10174	0.242731219528824	0.0441118490025825
ANAPC5	1.33569955242434e-57	2.5273778461436e-56	1.18309385653548	0.75383130872581	0.889	0.404	2.20049504950495	610	10174	0.87110297067957	1.35074604927426
EDNRB	1.42661087227731e-57	2.69707893946173e-56	0.0205129577313243	-3.2879170153028	0.044	0.139	0.316546762589928	610	10174	0.275317744642944	0.0295248666579585
TBL2	1.43828848950191e-57	2.71682201716558e-56	0.236018729408822	1.51652111292393	0.507	0.082	6.18292682926829	610	10174	0.107550240324416	0.280175745499197
ADGRG6	1.69080949072767e-57	3.19107664262034e-56	0.00654227673570928	-4.33137990749926	0.016	0.089	0.179775280898876	610	10174	0.121839380488257	0.00924113196697506
FKBP5	1.90474182020002e-57	3.59175222753399e-56	0.129973352871203	-1.83336915937352	0.284	0.287	0.989547038327526	610	10174	0.691993599913604	0.164907766789693
PLAT	1.91963147722919e-57	3.61673033286862e-56	0.123236944609612	-2.5253804038335	0.277	0.221	1.25339366515837	610	10174	0.773351831110647	0.166082491659225
TMEM176B	2.13125030576063e-57	4.01200121715727e-56	0.0890678076486853	-2.84605407544686	0.139	0.229	0.606986899563319	610	10174	0.711937796255307	0.142719900776728
LAIR1	2.21988709307448e-57	4.17528507437581e-56	0.0138658815568076	-4.37008629982714	0.036	0.147	0.244897959183673	610	10174	0.376684165286369	0.017625700512417
SSR4	2.34465475789539e-57	4.40618894980751e-56	3.88681945893502	0.598980396678399	0.977	0.714	1.36834733893557	610	10174	3.08548389894728	4.49527737599333
PCDH12	2.92981378357627e-57	5.50115035165354e-56	0.00658892159294266	-4.00597313850487	0.016	0.089	0.179775280898876	610	10174	0.109958275441248	0.00849397483401913
C3orf14	3.18883225195827e-57	5.9823906680813e-56	0.4130377655212	1.17002753189601	0.634	0.15	4.22666666666667	610	10174	0.209363844856902	0.507441021985675
ANAPC15	3.31355384282619e-57	6.21107886415956e-56	0.572490798864609	1.00102246757219	0.743	0.211	3.52132701421801	610	10174	0.364697776077512	0.695510941672827
SRSF5	3.75787692282143e-57	7.03794379264753e-56	1.13873309406338	-0.79078056784901	0.875	0.707	1.23762376237624	610	10174	2.57853739395905	1.34525503272483
LRRFIP2	3.84798762626552e-57	7.20057956663257e-56	0.842334786420445	0.853066438623149	0.81	0.3	2.7	610	10174	0.541308287496849	0.988439221260417
IQGAP2	4.41947895324311e-57	8.26296124427085e-56	0.0231027785568527	-3.99809735184446	0.056	0.17	0.329411764705882	610	10174	0.484625778785393	0.0326075731022579
FAM64A	4.56750184139057e-57	8.53246566397631e-56	0.130234736985802	2.57623407493458	0.236	0.019	12.4210526315789	610	10174	0.0276314587042054	0.181940141300231
CDK1	5.01159529403395e-57	9.35412773880501e-56	0.287938825673277	1.77386283122904	0.285	0.058	4.91379310344827	610	10174	0.137644412711556	0.533361172132948
PLEK	5.05425870531072e-57	9.42576415839557e-56	0.0207687199706643	-4.0693583475166	0.043	0.169	0.254437869822485	610	10174	0.49628027962876	0.0307859391693165
FMNL1	5.43831597029832e-57	1.01334107741223e-55	0.0360973570606431	-3.10737920335745	0.098	0.199	0.492462311557789	610	10174	0.496258866198289	0.045784176864874
TMEM88	5.67876915762634e-57	1.0572503729503e-55	0.0124823150553834	-3.87835862467017	0.039	0.108	0.361111111111111	610	10174	0.200618474856834	0.0150780798591951
NET1	5.79335811432452e-57	1.07767234711602e-55	0.114227529878	-1.86272959504601	0.298	0.239	1.24686192468619	610	10174	0.522754088654299	0.142075211482158
MIR4435-2HG	7.31013258281333e-57	1.35867210825498e-55	0.62118366077097	1.01216750997451	0.707	0.214	3.30373831775701	610	10174	0.423696326978592	0.770129388999521
AIF1	7.80838195731709e-57	1.45005277090903e-55	0.0846827015139808	-4.16997149184935	0.121	0.292	0.414383561643836	610	10174	2.90758802090353	0.171749972508067
MRPL13	9.41693354653556e-57	1.74729375737826e-55	0.680374761362704	0.917136153359521	0.79	0.255	3.09803921568627	610	10174	0.424311525949428	0.791053584106443
MTMR2	9.81692018949883e-57	1.81997595358139e-55	0.362288655668793	1.21302647893644	0.625	0.138	4.52898550724638	610	10174	0.179965920047334	0.431268235193254
APLN	1.03441492658816e-56	1.91610562916659e-55	0.0218564696422658	-4.30529323788796	0.057	0.093	0.612903225806452	610	10174	0.254132917817437	0.0284284654850783
ITSN2	1.06046408954003e-56	1.96270586664575e-55	0.14394351897575	-1.43649278840647	0.354	0.28	1.26428571428571	610	10174	0.520101087890323	0.175849077339767
DEGS1	1.07636595535453e-56	1.99046295912031e-55	1.00975123197876	0.795341083732924	0.839	0.358	2.34357541899441	610	10174	0.685843006470871	1.18561201794911
MEF2A	1.09776036010621e-56	2.02832195503755e-55	0.323405818634227	-1.07683147733374	0.592	0.406	1.45812807881773	610	10174	0.840165510486043	0.385671433899888
IFI27L1	1.21168663553526e-56	2.23694430382457e-55	0.489177136137926	1.06274564828687	0.718	0.184	3.90217391304348	610	10174	0.260645304764959	0.573768153900736
IRF8	1.25562415119412e-56	2.31611609984727e-55	0.0151069855789641	-4.57223748170557	0.036	0.157	0.229299363057325	610	10174	0.462569997611312	0.0209680253611352
MRPL47	1.52011727196037e-56	2.80164997376548e-55	0.843115142923169	0.848715313859776	0.831	0.31	2.68064516129032	610	10174	0.56363677192332	0.986221032556982
EPAS1	1.60336387872596e-56	2.95260464562707e-55	0.380897106811841	-1.36218381494303	0.562	0.366	1.53551912568306	610	10174	1.06210843798849	0.496652421693743
SNCG	1.62471506168071e-56	2.98942137519612e-55	0.182091211342849	-1.82083311239877	0.305	0.27	1.12962962962963	610	10174	0.702851202134296	0.264484828931729
EEF1E1	1.64799737642824e-56	3.02972683923808e-55	0.489343041117541	1.03782645082404	0.685	0.192	3.56770833333333	610	10174	0.315508847596599	0.583609504035333
YPEL2	1.87285772632089e-56	3.44024266489295e-55	0.148947004100553	-1.59307008875127	0.311	0.255	1.21960784313725	610	10174	0.479430184706351	0.192309446564377
CLPP	1.91463507483596e-56	3.51404999640034e-55	0.676129348372494	0.914305125686869	0.79	0.249	3.17269076305221	610	10174	0.419662583522536	0.784272568378261
CCDC124	2.12565207372214e-56	3.89809162786079e-55	0.701050805857288	0.904500600270148	0.784	0.264	2.96969696969697	610	10174	0.440081812300064	0.834028965719123
THY1	2.28037931495709e-56	4.17835363904627e-55	5.13897924117456	1.45873366258384	0.967	0.346	2.79479768786127	610	10174	2.76246795056452	7.68011936667894
LINC00973	2.4677318208996e-56	4.51787907243899e-55	0.0580850545700546	6.17025791876727	0.151	0.001	151	610	10174	0.00488203500268248	0.0760481873080313
TCEB1	2.69756329857158e-56	4.93454513286503e-55	1.30477905628721	0.768600126209635	0.885	0.405	2.18518518518519	610	10174	0.871066976387527	1.53274108430921
CD86	2.81425375203219e-56	5.14372658365617e-55	0.0120011368708657	-4.54508085662917	0.026	0.151	0.172185430463576	610	10174	0.41081232907005	0.0173164218794872
CORO1A	2.84539296303933e-56	5.1963251074393e-55	0.0368276114214261	-3.61375335272046	0.085	0.246	0.345528455284553	610	10174	0.950521857468848	0.0531514873693885
NOL7	2.94096819837582e-56	5.36641344721877e-55	1.22394231032724	0.739188252387071	0.869	0.424	2.04952830188679	610	10174	0.907096147019499	1.42962072753116
B3GAT3	3.09151441905103e-56	5.6364429416435e-55	0.502431630472767	1.03147823416365	0.698	0.202	3.45544554455445	610	10174	0.333658822660206	0.604245805131004
UQCC2	3.32707770840693e-56	6.06090000423866e-55	0.599179621667008	0.976194923277247	0.749	0.22	3.40454545454545	610	10174	0.376901706562759	0.721277859944955
SLC39A14	3.82759144536961e-56	6.96691293191098e-55	0.346529810576839	1.26633379195569	0.585	0.121	4.83471074380165	610	10174	0.168673299644266	0.424091164174886
SOCS3	3.99316795607987e-56	7.26228545797468e-55	0.837012761776009	-1.45758623301665	0.705	0.558	1.26344086021505	610	10174	3.23395430071916	1.40739925010112
SFTA1P	4.06100489568569e-56	7.37956017625593e-55	0.0915883028430216	3.0974774060839	0.225	0.011	20.4545454545455	610	10174	0.0209585568516611	0.113798881952997
CLK1	4.16407870416212e-56	7.56062012902572e-55	0.330813298692554	-1.18431101248845	0.6	0.433	1.38568129330254	610	10174	1.03873880822496	0.408261684689343
RASSF3	4.22994164176202e-56	7.67387434201277e-55	0.0682858773873092	-1.8119676193756	0.2	0.193	1.03626943005181	610	10174	0.312815601582982	0.0836129989107229
FAM84B	4.23977710391258e-56	7.68538179149096e-55	0.00703912512874916	-4.19688161839183	0.021	0.102	0.205882352941176	610	10174	0.176847006585522	0.00841270853879171
RBX1	4.81264962524002e-56	8.71663931300674e-55	2.33789456944801	0.613415622650427	0.962	0.596	1.61409395973154	610	10174	1.77980735265677	2.62583891538294
GAA	4.91656260614901e-56	8.89752275583183e-55	0.213365380362244	-1.32459800260962	0.444	0.316	1.40506329113924	610	10174	0.580837124076354	0.265946658353321
NUDC	5.1552670436351e-56	9.32184113083271e-55	1.2193974425457	0.754866464000489	0.875	0.408	2.14460784313725	610	10174	0.857670913458986	1.42071658204279
MRPL52	5.46490655287764e-56	9.87362344849141e-55	0.964790873690183	0.846574461765	0.841	0.322	2.61180124223602	610	10174	0.64732744256904	1.14887951378474
NGFRAP1	6.12630773598799e-56	1.10595182968131e-54	1.15589520325232	0.845935166863337	0.872	0.335	2.60298507462687	610	10174	0.725330576021041	1.38501407889269
MYO1F	6.27300324473769e-56	1.13150581478441e-54	0.0190096905640718	-3.63017448127204	0.066	0.172	0.383720930232558	610	10174	0.426529948406378	0.0224078451216781
PDGFRB	7.13057837566594e-56	1.28513929348816e-54	2.07172387678249	1.40966228026794	0.911	0.245	3.71836734693878	610	10174	1.15387055650831	2.76976540343725
SLC25A5	7.80901505129213e-56	1.40626174483416e-54	2.6793498492909	0.69316505067836	0.954	0.573	1.66492146596859	610	10174	1.96368511988455	3.20008921239292
FAM107A	8.29691791998573e-56	1.49290249997715e-54	0.0150537127475461	-3.50004917193087	0.036	0.099	0.363636363636364	610	10174	0.153966374666641	0.0202521218643602
ALDH18A1	1.1511103158815e-55	2.06955339961506e-54	0.268838055300906	1.4629127977441	0.538	0.088	6.11363636363636	610	10174	0.118406202727843	0.326888023292852
IRS1	1.1677631991947e-55	2.09777934379416e-54	0.163638940829472	1.94174942034344	0.395	0.039	10.1282051282051	610	10174	0.0651957304139556	0.202085954936978
MRPL54	1.24176024670233e-55	2.22888874297973e-54	1.12322573780766	0.755107450373523	0.87	0.402	2.16417910447761	610	10174	0.825371910344245	1.30692059103731
PLK1	1.35536655800296e-55	2.43082285863188e-54	0.204895028251797	2.08005025124887	0.274	0.029	9.44827586206897	610	10174	0.0590618265033106	0.325573606011959
SNX7	1.4852378529353e-55	2.66157525990996e-54	0.497686370285055	1.06161102853462	0.713	0.18	3.96111111111111	610	10174	0.251852645372211	0.588376615451715
KCNJ2	1.63401116458161e-55	2.92579737085297e-54	0.000474216411688433	-6.90784329587657	0.002	0.065	0.0307692307692308	610	10174	0.0835516147406792	0.000549776020676874
DDX39A	1.78445884783137e-55	3.19258548011196e-54	0.557686832382955	1.03550754053866	0.698	0.196	3.56122448979592	610	10174	0.346225031198034	0.68688716815633
TCF4	1.83651412098515e-55	3.28304872025989e-54	1.15042664270427	-1.04803706937518	0.841	0.571	1.47285464098074	610	10174	2.63775717514827	1.49652307865927
MPEG1	2.01365480062458e-55	3.59679282001173e-54	0.0360288809868874	-4.10401663999474	0.066	0.211	0.312796208530806	610	10174	0.998451242828779	0.0587544877661763
COX6A1	2.02940362029963e-55	3.62198346052827e-54	2.78295762954176	0.574739362748187	0.969	0.651	1.48847926267281	610	10174	2.16432100217914	3.16703886970451
ADAP2	2.18023125280698e-55	3.88802017417102e-54	0.0310142886656475	-3.63006307850044	0.066	0.182	0.362637362637363	610	10174	0.566224668258025	0.0412396457843856
SNF8	2.28560095487163e-55	4.07262628444575e-54	1.02108657993377	0.783355309917324	0.862	0.365	2.36164383561644	610	10174	0.681782716134576	1.19222346840556
DBN1	2.29199656079019e-55	4.08071814860429e-54	0.918515695902803	0.907912000689117	0.839	0.256	3.27734375	610	10174	0.499452037743453	1.06761551222258
CDC42SE2	2.32896284700314e-55	4.14318160154819e-54	0.153057708063021	-1.47065654118106	0.384	0.316	1.21518987341772	610	10174	0.702817659853754	0.183849138602839
CNOT6L	2.43591696101992e-55	4.32995061746401e-54	0.169449414496861	-1.57235166267412	0.408	0.313	1.3035143769968	610	10174	0.750367372011441	0.207561335477515
RPS6KA3	2.52500865305464e-55	4.48469252777404e-54	0.283426032780682	-1.12641605795561	0.541	0.372	1.45430107526882	610	10174	0.775100683579078	0.3463809515351
GSN	2.60796338310998e-55	4.62829372650954e-54	2.51012566962774	-1.74891325801306	0.954	0.686	1.39067055393586	610	10174	10.5800072056334	3.50710293930912
HMGN2	3.14958607014504e-55	5.58499525057306e-54	3.10045277208712	0.733482827670435	0.954	0.653	1.46094946401225	610	10174	2.63615058697985	4.16369878391301
RPP25	3.18507689274568e-55	5.64338181173603e-54	0.189570583023352	1.70119633492118	0.41	0.059	6.94915254237288	610	10174	0.0718352554687266	0.232597147952064
PTGS2	3.19945142488591e-55	5.66429026999511e-54	0.0871170128909413	-3.77937736046719	0.185	0.272	0.680147058823529	610	10174	1.81459572664137	0.123591122378891
DUSP14	3.28700807363886e-55	5.814622159847e-54	0.223491613088658	1.4946578138529	0.43	0.08	5.375	610	10174	0.102631676558069	0.280177003679561
MAPKAPK2	3.6784639260699e-55	6.50186965117223e-54	0.68330063564047	0.911394533012652	0.775	0.259	2.99227799227799	610	10174	0.480143541622492	0.818799409985018
ARHGAP4	4.54334442163454e-55	8.02414424899596e-54	0.0207279771936701	-3.3295810251321	0.064	0.172	0.372093023255814	610	10174	0.408195958470087	0.0252904158879938
N4BP2L2	5.14451200107233e-55	9.07859912554913e-54	0.807812680885046	-0.906587111753295	0.81	0.632	1.28164556962025	610	10174	2.05368164827044	1.02520649215008
PXN	5.15790502097571e-55	9.09494053618521e-54	0.137964240556937	-1.36084535157321	0.351	0.256	1.37109375	610	10174	0.420440309782931	0.167038103222701
ZNF331	5.6557677555235e-55	9.96483788855485e-54	0.0814841922902736	-3.06264767000012	0.223	0.248	0.899193548387097	610	10174	1.00016700583903	0.101266560956864
NRBP1	5.83836563971882e-55	1.02783259414122e-53	0.865184121020354	0.793590612067273	0.834	0.333	2.5045045045045	610	10174	0.593748745174464	0.991376536794523
PFKP	6.08814801858442e-55	1.07094952275754e-53	0.620697373826826	0.967906427578724	0.667	0.224	2.97767857142857	610	10174	0.384935871523392	0.800049439945794
SLC43A2	6.59939364323986e-55	1.15995412550428e-53	0.0358956202826051	-3.35233129201888	0.11	0.197	0.558375634517767	610	10174	0.59993843996204	0.0439700122507401
TSPAN7	7.19771442067369e-55	1.26410936585271e-53	0.0197727162298795	-3.40237258460773	0.056	0.132	0.424242424242424	610	10174	0.28067385660567	0.0251017180061575
SDC3	7.41206793378026e-55	1.30071743979879e-53	0.0550520277705706	-2.1941717431476	0.149	0.174	0.85632183908046	610	10174	0.303832350813403	0.0719527576277022
TM6SF1	8.2062480640654e-55	1.43893780795078e-53	0.00896380551576148	-3.88650737218403	0.026	0.104	0.25	610	10174	0.166379562105166	0.011266801637699
SEMA7A	8.31365165262219e-55	1.45661001805417e-53	0.114416764631969	2.52420344712132	0.259	0.018	14.3888888888889	610	10174	0.0345171948834538	0.145028602196961
MERTK	9.56014427893471e-55	1.67367171839489e-53	0.0181407751503913	-3.58736668751271	0.054	0.13	0.415384615384615	610	10174	0.265165643775704	0.0219284435861647
IL33	9.90000904667288e-55	1.73179331542992e-53	0.105196624537053	-2.08204057590064	0.234	0.209	1.11961722488038	610	10174	0.479105940961728	0.139360710635877
HNRNPR	1.15251960854266e-54	2.01448343968147e-53	1.85281751014768	0.667798711583259	0.92	0.528	1.74242424242424	610	10174	1.42482679082351	2.19490567983267
GMPPB	1.2486883430755e-54	2.18084410140631e-53	0.251346140556248	1.43658210765631	0.508	0.087	5.83908045977012	610	10174	0.118618711604863	0.298937413975672
PTGIS	1.36634796588283e-54	2.38444514966038e-53	0.10573743838751	-1.96123416132815	0.192	0.205	0.936585365853659	610	10174	0.418621260473062	0.150848205018654
MGST3	1.3880421908758e-54	2.42038482190276e-53	4.48394624063112	0.675029760025596	0.972	0.67	1.45074626865672	610	10174	3.2123917534374	5.18013485648235
TNRC6C	1.49740497929599e-54	2.60699562228641e-53	0.127761974592643	-1.5989739824036	0.287	0.251	1.14342629482072	610	10174	0.47865257967848	0.163451576676594
FCER1G	1.49742909505136e-54	2.60699562228641e-53	0.0968409747962533	-4.15845558693889	0.126	0.292	0.431506849315068	610	10174	3.09522909528751	0.199087011797539
NCOA7	1.55607176498316e-54	2.70694982294225e-53	0.267791768726691	-1.29806147350147	0.52	0.339	1.53392330383481	610	10174	0.727509125971028	0.333480257735379
FOXO3	1.81402835129915e-54	3.15319967604178e-53	0.211821494273398	-1.34550048264998	0.464	0.331	1.40181268882175	610	10174	0.653895882966164	0.262967193417667
BAG2	2.00147053648577e-54	3.47627155689864e-53	0.227659064957988	1.61377499779809	0.48	0.064	7.5	610	10174	0.108011922379533	0.275125694815847
THEMIS2	2.16533595065068e-54	3.75791663485953e-53	0.0379267969830761	-2.70703456022943	0.121	0.169	0.715976331360947	610	10174	0.354204192985148	0.0451866741362895
MEIS3	2.73761071731585e-54	4.74734920766372e-53	0.182264373136882	1.86899538465164	0.411	0.045	9.13333333333333	610	10174	0.0699341629929802	0.222615772519519
FAT4	2.9628269037715e-54	5.13385581451934e-53	0.0650120593957546	-1.95394177085974	0.177	0.172	1.02906976744186	610	10174	0.257521864066664	0.0817276439234284
CCDC50	3.22864310714457e-54	5.59004879746841e-53	0.573784251882639	-0.936631563958375	0.741	0.47	1.57659574468085	610	10174	1.19465030566873	0.688718935766549
CSF1R	3.32670581590262e-54	5.75530567490197e-53	0.0351412578284951	-3.87001914304173	0.084	0.193	0.435233160621762	610	10174	0.719542106563054	0.0469807275212227
DLL1	3.33407947314179e-54	5.76353125577048e-53	0.00960629967198301	-3.81081529279843	0.03	0.106	0.283018867924528	610	10174	0.183120241980447	0.012128056571621
MPZL2	3.5548428836171e-54	6.14033536082245e-53	0.0048573973164534	-4.48749011227501	0.011	0.078	0.141025641025641	610	10174	0.0895088211837012	0.00661431534552613
PDE2A	4.27561695242398e-54	7.37954718863075e-53	0.00737555454060734	-3.98700775804845	0.02	0.088	0.227272727272727	610	10174	0.120676220883492	0.00952991686753904
CENPN	5.28953636924071e-54	9.12237753460118e-53	0.200689998101104	1.70644210749287	0.415	0.052	7.98076923076923	610	10174	0.066226932411398	0.244057547500643
PFDN5	5.45456250383894e-54	9.39961648077366e-53	5.04299102474771	-0.594243039561393	0.987	0.895	1.10279329608939	610	10174	8.43353816444584	5.60177685844134
HOXB3	5.52382533658016e-54	9.51152584951353e-53	0.000927578340142121	-5.84721289255241	0.005	0.07	0.0714285714285714	610	10174	0.0936781762556758	0.00102398348106329
ERCC1	5.7643838885174e-54	9.91798528934433e-53	0.671031467510661	0.876757733395304	0.769	0.278	2.76618705035971	610	10174	0.46569009179818	0.794697947018654
EIF4G1	6.05762958414621e-54	1.04143903616189e-52	1.08654516556042	0.781723764088453	0.856	0.36	2.37777777777778	610	10174	0.698841462794544	1.28071213199842
RGS1	6.39504526094373e-54	1.09858989861302e-52	0.0419052375579014	-4.67231457134858	0.093	0.247	0.376518218623482	610	10174	1.74221610299969	0.0626238975172545
ELK3	6.63149883835171e-54	1.13832108765029e-52	0.612598182690376	-1.10398798647042	0.749	0.448	1.671875	610	10174	1.41939460243067	0.726259611652646
RNASE6	6.64859137700591e-54	1.14036556385341e-52	0.015549889359894	-4.49931357722623	0.033	0.161	0.204968944099379	610	10174	0.493967848872345	0.0226759870839747
IL10RA	6.90021041498172e-54	1.18260148280442e-52	0.0116952771414536	-4.36414011235754	0.033	0.159	0.207547169811321	610	10174	0.428033832929622	0.014574941782652
SBDS	7.83805994699296e-54	1.34229063963834e-52	1.29412240895613	0.722770376649601	0.859	0.437	1.96567505720824	610	10174	0.997913265933415	1.56972319523991
ASPM	7.89175226164308e-54	1.3504346832793e-52	0.419048734665182	1.89370481064608	0.351	0.048	7.3125	610	10174	0.167684504908331	0.846158382288761
CCDC167	9.08558275664246e-54	1.55351463980322e-52	0.526088620939756	0.987370994414708	0.693	0.203	3.41379310344828	610	10174	0.356616769278577	0.633550748058022
LRR1	9.61856913395896e-54	1.64337136926942e-52	0.223559358792346	1.48759897062141	0.431	0.079	5.45569620253165	610	10174	0.104755049740928	0.280876118397933
RGL1	1.0581731576821e-53	1.80652897656728e-52	0.0743244534438865	-2.06105424128161	0.167	0.198	0.843434343434343	610	10174	0.358709373532369	0.0971520387321877
GNAQ	1.06548375844512e-53	1.81759965801111e-52	0.436722160089654	-0.997933610725701	0.682	0.443	1.53950338600451	610	10174	1.01686964421438	0.515081781080017
LINC01060	1.1758200861823e-53	2.00426776270548e-52	0.0820770741406249	3.17414805569781	0.252	0.01	25.2	610	10174	0.0172298879866495	0.101707930693351
SNX10	1.37204213818403e-53	2.33693183381407e-52	0.0104745183011907	-4.0737674227597	0.025	0.122	0.204918032786885	610	10174	0.240723502842816	0.014274304033097
FAM3C	1.50237473832279e-53	2.55694187869538e-52	0.976938747004283	0.83188093340065	0.885	0.316	2.8006329113924	610	10174	0.595172527707831	1.13150523916969
HMGB3	1.51854282786669e-53	2.58246162828704e-52	0.478493641246748	1.17707644141454	0.611	0.139	4.39568345323741	610	10174	0.239060782026007	0.624594148938576
LTC4S	1.55919426409553e-53	2.64954663904912e-52	0.0529383373515331	-2.74376230424563	0.133	0.188	0.707446808510638	610	10174	0.465754029832797	0.0676633620649502
ACTR3	1.78811546755182e-53	3.03620902615318e-52	2.11263061345237	0.673571995362783	0.916	0.549	1.66848816029144	610	10174	1.6553923447161	2.50403099249301
CENPA	1.95352980400886e-53	3.31452404525976e-52	0.178163336189638	2.12586585601192	0.262	0.029	9.03448275862069	610	10174	0.0469653659234673	0.262333146568719
IFI27	1.97199410131862e-53	3.34327443710458e-52	1.03387548138365	-1.76891307045946	0.693	0.514	1.34824902723735	610	10174	5.16043149704518	1.76768666409702
TSPAN15	2.13408928177497e-53	3.61530167319014e-52	0.029178580669285	-2.52890148083684	0.074	0.126	0.587301587301587	610	10174	0.177463487448956	0.037506232711151
MYRIP	2.21398990667485e-53	3.74777399125282e-52	0.00593012846424368	-4.22856309578412	0.02	0.094	0.212765957446809	610	10174	0.152649389189082	0.00717690482265787
FERMT3	2.27886414241895e-53	3.85462600446361e-52	0.0408289226771035	-2.79743472165156	0.115	0.181	0.635359116022099	610	10174	0.418521167695409	0.0519642799871089
KRT18	2.28947496989256e-53	3.86959955356802e-52	0.049256572149643	-2.69876878474559	0.103	0.122	0.844262295081967	610	10174	0.250643741178373	0.0724376577570866
PCOLCE	2.30351484835001e-53	3.89034134710593e-52	4.89277231456724	1.48280672484069	0.98	0.292	3.35616438356164	610	10174	2.21284706621761	6.10062032124233
FTSJ1	2.45503427383213e-53	4.14305860659124e-52	0.210033610300426	1.54686662621872	0.467	0.074	6.31081081081081	610	10174	0.0905457083615165	0.249083433695504
CCM2L	2.56061954162444e-53	4.31793054658907e-52	0.00131142774485471	-5.48548145607649	0.007	0.071	0.0985915492957747	610	10174	0.0858366308894278	0.00145313026274231
MMRN1	2.62193405612351e-53	4.41793880850337e-52	0.0329808482964344	-4.50302927386821	0.056	0.182	0.307692307692308	610	10174	0.940245588110014	0.052965524350693
SHROOM4	2.95973179653045e-53	4.98330971036336e-52	0.0254329568831939	-2.591328245465	0.092	0.116	0.793103448275862	610	10174	0.151249164300576	0.0299906300525296
RRAGA	3.32059886811081e-53	5.58662834033995e-52	0.717945292588364	0.827890282894489	0.803	0.294	2.7312925170068	610	10174	0.483004728805073	0.827308059137947
TROAP	3.86282197856077e-53	6.49390836212439e-52	0.196635979370852	1.9314681154273	0.354	0.037	9.56756756756757	610	10174	0.0510014858194887	0.256974537505661
STOX2	3.95018458753112e-53	6.63570702543586e-52	0.00445719001349998	-4.43827773318964	0.015	0.08	0.1875	610	10174	0.102573595450996	0.0053176208190287
CD46	4.10959979697139e-53	6.89823441130072e-52	0.387632153412693	-1.00597446562256	0.669	0.448	1.49330357142857	610	10174	0.974170162050496	0.470521746834679
HARS	4.13994614841651e-53	6.94387613887604e-52	0.448517127793598	1.04156355839863	0.677	0.178	3.80337078651685	610	10174	0.258329985512425	0.52922249282057
CD59	4.86777664579761e-53	8.1584381467953e-52	4.60456236851867	0.755588051508046	0.977	0.624	1.56570512820513	610	10174	3.25423792220779	5.78886073591197
GNB2	4.98386228102773e-53	8.34664180793731e-52	1.89869630896018	0.617978256100367	0.931	0.54	1.72407407407407	610	10174	1.40627377515553	2.17751993200848
TPT1	5.00277738915272e-53	8.37194823009086e-52	22.6818465283011	-0.588442143059194	0.995	0.971	1.02471678681771	610	10174	37.8965428016069	25.768212997898
SSH2	5.70927503389414e-53	9.54698376868347e-52	0.131230326590032	-1.42836355448111	0.338	0.253	1.33596837944664	610	10174	0.47473339290261	0.158283711286376
ENG	5.78210444582449e-53	9.66142676042626e-52	0.697246223761427	-1.0932391556469	0.774	0.468	1.65384615384615	610	10174	1.58452415870454	0.860968084785219
MRPS12	5.95225677280154e-53	9.93819139167457e-52	0.674445932645895	0.867022759257728	0.761	0.268	2.83955223880597	610	10174	0.44288622626359	0.794263208899364
SPC24	6.35096533447388e-53	1.05958561903284e-51	0.194541584238362	1.75651595517013	0.341	0.047	7.25531914893617	610	10174	0.0738800998291171	0.263384013787657
UBE2L3	7.67853950466513e-53	1.28010560863379e-51	1.57566060853839	0.668522277486758	0.911	0.486	1.87448559670782	610	10174	1.14954532657805	1.80467632309518
PIK3R1	7.92382059061649e-53	1.31999694108332e-51	0.37881914839915	-1.27605854864304	0.608	0.431	1.41067285382831	610	10174	1.25630229504796	0.473903633279977
ITIH5	8.67357852117715e-53	1.44380309332091e-51	0.0530446120838932	-2.74769282583456	0.087	0.194	0.448453608247423	610	10174	0.528906699199395	0.0876710095962602
SPRYD7	9.21776020991456e-53	1.53322774889932e-51	0.317715816426392	1.22492971065403	0.589	0.122	4.82786885245902	610	10174	0.174067789902831	0.379257181911892
PSMB9	9.46895770888531e-53	1.5738208711611e-51	0.295398688217996	-1.16181046147776	0.475	0.385	1.23376623376623	610	10174	0.824617677206162	0.389835726049713
NT5E	9.93126517610919e-53	1.64941450162611e-51	0.814261059095795	0.930502129317471	0.702	0.251	2.79681274900398	610	10174	0.518199270149809	1.10489949852982
MUC12	1.0314791558488e-52	1.71181978156928e-51	0.18862884876555	1.69147266890159	0.398	0.057	6.98245614035088	610	10174	0.0870787620548672	0.234071911519237
PRRC1	1.08106085356929e-52	1.79275245995824e-51	0.552611144467908	0.966943244608266	0.733	0.215	3.4093023255814	610	10174	0.337033257693112	0.658346672626166
KIAA0101	1.12322031721718e-52	1.86126402866576e-51	0.67332028993599	1.37762604861672	0.549	0.112	4.90178571428571	610	10174	0.33301781499713	1.12257986899949
RSRC1	1.20709626883848e-52	1.99874796779983e-51	0.672733360538959	0.910144459399779	0.8	0.255	3.13725490196078	610	10174	0.460046092064996	0.800688468576896
IMP4	1.32788603623861e-52	2.19710226417045e-51	0.535033896442779	0.96740686936199	0.705	0.214	3.29439252336449	610	10174	0.339326056534307	0.639846910234527
C1orf21	1.52601082216768e-52	2.52301984617746e-51	0.143686225935792	-1.37738685033992	0.354	0.244	1.45081967213115	610	10174	0.388638543781847	0.175318249704778
NUDT14	1.83652305670391e-52	3.03412360253951e-51	0.0259669257750041	-2.55797394533514	0.074	0.121	0.611570247933884	610	10174	0.166052783464431	0.0323626737863845
MSR1	2.0302182238361e-52	3.3516115704229e-51	0.0335418167274155	-4.06219823084905	0.064	0.193	0.33160621761658	610	10174	0.844732097818949	0.0551710146987336
ARHGAP30	2.14528724978837e-52	3.53891988147248e-51	0.0184977330126039	-3.66206019529176	0.046	0.161	0.285714285714286	610	10174	0.391729389743537	0.0240517406184968
PYGB	2.41364009371232e-52	3.97861901889388e-51	0.362927448497252	1.12969522160013	0.6	0.153	3.92156862745098	610	10174	0.222341060972941	0.43477043787895
EFNA5	2.58971295278245e-52	4.26566042207564e-51	0.0237538813122997	-2.91093606615229	0.059	0.11	0.536363636363636	610	10174	0.138501503966359	0.0318080158258498
NBEAL2	2.62972658270147e-52	4.32832933275457e-51	0.0195839210397069	-2.91678507279943	0.062	0.113	0.548672566371681	610	10174	0.20201694347566	0.0239197661608497
NDUFB11	2.7720117810402e-52	4.55910995916074e-51	2.21290151559547	0.60098348623284	0.948	0.583	1.62607204116638	610	10174	1.69862235276208	2.51323284217186
CARD10	3.04567438146841e-52	5.00546007756488e-51	0.00910102176690097	-3.39133520987822	0.034	0.091	0.373626373626374	610	10174	0.0997365532428703	0.0106910269704532
DTD1	3.14546903764451e-52	5.16561131659739e-51	0.61958897594034	0.891879910889589	0.725	0.248	2.92338709677419	610	10174	0.394267078090596	0.742179151459234
SPINT2	3.20046126108964e-52	5.25200227528252e-51	0.0142028632703932	-3.89221147657148	0.03	0.147	0.204081632653061	610	10174	0.364625836296641	0.0211169111402159
SNTB2	3.36949651262201e-52	5.52527125609239e-51	0.398346788378912	-1.10522550181527	0.644	0.377	1.70822281167109	610	10174	0.891446139852022	0.484183019547682
MNDA	3.40718321592999e-52	5.58290944525357e-51	0.026246308174747	-4.32449937333073	0.054	0.177	0.305084745762712	610	10174	0.662531537963473	0.0383223652538196
LRRC8B	3.67567665489765e-52	6.01837354670221e-51	0.014057236324154	-3.17703684919588	0.046	0.094	0.48936170212766	610	10174	0.109669733938464	0.016937877760187
THSD7A	3.68761973806373e-52	6.03343940192049e-51	0.00906525743578102	-3.91676153089011	0.023	0.094	0.24468085106383	610	10174	0.15614659277392	0.01149175482306
PTPRF	4.33219767771268e-52	7.08278916015938e-51	0.0260161839853723	-2.61917067306362	0.084	0.114	0.736842105263158	610	10174	0.153030372813902	0.0318622400240315
NRN1	4.34516722560295e-52	7.09871937391377e-51	0.0948098496105949	-2.00126417654311	0.198	0.2	0.99	610	10174	0.428328797622105	0.130951704201435
GGH	4.61991179339025e-52	7.53507921482025e-51	0.453342969556352	1.24286034677392	0.63	0.107	5.88785046728972	610	10174	0.176626395289861	0.567032162916954
TMCO3	4.62016270547065e-52	7.53507921482025e-51	0.680200938553407	0.874567356892872	0.802	0.255	3.14509803921569	610	10174	0.422673248975364	0.800770659071063
CD83	4.62253791693508e-52	7.53507921482025e-51	0.0312548177228336	-4.24095269914945	0.082	0.194	0.422680412371134	610	10174	0.800925170633742	0.0403688859182984
C5AR1	6.15429063081914e-52	1.0024524028261e-50	0.0515081087302505	-4.42172696662423	0.11	0.229	0.480349344978166	610	10174	1.60643426356109	0.0766433650622004
GYPC	6.25029223602854e-52	1.0173367673524e-50	0.477517425089172	-1.07693446641656	0.679	0.429	1.58275058275058	610	10174	1.13836318835028	0.58648152130741
PTPN6	6.71708915129036e-52	1.09250749344638e-50	0.0227120603659132	-3.52567289291177	0.054	0.153	0.352941176470588	610	10174	0.356210162366785	0.0297504355130277
LYZ	7.04903863430745e-52	1.14565099103818e-50	0.0731129822054932	-4.85405866130331	0.108	0.287	0.376306620209059	610	10174	4.4615365294932	0.178869893570529
IFI6	7.46188015304949e-52	1.21185339223621e-50	0.474491991544291	-1.21735195114541	0.587	0.478	1.22803347280335	610	10174	1.4977132547908	0.727965400052738
ID4	8.0146309877181e-52	1.30066349200387e-50	0.995498062388455	1.58304941465282	0.761	0.135	5.63703703703704	610	10174	0.566373658156582	1.38614473199737
MARCH1	8.68584655940695e-52	1.40855371692196e-50	0.02438545133242	-3.75182636145971	0.052	0.149	0.348993288590604	610	10174	0.380426393199868	0.0361677316900868
S100A2	9.08509146241527e-52	1.47221298027916e-50	0.0945132829464184	2.50788992286583	0.241	0.021	11.4761904761905	610	10174	0.0264439000955219	0.122883635673167
MORN2	1.00178840265534e-51	1.62217480418199e-50	0.392450792163779	1.1490537760754	0.644	0.144	4.47222222222222	610	10174	0.180396475802956	0.46854296097197
MBNL1	1.02481602448883e-51	1.65824275256626e-50	1.38604768908156	-0.668485305586183	0.89	0.704	1.26420454545455	610	10174	2.66693854778925	1.66536694311031
IAH1	1.03937943097421e-51	1.68057191462296e-50	0.928664054552267	0.793593985314031	0.846	0.351	2.41025641025641	610	10174	0.677056759634372	1.08235534204462
CCL26	1.04635560393555e-51	1.69060950221774e-50	0.0892259301651945	3.03037878233445	0.205	0.01	20.5	610	10174	0.0219374608654791	0.124822604941573
FUCA1	1.09636414147359e-51	1.77010926612383e-50	0.0433690899090688	-3.0220499379084	0.105	0.172	0.61046511627907	610	10174	0.46505636020321	0.0682805681856012
CD37	1.21988620920575e-51	1.96809500878165e-50	0.0167946267689567	-4.5851485681444	0.039	0.206	0.189320388349515	610	10174	0.759229725260351	0.0222656108817397
TBX1	1.24620311879602e-51	2.00908028074911e-50	0.0111853195556491	-3.65087918329429	0.026	0.089	0.292134831460674	610	10174	0.133047076593683	0.0177826768978068
ANGPTL4	1.38234082156994e-51	2.22692475252329e-50	0.681650558661449	1.3438615879921	0.63	0.179	3.5195530726257	610	10174	0.549942703588291	1.12521143395985
ZNF511	1.55709510931823e-51	2.5066155797847e-50	0.45605134101659	1.00811545218389	0.675	0.19	3.55263157894737	610	10174	0.29971224457094	0.542601068653651
STX11	1.5622348925372e-51	2.51305124599223e-50	0.0118645286609522	-3.77980470491974	0.039	0.121	0.322314049586777	610	10174	0.233859460975606	0.0142050634421157
SLCO2A1	1.78314111385252e-51	2.86631142085016e-50	0.00979211821171022	-4.386469247783	0.026	0.091	0.285714285714286	610	10174	0.172975285702462	0.013398024565032
MSRB3	1.79001633068588e-51	2.87526272796156e-50	0.833902425113856	0.869018325715135	0.805	0.263	3.06083650190114	610	10174	0.496310462735448	0.991322813435633
DESI2	1.87394088365941e-51	3.00787331041641e-50	0.780634439296915	0.819633089321166	0.818	0.291	2.81099656357388	610	10174	0.478521493672612	0.907259919034538
ULBP2	1.92343513846529e-51	3.0850665930807e-50	0.115367375919665	2.36308527524367	0.289	0.024	12.0416666666667	610	10174	0.0292895832042566	0.142301319892362
MOB3B	1.92680248840317e-51	3.08821671957758e-50	0.0197904927960952	-2.95146264471422	0.052	0.119	0.436974789915966	610	10174	0.180384552354825	0.0251468524623967
ASNS	2.10903552561646e-51	3.37783375376388e-50	0.107888747329578	2.35175320618993	0.249	0.024	10.375	610	10174	0.0405980441523538	0.140503169102354
ATP5G1	2.25588808520905e-51	3.61040532386258e-50	1.36338748304561	0.707801992876606	0.889	0.436	2.03899082568807	610	10174	0.984149502920249	1.59123248521259
SORBS3	2.31202287643763e-51	3.69755635311675e-50	1.12706996637943	0.773351198689977	0.902	0.367	2.45776566757493	610	10174	0.768676332595256	1.29994344087291
PRADC1	2.33331234557361e-51	3.72889407964363e-50	0.340954595488464	1.19216954304054	0.598	0.131	4.56488549618321	610	10174	0.16615209823114	0.408155876372366
EIF2S1	2.44486486915564e-51	3.90433209801445e-50	0.58495910455814	0.907370898558049	0.711	0.237	3	610	10174	0.386206183833713	0.703265051254933
WDR34	2.5654809717105e-51	4.09397927943881e-50	0.367993128466474	1.16796614735702	0.59	0.13	4.53846153846154	610	10174	0.185488091251647	0.449603954194597
CLDN11	3.18001085749992e-51	5.07096513986544e-50	0.00582726507492048	-4.50070883651385	0.015	0.075	0.2	610	10174	0.110751574196547	0.00747874519993693
SYNE2	3.28066026184802e-51	5.22767630139228e-50	0.212251328452687	-1.61420922408237	0.33	0.324	1.01851851851852	610	10174	0.994819144465925	0.316590028060892
FAM129B	3.35921440190118e-51	5.34897772273788e-50	0.555146574833238	0.940485459692313	0.702	0.216	3.25	610	10174	0.361923630488169	0.675974900080646
CFD	3.4877534592494e-51	5.54963865685049e-50	0.456280929773007	-3.41935154130612	0.39	0.458	0.851528384279476	610	10174	15.5275676429954	1.73865013486556
PARVG	3.87225230261386e-51	6.15699307596247e-50	0.00872851356702697	-3.98964400898365	0.028	0.118	0.23728813559322	610	10174	0.225847484793897	0.0111300472528089
PLK2	3.98476113768853e-51	6.33131072895118e-50	0.0814237723768865	-1.94753030748456	0.169	0.176	0.960227272727273	610	10174	0.303217314374336	0.109881746725029
RPS26	4.15827367243005e-51	6.60223451915554e-50	3.93150430271761	0.574965699105343	0.977	0.717	1.3626220362622	610	10174	3.1149600649164	4.4967886345828
QKI	4.30712505278286e-51	6.83364051272816e-50	1.00696676755611	-0.716298584126074	0.875	0.605	1.44628099173554	610	10174	1.82836625197374	1.17139033964001
BUD31	4.4041429547556e-51	6.98253385175444e-50	1.20707877878937	0.704019794973273	0.898	0.415	2.16385542168675	610	10174	0.863388429363613	1.37315336543123
PELO	4.90853068516098e-51	7.77661096167405e-50	0.260260361663966	1.31273304348074	0.516	0.103	5.00970873786408	610	10174	0.144018604196952	0.314326215908636
ADK	4.97020560058135e-51	7.86865787384124e-50	0.3888426187169	1.08519658527037	0.628	0.16	3.925	610	10174	0.247907985846939	0.464499245619766
DPCD	5.24392285182504e-51	8.29602920756734e-50	0.279335539887845	1.32447687094751	0.561	0.102	5.5	610	10174	0.127795483870662	0.333569697318567
BMP2	5.36558823385089e-51	8.48240910015249e-50	0.042063720808037	-3.04899612778625	0.098	0.107	0.91588785046729	610	10174	0.2604607709862	0.0558665366731003
C8orf4	5.56911192991992e-51	8.79783755418649e-50	0.0979919912605904	-2.45727113947564	0.159	0.213	0.746478873239437	610	10174	0.661878894886022	0.164657625936461
FPR3	7.90715122759736e-51	1.24765462724551e-49	0.0227771947247917	-4.39575821809233	0.049	0.168	0.291666666666667	610	10174	0.650696678113234	0.0313302638860867
AIMP2	7.90910753888707e-51	1.24765462724551e-49	0.27794748551616	1.30512837481756	0.536	0.105	5.10476190476191	610	10174	0.13394167806619	0.330715766863409
TAX1BP3	8.01367900202726e-51	1.26324512978948e-49	0.813448700300104	0.827730195176254	0.841	0.279	3.01433691756272	610	10174	0.486321046811034	0.954283954001943
ATP6V1D	8.27551881087074e-51	1.30358673551912e-49	0.46454916356738	0.985458785081055	0.695	0.196	3.54591836734694	610	10174	0.284782945532955	0.549612470521822
FLNB	9.49200885499881e-51	1.4941426814242e-49	0.273281563129367	-1.26934629288395	0.434	0.326	1.33128834355828	610	10174	0.811770692977304	0.358942876027331
GALNT6	1.02756583058878e-50	1.61634122000978e-49	0.018100623650021	-2.77657522410635	0.059	0.104	0.567307692307692	610	10174	0.146612339580546	0.0217432855515331
BLOC1S4	1.07810960389443e-50	1.69463428166435e-49	0.37595612124883	1.05170185004078	0.652	0.169	3.85798816568047	610	10174	0.268018083417028	0.43492062088751
LILRB2	1.08438240388192e-50	1.70327760027306e-49	0.0135602606725664	-4.23636877052847	0.039	0.153	0.254901960784314	610	10174	0.442706127721815	0.0170681922789794
LMO2	1.10861401929738e-50	1.74009701202983e-49	0.172358730237065	-1.36360057185472	0.344	0.283	1.21554770318021	610	10174	0.566823843448888	0.224704199017548
MAML3	1.27144960785498e-50	1.99426372562058e-49	0.0255801083134595	-2.62322133540857	0.069	0.122	0.565573770491803	610	10174	0.177572716360823	0.0332875311412132
ST6GALNAC3	1.44577125317669e-50	2.26607138158164e-49	0.0038672792090293	-4.99590911359105	0.01	0.073	0.136986301369863	610	10174	0.0948239970166843	0.00509338032507622
YIF1B	1.77081173153068e-50	2.77355750633909e-49	0.408508802249446	1.0535080083542	0.634	0.167	3.79640718562874	610	10174	0.254180701328106	0.494303492728878
C1QTNF6	1.80001944263011e-50	2.81729927841524e-49	0.423061060421343	1.26160541780899	0.6	0.123	4.8780487804878	610	10174	0.199025297750214	0.554767589842597
TMEM176A	1.8114835537709e-50	2.83322722702789e-49	0.0933438165012206	-2.55419511822947	0.144	0.208	0.692307692307692	610	10174	0.592752657806284	0.140463319066662
NUSAP1	1.82269356791415e-50	2.84873541587492e-49	0.375701714281942	1.63069660809057	0.357	0.066	5.40909090909091	610	10174	0.182185844973931	0.721144521496527
ITGA9	1.84751689979483e-50	2.88548310126934e-49	0.0413221627816192	-2.19854102430619	0.126	0.147	0.857142857142857	610	10174	0.221301364047331	0.0498155108787328
GNL3	2.14329398570602e-50	3.34505868435791e-49	0.496322201684364	0.96884421656382	0.672	0.202	3.32673267326733	610	10174	0.306133401885353	0.597684441559101
TRIP13	2.1543268099713e-50	3.35989481078869e-49	0.172183355955457	1.86777819146067	0.344	0.04	8.6	610	10174	0.048941024445884	0.217874949012196
LIPA	2.51968976612518e-50	3.92693293154041e-49	0.21556332622132	-1.26712920361383	0.479	0.311	1.54019292604502	610	10174	0.571909872089549	0.261489980888312
TXNL1	2.77423454210331e-50	4.32058070300958e-49	0.91742277067859	0.757864063813774	0.833	0.35	2.38	610	10174	0.633316507216878	1.07728408897917
RP11-680A11.5	2.86536944365901e-50	4.45935784845545e-49	0.138064058779446	2.06221818316959	0.318	0.031	10.258064516129	610	10174	0.0483636102296563	0.17358384448825
COX7A2L	2.89052900147443e-50	4.4953343608796e-49	1.68861334993976	0.611715836370726	0.934	0.525	1.77904761904762	610	10174	1.30943575543028	1.91861197413723
NABP1	3.13888804218465e-50	4.87813349267764e-49	0.0757580164364617	-2.17824265615219	0.197	0.21	0.938095238095238	610	10174	0.492221017664016	0.100627637945607
MFSD1	3.31832707194662e-50	5.15335960093559e-49	0.206617143460369	-1.65345033594589	0.438	0.307	1.42671009771987	610	10174	0.814336256308064	0.254600595221314
NCLN	3.79052533677069e-50	5.88253177439886e-49	0.388664658436077	1.10830875928317	0.621	0.15	4.14	610	10174	0.218260774994117	0.477183489795013
LY96	3.80113674004768e-50	5.89484250186675e-49	0.271786149245647	-1.36231081247966	0.492	0.342	1.43859649122807	610	10174	0.785733390263832	0.34813563255049
VPS29	4.03851827317351e-50	6.25856571263776e-49	1.33427351919477	0.685990095261651	0.897	0.446	2.01121076233184	610	10174	0.984419132973732	1.56405212050224
PER1	4.17479089036799e-50	6.46519692705405e-49	0.248269690978607	-1.33088249553854	0.485	0.368	1.3179347826087	610	10174	0.889084626950955	0.315495819600938
HSD17B11	4.27586313619243e-50	6.61706358474336e-49	0.254212355402101	-1.16324683816445	0.475	0.35	1.35714285714286	610	10174	0.64807276233188	0.326648770336027
SEL1L3	4.53844401491598e-50	7.01848200929311e-49	0.0413683675548997	-2.13673079046337	0.126	0.147	0.857142857142857	610	10174	0.230115116331043	0.0511987972342365
RBM47	4.88380630819005e-50	7.54726415856954e-49	0.0194899040375192	-3.52302847095764	0.044	0.139	0.316546762589928	610	10174	0.317637298323283	0.0278911426080927
MCTS1	4.96605910872749e-50	7.66898924537945e-49	0.742581619886076	0.835060219082803	0.811	0.281	2.88612099644128	610	10174	0.489469777427364	0.874780190553933
ERI3	5.64817970201789e-50	8.71625824141695e-49	0.49191233890185	0.967235956886215	0.715	0.2	3.575	610	10174	0.297126004804882	0.583130348284789
ATOH8	6.33182489938788e-50	9.76441056313452e-49	0.154314362563158	1.84849371027514	0.336	0.043	7.81395348837209	610	10174	0.073547710548269	0.197043909646507
RNF38	6.58501387524182e-50	1.01477461721689e-48	0.0890155282712075	-1.56427721726302	0.243	0.202	1.2029702970297	610	10174	0.297785723227634	0.109199944671784
CARMN	6.75588549395823e-50	1.04037799986036e-48	0.277588085318385	2.19912797868511	0.425	0.037	11.4864864864865	610	10174	0.135365922435325	0.394873011970411
PIK3AP1	7.52195222785333e-50	1.15753902605693e-48	0.00686953359318521	-4.49042512336258	0.016	0.115	0.139130434782609	610	10174	0.242491172035473	0.0089203106303504
BCL7C	7.57388045920407e-50	1.16471567704574e-48	1.06783278728654	0.746406244519448	0.89	0.371	2.3989218328841	610	10174	0.741139947173163	1.23403614596628
AMD1	7.85593834384211e-50	1.20724706141473e-48	0.724835897755938	0.885689145529072	0.73	0.287	2.54355400696864	610	10174	0.611068235857273	0.907360502049464
SYNE3	8.50461818907305e-50	1.30601973390608e-48	0.136717132690402	-1.32156474920683	0.352	0.259	1.35907335907336	610	10174	0.429532437260988	0.164096456073436
TMED10	8.87291508064991e-50	1.3616274007307e-48	1.9212619377166	0.601541349055517	0.928	0.552	1.68115942028985	610	10174	1.48267619461913	2.22349311570272
GPSM3	1.00451312206986e-49	1.54044012294559e-48	0.100690670729224	-2.01573590274463	0.261	0.251	1.0398406374502	610	10174	0.638726415211682	0.122340839527322
LDHB	1.01371636147022e-49	1.55347090881014e-48	1.9648228639347	0.715260267448196	0.938	0.487	1.92607802874743	610	10174	1.5413510460793	2.30938481981309
SAMSN1	1.0375193565168e-49	1.58884140288857e-48	0.0299377928147164	-4.45009405022807	0.059	0.208	0.283653846153846	610	10174	0.948418089118776	0.0442742664784918
CYBA	1.06069881135171e-49	1.62320848696841e-48	1.39506211858655	-1.27717100868148	0.87	0.643	1.35303265940902	610	10174	4.31072680342974	1.80372228150384
IDH3G	1.06911047457779e-49	1.63494406557046e-48	0.828339949386919	0.790074646518517	0.838	0.324	2.58641975308642	610	10174	0.607390459013743	0.964010381013108
MPG	1.15764641805492e-49	1.76910882470254e-48	1.23701442352023	0.719280915999229	0.9	0.404	2.22772277227723	610	10174	0.851400168467054	1.42111416691302
C14orf166	1.18537264800973e-49	1.81022279612089e-48	1.78849906551937	0.608925975367591	0.938	0.532	1.76315789473684	610	10174	1.36800062031483	2.03892770148166
SF3B5	1.33923341513051e-49	2.04377049468529e-48	2.07801031617042	0.567349292353326	0.939	0.587	1.59965928449744	610	10174	1.62706114564463	2.3326924342481
PFN1	1.36511630937853e-49	2.08182602246597e-48	7.48548783284128	0.631636371655611	0.995	0.804	1.23756218905473	610	10174	5.90509628383457	8.87751847688622
ASB1	1.36616702984655e-49	2.08198557193928e-48	0.17921045730589	1.59917448616419	0.43	0.061	7.04918032786885	610	10174	0.100421056254333	0.217479137438537
PGK1	1.40365186465335e-49	2.13763065284164e-48	1.87690665602884	0.653182943296436	0.897	0.547	1.63985374771481	610	10174	1.57536255592164	2.3322914386753
NDUFC2	1.43128912985215e-49	2.17821221241538e-48	2.05989822310579	0.588601944298227	0.948	0.573	1.6544502617801	610	10174	1.59895600814333	2.32287384789453
ANP32E	1.45516445377205e-49	2.21301651483813e-48	0.824122639129407	0.884644871004014	0.748	0.296	2.52702702702703	610	10174	0.632576325357566	1.09629658716556
UGGT2	1.47559932343533e-49	2.24254410991146e-48	0.307879825285253	1.23715545282027	0.548	0.119	4.60504201680672	610	10174	0.163416400441579	0.383575320950603
CD163	1.57413568307101e-49	2.39064388141206e-48	0.0442964481325072	-4.29004130528361	0.082	0.22	0.372727272727273	610	10174	1.44127665182034	0.0728187038048193
SLCO2B1	1.57568073862252e-49	2.39134002304326e-48	0.0293710497530031	-3.41721739741953	0.07	0.163	0.429447852760736	610	10174	0.485581892419352	0.0405330507341581
MLF1	1.62937421899002e-49	2.47112398780801e-48	0.238563010891621	1.40458512211394	0.508	0.085	5.97647058823529	610	10174	0.110521293462958	0.283554887323698
ASRGL1	2.02470371680344e-49	3.06856955867606e-48	0.0121475528041475	-3.16319087464274	0.046	0.089	0.51685393258427	610	10174	0.100599098582645	0.0144721439206231
NFAT5	2.09844484307013e-49	3.17814020761193e-48	0.296752656264859	-1.09771011849996	0.562	0.356	1.57865168539326	610	10174	0.736665383519275	0.361248421523047
HIPK3	2.12671000255655e-49	3.21873317168222e-48	0.249516456746556	-1.11253869373611	0.511	0.34	1.50294117647059	610	10174	0.625043478144057	0.30626571500659
PEMT	2.16127120340177e-49	3.26879272179102e-48	0.312294682933552	1.1938786904214	0.585	0.123	4.75609756097561	610	10174	0.155089687375217	0.369546587076377
PLCB1	2.21949467440585e-49	3.35454668990215e-48	0.0649839545678139	-1.8345454432794	0.189	0.167	1.13173652694611	610	10174	0.263147208108603	0.0845671191874952
HDDC2	2.22174776589741e-49	3.35564731203421e-48	0.469152652684827	1.00977684554973	0.705	0.186	3.79032258064516	610	10174	0.296044353687546	0.556480883866153
POLR3H	2.26711119633134e-49	3.4218140594285e-48	0.24354167739339	1.34972047844663	0.511	0.093	5.49462365591398	610	10174	0.118857903419516	0.291656803707234
THSD1	2.36804239216731e-49	3.57170259643823e-48	0.0139588910064536	-3.02076026474458	0.046	0.096	0.479166666666667	610	10174	0.105845510650805	0.0171743344877474
RP11-536O18.1	2.44318136829266e-49	3.68251021853756e-48	0.0106665824299854	-3.39982025500992	0.031	0.086	0.36046511627907	610	10174	0.104866225537785	0.0137177527192744
STARD13	2.62100322533382e-49	3.94783004631732e-48	0.335996678418435	1.19173658410361	0.579	0.126	4.59523809523809	610	10174	0.190040009320467	0.409484156606699
SRD5A3	2.99216206242651e-49	4.50379742447044e-48	0.300997471630131	1.21687471272403	0.562	0.12	4.68333333333333	610	10174	0.151500829449118	0.359770203918935
COLGALT1	3.16799756492766e-49	4.76520535979481e-48	0.861765426511011	0.83146679667893	0.823	0.292	2.81849315068493	610	10174	0.576514218671709	1.03429283605942
PTGDR	3.18886359930217e-49	4.79331505233903e-48	0.122448697614644	2.24285014552325	0.28	0.026	10.7692307692308	610	10174	0.0559034080861352	0.155477397134472
FLVCR2	3.69921627230885e-49	5.55665210159922e-48	0.00603272199006422	-3.82624389738779	0.023	0.082	0.280487804878049	610	10174	0.10614704549164	0.0070176110213242
RPL37	4.67936014852926e-49	7.02414730071862e-48	10.3804185361649	-0.539281741981611	0.992	0.946	1.04862579281184	610	10174	16.6319732245504	11.3912366726203
CD68	4.93612676554927e-49	7.40452662594937e-48	0.273250866556225	-2.2097083902954	0.485	0.316	1.53481012658228	610	10174	1.61208215247414	0.360390140962185
DENND3	5.59210319657121e-49	8.38282172641323e-48	0.0255908096139472	-2.59705905654983	0.077	0.123	0.626016260162602	610	10174	0.203470424383814	0.0345372346512104
RAB1A	5.96955259281046e-49	8.94254420404268e-48	1.2560534376585	0.661483734451813	0.893	0.446	2.00224215246637	610	10174	0.936372241171416	1.43846443635538
GNPDA1	6.19703137003662e-49	9.27699811762081e-48	0.0809508673654571	-1.6560590778019	0.223	0.197	1.13197969543147	610	10174	0.31096469795017	0.100435596531872
IER3	6.51670748420965e-49	9.74892351444714e-48	0.984283496020453	-1.91435109607758	0.707	0.531	1.33145009416196	610	10174	6.15390450773704	1.63581171022193
EFCAB14	7.02249374763307e-49	1.0498437324077e-47	0.272476288290072	-1.05208190663345	0.559	0.361	1.54847645429363	610	10174	0.679470395418932	0.321729879587522
ACAA2	7.4519683581491e-49	1.11329270664921e-47	0.595633471029888	0.869921352803905	0.744	0.251	2.96414342629482	610	10174	0.403678870860805	0.702506205833498
ARHGAP11A	9.16941605438388e-49	1.36894280659954e-47	0.201295539597646	1.68926260710891	0.338	0.047	7.19148936170213	610	10174	0.0820644290628032	0.282962489086365
FGD6	9.56841745847804e-49	1.42754301417809e-47	0.031208519293646	-2.35498238063119	0.09	0.124	0.725806451612903	610	10174	0.161995434053112	0.038522396937078
NCF2	9.76281932127566e-49	1.45555963403789e-47	0.0168029387211857	-3.77800899020407	0.044	0.135	0.325925925925926	610	10174	0.319699971318519	0.0226365005763267
TCEB2	1.05225129405697e-48	1.56776181293281e-47	3.18219516948515	0.521026994574785	0.967	0.683	1.41581259150805	610	10174	2.54028514697777	3.63523108535107
CYB5R2	1.13336387842033e-48	1.6874699261514e-47	0.115492550527175	2.30195776977548	0.313	0.023	13.6086956521739	610	10174	0.0337511660472379	0.138836847557045
ZBTB20	1.16409489270745e-48	1.73205356382151e-47	0.201477465475315	-1.26801785153449	0.39	0.302	1.29139072847682	610	10174	0.560376967071549	0.261692670035935
SYNPO	1.17459848800119e-48	1.74650096803745e-47	0.137553900686651	-1.571538090615	0.298	0.205	1.45365853658537	610	10174	0.402177137004309	0.176934974828813
CYSLTR1	1.26394332545993e-48	1.87807811074079e-47	0.00708785424215819	-4.25009776341475	0.021	0.096	0.21875	610	10174	0.171188696677777	0.00869033042947213
CALM1	1.36576151933289e-48	2.0279991899082e-47	9.54671115734517	0.537669486406675	0.993	0.854	1.16276346604215	610	10174	7.52018510345963	10.8171940028322
GRAP	1.58545537776593e-48	2.35263189771525e-47	0.00249052236543901	-4.5680272228669	0.011	0.07	0.157142857142857	610	10174	0.0801251555765135	0.00279429174540333
NOSTRIN	1.65246443375737e-48	2.45041322973482e-47	0.0194484305234555	-3.11467476862484	0.052	0.11	0.472727272727273	610	10174	0.186258410182496	0.0240723209437756
WAS	1.6551325831401e-48	2.4527170117563e-47	0.0185746692574384	-3.6029228056388	0.049	0.14	0.35	610	10174	0.31466079917995	0.0250739029302968
EPHX1	1.74679802522712e-48	2.5868127418e-47	0.222005955988762	-1.44659139299502	0.392	0.298	1.31543624161074	610	10174	0.628847816654782	0.291700791692868
PLEKHG1	1.7761511296608e-48	2.62851255946978e-47	0.0477630550907109	-2.19552974484914	0.121	0.131	0.923664122137405	610	10174	0.181122110729013	0.0693420913018316
GNA13	1.81534497261216e-48	2.68470977602844e-47	0.161598447261207	-1.4867636916746	0.403	0.288	1.39930555555556	610	10174	0.640195593403821	0.192642423770964
TLL1	1.89809780292069e-48	2.80520753868856e-47	0.0244809623491511	-3.50757565993299	0.049	0.116	0.422413793103448	610	10174	0.238497622959203	0.0370218962381879
TOP2A	2.31639040576631e-48	3.4211065281405e-47	0.412172131911059	1.77088965842585	0.338	0.061	5.54098360655738	610	10174	0.224702434728053	0.956921982159138
PSMD3	2.63984849454228e-48	3.89621099737743e-47	0.577846751739049	0.870981313178049	0.728	0.245	2.97142857142857	610	10174	0.388207612696404	0.688196230271349
PUF60	2.66025765714928e-48	3.92370174284364e-47	0.782833285058244	0.77505624872181	0.793	0.32	2.478125	610	10174	0.578163024547284	0.922843554914072
NDUFA4	2.67123754185744e-48	3.93725742438813e-47	4.61116255775667	0.534564527122325	0.974	0.752	1.29521276595745	610	10174	3.82983175382625	5.43828991011757
TPGS1	2.72784955627507e-48	4.01800919246246e-47	0.841837532606081	0.776513411925931	0.833	0.327	2.5474006116208	610	10174	0.588470068293849	1.00416285691226
DOCK2	3.09313749771333e-48	4.55301563710231e-47	0.0128007443434572	-4.00605186337419	0.034	0.128	0.265625	610	10174	0.29127241170226	0.0164434897208675
CCDC109B	3.19263554140643e-48	4.69633273557419e-47	0.244125287331066	-1.05186371602461	0.485	0.332	1.46084337349398	610	10174	0.605546402941652	0.296885787407026
HLA-DQB1	3.50459174239021e-48	5.15177327208009e-47	0.0521955444823179	-4.5926563843259	0.077	0.242	0.318181818181818	610	10174	2.27746107025237	0.120739916736647
HAVCR2	3.54012065580372e-48	5.20052704616933e-47	0.00932102431561121	-4.21152639958736	0.028	0.117	0.239316239316239	610	10174	0.252038017938788	0.0114276224082409
KPNB1	3.59829697205539e-48	5.28246318659445e-47	1.50808556366374	0.67489135867062	0.877	0.462	1.8982683982684	610	10174	1.12754436636468	1.79717155332987
SPON2	3.77599166622365e-48	5.53963150712784e-47	1.23523807898811	1.4520307349336	0.7	0.19	3.68421052631579	610	10174	0.804366921717774	2.14745376329603
IFT22	4.17504800416985e-48	6.12099309658638e-47	0.327231314646623	1.129405172176	0.607	0.134	4.52985074626866	610	10174	0.172010540621065	0.383918591937536
CHN2	4.1893136341265e-48	6.13781863066497e-47	0.00885476161828058	-4.23017810248227	0.018	0.093	0.193548387096774	610	10174	0.155596412726466	0.0125078479104032
FAM110D	4.54322221477229e-48	6.65190605843506e-47	0.00192574950823254	-4.99854401679686	0.008	0.067	0.119402985074627	610	10174	0.0876438666232712	0.00225191414308538
NR4A1	4.93433385986573e-48	7.21974407714131e-47	0.643391672425998	-1.42911344989203	0.597	0.527	1.13282732447818	610	10174	2.8673507759077	1.09281913702239
HAS1	5.00355732403443e-48	7.31616494835226e-47	0.392710378651727	1.79017136267777	0.436	0.061	7.14754098360656	610	10174	0.204731697165692	0.611277497907945
FOXM1	5.19549998374647e-48	7.59177773189408e-47	0.265563288412267	1.47819179998727	0.441	0.063	7	610	10174	0.0929685602393622	0.337872656885856
SSNA1	5.46833013603008e-48	7.98514087415248e-47	0.937299211686119	0.742578799337573	0.844	0.352	2.39772727272727	610	10174	0.665083965831474	1.088725482148
BTG3	5.89169930190436e-48	8.59766146138643e-47	0.506966990468785	0.941079342361351	0.682	0.21	3.24761904761905	610	10174	0.358285923351095	0.611494588300965
CDKN1A	6.50306728580629e-48	9.48353205377424e-47	0.338556513803756	-1.43484311492235	0.415	0.431	0.962877030162413	610	10174	1.70158288859073	0.611851675244283
PLPPR4	7.91147066963721e-48	1.15297896394726e-46	0.229806077201729	1.89447877335732	0.375	0.043	8.72093023255814	610	10174	0.102513896435361	0.322415238427475
SLC12A7	8.16433143573965e-48	1.1890422076432e-46	0.0179849479274341	-2.79364789583333	0.049	0.104	0.471153846153846	610	10174	0.141623008902212	0.0241363195661864
IL32	9.31778191088231e-48	1.3561316715005e-46	0.20474776528599	-2.30665278918853	0.341	0.308	1.10714285714286	610	10174	1.65942892642141	0.290558834166855
LY86	1.01455197110632e-47	1.4756266144194e-46	0.0103665927383398	-4.34358444042925	0.021	0.11	0.190909090909091	610	10174	0.232072602258071	0.0137339347678663
ALYREF	1.18375237440997e-47	1.72058485807568e-46	0.772764436243135	0.832358574862605	0.779	0.274	2.84306569343066	610	10174	0.514367819238999	0.936360595966628
TUBG1	1.44489046756295e-47	2.09876301182775e-46	0.300436822160498	1.23460891687827	0.531	0.108	4.91666666666667	610	10174	0.135391890233875	0.365403903252256
RAB11A	1.4715735664757e-47	2.13611133930502e-46	0.708186788727052	-0.890990718299076	0.818	0.486	1.68312757201646	610	10174	1.36493099366434	0.820788991562428
ENAH	1.58589974237463e-47	2.30054777394174e-46	1.44802467819124	0.838797585153119	0.903	0.346	2.60982658959538	610	10174	0.884309797816353	1.77322453750843
DOK2	1.78640248544462e-47	2.58969519727894e-46	0.0277894586472072	-3.43307761332258	0.061	0.154	0.396103896103896	610	10174	0.403126489869088	0.0412040712463314
PTAFR	1.82188244208886e-47	2.639390718934e-46	0.0104317074423208	-4.05445777294529	0.025	0.118	0.211864406779661	610	10174	0.255597020111185	0.0142900661937347
AHR	1.82858818015702e-47	2.64736259819312e-46	0.704375990337389	-1.01687864214316	0.725	0.535	1.35514018691589	610	10174	1.83085735582598	0.944586623913338
BZW2	1.90758672073756e-47	2.75991803922096e-46	0.557192402538961	0.910403721182091	0.733	0.215	3.4093023255814	610	10174	0.336367251989553	0.656718631777061
NRCAM	2.0430592335701e-47	2.95397907318946e-46	0.00266495399753897	-4.66292841740227	0.011	0.068	0.161764705882353	610	10174	0.0877374621245644	0.00302395257927194
RUNX1	2.10161235919615e-47	3.03664357035263e-46	0.888115471448636	1.03145293212388	0.803	0.255	3.14901960784314	610	10174	0.63088442495324	1.14614432460418
RASSF1	2.37589670188128e-47	3.43070753422569e-46	0.45174012366661	0.973034132462101	0.638	0.205	3.11219512195122	610	10174	0.335250413450703	0.572900218034573
IER5	2.4284959637672e-47	3.50435948712531e-46	0.125737969964117	-1.67431525612223	0.307	0.243	1.26337448559671	610	10174	0.541029960291875	0.159905565586756
LILRB3	2.63787147386234e-47	3.80399735608222e-46	0.0135142643967279	-3.91521059747762	0.041	0.129	0.317829457364341	610	10174	0.316759277146182	0.0165477128790496
SGOL2	2.95737063125519e-47	4.26194486649651e-46	0.199974159818821	1.60423392652939	0.321	0.057	5.63157894736842	610	10174	0.0823866042976674	0.282333556179181
TPD52	2.99266730695656e-47	4.30998931655014e-46	0.00521158540198718	-3.88680581669831	0.02	0.079	0.253164556962025	610	10174	0.107850795033864	0.00608181346472084
TADA3	3.10044395335094e-47	4.46228709204976e-46	0.401338664209673	1.02798802499971	0.651	0.169	3.85207100591716	610	10174	0.252371046288525	0.479032133250323
APOL3	3.38720848800525e-47	4.87182418215972e-46	0.0500061620823913	-1.93536684143662	0.136	0.147	0.925170068027211	610	10174	0.184837327991974	0.0615962162163107
EFEMP1	3.7372942909822e-47	5.37184181367435e-46	0.435321288937552	-2.02760212720633	0.479	0.349	1.37249283667622	610	10174	2.33184627748971	0.755639489081391
CDC42EP1	3.76542615460576e-47	5.40874464479467e-46	0.413853424834528	1.04746501017334	0.656	0.154	4.25974025974026	610	10174	0.225689166423353	0.492777706936171
PSMB2	4.43607972794593e-47	6.36793023438866e-46	1.17537080810144	0.719414209073216	0.879	0.395	2.2253164556962	610	10174	0.812826212487537	1.37693750199386
FOXL1	4.46702396564579e-47	6.40817010352028e-46	0.0874330529977625	2.76839177237697	0.246	0.012	20.5	610	10174	0.0240397455843297	0.1052677085443
ARHGEF40	4.79178823474504e-47	6.869582533798e-46	0.381698992037767	1.08078918054002	0.648	0.152	4.26315789473684	610	10174	0.255019568975729	0.45098794028325
POC1A	4.90412576985007e-47	7.02605414657035e-46	0.135927287346714	1.99738793155543	0.331	0.035	9.45714285714286	610	10174	0.0387715555652634	0.163838501832917
GCHFR	5.0669876349868e-47	7.2546603705608e-46	0.0239747815217504	-3.96739733378788	0.052	0.153	0.339869281045752	610	10174	0.471654968408766	0.0335391617886483
UQCRFS1	5.88042048935144e-47	8.41381880940623e-46	1.058781987699	0.708349761932281	0.887	0.383	2.31592689295039	610	10174	0.756414018487135	1.20378302351669
VPS13C	6.36199505492854e-47	9.09695017405831e-46	0.318067786231269	-1.02134830384975	0.592	0.397	1.4911838790932	610	10174	0.838790743007334	0.385493442421041
IFI44	7.41611404388583e-47	1.05973380292046e-45	0.12954005094317	-1.42686141228052	0.266	0.241	1.10373443983402	610	10174	0.426295913502804	0.173951599509315
MS4A6A	7.46251942290844e-47	1.06567295535706e-45	0.0664703227404628	-4.1738533295402	0.089	0.247	0.360323886639676	610	10174	2.3916514053172	0.147755240010376
CENPH	7.49928042188233e-47	1.07022804775579e-45	0.278335969412689	1.30968988226609	0.474	0.09	5.26666666666667	610	10174	0.135587927683873	0.357899206908544
ACKR4	8.03485386237086e-47	1.14591700645064e-45	0.0313546015944788	-3.1428197653865	0.075	0.115	0.652173913043478	610	10174	0.246457810534538	0.0442806063482696
CPM	8.05320036160764e-47	1.14778968366281e-45	0.0331976730700942	-3.3726243620192	0.067	0.167	0.401197604790419	610	10174	0.532721799080966	0.0472943246136588
ASAH1	8.81693058242467e-47	1.25582766599895e-45	0.488658593981272	-1.31742668468196	0.69	0.446	1.54708520179372	610	10174	1.53773636210401	0.632430401888206
CD300A	9.04832174939899e-47	1.28795193025404e-45	0.0109691641323828	-4.09624526915063	0.026	0.117	0.222222222222222	610	10174	0.257807795711386	0.0144841613787968
SIRPA	9.07448884407385e-47	1.29084163867284e-45	0.0890232472832531	-1.61682006127487	0.238	0.205	1.1609756097561	610	10174	0.330972428548896	0.112358375990759
NXPH4	9.86540188627615e-47	1.40244207951804e-45	0.0598083770237348	3.61424297777499	0.175	0.005	35	610	10174	0.0173961150250721	0.0732581277362305
NR2F6	9.89925748221478e-47	1.40634641803498e-45	0.293525060546596	1.18812923292956	0.564	0.119	4.73949579831933	610	10174	0.152752785128106	0.350941063534662
INSIG1	1.01205681522723e-46	1.43685950167035e-45	0.106526413875697	-2.32214077776445	0.246	0.231	1.06493506493506	610	10174	0.711999306693782	0.141473193914359
BCYRN1	1.06827704776447e-46	1.5156998525535e-45	0.182755396891082	1.78421069175956	0.275	0.055	5	610	10174	0.120674701796348	0.283485749041697
CYTH3	1.25955076809186e-46	1.78593261614881e-45	0.308651409575076	1.23466644083268	0.551	0.115	4.79130434782609	610	10174	0.195082793657084	0.384577269090378
VCL	1.35930524618769e-46	1.92613465857091e-45	1.2115261648854	0.773869997616523	0.852	0.361	2.3601108033241	610	10174	0.860637593140597	1.47179206597996
RB1	1.38369786124238e-46	1.95943726734233e-45	0.242448576655119	-1.31719065356623	0.49	0.319	1.53605015673981	610	10174	0.714086078816347	0.2931061122625
MS4A4A	1.52240519281124e-46	2.15447258347294e-45	0.0244808203034452	-4.06192795765341	0.049	0.164	0.298780487804878	610	10174	0.667726894498877	0.0393102128556704
HSD3B7	1.57870283170576e-46	2.2327078736836e-45	0.412450087077881	1.14886511382639	0.531	0.149	3.56375838926175	610	10174	0.276458096757764	0.560802970441952
IGF1	1.67410858053211e-46	2.36611646905521e-45	0.0938717390747503	-3.24066349795051	0.125	0.219	0.570776255707763	610	10174	1.1760183247439	0.17465318440914
LSM4	1.69763069329749e-46	2.39782163265113e-45	1.02466844625764	0.740299055085555	0.831	0.367	2.26430517711172	610	10174	0.74760892961532	1.23590292574069
FAM50A	1.82987624144563e-46	2.58295423792512e-45	0.802157769552555	0.749384479324945	0.803	0.334	2.40419161676647	610	10174	0.623109389710676	0.950703837482557
ST3GAL6	1.89690803386654e-46	2.6758562944402e-45	0.0058124801215953	-4.26592451147212	0.015	0.073	0.205479452054795	610	10174	0.0988058091453226	0.00774333093623578
ACP5	1.91643250410862e-46	2.70166647568317e-45	0.071453077788685	-3.23293029411008	0.146	0.208	0.701923076923077	610	10174	0.959553583028212	0.116547034129364
EHD1	1.95349455647669e-46	2.75215116580192e-45	0.452990324411703	1.00025465119754	0.633	0.178	3.5561797752809	610	10174	0.339987608626452	0.558129203362236
BACE2	1.96154293319702e-46	2.7617219314097e-45	0.31393709898947	-1.25166772452912	0.564	0.294	1.91836734693878	610	10174	0.695139353544363	0.378001861386447
CMIP	1.96655847709327e-46	2.76701316156742e-45	0.299779478032651	-1.02590762635717	0.536	0.355	1.50985915492958	610	10174	0.742190714372486	0.366375000790897
TBC1D8B	1.96879924950971e-46	2.76839592873551e-45	0.222889192304368	1.4971295337584	0.474	0.068	6.97058823529412	610	10174	0.0948281445696992	0.275156905076144
CD55	2.15969433874467e-46	3.03488081854503e-45	0.342739445001415	-1.30913916784744	0.539	0.396	1.36111111111111	610	10174	1.22781943870276	0.468648231265604
LYSMD2	2.19979867657892e-46	3.0892641784809e-45	0.0766403221367042	-1.55696023887091	0.215	0.187	1.14973262032086	610	10174	0.2737184434097	0.0934579331292465
HIP1R	2.31881682319809e-46	3.25432927367966e-45	0.00869339617075648	-3.36046040101117	0.025	0.083	0.301204819277108	610	10174	0.12182467433085	0.0111550777041724
CYP1B1	2.57634228824446e-46	3.61344731645045e-45	0.117567914724159	-2.91984856093438	0.139	0.227	0.612334801762115	610	10174	1.05169369391178	0.233253078299229
TSPAN12	2.66104964819615e-46	3.7298763412869e-45	0.0247026893192499	-2.6885029969978	0.079	0.11	0.718181818181818	610	10174	0.164173456911898	0.029610498791315
DIRAS1	2.68188937436622e-46	3.75669367105684e-45	0.067318564609498	3.51120288954437	0.208	0.006	34.6666666666667	610	10174	0.0108611520253696	0.0793896923761408
CDKN1B	2.99595801617475e-46	4.19396005750264e-45	0.10882238435922	-1.49977844564947	0.27	0.239	1.12970711297071	610	10174	0.429742990254465	0.138057492374354
IRS2	3.56583559827624e-46	4.98854279565588e-45	0.0680388289686318	-2.32668875532278	0.157	0.204	0.769607843137255	610	10174	0.501292901236293	0.0904076324492673
COPRS	3.81410799727529e-46	5.33248161296315e-45	0.766097116074353	0.773700191106579	0.808	0.296	2.72972972972973	610	10174	0.490372907984223	0.886730110668605
SGK1	4.12525250391129e-46	5.76382899054425e-45	0.555969410197248	-1.70568470215521	0.613	0.448	1.36830357142857	610	10174	2.93459267333927	0.814386610252011
YARS	4.23463588400681e-46	5.91290591773184e-45	0.319626528782725	1.09453755132421	0.567	0.139	4.07913669064748	610	10174	0.19973472900613	0.387344978005176
TBXAS1	4.61480867571014e-46	6.4396626326999e-45	0.0238078135014861	-3.20286830049928	0.077	0.141	0.546099290780142	610	10174	0.32816234880207	0.0290904070792587
KRT7	4.83721863651204e-46	6.74574355608897e-45	0.15948228385577	1.98801123372143	0.216	0.037	5.83783783783784	610	10174	0.0836714457777497	0.286966429221475
PPP1R13B	5.10847357261722e-46	7.11951041412378e-45	0.0154298021707231	-2.80477482592519	0.054	0.095	0.568421052631579	610	10174	0.116714121138833	0.0185778505392124
CRIM1	5.3439195994113e-46	7.4429300445978e-45	0.280611943696829	-1.39148571803663	0.454	0.308	1.47402597402597	610	10174	0.899210529275917	0.384244234384591
MAN1A1	5.65582682296843e-46	7.87236717686548e-45	0.359932016709754	-1.09554428859893	0.587	0.38	1.54473684210526	610	10174	0.842976201412218	0.456078055473555
CYTIP	5.73287411751323e-46	7.97456560240178e-45	0.0143272293650791	-4.35110714321606	0.033	0.175	0.188571428571429	610	10174	0.577264697951458	0.0189924209412537
SMOC1	5.85690531770362e-46	8.14194936332191e-45	0.00451411663783885	-4.70714716034602	0.016	0.084	0.19047619047619	610	10174	0.163169497071634	0.00523828413289994
RASSF5	5.88236600585733e-46	8.17218095485457e-45	0.018222055069252	-3.53138086000861	0.054	0.148	0.364864864864865	610	10174	0.358473926449885	0.0232990032349887
RBP7	5.98302639896612e-46	8.30678100540369e-45	0.0325292767558558	-3.68690487861679	0.061	0.201	0.303482587064677	610	10174	1.05219131732711	0.0616689783225967
HMOX1	6.12323401904932e-46	8.49286721000118e-45	0.176010959818203	-3.09273113984222	0.289	0.299	0.966555183946488	610	10174	2.69020733182826	0.350000028709624
MELK	6.12477518052889e-46	8.49286721000118e-45	0.151316956369346	1.92219581199091	0.303	0.034	8.91176470588235	610	10174	0.0405746629635137	0.1944675536352
C4orf32	6.21258631364078e-46	8.60920493815989e-45	0.131495270742575	-1.55026110222371	0.272	0.226	1.20353982300885	610	10174	0.4790877289451	0.189012512959632
COPS3	6.51668262597067e-46	9.02492875186348e-45	0.443181180522535	0.951262386188781	0.672	0.191	3.51832460732984	610	10174	0.289441730957238	0.5248551569206
CNTNAP3	7.8174918168145e-46	1.08196053409321e-44	0.0019864415030737	-5.37682038229739	0.005	0.063	0.0793650793650794	610	10174	0.0765065397277147	0.0024713269363155
EVI2B	7.89384167399862e-46	1.09184085404157e-44	0.0290311971143502	-3.34052351709107	0.087	0.171	0.508771929824561	610	10174	0.497240581847626	0.0351605502385188
HEYL	9.04924077520164e-46	1.25086427449175e-44	0.141753706546554	2.25380139961797	0.267	0.024	11.125	610	10174	0.0456157340978648	0.194542713252263
FAM105A	9.08655911622544e-46	1.25523427439835e-44	0.0136861947257469	-3.4735050909478	0.043	0.114	0.37719298245614	610	10174	0.214775624522172	0.0170125172308889
RNASEH1	9.45479552250553e-46	1.3052837532513e-44	0.368144209879245	1.02076393334052	0.638	0.161	3.96273291925466	610	10174	0.223424592357262	0.431054096752606
IER5L	9.47823267922651e-46	1.30769898645178e-44	0.565964990701501	1.13530332994114	0.669	0.183	3.65573770491803	610	10174	0.418174282692877	0.741715808011633
SLC2A3	9.67140085393874e-46	1.33351408014897e-44	0.459011738799061	-1.3717130098339	0.607	0.432	1.40509259259259	610	10174	1.64607322208374	0.676005300531185
DUSP22	9.98493208096979e-46	1.37588237554052e-44	0.0748144949911487	-1.55098858859953	0.216	0.189	1.14285714285714	610	10174	0.262742315732685	0.0901216644170752
ARGLU1	1.14465780056667e-45	1.57630410258261e-44	1.0510627815388	-0.757818145523338	0.851	0.641	1.32761310452418	610	10174	2.32229197880662	1.26090396616108
HSPA9	1.17646352542648e-45	1.61909045281646e-44	0.800321873277544	0.738467522101946	0.789	0.338	2.33431952662722	610	10174	0.619296488623354	0.955083201992853
RUVBL1	1.41500555731147e-45	1.94616326838726e-44	0.342495373195869	1.08632062160156	0.59	0.138	4.27536231884058	610	10174	0.194211386797857	0.409346075381984
MYO1G	1.47408831175098e-45	2.02615786311005e-44	0.0197639016505073	-3.62481032260286	0.052	0.142	0.366197183098592	610	10174	0.359096487869545	0.025293615349799
GDI2	1.51830628921346e-45	2.0856334706886e-44	1.8278575654094	0.577520993240521	0.931	0.539	1.72727272727273	610	10174	1.37168315186068	2.0649154461473
MCUR1	1.55144290988209e-45	2.12982237522553e-44	0.487561850308223	0.919199449360389	0.69	0.203	3.39901477832512	610	10174	0.302324840055975	0.574406610390377
GNG12	1.56630749724114e-45	2.1488879541327e-44	1.07071212084049	0.748548494976214	0.867	0.334	2.59580838323353	610	10174	0.702370032420829	1.25535396929821
PA2G4	1.58057735366888e-45	2.16711434547273e-44	1.41331230873581	0.661032029783446	0.869	0.47	1.84893617021277	610	10174	1.16105430335784	1.71406664442771
NFIC	1.66377700461665e-45	2.279768167098e-44	2.15409839598007	0.598864162766313	0.943	0.531	1.7758945386064	610	10174	1.54853237523954	2.44728617066566
HMG20B	1.72447335347132e-45	2.36146612423708e-44	0.619656582870839	0.872356563462639	0.756	0.239	3.16317991631799	610	10174	0.39762271637289	0.752896375339478
DOC2B	1.99008349977433e-45	2.72349362537524e-44	0.00636304177229041	-3.80848338852179	0.021	0.074	0.283783783783784	610	10174	0.0868486602643373	0.00767718529900617
FCGR3A	1.99172571428631e-45	2.72404698996797e-44	0.0272821074653897	-4.22324288212977	0.044	0.173	0.254335260115607	610	10174	0.840400677702263	0.0462564208939329
MRPL12	2.03902870516976e-45	2.78701029105377e-44	0.50423581109301	0.925294426350435	0.702	0.2	3.51	610	10174	0.305576100669404	0.60759078821713
TEAD3	2.34914307983332e-45	3.20889153412862e-44	0.127984737239027	2.03889093780326	0.318	0.03	10.6	610	10174	0.0464395203773487	0.160062058468894
RILPL2	2.40008885079135e-45	3.27644883688055e-44	0.205441563954989	-1.46461079523726	0.426	0.301	1.41528239202658	610	10174	0.716005632427258	0.254623599815814
EXTL2	2.44605220843534e-45	3.33712491623236e-44	0.308639802052299	1.21843794371982	0.577	0.111	5.1981981981982	610	10174	0.154387097333457	0.372420672247471
COPS6	2.46584453581682e-45	3.36204305174628e-44	0.902004914006015	0.736845343214359	0.836	0.341	2.45161290322581	610	10174	0.644188904960615	1.05021892221892
RGS2	2.56426855891691e-45	3.49407392616257e-44	0.151316997454879	-2.28407596023733	0.292	0.275	1.06181818181818	610	10174	1.14616617077417	0.211071838821232
WSB2	2.64158941019055e-45	3.59720399508993e-44	0.495688174236482	0.901179132676765	0.687	0.213	3.22535211267606	610	10174	0.338876046534866	0.599870225415228
GUK1	2.67904753863858e-45	3.64595671832285e-44	5.1520919214229	0.522534321101032	0.987	0.754	1.30901856763926	610	10174	4.00045404330437	5.83923374170574
CLDN5	2.72730812042113e-45	3.70934131631566e-44	0.0491318104000491	-4.07414439081506	0.085	0.189	0.44973544973545	610	10174	1.32440196722601	0.088225981579872
SIPA1L2	2.84545453456634e-45	3.86763881949764e-44	0.0380951177290834	-2.23290498689502	0.105	0.137	0.766423357664234	610	10174	0.211568673035943	0.0506196071940911
TSR3	3.0653239991807e-45	4.16392098308459e-44	0.706607541291889	0.779612421949426	0.793	0.288	2.75347222222222	610	10174	0.481794967410963	0.834801991544907
B4GALT5	4.12315432376831e-45	5.59741727630139e-44	0.145009161003974	-1.25161553342051	0.356	0.239	1.48953974895397	610	10174	0.375168391417234	0.179483974661402
SHOX2	4.38378162250461e-45	5.94756463531667e-44	0.291512828545898	1.46635025887796	0.498	0.075	6.64	610	10174	0.136710843658331	0.385201200810363
KRBOX1	4.68834090686874e-45	6.35684719633725e-44	0.102167049789271	2.3930843657892	0.248	0.02	12.4	610	10174	0.0296992897487624	0.126722353853322
DDX3X	5.34928693921308e-45	7.24854731430561e-44	0.655931820817002	-0.807187682909742	0.775	0.536	1.44589552238806	610	10174	1.49344320468845	0.773468689478987
ZNF467	5.96136022908843e-45	8.07296573546585e-44	0.0148686799171471	-3.16251497373399	0.039	0.091	0.428571428571429	610	10174	0.12343332003929	0.0190808400640625
LRRC25	6.00225405308173e-45	8.12334579902316e-44	0.00527921891753813	-4.64138074342318	0.013	0.095	0.136842105263158	610	10174	0.183828506344129	0.00672468015581379
CHCHD3	6.32520546945934e-45	8.55516112851397e-44	0.397662044577578	0.971824795653643	0.656	0.177	3.70621468926554	610	10174	0.247564174403868	0.462898271941563
TCP1	6.5715648588547e-45	8.88291500515703e-44	0.999806280860827	0.714442779094324	0.846	0.367	2.30517711171662	610	10174	0.729972689112366	1.18192098767893
AP3S1	6.6181750226569e-45	8.94042722827426e-44	1.06976233638036	0.709408223153688	0.88	0.376	2.34042553191489	610	10174	0.74569027664778	1.25049602617191
PHLDB1	8.44147621092866e-45	1.13965107667298e-43	0.762850795811522	0.895286124385862	0.802	0.247	3.24696356275304	610	10174	0.524764121919452	0.936850004638475
TMC6	8.45086295473339e-45	1.14021882392313e-43	0.0166987282306501	-3.31923005107978	0.049	0.127	0.385826771653543	610	10174	0.269395164557455	0.0202233501861579
SRP9	8.85313977974441e-45	1.1937634435849e-43	1.98197087616581	0.572372009310994	0.944	0.559	1.68872987477639	610	10174	1.52518238969207	2.30289014595122
GPNMB	9.12174404509095e-45	1.22922902300227e-43	0.529333760352497	-1.77500087259116	0.602	0.395	1.52405063291139	610	10174	2.29929355862905	0.805800413071452
MX1	9.3608262368688e-45	1.26067528866912e-43	0.0486874862640749	-2.03737644244588	0.093	0.183	0.508196721311475	610	10174	0.372784259030738	0.0871146790323322
CARD8-AS1	1.0226612358972e-44	1.37643322062103e-43	0.0171635772949001	-2.54213815076736	0.067	0.103	0.650485436893204	610	10174	0.119247021327388	0.0198588316218503
GATA2	1.21054871734977e-44	1.62832121479212e-43	0.0125131663215872	-3.27802345341449	0.044	0.097	0.45360824742268	610	10174	0.194481509251614	0.0150028614208639
KIAA1147	1.22797834710612e-44	1.65075696435047e-43	0.0387846138466099	-2.1729855321639	0.11	0.137	0.802919708029197	610	10174	0.225572337759187	0.0515292100475627
OLFM2	1.31569122295267e-44	1.76758858683128e-43	0.137766253389028	2.32206549883238	0.231	0.023	10.0434782608696	610	10174	0.0432526183683419	0.202758113698263
GLT8D1	1.70895480244277e-44	2.29452467251711e-43	0.622072969980973	0.862407570136538	0.775	0.24	3.22916666666667	610	10174	0.385401923868291	0.733082581238693
HLA-DRB5	1.72946409862237e-44	2.32064554599292e-43	0.0122497741335945	-3.63374200286345	0.03	0.109	0.275229357798165	610	10174	0.208051001413189	0.016043130986301
MRPS23	2.03943635823958e-44	2.73490776961732e-43	0.50990902951533	0.884241806997198	0.715	0.215	3.32558139534884	610	10174	0.339085954805448	0.593671845593358
FAM167B	2.27842441951643e-44	3.05353275127154e-43	0.00901195876287875	-3.46040047860812	0.033	0.075	0.44	610	10174	0.0784929410475838	0.0106424609544813
RP11-426C22.4	2.31707655354279e-44	3.10344410451994e-43	0.104346918873532	2.29017662288617	0.284	0.022	12.9090909090909	610	10174	0.0341247639689633	0.125506214514489
CDCA3	2.70385421209344e-44	3.61928319898591e-43	0.137307464157342	2.06846050805849	0.23	0.027	8.51851851851852	610	10174	0.0401616716732077	0.193999640102907
CLEC3B	2.88645466941278e-44	3.86135692736156e-43	0.126311884809172	-1.89957857040363	0.28	0.225	1.24444444444444	610	10174	0.609497639220266	0.17006098769436
SLC9A3R2	2.9210563789425e-44	3.90527136543187e-43	0.231835665683477	-1.684914104236	0.416	0.263	1.58174904942966	610	10174	0.824878301497745	0.305801511164246
RUVBL2	3.44498502935984e-44	4.60293506715802e-43	0.34583425598947	1.07304066746454	0.605	0.141	4.29078014184397	610	10174	0.196438146819026	0.41581624443526
CCR1	3.46615096146619e-44	4.62840522196753e-43	0.0105553267522898	-4.12710457434123	0.026	0.109	0.238532110091743	610	10174	0.245017042438466	0.0135458420646309
VBP1	3.78122929244807e-44	5.04607227468843e-43	0.542130861580995	0.882631052388858	0.743	0.219	3.39269406392694	610	10174	0.330698046933804	0.64424584410697
DAPK3	3.79145768780459e-44	5.05665562895926e-43	0.419557258603604	0.970355798468705	0.654	0.174	3.75862068965517	610	10174	0.26890419802032	0.506507008316122
GIPC1	3.79976066669255e-44	5.06465979595616e-43	0.479350304604917	0.902086699260601	0.703	0.202	3.48019801980198	610	10174	0.302523400711452	0.558401679489359
PIN1	3.81131356567181e-44	5.07698343378777e-43	0.847074542529646	0.717029620440785	0.8	0.352	2.27272727272727	610	10174	0.63690994187826	1.00958979834352
MAP9	3.83045017395181e-44	5.09938817471164e-43	0.178250318206231	1.6916056305948	0.402	0.047	8.5531914893617	610	10174	0.091535630146976	0.220340308710862
MXRA8	4.28497117382869e-44	5.701032385204e-43	2.2085329530506	1.27003476670348	0.926	0.247	3.74898785425101	610	10174	1.24408737299539	2.90376325408961
CD36	4.70814229234593e-44	6.26026460938758e-43	0.116802099299053	-2.71528575059795	0.138	0.28	0.492857142857143	610	10174	1.75110669501673	0.266544731571196
CSRP1	4.8400860221335e-44	6.43181962578923e-43	1.17405584658033	0.82320310204926	0.833	0.341	2.44281524926686	610	10174	0.872182041678798	1.50686323669305
SOX17	4.86442086197518e-44	6.46025621536668e-43	0.00213017823297101	-5.34648098364574	0.01	0.061	0.163934426229508	610	10174	0.100937399995622	0.00239080161129879
MMP16	4.97282072545363e-44	6.6002347939887e-43	0.346676347641951	1.18395121502567	0.562	0.116	4.8448275862069	610	10174	0.185608087443077	0.44724248567374
PSMD12	5.33376108576588e-44	7.07502992485618e-43	0.690997906728379	0.767132798507245	0.769	0.291	2.6426116838488	610	10174	0.504131666286644	0.823628241952557
NAPRT	5.40128214419441e-44	7.16027800392423e-43	0.0714859767296741	-1.62099057989466	0.197	0.176	1.11931818181818	610	10174	0.249939353258531	0.0866306187532243
MRPL37	6.1620276777988e-44	8.16385196132693e-43	0.495726524227207	0.906364662725964	0.698	0.203	3.4384236453202	610	10174	0.298315829118996	0.589012025532949
CTA-392E5.1	6.34982807639972e-44	8.4076002797384e-43	0.055636230698705	4.64281557658255	0.131	0.002	65.5	610	10174	0.00707307766743737	0.0730421344184243
RRM1	6.47175211181906e-44	8.56388316131631e-43	0.410769093519539	1.04411579375321	0.579	0.148	3.91216216216216	610	10174	0.240162483011719	0.538643676828398
OTUD1	6.86742155178634e-44	9.0819999199886e-43	0.0709488524092077	-2.2258393088954	0.2	0.182	1.0989010989011	610	10174	0.418562627680868	0.0878039645408177
TNK2	6.92654398970332e-44	9.15468630855322e-43	0.0375176331891671	-2.1337182962959	0.103	0.123	0.83739837398374	610	10174	0.188688794172248	0.0482426848167541
TRAPPC6A	7.26159795011092e-44	9.59176017347784e-43	0.131774004948317	-1.32701155040082	0.325	0.242	1.34297520661157	610	10174	0.405208550965665	0.165490267499192
COL7A1	7.31311119719276e-44	9.65400869858572e-43	0.0605915030778452	3.287002270654	0.159	0.007	22.7142857142857	610	10174	0.0163236512860787	0.0782634008546346
FAM136A	7.55942483012216e-44	9.97318362180265e-43	0.440968143058995	0.921512584880599	0.667	0.194	3.43814432989691	610	10174	0.315248198473901	0.523496077198691
AL132709.8	8.86501574120532e-44	1.16886480767504e-42	0.0895251696272081	2.59909024318821	0.257	0.015	17.1333333333333	610	10174	0.0207755331243643	0.107134778348941
STT3A	9.10595012953338e-44	1.19991340449408e-42	0.520179751480961	0.894905908177002	0.72	0.215	3.34883720930233	610	10174	0.319412873031488	0.632025907469306
PGM1	9.60734986372054e-44	1.26522645781588e-42	0.26945675986381	1.20299063391439	0.536	0.109	4.91743119266055	610	10174	0.158940699614821	0.328027506858741
HCK	1.03574758722573e-43	1.36319745242162e-42	0.0105099224392566	-3.96146342189827	0.03	0.108	0.277777777777778	610	10174	0.225163180338469	0.013189597672127
ABCA1	1.03921953908335e-43	1.36572412627037e-42	0.162950604586283	-1.86944669358036	0.298	0.263	1.13307984790875	610	10174	0.756915707566735	0.233343274398232
ADRM1	1.03928911457648e-43	1.36572412627037e-42	0.933567010799706	0.740378961238134	0.803	0.347	2.31412103746398	610	10174	0.688018147973247	1.13657582565284
ATP11A	1.03952917908882e-43	1.36572412627037e-42	0.0878080947770783	-1.45404672918273	0.251	0.196	1.28061224489796	610	10174	0.281437139185093	0.106087582173417
PMP22	1.15341443433014e-43	1.51444141061271e-42	1.13226091790796	-0.857670915958269	0.862	0.57	1.51228070175439	610	10174	2.31107725744405	1.36488707841241
ATP5D	1.16948060374663e-43	1.5346207612432e-42	3.0237131914505	0.501236613983769	0.974	0.678	1.43657817109145	610	10174	2.43692048986161	3.39351573519592
NAPG	1.19019355913311e-43	1.56087005138756e-42	0.406158419482149	0.946309776410791	0.651	0.185	3.51891891891892	610	10174	0.296651482812903	0.480230857679714
KCNN3	1.22714013305243e-43	1.60795875252445e-42	0.0250208494693218	-2.81437010443237	0.069	0.112	0.616071428571429	610	10174	0.213069014364844	0.0313469313575995
PSAT1	1.22756098529541e-43	1.60795875252445e-42	0.0632334053874439	3.30388810170837	0.149	0.007	21.2857142857143	610	10174	0.0162872131398072	0.0842067841072024
NOTCH4	1.23651772322583e-43	1.6187274846703e-42	0.0418758646707988	-2.33462036855404	0.12	0.124	0.967741935483871	610	10174	0.229306446488775	0.0520538152178127
ENDOG	1.38365627918336e-43	1.81026992150469e-42	0.323373257011367	1.0834634372647	0.577	0.142	4.06338028169014	610	10174	0.204944763425436	0.390123672383377
PLEKHG5	1.51802729501351e-43	1.98489059144785e-42	0.00377215633389816	-4.48470529072469	0.01	0.062	0.161290322580645	610	10174	0.0688569649068714	0.00553687793161163
PKIA	1.53070175448156e-43	2.00027451360578e-42	0.00604984387677776	-3.58095117713418	0.025	0.071	0.352112676056338	610	10174	0.0854160720448529	0.00700285754779206
UQCRQ	1.66093865100678e-43	2.16917602101218e-42	1.77559635325722	0.597334315217063	0.938	0.515	1.82135922330097	610	10174	1.38960242705289	2.05255887420393
ADH5	1.7468906887631e-43	2.28007571156114e-42	0.943572262180547	0.708556694036895	0.861	0.361	2.38504155124654	610	10174	0.692444027832679	1.10119677188611
TTYH3	1.98585906279915e-43	2.59044543781613e-42	0.164604194588397	-1.35579108765712	0.38	0.246	1.54471544715447	610	10174	0.474794881369061	0.208979321985437
MFAP2	2.16355333837245e-43	2.81906269342413e-42	0.514083563292211	1.09013713462812	0.667	0.146	4.56849315068493	610	10174	0.277414811533172	0.653414126264806
NDC80	2.16368121839196e-43	2.81906269342413e-42	0.166732326660739	1.70466000679191	0.256	0.045	5.68888888888889	610	10174	0.0688986293336788	0.242306684623574
ARHGAP25	2.71116204657627e-43	3.53028591697973e-42	0.00437359410248983	-4.04037033081173	0.016	0.081	0.197530864197531	610	10174	0.139225934150022	0.00506354086782524
KCNMA1	2.92537978019157e-43	3.80697264594298e-42	0.209866672901488	1.58562120348204	0.318	0.069	4.60869565217391	610	10174	0.151721689296309	0.323873311005717
PITRM1	3.07263777027801e-43	3.99624508113108e-42	0.326427223417981	1.07475780225188	0.587	0.135	4.34814814814815	610	10174	0.188958720552334	0.389575863560684
KCNK1	3.30427106060506e-43	4.29496686117395e-42	0.107501468460757	2.10544487545756	0.284	0.026	10.9230769230769	610	10174	0.0340177848081576	0.129558552894166
CD48	3.32274475677413e-43	4.31642981803845e-42	0.00978799972702937	-5.13512786785193	0.026	0.167	0.155688622754491	610	10174	0.613977668900564	0.0126889940209541
SYNJ2	3.5034182056994e-43	4.54844961856171e-42	0.283169730432987	1.17621003900788	0.516	0.112	4.60714285714286	610	10174	0.16018533782201	0.345602241278298
BOP1	3.52536157769799e-43	4.57423979238336e-42	0.247317011273865	1.23688194893702	0.497	0.097	5.12371134020619	610	10174	0.137929461377329	0.298002530898342
IL6R	3.65577849635363e-43	4.74066361760507e-42	0.0324496093749114	-2.37386543906887	0.095	0.142	0.669014084507042	610	10174	0.259125636508455	0.0414621684954881
COPA	3.77039388773371e-43	4.88641271457409e-42	0.953760307316695	0.684774414368067	0.848	0.378	2.24338624338624	610	10174	0.75079150885572	1.09920007026326
ALDH1A1	4.01625194707298e-43	5.20198000866911e-42	0.019441612995684	-3.61422254540598	0.039	0.114	0.342105263157895	610	10174	0.247422472528296	0.0288566973740151
KLHL3	4.33336905332398e-43	5.60941878749691e-42	0.0139681335680393	-3.1721039806828	0.039	0.094	0.414893617021277	610	10174	0.154294185853985	0.0173669147020189
NOP10	4.63637394241552e-43	5.99812139781281e-42	1.83049805415368	0.612176253707326	0.911	0.53	1.7188679245283	610	10174	1.50499087892261	2.22809078537564
RRM2	4.66013218266131e-43	6.02531544134223e-42	0.279566246206525	1.57928424343798	0.348	0.048	7.25	610	10174	0.114921823773451	0.432122233804262
SERPING1	4.95756462718524e-43	6.40611668736573e-42	0.453475786666563	-2.03329503472724	0.439	0.368	1.1929347826087	610	10174	2.38798197967429	0.815467499712948
TOR4A	5.14569084736871e-43	6.6453094358683e-42	0.00737635280152293	-3.32513301401322	0.023	0.077	0.298701298701299	610	10174	0.0933205823968815	0.00919837738551611
SRP72	5.56246768283785e-43	7.1793351219079e-42	1.0986083078791	0.670216706614143	0.882	0.395	2.23291139240506	610	10174	0.80422869757151	1.26148282117085
NAA20	5.70554395150497e-43	7.35968348164235e-42	0.754358317634947	0.742814072767171	0.808	0.305	2.64918032786885	610	10174	0.534149396316873	0.883803562845957
ORC6	5.85963923938434e-43	7.55402584076695e-42	0.180702882675085	1.56334409774416	0.313	0.05	6.26	610	10174	0.0738265479913101	0.241882897824004
ACTL6A	5.88452082210066e-43	7.58166072664795e-42	0.403192220627589	0.971434046117646	0.643	0.17	3.78235294117647	610	10174	0.245235245380516	0.480260323380831
GPX1	6.29072763974699e-43	8.10027808310546e-42	1.90553583922247	-1.0272656546403	0.933	0.654	1.42660550458716	610	10174	4.38736925111395	2.31062489777215
RAPGEF4	6.48747438186417e-43	8.34873457586567e-42	0.00482568093347324	-3.67836818098232	0.018	0.072	0.25	610	10174	0.0850790894687109	0.00558638186815246
MEOX1	6.7358923807244e-43	8.66335755290597e-42	0.0155203339570857	-2.80652415854479	0.054	0.09	0.6	610	10174	0.132423300338592	0.0182319145454535
ELOVL1	7.95341618012489e-43	1.02232988586348e-41	0.663832166739701	0.782468120351889	0.751	0.274	2.74087591240876	610	10174	0.440232644999881	0.802440195720225
AKT1	7.9776385503347e-43	1.0248447982409e-41	0.628333333724163	0.790780910874461	0.774	0.262	2.95419847328244	610	10174	0.435374140003174	0.73511277751745
IFI27L2	8.45715218744893e-43	1.08581149963245e-41	1.08540251259626	0.788716156996649	0.887	0.35	2.53428571428571	610	10174	0.779532524339384	1.27398397113839
RPL39	9.42605032741437e-43	1.20950241110834e-41	13.1038954714823	-0.571901917201094	0.997	0.951	1.04837013669821	610	10174	21.8268835403342	14.6504321495807
IKZF1	9.50841556134989e-43	1.21936009815306e-41	0.0141143838949489	-4.58785656239151	0.031	0.173	0.179190751445087	610	10174	0.595662814663659	0.0199991495279418
AHNAK2	9.53110607410071e-43	1.22155806794793e-41	0.11561665310096	-1.55654478402686	0.248	0.199	1.24623115577889	610	10174	0.346350985860478	0.152014271024937
SLIRP	9.63464568468593e-43	1.2341095048731e-41	1.00041963835436	0.70915174007858	0.854	0.366	2.33333333333333	610	10174	0.723640019228631	1.18063194597515
IFNAR2	1.0031214730603e-42	1.28415887935806e-41	0.118316535259925	-1.30861315957047	0.334	0.229	1.45851528384279	610	10174	0.371055971295853	0.138964367760693
CAPZB	1.03465524143707e-42	1.32375716529443e-41	2.31446995052589	0.533461335008656	0.943	0.605	1.55867768595041	610	10174	1.82252884273299	2.63638858771227
SMYD2	1.0459412644636e-42	1.3374191438574e-41	0.182330506828395	1.46568339726851	0.425	0.064	6.640625	610	10174	0.0941667438731293	0.224670897153017
IRF1	1.10649003979771e-42	1.41401973378562e-41	0.259677582248352	-1.60261712754164	0.456	0.329	1.38601823708207	610	10174	1.12262612694289	0.362003739808683
IMPAD1	1.21571681845007e-42	1.55270251345399e-41	0.741135336706074	0.748335476806907	0.805	0.295	2.72881355932203	610	10174	0.492611161305006	0.875477749409904
PDGFC	1.26325363953611e-42	1.61248025473501e-41	0.247718567178374	1.35451779273436	0.436	0.091	4.79120879120879	610	10174	0.1631744488175	0.324309532728851
MRC1	1.3293792957533e-42	1.69590265404911e-41	0.0318391144938486	-4.32243487381703	0.049	0.189	0.259259259259259	610	10174	1.16590222578239	0.0577477166048301
SERBP1	1.37744444176943e-42	1.75620176046222e-41	2.99043340530641	0.513120169561743	0.957	0.667	1.43478260869565	610	10174	2.4123804365628	3.43279543136174
PSMD11	1.69436503277525e-42	2.159015455197e-41	0.80512709505561	0.727462406448491	0.792	0.332	2.3855421686747	610	10174	0.62422753335483	0.980105755454604
SMTN	1.72719119304764e-42	2.19956998809065e-41	0.379034333592368	1.05958381445406	0.597	0.143	4.17482517482518	610	10174	0.227343034295563	0.478048021545975
CTSL	1.91083115670538e-42	2.43202720847071e-41	1.32020687968146	-1.42217684654754	0.911	0.57	1.59824561403509	610	10174	4.1250569852163	1.62682744479015
NDUFS4	1.97713715005891e-42	2.5149641690287e-41	0.927722221710775	0.699504784189074	0.862	0.352	2.44886363636364	610	10174	0.661146789373333	1.06784656981369
TCEAL8	2.03081304755247e-42	2.58174881134834e-41	0.863413414068023	0.723538886545836	0.838	0.33	2.53939393939394	610	10174	0.583289698003003	1.02303063399632
AIF1L	2.04162627732888e-42	2.59399698954384e-41	0.00862611770457922	-3.54443345062542	0.026	0.077	0.337662337662338	610	10174	0.112613097344972	0.0106977214287192
RPS27L	2.08153122802629e-42	2.64317231413426e-41	2.2638144585265	0.61506506863119	0.959	0.59	1.62542372881356	610	10174	1.88952013206778	2.83143066286673
PLEKHG4B	2.15476132755479e-42	2.7345834933201e-41	0.0510182743302814	4.7757525821484	0.143	0.002	71.5	610	10174	0.00598246571061159	0.0662697740445121
ITPR2	2.16987081957418e-42	2.75217159974348e-41	0.223177795950129	-1.13333727769847	0.452	0.291	1.553264604811	610	10174	0.559814400131833	0.283783411301329
KIF2C	2.17598862917191e-42	2.75834134640306e-41	0.139699695273597	1.89922825786759	0.233	0.03	7.76666666666667	610	10174	0.0492090642544774	0.194060084241393
DNAJC9	2.28532263942162e-42	2.8952682788205e-41	0.374939646137333	1.03654172922862	0.566	0.141	4.01418439716312	610	10174	0.228397103117806	0.470931669124159
TRPV2	2.72687265819366e-42	3.4526789249833e-41	0.280511339701324	1.19427255399089	0.485	0.115	4.21739130434783	610	10174	0.176969320717002	0.350641468334911
TRIM7	2.73224310442099e-42	3.45748946267328e-41	0.110817065665651	2.08697819515962	0.272	0.027	10.0740740740741	610	10174	0.0393267384810995	0.135883890253399
YRDC	2.76425996977802e-42	3.49599453419167e-41	0.250518786915523	1.20045151192785	0.507	0.105	4.82857142857143	610	10174	0.13974787870158	0.299744279348832
HSPA12B	2.93915572268369e-42	3.71505231667877e-41	0.0439219212570263	-2.02527342345247	0.116	0.124	0.935483870967742	610	10174	0.156658551361286	0.0564544275895247
PSMB3	2.99059981402482e-42	3.77790697516821e-41	1.78856662041572	0.602396681055016	0.918	0.532	1.72556390977444	610	10174	1.42768236092707	2.13847736286207
NRGN	3.15161616123632e-42	3.97902841331994e-41	0.0876102005728672	-1.68786730314378	0.211	0.152	1.38815789473684	610	10174	0.244186228521743	0.111849565265262
TRIM25	3.1555180003516e-42	3.981670247462e-41	0.0933106497802945	-1.4619471043744	0.251	0.191	1.31413612565445	610	10174	0.27981672937859	0.113693832110121
RP1-79C4.4	3.22637654968659e-42	4.06874741274517e-41	0.193483491002773	1.60865653532094	0.415	0.051	8.13725490196078	610	10174	0.0850540858676854	0.241694548012473
TMA16	3.40742328292897e-42	4.29460233471563e-41	0.4402513013004	0.910022466465676	0.672	0.194	3.4639175257732	610	10174	0.312313384214045	0.525156322865247
IRF2BP2	3.52426512237541e-42	4.43932331327952e-41	0.709702404989093	-0.786702658703038	0.769	0.551	1.3956442831216	610	10174	1.4994797357805	0.870062853036551
ADD3	3.64472286044962e-42	4.58843085051799e-41	0.55096163977992	-0.949058867136676	0.707	0.439	1.61047835990888	610	10174	1.20702390242469	0.695217327000086
RPA3	3.76778723407066e-42	4.74064756277638e-41	0.697722591237321	0.817583415486127	0.769	0.258	2.98062015503876	610	10174	0.495781587139093	0.854973313293658
ETFB	3.77039596149646e-42	4.74121905878234e-41	1.47703273838508	0.594000727213271	0.93	0.488	1.90573770491803	610	10174	1.12430543705687	1.70417696021856
ASGR1	3.9808994460961e-42	5.00306528902289e-41	0.0173820431054843	-2.79341524470741	0.044	0.095	0.463157894736842	610	10174	0.125206775896964	0.0253560794952516
WFS1	4.19061487035545e-42	5.26362276467134e-41	0.0774881813058137	-1.63756878929913	0.236	0.163	1.4478527607362	610	10174	0.267329245032148	0.0925149137190477
LPCAT2	4.33491274689107e-42	5.44176211683313e-41	0.0607076350313407	-1.76263137770455	0.177	0.17	1.04117647058824	610	10174	0.294880652652279	0.0744586628923374
NUDT8	4.42534090280372e-42	5.55211242343779e-41	0.24697840890387	1.2975009065486	0.479	0.091	5.26373626373626	610	10174	0.118652081030317	0.309451183517601
DNAJB11	4.4630151704896e-42	5.59618870893413e-41	0.677343674337719	0.763977323788607	0.761	0.286	2.66083916083916	610	10174	0.481739473107023	0.826346950766196
PTGER4	4.76198018738584e-42	5.9676615036226e-41	0.0789668998650774	-2.03197565740461	0.193	0.211	0.914691943127962	610	10174	0.534620551246535	0.105147221972883
C1orf233	4.92206027138087e-42	6.16476143039314e-41	0.113823186226723	2.09903412902527	0.284	0.027	10.5185185185185	610	10174	0.0386799117821714	0.141810724509937
CTSC	5.43707647311727e-42	6.80593315514327e-41	0.561316959440519	-1.25020094456802	0.661	0.455	1.45274725274725	610	10174	1.78817479810846	0.754588523987777
TFEC	5.48178767497817e-42	6.85799997587092e-41	0.00696609954512906	-4.32261049623024	0.016	0.098	0.163265306122449	610	10174	0.204703525078774	0.00946775375559454
PILRA	5.8704363705429e-42	7.34004674830495e-41	0.0158199349742274	-3.6691634509673	0.038	0.11	0.345454545454545	610	10174	0.237406113114841	0.0251930161044539
CCDC8	5.97450878511454e-42	7.46593073964966e-41	0.143113275855864	1.84001450575176	0.338	0.036	9.38888888888889	610	10174	0.055096317623462	0.180404306177883
CDKN1C	6.86676463488103e-42	8.57605122333666e-41	0.191918967107622	-1.59613177554505	0.284	0.259	1.0965250965251	610	10174	0.622108611679537	0.287745767066137
PLPP4	7.32540920609084e-42	9.14367299995661e-41	0.052957983811301	4.13547568752735	0.143	0.003	47.6666666666667	610	10174	0.00698867132551749	0.0661543068002349
NDUFB7	7.34657468729817e-42	9.16489356965326e-41	2.09506555324042	0.530265147497294	0.966	0.578	1.67128027681661	610	10174	1.63570414529385	2.31444636491473
NRARP	7.53492915122149e-42	9.39454112757961e-41	0.0204287242440275	-2.75570116005652	0.051	0.095	0.536842105263158	610	10174	0.126040509999582	0.0274964697588642
CMC2	7.69109222110483e-42	9.58381514256132e-41	0.387148801764763	0.967053822375327	0.608	0.17	3.57647058823529	610	10174	0.293114796134	0.464609521243396
DLG5	7.95926370517128e-42	9.91236882263719e-41	0.200272777246725	1.4314559663907	0.452	0.068	6.64705882352941	610	10174	0.109450286500333	0.243704161664792
DST	8.0427743394447e-42	1.00107065675238e-40	1.68937185548588	0.752771851427101	0.89	0.427	2.08430913348946	610	10174	1.29452874567076	2.12935976859202
ARL6IP4	8.12979530934959e-42	1.011329991959e-40	2.78259745916033	0.47410658327364	0.969	0.675	1.43555555555556	610	10174	2.30132158776689	3.10134468141756
PMEPA1	9.13905715637988e-42	1.13623780668529e-40	1.09510520138552	1.08131021557792	0.81	0.24	3.375	610	10174	0.754710414557147	1.38448032016698
SF1	9.56024513900684e-42	1.18793198491804e-40	0.787397692442229	-0.733700528692187	0.82	0.598	1.37123745819398	610	10174	1.81658488358979	0.918704524346061
KIF11	9.69584355440503e-42	1.20410120348892e-40	0.185045246253847	1.68746057160975	0.311	0.038	8.18421052631579	610	10174	0.0645192290079019	0.26008178840678
PXDN	1.01313388148439e-41	1.2574745739394e-40	1.52398301221029	0.892089291700912	0.902	0.268	3.36567164179104	610	10174	0.754951383115121	1.85401682391715
EIF4B	1.03760629143901e-41	1.28712311439722e-40	0.899549776580062	-0.670306983255066	0.867	0.576	1.50520833333333	610	10174	1.63065534150031	1.05208716154658
C19orf53	1.12358754766215e-41	1.39299535627342e-40	1.73705423997417	0.564435798124236	0.934	0.534	1.74906367041199	610	10174	1.39889961573623	1.97222633626568
KATNAL1	1.16592095487252e-41	1.44466534532233e-40	0.263529255016451	1.14434113395783	0.526	0.115	4.57391304347826	610	10174	0.157747522896148	0.312925468546423
CMSS1	1.17274005666606e-41	1.4522969998308e-40	0.311759935169497	1.08209549698901	0.526	0.128	4.109375	610	10174	0.207203593873572	0.389666685996498
LEPROT	1.17970463356578e-41	1.46010012183625e-40	1.03803848768795	-0.648786071987628	0.872	0.594	1.46801346801347	610	10174	1.73337822001501	1.23700210161708
MXD1	1.226661385695e-41	1.51736427507612e-40	0.0771074165946535	-2.74843654077534	0.189	0.202	0.935643564356436	610	10174	0.732004928279855	0.0992755298868206
ALG14	1.26429691048798e-41	1.563040326528e-40	0.277674623540393	1.16427072376335	0.561	0.112	5.00892857142857	610	10174	0.137894555363439	0.324913496228972
C9orf72	1.32268261217419e-41	1.63430396201601e-40	0.0681559493248443	-1.89680883521332	0.205	0.188	1.09042553191489	610	10174	0.381358286427111	0.0828493723681568
SFT2D2	1.38123246947136e-41	1.70528927510234e-40	0.317786508233724	-0.92098610986866	0.569	0.376	1.51329787234043	610	10174	0.708459664989616	0.394272417253845
SKAP2	1.38168262178836e-41	1.70528927510234e-40	0.191976166438775	-1.13555885079169	0.407	0.281	1.44839857651246	610	10174	0.505718142764912	0.242902843030926
PFKFB3	1.47040135190692e-41	1.81376973935335e-40	0.0933311574992013	-1.74597683645773	0.259	0.209	1.23923444976077	610	10174	0.462920945432215	0.114728367796375
WIPF1	1.47282139496593e-41	1.81573712143531e-40	0.297311046003901	-1.1021655315053	0.567	0.379	1.49604221635884	610	10174	0.886059169632608	0.359691828599886
HACD3	1.53585085526936e-41	1.89238151853626e-40	0.705041366695485	0.785552455154398	0.789	0.268	2.94402985074627	610	10174	0.464358477617563	0.846079985919431
TSPAN5	1.58247038089385e-41	1.94873213217403e-40	0.557403220385922	0.95168535019927	0.661	0.176	3.75568181818182	610	10174	0.339003451148756	0.697233723474461
ITGAX	1.70940283870738e-41	2.10386570853438e-40	0.0273055855988829	-3.69839242536543	0.066	0.156	0.423076923076923	610	10174	0.514483829487865	0.036219920341863
COA1	1.77855479959428e-41	2.18775164448696e-40	0.473954085622017	0.87725502089013	0.708	0.208	3.40384615384615	610	10174	0.369697650296793	0.558858593628573
EIF2B3	1.90477734780103e-41	2.34170560422958e-40	0.306782287722597	1.10135318723994	0.574	0.126	4.55555555555556	610	10174	0.177219615309058	0.370836859603989
ECHS1	2.15327105880803e-41	2.64572210609322e-40	1.13303027937011	0.665926248042514	0.879	0.39	2.25384615384615	610	10174	0.764395337308454	1.30596811621203
PAPPA	2.17139248520638e-41	2.66649905298279e-40	0.0635685472689571	2.98346392364239	0.159	0.008	19.875	610	10174	0.0163131394035664	0.0815900554873309
FEZ1	2.20171004614911e-41	2.70222148776115e-40	0.288277533187252	1.23955253924013	0.526	0.099	5.31313131313131	610	10174	0.156881672740781	0.35686512073021
ZNF366	2.21275965088448e-41	2.71426916819196e-40	0.00184492216052234	-4.87099527609679	0.005	0.058	0.0862068965517241	610	10174	0.0580843808258596	0.00224697123285988
IFT20	2.28863216493936e-41	2.80577378393625e-40	0.732972084436263	0.750411707741996	0.805	0.295	2.72881355932203	610	10174	0.52213374023744	0.865742636304678
PPP2R4	2.43013236053245e-41	2.97758868184171e-40	0.50771621519207	0.853513197415627	0.705	0.222	3.17567567567568	610	10174	0.337701442431564	0.613412656602737
ARMCX2	2.4338917784827e-41	2.98053547452924e-40	0.221167584237756	1.3903721104581	0.446	0.075	5.94666666666667	610	10174	0.11504245425479	0.273221338080487
OAS2	2.51876029856993e-41	3.08274967354448e-40	0.0351136364872371	-2.00741769948555	0.092	0.128	0.71875	610	10174	0.175180684361498	0.0444336980942222
PLGRKT	2.55159551242179e-41	3.12120126994741e-40	0.357342194339851	1.00752798576218	0.631	0.151	4.17880794701987	610	10174	0.237928292657867	0.423952824583381
CPD	2.5941850999973e-41	3.17153540614114e-40	0.24140004689947	-1.05285917047466	0.495	0.303	1.63366336633663	610	10174	0.571563576458809	0.291527237112515
SLC6A6	2.63159148497979e-41	3.21548041190812e-40	0.124114725886917	-1.64036660846878	0.285	0.236	1.20762711864407	610	10174	0.53374942680463	0.157621855151353
TNXB	2.9118523081548e-41	3.55595016055797e-40	0.21551349367304	-2.22483668977149	0.305	0.274	1.11313868613139	610	10174	1.41280565464454	0.352775559240348
FUCA2	2.93441596185717e-41	3.5815173409112e-40	0.595149998026675	0.808088388385237	0.756	0.246	3.07317073170732	610	10174	0.377607635504366	0.708848149079679
C2CD4B	3.3983915371077e-41	4.1455102087357e-40	0.0142800304339434	-4.22462325777695	0.031	0.091	0.340659340659341	610	10174	0.302648603401336	0.0217154655137127
DERL2	3.77614399985879e-41	4.60375761002175e-40	0.550175781900505	0.805582825333689	0.743	0.244	3.04508196721311	610	10174	0.396989294070896	0.643279653687003
CIITA	3.87138998601161e-41	4.71726511806044e-40	0.0106553595126655	-4.1177208328167	0.028	0.104	0.269230769230769	610	10174	0.232850848863964	0.0140509998340162
LDLRAD4	4.08820845476464e-41	4.97870034618432e-40	0.0920026544486048	-1.63868619620878	0.238	0.2	1.19	610	10174	0.350682553755037	0.113770231152072
PTK2B	4.20995104912022e-41	5.12412515414489e-40	0.0296679264744966	-2.68085447440397	0.082	0.143	0.573426573426574	610	10174	0.304780077819203	0.038559180100488
CTPS1	4.23551202592398e-41	5.15238682379675e-40	0.200231027518837	1.32459112189622	0.434	0.076	5.71052631578947	610	10174	0.10427959984032	0.241969568330525
LBR	5.43798569312394e-41	6.61150901452405e-40	0.190540856042527	-1.16658946531733	0.367	0.287	1.2787456445993	610	10174	0.548066904100462	0.256330226825762
SFMBT2	5.47475127804108e-41	6.65253322057272e-40	0.0206632983196517	-2.55913191654898	0.069	0.112	0.616071428571429	610	10174	0.189219820310508	0.0253992673495795
CYTH4	5.79511533436877e-41	7.03793090773285e-40	0.0115869414727685	-3.80353840346373	0.031	0.121	0.256198347107438	610	10174	0.293104415767604	0.0156093266237621
RAB3D	6.07199807393309e-41	7.37012628874637e-40	0.0140814903332671	-2.88362855501839	0.043	0.084	0.511904761904762	610	10174	0.09755929339823	0.0183744653675361
TAL1	6.19390090569301e-41	7.51394615935393e-40	0.00304684044178138	-4.77016454650395	0.007	0.058	0.120689655172414	610	10174	0.067480280849513	0.00401987774399535
GLI2	6.29144096232717e-41	7.62806886043921e-40	0.143587563008153	1.7317216168306	0.361	0.04	9.025	610	10174	0.0604972748002575	0.176445764373599
NCF4	6.34599381372322e-41	7.68997466215821e-40	0.0184440705838591	-3.38964427926715	0.038	0.122	0.311475409836066	610	10174	0.277292672120845	0.0270391146183399
MAF	6.60297824517968e-41	7.99515241676309e-40	0.26325847856568	-1.7032049683957	0.403	0.313	1.28753993610224	610	10174	1.1095158632174	0.370219372345301
B3GNT9	6.60510183298886e-41	7.99515241676309e-40	0.114655343415399	2.00124141258776	0.32	0.029	11.0344827586207	610	10174	0.038975612209629	0.135032010950495
TNFRSF10B	6.72203909801477e-41	8.13222607976432e-40	0.11325567276683	-1.37632889696769	0.292	0.192	1.52083333333333	610	10174	0.276258635485167	0.138308728823621
SEMA4D	7.36059919454717e-41	8.89985416896731e-40	0.00992217885149071	-4.07680881208259	0.026	0.118	0.220338983050847	610	10174	0.27656939369546	0.0134963367597576
UBE2A	8.2573843487148e-41	9.97869302459187e-40	0.737973170134153	0.705438330931336	0.815	0.316	2.57911392405063	610	10174	0.530637888200369	0.849434350323743
GFPT2	8.53612260065715e-41	1.03098745307388e-39	0.248207574810992	1.44256902308865	0.448	0.068	6.58823529411765	610	10174	0.125487703588632	0.311097509356908
MRAS	8.82070854358212e-41	1.06477516297349e-39	0.320063221424687	1.08190434328532	0.567	0.132	4.29545454545454	610	10174	0.192427106003472	0.387821940597456
THBS1	9.02637577700013e-41	1.08900452493786e-39	0.626037261875716	-2.02394859897407	0.607	0.41	1.48048780487805	610	10174	4.01018759091749	1.05869034546605
UBA5	9.14854340118722e-41	1.1031388826659e-39	0.318456333193405	1.03393925762107	0.582	0.143	4.06993006993007	610	10174	0.198756391067484	0.378963470620609
MPDU1	1.0795157973536e-40	1.30097615753359e-39	0.383398104218607	0.948226607930711	0.63	0.173	3.64161849710983	610	10174	0.24920801488433	0.457529410120133
RAPGEF3	1.18263630296044e-40	1.42447150973988e-39	0.00784963375861358	-3.41979828039289	0.03	0.078	0.384615384615385	610	10174	0.125457731265526	0.00925864239333231
ZBED3	1.24102686747687e-40	1.49398453204027e-39	0.0468689164959488	-1.93234159862781	0.116	0.131	0.885496183206107	610	10174	0.164888412416246	0.0613663232122036
IL18	1.28527515967678e-40	1.54640596849902e-39	0.00564676279994125	-4.37682546219966	0.023	0.086	0.267441860465116	610	10174	0.166196306742097	0.0064622931236579
NDRG1	1.28720677726159e-40	1.5478837344491e-39	0.258651831709519	-1.03638437997643	0.505	0.327	1.54434250764526	610	10174	0.653798763877048	0.316129686597711
THSD4	1.3669859593872e-40	1.64292151951255e-39	0.0442089720888876	-2.64353587582709	0.11	0.12	0.916666666666667	610	10174	0.261312391210755	0.0604710680531793
MALAT1	1.53292204714826e-40	1.84134730183103e-39	78.8965569604411	-0.84917317643703	0.982	0.985	0.996954314720812	610	10174	244.575061404534	138.406743574624
CKAP2L	1.63991328248804e-40	1.96879059980534e-39	0.110675146751268	2.24902540016167	0.228	0.02	11.4	610	10174	0.0244444969639117	0.146431366982411
METTL1	1.69825465293554e-40	2.03772038672298e-39	0.148958990604217	1.56257049343935	0.367	0.053	6.92452830188679	610	10174	0.0641644124949138	0.178794765415273
CCT8	1.83529597315912e-40	2.20095494198036e-39	1.07851484521709	0.670473787026393	0.877	0.388	2.26030927835052	610	10174	0.804191383232302	1.26142321349013
TBX2	1.83660382030147e-40	2.20132372927855e-39	0.360789754302626	1.74574585536451	0.534	0.059	9.05084745762712	610	10174	0.211565806834656	0.473613059030069
ST3GAL5	1.92951053357751e-40	2.31142127391979e-39	0.0273640182317421	-2.23995756408988	0.087	0.122	0.713114754098361	610	10174	0.185496924475404	0.0332573488346346
RARRES3	1.93702144212876e-40	2.3191563577522e-39	0.0937670610961265	-1.93892281644572	0.19	0.218	0.871559633027523	610	10174	0.512703240819068	0.126562336478903
ZWINT	1.98095760956411e-40	2.37047053594713e-39	0.266800158118352	1.27657829866948	0.443	0.077	5.75324675324675	610	10174	0.114308349895016	0.342868132441172
SPC25	1.9925701880378e-40	2.38307062814999e-39	0.137272335800756	1.91762559529968	0.241	0.028	8.60714285714286	610	10174	0.0441897418909597	0.192114321491603
GAS2L1	2.01946638516306e-40	2.41392597891897e-39	0.39640336673259	0.92920000297314	0.643	0.177	3.63276836158192	610	10174	0.245357563282275	0.476658633261137
EPDR1	2.12978175093642e-40	2.54440701471807e-39	0.232788519474415	1.3364668499207	0.47	0.079	5.94936708860759	610	10174	0.121377101318986	0.284898929658324
ADRBK1	2.24669297254757e-40	2.68262211361269e-39	0.178413294941109	-1.23787056061179	0.41	0.299	1.37123745819398	610	10174	0.648302321445436	0.218930690675873
EIF2S2	2.37823043903488e-40	2.83814203044477e-39	1.42508873672599	0.605695598078597	0.89	0.465	1.91397849462366	610	10174	1.10273883399729	1.66180146664442
MSC-AS1	2.45152184580584e-40	2.92402112405438e-39	0.138572254386678	1.84021300879733	0.328	0.035	9.37142857142857	610	10174	0.0544057567518308	0.174839506365623
LILRB4	2.48393614345256e-40	2.96107794002259e-39	0.00646560073004587	-4.11182078188459	0.016	0.09	0.177777777777778	610	10174	0.173691714184082	0.00826327639435072
LMNB2	2.54853612938105e-40	3.03644212578015e-39	0.294494723614215	1.16685468162303	0.479	0.104	4.60576923076923	610	10174	0.152070706324209	0.388205099419607
STXBP2	2.62361047874212e-40	3.12419762961034e-39	0.0269589055833008	-2.64932250547595	0.082	0.138	0.594202898550725	610	10174	0.290456646066982	0.0331323991406246
RCSD1	2.72941675951013e-40	3.2484340297339e-39	0.0229233068081796	-3.05043576633332	0.048	0.131	0.366412213740458	610	10174	0.280694207983583	0.0306041234304806
GADD45B	2.80515983804692e-40	3.33677553492219e-39	0.822188958873415	-1.41216821162575	0.649	0.525	1.23619047619048	610	10174	3.61619008591931	1.54125190542692
EMB	2.94556160435265e-40	3.50189241844325e-39	0.0177948480715577	-4.0754141802171	0.049	0.159	0.308176100628931	610	10174	0.538138891175887	0.022372696678164
GLRX5	2.97814533618052e-40	3.5387184809929e-39	0.895342991592186	0.684919296419141	0.843	0.345	2.44347826086957	610	10174	0.619431203367987	1.0300576892714
MRC2	3.00230321938267e-40	3.56549836188533e-39	1.41357655339288	1.0993195126157	0.902	0.224	4.02678571428571	610	10174	0.800478483388945	1.71535693516535
DDX3Y	3.02570511963201e-40	3.59135204221263e-39	0.328617510777709	-0.971108678264753	0.587	0.397	1.47858942065491	610	10174	0.926573749278979	0.400858006508806
CPNE5	3.17883306431189e-40	3.76921951334149e-39	0.00532962017098049	-3.75453651102218	0.016	0.068	0.235294117647059	610	10174	0.0971081114762489	0.00657877110787083
SLC7A7	3.17898364844215e-40	3.76921951334149e-39	0.0303853631365893	-2.70301554552518	0.079	0.12	0.658333333333333	610	10174	0.224451756447532	0.0392275582742851
TWF2	3.21109800053779e-40	3.80524623585539e-39	0.83606685773691	0.697141116176173	0.813	0.335	2.42686567164179	610	10174	0.604281148397399	0.992499521354061
LTA4H	3.26645040587226e-40	3.86875713840823e-39	0.0671103621360192	-1.70041688361841	0.172	0.159	1.08176100628931	610	10174	0.235396175190532	0.0874500890708766
PSMD4	3.30012918466716e-40	3.90654345550218e-39	0.992522045798115	0.647974705267124	0.851	0.395	2.15443037974684	610	10174	0.762557663187396	1.151651838061
AHSA1	3.34880406541703e-40	3.96203130449286e-39	0.510388588587002	0.815282075974226	0.707	0.235	3.00851063829787	610	10174	0.378513337612394	0.600117438552072
ARRB1	3.49509408040142e-40	4.13288771269821e-39	0.0383681397590219	-1.86591387581073	0.126	0.129	0.976744186046512	610	10174	0.165945442874745	0.0467514464674277
DMXL2	3.63179895698697e-40	4.29223243004593e-39	0.0737135702784342	-2.0554836176392	0.21	0.197	1.06598984771574	610	10174	0.499322829106428	0.0885816048859211
PCMTD2	3.88718238014897e-40	4.5915907384626e-39	0.108331187603478	-1.39721926727133	0.269	0.205	1.31219512195122	610	10174	0.326846607451402	0.137031098165692
RBFA	3.88942858419878e-40	4.59177926093768e-39	0.413386762930247	0.938056031895325	0.651	0.172	3.78488372093023	610	10174	0.255617099229859	0.49078449200196
ARHGAP24	4.47916188316897e-40	5.28517085260141e-39	0.311339826746432	1.10297200693736	0.546	0.121	4.51239669421488	610	10174	0.186385236691864	0.38573397751488
CDK6	5.17314714035667e-40	6.10076505737883e-39	0.494345132094944	0.878465942111649	0.633	0.215	2.94418604651163	610	10174	0.389431311726983	0.643972182315037
ZNF593	5.20240770102078e-40	6.13198628112819e-39	0.480313462611636	0.876559666651841	0.661	0.202	3.27227722772277	610	10174	0.320069389731161	0.585503431239004
HGF	5.42995434634903e-40	6.39676527546877e-39	0.235222002204935	1.46052442189601	0.346	0.084	4.11904761904762	610	10174	0.16527764728604	0.357991463870893
PRDM1	5.49426208755396e-40	6.46906000528156e-39	0.0291575664415145	-3.2447645529316	0.061	0.153	0.398692810457516	610	10174	0.45295279282847	0.0440509367288336
GNL2	5.5549071088532e-40	6.53696715708147e-39	0.309958223965823	1.05717444769342	0.567	0.132	4.29545454545454	610	10174	0.187072922169649	0.374294559250171
SLC27A3	5.59034553485585e-40	6.57515466809395e-39	0.0835179226009746	-1.51783169398762	0.213	0.172	1.23837209302326	610	10174	0.255754842961457	0.104274472116277
RASSF4	5.93404829665764e-40	6.97567664616709e-39	0.0590853926480779	-2.11046377102878	0.157	0.163	0.96319018404908	610	10174	0.337429148404798	0.0747931018757126
STK4	6.39002035862255e-40	7.50767688264003e-39	0.238077802951272	-1.51026753138171	0.493	0.368	1.33967391304348	610	10174	1.21251182566012	0.292590454935825
TOB1	6.51387589876423e-40	7.64911168773776e-39	0.136707867807455	-1.69686093563977	0.318	0.266	1.19548872180451	610	10174	0.713686497839182	0.174542544736379
ATP5J2	6.88192898641392e-40	8.07699889466798e-39	1.68565608318811	0.578641899857668	0.92	0.513	1.79337231968811	610	10174	1.344691003219	1.96972596956269
MLLT11	7.51057159385256e-40	8.81010866174411e-39	0.113700683382396	1.78993453400771	0.249	0.039	6.38461538461539	610	10174	0.0552505478775933	0.159308698347439
HDGF	7.54904630079892e-40	8.85052279677043e-39	0.810559074046294	0.709670257354339	0.805	0.32	2.515625	610	10174	0.584877749170204	0.968233568374383
UBB	7.79509731768947e-40	9.13412734680908e-39	5.67698463481686	0.432379260585519	0.99	0.806	1.22828784119107	610	10174	4.76662572170089	6.31476950642461
PNMA1	8.2431974677121e-40	9.65406085548017e-39	0.269847079501244	1.104208045797	0.528	0.119	4.43697478991597	610	10174	0.159522146264972	0.329490231041353
SNN	8.55965644786034e-40	1.00193510527455e-38	0.026074310464081	-2.3037133007075	0.077	0.107	0.719626168224299	610	10174	0.14514961595624	0.0336817578482847
HSP90AB1	8.65068924656716e-40	1.01205245911726e-38	7.1622434092876	0.517889436968551	0.975	0.833	1.17046818727491	610	10174	6.35261767869224	8.84994596490082
SDHA	9.18810079677384e-40	1.07435359263446e-38	0.483374837355777	0.82490684531178	0.689	0.227	3.0352422907489	610	10174	0.358066688925604	0.573273037739017
LSM10	1.03906284432493e-39	1.21431847860937e-38	0.51366778777729	0.804991490678044	0.72	0.241	2.98755186721992	610	10174	0.374862251115025	0.601350954743239
NDUFAF3	1.06244061239415e-39	1.24098026095253e-38	0.930301560998167	0.684359431929936	0.841	0.351	2.3960113960114	610	10174	0.673667556339726	1.10510765732143
TRIB1	1.0678911256341e-39	1.2466849926103e-38	0.0520209124816122	-1.99125914406795	0.169	0.15	1.12666666666667	610	10174	0.301671451027601	0.0615770295948783
NUTF2	1.07795651614494e-39	1.25776835070443e-38	0.78583588670601	0.737848061636315	0.816	0.284	2.87323943661972	610	10174	0.502750680212619	0.919721565868942
ARHGEF28	1.1036680748012e-39	1.28708636216615e-38	0.00989691522893876	-3.23128378308173	0.031	0.072	0.430555555555556	610	10174	0.0817655136692866	0.0121071035912991
MAFB	1.13837696583817e-39	1.32686035541498e-38	0.421300276052837	-1.56133416894321	0.397	0.418	0.949760765550239	610	10174	2.17805179660165	0.881819688974618
COLEC12	1.24531727893102e-39	1.45073859397332e-38	0.206515761387359	-1.58083333822317	0.38	0.265	1.43396226415094	610	10174	0.728898837229625	0.273025427336634
EVA1C	1.27181567209249e-39	1.48082411005648e-38	0.0177963616198287	-2.66164743028515	0.054	0.086	0.627906976744186	610	10174	0.0987552782334774	0.0220415641382369
NPL	1.28775992475205e-39	1.49859571148036e-38	0.0294104313424022	-3.03199454056765	0.077	0.132	0.583333333333333	610	10174	0.334719082524722	0.0395981954755975
FGR	1.49115802569925e-39	1.73437756414047e-38	0.00897524994103649	-4.18096310009108	0.023	0.094	0.24468085106383	610	10174	0.190507269972344	0.0123971658696315
C21orf91	1.49763975535079e-39	1.74099632626781e-38	0.0482880423977252	-1.94079754954477	0.152	0.138	1.10144927536232	610	10174	0.226998838439068	0.0572565357542879
TMTC1	1.53188722571917e-39	1.77986854747498e-38	0.0231073685878374	-2.58643455774025	0.061	0.103	0.592233009708738	610	10174	0.157196781905963	0.0302774312217601
SLC25A29	1.62835970649803e-39	1.89095956206837e-38	0.0354349858192635	-2.01745396552064	0.111	0.118	0.940677966101695	610	10174	0.16987785340366	0.042250698951295
PROX1	1.7380213692659e-39	2.01724146899079e-38	0.0103363562608991	-4.1575508236802	0.021	0.086	0.244186046511628	610	10174	0.18289302971319	0.0144305983557271
CCRL2	1.85997226646644e-39	2.15764626757303e-38	0.00889804006249317	-3.47369551377952	0.026	0.079	0.329113924050633	610	10174	0.12027555039249	0.0109799649784858
PIK3R3	1.93277421964886e-39	2.24091830756548e-38	0.0265216901833558	-2.72220527292014	0.082	0.1	0.82	610	10174	0.179341597920839	0.0323964657279748
NAIP	1.95352840058351e-39	2.26378862470988e-38	0.0281813411188443	-2.84741291537851	0.07	0.134	0.522388059701493	610	10174	0.309463217607262	0.0377539159550201
GPR176	2.02117442428751e-39	2.34094549373005e-38	0.156265969244733	1.54304720105201	0.379	0.051	7.43137254901961	610	10174	0.0685016826698882	0.190768255729184
SLC8A1	2.05312479920902e-39	2.37669985962092e-38	0.0431346303905686	-2.34934626803406	0.13	0.154	0.844155844155844	610	10174	0.336801147075667	0.0526843233619551
MYLIP	2.34407999576199e-39	2.71208330109034e-38	0.0932505644169357	-1.66102887127675	0.203	0.192	1.05729166666667	610	10174	0.3498315334055	0.128030896666929
NTRK2	2.43478805666815e-39	2.81555154887227e-38	0.0667360757973625	-2.93873783601867	0.095	0.168	0.56547619047619	610	10174	0.612073631935069	0.10691302506557
C16orf74	2.54635035739699e-39	2.9430139687436e-38	0.0179716520962596	-2.80995548335411	0.061	0.075	0.813333333333333	610	10174	0.112390778302293	0.022728753953167
NDUFA9	2.55733454311204e-39	2.95415768796449e-38	0.53026223731948	0.80923597017037	0.748	0.233	3.21030042918455	610	10174	0.358602262943885	0.619991225134744
CSF2RA	2.64566883317486e-39	3.05459540098877e-38	0.00936250498563829	-4.29491609616475	0.021	0.101	0.207920792079208	610	10174	0.228490668173698	0.0126608120794092
CASC5	3.51453463612972e-39	4.05562921880811e-38	0.206739555671232	1.5739188930162	0.334	0.045	7.42222222222222	610	10174	0.0690618665312586	0.285309410613338
OSBPL1A	3.65836068128783e-39	4.21938601427778e-38	0.150941949014475	-1.23243051537673	0.336	0.247	1.36032388663968	610	10174	0.406902388932833	0.188817847954829
MTHFR	3.8989768504749e-39	4.49454607498956e-38	0.0716648159857249	-1.65114050684322	0.187	0.167	1.11976047904192	610	10174	0.267266734056666	0.0904531966877526
SUSD6	4.2507588248189e-39	4.89749731408193e-38	0.132664837399312	-1.21254326954314	0.333	0.234	1.42307692307692	610	10174	0.384957345443885	0.162823602422841
POLDIP2	4.29813311279312e-39	4.94948808373235e-38	0.390279236772048	0.933893051303857	0.652	0.17	3.83529411764706	610	10174	0.230050017911621	0.458350556562545
WWTR1	4.88057952887879e-39	5.61726114605161e-38	0.531024339039	-1.04074412261235	0.711	0.362	1.96408839779006	610	10174	1.07484254791719	0.653655929136682
IKBKB	5.32007098115689e-39	6.11988928444007e-38	0.0860320842028752	-1.41361740490128	0.257	0.196	1.31122448979592	610	10174	0.325712068489783	0.103734434978005
TSPAN9	5.49079631390779e-39	6.31298138369148e-38	0.0925478093141923	-1.44677924939726	0.243	0.172	1.41279069767442	610	10174	0.245141247499604	0.114562512386589
RNF24	6.84347504227578e-39	7.86409983187053e-38	0.520880087277203	1.05423259298133	0.705	0.158	4.4620253164557	610	10174	0.32366967418988	0.637868228697929
SMC2	6.8770759134621e-39	7.89858729392729e-38	0.428101490467743	0.979243124769035	0.607	0.154	3.94155844155844	610	10174	0.239734451586523	0.55241921879477
SLC35B1	6.92652145745181e-39	7.95122750092251e-38	0.515982489147254	0.818463457316512	0.721	0.224	3.21875	610	10174	0.341944613525317	0.610291113073504
LINC00176	6.98338937068493e-39	8.01232880559398e-38	0.00210173664284818	-4.57478049886567	0.01	0.056	0.178571428571429	610	10174	0.0682344938599824	0.00235857979950466
CHRDL1	7.10858033414012e-39	8.15171541600248e-38	0.0849116086522017	-2.64228532105715	0.143	0.169	0.846153846153846	610	10174	0.56505090593136	0.1301278762862
BNIP2	7.28709784641339e-39	8.35207683375902e-38	0.38546455211474	-0.785112692765795	0.661	0.41	1.61219512195122	610	10174	0.792152906057033	0.452726411495524
RUNX1T1	7.60883160397941e-39	8.71629090458984e-38	0.135432907946303	-1.40454779619094	0.29	0.219	1.32420091324201	610	10174	0.39289568778488	0.17995559591271
WDR1	8.12192675954621e-39	9.29922582052933e-38	1.24350662887033	0.637836346160082	0.831	0.42	1.97857142857143	610	10174	0.977370697591084	1.50021335622145
CCL2	8.15007542426354e-39	9.32660217297678e-38	0.297115747861333	-2.43037866905056	0.38	0.319	1.19122257053292	610	10174	2.83154671773796	0.721111222465477
HSPG2	8.22349292975775e-39	9.40572689252854e-38	1.43331228269107	-1.04907756058259	0.913	0.525	1.73904761904762	610	10174	3.19673287766206	1.75915245714177
ZDHHC14	8.63013542221309e-39	9.86570182344006e-38	0.0279146940623727	-2.17338039937273	0.085	0.107	0.794392523364486	610	10174	0.130144919392988	0.0341714592516903
ARAP3	8.83793088757088e-39	1.00980014076783e-37	0.0309118015745218	-2.03638903090699	0.107	0.112	0.955357142857143	610	10174	0.148138877917995	0.0365453610203803
NFKB1	8.92045023031102e-39	1.01869967705358e-37	0.204420697271557	-1.13744160949363	0.456	0.298	1.53020134228188	610	10174	0.631917416997925	0.246740611272273
CASP4	8.96111203647238e-39	1.02281240391396e-37	0.224885038498727	-0.978670781830141	0.446	0.306	1.45751633986928	610	10174	0.512306995587612	0.281632882922878
SATB1	9.18510798106913e-39	1.04783559477142e-37	0.0731194285601875	-2.30873810942117	0.187	0.212	0.882075471698113	610	10174	0.600207309662106	0.0917637340301409
SCARB1	1.08350094752938e-38	1.23541563996537e-37	0.0131931397905041	-3.14645700297453	0.044	0.092	0.478260869565217	610	10174	0.160828349376417	0.0157823597020515
HTRA1	1.119736920907e-38	1.27607098298703e-37	4.03278367713818	0.897720687467499	0.964	0.484	1.99173553719008	610	10174	2.70253667411188	5.34272334291939
GLRX2	1.18211344318454e-38	1.34645902850512e-37	0.252395903314971	1.13216348462652	0.521	0.111	4.69369369369369	610	10174	0.143370159174174	0.299067082499678
SLC11A1	1.18584391559279e-38	1.35000937436808e-37	0.0296619701552636	-4.28819856549193	0.08	0.179	0.446927374301676	610	10174	0.934766302588665	0.0372071665519448
ODF3B	1.19738063617452e-38	1.36243838054067e-37	0.0943415185793488	-1.5737890628502	0.231	0.194	1.19072164948454	610	10174	0.324136202643449	0.118152572388006
TCF15	1.2630561668169e-38	1.43642449648438e-37	0.00494192617525502	-4.17678650120364	0.016	0.056	0.285714285714286	610	10174	0.060423499595733	0.00601099428208859
YWHAE	1.48185828081105e-38	1.68438911815743e-37	3.08584928877258	0.499287933461332	0.967	0.655	1.4763358778626	610	10174	2.39148853610114	3.50865865036798
CREM	1.4832976808995e-38	1.68515481496512e-37	0.250458333812784	-1.26786225146726	0.526	0.329	1.59878419452888	610	10174	0.873098079910545	0.2985251039961
GRAMD4	1.48787213571795e-38	1.68947957784362e-37	0.0358753454437577	-2.12710406374294	0.1	0.118	0.847457627118644	610	10174	0.179797932012038	0.0472278316756355
SWI5	1.51895856635746e-38	1.72388871641374e-37	0.502450326434261	0.844515453302071	0.728	0.211	3.45023696682464	610	10174	0.323101000302351	0.596951795186639
GPR160	1.54671678500474e-38	1.75448709127909e-37	0.00631453402139437	-3.97205533613628	0.018	0.067	0.26865671641791	610	10174	0.0961184086916836	0.00801710014019177
UGCG	1.64263871903418e-38	1.86233424271336e-37	0.235648504874047	-1.1004142827044	0.459	0.292	1.57191780821918	610	10174	0.560512392465262	0.30357665094359
FLT4	1.76829849776323e-38	2.00376811234695e-37	0.00427560914239722	-4.00686320801337	0.013	0.062	0.209677419354839	610	10174	0.0847527387951852	0.0053828512919623
CREBL2	1.79860880062161e-38	2.03706563388981e-37	0.107608231815103	-1.36705996567061	0.289	0.212	1.36320754716981	610	10174	0.340782384197612	0.131555145641167
KIFAP3	1.9481773040313e-38	2.20532869097288e-37	0.449491653151572	0.930513612820616	0.675	0.182	3.70879120879121	610	10174	0.291064348322297	0.555248440445203
NLRP3	1.95474110762461e-38	2.21162122439008e-37	0.0278602293085923	-4.56549881937958	0.052	0.178	0.292134831460674	610	10174	1.01732153899023	0.042672008703855
CREB3	1.96659333351944e-38	2.22388761035091e-37	0.314079993557056	0.989358370550144	0.598	0.145	4.12413793103448	610	10174	0.194619978237377	0.365589795260194
ST14	2.08622232572666e-38	2.3579562660473e-37	0.00916977958797704	-3.95711953690268	0.021	0.095	0.221052631578947	610	10174	0.199758494743442	0.0117630487306301
TYMS	2.12789285040306e-38	2.4038198185816e-37	0.543012026001084	1.24600759376882	0.475	0.1	4.75	610	10174	0.291848159024998	0.961644554982931
NOTCH3	2.13471844991581e-38	2.41029318670329e-37	1.57212940676374	1.4151248508935	0.915	0.173	5.28901734104046	610	10174	0.899065446255259	1.96102666624902
TPGS2	2.360996536168e-38	2.66441486025195e-37	0.503762909753841	0.850898578645119	0.725	0.201	3.60696517412935	610	10174	0.287596062027567	0.600568302659746
C3AR1	2.49140500130599e-38	2.81014138691643e-37	0.0188336111685063	-3.45292143292132	0.043	0.12	0.358333333333333	610	10174	0.298434965307031	0.0273407117717388
ABCG2	2.52596212501206e-38	2.84765996531841e-37	0.00775273555243006	-3.8854435243265	0.02	0.075	0.266666666666667	610	10174	0.121791522426147	0.0098454071206192
MAP7D1	2.59638313016779e-38	2.92555080196992e-37	0.607553468170545	0.733265712763177	0.746	0.277	2.69314079422383	610	10174	0.469475603569107	0.716860199768263
F3	2.63052785164052e-38	2.96250746689874e-37	0.220900330371705	1.66240109256377	0.343	0.055	6.23636363636364	610	10174	0.124162851375199	0.325920122200136
IGSF6	2.65691460064195e-38	2.99069374433385e-37	0.0342102732241982	-3.75429675584002	0.057	0.146	0.39041095890411	610	10174	0.634349487139408	0.0520118401633393
AURKA	2.76101308993302e-38	3.10628088226309e-37	0.128481525131074	1.77469157043617	0.226	0.033	6.84848484848485	610	10174	0.0571092152908528	0.183168233102629
ACOT9	2.80600313560341e-38	3.1552838529427e-37	0.515710282599453	0.790814772249281	0.707	0.24	2.94583333333333	610	10174	0.390125073899056	0.612044567697316
SLC48A1	2.82829746993515e-38	3.17872901549504e-37	0.0293421175341693	-2.24534158161672	0.095	0.113	0.84070796460177	610	10174	0.162319286717508	0.0359035112021471
WBP2	2.88899611995015e-38	3.24529089411041e-37	0.164825069643585	-1.06190010416804	0.395	0.266	1.48496240601504	610	10174	0.421667226089938	0.196959220922624
EGR1	3.28518493556704e-38	3.68845814755553e-37	1.27866529458258	-1.55913087341041	0.738	0.562	1.31316725978648	610	10174	6.77646176467679	2.30201136063269
DHPS	3.32956346936145e-38	3.73637805745885e-37	0.389710138571457	0.912429469964244	0.654	0.177	3.69491525423729	610	10174	0.272729649926897	0.462811027844237
ZFPL1	3.39528405931908e-38	3.80818659578877e-37	0.300536128779882	1.02167378758957	0.572	0.138	4.14492753623188	610	10174	0.187565657804924	0.356153569059012
PDXK	3.41208428291185e-38	3.8250803224533e-37	0.662536639778237	0.777408639997892	0.751	0.266	2.82330827067669	610	10174	0.504201813578985	0.79374556666222
EPB41L4A	3.60716066465629e-38	4.04170965307669e-37	0.0188517719768493	-2.5218816421132	0.061	0.089	0.685393258426966	610	10174	0.105959192220023	0.0231058500358484
HS3ST1	3.70984893528071e-38	4.15465321474745e-37	0.0103546555571126	-3.43541717945062	0.031	0.085	0.364705882352941	610	10174	0.145843398068217	0.0126853856833839
ATF3	3.83081613650439e-38	4.28794200915136e-37	0.499678128219144	-1.34458734201222	0.518	0.418	1.23923444976077	610	10174	1.87262199778058	0.815304893130658
PPT1	3.89330746341339e-38	4.35567483680097e-37	0.30813454427529	-0.972606056007809	0.584	0.338	1.72781065088757	610	10174	0.652407992369409	0.370541250976487
XAF1	3.98154100495609e-38	4.45212354446462e-37	0.146885022263382	-1.36293657419025	0.33	0.251	1.31474103585657	610	10174	0.534358099698855	0.18727003125921
HSPA8	4.19473341272383e-38	4.68813120774e-37	3.50665117378164	0.548024549033904	0.959	0.674	1.42284866468843	610	10174	2.97215971261466	4.28783400544888
CSGALNACT1	4.60602568362053e-38	5.1451878778555e-37	0.199809507868619	-1.17323139557559	0.366	0.248	1.4758064516129	610	10174	0.465766321127196	0.261269432945905
TMEM126A	5.89657161728015e-38	6.58345788989685e-37	0.517615188063859	0.809078307753651	0.746	0.227	3.2863436123348	610	10174	0.342744781494556	0.608458768865315
SOD1	6.52100935712473e-38	7.27694380896993e-37	2.14308507283397	0.514472041508248	0.948	0.593	1.59865092748735	610	10174	1.82160968345517	2.45324073367191
AIM1	7.52337144752833e-38	8.39124744421229e-37	0.0706944869757589	-1.77913918534585	0.205	0.186	1.10215053763441	610	10174	0.41100921154899	0.0856366660639554
EHD4	7.58050312416788e-38	8.45068651218026e-37	0.183539116185732	-1.10671130004448	0.411	0.253	1.62450592885375	610	10174	0.469565776261928	0.220923741410192
PCNA	7.91129020951515e-38	8.81497986585268e-37	0.5667502441115	0.932825504760816	0.656	0.182	3.6043956043956	610	10174	0.371393909352348	0.766784810101018
TMSB15A	7.9886917750144e-38	8.89671817818658e-37	0.0866130431093679	2.80927308858302	0.149	0.011	13.5454545454545	610	10174	0.0214758300807429	0.12648766925789
BCR	9.27557865397116e-38	1.0324652699003e-36	0.0627880536808056	-1.568143313374	0.197	0.148	1.33108108108108	610	10174	0.196945571670428	0.0746174579814011
STC1	9.80023195920435e-38	1.09031296508721e-36	0.0207566065662619	-4.35280106345003	0.048	0.137	0.35036496350365	610	10174	0.775870192712274	0.0330657619988823
FADD	1.11781032499017e-37	1.24297796926395e-36	0.192559398562952	1.27039799638006	0.449	0.081	5.54320987654321	610	10174	0.0933078839425275	0.226413829930035
GSTT2B	1.1307321691648e-37	1.25671172296165e-36	0.141577216751285	1.69044312387917	0.331	0.041	8.07317073170732	610	10174	0.0604118582670571	0.178670945926302
EDN1	1.18100852321272e-37	1.31192698444317e-36	0.0555460168508997	-3.53071953927576	0.08	0.16	0.5	610	10174	1.0331597805256	0.118290614561513
EFS	1.18299217500453e-37	1.31346749763621e-36	0.152322098952974	1.53077782575403	0.375	0.05	7.5	610	10174	0.073760572515345	0.181287382695732
FNBP1	1.19854526014565e-37	1.33006490140016e-36	0.271729606188005	-1.08310052278811	0.528	0.355	1.48732394366197	610	10174	0.803901734028694	0.3345593677765
IL16	1.26143487145694e-37	1.39914998897587e-36	0.0195239132613678	-2.9998151765112	0.052	0.11	0.472727272727273	610	10174	0.215030388733444	0.0258295951506756
PPL	1.27217898834783e-37	1.41035621247267e-36	0.00682342415195869	-3.5713403449412	0.021	0.075	0.28	610	10174	0.109804937043755	0.00846206423082703
CDC42EP3	1.27666258744552e-37	1.41461414397412e-36	0.130791124639392	-1.28771681137674	0.295	0.22	1.34090909090909	610	10174	0.432280845173573	0.169091370245713
ECM1	1.35144632995062e-37	1.49672511006006e-36	1.02341265084331	0.969398674590827	0.862	0.222	3.88288288288288	610	10174	0.596778244931816	1.2579149678808
TLR1	1.40019535251787e-37	1.5499345536976e-36	0.00488090758339599	-4.79249327466702	0.01	0.066	0.151515151515152	610	10174	0.1052885851572	0.00734153464637956
JAG2	1.44348652378828e-37	1.59705200816918e-36	0.0052619006036223	-4.40196554470611	0.015	0.068	0.220588235294118	610	10174	0.125853713236212	0.00656823738967152
FKBP1A	1.72991981625983e-37	1.91299575259366e-36	2.28888591218797	-0.730747649290113	0.952	0.701	1.35805991440799	610	10174	3.88040673124113	2.72063320448433
IRF2	1.81757810681482e-37	2.0089213369446e-36	0.179970162752666	-1.03644036251852	0.416	0.285	1.45964912280702	610	10174	0.469901211880488	0.218072461258575
PCMTD1	1.85989390707154e-37	2.05428599384171e-36	0.349388390279786	-0.913143311208519	0.587	0.386	1.52072538860104	610	10174	0.769885155292176	0.441390257251173
AXL	1.86048895107085e-37	2.05428599384171e-36	0.943097442078156	0.932739974917643	0.807	0.246	3.28048780487805	610	10174	0.652780531463428	1.19868111950732
RPS29	1.98794461676358e-37	2.19391721346536e-36	9.42496597396375	-0.586223173740493	0.99	0.936	1.05769230769231	610	10174	16.0550800844771	10.4278341700437
WWP1	2.07874069657706e-37	2.29297081548244e-36	0.19863900030645	-1.05960384879296	0.462	0.283	1.63250883392226	610	10174	0.524659039433542	0.238024677537654
SLC31A2	2.21874224064658e-37	2.44617443625594e-36	0.0596460034394373	-2.01715202527445	0.184	0.159	1.15723270440252	610	10174	0.325035349541371	0.0733674282969474
DKC1	2.23803293525525e-37	2.46620694908498e-36	0.465216340146095	0.846563496572195	0.657	0.198	3.31818181818182	610	10174	0.342958138475307	0.566677264522445
SLC46A3	2.27649741598467e-37	2.50733744425218e-36	0.0113874847747251	-3.01742284246895	0.043	0.088	0.488636363636364	610	10174	0.137440669193387	0.0132338161106256
SGK3	2.3571831518809e-37	2.59490607505208e-36	0.0441357046657038	-1.84269782231592	0.139	0.138	1.00724637681159	610	10174	0.210977916340827	0.0527751695392391
[truncated: 20,011 more rows]
