# Supplementary material for: Single-Cell Transcriptome Analysis Reveals Mesenchymal Stem Cells in Cavernous Hemangioma
Source: Front Cell Dev Biol. 2022 Jul 5;10:916045. doi: 10.3389/fcell.2022.916045 (PMC9294370; doi:10.3389/fcell.2022.916045)
Supplement: Supplementary file 3 [file DataSheet2.ZIP › s2/NKC.csv]

	pvalue	padj	geometricMean_1	log2FoldChange	pct.1	pct.2	p1_p2	n_1	n_2	baseMean	arithmeticMean_1
XCL1	1.48344465694952e-134	2.31506373163542e-130	2.43432307080326	8.95957900536124	0.532	0.004	133	201	10583	0.167431954826361	7.95997747107028
TNFRSF18	1.37679338111844e-114	1.07431187528672e-110	3.06228365209837	7.13578546296829	0.687	0.023	29.8695652173913	201	10583	0.192289088033064	6.02612596518149
SPINK2	6.36028650015678e-113	3.30862103738156e-109	0.416984064505336	8.61742529199256	0.209	0.002	104.5	201	10583	0.0238499729185797	1.09652868793277
XCL2	1.55837585815401e-107	6.08000341058787e-104	3.64783592067476	8.41226099231774	0.647	0.007	92.4285714285714	201	10583	0.206722301848668	9.06264376030829
KLRF1	1.98039994350462e-98	6.18122430366661e-95	0.565117460195509	7.2238400615328	0.269	0.007	38.4285714285714	201	10583	0.0389712754311089	1.43233324794456
CTSW	4.10400495887815e-98	1.06745168980421e-94	4.32808202673085	6.99623879349752	0.791	0.027	29.2962962962963	201	10583	0.250145995886488	7.1557327556825
ZFP36L2	1.00346833575027e-94	2.23716097824553e-91	17.2714049848988	2.26420972700514	0.95	0.754	1.25994694960212	201	10583	6.38794204279748	26.7665537333728
SH2D1B	1.96874750532463e-87	3.84053419601202e-84	0.356595817884448	8.35689935629868	0.219	0.002	109.5	201	10583	0.0180934133837766	0.742701114871164
IL2RB	6.10768553150228e-82	1.0590726711625e-78	1.72380271359344	6.62664703580764	0.517	0.026	19.8846153846154	201	10583	0.155942908087232	3.65809120428064
KIR2DL4	1.7889836453732e-80	2.79188787696941e-77	0.274981490216493	8.90925634693529	0.154	0.001	154	201	10583	0.0152896076943787	0.717189140802302
SOCS1	2.11388809965115e-78	2.99903069846872e-75	1.84225604654235	4.2908897581976	0.572	0.117	4.88888888888889	201	10583	0.346681114161676	3.67789913960526
CAPN12	2.83566806446456e-78	3.68778631783616e-75	0.435436220960812	5.86668895635108	0.254	0.015	16.9333333333333	201	10583	0.0399335808935891	0.902629871444041
TSC22D3	1.32517014977523e-76	1.59081579672248e-73	11.3194391957035	2.09969416429613	0.925	0.746	1.23994638069705	201	10583	5.07531879351329	18.2982818482453
HOPX	7.44441350705358e-72	8.29839408507702e-69	2.4318937253902	5.41583402662159	0.637	0.054	11.7962962962963	201	10583	0.251510828473175	4.60457695136991
FXYD5	1.51357353831017e-70	1.5747219092579e-67	3.44432067329061	1.85154671060443	0.746	0.566	1.31802120141343	201	10583	1.73842517700679	5.80151720344022
MATK	3.56943467772165e-63	3.48153734878275e-60	0.982713486859867	5.7307562060942	0.433	0.025	17.32	201	10583	0.0977816782797042	1.93680658641295
ICAM3	1.68568865756219e-62	1.54746218764209e-59	1.20494195490061	3.18117566848338	0.517	0.164	3.15243902439024	201	10583	0.330105447105043	2.10794452507602
CCND2	1.12688979987221e-61	9.77013456489207e-59	1.58946872274547	3.2606494725596	0.552	0.182	3.03296703296703	201	10583	0.41166690906432	3.05267128669579
ID2	5.80933643410848e-61	4.77160549424721e-58	3.41873569273889	2.74979838013822	0.711	0.357	1.99159663865546	201	10583	1.24512643242685	6.52559534334519
CD52	2.03312746482556e-59	1.58644936080339e-56	5.12596869341684	3.16136716318427	0.746	0.331	2.25377643504532	201	10583	1.67130859079236	9.85239317390394
SYTL3	8.01867273884132e-59	5.95901936963608e-56	1.2287120491577	4.82348132454336	0.507	0.062	8.17741935483871	201	10583	0.203967430288696	2.23341004322964
CMC1	3.95905771383304e-58	2.80841157645811e-55	0.811430310195516	2.65255479869619	0.328	0.233	1.40772532188841	201	10583	0.375589931752971	2.05303704142616
B2M	2.23991653248992e-55	1.51983206113208e-52	122.725726100981	0.959381876441269	1	0.993	1.00704934541793	201	10583	71.988429915148	136.949806033222
NCAM1	5.26934361879014e-55	3.42639068811829e-52	0.373331380839735	6.04018468571967	0.199	0.01	19.9	201	10583	0.0321837128636061	0.935855533401375
JUND	9.68884604738471e-54	6.04816525661943e-51	14.4693752148939	1.3737312863045	0.92	0.865	1.0635838150289	201	10583	9.16321282892547	22.7949888325952
PRF1	9.7115733202099e-53	5.8291851244306e-50	1.76508345146856	6.91477938469884	0.473	0.021	22.5238095238095	201	10583	0.191925074513254	5.07250367095605
CD7	2.14938916784267e-52	1.24234693901306e-49	2.89369324126643	5.73612396707	0.692	0.055	12.5818181818182	201	10583	0.35144515130042	5.14974076155313
BTG1	5.03629716187762e-52	2.80701619672365e-49	16.1417348594482	1.71882296071391	0.95	0.802	1.18453865336658	201	10583	7.74871907528556	22.359801204106
MARCKS	5.46778698681347e-52	2.94242357642107e-49	0.288539242683339	-3.36081394852757	0.169	0.727	0.232462173314993	201	10583	5.74469706034437	0.665037848178014
TTLL10	7.68655969376828e-52	3.99854835269826e-49	0.270545780614083	6.70155567373304	0.164	0.005	32.8	201	10583	0.0184179062508626	0.590396383663159
IFITM2	1.15644386736487e-51	5.82176225616006e-49	5.75287186105806	1.56395039238607	0.876	0.699	1.25321888412017	201	10583	3.29319508124531	8.52735387538265
CST3	1.3516146523915e-51	6.59165570788178e-49	0.725262275081881	-3.4906568841973	0.343	0.831	0.412755716004814	201	10583	14.7035794235837	1.60411267765528
KRT81	3.01062468941391e-51	1.42375178493919e-48	0.175176228641748	8.63710488285982	0.104	0.001	104	201	10583	0.00836382590971787	0.423679465898663
VIM	4.98007517372292e-51	2.28585450473882e-48	13.6202460905715	-1.41270810515486	0.93	0.972	0.95679012345679	201	10583	53.9275983361398	20.8742059981767
ANXA2	2.73562361372201e-50	1.21977548902131e-47	1.11370085099035	-2.07269104914036	0.443	0.822	0.538929440389294	201	10583	8.74578539313339	2.2108182789919
RAC2	4.49930199187715e-50	1.95044741347874e-47	1.72794516764196	3.74815600851237	0.602	0.136	4.42647058823529	201	10583	0.423579831012365	2.94086756706533
MCTP2	8.75088706508021e-48	3.6909822577741e-45	0.519974944162263	5.79174319165483	0.289	0.016	18.0625	201	10583	0.0621702149379488	1.01047526525202
NKG7	1.44104778762e-47	5.91815572989413e-45	4.24084574321176	5.9486215451367	0.582	0.059	9.86440677966102	201	10583	0.733142465774052	13.7837742767326
STK4	2.38643644522304e-47	9.54941722157713e-45	2.69942346238779	2.63825048734556	0.687	0.369	1.86178861788618	201	10583	1.21251182566012	4.79638521020937
CRTAM	3.34927844034173e-47	1.30672098349933e-44	0.346679108228148	5.98775602556325	0.199	0.011	18.0909090909091	201	10583	0.0389453798691791	0.861326048865821
EVL	1.14447179120651e-46	4.35625043257777e-44	1.61206348899922	2.38788109649918	0.587	0.306	1.91830065359477	201	10583	0.715438271802939	2.80656238265692
LAPTM4A	1.56752862901661e-46	5.82448852010314e-44	0.467853400567993	-2.43968856674321	0.284	0.782	0.363171355498721	201	10583	5.06116690292905	0.948716459010354
NFKB1	1.96865588418641e-46	7.14484737874725e-44	1.23808315438673	2.32263181900087	0.468	0.304	1.53947368421053	201	10583	0.631917416997925	2.54988801668232
GNLY	1.67982890689179e-45	5.95804770930755e-43	8.51912984177679	7.82952904106292	0.617	0.02	30.85	201	10583	1.06770882246285	42.2353305307432
YBX3	2.34172856381443e-45	8.12111465930843e-43	0.18127371055663	-2.60964936664631	0.119	0.694	0.171469740634006	201	10583	3.0962929853477	0.403629885352787
KLRB1	1.36216498829034e-44	4.62129278418676e-42	14.7697089333166	6.92206117478346	0.92	0.031	29.6774193548387	201	10583	0.914082079513656	24.2427341961826
LGALS3	1.43749854389559e-44	4.77310686724139e-42	0.298799696979506	-2.8776959167217	0.179	0.73	0.245205479452055	201	10583	4.47279318698799	0.73171045354505
CD9	2.16475249875829e-44	7.03815156158788e-42	0.177059785528383	-3.52808839349448	0.104	0.723	0.143845089903181	201	10583	6.08407485265967	0.452861013308723
FTL	4.66225440979702e-44	1.48488045549576e-41	14.1548965755787	-2.71908682046247	0.985	0.993	0.991943605236657	201	10583	116.69829926679	19.0835807847146
TIMP2	6.39111395619891e-44	1.9947944880088e-41	0.143777058116327	-3.60113745812609	0.1	0.708	0.141242937853107	201	10583	3.9548315102749	0.323735063048292
ADGRE5	8.65385740815901e-44	2.64808036689666e-41	1.83525067545311	2.76030346268349	0.587	0.268	2.19029850746269	201	10583	0.76094445474902	3.42247051923737
ANXA5	1.13757592460649e-43	3.41404036142479e-41	0.609492827407562	-2.04790564908683	0.323	0.76	0.425	201	10583	4.35260027933005	1.2009628148056
DDIT4	1.92958984863694e-43	5.68173192034494e-41	4.20160854765757	2.18293226313602	0.766	0.451	1.69844789356984	201	10583	1.73539602812464	7.26353242723909
PIK3R1	2.30112454467629e-43	6.65024993411448e-41	2.06313270381965	2.06226092938712	0.592	0.439	1.34851936218679	201	10583	1.25630229504796	4.30037791472176
SLFN5	2.37547887717349e-43	6.74031333766718e-41	1.24828591303069	2.30850586838326	0.483	0.292	1.6541095890411	201	10583	0.609647738490273	2.49490081793696
TNFAIP3	2.64581447632258e-43	7.3733179852661e-41	10.4235443265464	2.51220577390949	0.866	0.491	1.76374745417515	201	10583	4.55901247660837	19.2537293284784
TRDC	8.01492448497132e-43	2.19440195635899e-40	3.52596747961795	6.61635098985506	0.701	0.021	33.3809523809524	201	10583	0.268071196701318	6.51669557343405
BRI3	2.15133928570014e-42	5.78858636079939e-40	0.474374717015742	-2.16521741151237	0.269	0.75	0.358666666666667	201	10583	3.62724289392833	0.964744916022726
ARHGAP9	3.61500161268885e-42	9.56198562163089e-40	0.77502688098861	4.34552805455006	0.373	0.063	5.92063492063492	201	10583	0.179345768750699	1.6248220438692
PTPN7	8.49176632243137e-42	2.2087084204644e-39	0.865648905464755	3.97834601968754	0.403	0.078	5.16666666666667	201	10583	0.210862952439438	1.84588714996016
ETS1	2.1230758087307e-41	5.43159361820514e-39	2.46237458278634	2.15696067276365	0.692	0.375	1.84533333333333	201	10583	1.16971924763728	3.9795718539974
APOBEC3G	1.87519784367034e-40	4.7200544432773e-38	0.663591178447926	3.75936017431083	0.323	0.087	3.71264367816092	201	10583	0.204636431770422	1.5160227937814
S100A6	3.07978328056097e-40	7.62906315498959e-38	7.06142694822836	-1.44762951813652	0.866	0.952	0.909663865546218	201	10583	29.9454769916372	11.6074106322116
LIMD2	3.91522338068213e-39	9.54702751233208e-37	1.67418509771679	2.87806110468651	0.592	0.23	2.57391304347826	201	10583	0.64415852588084	2.93934547220211
IL2RG	5.35972604067099e-39	1.28682899370325e-36	1.48485921652314	4.60425663783063	0.562	0.069	8.14492753623188	201	10583	0.274657160001268	2.63796385686988
PTMS	6.38800769885476e-39	1.51047345679284e-36	0.3523117300746	-2.0858253789803	0.189	0.72	0.2625	201	10583	4.02447193533848	0.886694781809148
MMP25-AS1	7.74434533713802e-39	1.80385452733397e-36	0.369127565445825	3.96075766530193	0.219	0.045	4.86666666666667	201	10583	0.0821662716810826	0.764052524247502
GRN	8.20388536250035e-39	1.88279169069383e-36	0.141211666189815	-3.40115164939485	0.104	0.687	0.151382823871907	201	10583	3.34721774894657	0.294455752969593
IFITM3	2.17407525737347e-38	4.91719108211164e-36	0.815223621774035	-2.1055404909198	0.378	0.781	0.483994878361076	201	10583	7.1251003263679	1.67358921530603
LINC00996	2.88784267435827e-38	6.43823896800502e-36	0.304727176399136	5.88384703439588	0.169	0.009	18.7777777777778	201	10583	0.0288793042062575	0.735703734287162
CD59	3.67658175208404e-38	8.08123025676388e-36	0.172296240263436	-3.10270245219274	0.124	0.654	0.18960244648318	201	10583	3.25423792220779	0.35123058554436
ACAP1	5.29434590101984e-38	1.14754947404605e-35	1.50990252783226	4.42489236676917	0.572	0.081	7.06172839506173	201	10583	0.318092164721814	2.59406130024004
SLC9A3R1	6.07341888372635e-38	1.29838048081416e-35	0.601997365574303	3.29917377318929	0.328	0.103	3.18446601941748	201	10583	0.205343966613277	1.20310598739575
KLRD1	3.16839539017674e-37	6.68188898095921e-35	3.25690612822295	6.56376248717381	0.522	0.031	16.8387096774194	201	10583	0.429131304862998	9.48630723787389
HLA-A	3.38689061796568e-37	7.04744199786299e-35	14.8808505337419	1.00426707076975	0.96	0.906	1.05960264900662	201	10583	10.1289194657525	19.4181205558997
RUNX3	4.29279086386786e-37	8.81490713441076e-35	1.31977642354309	3.89366423444876	0.473	0.109	4.3394495412844	201	10583	0.377545091579761	2.79414025366443
TNFRSF4	5.54834164298446e-37	1.1245119439015e-34	0.944169988979103	4.07231514185491	0.383	0.057	6.71929824561404	201	10583	0.16900111521827	2.17200870089566
SPARC	7.7427546045762e-37	1.54914651742328e-34	0.401725918256197	-4.31088739892796	0.244	0.708	0.344632768361582	201	10583	15.195311814337	0.82732001693938
GPR65	1.44411604036632e-36	2.85276897796921e-34	1.11296723824329	3.78705234929148	0.468	0.097	4.82474226804124	201	10583	0.288456974338859	2.16974015597448
SLC38A1	2.12606000997255e-36	4.14741156445395e-34	1.14231601356912	2.75938081070581	0.478	0.177	2.70056497175141	201	10583	0.433316251995391	2.08897598785855
PPP1R2	3.20361691165463e-36	6.17230191645459e-34	1.2240320690333	1.78826064904109	0.468	0.398	1.17587939698492	201	10583	0.836112438275198	2.67710794701399
PMP22	3.69975508235647e-36	7.04126558722623e-34	0.0543540304561325	-4.08135759942747	0.04	0.597	0.0670016750418761	201	10583	2.31107725744405	0.114858381304152
NRP1	1.40017690625672e-35	2.63266997578823e-33	0.0306426680401206	-4.46245937636903	0.025	0.542	0.0461254612546125	201	10583	1.66477450713714	0.0650536694315955
CASP8	1.77108072565039e-35	3.29041497672618e-33	0.778122239484349	3.588596264886	0.393	0.101	3.89108910891089	201	10583	0.252012488082562	1.46432832130375
SLFN13	2.16254006404184e-35	3.97042355758083e-33	0.304388686115987	4.3509870080851	0.184	0.029	6.3448275862069	201	10583	0.0573371923585895	0.700465463588321
AKNA	1.26685444579055e-34	2.29889889314039e-32	1.05713235031428	3.15943267915405	0.438	0.163	2.68711656441718	201	10583	0.427520522911011	2.164838032723
RBM39	1.83463416345732e-34	3.29095410976034e-32	2.90326655547248	1.17936693492006	0.726	0.688	1.05523255813953	201	10583	2.30932629387391	4.79159222521279
CYLD	2.03179432004401e-34	3.6032025180235e-32	0.972583378501165	2.31525672509262	0.443	0.259	1.71042471042471	201	10583	0.522635038789217	1.83535372406454
BIRC3	2.60594675181591e-34	4.56948370885833e-32	1.35434558793379	3.67083436383038	0.428	0.131	3.26717557251908	201	10583	0.512434172676763	3.81144658680195
RPS6KA3	2.74543641601203e-34	4.76058674536487e-32	1.21016848639351	1.79783645128731	0.483	0.379	1.27440633245383	201	10583	0.775100683579078	2.39275755508246
PTRF	4.02547505045995e-34	6.90346853159099e-32	0.179121796567751	-3.23677538421436	0.119	0.612	0.194444444444444	201	10583	3.77961443814752	0.403459434758025
REL	8.3694149224304e-34	1.41970749216792e-31	2.16759056647115	2.25335611794485	0.602	0.367	1.64032697547684	201	10583	1.24500984829212	4.53570738141865
CNOT6L	8.68928084744835e-34	1.45811738607827e-31	1.22855117843616	2.19109329736595	0.478	0.315	1.51746031746032	201	10583	0.750367372011441	2.46463321712409
FN1	4.07776616564419e-33	6.72638746894509e-31	0.422586614479829	-4.03236563785649	0.244	0.697	0.350071736011478	201	10583	12.8376021945437	0.888806162594202
LTB	4.09462264225159e-33	6.72638746894509e-31	2.2738111751869	4.97654753937255	0.512	0.078	6.56410256410256	201	10583	0.661526894032712	7.69026586147384
HCST	7.49806578944708e-33	1.21890431989699e-30	3.76627848144358	2.98752349715173	0.766	0.246	3.11382113821138	201	10583	1.25204792071856	6.48229832543106
RARRES3	8.26049530545448e-33	1.32900298697858e-30	0.994366857623485	2.71806860130886	0.398	0.213	1.86854460093897	201	10583	0.512703240819068	2.2008988727745
GATA3	9.00514868672827e-33	1.43402398372532e-30	0.872697997210248	5.90062355544979	0.368	0.021	17.5238095238095	201	10583	0.113990330331321	2.03019746154509
RORA	1.02824130023273e-32	1.62088219509413e-30	1.18580793047622	2.21811413388151	0.433	0.285	1.51929824561404	201	10583	0.710212020570022	2.89858250609614
PIP4K2A	1.2174542384739e-32	1.89995908456236e-30	0.913976846027138	2.07658234769337	0.443	0.274	1.61678832116788	201	10583	0.50062525618173	1.64076568655587
KRT86	2.49610841448141e-32	3.85685820954425e-30	0.109618662687712	7.20776124168748	0.08	0.002	40	201	10583	0.00709524321467577	0.258474552993961
DOCK8	3.28382100366858e-32	5.02424613561293e-30	1.16279272653234	2.86853671607572	0.498	0.187	2.66310160427807	201	10583	0.478619546303346	2.11540594709043
B3GNT7	3.74103436502203e-32	5.66821187383824e-30	0.27258187959716	4.04197940926382	0.169	0.034	4.97058823529412	201	10583	0.0507684865818223	0.616676798937746
CAV1	7.1133310863989e-32	1.06741004744559e-29	0.286134315393505	-3.581472452683	0.169	0.656	0.257621951219512	201	10583	8.50938371147637	0.636510644155591
NFIC	1.14754104559227e-31	1.70557386262029e-29	0.107981829627588	-2.72778656039807	0.085	0.563	0.150976909413854	201	10583	1.54853237523954	0.216216800591813
CD69	1.18929629175498e-31	1.75095829520077e-29	5.18022175506539	5.11985556013387	0.781	0.097	8.05154639175258	201	10583	1.31489272810375	12.8403752025938
FAM107B	1.40235260502712e-31	2.04533782748161e-29	1.87231128032081	1.95393950772612	0.587	0.407	1.44226044226044	201	10583	1.18543924267166	3.64277207513455
BCL2	4.70200355823358e-31	6.79439514164753e-29	0.840186898816988	3.39012092714761	0.408	0.114	3.57894736842105	201	10583	0.298579669032439	1.67251235517271
CORO1A	6.13864540124173e-31	8.78896331484206e-29	2.64115529605267	2.94538694739232	0.687	0.228	3.01315789473684	201	10583	0.950521857468848	4.56014195729091
COL3A1	7.25194366133378e-31	1.02367029232725e-28	0.919016196415039	-4.59745700376613	0.413	0.706	0.584985835694051	201	10583	37.8446448861629	1.87205513380178
CALD1	7.28100746176627e-31	1.02367029232725e-28	0.137160849495446	-4.05581010310206	0.095	0.621	0.152979066022544	201	10583	6.59896760487935	0.3171311623424
TNFSF14	1.44500177050691e-30	2.01345514558311e-28	0.283438657470401	6.04016341815986	0.174	0.009	19.3333333333333	201	10583	0.0350160368151782	0.6725139700677
PSAP	2.69861061799034e-30	3.72694843401392e-28	0.792328165782291	-2.48042122075245	0.398	0.821	0.484774665042631	201	10583	8.52115798289415	1.47000657082786
MBP	2.77014832828414e-30	3.79218726414055e-28	1.36379102319721	2.86317611673978	0.527	0.199	2.64824120603015	201	10583	0.567432891120788	2.52438449946845
DUSP10	3.36398926465951e-30	4.56507969254577e-28	0.414683195574435	3.17255661611523	0.234	0.082	2.85365853658537	201	10583	0.148366061692367	0.890943837677915
APLP2	4.28852606052889e-30	5.7695463535012e-28	0.370217850200067	-2.06563442204385	0.229	0.692	0.330924855491329	201	10583	3.06093142592427	0.764567181576272
CDC42SE1	5.1929523973312e-30	6.92659958228639e-28	0.93986360599598	1.97960331171523	0.433	0.3	1.44333333333333	201	10583	0.588265109805912	1.81567556666595
RNF19A	5.9315148023085e-30	7.84467966142597e-28	1.00558575493594	1.91528682412522	0.428	0.329	1.30091185410334	201	10583	0.678892532240372	2.01957835356087
PTGDR	7.63301504547711e-30	1.00101540167828e-27	0.336655315196521	3.82721379435939	0.209	0.037	5.64864864864865	201	10583	0.0559034080861352	0.680977780885924
LAMC1	8.2712284978298e-30	1.07567326614277e-27	0.0503759680150457	-3.88194680086249	0.04	0.478	0.0836820083682008	201	10583	1.32460618201051	0.137701116450166
IL18R1	8.82473742647798e-30	1.13674003291158e-27	0.436728834013905	4.85795564637096	0.249	0.027	9.22222222222222	201	10583	0.0873538809136917	0.928473750919371
IGFBP7	8.88647212708015e-30	1.13674003291158e-27	0.505706455781722	-3.17238148129826	0.259	0.689	0.375907111756168	201	10583	13.1116642196449	1.23344509709161
CTNNA1	9.54104537624578e-30	1.21054922066416e-27	0.0365434726887006	-3.63705878317797	0.035	0.486	0.0720164609053498	201	10583	0.986190844107731	0.0685500573976947
DSTN	1.31467736367559e-29	1.65458507560656e-27	0.62064985466648	-2.08417353883975	0.308	0.728	0.423076923076923	201	10583	5.11309740911126	1.36711895890196
CCL4	2.08942143742397e-29	2.60860087619508e-27	4.23554322700438	3.52306293644556	0.443	0.221	2.00452488687783	201	10583	5.45807903804021	42.5514193807754
IL6ST	2.4266227872025e-29	3.00554565214938e-27	0.0631987486393493	-3.51617585457408	0.05	0.549	0.0910746812386157	201	10583	1.73268542593907	0.131698783332767
C1orf56	3.53879420017802e-29	4.34853718802978e-27	0.708864773354762	2.40129719336324	0.368	0.191	1.92670157068063	201	10583	0.34343134515701	1.41593810649135
TIMP1	6.02244843808772e-29	7.34268205662476e-27	1.48651018634723	-2.47863195088392	0.537	0.831	0.646209386281589	201	10583	15.6110923442245	3.061758360961
NCR1	7.34208705237213e-29	8.88221787126508e-27	0.109665630875504	7.79026342599672	0.08	0.001	80	201	10583	0.00614474417023205	0.227708456828241
NFIB	7.74314433444339e-29	9.29534696025566e-27	0.0475049941100916	-4.52951194063804	0.04	0.53	0.0754716981132075	201	10583	2.49703137641666	0.096974562789306
APP	9.33812384027232e-29	1.11244855459e-26	0.14289409022753	-2.80090900787211	0.1	0.604	0.165562913907285	201	10583	2.40537287450401	0.317794578750727
ATM	1.08702161849611e-28	1.28515601350381e-26	1.10522546556379	2.08942974080882	0.468	0.304	1.53947368421053	201	10583	0.671238541827738	2.12035638373415
EMP1	1.22255537580455e-28	1.43452625524856e-26	0.172156529154792	-3.1264258594555	0.109	0.583	0.18696397941681	201	10583	3.01622890425773	0.427109998377887
KLRC2	1.82844217064267e-28	2.12945287425742e-26	0.279265199046844	7.10046146360218	0.164	0.003	54.6666666666667	201	10583	0.0251567575121855	0.676820114956322
KIR2DL1	1.95361032587786e-28	NA	0.0768716347090774	9.12324666655084	0.05	0	Inf	201	10583	0.00470787530543331	0.203304881589277
HLA-F	2.17167702766392e-28	2.50149713091267e-26	1.36176547213342	1.88688305807292	0.527	0.379	1.39050131926121	201	10583	0.905093118263276	2.47553884044511
PRDX1	2.17995392672128e-28	2.50149713091267e-26	0.544716190876434	-1.71095780484775	0.299	0.734	0.407356948228883	201	10583	3.65756299634597	1.10166096440641
RAB37	4.00258988032421e-28	4.55944654542625e-26	0.348106605358296	5.55274782046553	0.219	0.014	15.6428571428571	201	10583	0.0515726456026526	0.717041887318608
CD151	5.76319067585107e-28	6.51741693386463e-26	0.134176841698814	-2.67134011957814	0.104	0.568	0.183098591549296	201	10583	1.81011379277264	0.275503051654853
COL1A1	8.16336700930713e-28	9.1652881688667e-26	1.28838270646166	-4.44060467698097	0.532	0.711	0.748241912798875	201	10583	43.0877597064912	2.33616084497358
CCND3	1.23554314585887e-27	1.37727759530525e-25	0.738400410102515	1.99913843812398	0.373	0.242	1.54132231404959	201	10583	0.426165364538921	1.43380562976471
PLAC8	2.53699813189956e-27	2.8079711238599e-25	1.74195996797884	4.68886980137745	0.577	0.049	11.7755102040816	201	10583	0.271583716103683	3.24793436914789
GNAS	3.27964002833885e-27	3.60437058325747e-25	2.22587593538498	-0.933127819567827	0.677	0.86	0.787209302325582	201	10583	6.49590567958234	3.54869674941256
PDE4D	6.8320576054682e-27	7.45602034901655e-25	0.611920757587369	2.55856410593147	0.308	0.153	2.01307189542484	201	10583	0.292164198034969	1.48170956234341
COL1A2	7.03973517548933e-27	7.62931299643657e-25	1.65442353863255	-3.7872257480814	0.557	0.76	0.732894736842105	201	10583	35.4412723167436	3.31688832304584
HSH2D	1.14991326601423e-26	1.23762389168401e-24	0.400979520407883	5.28805445917054	0.229	0.017	13.4705882352941	201	10583	0.0601820611170675	0.834429997925514
STK17B	1.52127202419513e-26	1.62609391846501e-24	2.23625061077493	2.22212771854622	0.637	0.337	1.89020771513353	201	10583	1.23545952866725	3.973692928439
LAT2	1.90654198804595e-26	2.02404722894185e-24	0.607652686044119	3.59586492543841	0.323	0.073	4.42465753424658	201	10583	0.184085382906041	1.1881326692403
TXK	2.48821808969364e-26	2.6237251018756e-24	0.811343389589546	5.71039369807316	0.378	0.022	17.1818181818182	201	10583	0.119883208403662	1.62524098893609
FCGRT	2.76229942004007e-26	2.89318421135203e-24	0.176234557735292	-3.17793536811776	0.1	0.667	0.149925037481259	201	10583	3.47927506977936	0.440130967362647
BHLHE40	4.10679773550885e-26	4.26456936303646e-24	1.56211068157935	1.78579553816802	0.542	0.363	1.4931129476584	201	10583	0.927104288774565	3.04644591193788
PFN1	4.1262974100891e-26	4.26456936303646e-24	7.88272903457248	0.96132730319656	0.891	0.813	1.09594095940959	201	10583	5.90509628383457	11.3505421919743
NPC2	4.25397442843203e-26	4.36760032434936e-24	0.348167554685305	-2.49592508302649	0.214	0.707	0.302687411598303	201	10583	4.04487871174858	0.734852809599218
SRGAP3	4.63559192961379e-26	4.72830376820607e-24	0.365659269282107	3.47591284202798	0.209	0.056	3.73214285714286	201	10583	0.101521331214802	0.817292996543452
MB	5.72327102139194e-26	5.79982906232744e-24	0.0909062042126125	6.17279670321794	0.05	0.004	12.5	201	10583	0.00881919765435009	0.280946848774839
FMNL1	6.02119086634829e-26	6.06236804259557e-24	1.07780364493344	2.72059024168624	0.468	0.189	2.47619047619048	201	10583	0.496258866198289	2.0309063783164
DPYSL2	1.08486337846706e-25	1.08528063361262e-23	0.151069837940285	-2.30695736411711	0.114	0.569	0.200351493848858	201	10583	1.46109607406489	0.295076271555186
MGP	1.1286564617463e-25	1.12189890076514e-23	0.333154513951637	-4.17559465486852	0.204	0.634	0.321766561514196	201	10583	14.0277406532523	0.757222955287928
IKZF1	1.15631292880607e-25	1.14211516246503e-23	1.41510652608208	3.23390426369704	0.537	0.158	3.39873417721519	201	10583	0.595662814663659	2.54053427613329
FNBP1	1.18318957960648e-25	1.16131173454961e-23	1.40006099145304	1.81621181257439	0.567	0.361	1.57063711911357	201	10583	0.803901734028694	2.36250525175518
MGST3	1.3279865382279e-25	1.29528486972404e-23	0.499655804809148	-1.77021246378893	0.284	0.694	0.409221902017291	201	10583	3.2123917534374	1.02939665446019
C9orf142	1.46828525026676e-25	1.42323351650081e-23	0.85850605612555	1.87122754681711	0.413	0.285	1.44912280701754	201	10583	0.543008082986938	1.64566574810804
LAMA4	1.49356852653264e-25	1.43880434722644e-23	0.0691698606505906	-3.74350127235274	0.055	0.479	0.11482254697286	201	10583	1.66031229039325	0.145344769257078
ITM2B	1.65456762404561e-25	1.58412161600343e-23	4.01426103067245	-1.0403483685617	0.836	0.911	0.917672886937431	201	10583	11.6357023507956	5.8846942932191
CXCR4	2.20868546946701e-25	2.10175277051842e-23	7.44100799125351	2.66890023232329	0.831	0.319	2.60501567398119	201	10583	3.15626244613025	13.4013677290153
GPBP1	2.69902764173566e-25	2.55278941678344e-23	1.28673349957344	1.45034380940148	0.512	0.459	1.11546840958606	201	10583	0.993034404223999	2.28049014787908
RAB13	2.77754782711838e-25	2.6112296018078e-23	0.0687869993084362	-3.33308196492122	0.06	0.494	0.121457489878543	201	10583	1.46924774089229	0.147574590642427
RASA2	2.93001527302741e-25	2.73807295514167e-23	0.57079073194066	2.27522160343896	0.313	0.183	1.7103825136612	201	10583	0.317361702507131	1.13266462633846
ARAP2	3.19797671942567e-25	2.97069194543792e-23	0.48706331474348	3.94743805963271	0.284	0.053	5.35849056603774	201	10583	0.141127273903807	0.94945395139875
PRKX	3.98619818008348e-25	3.68098276913507e-23	0.400587781972442	2.76234386761785	0.239	0.108	2.21296296296296	201	10583	0.182571445360132	0.822887197051877
ITGAL	4.165520554706e-25	3.8239478692201e-23	0.529856458032759	4.30096441901229	0.279	0.047	5.93617021276596	201	10583	0.14704482021104	1.13433374189465
TUBA4A	4.83643780305667e-25	4.41388586868435e-23	0.568180486316697	3.55606736826158	0.299	0.079	3.78481012658228	201	10583	0.217011529650114	1.20691226938361
SPN	5.26412045840277e-25	4.77627115545544e-23	0.673512720141241	4.14095441133808	0.343	0.048	7.14583333333333	201	10583	0.148185565971921	1.32480272429038
PTPRC	5.53406867582453e-25	4.99217778930159e-23	6.13032019692137	2.50773934502196	0.846	0.325	2.60307692307692	201	10583	2.56956354575735	9.48185628739032
MYL12A	8.26437597640549e-25	7.41229031538989e-23	7.22512886794436	0.895687591358354	0.905	0.807	1.12143742255266	201	10583	5.25521502092672	9.91512826962611
ITGA4	8.83725625909949e-25	7.88081263882895e-23	0.80146504469345	3.0771590045384	0.388	0.113	3.43362831858407	201	10583	0.284254981669787	1.53545518487908
TLE4	1.25133538092079e-24	1.10956477015056e-22	0.719400566660642	2.30593469840613	0.363	0.202	1.7970297029703	201	10583	0.395652460182709	1.45559277092184
AREG	1.28925044584065e-24	1.13672556258696e-22	9.51004719823983	3.39430237006009	0.751	0.173	4.34104046242775	201	10583	2.99698649863746	24.1304492729816
CCDC88C	1.45289784141923e-24	1.27381593894318e-22	0.481837297782006	2.89021745666566	0.264	0.097	2.72164948453608	201	10583	0.184510195286338	0.975708674083561
HIPK1	1.49232804579984e-24	1.30107661914818e-22	0.852396010159689	1.69998922517058	0.398	0.331	1.202416918429	201	10583	0.624526988587412	1.69412456700943
TCF4	1.75107999568825e-24	1.51818635626172e-22	0.190866669446716	-2.59847798194104	0.134	0.595	0.225210084033613	201	10583	2.63775717514827	0.406186131617941
FTH1	1.86085463200906e-24	1.60444736945489e-22	17.0496356502349	-1.50497996134647	0.975	0.984	0.990853658536585	201	10583	67.7759535485355	24.6429750364139
CD96	2.46242541100367e-24	2.11146214088589e-22	0.874679560665471	5.26704255080845	0.408	0.03	13.6	201	10583	0.150568782222265	1.72544052085316
HTRA1	2.91134454478612e-24	2.4827564462258e-22	0.0451260801615134	-4.57917428399533	0.035	0.52	0.0673076923076923	201	10583	2.70253667411188	0.0995341659028755
MYBL1	2.99798899570504e-24	2.54275088407462e-22	0.422275019369121	4.19695394833331	0.224	0.034	6.58823529411765	201	10583	0.0983228174023041	1.0581869379163
ARHGEF1	3.52772392304144e-24	2.97587348880998e-22	0.797102709372272	1.94618798964461	0.383	0.265	1.44528301886792	201	10583	0.528728352711086	1.56065708851063
CD81	3.97076486423819e-24	3.33159981028501e-22	1.38289071343209	-1.40029438492632	0.532	0.781	0.681177976952625	201	10583	6.06998065359523	2.54388700033462
EHD2	4.05017816017643e-24	3.38005777367451e-22	0.0158118727436769	-4.76897554650798	0.015	0.393	0.0381679389312977	201	10583	0.89895119234209	0.0312428324878131
SLC1A5	4.39662885870583e-24	3.64966967920017e-22	0.560343336382922	2.13659736420822	0.299	0.173	1.72832369942197	201	10583	0.246619878177166	1.14461984885802
JAK1	8.2243989090337e-24	6.79100367060211e-22	2.34698096184609	0.983943486130396	0.667	0.65	1.02615384615385	201	10583	2.06960136891096	3.93892540964412
GSN	8.74439790743775e-24	7.18237230228808e-22	0.527544950517444	-3.13625783062957	0.294	0.709	0.414668547249647	201	10583	10.5800072056334	1.0966033419131
CD48	8.88006087421931e-24	7.25561413628621e-22	1.59835150916195	3.22199033432022	0.552	0.151	3.65562913907285	201	10583	0.613977668900564	3.01567890531332
FAM65B	9.84332528416342e-24	8.00077783253408e-22	1.16303570266514	3.61484295202251	0.473	0.113	4.1858407079646	201	10583	0.42599482298374	2.28127505554049
CD226	1.10891191341639e-23	8.96667322320013e-22	0.516201239529833	4.61093347644998	0.274	0.033	8.3030303030303	201	10583	0.111225504067669	1.09128748104867
RNF125	1.15458003462999e-23	9.28782269094616e-22	0.805338831899975	2.60079865074883	0.393	0.165	2.38181818181818	201	10583	0.395792009835002	1.5091721989914
RTN4	1.17722559349886e-23	9.42142698058627e-22	0.781707147643502	-1.26335024833164	0.393	0.729	0.539094650205761	201	10583	3.20395644459291	1.46489202332025
KCTD12	1.18420647017082e-23	9.42894192524786e-22	0.0308120152554161	-4.62936945812391	0.02	0.516	0.0387596899224806	201	10583	1.61166032892189	0.10385105151698
PTPN4	1.28372724976544e-23	1.01694657156546e-21	0.439614046510127	2.75157447022172	0.249	0.104	2.39423076923077	201	10583	0.187277127085628	0.918775515450539
IGFBP4	1.58786772044392e-23	1.25152846693171e-21	0.24338380446956	-3.17074107188733	0.169	0.595	0.284033613445378	201	10583	4.27790587512207	0.523307747835425
KLRC1	1.62792717326294e-23	1.27665484753475e-21	0.915660554313658	6.65907415103117	0.338	0.008	42.25	201	10583	0.0998645266726044	2.42892417811344
ARF6	1.77189844618326e-23	1.3826123575568e-21	1.24875093852243	1.34250549873801	0.517	0.448	1.15401785714286	201	10583	0.940284602939109	2.19728023392248
LIMS1	2.00824746277378e-23	1.55923929870883e-21	0.27546913453919	-1.82159571618552	0.159	0.626	0.253993610223642	201	10583	2.10335101941127	0.645405337016493
IFITM1	2.40603963238755e-23	1.85884428232872e-21	1.54672044089604	2.15445779753541	0.547	0.284	1.92605633802817	201	10583	0.838987369651773	2.92072335724633
TRAPPC10	2.66996895702804e-23	2.05258795780195e-21	0.435889008955467	2.4249384475169	0.254	0.132	1.92424242424242	201	10583	0.197068577264881	0.876643866727176
ADIRF	3.09116285996825e-23	2.36473958787571e-21	0.175822968656564	-3.71775577067447	0.109	0.593	0.183811129848229	201	10583	5.484004130946	0.397924080697502
ARHGDIB	3.1142512707694e-23	2.37078074788426e-21	2.58324136259103	1.56181568895041	0.706	0.481	1.46777546777547	201	10583	1.67798978480549	4.28011095041973
TSTD1	3.56372462058445e-23	2.69978089460393e-21	0.663250554291069	4.06771586462179	0.343	0.058	5.91379310344828	201	10583	0.187890504383605	1.30811992753578
RSRP1	3.92929818788888e-23	2.96234915556492e-21	1.38624952879068	1.45264558151327	0.547	0.462	1.18398268398268	201	10583	1.10926067670325	2.479986982838
CYB5R3	3.98986191978842e-23	2.99354736154895e-21	0.224912661114946	-2.04808578780348	0.149	0.574	0.259581881533101	201	10583	1.70034651415547	0.461079599095419
TXNIP	5.41165240164809e-23	4.04087308038852e-21	12.1753064676057	1.33999559638557	0.886	0.769	1.15214564369311	201	10583	9.1906033325696	20.5742718066671
NENF	6.25404042321365e-23	4.64764546879391e-21	0.0886605721035103	-2.65211440801766	0.07	0.518	0.135135135135135	201	10583	1.2570330827243	0.179275097501622
COL6A2	6.34700237693456e-23	4.69437531253274e-21	0.305425176260999	-3.96385280324659	0.174	0.592	0.293918918918919	201	10583	9.58373801671435	0.806460138072158
KMT2E	6.80589891269767e-23	5.01004049205471e-21	1.43577474832014	1.30175946241484	0.547	0.506	1.08102766798419	201	10583	1.16471217871978	2.67619504009567
CTTN	6.84901524915374e-23	5.01810948254898e-21	0.0568227701000794	-3.30029329953771	0.035	0.431	0.0812064965197216	201	10583	1.00024663604473	0.156065029086987
IL4R	6.94348341763829e-23	5.06355150540482e-21	0.595529564702319	2.08818192916698	0.294	0.195	1.50769230769231	201	10583	0.329924254374449	1.45091350806486
GSTP1	7.72382688629275e-23	5.60642057616207e-21	1.0744835665536	-1.20476173141556	0.458	0.776	0.59020618556701	201	10583	4.56439365568618	2.15553070349401
LEPROT	8.96254867387066e-23	6.47544141687155e-21	0.234953996088557	-1.86176918104396	0.164	0.618	0.26537216828479	201	10583	1.73337822001501	0.479817542164769
SF1	1.00635432958172e-22	7.23740353338818e-21	2.12459022909527	1.18898628363732	0.672	0.609	1.10344827586207	201	10583	1.81658488358979	3.53146159307678
CST7	1.04615245864409e-22	7.48910792183471e-21	1.2068178688239	4.70723123875271	0.393	0.05	7.86	201	10583	0.295635461356123	3.31688624303803
SEPT6	1.11330427614004e-22	7.93343677326097e-21	0.888816335036392	1.87074483640828	0.418	0.295	1.41694915254237	201	10583	0.612922215563538	1.74268951781916
STK26	1.14010751504553e-22	8.08750812718205e-21	0.304563329402999	3.52731407100702	0.194	0.048	4.04166666666667	201	10583	0.0927904280616845	0.63200345010554
NFIA	1.16403243465001e-22	8.21985980775929e-21	0.0184939794612795	-4.58419402619588	0.02	0.477	0.0419287211740042	201	10583	1.51129476566654	0.033157498586103
CNN3	1.19132543105005e-22	8.37469580043564e-21	0.098626378142423	-3.05514217497814	0.07	0.472	0.148305084745763	201	10583	1.34493062068566	0.227189949917745
TOX2	1.30262502299784e-22	9.11603861385842e-21	0.184190381861904	3.5961362771781	0.114	0.033	3.45454545454545	201	10583	0.0463376863382758	0.419958800719207
SAMD3	1.59001090377998e-22	1.10775491805314e-20	0.474624911067609	5.44425112579457	0.264	0.017	15.5294117647059	201	10583	0.0718330651551561	0.974283513833322
TCEAL4	1.66533389035116e-22	1.15507558634757e-20	0.0693730547523748	-2.69295930790415	0.06	0.486	0.123456790123457	201	10583	1.06562903499331	0.137447966223359
ANKRD44	1.67935915230515e-22	1.15964951021567e-20	0.837151630408888	2.76991718372387	0.403	0.162	2.48765432098765	201	10583	0.422319896829058	1.55636951216822
S100A13	1.84811722665162e-22	1.27056023960904e-20	0.149906095562111	-2.65409818799405	0.104	0.518	0.200772200772201	201	10583	1.8653050073011	0.325553044822387
STAT4	2.26787492831661e-22	1.55230070751355e-20	0.44784157306977	4.79833730287193	0.269	0.027	9.96296296296296	201	10583	0.0918324306792431	0.914194061767355
YWHAZ	2.30021580524802e-22	1.56756191513976e-20	3.81565543293301	0.842606106080077	0.801	0.752	1.06515957446809	201	10583	3.30679723530154	5.6489912491825
SLA	2.87437692385071e-22	1.95032722928757e-20	1.47797948482487	2.79285220756136	0.507	0.195	2.6	201	10583	0.777994076059942	3.07824489947666
GPX1	3.38118881896069e-22	2.28427847223812e-20	0.419143918808534	-2.40295348170231	0.244	0.678	0.359882005899705	201	10583	4.38736925111395	0.886533247873617
CLIC3	3.42376146859137e-22	2.30306989132918e-20	0.656203423778958	4.37356888187048	0.284	0.041	6.92682926829268	201	10583	0.150127509188973	1.65758766090954
IL12RB2	3.61278845839553e-22	2.41979299063179e-20	0.106928327453442	6.87359411141954	0.07	0.002	35	201	10583	0.00932893532414703	0.260676040261058
SPARCL1	4.13879003034437e-22	2.76025458177582e-20	0.101532065566458	-4.61574885250804	0.065	0.555	0.117117117117117	201	10583	7.90901166719643	0.266787451939628
HSPG2	4.23181300904675e-22	2.81028399230568e-20	0.167003207454167	-3.11047976904698	0.109	0.555	0.196396396396396	201	10583	3.19673287766206	0.358499085364942
KDELR1	4.56958816831676e-22	3.02173698960811e-20	0.188562077430767	-2.16767351858008	0.124	0.562	0.220640569395018	201	10583	1.49955044843461	0.408092269262106
PTGER4	5.62111692181505e-22	3.70139876294707e-20	0.923084797698235	2.38518901808099	0.413	0.206	2.00485436893204	201	10583	0.534620551246535	1.87949432375046
IL2RA	5.82155606591853e-22	3.81727747750944e-20	0.535654509276414	4.31713884418566	0.264	0.031	8.51612903225807	201	10583	0.100078102321476	1.23855403460594
LAMB2	7.03222205796605e-22	4.59183503918905e-20	0.0191921920975582	-4.29691047413441	0.02	0.437	0.045766590389016	201	10583	1.06133447149802	0.0338930111869508
ITGB7	1.25616728405152e-21	8.16822776454504e-20	0.372208865802075	3.7228803624714	0.224	0.042	5.33333333333333	201	10583	0.0923738418076361	0.757565318518475
SASH1	1.43386735209629e-21	9.28503481195631e-20	0.00715529365103951	-4.96543961026939	0.01	0.383	0.0261096605744125	201	10583	0.727178324922064	0.0112039714244895
CARD11	1.46458493288479e-21	9.44475721595044e-20	0.309737445444442	4.98881991547127	0.184	0.017	10.8235294117647	201	10583	0.0543340987999457	0.678687827503718
SUN2	1.92072408390218e-21	1.2335316894394e-19	0.813394091058048	1.67076455109989	0.388	0.304	1.27631578947368	201	10583	0.565846858145823	1.61160432109856
SCARB2	2.22899124932123e-21	1.42564087856177e-19	0.0907202777593459	-2.6297558413489	0.065	0.478	0.135983263598326	201	10583	0.976177893014693	0.211410706154869
TMC6	2.25122059114097e-21	1.43398157327943e-19	0.62518121908943	2.86407036074952	0.333	0.119	2.79831932773109	201	10583	0.269395164557455	1.21939515021377
FAM177A1	2.27844057003807e-21	1.44542046894366e-19	0.914591129647466	1.42707962051212	0.413	0.371	1.11320754716981	201	10583	0.731962397734122	1.90448495959497
VPS37B	2.63867712859048e-21	1.66717389752158e-19	0.489796214829527	2.05372786663923	0.264	0.193	1.36787564766839	201	10583	0.336266201278428	1.0664873719207
PRKACB	2.78070119145563e-21	1.74982349975228e-19	0.587687306512622	2.13864190315083	0.323	0.196	1.64795918367347	201	10583	0.355056997040535	1.15272812120127
SEMA4D	3.02503190028284e-21	1.8959296319604e-19	0.634769194370492	3.08835965469911	0.338	0.109	3.10091743119266	201	10583	0.27656939369546	1.21109711612964
DUSP2	4.03288992914625e-21	2.51749120937026e-19	2.97638405411848	3.02473656144578	0.597	0.185	3.22702702702703	201	10583	1.34940938954426	7.03747147894369
AES	4.19185025980147e-21	2.60629542448055e-19	1.86197014430399	1.09189803591759	0.647	0.573	1.12914485165794	201	10583	1.57637908676592	3.04573416831502
STK10	5.24907275922445e-21	3.250675773034e-19	0.564347516607302	2.19211819145879	0.318	0.181	1.75690607734807	201	10583	0.331254836713764	1.08355843655779
NFKBIA	5.46776156868057e-21	3.37272280793791e-19	8.77881203987317	1.35747092849401	0.881	0.73	1.20684931506849	201	10583	6.67441833334762	15.6448524275005
TCF7	6.60489321542856e-21	4.05810879999914e-19	0.911479678201352	3.82453262973055	0.388	0.087	4.45977011494253	201	10583	0.337572638599024	1.93966281305207
IL18RAP	8.31519727106499e-21	5.08890072989178e-19	0.211280873541738	5.91591940403002	0.139	0.007	19.8571428571429	201	10583	0.0264537856049378	0.455840393605177
FSTL1	8.88289582485082e-21	5.41509657197742e-19	0.134616460070013	-3.90492255840597	0.095	0.523	0.181644359464627	201	10583	3.51435046470588	0.293898603069672
PRKCDBP	1.03031945294554e-20	6.25648458469578e-19	0.112082253857501	-3.01621015792238	0.075	0.477	0.157232704402516	201	10583	1.78689919771209	0.265350557376882
COL18A1	1.08712529055773e-20	6.57584390869922e-19	0.114886741743989	-3.30524425484281	0.075	0.541	0.138632162661738	201	10583	3.13806648898813	0.28196908191379
PLCL2	1.13022988711994e-20	6.80652826866296e-19	0.3180764786997	2.92403822322385	0.219	0.074	2.95945945945946	201	10583	0.124087858807755	0.595992098978192
KIAA1551	1.13398522994513e-20	6.80652826866296e-19	1.10398791569594	1.95442942178579	0.458	0.302	1.51655629139073	201	10583	0.743859631525695	2.1676099965852
ISG20	1.51752160154376e-20	9.07373261060994e-19	1.10703477615339	2.29859101090269	0.453	0.211	2.14691943127962	201	10583	0.603524962458366	2.34817086014353
PPIC	2.19937348220396e-20	1.31005429630821e-18	0.0133544976118609	-4.42107949490329	0.01	0.424	0.0235849056603774	201	10583	1.37581781797457	0.027795357545386
FKBP9	2.25318746234068e-20	1.33664990719646e-18	0.0216860268982417	-4.02696052053892	0.015	0.388	0.038659793814433	201	10583	0.774890217107858	0.0715585252501069
TNFRSF1A	2.26115324554572e-20	1.33664990719646e-18	0.0900513918635546	-2.50993090140687	0.07	0.486	0.1440329218107	201	10583	0.995979113158201	0.192554527515336
CD247	2.44593352065664e-20	1.44042409522141e-18	0.909677535241218	4.91648507680191	0.373	0.041	9.09756097560976	201	10583	0.215872981885376	1.97759535522424
THEM4	2.6375098082377e-20	1.54740519050216e-18	0.375476463758339	2.52463964530406	0.214	0.105	2.03809523809524	201	10583	0.173069285362649	0.855612477922875
TTC39B	2.80314016499828e-20	1.63841967846304e-18	0.3160272469109	2.66885788604534	0.194	0.089	2.17977528089888	201	10583	0.1420721838045	0.675483431989837
GZMB	2.93610086867716e-20	1.70973097599163e-18	2.13505611385566	5.5525692259382	0.423	0.025	16.92	201	10583	0.406204873697397	8.21380871551668
FBN1	2.98824753346387e-20	1.73362791848465e-18	0.0902190287230891	-4.43771218593379	0.07	0.51	0.137254901960784	201	10583	4.1688073871779	0.182941962377039
EZR	3.32439974476391e-20	1.92150305247354e-18	1.17878939467355	1.59641828907205	0.463	0.362	1.27900552486188	201	10583	0.931753320344802	2.52217537543465
FXYD7	3.39759259353138e-20	1.95656199316054e-18	0.321131462542337	6.09187742930081	0.179	0.009	19.8888888888889	201	10583	0.0431267189738751	0.779535739202302
SH2D2A	3.44896378261837e-20	1.97884297027729e-18	0.488949136118096	5.00056827019007	0.254	0.024	10.5833333333333	201	10583	0.0948997152480618	1.11325878983428
CTSL	3.75644076436005e-20	2.1473631710111e-18	0.0990865070015563	-4.06266368386062	0.07	0.599	0.11686143572621	201	10583	4.1250569852163	0.246393760014063
CDC42SE2	3.87023773536496e-20	2.2043405145294e-18	0.921481243015537	1.76466386708896	0.438	0.317	1.38170347003155	201	10583	0.702817659853754	1.72328799814802
RAC1	4.25948597953839e-20	2.41721957078823e-18	1.24147205658299	-0.898032442607152	0.512	0.782	0.654731457800511	201	10583	3.89793554706495	2.25077721422694
CTSB	4.44824619515891e-20	2.51519312034963e-18	0.41439903397105	-3.01954134192736	0.239	0.659	0.362670713201821	201	10583	6.35624111691114	0.841641928124762
PHF20	4.93183590690177e-20	2.77856430191729e-18	0.72274001821623	1.63878395596219	0.378	0.296	1.27702702702703	201	10583	0.49898484741329	1.39017553109853
BGN	5.22773032450925e-20	2.93467480015436e-18	0.139000148793885	-4.35976743972654	0.09	0.509	0.176817288801572	201	10583	5.09110268540408	0.329711633110801
ITGAM	5.75205792350987e-20	3.21744143205359e-18	0.541734384590426	3.19338728415937	0.284	0.083	3.42168674698795	201	10583	0.205353328106505	1.15752179027966
RCSD1	6.01591523073541e-20	3.35301332467346e-18	0.603888618464405	2.79220484397052	0.328	0.122	2.68852459016393	201	10583	0.280694207983583	1.18412534088551
HSPB1	7.51068970752666e-20	4.1712392731552e-18	0.182885139367032	-2.39496295370734	0.124	0.539	0.230055658627087	201	10583	1.94938193682782	0.39434758270414
EPC1	7.9850749539357e-20	4.41897445855037e-18	0.962740827151683	1.45525547203147	0.448	0.393	1.13994910941476	201	10583	0.796540102049763	1.73854512966916
IL32	8.09925584566964e-20	4.46632461934701e-18	2.06295047131274	2.15428530988158	0.463	0.307	1.50814332247557	201	10583	1.65942892642141	6.17435862684852
C11orf21	9.84863940111041e-20	5.41189670752567e-18	0.188123412038387	5.48261225928258	0.114	0.007	16.2857142857143	201	10583	0.023542399552087	0.450584414874768
HLA-B	1.05801943590463e-19	5.79349169007989e-18	25.1887150790554	0.707317574853635	0.995	0.941	1.05738575982997	201	10583	18.1440002369518	28.8535663478958
TRG-AS1	1.1182269695943e-19	6.10176576485617e-18	0.25010062540222	4.10407126741727	0.159	0.027	5.88888888888889	201	10583	0.065910330709642	0.540330071833844
PREX1	1.24112081023839e-19	6.74875657302451e-18	0.791576036120865	2.48788840379271	0.388	0.174	2.22988505747126	201	10583	0.446435220367973	1.48165976179939
SRSF5	1.40188307614911e-19	7.59645391888301e-18	2.73991873927619	0.968643440025724	0.731	0.716	1.02094972067039	201	10583	2.57853739395905	4.33343466218668
COL4A2	1.71688282992812e-19	9.27116728161184e-18	0.149014146977216	-3.75533591961684	0.1	0.496	0.201612903225806	201	10583	3.40761023928427	0.377508931512288
RGS9	1.96463229549439e-19	1.05724315874088e-17	0.127812876240627	5.19861796907107	0.095	0.006	15.8333333333333	201	10583	0.0152139209506084	0.254956353563938
ERN1	2.02587338774533e-19	1.0864529240259e-17	0.413267412461374	2.32370286699559	0.234	0.136	1.72058823529412	201	10583	0.230015558156857	0.898389492094474
GPSM3	2.0636121294414e-19	1.10118660553981e-17	1.0999758358327	2.13597951065831	0.473	0.248	1.90725806451613	201	10583	0.638726415211682	2.02217243975509
GABPB1	2.06745915303834e-19	1.10118660553981e-17	0.829410644716505	1.60731121731012	0.398	0.316	1.25949367088608	201	10583	0.6011869780883	1.63532103108453
RUNX2	2.15346552102341e-19	1.14309465717998e-17	0.384740578089138	2.62983446708393	0.229	0.091	2.51648351648352	201	10583	0.145721997354208	0.797905841653953
NNMT	2.43625675366678e-19	1.28882111517708e-17	0.0537234938429192	-4.80631207130444	0.035	0.457	0.0765864332603939	201	10583	2.30606691370617	0.147071733605932
COL6A1	2.80517723679105e-19	1.47897283639734e-17	0.258747358883279	-3.79317757401846	0.169	0.55	0.307272727272727	201	10583	7.15263432951937	0.536484830607169
PRKCH	2.86986251462483e-19	1.50798230313923e-17	0.637757312587797	1.97643886071429	0.333	0.192	1.734375	201	10583	0.347536001721123	1.25110647760743
CALU	2.95251919594665e-19	1.54620854268267e-17	0.18383651420995	-2.42573859781282	0.124	0.527	0.235294117647059	201	10583	1.87079372912728	0.44041011915518
PTGDR2	3.22260773756134e-19	1.68015746404233e-17	0.0926479342702942	7.16091516077772	0.055	0.001	55	201	10583	0.00635683592784635	0.246736676018107
MAFF	3.22982980400294e-19	1.68015746404233e-17	1.05834803132874	1.68563366026607	0.423	0.32	1.321875	201	10583	0.76560927570025	2.29204590861643
HLA-C	3.99691574951362e-19	2.07228794640895e-17	12.5789411519679	0.710744650722644	0.945	0.904	1.04535398230088	201	10583	10.0654115400416	16.0689731094048
SRGN	4.01210329002269e-19	2.07327430278457e-17	19.0899630329512	1.58615569296584	0.95	0.613	1.54975530179445	201	10583	10.5828287557203	28.2586763541586
ARL2	4.04697776832295e-19	2.08439389612039e-17	0.087548215709921	-2.37613384484083	0.07	0.465	0.150537634408602	201	10583	0.972393377052713	0.179267128921076
MYO1F	4.28731553598255e-19	2.20091599521525e-17	0.925816382804405	2.61622471017938	0.433	0.161	2.68944099378882	201	10583	0.426529948406378	1.75327577160537
PTPN22	5.00466017510077e-19	2.56074513746304e-17	0.449962851516981	3.77203903474699	0.259	0.052	4.98076923076923	201	10583	0.147949596954017	0.991547472511473
CD63	5.19090033369463e-19	2.64735917018426e-17	4.80451879539617	-0.856554806299606	0.841	0.878	0.957858769931663	201	10583	12.2827098585266	7.12560963628664
LAMB1	5.52583689611983e-19	2.80899708797544e-17	0.0221934678350701	-4.04268516963889	0.025	0.374	0.0668449197860963	201	10583	0.925368946733868	0.0386387696729149
WBP5	5.60062814384969e-19	2.83777281860124e-17	0.0351261026798324	-3.25032015475724	0.03	0.4	0.075	201	10583	0.826845069506816	0.0721502599266083
FGD3	5.74717220197284e-19	2.90260095093813e-17	0.414205257404857	4.08954728109084	0.244	0.039	6.25641025641026	201	10583	0.114118519496907	0.868985894785619
TSPAN32	6.35516622999858e-19	3.19931368339864e-17	0.250775613238391	5.01453258102583	0.149	0.014	10.6428571428571	201	10583	0.0450978960449453	0.645874072178585
PTGER2	6.40900658604495e-19	3.216043626425e-17	0.469777905466646	2.82383736857461	0.259	0.09	2.87777777777778	201	10583	0.172106120748996	0.983745060845854
CLIC4	6.77481177050432e-19	3.38870873366956e-17	0.0495099955467124	-2.92013508340994	0.04	0.42	0.0952380952380952	201	10583	0.905957006423081	0.117056413380866
NR2F2	6.88208862639909e-19	3.43136981161611e-17	0.0277454410908384	-4.68024742167865	0.02	0.455	0.043956043956044	201	10583	2.45608225166271	0.0632611184514169
DIP2A	1.08099232939026e-18	5.37260073008422e-17	0.541658157521597	1.82413664682989	0.284	0.245	1.15918367346939	201	10583	0.460584919177965	1.21279464687703
AIM1	1.18369511303924e-18	5.86436378860011e-17	0.647101414934872	2.23338313173659	0.313	0.184	1.70108695652174	201	10583	0.41100921154899	1.52619378438654
ABCA2	1.21712971190841e-18	6.01092603925398e-17	0.238794879400685	2.90750890948608	0.154	0.06	2.56666666666667	201	10583	0.0855214530228323	0.51506300521659
EID1	1.24110858938416e-18	6.11001282205968e-17	1.16104032015352	-0.957393459323504	0.502	0.762	0.658792650918635	201	10583	3.80659286987279	2.16193063622353
SERPINH1	1.56904223021902e-18	7.70014875622578e-17	0.0788575668980285	-3.45300284544333	0.055	0.414	0.132850241545894	201	10583	1.2043782305237	0.189864321603977
CTSZ	1.61901587234837e-18	7.92048956234129e-17	0.321162203959419	-2.4390406678083	0.209	0.625	0.3344	201	10583	3.35371654724562	0.64427749451136
S100A16	1.79788680283898e-18	8.76806920159536e-17	0.0658054023097265	-3.58361205317455	0.05	0.413	0.121065375302663	201	10583	1.44728528524517	0.143446363851996
RP11-489E7.4	2.06536844854766e-18	1.00411651115373e-16	0.5232142402593	3.40519066851745	0.274	0.072	3.80555555555556	201	10583	0.198855829671138	1.12215179070823
LIMA1	2.09227851524923e-18	1.01404032636582e-16	0.0333000163635582	-3.69726653256629	0.035	0.412	0.0849514563106796	201	10583	1.05846802398529	0.063634200193743
FILIP1L	2.14915286730626e-18	1.03825414937764e-16	0.0437520551390198	-3.85025496524474	0.035	0.439	0.0797266514806378	201	10583	1.37338942910897	0.0994368632429675
COL4A1	2.15554494680478e-18	1.03825414937764e-16	0.104388591568946	-4.13910536336507	0.08	0.476	0.168067226890756	201	10583	3.54468109173578	0.219532400902804
CYTIP	2.24254810414786e-18	1.07683709887174e-16	1.20446744976092	2.83775259070015	0.493	0.161	3.06211180124224	201	10583	0.577264697951458	2.29509471647192
HDLBP	2.26048134704807e-18	1.08211877000099e-16	0.151873175305745	-2.26668500316889	0.104	0.496	0.209677419354839	201	10583	1.26832914427564	0.338230305903765
FKBP1A	2.26886212363593e-18	1.08280924469304e-16	0.823217266503515	-1.48289232235553	0.398	0.722	0.551246537396122	201	10583	3.88040673124113	1.55357912832858
RPL28	2.31659599340243e-18	1.10221942295848e-16	35.5733792498716	0.546703539052012	0.985	0.973	1.01233299075026	201	10583	29.9025157641342	42.8202469381671
INPP4B	2.59929017678348e-18	1.23296420969249e-16	0.543189868595559	3.29791819183804	0.269	0.069	3.89855072463768	201	10583	0.184521415676602	1.25131667105903
PLA2G6	3.25804576504792e-18	1.54075946088902e-16	0.167107624438211	3.81709895749193	0.114	0.023	4.95652173913044	201	10583	0.03632024460777	0.371983022269857
RHOB	3.3298998381417e-18	1.56998238290149e-16	0.262577770958204	-2.45327265917609	0.159	0.584	0.272260273972603	201	10583	2.77805410424743	0.611974955216674
PLS3	3.4168908084411e-18	1.60614451676301e-16	0.0443468281252521	-3.36106195034599	0.04	0.399	0.100250626566416	201	10583	1.00771928072503	0.0832881510431098
PRSS23	3.64805854720149e-18	1.70965770833713e-16	0.114505068117738	-3.07528819842083	0.075	0.451	0.16629711751663	201	10583	1.7910798359133	0.284049649544536
SPTSSB	3.7549793626382e-18	1.75449724351293e-16	0.094042062170304	6.33773076557255	0.065	0.002	32.5	201	10583	0.00615037902754692	0.204548168242374
DAB2	3.9554645147561e-18	1.84265609603832e-16	0.0868727944809253	-3.04994652389582	0.065	0.506	0.128458498023715	201	10583	1.65200227506608	0.188636517493304
LRP1	4.20078312234417e-18	1.95111373236021e-16	0.0269132626349844	-5.4489579722038	0.02	0.451	0.0443458980044346	201	10583	2.27026326664438	0.0651544349503483
FYN	4.76553785185924e-18	2.2068541162052e-16	0.915008745440323	1.55941711176449	0.423	0.323	1.30959752321981	201	10583	0.698507657663586	1.83884852000123
LEPROTL1	4.82208707341121e-18	2.22643464105489e-16	1.26362936458854	1.69755642944993	0.488	0.386	1.26424870466321	201	10583	1.13116706621407	2.49170911386597
FOSL2	4.8786124207565e-18	2.24233590918418e-16	1.31836472650716	1.45615950363042	0.498	0.413	1.20581113801453	201	10583	1.07444137322729	2.52735271068542
GK5	4.88526341870191e-18	2.24233590918418e-16	0.360177452036292	2.12642032170854	0.209	0.157	1.3312101910828	201	10583	0.260312028323556	0.833277739403845
SYNRG	5.17266865670506e-18	2.36729228904807e-16	0.476266676869121	1.87972040328892	0.269	0.201	1.33830845771144	201	10583	0.313835457689289	1.00784055050509
CLTA	5.63941102549171e-18	2.57335229426385e-16	0.409991833682708	-1.28319237452332	0.244	0.649	0.375963020030817	201	10583	2.00581876409651	0.845747527357745
SATB1	7.1667738121672e-18	3.26077761261462e-16	0.852047343342416	2.40087634592626	0.388	0.207	1.8743961352657	201	10583	0.600207309662106	1.74274285382998
ACTN1	8.37737838972422e-18	3.80050485901268e-16	0.105989519981669	-2.43824634577418	0.08	0.477	0.167714884696017	201	10583	1.34378034558262	0.221563156141013
PIM2	8.48853027894603e-18	3.83976821835454e-16	0.473053584196309	4.14553576022266	0.259	0.039	6.64102564102564	201	10583	0.128802219585168	0.997236799772762
MT2A	8.88548003235448e-18	4.00771102268566e-16	1.03840269666332	-2.40151921553219	0.403	0.716	0.562849162011173	201	10583	14.056031483661	2.63042277978152
ADAM9	9.39719751656152e-18	4.22630156897577e-16	0.013422594260857	-4.73344820263931	0.01	0.352	0.0284090909090909	201	10583	0.640741956818889	0.0297186052251942
GNG12	1.07207272042871e-17	4.80769163075012e-16	0.0356865524481065	-3.37635629170004	0.03	0.37	0.0810810810810811	201	10583	0.702370032420829	0.0704195243787674
SELM	1.11177344882907e-17	4.97144310671247e-16	0.130436423923121	-3.36702616045815	0.085	0.499	0.170340681362725	201	10583	2.45116676495703	0.301653355943849
BIN2	1.16067355586752e-17	5.17527757510531e-16	0.39644949350615	3.67055490972119	0.244	0.048	5.08333333333333	201	10583	0.124437659091622	0.798431637073202
ITGAV	1.16477143431774e-17	5.17875299258193e-16	0.0420446159537007	-3.22595343064786	0.035	0.396	0.0883838383838384	201	10583	0.814115245901825	0.0939736515926428
TARSL2	1.26914782407723e-17	5.62679572231514e-16	0.356697503388181	2.37860251819663	0.209	0.111	1.88288288288288	201	10583	0.175213489513529	0.741012468045767
IFFO2	1.30448530281507e-17	5.7670814832102e-16	0.183463938620157	3.37442316976858	0.114	0.034	3.35294117647059	201	10583	0.0455728933656937	0.42983127129925
CH17-189H20.1	1.57333445533969e-17	6.93600494633652e-16	0.424059367325364	2.31574531578561	0.239	0.138	1.73188405797101	201	10583	0.259665997253786	0.92859978053714
LNPEP	1.59670520986617e-17	7.01920605779479e-16	0.831785843168784	1.46808405265345	0.398	0.354	1.12429378531073	201	10583	0.676228537490307	1.60311836211036
CTHRC1	1.63231656429804e-17	7.15559896135819e-16	0.0360093931197196	-4.64262513760027	0.035	0.413	0.0847457627118644	201	10583	2.10211524983043	0.0665975223303326
RBM38	1.64270479020064e-17	7.18096665430565e-16	0.363082969000097	2.9137238712059	0.224	0.081	2.76543209876543	201	10583	0.172681039205768	0.747685411533215
SAT1	1.8136399276031e-17	7.90075279415249e-16	1.37380462442943	-2.06771900640914	0.517	0.774	0.667958656330749	201	10583	11.1718805056098	2.93138488755836
RASSF5	1.81748702620835e-17	7.90075279415249e-16	0.652051473710739	2.66345508919819	0.348	0.139	2.50359712230216	201	10583	0.358473926449885	1.27708983627686
IFI27	1.87216269270351e-17	8.11582527286973e-16	0.181461379022341	-3.12319134651857	0.104	0.532	0.195488721804511	201	10583	5.16043149704518	0.496380661924812
S100A10	1.97907960671493e-17	8.5555446931837e-16	5.92533669665337	-1.0256057922815	0.841	0.893	0.941769316909294	201	10583	19.9771803721478	10.2936295938241
PKM	2.03589686872853e-17	8.77685263352966e-16	0.430388276555747	-1.66231344362778	0.259	0.626	0.413738019169329	201	10583	2.5027114836835	0.828993865828965
CD53	2.14820896330011e-17	9.23552316288196e-16	1.47463398392811	2.37353397265909	0.572	0.216	2.64814814814815	201	10583	0.754497503170752	2.61432087267096
GNG2	2.22504439709217e-17	9.53957221456606e-16	0.438053494601625	2.28347228022233	0.234	0.154	1.51948051948052	201	10583	0.304532218237562	0.98695138875109
RASAL3	2.29049626933916e-17	9.79328350117999e-16	0.295635193546133	2.77016400004019	0.204	0.08	2.55	201	10583	0.157655760842221	0.563798193483267
GMFG	2.55134421834925e-17	1.0878764445781e-15	2.04386760416759	1.62092535390707	0.637	0.4	1.5925	201	10583	1.35949794176715	3.46774312413072
DDX6	2.656305052442e-17	1.12954486780408e-15	0.767082541004181	1.32574078599171	0.373	0.388	0.961340206185567	201	10583	0.752383668530975	1.60959573117952
TAPBP	2.80152975229759e-17	1.18806177484664e-15	1.65313736427104	1.01631759630699	0.602	0.569	1.05799648506151	201	10583	1.53174648352309	2.75799338974669
NID1	3.45741665189199e-17	1.46223426204408e-15	0.0241791199766541	-4.01273724089151	0.02	0.383	0.0522193211488251	201	10583	0.946546098053747	0.0536820014555476
RAB11FIP1	3.49759589652008e-17	1.47522923138087e-15	0.998859649734118	2.18774961114404	0.428	0.208	2.05769230769231	201	10583	0.539837326972292	2.03037410729551
VCAN	3.56191831314095e-17	1.49830989743606e-15	0.0990520001537192	-4.55866787974465	0.065	0.484	0.134297520661157	201	10583	4.68445200094149	0.24345123744656
EIF1	4.14910696545753e-17	1.74061729308952e-15	15.57747938592	0.496395199347393	0.96	0.944	1.01694915254237	201	10583	14.0056945557143	19.8993969466683
KDELR2	4.23950377763457e-17	1.77377200948432e-15	0.224358646980685	-1.97752618065828	0.159	0.549	0.289617486338798	201	10583	1.63848063236297	0.462121941288184
CYFIP2	5.17660714632144e-17	2.16005698196504e-15	0.568177297945191	3.39004993585921	0.323	0.068	4.75	201	10583	0.204747375729638	1.11954482542708
PRRC2C	5.33522383929326e-17	2.22030675296028e-15	2.09701087346333	0.797892723022294	0.652	0.67	0.973134328358209	201	10583	2.16099228072234	3.52975692859632
ENAH	5.76522762281717e-17	2.39287612451289e-15	0.0314794480812071	-3.36735794019022	0.02	0.384	0.0520833333333333	201	10583	0.884309797816353	0.0763050559693787
APBB1IP	6.54690947597301e-17	2.71010793851551e-15	0.612119312105337	2.30711519448554	0.343	0.161	2.1304347826087	201	10583	0.348298469933547	1.16225360546898
LGALS9C	7.2822560795473e-17	3.00653143855596e-15	0.0550357839633655	7.50603800809897	0.045	0.001	45	201	10583	0.00569936169932507	0.111333488355131
SELPLG	8.11765453569115e-17	3.3425888307123e-15	0.532192971880719	2.93555558757113	0.303	0.093	3.25806451612903	201	10583	0.225073744875145	1.02796768609969
RCN1	9.18767141837718e-17	3.77323158303143e-15	0.0383134328651962	-2.97519834283626	0.035	0.382	0.0916230366492147	201	10583	0.780910591294035	0.0755485432366183
IL7R	9.9366111294385e-17	4.07009851144402e-15	4.43844642502211	3.69013631042126	0.647	0.127	5.09448818897638	201	10583	1.80435188140047	10.5486289386439
UACA	1.0366676642447e-16	4.23514020110021e-15	0.0158159067561425	-5.43754927351861	0.01	0.356	0.0280898876404494	201	10583	0.966021582943876	0.038297550036762
LCP1	1.04261501460379e-16	4.2483159054587e-15	2.6283657040815	2.14707661299312	0.672	0.274	2.45255474452555	201	10583	1.36973483805152	4.53220220957926
SORBS3	1.19580693766212e-16	4.85983413259246e-15	0.0590245084240024	-2.81649775335819	0.04	0.404	0.099009900990099	201	10583	0.768676332595256	0.163480244692596
RAB31	1.35034982971962e-16	5.47365180327387e-15	0.0342373972857359	-3.96519381448944	0.03	0.404	0.0742574257425743	201	10583	1.13187402017645	0.0714119564157318
VAV3	1.532103012398e-16	6.19430041748271e-15	0.334999077560799	2.7155166592764	0.224	0.081	2.76543209876543	201	10583	0.141725992140695	0.640951502771717
C16orf54	1.71483995498963e-16	6.91519181849305e-15	0.442565636574317	4.076454549725	0.244	0.041	5.95121951219512	201	10583	0.128962370571821	0.932708765212304
VKORC1	1.75094383291856e-16	7.04258491147604e-15	0.148280523121474	-2.31225860853072	0.104	0.481	0.216216216216216	201	10583	1.19550883050036	0.31527819737445
MYOF	1.88172461210057e-16	7.54915020474073e-15	0.0263225196859935	-3.63776861855276	0.02	0.343	0.0583090379008746	201	10583	0.626690222722324	0.0596743293415762
PARP8	1.90011862174974e-16	7.60339774641703e-15	0.439806603357556	3.19111873400733	0.254	0.075	3.38666666666667	201	10583	0.186204053659259	0.931255602886749
ENG	2.03298954928427e-16	8.1142800271433e-15	0.161368057908991	-2.46762610817017	0.104	0.492	0.211382113821138	201	10583	1.58452415870454	0.374447353956703
ZAP70	2.07568255667895e-16	8.26354642334994e-15	0.393963201836455	4.81537524929242	0.229	0.021	10.9047619047619	201	10583	0.0792558780654834	0.82863205670281
FAM114A1	2.1341831978142e-16	8.47482518704541e-15	0.0201718266110309	-4.12100823367049	0.015	0.335	0.0447761194029851	201	10583	0.686600775658702	0.0560722383403702
KDM6B	2.35063270861247e-16	9.3106533123366e-15	1.21913213501985	1.73193832965024	0.463	0.332	1.39457831325301	201	10583	0.96209230347703	2.45762296613079
CLEC2B	2.53799143854263e-16	1.00273150354168e-14	1.10156891247231	1.43021532076225	0.458	0.379	1.20844327176781	201	10583	0.866044277915795	2.17359966237735
PDE7A	2.68083956054403e-16	1.05649449954167e-14	0.442098519123877	2.36555163243423	0.269	0.138	1.94927536231884	201	10583	0.282878014389683	0.871618166412159
EMP2	3.32071553588054e-16	1.30536742198871e-14	0.0202842507610659	-3.07740196286314	0.015	0.387	0.0387596899224806	201	10583	0.805533830729758	0.0433113523566839
TNIK	3.38535518369365e-16	1.32743349237998e-14	0.300674595358552	4.29864469306679	0.194	0.029	6.68965517241379	201	10583	0.0954125864604223	0.650793641558406
DDX5	3.63343769203207e-16	1.42113856195119e-14	8.40058446853331	0.587018014263335	0.925	0.908	1.01872246696035	201	10583	7.6667099585133	10.8952729126898
SACM1L	4.31075179963504e-16	1.68183981462761e-14	0.337564872651972	1.97909839636277	0.204	0.153	1.33333333333333	201	10583	0.214278126241796	0.716835126846676
SELL	4.61796071303162e-16	1.79720436128607e-14	0.825496835130581	4.00462652811059	0.348	0.065	5.35384615384615	201	10583	0.304181108704572	1.91989098258582
GOLGA8B	4.98131835728797e-16	1.9337923951203e-14	0.370203250799232	3.16001538119179	0.219	0.072	3.04166666666667	201	10583	0.18606131205617	0.829758550893599
CYFIP1	5.80583861524689e-16	2.24828579229635e-14	0.0275761789484794	-3.34100784711949	0.025	0.363	0.068870523415978	201	10583	0.606123603451049	0.056698887049697
ADGRG3	6.33279345525134e-16	2.4462766005607e-14	0.154983419023173	6.27646229085931	0.1	0.004	25	201	10583	0.0214304254949108	0.373701040941979
SEPW1	6.62446433134008e-16	2.55262692234304e-14	0.710560283091531	-1.34848975478562	0.363	0.682	0.532258064516129	201	10583	3.29368180298257	1.38222734439187
GJA1	6.72184108682724e-16	2.58376975371985e-14	0	-144269503.753998	0	0.293	0	201	10583	0.647863768786802	0
CTA-228A9.4	6.94304024159366e-16	2.66223798551132e-14	0.0919302172278531	4.9153395244354	0.065	0.007	9.28571428571429	201	10583	0.0137540656549239	0.221704954886319
YPEL1	8.96984424519009e-16	3.43096542378521e-14	0.249689020988081	2.69641755386346	0.164	0.068	2.41176470588235	201	10583	0.102753415375309	0.518496073708848
TNFSF4	8.99469302862492e-16	3.43167377055805e-14	0.160317775298635	4.01870487143099	0.104	0.018	5.77777777777778	201	10583	0.0326448919660412	0.361282309387219
RPS27A	9.01567503478663e-16	3.43167377055805e-14	37.9807489011478	0.561842087508526	0.985	0.968	1.01756198347107	201	10583	32.2039054524941	46.4225647676243
IVNS1ABP	9.52741555968454e-16	3.61763618550941e-14	1.01745049054819	1.6222362136213	0.438	0.331	1.32326283987915	201	10583	0.839302134971271	2.0308435272754
MYO1C	9.68590786957052e-16	3.66889024787664e-14	0.051230365821215	-2.67225856798836	0.045	0.388	0.115979381443299	201	10583	0.731890877870982	0.112155261746566
FAM198B	9.90332546373185e-16	3.74216215949151e-14	0.0376514853127898	-3.83691437643155	0.025	0.378	0.0661375661375661	201	10583	0.866197750284833	0.101914350630923
ZG16B	1.0270765129218e-15	3.87163189870958e-14	0.110576423937228	5.30621320840924	0.075	0.005	15	201	10583	0.0110273392838761	0.276189545411149
YPEL5	1.15516897289419e-15	4.3439920460209e-14	0.990174757869111	1.36295432045035	0.438	0.403	1.08684863523573	201	10583	0.908412176220203	1.97086400806345
DLC1	1.24340565718626e-15	4.6645645879925e-14	0.0158679320984088	-3.81518661422945	0.015	0.34	0.0441176470588235	201	10583	0.678845699531311	0.0317868790278396
IL13RA1	1.30235165584685e-15	4.87398080123405e-14	0.0128777157674091	-3.3965915361235	0.015	0.381	0.0393700787401575	201	10583	0.680724412145311	0.0205086082025245
MDFIC	1.33119365034094e-15	4.97000193952648e-14	0.815420895295803	1.32824698258016	0.373	0.359	1.03899721448468	201	10583	0.673668415438083	1.7227732977676
AP2S1	1.36683247425341e-15	5.08843142453699e-14	0.614003982042058	-1.30286148922027	0.328	0.652	0.503067484662577	201	10583	2.59595280629154	1.22021642105801
NFATC3	1.36943560060588e-15	5.08843142453699e-14	0.508021884776247	1.63974933827949	0.289	0.242	1.19421487603306	201	10583	0.384208904608482	1.05016412783553
TAGAP	1.40761164545007e-15	5.21785922539044e-14	0.611268211793061	3.06630796898004	0.318	0.091	3.49450549450549	201	10583	0.25771379485615	1.26187439135182
S1PR5	1.4188889204296e-15	5.24719916877355e-14	0.140355816917034	5.43350583059416	0.09	0.006	15	201	10583	0.0202943854655986	0.350753504815494
PDE4A	1.47824991225748e-15	5.4537986124563e-14	0.491713831133	1.94260610681567	0.279	0.191	1.46073298429319	201	10583	0.340737346879478	0.974867107824015
SLFN12L	1.49841312616525e-15	5.51514982239031e-14	0.218883971135667	4.88059344989173	0.149	0.015	9.93333333333333	201	10583	0.0481158302156485	0.439928897915842
KIF21B	1.7265231017682e-15	6.33979282969282e-14	0.138925618796616	3.82433216281916	0.095	0.02	4.75	201	10583	0.0354448954458461	0.30001494952904
SLC39A10	1.87838529352262e-15	6.88123964570753e-14	0.474616957589691	1.86121234859623	0.264	0.19	1.38947368421053	201	10583	0.311101317314768	0.990621758100252
ASPH	1.88341576941377e-15	6.88350971837735e-14	0.120504422377772	-2.08134877325861	0.085	0.461	0.184381778741866	201	10583	1.02983599712876	0.265679521469648
CD109	1.90570540052505e-15	6.94870057957802e-14	0.0472723386598697	-2.78928134629473	0.035	0.39	0.0897435897435897	201	10583	0.78380934672166	0.13409981918409
BZRAP1-AS1	1.9513651841441e-15	7.09860257896338e-14	0.17047011421335	4.47637924842977	0.109	0.015	7.26666666666667	201	10583	0.0387024870676519	0.397842448480716
PPP2R5C	1.95697718784496e-15	7.10246185895546e-14	1.0030460976997	1.37848276867586	0.423	0.421	1.00475059382423	201	10583	1.04181547334639	2.11909134114538
MOB3A	2.10164138475252e-15	7.60979476808534e-14	0.393294295195698	1.9493610284391	0.234	0.166	1.40963855421687	201	10583	0.254094643784504	0.884958613565227
SCML4	2.1395120676456e-15	7.72898734436974e-14	0.372617006969681	5.35209979892434	0.219	0.015	14.6	201	10583	0.071442007543262	0.818222883070095
SP100	2.1890335518829e-15	7.8896206953082e-14	0.983443937103243	1.21357273523178	0.458	0.423	1.08274231678487	201	10583	0.856470676406411	1.79127190833757
RCAN3	2.24481977383459e-15	8.07204087337847e-14	0.423459927290841	2.28228483117697	0.234	0.138	1.69565217391304	201	10583	0.289425196483626	1.02724510785568
INPP5D	2.37029106307504e-15	8.49424334608195e-14	0.432779022640962	2.31924492763753	0.274	0.136	2.01470588235294	201	10583	0.276447326862722	0.807137739907012
IKZF2	2.37311937645248e-15	8.49424334608195e-14	0.249139544319174	4.00830353868314	0.149	0.027	5.51851851851852	201	10583	0.070415179833361	0.571693405268977
EMB	2.51014793687216e-15	8.96415759790091e-14	1.08000175985741	2.73210230017521	0.458	0.147	3.1156462585034	201	10583	0.538138891175887	2.07897764768465
MBNL1	2.72544666127764e-15	9.71080378901799e-14	2.52027731333501	0.773155522676492	0.692	0.715	0.967832167832168	201	10583	2.66693854778925	4.28218885359908
IDI1	2.79956721917363e-15	9.95217449257943e-14	0.553188813533736	1.70269345935557	0.294	0.237	1.24050632911392	201	10583	0.421579136011707	1.15401925497807
EPS8	2.81635840315197e-15	9.98911119081582e-14	0.0307629439697101	-3.99723647337086	0.025	0.379	0.0659630606860158	201	10583	0.958303303528429	0.0698055453930833
MMP14	2.87368211804306e-15	1.01693159034422e-13	0.06669102923171	-3.01159863217371	0.045	0.398	0.113065326633166	201	10583	0.985146745451382	0.194650124874293
QKI	3.18638427418212e-15	1.12503875526892e-13	0.309149448318949	-1.32519541189963	0.189	0.628	0.300955414012739	201	10583	1.82836625197374	0.7097056962128
PXDC1	3.26281539567435e-15	1.14942431297729e-13	0.00465798369446957	-5.38513622294633	0.005	0.297	0.0168350168350168	201	10583	0.472951140563526	0.00768593777536846
PRCP	3.33009580728388e-15	1.17048367496559e-13	0.0711256762487136	-3.22449170298141	0.065	0.438	0.148401826484018	201	10583	1.51246673781568	0.134928200733658
SYTL1	3.41029231585238e-15	1.19597801980207e-13	0.356584074384302	4.82273817145372	0.204	0.02	10.2	201	10583	0.0731132533943642	0.797641363270293
CAV2	3.46859616003186e-15	1.21369757115375e-13	0.0822625764060609	-2.96954296091021	0.055	0.408	0.134803921568627	201	10583	1.28502593285177	0.189013365013606
WWTR1	3.55792199534352e-15	1.24216847112597e-13	0.0564586766972128	-3.25506293431555	0.045	0.389	0.115681233933162	201	10583	1.07484254791719	0.123756992230086
RHOF	3.58884527352112e-15	1.25016784237881e-13	0.280624851531961	3.18446682532926	0.194	0.054	3.59259259259259	201	10583	0.115669114115213	0.571018456099958
GZMA	3.63117354228576e-15	1.26209564144569e-13	1.80622984866877	5.25375071442543	0.403	0.032	12.59375	201	10583	0.465567053106431	5.98397230993108
CHST12	3.66814077048691e-15	1.27211121920486e-13	0.453481154152338	1.66764174004806	0.274	0.215	1.27441860465116	201	10583	0.306322575184115	0.882763974624758
FERMT2	3.81075625419086e-15	1.31863995793576e-13	0.018730092224382	-3.43904133395551	0.02	0.333	0.0600600600600601	201	10583	0.56696174968619	0.0344762660146276
ARID4B	3.8420345520397e-15	1.32652192962681e-13	1.00086479483291	1.20940413985066	0.453	0.422	1.07345971563981	201	10583	0.872133333844814	1.86005089395214
OGT	4.01243075738196e-15	1.38229568211265e-13	0.692512084405595	1.64296620250977	0.343	0.302	1.13576158940397	201	10583	0.650381566839215	1.60305402430035
RPSA	4.26756235133973e-15	1.46695105848035e-13	10.6084572668453	0.553849159249009	0.935	0.903	1.03543743078627	201	10583	10.3650771286406	14.9630045431597
KLF4	4.53275360689083e-15	1.55468467668436e-13	0.110876478001592	-2.90544610295117	0.09	0.511	0.176125244618395	201	10583	2.18648995986024	0.222003579862034
SFMBT2	4.85050041579489e-15	1.66001994493191e-13	0.315490662642732	2.36672070682345	0.214	0.107	2	201	10583	0.189219820310508	0.618107773935779
CBLB	5.7751621190367e-15	1.97214835951174e-13	0.484648460197121	1.86732901236584	0.269	0.193	1.39378238341969	201	10583	0.33426034423593	1.00247441377463
ID3	5.90649947603294e-15	2.01259455945349e-13	0.137929581824482	-3.07091530745037	0.09	0.471	0.191082802547771	201	10583	2.47205874309022	0.323349305953776
CDC14A	6.18981164144546e-15	2.10453595809146e-13	0.236157050779005	2.8877280935386	0.139	0.059	2.35593220338983	201	10583	0.10896185349872	0.528312665583837
EGR1	6.41264956009284e-15	2.17556106597411e-13	0.281462621678357	-2.98903155733306	0.144	0.58	0.248275862068966	201	10583	6.77646176467679	0.927061156404819
PSMB9	6.49854009271196e-15	2.19991793246991e-13	1.01132375044505	1.32188691029847	0.438	0.389	1.12596401028278	201	10583	0.824617677206162	1.97521069791922
PDK4	7.20201851586739e-15	2.43278573503521e-13	0.0660447679795872	-3.54765066693179	0.045	0.498	0.0903614457831325	201	10583	2.61248845661186	0.161820271951939
MAP1B	7.85646948880515e-15	2.64812230760892e-13	0.0544719745898445	-3.71978149271217	0.055	0.384	0.143229166666667	201	10583	1.57593097059591	0.0988470333609826
ANKRD12	8.34712021311454e-15	2.80743875098848e-13	1.32772349633696	1.19931692722788	0.488	0.511	0.954990215264188	201	10583	1.35809222071359	2.77389345513629
DENND4A	8.47846490690351e-15	2.845482222304e-13	0.458339360852909	1.82454877220047	0.274	0.187	1.46524064171123	201	10583	0.307053860753791	0.990903587744322
RPLP1	9.64312304993161e-15	3.22584630089606e-13	52.6790352653039	0.459351643083976	0.985	0.988	0.996963562753036	201	10583	47.1677378473417	63.8082543530234
KLF12	9.65314765166257e-15	3.22584630089606e-13	0.343951998599505	2.01069764883345	0.214	0.143	1.4965034965035	201	10583	0.222267091291069	0.720773199582145
CCDC80	9.68889476951783e-15	3.23087375583537e-13	0.146549464935793	-4.21649479460142	0.095	0.463	0.205183585313175	201	10583	4.81749144884352	0.379157786089389
TNS1	1.00271147600153e-14	3.33652778133899e-13	0.0308172277210852	-3.41429399563734	0.025	0.359	0.0696378830083565	201	10583	0.692864749027573	0.0609639647587516
ARHGAP15	1.15174213783458e-14	3.8242740006482e-13	0.52908149359516	2.82115924024845	0.284	0.098	2.89795918367347	201	10583	0.248525324234723	1.10542024489865
PLCH2	1.15606864008681e-14	3.83048985078446e-13	0.0638426557199556	6.72584070245856	0.045	0.001	45	201	10583	0.00600979486472764	0.146126166324351
TBC1D10C	1.22961494582837e-14	4.06554467046559e-13	0.549717775519172	4.03418569437974	0.308	0.05	6.16	201	10583	0.189421005129544	1.09423467489899
HELZ	1.23575683336487e-14	4.07721377198565e-13	0.624540476774871	1.48952515470215	0.328	0.298	1.1006711409396	201	10583	0.514838928462187	1.23387257024714
PSD4	1.46674745462145e-14	4.82912674616504e-13	0.217764291565032	3.6602407618772	0.154	0.031	4.96774193548387	201	10583	0.0684315483296769	0.42394358018205
RP11-121A8.1	1.48775161961117e-14	4.88796879487409e-13	0.0781743948038132	5.52204187236856	0.055	0.004	13.75	201	10583	0.00803186857815132	0.171575421268305
CD38	1.57428378372152e-14	5.16140183377269e-13	0.277807734671694	3.8807101896263	0.159	0.027	5.88888888888889	201	10583	0.0702921627646278	0.649283159652931
CTTNBP2NL	1.59722037573282e-14	5.22562288966172e-13	0	-144269502.809833	0	0.261	0	201	10583	0.36270430769053	0
LLGL2	1.63527120862056e-14	5.33892102128296e-13	0.146983256911323	3.54984952752235	0.109	0.025	4.36	201	10583	0.0453507549553389	0.31539622521694
YBX1	1.64940484375686e-14	5.37382296277026e-13	2.07251645466082	-0.770744381471164	0.632	0.826	0.765133171912833	201	10583	5.84339195173948	3.55005025830705
RHOH	1.66720716845623e-14	5.42050730644333e-13	0.536696011822178	4.22665255102632	0.284	0.047	6.04255319148936	201	10583	0.206403563764907	1.16268369668342
CKLF	1.72875571451429e-14	5.60893174235136e-13	0.812257802992714	1.33407146831926	0.393	0.352	1.11647727272727	201	10583	0.732285473259887	1.62876647767982
ARPC2	1.7356307797378e-14	5.61955476111786e-13	5.03663687242565	0.678696883243366	0.836	0.782	1.0690537084399	201	10583	4.54676350435715	7.25920479394204
PRDX4	1.77459055063745e-14	5.7338012698236e-13	0.129496581397979	-2.40811262479943	0.104	0.439	0.236902050113895	201	10583	1.15499232613041	0.245121024516779
A2M-AS1	1.78036625597838e-14	5.74057764272698e-13	0.188398922593291	3.93296793517615	0.119	0.026	4.57692307692308	201	10583	0.0644858427324782	0.451917057412579
NAV1	1.84268404972532e-14	5.92926335670378e-13	0.0594739253319156	-2.89963544800103	0.045	0.369	0.121951219512195	201	10583	0.732363066262199	0.130266959336939
TPM1	1.86899028112933e-14	6.00153545829307e-13	0.131626081831313	-3.25526724974969	0.095	0.46	0.206521739130435	201	10583	2.31750934471022	0.28621044151397
PLEKHA2	1.95409188125724e-14	6.26192153981531e-13	0.516496842393203	2.19909583722172	0.274	0.165	1.66060606060606	201	10583	0.356287481986928	1.12557813210849
LTBP1	1.95843617484455e-14	6.26298257061967e-13	0.0114152812610204	-4.89405315898896	0.01	0.335	0.0298507462686567	201	10583	1.01649028594443	0.0236564062116053
FGFR1	1.96521833961623e-14	6.27181951084885e-13	0.0574601915497532	-3.08979026125354	0.035	0.369	0.0948509485094851	201	10583	0.797425808932852	0.204404814173413
ELF1	2.36575856020104e-14	7.53469961030559e-13	1.32268639901425	1.16679933977783	0.522	0.495	1.05454545454545	201	10583	1.29803005538692	2.36835936063462
GPATCH8	2.48557454661908e-14	7.90017848768582e-13	0.54219021098084	1.44691745464355	0.289	0.288	1.00347222222222	201	10583	0.473343729552018	1.1332374849075
GPX4	2.58036320044129e-14	8.18478620042415e-13	1.10959309840042	-0.926640909019242	0.488	0.759	0.642951251646904	201	10583	3.80561196134109	2.00042795498283
RAB34	2.70019532838623e-14	8.54751486709847e-13	0.0575736214599099	-2.90944474043525	0.045	0.38	0.118421052631579	201	10583	0.764769326643276	0.120025671843416
TRGC1	2.80957225891522e-14	8.87574588514795e-13	1.01387048263033	5.04755108887743	0.423	0.026	16.2692307692308	201	10583	0.197622341332467	2.17898318352013
MLC1	2.94450760266908e-14	NA	0.0652419795715269	6.20508448065532	0.05	0.002	25	201	10583	0.00501822831421935	0.141899103952715
CKAP4	3.05077252349527e-14	9.61825373771055e-13	0.0418658490830577	-3.45903497274569	0.035	0.342	0.10233918128655	201	10583	0.816478283522166	0.0817554169051839
H3F3B	3.25175152674579e-14	1.02312165980635e-12	11.3033223310845	0.534603264099655	0.96	0.918	1.04575163398693	201	10583	10.2315258245265	14.5827129358291
SERF2	3.40758018979308e-14	1.06999389219136e-12	4.74023769174419	-0.635547669506161	0.856	0.9	0.951111111111111	201	10583	9.69436599767011	6.50762646135217
DKK3	3.76381645951169e-14	1.17948031460119e-12	0.0370115238166377	-3.72674488889627	0.03	0.352	0.0852272727272727	201	10583	1.01702161993257	0.0814375265533877
TM4SF1	3.78559600879787e-14	1.18392808243085e-12	0.0662959543700512	-4.32517945858945	0.05	0.409	0.122249388753056	201	10583	2.5778210858178	0.141214533486139
TGFBR2	3.79642564227017e-14	1.18494037146536e-12	0.34695671849245	-1.62031935472348	0.209	0.605	0.345454545454545	201	10583	2.18486405280965	0.77479366034015
CDH13	3.86344762366062e-14	1.20345236756183e-12	0.0236922065353444	-4.03551612764504	0.02	0.301	0.0664451827242525	201	10583	0.649070028650291	0.047632831242052
TAOK3	3.95890237047897e-14	1.23072968911743e-12	0.80694730081848	1.33929065438891	0.418	0.341	1.2258064516129	201	10583	0.64793305952688	1.39889900688788
DOCK1	4.17439431667373e-14	1.29514110747535e-12	0	-144269502.696408	0	0.253	0	201	10583	0.334029591150259	0
CFD	4.26428194354631e-14	1.32040444466238e-12	0.267987204078442	-4.80267226216733	0.154	0.46	0.334782608695652	201	10583	15.5275676429954	0.680946798988641
GPX8	4.29520945421033e-14	1.32734730182983e-12	0.00219267184641136	-5.80518814211931	0.005	0.274	0.0182481751824818	201	10583	0.512524948289622	0.00275167660292634
TSPAN2	4.60580965557339e-14	1.42051908072882e-12	0.290010392431539	2.3376345260082	0.189	0.085	2.22352941176471	201	10583	0.113768182012682	0.603285311573358
DCN	4.90113800232821e-14	1.50862247858647e-12	0.210192116134142	-5.30609802177593	0.124	0.421	0.294536817102138	201	10583	16.6326273572161	0.550614555461378
MLLT6	4.92537431381532e-14	1.51309825868901e-12	0.547268745833064	1.67282265433431	0.289	0.246	1.17479674796748	201	10583	0.440056724209817	1.15534143888128
KLF6	5.47502735102716e-14	1.67864983968821e-12	7.81859700101143	0.789120132627187	0.826	0.836	0.988038277511962	201	10583	9.42934623095206	16.2228010547377
PDLIM7	6.31599112885649e-14	1.93269328543009e-12	0.0210934414932422	-3.6912863002789	0.02	0.311	0.0643086816720257	201	10583	0.54358546082057	0.0430304345983058
TSHZ2	6.39878536804812e-14	1.95419656465282e-12	0.0130068313092706	-4.61736864763723	0.015	0.345	0.0434782608695652	201	10583	0.946867127795437	0.0230717336599499
PRKCQ	6.47100297236227e-14	1.97239203880245e-12	0.25308739765412	5.03261615267647	0.159	0.014	11.3571428571429	201	10583	0.0512480173108227	0.56581077567668
SNX9	6.73164611521329e-14	2.04783760768068e-12	0.0827447665778109	-2.26199960325884	0.065	0.417	0.155875299760192	201	10583	0.798776279267217	0.178879476430975
ETS2	6.7884816120668e-14	2.06110980618511e-12	0.0602656568012234	-3.06489987335249	0.055	0.43	0.127906976744186	201	10583	1.3287066135033	0.110765731659249
PTK2B	6.91191982376655e-14	2.09451302465438e-12	0.465062187486009	2.34828504902703	0.264	0.137	1.92700729927007	201	10583	0.304780077819203	0.970465076076661
TBC1D31	7.28078155361878e-14	2.20201311871656e-12	0.1645099895074	3.03677883410106	0.114	0.038	3	201	10583	0.0516929775257878	0.350639313372929
TUBB6	7.66608904829622e-14	2.31406161871781e-12	0.0588121996712541	-2.68042293302568	0.045	0.379	0.118733509234828	201	10583	0.80250842956573	0.127800366619995
SEPT10	7.79973682183486e-14	2.34985893516515e-12	0.0157952577613296	-3.7788574994889	0.015	0.3	0.05	201	10583	0.454472132775487	0.0291721344139914
FABP5	8.05486080862621e-14	2.42204542927593e-12	0.268082041040707	-3.1347153216796	0.164	0.528	0.310606060606061	201	10583	4.67873298946723	0.675594608539791
LRRFIP1	8.1808630171697e-14	2.45520285088366e-12	2.36730794963036	0.91182561940689	0.647	0.614	1.05374592833876	201	10583	2.22103530237749	4.19474731535315
CTD-2020K17.1	8.2708260232658e-14	2.477437829541e-12	0.306749753455625	3.59062116823482	0.179	0.04	4.475	201	10583	0.0993418189043379	0.663815477793102
RRAS2	8.31257401072679e-14	2.48517298872418e-12	0.291998746656129	2.09867058958591	0.209	0.107	1.95327102803738	201	10583	0.126910253847359	0.555471211496664
TRABD	8.52522936254667e-14	2.54387627976871e-12	0.54881535662676	1.65397764866736	0.303	0.248	1.22177419354839	201	10583	0.480208638560249	1.14323180184411
NUPR1	9.0176548057791e-14	2.68567787975169e-12	0.0521782304434428	-3.68848958633882	0.04	0.401	0.0997506234413965	201	10583	1.30828645645753	0.109998308879839
CYSTM1	9.13376194379297e-14	2.7150759789492e-12	0.0753439458669105	-2.35613300778511	0.055	0.405	0.135802469135802	201	10583	0.727052308755885	0.187195041831572
EBF1	9.55294115398061e-14	2.8342813621487e-12	0.041156516578678	-3.70933755138122	0.03	0.386	0.077720207253886	201	10583	1.13842555836116	0.0997897077946197
GNG11	9.62729004535035e-14	2.8509200843973e-12	0.247838937491639	-2.43970086983794	0.159	0.528	0.301136363636364	201	10583	3.18039229345543	0.573253103467966
STK17A	9.94461201531052e-14	2.93931089225258e-12	0.618490372854936	1.70923331017364	0.318	0.218	1.45871559633028	201	10583	0.483189157898805	1.27782604179081
DPYSL3	1.06295604394611e-13	3.13582079807618e-12	0.078979498244877	-2.53443320701908	0.06	0.38	0.157894736842105	201	10583	0.885407292366976	0.166501424501335
RPS15A	1.18830984631753e-13	3.4990119738927e-12	22.4296167543484	0.548474360659147	0.955	0.942	1.01380042462845	201	10583	20.9093063955038	29.3664468687679
LGALS9B	1.24928489047097e-13	NA	0.0510715905774977	6.45244598835485	0.045	0.001	45	201	10583	0.00515358130176482	0.0960825258534635
NT5C	1.26064632424636e-13	3.70501818007319e-12	0.851808629681552	1.26090003866551	0.428	0.359	1.19220055710306	201	10583	0.681539828808214	1.55869955313095
AC245100.1	1.28893670332055e-13	3.7810425172971e-12	0.24352235143022	3.57018421506226	0.154	0.036	4.27777777777778	201	10583	0.0835730924798786	0.526552132786504
CFLAR	1.36933284093434e-13	4.00934489974132e-12	1.44553183353583	1.09340198816461	0.537	0.501	1.07185628742515	201	10583	1.3137058160517	2.66045719216967
KDM5A	1.37227972225978e-13	4.01044894112099e-12	0.823168230295905	1.10651178202359	0.388	0.427	0.908665105386417	201	10583	0.84731858237174	1.61806357989338
SH3D19	1.37722869223428e-13	4.01738896654359e-12	0.00219267184641136	-5.22133578883546	0.005	0.276	0.0181159420289855	201	10583	0.44131840125973	0.00275167660292634
CLU	1.42285516483358e-13	4.14273837731209e-12	0.190766342096303	-3.50699738957911	0.114	0.482	0.236514522821577	201	10583	6.28944843833936	0.492633059681268
EML4	1.44294573137679e-13	4.19340988526373e-12	0.642995330866713	1.5534384364222	0.343	0.275	1.24727272727273	201	10583	0.532994234803838	1.21280897898176
SLA2	1.48709238452425e-13	4.31367356001588e-12	0.324396907957846	4.86348944868424	0.209	0.017	12.2941176470588	201	10583	0.0685027832523847	0.661920404944273
TMIGD2	1.52012257464703e-13	4.40130480518397e-12	0.211397197624452	5.59759189951868	0.139	0.01	13.9	201	10583	0.0418124394665973	0.480969732623654
ALDH2	1.63555754323092e-13	4.72676129993734e-12	0.0262971280138802	-3.6596120467627	0.02	0.356	0.0561797752808989	201	10583	0.667463076352241	0.056569310839771
PRR7	1.65052687081868e-13	4.76120560924145e-12	0.166428940778864	3.0789043807084	0.109	0.036	3.02777777777778	201	10583	0.0448438681934219	0.36895737467318
AAK1	1.85450399764296e-13	5.33973973933876e-12	0.901586042369406	1.18232410255942	0.423	0.408	1.03676470588235	201	10583	0.927212591762889	1.79710084599255
HELB	1.90600314453502e-13	5.47791621981831e-12	0.235741050773098	3.07888329822045	0.149	0.053	2.81132075471698	201	10583	0.115151028195836	0.507158047363592
ARHGAP29	1.93055975144735e-13	5.53829328696459e-12	0.0422774017025824	-3.7300956566262	0.04	0.375	0.106666666666667	201	10583	1.41682484653098	0.0786743607674476
NCR3	1.97625550046354e-13	5.65898042940072e-12	0.272320209125864	5.55075670625039	0.174	0.008	21.75	201	10583	0.0388194454154624	0.595983821101943
COL5A2	2.02159315443576e-13	5.77820197218398e-12	0.0946616061515613	-4.35746835112274	0.065	0.397	0.163727959697733	201	10583	2.89803409172769	0.241811659052569
GSTO1	2.02988816283096e-13	5.79130432708226e-12	0.305258357310905	-1.52656746057737	0.199	0.551	0.361161524500907	201	10583	1.59950386853005	0.628817123702592
MAPK1	2.0988432295589e-13	5.97710719717085e-12	0.793450987578821	1.10072606133365	0.393	0.408	0.963235294117647	201	10583	0.791051915985173	1.48680741464493
RBFOX2	2.14296145373536e-13	6.09163141111003e-12	0.0165605939491169	-3.47155383434153	0.02	0.306	0.065359477124183	201	10583	0.475621603890805	0.0267870391501938
CD276	2.43735363426486e-13	6.91588014842499e-12	0.0135380711413822	-3.7678128019466	0.01	0.297	0.0336700336700337	201	10583	0.534768043082397	0.0285045669512055
TNFAIP8	2.4649458494228e-13	6.98147820800222e-12	0.611081795631008	2.00694366662406	0.328	0.198	1.65656565656566	201	10583	0.451690867476865	1.24381999713634
RNF213	2.61420452533769e-13	7.39081083739494e-12	1.05576714729589	1.1885676857083	0.443	0.464	0.954741379310345	201	10583	1.19688810617523	2.17967281037042
PSMB5	2.67119763903529e-13	7.53828397012383e-12	0.102089614731715	-2.26207346367306	0.075	0.4	0.1875	201	10583	0.783780174119588	0.227141171820193
SDC2	2.70608766551713e-13	7.6229610303358e-12	0.0934676207788461	-3.29968584905679	0.065	0.411	0.158150851581509	201	10583	1.63058532011113	0.237128138733773
HNRNPA2B1	2.84188259407055e-13	7.99106662397567e-12	4.14896967429519	0.613345750860243	0.801	0.809	0.990111248454883	201	10583	4.19451660522868	6.2648393981351
PLAC9	3.17954218868418e-13	8.92444881233909e-12	0.144289863034734	-3.40281971238988	0.095	0.449	0.211581291759465	201	10583	2.88500743680076	0.33169247504477
TPM4	3.21950604295266e-13	9.02039700292985e-12	1.20138603323633	-1.06609759250583	0.498	0.721	0.690707350901526	201	10583	4.36233593951526	2.27034461909639
ITGB2	3.36629656070714e-13	9.41477134881642e-12	1.30330168823162	2.1478579595751	0.507	0.199	2.54773869346734	201	10583	0.704296701604648	2.43010748141853
CDC42BPB	3.37585244560197e-13	9.42460702434067e-12	0.0140338419260317	-3.38679903571113	0.015	0.306	0.0490196078431373	201	10583	0.460393684382319	0.0249823998798668
TMC8	3.48980592114642e-13	9.72534128668055e-12	0.415912052197779	3.73464177140619	0.249	0.048	5.1875	201	10583	0.157858391496977	0.842208635881954
CNRIP1	3.52018532512786e-13	9.79251554081024e-12	0	-144269502.588867	0	0.238	0	201	10583	0.325006558987342	0
CDC42	3.55710825323794e-13	9.87762124555718e-12	3.59893825616844	0.555298248409147	0.781	0.791	0.987357774968394	201	10583	3.72888332871544	5.57058387474099
SKAP1	3.65168416301262e-13	1.01222349996403e-11	0.530342026901704	4.49153691424496	0.308	0.031	9.93548387096774	201	10583	0.145885583538908	1.02097980898585
DOCK10	4.29429718544749e-13	1.18824116801584e-11	0.52319979741112	2.19372694625863	0.294	0.151	1.94701986754967	201	10583	0.33925611694625	1.09100637474307
TJP1	4.36663089947158e-13	1.2061175542859e-11	0.0379313351904793	-3.00685978985385	0.025	0.332	0.0753012048192771	201	10583	0.624743871639183	0.099324649519329
TIMP3	4.52654370444691e-13	1.24807846380916e-11	0.0746129760665089	-3.73692053713112	0.055	0.441	0.124716553287982	201	10583	2.82310796704931	0.159495445477291
GLCCI1	4.89824718754443e-13	1.34818422590509e-11	0.243391202465798	2.80914369061803	0.159	0.062	2.56451612903226	201	10583	0.124266172651919	0.532472967598063
TERF2IP	5.03614436778858e-13	1.38369839795262e-11	0.958598858769466	1.02846428205258	0.453	0.448	1.01116071428571	201	10583	0.90126661443332	1.72436012993354
IL27RA	5.11922950907921e-13	1.40405440630387e-11	0.226657041047242	2.80454356410849	0.154	0.059	2.61016949152542	201	10583	0.108810568888946	0.469415923675935
PLPP1	5.47591277123756e-13	1.49924727557778e-11	0.0444711710255525	-3.52662584513669	0.03	0.349	0.0859598853868195	201	10583	0.91088565953949	0.103966157489867
COL6A3	5.50872772079592e-13	1.50559027689564e-11	0.27444556578296	-4.18904796550789	0.174	0.432	0.402777777777778	201	10583	8.05930004569159	0.595767224646646
MAFB	5.94052023827339e-13	1.62076501465899e-11	0.0514468473448095	-4.07969627654538	0.035	0.424	0.0825471698113208	201	10583	2.17805179660165	0.121852137172858
HNRNPF	6.88722205117744e-13	1.8757763932055e-11	1.21981611866103	0.9182021188272	0.512	0.519	0.986512524084778	201	10583	1.16446210668487	2.1585974865913
SMAP2	7.38145146781919e-13	2.00688034158164e-11	1.2349042880261	1.65943741072729	0.473	0.336	1.4077380952381	201	10583	1.13024442126933	2.49864354444891
RALGAPA1	7.40377657682359e-13	2.00944934361581e-11	0.420422051711226	1.77028556551901	0.244	0.183	1.33333333333333	201	10583	0.297538787617348	0.935842089048396
SLC5A3	7.48582060275709e-13	2.0281895195595e-11	0.455311757447816	2.01076806523055	0.269	0.156	1.72435897435897	201	10583	0.30405447636664	0.904838913159661
G3BP2	7.5799053674743e-13	2.050121372007e-11	0.762950953792354	1.13919304953071	0.373	0.394	0.946700507614213	201	10583	0.779445653212127	1.61302706568983
BACH2	8.07352196733365e-13	2.17985093118009e-11	0.22473827201679	3.38167439161504	0.149	0.04	3.725	201	10583	0.095512664009135	0.49213819984476
TUBB	8.44117233460053e-13	2.27518023236228e-11	0.878961294255592	-1.24230513560933	0.398	0.68	0.585294117647059	201	10583	3.61715649246574	1.88492789824772
JUN	8.46602289562739e-13	2.27794402257174e-11	1.25430879623483	-1.64607568205061	0.433	0.706	0.613314447592068	201	10583	9.25766072067266	3.39713779336212
ITGA5	8.69834746817905e-13	2.33642703250262e-11	0.0898976769724977	-2.44034068828163	0.075	0.391	0.191815856777494	201	10583	1.02274264989609	0.173446251191419
APOBEC3D	9.10450895888165e-13	2.44132245381971e-11	0.131582643055705	3.49088476826815	0.095	0.023	4.1304347826087	201	10583	0.0393292523257238	0.272102034595064
PPFIBP1	9.2719916327583e-13	2.48196743431949e-11	0.0476316381177997	-2.82276663967814	0.04	0.329	0.121580547112462	201	10583	0.605944946851058	0.108694869009832
SGCE	9.63508580010377e-13	2.57474570199348e-11	0	-144269502.858922	0	0.249	0	201	10583	0.407238669308978	0
ANGPTL2	1.05773778351516e-12	2.81927326030719e-11	0.0133027893724602	-5.37441568474838	0.01	0.321	0.0311526479750779	201	10583	0.970555025181129	0.0286400210289626
TNFSF11	1.05862753462772e-12	2.81927326030719e-11	0.100589355906807	4.34866950700415	0.075	0.009	8.33333333333333	201	10583	0.0118819086001422	0.226422425176769
SH3BP1	1.06782348125798e-12	2.83891878168859e-11	0.321573978458838	2.54496054560206	0.209	0.088	2.375	201	10583	0.173190111786143	0.6337180168585
GRK6	1.07973568830445e-12	2.86570665844885e-11	0.341197646436709	1.89597827382405	0.219	0.141	1.5531914893617	201	10583	0.220621803985254	0.711515691713206
PRMT2	1.10434203133171e-12	2.92603764702251e-11	0.966002772186675	1.13889934680672	0.423	0.435	0.972413793103448	201	10583	1.00714711856667	1.89371844013357
SOCS3	1.18468057245645e-12	3.13358051080599e-11	0.393900391342649	-2.08391837164024	0.219	0.573	0.382198952879581	201	10583	3.23395430071916	0.906115870043623
PSTPIP1	1.20409653631449e-12	3.17954831568933e-11	0.300317449086881	2.95004830089907	0.194	0.063	3.07936507936508	201	10583	0.137319034128926	0.624400181049707
ANAPC16	1.30876997969815e-12	3.4501122133732e-11	1.1706063748216	0.952712083671625	0.502	0.499	1.0060120240481	201	10583	1.10567501274411	2.17929320880524
RNASE1	1.37693447590639e-12	3.62368287200591e-11	0.156766528887779	-3.37412632117035	0.1	0.475	0.210526315789474	201	10583	4.88628659444446	0.392475179173977
POSTN	1.38537624414045e-12	3.63976122324172e-11	0.13054421346606	-4.40614317428246	0.095	0.401	0.236907730673317	201	10583	5.33796195480855	0.27970055668635
GZMM	1.4156947472775e-12	3.71316508000214e-11	0.769290725874518	4.32697720367381	0.299	0.05	5.98	201	10583	0.293826116457623	1.99734516161905
CDK6	1.44073920597578e-12	3.7725127598084e-11	0.445687902435321	1.45918174950253	0.229	0.239	0.9581589958159	201	10583	0.389431311726983	1.0516307920088
EFEMP1	1.48917165111894e-12	3.89279946186972e-11	0.0409921476853172	-5.09915921369305	0.03	0.363	0.0826446280991736	201	10583	2.33184627748971	0.0942830937605541
CARD19	1.52363084438108e-12	3.97621788585472e-11	0.516343444521674	1.39245158553838	0.299	0.266	1.12406015037594	201	10583	0.400028492827075	0.997245743755737
ABHD17A	1.54547791157204e-12	4.02649887946466e-11	0.811652970557609	1.05464113530295	0.378	0.42	0.9	201	10583	0.819773613161525	1.66440563017115
DENND1B	1.61847869450433e-12	4.20966308440576e-11	0.323239554741938	2.10119421161719	0.209	0.127	1.64566929133858	201	10583	0.216549609684048	0.653183816652174
S1PR4	1.74953841501547e-12	4.54122603258549e-11	0.335177684381259	3.33213870481196	0.204	0.053	3.84905660377358	201	10583	0.141692909186575	0.728983735912716
AC013461.1	1.75177372268132e-12	4.54122603258549e-11	0.0192621288192121	-3.94401737285529	0.015	0.31	0.0483870967741935	201	10583	0.580538974218943	0.0427014024162916
ATF7IP	1.78146398821383e-12	4.6105351575564e-11	0.648594110392261	1.34708787499382	0.328	0.321	1.02180685358255	201	10583	0.594533975922671	1.38735240647484
PHLDB1	1.93723793351998e-12	5.00538662094584e-11	0.0130763515396704	-4.37547178416217	0.01	0.283	0.0353356890459364	201	10583	0.524764121919452	0.0296547037895871
APOL6	1.98120572936047e-12	5.11052836568586e-11	0.632894022227033	1.4947799050641	0.328	0.276	1.18840579710145	201	10583	0.522031321201185	1.28408260986766
RIN3	1.99181788746795e-12	5.12942408445955e-11	0.36520416583312	1.88426117523889	0.224	0.159	1.40880503144654	201	10583	0.254207699626238	0.731817031997315
HLA-DRA	2.06384560741313e-12	5.30615725688455e-11	0.942511674434291	-3.14943641351458	0.398	0.529	0.752362948960302	201	10583	16.7090239652814	2.20997063294024
LGMN	2.24944371966408e-12	5.77381886333514e-11	0.10835857953741	-3.61783759113767	0.075	0.472	0.158898305084746	201	10583	3.09924659689912	0.245567352606797
PVRL2	2.26267828586805e-12	5.79825243501753e-11	0.0338926923543512	-3.02789539071264	0.03	0.324	0.0925925925925926	201	10583	0.570939739516482	0.0681721458156086
ATOX1	2.27869837638325e-12	5.8297322724323e-11	0.26676899018552	-1.36249344632793	0.179	0.533	0.335834896810507	201	10583	1.37351732145972	0.547851469600088
LHFP	2.30008637302634e-12	5.87481962969706e-11	0.0623608978065744	-2.97736280555518	0.05	0.435	0.114942528735632	201	10583	1.65644482371428	0.145998640150015
CRACR2A	2.31139425453192e-12	5.8940553490564e-11	0.153079634037852	2.6850681728509	0.114	0.048	2.375	201	10583	0.0621011168845587	0.313558491246389
INTS6	2.41523329750833e-12	6.14879785333034e-11	0.487898963999268	1.5318831415496	0.289	0.246	1.17479674796748	201	10583	0.437938478882288	0.94762432618326
GNB4	2.45932466843303e-12	6.25085028918011e-11	0.0643596927083339	-2.31903518141331	0.05	0.382	0.130890052356021	201	10583	0.679867205113247	0.143645806777158
TOX	2.47192345962996e-12	6.27265650585124e-11	0.158814550613033	2.99336771457187	0.114	0.04	2.85	201	10583	0.067515940061111	0.336821065530312
AKAP13	2.50649499015057e-12	6.34267466428049e-11	2.13520331306868	0.843246319548517	0.647	0.625	1.0352	201	10583	2.03016619201782	3.77259789085556
KANK2	2.50764466734657e-12	6.34267466428049e-11	0.0358461555239455	-3.6018430765994	0.02	0.309	0.0647249190938511	201	10583	0.579670550517633	0.125699640730192
ARHGAP30	2.63339820040843e-12	6.64996963035178e-11	0.607127919328736	2.28664007677673	0.323	0.151	2.13907284768212	201	10583	0.391729389743537	1.22033374208374
RPS19	2.64813621499073e-12	6.6763834848377e-11	23.2112922725729	0.473476207155222	0.975	0.956	1.01987447698745	201	10583	21.9063731109134	29.6111169877738
BRD1	2.70005206521428e-12	6.7962923435055e-11	0.396434934438195	1.63006537504136	0.244	0.199	1.22613065326633	201	10583	0.304294269132117	0.758159868390257
LINC00869	2.7133808429092e-12	6.81884403131096e-11	0.22811821787333	2.73904494327456	0.144	0.062	2.32258064516129	201	10583	0.117363686676292	0.518802301162032
TXN	2.80100138134192e-12	7.02772147222219e-11	0.936182308305332	-1.07336249929036	0.428	0.708	0.604519774011299	201	10583	3.5906246541467	1.77088204211423
TSPAN4	2.8237273288373e-12	7.0733689717231e-11	0.193857921246069	-1.57321272604858	0.134	0.487	0.275154004106776	201	10583	1.11770760780794	0.434416277902404
ATP11B	2.85838392240055e-12	7.1487082520806e-11	0.364465374811751	1.67346758726148	0.234	0.183	1.27868852459016	201	10583	0.266614657633442	0.765331151508333
PDLIM1	2.87232359451517e-12	7.16696188175075e-11	0.211979709503055	-1.86866980391986	0.139	0.467	0.297644539614561	201	10583	1.47461214579231	0.457448689609346
DENND6B	2.87486744712032e-12	7.16696188175075e-11	0.14426316941089	3.00306775849295	0.104	0.038	2.73684210526316	201	10583	0.0630739815118393	0.305393493218721
APOBEC3C	2.92759510139037e-12	7.28677019972856e-11	0.376358158734194	1.87000293700651	0.234	0.15	1.56	201	10583	0.230780343626185	0.751925792399811
RP11-367G6.3	2.98775504903045e-12	7.42466644827535e-11	0.0730099711397072	5.22421187454963	0.06	0.004	15	201	10583	0.0104905361266033	0.145079023680704
PDCD4	3.06733283517319e-12	7.6067264365895e-11	0.993308534672773	1.31219952229017	0.403	0.43	0.937209302325581	201	10583	1.17501714216049	2.12792338223233
CD37	3.07076615087235e-12	7.6067264365895e-11	1.24142101037746	2.38602385678856	0.498	0.19	2.62105263157895	201	10583	0.759229725260351	2.30768475758991
CYSLTR1	3.12103909739915e-12	7.71900731442331e-11	0.273092315274657	2.4363927640752	0.164	0.09	1.82222222222222	201	10583	0.171188696677777	0.659047356978598
DENND2D	3.34524361246961e-12	8.25562533920479e-11	0.215693148217479	3.4510440932327	0.144	0.035	4.11428571428571	201	10583	0.0813735678756372	0.488563798854651
RPS29	3.34859082386046e-12	8.25562533920479e-11	16.9897589191231	0.558737196049104	0.96	0.938	1.02345415778252	201	10583	16.0550800844771	22.5176318864225
THY1	3.38424931721776e-12	8.33037773572562e-11	0.0905844640763058	-4.1862085987229	0.06	0.388	0.154639175257732	201	10583	2.76246795056452	0.212278845011315
SMARCA1	3.6205561220174e-12	8.89801556538639e-11	0	-144269502.637536	0	0.226	0	201	10583	0.302692790584318	0
FKBP10	3.70816842306045e-12	9.09900572488701e-11	0.0541241799588099	-3.19929553624616	0.035	0.313	0.111821086261981	201	10583	0.633519379786483	0.146939000328262
DPF3	3.97381884065286e-12	9.73554424289303e-11	0.073497610331821	4.238377185595	0.06	0.009	6.66666666666667	201	10583	0.0136230343870685	0.149760173107972
FGF20	4.15974681841065e-12	NA	0.0355118366535505	10.0510931033401	0.02	0	Inf	201	10583	0.00216046017609394	0.108420177721462
RAB1A	4.16045277333216e-12	1.01768065800347e-10	0.151777500109363	-1.56730486654656	0.124	0.477	0.259958071278826	201	10583	0.936372241171416	0.280757735170301
POLR2K	4.34485017524688e-12	1.06112256392649e-10	0.868377244755725	1.03368141294212	0.393	0.424	0.92688679245283	201	10583	0.810405853571863	1.7869900765379
FASLG	4.63377361095631e-12	1.12991673394663e-10	0.105177148095471	6.07270429433215	0.075	0.003	25	201	10583	0.0126649907708766	0.22513058707764
CORO1C	4.6689353483719e-12	1.13671458731189e-10	0.0482842178161742	-2.60445817027986	0.035	0.343	0.102040816326531	201	10583	0.582821169412011	0.120526202308701
CDC42BPA	4.69553352871481e-12	1.141409598896e-10	0.0101834874521423	-4.03661218946905	0.01	0.264	0.0378787878787879	201	10583	0.388201047368276	0.017684432988674
BLVRB	4.76155376392721e-12	1.15565797884678e-10	0.112790310945475	-2.46133108675203	0.08	0.457	0.175054704595186	201	10583	1.29783521650935	0.247458691747978
SERPING1	4.90640890113952e-12	1.18896610731651e-10	0.0196464269067333	-5.90408114037772	0.015	0.379	0.0395778364116095	201	10583	2.38798197967429	0.0431082273349094
USP15	5.16183061331231e-12	1.24785755495653e-10	0.574843808319336	1.37918148407563	0.313	0.311	1.0064308681672	201	10583	0.602190240860622	1.361380692557
SRSF7	5.16542343010329e-12	1.24785755495653e-10	1.84299873662805	0.963462650921348	0.602	0.566	1.06360424028269	201	10583	1.74737221789571	3.50974472789225
CALM2	5.19005856162407e-12	1.25187100328756e-10	2.01110393959671	-0.718317384385828	0.617	0.839	0.735399284862932	201	10583	5.87337260176455	3.56379265318218
RPL10	5.22218716933062e-12	1.25767674328046e-10	64.442997318795	0.441194004492817	0.995	0.982	1.0132382892057	201	10583	59.3509641068073	80.0523599329879
TFPI	5.26547364549129e-12	1.26614763808223e-10	0.110661142137927	-2.20855910287371	0.08	0.415	0.192771084337349	201	10583	1.11962134506552	0.268043198381869
CYBRD1	5.61142542163115e-12	1.34528996529176e-10	0.0158914203917144	-5.02953560758107	0.015	0.355	0.0422535211267606	201	10583	1.27662582001287	0.0295439320606673
CREM	5.61184010896407e-12	1.34528996529176e-10	0.866440797343176	1.44515351933564	0.373	0.34	1.09705882352941	201	10583	0.873098079910545	1.91379065888133
S100A11	5.64016481919542e-12	1.35000632160067e-10	3.856841244643	-0.861687961568117	0.771	0.858	0.898601398601399	201	10583	11.3965096810465	6.58617093955374
PARVA	5.77008758220459e-12	1.37898907822182e-10	0.00563717929873131	-4.08600268729244	0.01	0.258	0.0387596899224806	201	10583	0.353192290940558	0.00769203182827751
DNAJB14	5.81084996553881e-12	1.38660740920793e-10	0.623481567938701	1.22352163839697	0.318	0.34	0.935294117647059	201	10583	0.57899697972982	1.29459103938585
PBXIP1	5.98944407447947e-12	1.42704220192865e-10	0.368178932532572	1.97148483896385	0.229	0.151	1.51655629139073	201	10583	0.283315477036048	0.756855108304008
CALM1	6.0260759138667e-12	1.43358141328969e-10	7.71284966741304	0.550653612097443	0.896	0.861	1.04065040650407	201	10583	7.52018510345963	11.1062422924954
CHRM3-AS2	6.03870597819543e-12	1.43439947482067e-10	0.163516942814603	5.4593431816073	0.114	0.007	16.2857142857143	201	10583	0.027120872305921	0.333475045572437
GNPTAB	6.11280861599206e-12	1.44979470001781e-10	0.366296167288857	1.73015665641519	0.214	0.19	1.12631578947368	201	10583	0.33484487228251	0.810974987764908
GPNMB	6.74456877199951e-12	1.59720394925378e-10	0.0496843840573	-3.94525026384728	0.035	0.413	0.0847457627118644	201	10583	2.29929355862905	0.120477604839505
RP5-1171I10.5	7.1991141151888e-12	1.70226325578237e-10	0.283195636077412	3.29191457241336	0.169	0.048	3.52083333333333	201	10583	0.12074494135069	0.665838220150035
YAP1	7.26600448247752e-12	1.71548057418372e-10	0.00219267184641136	-4.87536654703311	0.005	0.248	0.0201612903225806	201	10583	0.339863534118115	0.00275167660292634
SEPT9	7.40111145684429e-12	1.74473935642767e-10	0.923583258658677	1.00412996664648	0.418	0.447	0.935123042505593	201	10583	0.962048996558054	1.79791359783222
SNX7	7.49662124017098e-12	1.76458930730179e-10	0	-144269502.522882	0	0.214	0	201	10583	0.251852645372211	0
PNN	7.84198280780397e-12	1.84310216413537e-10	1.05549321063747	1.0215408763893	0.463	0.451	1.02660753880266	201	10583	1.03527875892	1.95852300245697
PSME1	8.07139092417035e-12	1.89416731973838e-10	1.43931888676509	0.850059881931138	0.542	0.585	0.926495726495727	201	10583	1.55292387571701	2.5773231874271
SMIM24	8.11816320529043e-12	NA	0.0361504155727512	8.12349734052289	0.03	0	Inf	201	10583	0.00176395430838287	0.0754087955203289
SEPP1	8.23442550210525e-12	1.9295261919798e-10	0.086148063787292	-3.5472569055289	0.06	0.474	0.126582278481013	201	10583	3.26840180767554	0.22530276487796
LTBR	8.63720261925079e-12	2.02087232497793e-10	0.0171772302086179	-3.94038220101717	0.01	0.271	0.03690036900369	201	10583	0.370010562916995	0.045408405764496
DDX3Y	8.90167509840265e-12	2.07963385607293e-10	0.831131017624393	1.17526362740611	0.393	0.408	0.963235294117647	201	10583	0.926573749278979	1.60484527866514
NT5E	9.36017802304417e-12	2.18348188681057e-10	0.0276268892373506	-3.40719756056973	0.025	0.282	0.0886524822695036	201	10583	0.518199270149809	0.058495097716507
TGFB1	9.43657866469601e-12	2.19801860658576e-10	1.35302734451515	1.04670311843433	0.512	0.444	1.15315315315315	201	10583	1.08427126718039	2.49717455134905
OSTF1	9.46043112062721e-12	2.20029043321175e-10	0.842566507770482	1.08562587654782	0.408	0.392	1.04081632653061	201	10583	0.750424901738493	1.59026311852782
DDX17	9.54591897137433e-12	2.21686921826291e-10	2.81337112814058	0.750233830904345	0.726	0.74	0.981081081081081	201	10583	3.1256602731191	4.55741720346665
SRSF2	9.85207504090668e-12	2.28456884232377e-10	1.80643544608155	0.820507164721315	0.607	0.597	1.01675041876047	201	10583	1.77251138580627	3.10683538074805
SEPT1	1.02442945266862e-11	2.371994961179e-10	0.389880737051786	2.17008561682277	0.234	0.129	1.81395348837209	201	10583	0.263335248721469	0.820176731994452
SLC25A45	1.05108037582141e-11	2.42843316371647e-10	0.217269886777299	2.61174391172092	0.149	0.067	2.22388059701493	201	10583	0.124289856212113	0.49001369813026
ADRBK1	1.05191645435879e-11	2.42843316371647e-10	0.662867583072521	1.45219594988651	0.338	0.305	1.10819672131148	201	10583	0.648302321445436	1.34738361543326
VAT1	1.06789826712074e-11	2.46168690645293e-10	0.0483578785056251	-2.68342025943574	0.035	0.336	0.104166666666667	201	10583	0.540916114975679	0.112797015533235
TRAF3IP3	1.07102760739367e-11	2.46525912108933e-10	0.451225512688137	3.55521236146989	0.264	0.059	4.47457627118644	201	10583	0.210759913479391	0.923770172941722
SNX3	1.19986543010254e-11	2.75774667189694e-10	0.499414063384799	-1.00819294664172	0.294	0.637	0.461538461538462	201	10583	1.91369562510926	0.996841343725831
RASGRP1	1.20365240050996e-11	2.76238225917037e-10	0.533465735813551	4.03312141325798	0.303	0.044	6.88636363636364	201	10583	0.192328885442673	1.13177069960816
DGKZ	1.24494785652013e-11	2.85295980159371e-10	0.502972381495941	1.39759081078808	0.289	0.252	1.1468253968254	201	10583	0.422267430209537	1.05714634883476
ABL2	1.27472855134597e-11	2.91692284051397e-10	0.0432585700461932	-2.6423709645413	0.035	0.338	0.103550295857988	201	10583	0.650608645577459	0.0898489724114753
NCKAP1	1.28544798487668e-11	2.93714513206228e-10	0.0350968529401625	-2.44755558122203	0.03	0.331	0.0906344410876133	201	10583	0.545830507729988	0.0716085258143399
BMPR2	1.31355643218449e-11	2.9969827018525e-10	0.101407767037158	-2.06679513108123	0.075	0.401	0.187032418952618	201	10583	0.814453777530037	0.230276986106782
RND3	1.32330265780051e-11	3.01481186534814e-10	0.0157389600619069	-4.52570232743317	0.015	0.288	0.0520833333333333	201	10583	0.776879947220276	0.0313869363872732
PDE6G	1.32920286912629e-11	3.02383964658671e-10	0.0762616279749742	4.63743340645877	0.055	0.006	9.16666666666667	201	10583	0.00881701375856867	0.162794869654776
FAM46C	1.34899967346872e-11	3.0644088652333e-10	0.293434327041865	3.40620601027107	0.169	0.042	4.02380952380952	201	10583	0.1137396497715	0.68580415622293
PALLD	1.36944161641128e-11	3.10632352699337e-10	0.0555913451545873	-3.31653239240025	0.04	0.34	0.117647058823529	201	10583	0.930547012214815	0.116954781989276
HTATSF1	1.37442425310616e-11	3.113100855439e-10	0.437621031398349	1.36805821225655	0.269	0.249	1.08032128514056	201	10583	0.363319177087265	0.851477977321378
YWHAE	1.38697736357939e-11	3.13698097623479e-10	0.68635021534751	-0.910404716036594	0.348	0.679	0.512518409425626	201	10583	2.39148853610114	1.41225394355931
TSEN54	1.42753481034736e-11	3.22403882059058e-10	0.2023588513546	2.34348064095466	0.139	0.071	1.95774647887324	201	10583	0.110534392821775	0.444686288502287
COL12A1	1.45658097567198e-11	3.28488478415274e-10	0.0346779329138276	-4.46837586236479	0.025	0.32	0.078125	201	10583	1.22681787540354	0.0784985179618691
PTH2	1.46528261720408e-11	NA	0.0380880482913641	9.22434509021012	0.02	0	Inf	201	10583	0.00238142249278145	0.120248118984749
EFHD2	1.48399212760765e-11	3.33856071099891e-10	1.42991435429246	1.0783904756352	0.537	0.467	1.14989293361884	201	10583	1.37196516977719	2.66791307597552
BCAS4	1.48466047253188e-11	3.33856071099891e-10	0.131923795305485	3.23445514402861	0.104	0.027	3.85185185185185	201	10583	0.0578814467757592	0.262170161534246
MRPS6	1.51527288567336e-11	3.4024962091825e-10	0.736608101540157	1.33354305183648	0.373	0.295	1.26440677966102	201	10583	0.568443831806016	1.44747909975186
MORF4L1	1.55258452011088e-11	3.48126925586932e-10	1.01470632494521	-0.716890509018875	0.463	0.743	0.623149394347241	201	10583	2.87262925152369	1.82312426578891
RAB27A	1.55853036260642e-11	3.48958749481146e-10	0.336827455106306	1.63291135190955	0.204	0.172	1.18604651162791	201	10583	0.24955183081162	0.732959762928307
RAMP2	1.56254567672686e-11	3.49356559183373e-10	0.050754094613668	-3.57468562634897	0.03	0.373	0.0804289544235925	201	10583	1.90400802026248	0.130760986923202
CAMSAP2	1.57096687352735e-11	3.50736895969497e-10	0.00754271493175085	-4.76318439653826	0.005	0.244	0.0204918032786885	201	10583	0.317911926769969	0.0175548577395408
CLK1	1.60065248180609e-11	3.56854037586656e-10	1.07414460230757	1.17462693993888	0.468	0.442	1.05882352941176	201	10583	1.03873880822496	2.0006811706331
NUCKS1	1.60341699267088e-11	3.56960422077343e-10	1.38519802886615	-0.820848002152082	0.562	0.761	0.73850197109067	201	10583	3.95750663100751	2.33870276587422
FAP	1.67893030886342e-11	3.73239122508867e-10	0	-144269503.690458	0	0.246	0	201	10583	0.62171255479291	0
GPR82	1.7356329696343e-11	3.85295705890653e-10	0.141942208523973	3.34568793345386	0.1	0.026	3.84615384615385	201	10583	0.0519692736932831	0.329937043945001
MORF4L2	1.78949128148971e-11	3.96687513337051e-10	0.180723450472098	-1.61818122849909	0.134	0.465	0.288172043010753	201	10583	1.00221285894001	0.352132806362202
EPHX1	1.86168460100904e-11	4.12105672104214e-10	0.00371271106387461	-4.55503136021394	0.005	0.309	0.0161812297734628	201	10583	0.628847816654782	0.00550335320585268
PRRX1	1.87909492129853e-11	4.14894242676135e-10	0.0747443760587818	-4.40811316278366	0.05	0.355	0.140845070422535	201	10583	2.7218049861672	0.181516441945917
STAP1	1.87959906172003e-11	4.14894242676135e-10	0.0898687805898635	4.64656285260181	0.075	0.007	10.7142857142857	201	10583	0.0165979670222886	0.173630734155314
WIPF1	1.89073605411069e-11	4.16763091249315e-10	0.942835231537241	1.2626845980505	0.423	0.389	1.08740359897172	201	10583	0.886059169632608	1.857955648553
EVI5	1.97646029080787e-11	4.35044277832829e-10	0.00757067957937174	-3.97660879335343	0.01	0.264	0.0378787878787879	201	10583	0.372163383134247	0.0123642876553865
ACVRL1	2.05037849914052e-11	4.50678969825168e-10	0.0222261373159287	-3.90684636345935	0.015	0.274	0.0547445255474453	201	10583	0.492466356129879	0.0526967968603377
PLCG2	2.05529825137946e-11	4.5112495796101e-10	0.248438723745301	2.39269117113169	0.159	0.076	2.09210526315789	201	10583	0.122868794077641	0.518100207542744
RAP1B	2.27059445027831e-11	4.97681137514654e-10	1.04416024200291	0.924246937456732	0.458	0.481	0.952182952182952	201	10583	1.0190847865542	1.99271719855045
LUM	2.28222835503251e-11	4.99529533080468e-10	0.227393286628073	-4.63982375643143	0.144	0.389	0.370179948586118	201	10583	9.39026355148763	0.508165784115701
MTUS1	2.34965646079957e-11	5.13567769289048e-10	0.0364232393406374	-3.45736057974199	0.025	0.342	0.0730994152046784	201	10583	1.06605693171529	0.099563980879921
CFH	2.50103305302622e-11	5.4588981574164e-10	0.0787172363241542	-4.39921260558365	0.05	0.412	0.121359223300971	201	10583	3.16312029337885	0.208003472749809
OAF	2.54197081500317e-11	5.54050230990775e-10	0.0290282776227104	-3.4266192389941	0.02	0.296	0.0675675675675676	201	10583	0.506748793065917	0.0653869390278239
KIR3DX1	2.61798200780375e-11	NA	0.0470210305495904	6.99891292810325	0.035	0.001	35	201	10583	0.00327340295227139	0.098436851777844
ATP6AP2	2.61864117029473e-11	5.69965329199715e-10	0.354435239267051	-1.18150860436139	0.209	0.591	0.353637901861252	201	10583	1.57621193780596	0.816493484918793
RNH1	2.66687883432732e-11	5.79656143294042e-10	0.42883407061304	-1.12791467446301	0.249	0.608	0.409539473684211	201	10583	1.66075207578019	0.880333768339605
DDR2	2.74690833265192e-11	5.96220465081584e-10	0.0155878589201133	-4.77072792075601	0.01	0.279	0.03584229390681	201	10583	0.654956240277322	0.0376385092609632
IL10RA	2.75647317071065e-11	5.97465559751533e-10	0.652166470116015	2.29000024902254	0.323	0.149	2.16778523489933	201	10583	0.428033832929622	1.42435151432142
BASP1	2.78430415101041e-11	6.02660895709687e-10	0.0348008094110583	-4.23826604716403	0.025	0.337	0.0741839762611276	201	10583	1.17743176042443	0.0797818091063624
CELF2	3.04135306614721e-11	6.5738720152761e-10	1.61915929278353	1.00458542124068	0.562	0.536	1.04850746268657	201	10583	1.67286935844351	2.99145264071604
PLEC	3.09602913860266e-11	6.68279816556475e-10	0.254976133218145	-1.38875472126829	0.164	0.518	0.316602316602317	201	10583	1.31895492672106	0.556680157705581
TCF7L2	3.17465479440297e-11	6.84304733721722e-10	0.0139645109809312	-3.64873344969852	0.015	0.288	0.0520833333333333	201	10583	0.460656510206942	0.0268853579157358
MSI2	3.36080109381054e-11	7.23429818896652e-10	0.317676894070167	1.79253858762884	0.194	0.159	1.22012578616352	201	10583	0.281646780570536	0.700744283892431
ATP1B3	3.48888741683484e-11	7.49966625717967e-10	0.367089222537294	-1.62098710619633	0.229	0.561	0.408199643493761	201	10583	2.25568088337152	0.729874779861572
CD34	3.51370910373808e-11	7.54263332502566e-10	0.0190941416465997	-5.01320263724255	0.015	0.325	0.0461538461538461	201	10583	1.24020366713486	0.0429922920300333
COPZ2	3.58247134044119e-11	7.679676887215e-10	0.0325009845246422	-3.74064463901816	0.025	0.297	0.0841750841750842	201	10583	0.725871710447158	0.0745050937837008
SPTBN1	3.61958859235698e-11	7.74860076437901e-10	0.548118782678488	-1.27808024571006	0.299	0.581	0.514629948364888	201	10583	2.69573940557795	1.14795035935369
CSRP1	3.81664518438688e-11	8.15925544486873e-10	0.0762182784332235	-2.31136210035835	0.06	0.374	0.160427807486631	201	10583	0.872182041678798	0.164443894032103
RNF165	3.93477402279721e-11	8.40028500680893e-10	0.151466439305053	3.21476017319099	0.1	0.027	3.7037037037037	201	10583	0.0422807945762466	0.350158570598521
COBLL1	4.08835351554907e-11	8.71623565077307e-10	0	-144269502.714781	0	0.227	0	201	10583	0.377166953328196	0
ATP6V0E1	4.11743876852358e-11	8.76626867961515e-10	0.844584080162086	-0.798695889950145	0.413	0.71	0.58169014084507	201	10583	2.53218146186566	1.54995119952403
C5orf56	4.14703469101235e-11	8.81725114277095e-10	0.245503344601439	2.24462659578527	0.149	0.094	1.58510638297872	201	10583	0.16495550732358	0.567792377681879
N4BP2L2	4.67892555702317e-11	9.93460030515695e-10	1.73208829724072	0.860346122419612	0.582	0.643	0.905132192846034	201	10583	2.05368164827044	3.18576607392221
SARAF	4.78244374636433e-11	1.01406001502394e-09	2.07675756362769	0.928208203040159	0.647	0.631	1.02535657686212	201	10583	2.29987517260882	3.57156187293349
CX3CR1	4.88944840540416e-11	1.03534235840892e-09	0.145335765071003	4.56522378768955	0.085	0.012	7.08333333333333	201	10583	0.0318048349500184	0.359142573406644
HYAL2	4.93225789984186e-11	1.0429920973568e-09	0.0531154745471998	-3.40072938136138	0.04	0.331	0.120845921450151	201	10583	1.14472322106082	0.120043250349661
SFI1	5.11985470872387e-11	1.0811969226569e-09	0.243347515018975	2.14528933777301	0.164	0.095	1.72631578947368	201	10583	0.162001777613831	0.499345508190205
TRIP6	5.1347326330417e-11	1.0828734793412e-09	0.00775449394928973	-3.9639757649208	0.01	0.248	0.0403225806451613	201	10583	0.328040937655989	0.0116784307616287
LSR	5.20088766004535e-11	1.09534484241117e-09	0.167929755024367	2.67350221269931	0.109	0.045	2.42222222222222	201	10583	0.0663462098245562	0.388544254846745
ATP5L	5.28757656512762e-11	1.1121013460294e-09	2.79498717331153	0.588103486161248	0.721	0.748	0.963903743315508	201	10583	3.08271949450378	4.48675141868554
PAG1	5.3674360572097e-11	1.12737829217785e-09	0.579270235570452	2.28823230704571	0.303	0.142	2.13380281690141	201	10583	0.391095390825085	1.26770232427958
CTGF	5.75182997690962e-11	1.20649272338241e-09	0.140949342214337	-3.39497319389674	0.104	0.396	0.262626262626263	201	10583	2.59757760870919	0.297508572163068
PROCR	6.07084826573353e-11	1.27170010785285e-09	0.0104808107334757	-4.27629549944261	0.01	0.259	0.0386100386100386	201	10583	0.43197884326535	0.0238231104868951
PEA15	6.13328531965993e-11	1.28305697987417e-09	0.0598110433404704	-2.28507096928416	0.045	0.352	0.127840909090909	201	10583	0.576850297946075	0.128950390974632
ZCCHC11	6.3496525668034e-11	1.32654187359483e-09	0.549946379470867	1.36740059942815	0.303	0.285	1.06315789473684	201	10583	0.549990947671582	1.13151174716008
SLC39A1	6.36885830533948e-11	1.32877543734128e-09	0.0567479594132978	-2.50397347636806	0.035	0.331	0.105740181268882	201	10583	0.49248261944163	0.158634275222268
VMP1	6.38329681037995e-11	1.3300097466327e-09	0.365710730361604	-1.56077639882641	0.229	0.559	0.409660107334526	201	10583	2.02917379548518	0.763684149984269
PGRMC1	6.45903501537388e-11	1.343996005999e-09	0.0874440208915988	-1.8520225656285	0.075	0.399	0.18796992481203	201	10583	0.729596671398376	0.169857091985446
CD93	6.59074641839337e-11	1.36957641285549e-09	0.101708809652402	-2.71316625980533	0.07	0.395	0.177215189873418	201	10583	1.57469599340441	0.225620091483693
FBLN2	6.64077553236496e-11	1.37813753933627e-09	0.0563005755544994	-3.57445769113991	0.04	0.374	0.106951871657754	201	10583	2.11528260806029	0.121979624905601
BZRAP1	6.70737797389475e-11	1.39011076574504e-09	0.126420588962713	4.24013426750972	0.09	0.012	7.5	201	10583	0.028248335819383	0.275536813814564
MYL6	6.86760251816855e-11	1.42142977319016e-09	7.44869840181183	-0.525964002337942	0.92	0.937	0.981856990394877	201	10583	13.8026283774692	9.83427500958995
NGFRAP1	7.55588488665876e-11	1.56181641776419e-09	0.0803141527975453	-2.00127385707446	0.065	0.371	0.175202156334232	201	10583	0.725330576021041	0.162069582187259
AXIN1	7.81638517617896e-11	1.61352522565408e-09	0.194180159624147	2.14223064074521	0.134	0.083	1.6144578313253	201	10583	0.110249417177282	0.395861967862499
HNRNPH1	7.83474142542255e-11	1.61517800112476e-09	2.26548230264705	0.731403516879728	0.642	0.708	0.906779661016949	201	10583	2.73397509020359	4.27207509699073
TTN	7.96474950244008e-11	1.63981373001425e-09	0.243686301866	3.50973030865054	0.154	0.04	3.85	201	10583	0.124484152671923	0.58168638549511
MYOM2	8.1675573065977e-11	1.67935308730914e-09	0.0495683669817748	4.46647631801175	0.03	0.007	4.28571428571429	201	10583	0.00867410694414753	0.134171115229873
TGFBI	8.32455883081216e-11	1.70938243570598e-09	0.0729102616036159	-3.78494378884143	0.05	0.391	0.127877237851662	201	10583	2.41684075969724	0.179562674503836
SPATS2L	8.38404666118016e-11	1.71933550846751e-09	0.120398024168381	-1.75506097020992	0.095	0.414	0.229468599033816	201	10583	0.815402717322485	0.241832138995265
MARVELD1	8.47979121629879e-11	1.73668794910182e-09	0.0197912393377955	-3.2163363662424	0.02	0.274	0.072992700729927	201	10583	0.419469219173668	0.0372428578940914
DST	8.51542846675031e-11	1.74170087355315e-09	0.17978898909541	-1.77640260528864	0.134	0.459	0.291938997821351	201	10583	1.29452874567076	0.354594795025862
ITPRIPL2	9.32237439975961e-11	1.90425359794042e-09	0.0541031929142148	-2.55180201141931	0.03	0.328	0.0914634146341463	201	10583	0.5529144479417	0.199543396172683
EFEMP2	9.34888166485851e-11	1.90717185963114e-09	0.00926478062388769	-4.34743290308409	0.01	0.249	0.0401606425702811	201	10583	0.436327978688788	0.015899162400588
RP11-563D10.1	9.36808290423071e-11	NA	0.0324918416917883	144269500.391283	0.02	0	Inf	201	10583	0.00153421067827797	0.0823130744007446
RPL23	9.47322455241926e-11	1.93001491338192e-09	5.40427773768577	-0.525542605198481	0.836	0.919	0.90968443960827	201	10583	12.1133573574359	8.39850841250155
CTNND1	1.02038387479542e-10	2.07615524772585e-09	0.0606438929420023	-2.33599508185806	0.045	0.342	0.131578947368421	201	10583	0.571979940331383	0.158749692610917
PTTG1IP	1.03849360093654e-10	2.11025145002809e-09	0.193090137441761	-1.35542945635893	0.129	0.496	0.26008064516129	201	10583	1.07414336411682	0.408857228911307
RP11-841O20.2	1.0851936739734e-10	2.20227990585552e-09	0.288236408272408	1.90250407651577	0.184	0.124	1.48387096774194	201	10583	0.198643573127657	0.592988821260857
ARL4C	1.10058006545407e-10	2.23060422097093e-09	3.34711390248884	1.4793947258038	0.692	0.401	1.72568578553616	201	10583	2.64665041871559	6.42031307179616
OLFML2B	1.12224893813339e-10	2.27157158605833e-09	0.0352452965550938	-3.96645498294724	0.02	0.329	0.060790273556231	201	10583	1.12142687259871	0.122839029265332
DEF6	1.13481193506757e-10	2.29402526666639e-09	0.2995936389719	2.87207768791341	0.194	0.068	2.85294117647059	201	10583	0.168544779714223	0.623425449029698
PCOLCE	1.1821921737223e-10	2.38671294477492e-09	0.0427955545227727	-4.57613131664891	0.03	0.336	0.0892857142857143	201	10583	2.21284706621761	0.0967971309011312
TAX1BP3	1.18873864367446e-10	2.39682884666454e-09	0.0585276914116817	-2.46512353820108	0.04	0.316	0.126582278481013	201	10583	0.486321046811034	0.140130532921332
MPZL3	1.20017361393079e-10	2.41676250567793e-09	0.129301381441698	3.07918538819714	0.085	0.03	2.83333333333333	201	10583	0.0498867661170903	0.309578912610254
IFNGR2	1.20863879067242e-10	2.43067228959198e-09	0.0649085588956519	-2.29159953873672	0.045	0.367	0.122615803814714	201	10583	0.671223632919385	0.146660674733293
PDLIM3	1.21416473970949e-10	2.43864284786438e-09	0.0172945578405601	-4.06576054369709	0.015	0.259	0.0579150579150579	201	10583	0.539726382658929	0.036278895456727
GNB2	1.23198658002896e-10	2.47125739947712e-09	0.351458815490122	-1.09779798820556	0.224	0.568	0.394366197183099	201	10583	1.40627377515553	0.693636813546973
FHL1	1.28515991916327e-10	2.5746092039104e-09	0.0910937835785872	-2.58507582237692	0.07	0.384	0.182291666666667	201	10583	1.1333237613033	0.193268695504884
CAPN2	1.31204979918541e-10	2.62510886744711e-09	0.210138339359283	-1.46380460294926	0.154	0.473	0.325581395348837	201	10583	1.03633249790909	0.434953579336647
FSTL4	1.32315210689700e-10	NA	0.0327550737669688	7.61579308881031	0.03	0	Inf	201	10583	0.00130808688562186	0.0620514317253447
AKAP5	1.34642606044125e-10	2.69043855304048e-09	0.10976773862	4.04534856937795	0.075	0.013	5.76923076923077	201	10583	0.0323516793315671	0.264123783040546
PDLIM4	1.36373682811346e-10	2.72154436566991e-09	0.0247492401216165	-2.93432292248132	0.025	0.285	0.087719298245614	201	10583	0.495760032263834	0.0491189770549615
SAT2	1.36591396075551e-10	2.72240782522995e-09	0.150795921383633	-1.65243115470507	0.1	0.449	0.22271714922049	201	10583	0.849298435091686	0.340022980578282
TMSB10	1.40254589007599e-10	2.7918534643528e-09	22.1965997213222	-0.474556611417032	0.99	0.983	1.00712105798576	201	10583	36.6626907138931	27.0711232490821
PSME4	1.42630425952185e-10	2.83552920689145e-09	0.418551628860603	1.447877442431	0.244	0.211	1.1563981042654	201	10583	0.313267921432733	0.897096763655068
SOD2	1.52982302286141e-10	3.03745777287216e-09	0.270380080352588	-2.37735819242096	0.169	0.524	0.322519083969466	201	10583	3.12566725219291	0.599557792182341
PLPP3	1.62805944595467e-10	3.22839843882702e-09	0.042428817926361	-3.55246632585202	0.035	0.359	0.0974930362116992	201	10583	1.29415915167946	0.0952430763783895
LOXL2	1.63349800942643e-10	3.23507232679047e-09	0.034837540939175	-3.50869959694236	0.03	0.264	0.113636363636364	201	10583	0.681080670036578	0.0681549948273695
TTLL10-AS1	1.81747363093878e-10	NA	0.046658460742012	7.00854191319914	0.03	0.001	30	201	10583	0.00411799755868736	0.135932189131569
RCAN1	1.85335637855103e-10	3.66584025901995e-09	0.0474179323802049	-3.39435200446894	0.035	0.288	0.121527777777778	201	10583	0.724205899543036	0.104250647444703
TTC14	1.86362672574978e-10	3.68148844076596e-09	0.432354944960265	1.51923619425911	0.254	0.228	1.1140350877193	201	10583	0.421071045199146	0.894123395311709
RPS6KA5	1.88158435388603e-10	3.71226364434203e-09	0.391299839593816	2.24191846320378	0.214	0.122	1.75409836065574	201	10583	0.279448614870757	0.934598913418997
NRP2	1.89505314144141e-10	3.73411607643115e-09	0.0280799369780511	-2.94410508218813	0.025	0.301	0.0830564784053156	201	10583	0.624835402508861	0.0580045284363944
CDKN2D	1.91960970278103e-10	3.7777337984364e-09	0.376661106238876	1.85757064884008	0.219	0.123	1.78048780487805	201	10583	0.200439452219988	0.818566906665751
MMP25	1.93898064297179e-10	3.81104935947328e-09	0.0929126451303968	4.10086553340759	0.06	0.011	5.45454545454546	201	10583	0.0200537576518895	0.216988389171454
PIK3CD	1.96511884618527e-10	3.85756537277577e-09	0.226413775748413	2.73121477123616	0.144	0.065	2.21538461538462	201	10583	0.145473428433138	0.511409021875033
HNMT	2.00260647516264e-10	3.92621565972213e-09	0	-144269503.089672	0	0.264	0	201	10583	0.535253487425321	0
C1GALT1	2.01246983473046e-10	3.94059423054457e-09	0.307853650814781	1.6570458303986	0.204	0.16	1.275	201	10583	0.227151645508885	0.615940873051682
TGFB1I1	2.01499051388861e-10	3.94059423054457e-09	0.0528088981065773	-2.78900885814308	0.035	0.3	0.116666666666667	201	10583	0.566954752265598	0.132963887707632
GAPDH	2.05028863090653e-10	4.00460630462168e-09	4.34059350377247	-0.732394799279066	0.786	0.875	0.898285714285714	201	10583	11.1532366724898	6.99791681156694
SIRT7	2.13068784580081e-10	4.15643931519593e-09	0.308170105680066	1.73380235649851	0.194	0.15	1.29333333333333	201	10583	0.233501911991919	0.641630363883312
DBN1	2.2331198794399e-10	4.35082007971774e-09	0.0494182897707176	-2.63419418159157	0.035	0.294	0.119047619047619	201	10583	0.499452037743453	0.112954611562739
CEBPD	2.27207149903552e-10	4.42119050049231e-09	0.822948221450992	-1.50145842984545	0.343	0.661	0.518910741301059	201	10583	5.46422184242895	2.05219737006533
NFIX	2.31902663877342e-10	4.50694018987521e-09	0.0196964296049147	-4.21860103974213	0.015	0.29	0.0517241379310345	201	10583	0.693832721147194	0.0402662604311799
TSC22D1	2.35857824834807e-10	4.57810598802488e-09	0.138123928601964	-2.09967599021863	0.1	0.462	0.216450216450216	201	10583	1.6465795770081	0.283018129023809
A2M	2.37189219351512e-10	4.59822976049652e-09	0.103155821644598	-4.0316693975385	0.06	0.392	0.153061224489796	201	10583	2.66346844905538	0.306163524427677
CD200R1	2.52245401000913e-10	4.88404680895812e-09	0.189522977191964	3.8181450029766	0.119	0.025	4.76	201	10583	0.0700404270138348	0.463196692648467
LY96	2.60808189435158e-10	5.04358439197655e-09	0.0468339919445624	-2.96655714650068	0.035	0.356	0.0983146067415731	201	10583	0.785733390263832	0.104707575860782
RRAS	2.71206021795077e-10	5.23816977244303e-09	0.0666677600038414	-2.37721494957718	0.045	0.327	0.137614678899083	201	10583	0.591170986564925	0.15514620630365
PCSK7	2.90628612515278e-10	5.60636604068409e-09	0.540914666751313	1.22249154740169	0.303	0.317	0.95583596214511	201	10583	0.639834867345647	1.16518038777079
CYR61	2.98300546782217e-10	5.74725720133739e-09	0.0895419075746873	-3.77858001809008	0.06	0.33	0.181818181818182	201	10583	1.81462318595091	0.22039148986988
COL5A1	3.20716075741141e-10	6.17151057708539e-09	0.067387200244263	-4.23237766205126	0.045	0.321	0.14018691588785	201	10583	1.80646294944798	0.15225018083441
JDP2	3.22627527007019e-10	6.20064678136889e-09	0.0249193407979416	-3.34353151466634	0.02	0.292	0.0684931506849315	201	10583	0.51260382479169	0.0531563935725145
AUTS2	3.24845199530555e-10	6.23558940205885e-09	0.250457399361347	1.88834935281327	0.159	0.12	1.325	201	10583	0.179975642441842	0.559677055662703
RPS27	3.26257979332704e-10	6.25501477329997e-09	29.4835690083569	0.510007311118381	0.975	0.959	1.01668404588113	201	10583	27.2415231101255	37.6316042535079
CSTB	3.31932863853708e-10	6.35600524331406e-09	0.448514937774001	-1.34116517993792	0.259	0.601	0.430948419301165	201	10583	2.18738380330034	0.959517596596933
CREB5	3.67981499585055e-10	7.03764617956418e-09	0	-144269502.927362	0	0.223	0	201	10583	0.409753262946166	0
TLN1	3.73670723912382e-10	7.13770540682574e-09	1.59731748367011	0.764830766708949	0.597	0.566	1.0547703180212	201	10583	1.52846422650848	2.6539302596532
AXL	3.82900719721697e-10	7.30507167723326e-09	0.029502186597989	-3.79714957242125	0.02	0.283	0.0706713780918728	201	10583	0.652780531463428	0.104876394463795
TMEM98	3.85694799647611e-10	7.34939321526328e-09	0	-144269502.407257	0	0.197	0	201	10583	0.271295663884349	0
AKAP12	3.8670593412896e-10	7.35967415611774e-09	0.0466400593244676	-3.25206041628321	0.035	0.306	0.11437908496732	201	10583	0.884764521987307	0.115149271468743
SIPA1	3.90076872270738e-10	7.40964175074324e-09	0.363430818019095	1.53010140445437	0.224	0.192	1.16666666666667	201	10583	0.300631723430896	0.724851850071291
LCP2	3.90281014937264e-10	7.40964175074324e-09	0.802990105702662	2.05386576973197	0.418	0.185	2.25945945945946	201	10583	0.617027412584869	1.47747535751781
ZC3H12A	3.99892306562879e-10	7.58289105251554e-09	0.19105140576335	2.46579170641541	0.134	0.062	2.16129032258065	201	10583	0.100265385177123	0.391020977040235
CALR	4.17567371392171e-10	7.90844223051725e-09	0.856904756152314	-0.943179265332387	0.393	0.677	0.580502215657312	201	10583	3.19276963694197	1.71074686513026
CDK2AP1	4.47723140816042e-10	8.46893113546063e-09	0.0819290332263181	-2.11285625478272	0.065	0.338	0.192307692307692	201	10583	0.563440162369874	0.165594070216215
HSBP1	4.48246643463442e-10	8.46893113546063e-09	0.285921322025263	-1.1561107584066	0.194	0.54	0.359259259259259	201	10583	1.26918784213491	0.553363460240898
CENPC	4.52100356579008e-10	8.53141253297702e-09	0.443274913395289	1.44210874714773	0.254	0.242	1.0495867768595	201	10583	0.429346831143721	0.891908239828356
RBMS3	4.68580793927151e-10	8.83172931162696e-09	0.0391388776404236	-3.0447461573196	0.03	0.316	0.0949367088607595	201	10583	0.645788118187335	0.110297888682362
CTSK	4.75854969782224e-10	8.95801285696187e-09	0.00825281141492606	-6.77684447868538	0.005	0.288	0.0173611111111111	201	10583	1.30155044946378	0.020982307211093
STK39	4.81523738146482e-10	9.05380657531807e-09	0.207128967789696	2.04207003839435	0.149	0.087	1.71264367816092	201	10583	0.10379579614274	0.401383536007936
ATP6V0E2	5.01886545594330e-10	9.42532061437438e-09	0.175887741836955	2.4372242000657	0.119	0.058	2.05172413793103	201	10583	0.0945306595326971	0.365592642793393
MEF2C	5.06745200585772e-10	9.50512692348744e-09	0.206052633533941	-1.90220048124686	0.124	0.48	0.258333333333333	201	10583	1.60001116343054	0.489024969289576
HEXB	5.172489181128e-10	9.69050013933777e-09	0.0947348349427053	-1.9144439745262	0.07	0.401	0.174563591022444	201	10583	0.746188824572053	0.209654955337275
ORAI1	5.2357191994467e-10	9.79719830054739e-09	0.402516012051457	1.47956210269998	0.234	0.196	1.19387755102041	201	10583	0.293389206871052	0.832236386309934
RPL18	5.25079981613626e-10	9.81365053061348e-09	19.3748898266584	0.394142517489517	0.97	0.95	1.02105263157895	201	10583	19.1769011034541	24.790911681573
MPZL1	5.51093662550745e-10	1.02875211695777e-08	0.0520403440707928	-2.40571219319985	0.04	0.314	0.127388535031847	201	10583	0.483412367079259	0.112626625831736
MYL9	5.55682653676431e-10	1.03607927040315e-08	0.0941438372425185	-3.18476599260098	0.065	0.375	0.173333333333333	201	10583	1.82253375108208	0.217893685331742
PNISR	5.76561369692028e-10	1.07372514742408e-08	1.68901182148364	0.813257592250896	0.602	0.619	0.972536348949919	201	10583	1.91197507095841	2.89111779888165
AK1	5.96291501728478e-10	1.10914483623059e-08	0.0504322478070673	-2.45292494983168	0.04	0.306	0.130718954248366	201	10583	0.537178193591785	0.106188962893963
HOMER3	6.10766215346602e-10	1.13471637579751e-08	0.0302327965810616	-2.60817983651056	0.02	0.302	0.0662251655629139	201	10583	0.535491772316723	0.0723620361305423
LPIN1	6.19414616803259e-10	1.14941551841042e-08	0.263610849350817	1.75663507503675	0.169	0.143	1.18181818181818	201	10583	0.232471958343973	0.58402404942961
PIM1	6.34241728624968e-10	1.17553164096452e-08	0.458180755927788	1.82678450065163	0.264	0.152	1.73684210526316	201	10583	0.315174081164671	0.932218113214591
COPRS	6.35065640897572e-10	1.17566244268654e-08	0.0600812177056707	-2.19737239843614	0.05	0.33	0.151515151515152	201	10583	0.490372907984223	0.118798826540717
EGFL7	6.39612048861482e-10	1.18267602304885e-08	0.0996957982460556	-3.39265626607539	0.065	0.364	0.178571428571429	201	10583	1.89299306403409	0.271921595692124
GUK1	6.60579960890448e-10	1.22000128634986e-08	1.58602196180292	-0.691156706504953	0.592	0.771	0.767833981841764	201	10583	4.00045404330437	2.65520548812584
KIF13A	6.77852371183451e-10	1.25042128897032e-08	0.0284492400631711	-3.00217050766285	0.02	0.279	0.0716845878136201	201	10583	0.401286202903859	0.0643418132865362
IGFBP6	7.03826126253679e-10	1.29680171503128e-08	0.0650173310394455	-4.74181215117771	0.05	0.345	0.144927536231884	201	10583	3.12855438686357	0.139293246849784
MIR222HG	7.19814274327438e-10	1.32469593928703e-08	0.130515373045308	2.24962619311656	0.075	0.064	1.171875	201	10583	0.0812603649795724	0.377798219506358
GBP5	7.42446590336042e-10	1.36379808016507e-08	0.204638043550828	3.64234545720018	0.129	0.03	4.3	201	10583	0.0862681474605582	0.45265086704585
HLA-DRB1	7.42809411854615e-10	1.36379808016507e-08	0.492581827175592	-3.1285183073991	0.249	0.452	0.550884955752212	201	10583	8.99068958898267	1.17600400274066
PLSCR4	7.51259243551209e-10	1.37769115803292e-08	0.0160820725067163	-3.786179171327	0.015	0.284	0.0528169014084507	201	10583	0.563865418272398	0.034777724208582
RABGAP1L	7.74683480424049e-10	1.41861004659622e-08	0.446042770035336	1.49761574159189	0.259	0.224	1.15625	201	10583	0.397688062870348	0.90392535767688
METRNL	7.75390471451094e-10	1.41861004659622e-08	1.30672311408548	1.0657654403387	0.473	0.47	1.0063829787234	201	10583	1.42645689337359	2.97664602687321
CYBA	8.01154569191783e-10	1.46403023498911e-08	5.51069953286958	0.969414319100727	0.871	0.652	1.33588957055215	201	10583	4.31072680342974	8.12663711429164
RPS24	8.14123493962464e-10	1.48598961950622e-08	22.6899488189121	0.378962287920327	0.97	0.963	1.00726895119418	201	10583	22.4654235945857	28.819145196044
SDCBP	8.23366858780471e-10	1.5011055138e-08	0.793940781974165	-0.841681478438807	0.378	0.725	0.521379310344828	201	10583	3.0497752546639	1.60021241470202
FKBP5	8.38402252493959e-10	1.52673343668853e-08	0.647110269255747	1.42805478531231	0.338	0.285	1.1859649122807	201	10583	0.691993599913604	1.26876206607334
MAP3K8	8.57699153782978e-10	1.56005279649617e-08	1.2187361711942	1.4843135859375	0.433	0.342	1.26608187134503	201	10583	1.28079576313601	2.85676791308827
MACF1	8.76044702687117e-10	1.59156619675613e-08	1.60106747068042	0.759941336759769	0.587	0.56	1.04821428571429	201	10583	1.59993866077423	2.73888583525327
AEBP1	8.82683982355557e-10	1.60065337061791e-08	0.051902981846345	-3.51423954566606	0.045	0.354	0.127118644067797	201	10583	1.62595812773031	0.110656184917109
VEGFB	8.83097880367822e-10	1.60065337061791e-08	0.0783887746304843	-2.10183400439493	0.06	0.38	0.157894736842105	201	10583	0.780283767504914	0.163227676858783
SCARA3	8.98426657152164e-10	1.62654830760054e-08	0.0209404198588501	-3.10916681604121	0.02	0.268	0.0746268656716418	201	10583	0.460801103228734	0.038343213199406
HLA-DPB1	9.1451790162138e-10	1.65376203623444e-08	0.400949843027624	-3.12911361283856	0.234	0.463	0.505399568034557	201	10583	6.53757666255419	0.821386736147219
RABAC1	9.179067823006e-10	1.65796912553046e-08	0.753926721738881	-0.999946024172136	0.378	0.659	0.573596358118361	201	10583	2.61045680567615	1.4792345552803
SAMD9	9.3307601443743e-10	1.68342014812839e-08	0.346760978458328	1.69934427461893	0.209	0.164	1.27439024390244	201	10583	0.282470690618238	0.745170857726743
TAF7	9.39792746215176e-10	1.69358032302933e-08	0.735939065396516	1.10574622211934	0.378	0.356	1.06179775280899	201	10583	0.70552870372563	1.43037595503129
CSF2	9.55008893536789e-10	1.71901600836622e-08	0.117357686275066	6.82973841086069	0.065	0.002	32.5	201	10583	0.0172374125767723	0.482141214279756
GRINA	9.61450867016229e-10	1.72670885782459e-08	0.0473922872893981	-2.51294942453757	0.035	0.35	0.1	201	10583	0.675242425031659	0.117721240977939
REXO2	9.6149557698934e-10	1.72670885782459e-08	0.15787626529312	-1.69390271192071	0.104	0.401	0.259351620947631	201	10583	0.85415322075773	0.376655748227887
NME4	9.72864477542123e-10	1.74511759040487e-08	0.0774864081003515	-2.21583661484469	0.055	0.326	0.168711656441718	201	10583	0.565828456177837	0.195729741141182
RASAL2	9.8319278654795e-10	1.76161958976663e-08	0.00926568478557743	-3.81021046097839	0.01	0.231	0.0432900432900433	201	10583	0.323725477067491	0.0182275804959266
INADL	9.88734063275566e-10	1.76750132521024e-08	0.151365150410132	2.9767256244535	0.095	0.034	2.79411764705882	201	10583	0.063420155800508	0.347522934561151
CDH11	9.88740649050713e-10	1.76750132521024e-08	0.0156122686012294	-4.5687670363328	0.01	0.237	0.0421940928270042	201	10583	0.501297119336572	0.0373282610190937
IER3	1.000910569921e-09	1.78720942267587e-08	0.590518433192419	-2.14513326006023	0.284	0.545	0.521100917431193	201	10583	6.15390450773704	1.47759134301051
MSRB2	1.00239192171541e-09	1.78780895203322e-08	0.0425759399094936	-2.45937166242639	0.03	0.305	0.0983606557377049	201	10583	0.442833994827774	0.0991528702577003
GINM1	1.02415563774497e-09	1.8245402834073e-08	0.153648581487939	-1.46297518694253	0.114	0.443	0.257336343115124	201	10583	0.815947184520703	0.320641535971319
TMEM2	1.02545011227223e-09	1.82476333547553e-08	0.707217026423795	1.37848261552002	0.318	0.278	1.14388489208633	201	10583	0.697814836298099	1.6741924744641
C9orf16	1.04334248181041e-09	1.85448778714501e-08	1.42022533469064	0.758919958679505	0.572	0.556	1.02877697841727	201	10583	1.40025744595462	2.37961590507437
SETD7	1.05327705118915e-09	1.87001611613855e-08	0.0329196592002123	-2.95841279698313	0.02	0.272	0.0735294117647059	201	10583	0.36989643008636	0.109653693139968
BACE2	1.06895529832723e-09	1.89569504382895e-08	0.0584035192778554	-2.49749377848357	0.045	0.314	0.143312101910828	201	10583	0.695139353544363	0.15258072117846
IGFBP5	1.08171312792424e-09	1.91614246020268e-08	0.0710086799410632	-4.03025240275136	0.05	0.37	0.135135135135135	201	10583	6.23915764279552	0.185290581033447
LHFPL2	1.09045664418879e-09	1.92944063369732e-08	0.0189142848538166	-3.11756763890601	0.02	0.295	0.0677966101694915	201	10583	0.541397581819794	0.0347253220050415
BCAR1	1.12184134930724e-09	1.98272435982886e-08	0.039011288983712	-2.99076206770567	0.025	0.258	0.0968992248062016	201	10583	0.42803671250407	0.0921042556269598
ANKRD28	1.13845179504614e-09	2.00980528433145e-08	1.25140982429025	0.949224800923384	0.473	0.475	0.995789473684211	201	10583	1.42515123115582	2.82293480457495
RPL36AL	1.21893993386149e-09	2.14946628337203e-08	2.81172257351465	0.540255740039655	0.726	0.757	0.959048877146631	201	10583	3.18617998187177	4.75798274832444
CDC42EP5	1.25018484219157e-09	2.20207501661869e-08	0.0458998095656997	-2.4814399687216	0.035	0.299	0.117056856187291	201	10583	0.53224343210091	0.0990111630846727
RAB8B	1.26349234797742e-09	2.22300581539298e-08	0.527799223807481	1.26302607987438	0.299	0.281	1.06405693950178	201	10583	0.46612133062867	1.0531434775115
LGALS1	1.33119843918055e-09	2.33949131101933e-08	7.05177020406436	-0.799537980818411	0.836	0.89	0.939325842696629	201	10583	23.877437589171	14.4990223047262
TRAF5	1.35412207504671e-09	2.37533884151414e-08	0.330032966575107	1.68753599625443	0.209	0.158	1.32278481012658	201	10583	0.261755325953386	0.663168646093296
MRC2	1.3546402466664e-09	2.37533884151414e-08	0.0208354767530103	-4.4535957094956	0.015	0.267	0.0561797752808989	201	10583	0.800478483388945	0.0476554412349233
PXDN	1.35621659304134e-09	2.37543391144817e-08	0.08610333812146	-2.35818693091168	0.06	0.308	0.194805194805195	201	10583	0.754951383115121	0.192337931774809
CRTAP	1.3635247790483e-09	2.38555691724527e-08	0.276834244553761	-1.22824948919586	0.169	0.521	0.324376199616123	201	10583	1.20263729561617	0.609320236122255
ABI3BP	1.36926185607349e-09	2.39291159304399e-08	0.0127198866168816	-5.26785574989979	0.015	0.29	0.0517241379310345	201	10583	1.36617094101836	0.0222037702106393
TMEM47	1.38503459744006e-09	2.41776844828295e-08	0.0115636006999469	-3.84716010440767	0.01	0.232	0.0431034482758621	201	10583	0.348410829521447	0.0251377153729867
ATN1	1.44439912737149e-09	2.51858019907928e-08	0.0531774819770185	-2.10315107988996	0.045	0.339	0.132743362831858	201	10583	0.559982118932126	0.107477955315747
KLF13	1.46571567975993e-09	2.55289719847471e-08	0.687909768284161	1.05179865303905	0.358	0.379	0.944591029023747	201	10583	0.760326355284961	1.28667856571845
RPS10	1.47462311960738e-09	2.56554831712294e-08	6.55112413587963	0.436560773311338	0.876	0.875	1.00114285714286	201	10583	7.37052677120657	9.68850563849096
GNA11	1.48468452975070e-09	2.58017670058901e-08	0.0100837719899214	-3.270236271016	0.015	0.24	0.0625	201	10583	0.30463228576399	0.0146943163895474
KIAA1462	1.49077039572527e-09	2.58787127871953e-08	0.0069923656214026	-4.16446673725533	0.01	0.22	0.0454545454545455	201	10583	0.36653115763949	0.0107743549440736
PLOD2	1.49718759848784e-09	2.59362454987632e-08	0.0163302088223753	-3.72710239196284	0.015	0.216	0.0694444444444444	201	10583	0.335053746792712	0.0334744591811262
OTULIN	1.49740850918785e-09	2.59362454987632e-08	0.298753826129254	1.53299502019665	0.179	0.175	1.02285714285714	201	10583	0.261135577608734	0.72527371002603
UNC13D	1.53840904151115e-09	2.66168641927084e-08	0.180003889279278	3.01985584487912	0.124	0.042	2.95238095238095	201	10583	0.0937222802081325	0.385801548258251
THBD	1.57689757265704e-09	2.72525620364183e-08	0.0140150720224932	-5.46906137849866	0.01	0.316	0.0316455696202532	201	10583	1.25833234564588	0.0310495100527016
PSMA3-AS1	1.58833334053455e-09	2.74198341951131e-08	0.577058873911243	1.19548420765693	0.313	0.327	0.957186544342508	201	10583	0.60574948894164	1.14308088057549
COL15A1	1.61778000791205e-09	2.78973202248348e-08	0.057335501228863	-3.82568746454346	0.04	0.307	0.130293159609121	201	10583	1.28576149378296	0.14329027118743
HSP90AA1	1.63854947455845e-09	2.82242859822948e-08	6.16948220774909	0.535544693742938	0.856	0.868	0.986175115207373	201	10583	7.31799252255892	10.9026031661239
ADAR	1.72978042129838e-09	2.97347715178334e-08	0.888270381746698	0.868157241669228	0.418	0.473	0.883720930232558	201	10583	1.0054557033736	1.68060569121691
CABIN1	1.73005078419792e-09	2.97347715178334e-08	0.309730363298088	1.49288881114814	0.199	0.184	1.08152173913043	201	10583	0.271913209510355	0.625606279069676
MMP2	1.75457467469186e-09	3.01230939199572e-08	0.102067699508237	-4.49710540760079	0.07	0.358	0.195530726256983	201	10583	4.27904169267807	0.23320540545458
TMEM120B	1.76698565807782e-09	3.0302833164794e-08	0.202311903208447	2.13657040198501	0.144	0.078	1.84615384615385	201	10583	0.125768172216814	0.404846854814683
OXNAD1	1.82784542095429e-09	3.13121357183455e-08	0.229989000778182	2.85684866262108	0.134	0.06	2.23333333333333	201	10583	0.152693188004867	0.584617326163695
ANXA1	1.84526100708756e-09	3.15758149962813e-08	5.52957850509681	0.626197761364875	0.796	0.811	0.981504315659679	201	10583	7.5764579632301	11.6969535551784
MXRA8	1.85222375408943e-09	3.16602452424092e-08	0.0278989755837553	-4.68903777345359	0.02	0.29	0.0689655172413793	201	10583	1.24408737299539	0.0645705464485496
GSTM3	1.86684894009277e-09	3.18753222747131e-08	0.0150359680485415	-4.01357974820407	0.01	0.242	0.0413223140495868	201	10583	0.399007722865333	0.0351547662223604
SH2D1A	1.88391045998552e-09	3.21314826650644e-08	0.265433513919669	4.21442301970087	0.154	0.024	6.41666666666667	201	10583	0.0915162611646466	0.631578047339009
TTC28	1.90544421622723e-09	3.24632777712251e-08	0	-144269502.112848	0	0.185	0	201	10583	0.240945047210449	0
GLUL	1.92558161364629e-09	3.27705852372562e-08	0.396109797675255	-1.99394314840512	0.239	0.557	0.429084380610413	201	10583	3.33160759848108	0.83647926217962
DZIP3	1.97608693736727e-09	3.35934779352436e-08	0.196531770866018	2.18163611911069	0.124	0.075	1.65333333333333	201	10583	0.109125079623774	0.448487964642015
LMCD1	1.98734662003913e-09	3.37481298719593e-08	0.00908638235279891	-5.16469037265464	0.005	0.228	0.0219298245614035	201	10583	0.444854215504219	0.0256728211822626
N4BP2	2.01122280429675e-09	3.41164598737555e-08	0.326139055777226	1.60661855437428	0.209	0.16	1.30625	201	10583	0.242635962774367	0.673930524542675
LARP6	2.13366763430747e-09	3.61541988067344e-08	0.0172080591592341	-3.37665203613434	0.015	0.234	0.0641025641025641	201	10583	0.327712555201245	0.038702028452231
TES	2.15925071278751e-09	3.65480115225183e-08	0.639740958525865	1.12533995049374	0.308	0.311	0.990353697749196	201	10583	0.576381237770486	1.38803645688406
AQP1	2.19511456107789e-09	3.71147972266323e-08	0.0508221128452373	-3.45823385013893	0.03	0.33	0.0909090909090909	201	10583	1.52543178669326	0.129644365971862
GGT5	2.25873525879745e-09	3.81491584943647e-08	0.00414210663709924	-5.70308694029006	0.005	0.273	0.0183150183150183	201	10583	0.757401632019046	0.00644405414448305
CERCAM	2.29452939143051e-09	3.87118115488265e-08	0.0127905747378192	-4.7542978403505	0.01	0.226	0.0442477876106195	201	10583	0.538632448478893	0.0258089143085167
ANXA4	2.30767874401672e-09	3.88916139083422e-08	0.114115859081246	-1.8010410547438	0.08	0.392	0.204081632653061	201	10583	0.738779510540846	0.266353868642891
PYHIN1	2.31805358627373e-09	3.90243195980452e-08	0.280832781125208	4.87772044898708	0.169	0.016	10.5625	201	10583	0.0727990921524116	0.611030535656503
AC006129.2	2.32338449423649e-09	3.90719163976882e-08	0.189184040599444	4.2790430906524	0.124	0.016	7.75	201	10583	0.0521164276131604	0.411711381683956
GNS	2.34605937445641e-09	3.94107670589524e-08	0.0746635703129035	-1.98564951154074	0.06	0.377	0.159151193633952	201	10583	0.692045979891476	0.149178294727708
CDHR1	2.35879694078125e-09	NA	0.0251262153829241	8.0145075161214	0.025	0	Inf	201	10583	0.00143896887293413	0.0469534176336207
TNS2	2.36762693651512e-09	3.97303074959731e-08	0.0228540111045006	-3.01362418043979	0.02	0.273	0.0732600732600732	201	10583	0.435934529707684	0.0505211488274798
DOCK2	2.38137309228624e-09	3.98684592143165e-08	0.395085070673434	2.17370335335057	0.234	0.121	1.93388429752066	201	10583	0.29127241170226	0.814318608365101
SH3PXD2A	2.38182129871803e-09	3.98684592143165e-08	0.0507233319298233	-2.78420989926482	0.03	0.283	0.106007067137809	201	10583	0.478098855714022	0.149396186263723
FAM49B	2.38352380154795e-09	3.98684592143165e-08	1.14765562302404	1.36361642327789	0.473	0.342	1.38304093567251	201	10583	1.04878012956726	2.2141877895106
FGD5	2.40813820962775e-09	4.02370502135446e-08	0	-144269502.215082	0	0.179	0	201	10583	0.241796069599899	0
CD164	2.43615737561734e-09	4.06616812875767e-08	1.07624384951623	0.774207070704762	0.453	0.544	0.832720588235294	201	10583	1.26927064758054	2.17703236221493
CD160	2.46780690561946e-09	4.11459343686937e-08	0.0768086175293901	3.94163467456543	0.055	0.01	5.5	201	10583	0.0170695368525965	0.173534397433775
NMUR1	2.50839439258405e-09	4.17780180263252e-08	0.0562778838666644	4.95980392397041	0.045	0.003	15	201	10583	0.00684190731937232	0.112633545884061
SPRED1	2.52631068494574e-09	4.20315613531591e-08	0.00619619902585455	-4.81088771879245	0.005	0.236	0.0211864406779661	201	10583	0.394710422259585	0.0122443978831116
KAT6B	2.55852724458092e-09	4.2522232352428e-08	0.398214381000287	1.30777331847829	0.244	0.247	0.987854251012146	201	10583	0.400160636039552	0.78856654184628
NID2	2.59916616474182e-09	4.31516884754902e-08	0.00903290636431753	-5.1226653988265	0.005	0.191	0.0261780104712042	201	10583	0.322827718295533	0.0253480867257025
ADGRF5	2.76400505697745e-09	4.58395992765039e-08	0.0123145867499395	-4.98848457671456	0.01	0.26	0.0384615384615385	201	10583	0.809776806449719	0.0244119833034568
COX7A1	2.79666151794255e-09	4.63319529182712e-08	0.0488462257009015	-2.36432690676664	0.035	0.323	0.108359133126935	201	10583	0.622841844388256	0.119272834780332
ANKRD13D	2.83242681564803e-09	4.68747114369068e-08	0.37806553333996	1.44949448105346	0.239	0.21	1.13809523809524	201	10583	0.352696205970322	0.754674385123554
UBE2E2	2.83698501369764e-09	4.69004111480565e-08	0.01501158079141	-3.62395612586508	0.01	0.231	0.0432900432900433	201	10583	0.292813024339593	0.0349532399478799
ECM1	2.94303139445052e-09	4.8561450511279e-08	0.0271381504548549	-3.71709494708557	0.02	0.262	0.0763358778625954	201	10583	0.596778244931816	0.0597390087437508
NCOR1	2.94368397947391e-09	4.8561450511279e-08	0.722134791028961	0.915250182265656	0.373	0.411	0.907542579075426	201	10583	0.7608949636166	1.426135611332
CLDND1	2.94847540509706e-09	4.85891311213778e-08	0.412706530929875	1.2226316696232	0.234	0.273	0.857142857142857	201	10583	0.426444102824044	0.898431747832222
RPS3	2.98281628568066e-09	4.91031972092114e-08	20.2468954669892	0.429825316582247	0.975	0.943	1.033934252386	201	10583	19.421078579382	25.9810899313154
RC3H1	3.04531625766213e-09	5.00792471202057e-08	0.390375650355912	1.33239456951532	0.224	0.249	0.899598393574297	201	10583	0.41226745135599	0.884311538230193
SNX2	3.07815385054689e-09	5.05659673596155e-08	0.0886921853923821	-1.90761373983478	0.065	0.398	0.163316582914573	201	10583	0.758723592917437	0.192156508628428
ZNF207	3.14481066825617e-09	5.15543999161389e-08	0.920103162156391	0.830588492436692	0.448	0.476	0.941176470588235	201	10583	1.04720567634047	1.70119779660327
COMMD6	3.14493071383854e-09	5.15543999161389e-08	2.00617860703937	0.644972544562945	0.652	0.685	0.951824817518248	201	10583	2.26762935009903	3.3044889172523
JAK3	3.1505545290923e-09	5.15923966222607e-08	0.235936434406355	2.30282762149856	0.174	0.084	2.07142857142857	201	10583	0.174416898112423	0.441951370850933
CTD-2544N14.3	3.22794901896596e-09	5.28043735744055e-08	0.123797353222181	3.16728434035523	0.095	0.027	3.51851851851852	201	10583	0.0522779098764351	0.274071111629553
CLEC14A	3.30430158182098e-09	5.3996785849108e-08	0.0236977077630449	-4.56220645011434	0.02	0.269	0.0743494423791822	201	10583	1.06714518539633	0.0499966147835919
ADGRA2	3.35320150744362e-09	5.47385593359468e-08	0	-144269502.092119	0	0.184	0	201	10583	0.240272367117549	0
RTN3	3.3710738432827e-09	5.49728091935944e-08	0.144664340714078	-1.42766072755543	0.104	0.442	0.235294117647059	201	10583	0.8174779441478	0.296108506786463
ZC3HAV1	3.43719959360371e-09	5.59881741086865e-08	0.754096615795221	1.07272942531132	0.373	0.369	1.01084010840108	201	10583	0.743580233678661	1.57789019158264
WAC	3.44051383892287e-09	5.59881741086865e-08	0.856110077996785	0.844120705924694	0.413	0.479	0.862212943632568	201	10583	0.98940485423847	1.6525717584047
SSPN	3.47050591829883e-09	5.64174118343454e-08	0	-144269503.145017	0	0.227	0	201	10583	0.507788214094749	0
LPIN2	3.47487176950016e-09	5.64296033660973e-08	0.343629941548835	1.4634897083845	0.209	0.202	1.03465346534653	201	10583	0.335549030131689	0.766820677654787
SERPINF1	3.60725444082719e-09	5.85185164278058e-08	0.0429721389567346	-5.13670089769716	0.03	0.32	0.09375	201	10583	2.57986933934527	0.0943652150988527
TUBA1B	3.64660365267322e-09	5.90954274180876e-08	1.20671511247398	-1.10845017447815	0.448	0.706	0.634560906515581	201	10583	5.02674584052492	2.61854288278345
PTPRM	3.71102008749814e-09	6.0076949673751e-08	0.0112863969664165	-3.56537702110034	0.015	0.244	0.0614754098360656	201	10583	0.429700267396342	0.0175400014879186
SP140L	3.72960439084043e-09	6.03152395061718e-08	0.268480391655248	1.76432592889931	0.179	0.134	1.33582089552239	201	10583	0.225369115041674	0.534618925769938
CEP350	3.74353570773617e-09	6.0477865688334e-08	0.52219146041895	1.08894622764435	0.279	0.337	0.827893175074184	201	10583	0.601918667645869	1.11165602504563
EEF1D	3.79934035748176e-09	6.13159313535267e-08	6.77996709260986	0.426642782913104	0.886	0.891	0.994388327721661	201	10583	7.33195065790875	9.67335083298043
CTSA	3.80713173037292e-09	6.1378200190289e-08	0.163671708448188	-1.55502107050918	0.124	0.433	0.286374133949192	201	10583	0.906230847904101	0.326831821662135
KLF2	3.91616103037477e-09	6.30708039628778e-08	3.53761010647628	1.01545204275365	0.692	0.595	1.16302521008403	201	10583	3.97641702711002	7.64086375064139
PMAIP1	4.09025518999972e-09	6.58067242217893e-08	0.326721200745249	1.93863565873661	0.169	0.136	1.24264705882353	201	10583	0.346356726504488	0.883754725659408
ERAP2	4.12917618248374e-09	6.63644938247593e-08	0.191355281923065	2.10395071360041	0.124	0.084	1.47619047619048	201	10583	0.136148545445669	0.468526159550204
SH3PXD2B	4.17725769783484e-09	6.70681930374593e-08	0.0112294999407561	-3.75174746942139	0.01	0.223	0.0448430493273543	201	10583	0.293432044200911	0.0226201639031705
CCDC88B	4.26277565334831e-09	6.83708909004663e-08	0.181319049287836	2.45366273613124	0.134	0.065	2.06153846153846	201	10583	0.130755629867842	0.359889238081744
DUSP3	4.48055700985451e-09	7.1790115704096e-08	0.00605027964884863	-4.47922052783744	0.005	0.207	0.0241545893719807	201	10583	0.266940767103932	0.0117496724958769
SIGIRR	4.50925529367407e-09	7.21758339621308e-08	0.598344693086857	1.0880721273477	0.338	0.324	1.04320987654321	201	10583	0.538293435463011	1.12500609848213
RNF166	4.5317816473018e-09	7.24620741678195e-08	0.392565191991556	1.67176998813213	0.239	0.181	1.32044198895028	201	10583	0.356060173698088	0.812178528182999
ST3GAL1	4.5669638792825e-09	7.29498856705043e-08	0.39872525285213	1.34841330122543	0.239	0.231	1.03463203463203	201	10583	0.376384337249557	0.854426106391617
CAPZA2	4.61379765418099e-09	7.36226239173298e-08	0.266210670886146	-1.09304616057351	0.174	0.536	0.324626865671642	201	10583	1.23917362132582	0.548037907461085
FNBP1L	4.66274908526409e-09	7.43277448668349e-08	0	-144269502.204586	0	0.173	0	201	10583	0.229710064252715	0
RLTPR	4.85429654228706e-09	7.73021957540122e-08	0.071650336869675	3.99396208187561	0.055	0.009	6.11111111111111	201	10583	0.017845912849128	0.148490193296788
SLAMF1	5.00668230637846e-09	7.96475882500941e-08	0.171318887893115	4.85989961372999	0.09	0.013	6.92307692307692	201	10583	0.056468518218372	0.662077836581658
MYO1B	5.04735977220149e-09	8.02129293329699e-08	0.0262526277778483	-2.96538878620561	0.025	0.265	0.0943396226415094	201	10583	0.517706410532147	0.0494307637625987
NEAT1	5.17158019721361e-09	8.21034390210739e-08	8.60653267515387	-0.77366654655515	0.896	0.903	0.992248062015504	201	10583	23.8105387286094	13.7381970448041
NREP	5.29929300075926e-09	8.40454944815539e-08	0.0881974600944966	-2.12384427535064	0.07	0.339	0.206489675516224	201	10583	0.721687558806531	0.182578131687846
ANPEP	5.30661175864797e-09	8.40761249801627e-08	0.0120311737203733	-4.60834099363716	0.01	0.281	0.0355871886120996	201	10583	0.731560072339105	0.0254191081294102
BMP1	5.53959345459967e-09	8.76783929538361e-08	0.0394960528484725	-2.96517235356013	0.025	0.257	0.0972762645914397	201	10583	0.463954988840526	0.0954282868017644
SPHK1	5.57528547971148e-09	8.81539059740399e-08	0.0615309749328261	-2.50238573867201	0.055	0.282	0.195035460992908	201	10583	0.607961762027074	0.118712741747657
GPR68	5.61558888319379e-09	8.87012956590306e-08	0.118289736976137	2.76978508098815	0.08	0.032	2.5	201	10583	0.0355207748890088	0.268103027293101
EPB41L3	5.66033650742671e-09	8.9317706304248e-08	0.0377795295633241	-2.96880737283773	0.025	0.294	0.0850340136054422	201	10583	0.530062115665799	0.0888563917349034
TYMP	5.68564466076933e-09	8.95572548267151e-08	0.482521167894811	-1.7305455871327	0.274	0.566	0.484098939929329	201	10583	3.15368151601014	0.977669572771232
ESYT1	5.68699471570388e-09	8.95572548267151e-08	0.36286666291135	1.37768274949641	0.224	0.199	1.12562814070352	201	10583	0.284211014059089	0.718781271479588
DYNLL1	5.7050573563722e-09	8.97511341769602e-08	1.28946471771783	-0.710085217498595	0.502	0.738	0.680216802168022	201	10583	3.62112564690976	2.48423029911042
GMCL1	5.73932911454614e-09	9.01993657216586e-08	0.31666656667074	1.46230784342269	0.194	0.18	1.07777777777778	201	10583	0.255939145940032	0.656070953671466
RAB32	5.78470570411155e-09	9.08210434792403e-08	0.0740111474129859	-2.15070353618163	0.06	0.332	0.180722891566265	201	10583	0.6126256100583	0.141941866838079
MLLT4	5.85583592951399e-09	9.18454025286385e-08	0.0166197308026419	-3.43737666096145	0.015	0.233	0.0643776824034335	201	10583	0.374547718282228	0.0349306509559867
DIAPH1	5.8729451687753e-09	9.20212673734009e-08	0.655061871371254	1.02100868207921	0.348	0.342	1.01754385964912	201	10583	0.627530021697986	1.25663714182263
SRGAP1	5.90346667472114e-09	9.2406721088965e-08	0.00599938974516623	-3.74356274735851	0.01	0.219	0.045662100456621	201	10583	0.300320200369271	0.0084363589426408
SLAMF6	6.02530474878631e-09	9.42193445987567e-08	0.149189398582243	4.62198849740437	0.1	0.011	9.09090909090909	201	10583	0.0356083228062986	0.324552137045364
THOC2	6.07594236432859e-09	9.48595434036337e-08	0.547028598396401	1.04204492126196	0.299	0.346	0.864161849710983	201	10583	0.618027266737675	1.12294012783544
BCAT1	6.07840211480416e-09	9.48595434036337e-08	0.0154253478759221	-3.67128311431882	0.015	0.226	0.0663716814159292	201	10583	0.409286554758724	0.02841277501503
DIXDC1	6.12965642416517e-09	9.55638543012204e-08	0.0261080763652284	-3.0721099312809	0.02	0.246	0.0813008130081301	201	10583	0.36896281979432	0.0621094083487841
PROS1	6.17749429938266e-09	9.62135489382892e-08	0.0153665275817103	-2.97995067509236	0.015	0.289	0.0519031141868512	201	10583	0.512547337296451	0.0271984043582992
BNIP3	6.24857575982516e-09	9.72236025003305e-08	0.0161280834752533	-3.71779285601832	0.01	0.219	0.045662100456621	201	10583	0.306425756014084	0.0421169336981249
CFL1	6.32608977467199e-09	9.83316305015249e-08	7.98261626462113	0.475303305959239	0.896	0.861	1.04065040650407	201	10583	7.80765204415947	11.1506339099025
RDX	6.39333074200727e-09	9.92779299102143e-08	0.18030073851184	-1.42403945489431	0.124	0.434	0.285714285714286	201	10583	0.964538772078902	0.41670090291336
CD302	6.63842761511379e-09	1.02981412884161e-07	0.0118100841806703	-4.07508625147551	0.01	0.276	0.036231884057971	201	10583	0.515277955775841	0.025102413214625
ORMDL1	6.69854487158359e-09	1.03739955574801e-07	0.683783361431899	0.932463568224983	0.348	0.407	0.855036855036855	201	10583	0.781673436018369	1.40442023675888
CXorf36	6.70061996792254e-09	1.03739955574801e-07	0	-144269502.912581	0	0.188	0	201	10583	0.379661013400745	0
TMEM14C	7.2094798491937e-09	1.11507574357301e-07	0.314571563913267	-1.06614726603476	0.199	0.523	0.380497131931166	201	10583	1.14971698823374	0.664009391443615
NAMPT	7.2538779636085e-09	1.12083187623836e-07	0.365089402956735	-1.83670149091218	0.219	0.571	0.38353765323993	201	10583	3.94666056268141	0.830371812810497
SMCHD1	7.33106487576305e-09	1.13163796687595e-07	0.575728643645212	1.17682162314887	0.308	0.336	0.916666666666667	201	10583	0.755628296925446	1.20775653804825
GOLM1	7.51616279131357e-09	1.15906360198853e-07	0.0172556248422382	-2.98334986450006	0.02	0.238	0.0840336134453782	201	10583	0.312057009248955	0.0287038923549856
TEAD1	7.58978150250444e-09	1.16926090945789e-07	0.00910228903293619	-2.97599085401005	0.01	0.246	0.040650406504065	201	10583	0.358143201639263	0.0175727422789798
RPL14	8.1039738048496e-09	1.2472447258233e-07	16.4094228774981	0.400534810524205	0.95	0.937	1.01387406616862	201	10583	16.4719081334763	21.235767896647
SULF1	8.17073588731827e-09	1.25585805400564e-07	0.029657809608278	-3.24839532932947	0.025	0.267	0.0936329588014981	201	10583	0.695416837757453	0.0566653706445177
SLC25A42	8.17603346706221e-09	1.25585805400564e-07	0.144228556394952	2.47749889826807	0.095	0.046	2.06521739130435	201	10583	0.0701594989540798	0.319927653060553
CD2	8.34065826790852e-09	1.27988508288083e-07	0.607338524796027	3.83007718833349	0.279	0.052	5.36538461538462	201	10583	0.300921501282726	1.48214739309324
TUBA1C	8.38713743294498e-09	1.28575311177347e-07	0.168417632541792	-1.95072126678196	0.124	0.385	0.322077922077922	201	10583	1.15500530960727	0.332693434596298
PLTP	8.45220269614735e-09	1.29445608710575e-07	0.0208373236608133	-3.5425104470923	0.02	0.312	0.0641025641025641	201	10583	0.913351724401356	0.0380900879938884
STARD4	8.55550407545557e-09	1.3089921235447e-07	0.258441822049767	1.93429562755799	0.149	0.105	1.41904761904762	201	10583	0.182992930167657	0.654868035738365
FRMD6	8.66973427447348e-09	1.32517015756546e-07	0.031585482582952	-3.11373503825023	0.03	0.264	0.113636363636364	201	10583	0.568221305937871	0.0586101474297134
GLRX	8.77325150406144e-09	1.33840024346576e-07	0.609779629429404	1.14483344881242	0.299	0.335	0.892537313432836	201	10583	0.688453729939491	1.34711556760474
ADAM15	8.77344258019656e-09	1.33840024346576e-07	0.0956642564251882	-2.38589584720077	0.06	0.33	0.181818181818182	201	10583	0.862233854996978	0.247202147031431
PRPF38B	8.78766873741538e-09	1.33926131168071e-07	0.792135997908776	0.922131711839055	0.398	0.439	0.906605922551253	201	10583	0.95034876708695	1.496486095482
LOX	8.80799498692326e-09	1.34104946113097e-07	0.00379838927752418	-6.07026351885779	0.005	0.213	0.0234741784037559	201	10583	0.6525306102023	0.00568468233971446
PDIA6	8.90721628569924e-09	1.35483447714057e-07	0.49076584912968	-1.02145589781001	0.289	0.575	0.502608695652174	201	10583	1.68538792422793	0.999871496707889
PPP1R16B	9.32201017995881e-09	1.41654616230221e-07	0.261201628992435	1.83646814192742	0.164	0.109	1.5045871559633	201	10583	0.17370596209563	0.564030384863546
SERPINB6	9.44284947023745e-09	1.43351273183391e-07	0.203316926308619	-1.22819954260369	0.144	0.469	0.307036247334755	201	10583	0.946134684462765	0.440132849123736
CCNT1	9.55559714146035e-09	1.44921913498183e-07	0.313057189608534	1.44906945732342	0.194	0.192	1.01041666666667	201	10583	0.309338598954799	0.666128787211815
TPPP3	9.79692352901846e-09	1.48437658828992e-07	0.0071866352887866	-4.95531986147026	0.01	0.239	0.0418410041841004	201	10583	0.687030318218017	0.0105711767672678
ZFY	9.81904320972165e-09	1.48628504685661e-07	0.197110623502367	1.62274685581933	0.129	0.141	0.914893617021277	201	10583	0.202083532718556	0.491179516424509
ABHD17B	9.93456174812372e-09	1.50231366900406e-07	0.165175355682401	1.93980928280951	0.124	0.089	1.39325842696629	201	10583	0.119549918147511	0.32819668486158
RHOJ	9.96542111036845e-09	1.50516771464047e-07	0.0248052944346502	-3.35227300475968	0.015	0.241	0.0622406639004149	201	10583	0.453714275306788	0.0658570756069303
TP53I3	9.97272470164196e-09	1.50516771464047e-07	0.0358901505691382	-2.70272643175002	0.025	0.263	0.0950570342205323	201	10583	0.375671491401523	0.0815143330467551
PECAM1	1.04148164505282e-08	1.57037319349703e-07	0.294057529488284	-2.09171949564383	0.189	0.438	0.431506849315068	201	10583	2.77888836226324	0.626451910340514
ALDOA	1.04990995616796e-08	1.58155354980281e-07	1.02342589141863	-0.820739793589576	0.448	0.712	0.629213483146068	201	10583	3.13420313574592	1.94809310506479
ARHGEF6	1.05731905740157e-08	1.59117851589286e-07	0.357788538899593	1.63238156219341	0.219	0.172	1.27325581395349	201	10583	0.299291994470962	0.724038180779692
KLHDC4	1.08594903340337e-08	1.63268984733073e-07	0.19332249806986	1.84402219254527	0.134	0.099	1.35353535353535	201	10583	0.131360153816155	0.405476818353066
YAF2	1.0945418011773e-08	1.64402496142185e-07	0.33293874117087	1.39547795468532	0.209	0.189	1.10582010582011	201	10583	0.266774228297058	0.7319783989098
ASAP2	1.11986552382683e-08	1.680444362004e-07	0.0137670887565595	-3.19812670373814	0.015	0.236	0.0635593220338983	201	10583	0.328307148807041	0.0224584480013092
ZBTB16	1.1240043622847e-08	1.68503478173055e-07	0.260160904707293	2.24758368501877	0.159	0.077	2.06493506493507	201	10583	0.145702999322887	0.620810686440522
GAS6	1.16249123129625e-08	1.74105932395483e-07	0.0392806453471448	-2.81140767901023	0.03	0.341	0.0879765395894428	201	10583	0.831696071535247	0.0880244123302331
BRD2	1.16486899366264e-08	1.7429477962703e-07	0.801067547465867	0.878322261544759	0.388	0.437	0.887871853546911	201	10583	0.88693799085903	1.59742614679109
ORAI2	1.17504191099714e-08	1.7564850635078e-07	0.463121290231407	1.21064818998412	0.264	0.247	1.06882591093117	201	10583	0.394627146840231	0.940852749797959
CATSPER1	1.19098915911751e-08	1.77861979111846e-07	0.185604268754895	3.09988129163404	0.119	0.033	3.60606060606061	201	10583	0.0751128765495659	0.443999620985796
CLTC	1.19702623401957e-08	1.78474763488379e-07	0.344646688059367	-0.992925384067011	0.224	0.54	0.414814814814815	201	10583	1.3003872589807	0.686408578757773
CD79B	1.19737970890896e-08	1.78474763488379e-07	0.201653459560352	2.42213037751276	0.144	0.062	2.32258064516129	201	10583	0.120319160057944	0.406601506984169
CTSD	1.20215809295574e-08	1.79016022888047e-07	1.33937672719767	-1.49912733402363	0.527	0.694	0.759365994236311	201	10583	6.71112658316024	2.54647106194405
FERMT3	1.21643898073094e-08	1.80969940260124e-07	0.518769294274493	1.795189939037	0.289	0.175	1.65142857142857	201	10583	0.418521167695409	1.05630664368401
CDH5	1.2381240437897e-08	1.84020607879829e-07	0.0255871875136373	-3.76597181260805	0.025	0.256	0.09765625	201	10583	0.875427898447696	0.0499448324851525
NCL	1.25084497776416e-08	1.85734412207303e-07	2.80688183163268	0.586380365828924	0.682	0.722	0.944598337950139	201	10583	3.16905441206066	4.70878338860371
MARCKSL1	1.25496453422056e-08	1.86168978336939e-07	0.0847541487668841	-2.57467960914113	0.055	0.313	0.175718849840256	201	10583	0.87054202834933	0.235078172909838
IER2	1.26624419270459e-08	1.87663882918783e-07	3.26857684567452	0.943613373323667	0.706	0.606	1.16501650165017	201	10583	3.66793503281234	6.62470870249492
PSMB8-AS1	1.30546380908859e-08	1.93292867216665e-07	0.285495847865062	1.62747796473142	0.189	0.15	1.26	201	10583	0.238458268391945	0.563136568942542
LRRC32	1.3184152722833e-08	1.95025485680125e-07	0.00809879407502057	-4.64214698923957	0.005	0.198	0.0252525252525253	201	10583	0.283608446322596	0.0201973601476355
RNF216	1.32054008410543e-08	1.95154815838536e-07	0.333491843998646	1.23634419693765	0.224	0.24	0.933333333333333	201	10583	0.358993540728215	0.64481568925815
SEPN1	1.34567490132074e-08	1.98681196878065e-07	0.0741921250211246	-1.92225431616018	0.055	0.332	0.16566265060241	201	10583	0.55182054226067	0.16914447383512
ADAM8	1.3515224102513e-08	1.99355942669015e-07	0.320145327872006	2.64021242827097	0.199	0.066	3.01515151515152	201	10583	0.160587584976906	0.648431015576526
MEX3C	1.42571732634262e-08	2.10101459819669e-07	0.270500410690639	1.53622930991725	0.184	0.152	1.21052631578947	201	10583	0.206919356724536	0.525595786329113
ARPC1A	1.49372497136421e-08	2.19915772670848e-07	0.116384853615335	-1.68387077806487	0.08	0.366	0.218579234972678	201	10583	0.614172633487356	0.255856397279069
SDPR	1.49836205159766e-08	2.20390557749605e-07	0.0521483790042112	-3.71040686684909	0.04	0.311	0.128617363344051	201	10583	1.38169717279499	0.111267732751302
RBM33	1.50861842582123e-08	2.21690199184238e-07	0.519694746227963	1.16155744960768	0.299	0.3	0.996666666666667	201	10583	0.538212859805584	1.00047113700399
DDHD1	1.51772399355921e-08	2.22818444435419e-07	0.328216765836889	1.60734297869923	0.214	0.173	1.23699421965318	201	10583	0.319620198222068	0.643761878955408
SASH3	1.56247912243848e-08	2.2917339459375e-07	0.200646629178636	2.46404777399446	0.149	0.072	2.06944444444444	201	10583	0.156209283138972	0.399427465783827
RHOC	1.57071377634077e-08	2.30164875057034e-07	0.434880123568991	-1.20781931486304	0.244	0.52	0.469230769230769	201	10583	1.70501719915409	0.939729456144107
PEBP1	1.59264876953135e-08	2.33160194158596e-07	0.640657562406115	-0.78533504092638	0.333	0.647	0.51468315301391	201	10583	2.13067133856071	1.28125197447719
RP11-542M13.3	1.60455894550999e-08	2.34683663576653e-07	0.0463237145869175	5.0821993516424	0.035	0.003	11.6666666666667	201	10583	0.0069027045432777	0.114318957232462
KLHL6	1.62584786469423e-08	2.37574735734253e-07	0.218234504527577	2.26549012733389	0.139	0.077	1.80519480519481	201	10583	0.148563038274638	0.47331399483902
FZD4	1.64522964014256e-08	2.40181980954769e-07	0.00599938974516623	-3.87021979942816	0.01	0.221	0.0452488687782805	201	10583	0.351055223902768	0.0084363589426408
NBL1	1.68995435507828e-08	2.46480632386464e-07	0.114174411103534	-2.55241960281142	0.075	0.344	0.218023255813953	201	10583	1.04651269479132	0.311567707660289
MAT2B	1.71592156131685e-08	2.50034284649026e-07	0.369881723240896	1.26611886758034	0.234	0.248	0.943548387096774	201	10583	0.396430262159448	0.740901014277867
ECSCR.1	1.72971980048566e-08	2.51809768716224e-07	0.0348279809524945	-3.4022848168327	0.03	0.256	0.1171875	201	10583	0.848913691887967	0.0698606438466163
GAA	1.74246607138741e-08	2.53428942311947e-07	0.04940469304483	-2.34653301644947	0.04	0.329	0.121580547112462	201	10583	0.580837124076354	0.100175541401824
RAI14	1.75102764095287e-08	2.54437033190972e-07	0.0389491685305245	-2.92310714354403	0.03	0.231	0.12987012987013	201	10583	0.408071775920828	0.0898768605057018
SNCG	1.81099526612531e-08	2.6290597323862e-07	0.0326416607618585	-3.26234185390972	0.025	0.276	0.0905797101449275	201	10583	0.702851202134296	0.0708413233475884
MDK	1.90550525929348e-08	2.76369099224294e-07	0.0777167137647166	-2.2201430582885	0.06	0.329	0.182370820668693	201	10583	0.823044325208667	0.167980708972794
OAT	1.91842740757585e-08	2.77984940785782e-07	0.0712860281044503	-2.15083575483908	0.055	0.314	0.17515923566879	201	10583	0.543392004076344	0.144672849868148
PLD3	2.01917350919614e-08	2.92311890394387e-07	0.206952646992234	-1.72731469609995	0.144	0.473	0.304439746300211	201	10583	1.39494199298667	0.413412873710781
PLXND1	2.04687256453513e-08	2.96047203356212e-07	0.172138855297783	-1.57406634760767	0.124	0.438	0.28310502283105	201	10583	1.14441444678423	0.351114930351302
XRN1	2.06306503348291e-08	2.9811289733828e-07	0.496584081037836	1.16388060101598	0.303	0.294	1.03061224489796	201	10583	0.507695711930015	0.904003028266379
PTGFRN	2.06804348605572e-08	2.98437336991615e-07	0.00467808629224797	-5.16477381938968	0.005	0.224	0.0223214285714286	201	10583	0.455832644787632	0.0077369611786113
CYTH1	2.06913493928571e-08	2.98437336991615e-07	0.501569297935062	1.31790256878744	0.299	0.26	1.15	201	10583	0.50529023803343	0.947447834203089
PHLDA3	2.08958319315453e-08	3.01108359301658e-07	0.0127853914691636	-3.66108652192136	0.015	0.227	0.066079295154185	201	10583	0.414929170570328	0.0200519489704153
SEPT7	2.10089932208904e-08	3.02459730816619e-07	3.06562590802682	0.55590356938271	0.766	0.744	1.02956989247312	201	10583	3.25032759472677	4.63651282877392
MT1E	2.10316774050099e-08	3.02507242011598e-07	0.0996902492638168	-2.98657638613191	0.065	0.367	0.177111716621253	201	10583	1.8828167693128	0.272430935127232
EMCN	2.10990339406861e-08	3.03196614805107e-07	0.0463097865585573	-3.23654486180951	0.035	0.297	0.117845117845118	201	10583	1.12009239416068	0.123778184387946
PRRX2	2.12070694213916e-08	3.04468744609233e-07	0.0052112140034335	-5.14727205308352	0.005	0.196	0.0255102040816327	201	10583	0.367195067024518	0.00916737744308325
DCBLD2	2.20215219465424e-08	3.15871205420717e-07	0.0058355186081982	-5.24451437471462	0.005	0.173	0.0289017341040462	201	10583	0.314494503887122	0.0110471597767898
MMRN2	2.22274754465073e-08	3.18420400661809e-07	0.00582286812137989	-3.90108107824743	0.005	0.243	0.0205761316872428	201	10583	0.679142676530388	0.0110067064117054
SEPT11	2.22400510522474e-08	3.18420400661809e-07	0.813105679110771	0.931313080639408	0.368	0.397	0.926952141057934	201	10583	0.876520477225812	1.76202978409982
FAM213A	2.30978461895317e-08	3.30398705438892e-07	0.0146647879494826	-3.99925690821394	0.01	0.22	0.0454545454545455	201	10583	0.386308421277483	0.0338258704499617
PTK2	2.33788597699032e-08	3.34112166272078e-07	0.0428684332862721	-2.39262550333541	0.03	0.283	0.106007067137809	201	10583	0.475504374868637	0.105130553439436
AGRN	2.35760651964898e-08	3.36622208102855e-07	0	-144269502.140463	0	0.176	0	201	10583	0.266386011624273	0
PBX1	2.36164013876701e-08	3.36889908643492e-07	0.0188695852822078	-3.43139759610866	0.015	0.244	0.0614754098360656	201	10583	0.406708594605933	0.0397991495087046
ATP8B4	2.37981293298921e-08	3.39172243216709e-07	0.198052409522045	2.66107819497019	0.129	0.054	2.38888888888889	201	10583	0.115098740090496	0.456981762886054
PTPN14	2.38462143142343e-08	3.39547464040091e-07	0.0411477452289937	-2.59001028290175	0.03	0.255	0.117647058823529	201	10583	0.410901443700403	0.0994856046175175
PAK2	2.41606960417453e-08	3.43711779788038e-07	1.18463021032801	0.70642734610014	0.507	0.549	0.923497267759563	201	10583	1.3732215055343	2.13594743001099
PSD3	2.42190862956358e-08	3.44228652759283e-07	0	-144269502.509358	0	0.179	0	201	10583	0.299029067649226	0
NLRC3	2.4380940593823e-08	3.4621379336415e-07	0.197650230491156	4.73838435745753	0.134	0.014	9.57142857142857	201	10583	0.0576202302983603	0.43160797371563
RPS20	2.52508302549592e-08	3.58240415417176e-07	4.38874078164131	-0.508738295190493	0.841	0.887	0.948139797068771	201	10583	9.1502148195316	6.25467960640402
EPAS1	2.54889376096427e-08	3.61290063883819e-07	0.0948269694837578	-1.85775052785669	0.07	0.383	0.182767624020888	201	10583	1.06210843798849	0.215575753687207
GAS2L1	2.56916515527298e-08	3.6383295293276e-07	0.00999640436045945	-3.54536694815725	0.01	0.207	0.0483091787439614	201	10583	0.245357563282275	0.0171153619757927
TPST2	2.64425517820029e-08	3.74127346427867e-07	0.365399878524991	1.28240621278089	0.214	0.218	0.981651376146789	201	10583	0.335560653397846	0.770463178509576
CRNDE	2.65901735683295e-08	3.75875225278397e-07	0.00902939750035125	-3.7757084849054	0.01	0.196	0.0510204081632653	201	10583	0.287704206591186	0.0148520597827977
TBCC	2.69139718846532e-08	3.80108095232487e-07	0.212163097335534	1.77874369456571	0.124	0.105	1.18095238095238	201	10583	0.144969505026224	0.579461219448902
RICTOR	2.70206944145439e-08	3.81270304731801e-07	0.502195674706317	1.19322774803555	0.294	0.286	1.02797202797203	201	10583	0.534118692268283	0.976216603882745
TCF7L1	2.71042674778189e-08	3.82104063467789e-07	0.00760881736056729	-4.53009748325786	0.005	0.203	0.0246305418719212	201	10583	0.29380979529668	0.0178539210993322
ATP6V0A1	2.7236660865494e-08	3.83623943562184e-07	0.00634233135554219	-4.48545532573781	0.005	0.213	0.0234741784037559	201	10583	0.33914014761496	0.0127544365659929
PRMT9	2.77102764945707e-08	3.8994280881359e-07	0.237952497031141	1.92907774359043	0.144	0.113	1.27433628318584	201	10583	0.209400872656341	0.589840053109917
LAMP2	2.85796304659051e-08	4.01814155901725e-07	0.19504348358663	-1.2875482929251	0.139	0.476	0.292016806722689	201	10583	0.97779632846248	0.399118667060544
KLRG1	2.86315335173258e-08	4.0218155902015e-07	0.318298841284584	4.22564637946344	0.169	0.029	5.82758620689655	201	10583	0.139772925239127	0.852537580422945
STIM2	2.8760649741947e-08	4.03631924346066e-07	0.311075095551715	1.35530395200266	0.194	0.205	0.946341463414634	201	10583	0.324391649992534	0.682049905145343
MAGED2	2.91277386210921e-08	4.08416432094127e-07	0.162223174411966	-1.49972806004241	0.124	0.404	0.306930693069307	201	10583	0.849345523504161	0.323763694650786
EPHB4	2.97337455040671e-08	4.16539346801141e-07	0.0177756616633278	-3.53094537689317	0.015	0.224	0.0669642857142857	201	10583	0.397924653112123	0.0397392910005829
ERG	2.97662219376852e-08	4.16620322474902e-07	0.00371271106387461	-4.03225976041506	0.005	0.2	0.025	201	10583	0.357650842211121	0.00550335320585268
KDELR3	3.03758345617251e-08	4.24771751048639e-07	0.0238660137716962	-3.79382133211057	0.015	0.198	0.0757575757575757	201	10583	0.356889517519893	0.0581961612090732
LAIR2	3.06522403708765e-08	4.28253234760876e-07	0.161015333106513	5.95528756408804	0.1	0.004	25	201	10583	0.0219340915992477	0.406774420913441
NFKB2	3.13066873817502e-08	4.37005512772445e-07	0.286341819338254	1.66220091197871	0.179	0.141	1.26950354609929	201	10583	0.237484701891909	0.635473139152943
CTNNAL1	3.13471583224493e-08	4.37179403735606e-07	0.0261665863426885	-2.76024507538154	0.025	0.236	0.105932203389831	201	10583	0.35058079282632	0.0522733505098092
ISLR	3.17225833231445e-08	4.42020210125886e-07	0.0249834115466758	-4.63960268946501	0.015	0.238	0.0630252100840336	201	10583	0.81753570834823	0.0850717527501275
PAPSS2	3.18661228409756e-08	4.43624186490871e-07	0.00445402970533326	-4.81263416518554	0.005	0.181	0.0276243093922652	201	10583	0.281979923047157	0.00717965534050077
JAM3	3.1912710576187e-08	4.43876792559692e-07	0	-144269501.891071	0	0.157	0	201	10583	0.194389995767054	0
ARHGEF12	3.21579380299036e-08	4.46889386371038e-07	0.0727620353792982	-1.73120317280263	0.055	0.344	0.159883720930233	201	10583	0.576050498801754	0.157021695335499
THBS1	3.2222124674991e-08	4.47382987257927e-07	0.273392680195244	-2.64294500799359	0.159	0.426	0.373239436619718	201	10583	4.01018759091749	0.64879455330151
HAVCR2	3.22619313752127e-08	4.47537512036951e-07	0.403226313048516	2.10947252134147	0.219	0.11	1.99090909090909	201	10583	0.252038017938788	0.913722826180551
FRMD4A	3.28686477561882e-08	4.55548949274488e-07	0.0227845733398204	-2.90400570190845	0.02	0.238	0.0840336134453782	201	10583	0.356037099335113	0.0487752956142781
IKBIP	3.44933235360354e-08	4.77642242327744e-07	0.0570155537088837	-2.25782536331428	0.045	0.278	0.161870503597122	201	10583	0.416228280801076	0.142226111558076
RIN2	3.47121283029163e-08	4.80245987850454e-07	0.0320316718044704	-2.56047741031272	0.03	0.278	0.107913669064748	201	10583	0.437730536729022	0.0586891086835854
GLIS3	3.48922261518472e-08	4.82310080890812e-07	0	-144269502.003513	0	0.158	0	201	10583	0.194654245613475	0
ADGRL4	3.50992235458926e-08	4.84742020050619e-07	0.0203781743846114	-3.73450338304704	0.02	0.275	0.0727272727272727	201	10583	1.10456399524244	0.037320434708725
ZNF503	3.68463731121581e-08	5.08421307505163e-07	0.00826615536681952	-4.16427813906002	0.01	0.235	0.0425531914893617	201	10583	0.463815792559673	0.014534515271399
C3orf14	3.72933633824408e-08	5.14134477867819e-07	0.00498342544817976	-4.40033844986181	0.005	0.181	0.0276243093922652	201	10583	0.209363844856902	0.00853759309350927
LINC01138	3.75153928375484e-08	5.16738941414634e-07	0.0721517966827683	3.67265286601184	0.05	0.011	4.54545454545455	201	10583	0.0200196576874422	0.164491148366046
EPN2	3.75717293842638e-08	5.17058561526297e-07	0.0112899144482115	-3.47758283444277	0.01	0.21	0.0476190476190476	201	10583	0.284853812611016	0.0221695763560672
CHMP4A	3.76845829961205e-08	5.18154715627715e-07	0.523605666483955	1.08509817905962	0.303	0.312	0.971153846153846	201	10583	0.533314480376958	0.992955218513313
NBPF19	3.82024908780867e-08	5.24813444228364e-07	0.193373970887285	2.13766033039903	0.124	0.079	1.56962025316456	201	10583	0.140038522534775	0.423774702972113
C9orf3	3.90317006631372e-08	5.35733263455513e-07	0.0218784066227988	-2.71419211487919	0.02	0.254	0.078740157480315	201	10583	0.39672136725115	0.0446178639324091
ZNF718	3.9565991235791e-08	5.42589507228255e-07	0.064130811252382	3.50306718692358	0.045	0.012	3.75	201	10583	0.0193156762019732	0.141825451499742
UCP2	4.16858147860634e-08	5.71157880203078e-07	0.952943286111192	1.46980415494399	0.418	0.266	1.57142857142857	201	10583	0.87798508519782	1.96446072078761
NDUFB10	4.20509138378552e-08	5.75654878380322e-07	0.516140425418536	-0.794416080379561	0.313	0.616	0.508116883116883	201	10583	1.66819645562945	0.966304517979509
MEOX2	4.20954543852584e-08	5.75759562783824e-07	0.0204142615290841	-3.12415504151749	0.015	0.238	0.0630252100840336	201	10583	0.415422775153875	0.047808582346621
NUP210	4.25987011432258e-08	5.82132513170912e-07	0.164294268807761	2.96268191235857	0.114	0.038	3	201	10583	0.0851058604350155	0.365147498071512
STARD13	4.32727997134701e-08	5.9082704490675e-07	0	-144269501.87537	0	0.154	0	201	10583	0.190040009320467	0
PLOD1	4.40041247509714e-08	6.00287037468234e-07	0.044450387556817	-2.58676010967139	0.03	0.243	0.123456790123457	201	10583	0.345178449920916	0.102021063183877
DSE	4.50587226081966e-08	6.14136615741062e-07	0.0433455946861963	-2.70187491969389	0.04	0.318	0.125786163522013	201	10583	0.751650513406494	0.0822717806528279
C1R	4.51364359266517e-08	6.14659004425241e-07	0.0395309567013176	-4.82631583500665	0.03	0.302	0.0993377483443709	201	10583	2.18830620163863	0.0824952625456878
HES4	4.51914993452076e-08	6.14872309312388e-07	0.0519869879479222	-2.97241732210838	0.04	0.29	0.137931034482759	201	10583	0.885989233077144	0.116554187146572
SRM	4.53907739933389e-08	6.17045661097602e-07	0.112433042854136	-1.77263336339128	0.095	0.347	0.273775216138329	201	10583	0.716672848177652	0.219669770308647
EML2	4.59315333143205e-08	6.23853358488499e-07	0.143086489624658	2.09810471311393	0.104	0.064	1.625	201	10583	0.075470238151723	0.297193173498894
HLA-E	4.62679368050693e-08	6.27876018939054e-07	8.32544800530147	0.528710770035292	0.93	0.879	1.0580204778157	201	10583	8.06861222968819	11.5470708323004
APOBR	4.65647712873861e-08	6.31355187411771e-07	0.20663687307391	2.4346739302805	0.149	0.062	2.40322580645161	201	10583	0.126482004405407	0.404557012918326
ARID2	4.66864379517472e-08	6.32455339127575e-07	0.299695394337843	1.44971929928797	0.184	0.177	1.03954802259887	201	10583	0.271841189281316	0.624342434533996
ATRAID	4.87908337869343e-08	6.60390071187248e-07	0.304293276403413	-1.04007511590732	0.194	0.515	0.376699029126214	201	10583	1.11517989810484	0.650683868673621
ARHGAP4	4.89823653817157e-08	6.62407967198488e-07	0.481809146263593	1.86534329832678	0.289	0.164	1.76219512195122	201	10583	0.408195958470087	0.992682569451937
TINAGL1	4.99643576325577e-08	6.75102827024845e-07	0.032650515725168	-3.43905014606251	0.025	0.281	0.0889679715302491	201	10583	0.881980859631776	0.0697143387061545
LAMP1	5.02963459037517e-08	6.79000669700647e-07	0.465467800946717	-0.933193241842103	0.259	0.591	0.43824027072758	201	10583	1.64151299256354	0.975734657968396
P3H3	5.12098130187721e-08	6.90734954166773e-07	0	-144269502.132998	0	0.15	0	201	10583	0.191175980181743	0
ADAMTS9	5.13178312066853e-08	6.91460523902526e-07	0	-144269502.994064	0	0.176	0	201	10583	0.389492027282843	0
PITPNC1	5.13522201206605e-08	6.91460523902526e-07	0.226070755127761	1.65625474487355	0.144	0.13	1.10769230769231	201	10583	0.203751521974191	0.49227394063257
SORL1	5.17801953046994e-08	6.96622179245809e-07	0.496032747017779	2.36930188500661	0.274	0.116	2.36206896551724	201	10583	0.368198689592888	1.08996733026457
ADAMTS1	5.21246823850288e-08	7.00652707408061e-07	0.130943030894065	-2.82412775116001	0.095	0.345	0.27536231884058	201	10583	1.8512777387335	0.269292641805094
ALAS1	5.26282311380594e-08	7.0681254315022e-07	0.181830952004865	1.66592436029197	0.129	0.114	1.13157894736842	201	10583	0.123190993165749	0.375288091513165
CIRBP	5.48531717529547e-08	7.36060703677224e-07	3.57865222160386	0.475616119718814	0.786	0.816	0.963235294117647	201	10583	4.01792063532856	5.46251790206075
EML1	5.50162452433463e-08	7.3761471071105e-07	0.00219267184641136	-4.5801038507765	0.005	0.174	0.028735632183908	201	10583	0.231638904141073	0.00275167660292634
EPB41L2	5.52322296046699e-08	7.39874828506849e-07	0.112009823411341	-1.79078093599328	0.07	0.361	0.193905817174515	201	10583	0.745526663410264	0.286840260197678
DNAJB6	5.62446814654248e-08	7.52791165479776e-07	1.03559610439027	0.825580520103931	0.473	0.497	0.951710261569416	201	10583	1.23951623799814	1.85169626004397
SMAP1	5.66980430887764e-08	7.58208792153765e-07	0.563780185465948	0.99196251819315	0.303	0.341	0.888563049853372	201	10583	0.558720086972814	1.17990053531514
CNTLN	5.72963736464164e-08	7.65554115690046e-07	0.00801325446619039	-3.46736633334128	0.01	0.209	0.0478468899521531	201	10583	0.266830986555661	0.0137104837781631
EEA1	5.88514771846012e-08	7.85659668898962e-07	0.135822360620528	-1.50859105009507	0.095	0.392	0.24234693877551	201	10583	0.748170139568301	0.300491728887272
OSBPL1A	5.91969420761526e-08	7.89596135077298e-07	0.0160467397861388	-2.97821038559976	0.015	0.257	0.0583657587548638	201	10583	0.406902388932833	0.0300129727781419
RPS27L	5.93300170170313e-08	7.90695342073263e-07	0.466759857687651	-0.917388852254538	0.249	0.618	0.402912621359223	201	10583	1.88952013206778	1.04004766339087
KIAA1324	6.01078750060005e-08	8.00378410702767e-07	0.0589272704043449	3.73851128932371	0.04	0.01	4	201	10583	0.0117503188102051	0.153470492232558
HSP90B1	6.04513621771161e-08	8.0426594896511e-07	1.52304143595727	-0.706092093257669	0.537	0.746	0.719839142091153	201	10583	4.37874693076806	2.97727825186228
PAM	6.15453948067791e-08	8.18123876792671e-07	0.067688896493765	-1.99524256920734	0.06	0.323	0.185758513931889	201	10583	0.586500947108135	0.132109512222659
MGST2	6.18725274286023e-08	8.21772479192143e-07	0.130434411882416	-1.75214795128753	0.095	0.387	0.245478036175711	201	10583	0.894766726789527	0.262513085178473
ALDH1A3	6.21483664872971e-08	8.24734189966631e-07	0	-144269502.259259	0	0.154	0	201	10583	0.218193670341944	0
LMO2	6.24395136962143e-08	8.27893840903246e-07	0.0390757431737609	-2.41180129732683	0.03	0.292	0.102739726027397	201	10583	0.566823843448888	0.0791686929673129
DNAJB4	6.27600244957287e-08	8.31437132665825e-07	0.0486148753055822	-2.59246995170864	0.03	0.254	0.118110236220472	201	10583	0.417299351618897	0.144596922994041
MYO10	6.31089762383201e-08	8.35350876314862e-07	0.00343697130210896	-4.52464901534829	0.005	0.169	0.029585798816568	201	10583	0.234237355854368	0.00494035522535117
P4HB	6.47195714981845e-08	8.55943756610735e-07	0.870578617416954	-0.887112581134152	0.428	0.628	0.681528662420382	201	10583	2.50299611357773	1.60240503180495
RPS21	6.52236222337749e-08	8.61879634699653e-07	5.25068278908775	0.420260727734565	0.826	0.864	0.956018518518518	201	10583	6.28202850731216	8.29727066377129
FAM127A	6.57063514904282e-08	8.66899713268003e-07	0.0932879246235174	-1.60501243197313	0.075	0.355	0.211267605633803	201	10583	0.601096808665155	0.180518004584349
ZBP1	6.57146200689509e-08	8.66899713268003e-07	0.177310153155215	4.76856133319442	0.119	0.009	13.2222222222222	201	10583	0.0395618947513471	0.384834406130054
LAMA5	6.59731671493189e-08	8.69575377138742e-07	0	-144269502.160648	0	0.163	0	201	10583	0.269507297979797	0
SH3GL1	6.77898668738739e-08	8.92766803741498e-07	0.0705020583904976	-1.86184665334182	0.055	0.31	0.17741935483871	201	10583	0.469254161634383	0.148334083330533
SLC40A1	6.79320808812273e-08	8.93885374563604e-07	0.0763689499293105	-3.32547488658109	0.06	0.361	0.166204986149584	201	10583	2.09994907757743	0.159523819406603
MPHOSPH8	6.9114267522575e-08	9.08675028607671e-07	0.840657666111686	0.882881799570372	0.408	0.441	0.925170068027211	201	10583	0.938590011412109	1.60686678623537
FIS1	6.91829536958047e-08	9.08812437185798e-07	0.504993468338108	-0.793850494906022	0.284	0.608	0.467105263157895	201	10583	1.68939416500639	1.11195750061917
RP11-93B14.9	6.98289708238477e-08	9.1652726549787e-07	0.0539042439727671	4.95766309203348	0.045	0.004	11.25	201	10583	0.00943679326502904	0.109008831464404
CHST11	7.01929337322742e-08	9.20530188088967e-07	0.280875163607762	1.55400303305738	0.189	0.146	1.29452054794521	201	10583	0.217740951454098	0.557820900550685
SHC1	7.0420124116585e-08	9.22734220792129e-07	0.146159767766264	-1.46199562927306	0.104	0.383	0.27154046997389	201	10583	0.758292888484369	0.310306996441866
FGFR1OP2	7.14819533531039e-08	9.35861882574278e-07	0.560824023398878	0.970546219029746	0.303	0.347	0.873198847262248	201	10583	0.578419894791396	1.14548015595158
B4GALT2	7.15511445686492e-08	9.35982533225766e-07	0.00805493400535995	-4.38671845359128	0.005	0.171	0.0292397660818713	201	10583	0.193029910309346	0.0199781805179502
MSL2	7.24749502828931e-08	9.47273093898517e-07	0.217137198684268	1.69299907594605	0.154	0.117	1.31623931623932	201	10583	0.173286840068174	0.452414114024683
RASGEF1A	7.34280223140697e-08	9.58288194748357e-07	0.0625578545368586	3.84414500968955	0.045	0.009	5	201	10583	0.0170212148736838	0.141024960819075
DCLK1	7.34405152453566e-08	9.58288194748357e-07	0.00825281141492606	-5.24410781992301	0.005	0.203	0.0246305418719212	201	10583	0.447723183841225	0.020982307211093
TRBC1	7.49939098401242e-08	9.77740147840417e-07	0.601754343505509	4.05211779863459	0.294	0.038	7.73684210526316	201	10583	0.253662598030797	1.61293856762998
STRBP	7.56575247592582e-08	9.85568724034209e-07	0.137718515469964	2.24114269730117	0.09	0.057	1.57894736842105	201	10583	0.0879031221277682	0.323658494612106
ZNF600	7.58573230471972e-08	9.87347275625153e-07	0.0864541776767578	2.86803955781567	0.06	0.024	2.5	201	10583	0.03487073212188	0.19062670178052
ZNF800	7.60934738008042e-08	9.89595626779458e-07	0.314948473493761	1.30318348070757	0.204	0.203	1.00492610837438	201	10583	0.308229059029385	0.630112339364306
ARPC5L	7.62378450827572e-08	9.90647635604919e-07	0.5401001948711	1.02563765406422	0.299	0.307	0.973941368078176	201	10583	0.537486886623301	1.17745861822553
EFHC2	7.71562816130039e-08	1.00174786260611e-06	0.057575048126151	4.76537536612733	0.035	0.004	8.75	201	10583	0.00842924617185818	0.141425904169052
KMT5C	7.76109873456204e-08	1.00681385579032e-06	0.112008434869658	2.38535385191497	0.085	0.043	1.97674418604651	201	10583	0.058326367856998	0.228599790657448
NHLRC3	7.77873619164528e-08	1.00826376251508e-06	0.450398842398258	1.21345289501769	0.264	0.273	0.967032967032967	201	10583	0.469838707582204	0.968590150585254
RALA	7.79360046857289e-08	1.00935210715808e-06	0.168919610682904	-1.55022577583818	0.119	0.405	0.293827160493827	201	10583	0.975695448612276	0.343712582682213
TNFSF10	7.9032193572426e-08	1.02270017652677e-06	0.661062559201804	1.11946629110177	0.308	0.323	0.953560371517028	201	10583	0.777672973047876	1.55485680611337
ZDHHC9	7.92724574505509e-08	1.02495937943107e-06	0	-144269501.732848	0	0.15	0	201	10583	0.157567074221899	0
OFD1	8.01341179891714e-08	1.03524258720117e-06	0.300048584605268	1.50207018661283	0.184	0.158	1.16455696202532	201	10583	0.243838515777164	0.64643586004141
RBM48	8.18142392489983e-08	1.05607362921412e-06	0.146180752745002	2.03843134906754	0.104	0.069	1.50724637681159	201	10583	0.0899140849108634	0.309484214153065
PTPRG	8.2632496675719e-08	1.06575433315807e-06	0.0104728341129305	-3.61178645272843	0.01	0.209	0.0478468899521531	201	10583	0.309938544664824	0.0237818157711124
BEX2	8.37481594783703e-08	1.07925167367419e-06	0.205678927790435	3.99953401269904	0.124	0.02	6.2	201	10583	0.0663403264940368	0.479961966836527
RPS6KA1	8.50118119043329e-08	1.09463229090678e-06	0.190361527357558	2.28323359455529	0.144	0.069	2.08695652173913	201	10583	0.132937696811348	0.36236842644829
CORO1B	8.53665185110432e-08	1.09829339479253e-06	0.048021136066527	-1.90070771440988	0.035	0.32	0.109375	201	10583	0.481456454225114	0.113018172618054
C1orf122	8.67915831832804e-08	1.11546345289406e-06	0.152427185975755	-1.46423321632706	0.104	0.392	0.26530612244898	201	10583	0.7160939984594	0.329359331262646
PALMD	8.68440404502298e-08	1.11546345289406e-06	0.0335662456075996	-2.89460030862627	0.03	0.285	0.105263157894737	201	10583	0.888279965538196	0.0644427668799246
TESC	8.90923038949204e-08	1.143400077783e-06	0.192225524570911	2.33445963763106	0.139	0.068	2.04411764705882	201	10583	0.146222817041169	0.38107139218008
CD68	8.95116635518433e-08	1.14783814411674e-06	0.0643820927538767	-3.57694346826679	0.045	0.331	0.13595166163142	201	10583	1.61208215247414	0.146399687448106
MRFAP1	8.99359538241798e-08	1.15233209801326e-06	0.420466670858781	-0.865534825875621	0.249	0.562	0.443060498220641	201	10583	1.31928895439293	0.862570458832654
OLFML3	9.09736713365594e-08	1.16467195642194e-06	0	-144269503.054627	0	0.18	0	201	10583	0.40560108916396	0
SCAF11	9.2140565483754e-08	1.1786439876553e-06	1.24350167245416	0.662258563059506	0.507	0.587	0.863713798977853	201	10583	1.53333663395905	2.28848122299665
FBRS	9.22534650010086e-08	1.17912168288758e-06	0.274595257682384	1.39074616143805	0.184	0.174	1.05747126436782	201	10583	0.254339650418276	0.550205188132437
DDAH2	9.24127810406955e-08	1.18019137554918e-06	0.213060998866956	-1.206988441562	0.149	0.47	0.317021276595745	201	10583	0.991405419370174	0.426192371570911
ZRANB2	9.31699572339673e-08	1.18888826867808e-06	0.675281476324578	0.979464580987459	0.353	0.366	0.96448087431694	201	10583	0.730297886991158	1.31802762394201
GPSM2	9.39926640033177e-08	1.1984064660423e-06	0	-144269502.015667	0	0.154	0	201	10583	0.216587054413326	0
CCND1	9.61074999049134e-08	1.22437032123761e-06	0.0873037732877957	-2.41630955295779	0.065	0.298	0.218120805369128	201	10583	0.991798292100534	0.211910467904152
ATP8A1	9.62812198250798e-08	1.22558296622365e-06	0.213806895623818	2.35906721566736	0.134	0.07	1.91428571428571	201	10583	0.150078347860584	0.491003519709949
DTHD1	9.65247154766933e-08	1.22768110002386e-06	0.0874104797233295	5.50126003739462	0.055	0.004	13.75	201	10583	0.0156490155621384	0.232603831292048
PHTF2	1.00471708468349e-07	1.27684159801063e-06	0.326252058388052	1.25560406096342	0.189	0.222	0.851351351351351	201	10583	0.353591543648963	0.733051613917656
HNRNPA1	1.02200531231167e-07	1.29763223015266e-06	4.16934192942209	0.481764653005172	0.831	0.784	1.05994897959184	201	10583	4.31024775970635	6.07461505423926
CDKN1C	1.02273974310379e-07	1.29763223015266e-06	0.0263777964782879	-3.5295161890848	0.02	0.265	0.0754716981132075	201	10583	0.622108611679537	0.0648523421478998
WDFY3	1.03660662819356e-07	1.31415784237113e-06	0.00558440294276519	-4.23674759654541	0.005	0.195	0.0256410256410256	201	10583	0.279085518385633	0.0102628836301651
PRKCB	1.04673116530312e-07	1.32591611734745e-06	0.317559412212252	2.53864251808557	0.204	0.074	2.75675675675676	201	10583	0.195673302244993	0.654466996732151
RAB2A	1.04950776193651e-07	1.3283550797065e-06	0.461752369607236	-0.861299619836293	0.269	0.583	0.461406518010292	201	10583	1.52321065593485	0.975005590677634
TPM2	1.09505583642638e-07	1.38488179767181e-06	0.107338526067062	-3.6056129910902	0.07	0.326	0.214723926380368	201	10583	2.57301769385523	0.263366729846239
RPL41	1.09997448841948e-07	1.38997585961736e-06	21.139589076465	0.31430592947705	0.98	0.957	1.02403343782654	201	10583	21.252584710529	26.2223476696908
GSTZ1	1.13955056198148e-07	1.43882087947274e-06	0	-144269501.633535	0	0.148	0	201	10583	0.156596766941711	0
NDUFC1	1.1666572488355e-07	1.47185553963839e-06	0.15289419872321	-1.30438350687458	0.109	0.413	0.263922518159806	201	10583	0.753900149143849	0.324359883608145
RPS7	1.17317875594609e-07	1.47888753354561e-06	19.7817291328096	0.347012523173444	0.98	0.947	1.03484688489968	201	10583	19.1735986026338	24.2937532367518
HMHA1	1.18297736971763e-07	1.49003590248695e-06	0.369860983818434	2.19281714048283	0.244	0.117	2.08547008547009	201	10583	0.309543869887501	0.704291101249548
COLGALT1	1.20046234936166e-07	1.51083995355953e-06	0.0983071061781495	-1.76187257299017	0.07	0.327	0.214067278287462	201	10583	0.576514218671709	0.207776352713546
SAV1	1.21662922532241e-07	1.52924207754716e-06	0.0424843207185173	-2.37046591656243	0.03	0.281	0.106761565836299	201	10583	0.462626072771554	0.121563350188455
VGLL4	1.21762336626363e-07	1.52924207754716e-06	0.181921418534158	-1.29797704062726	0.119	0.439	0.271070615034169	201	10583	1.01764405002526	0.40399778888073
PLAU	1.21802377444004e-07	1.52924207754716e-06	0.0176136343562991	-3.8005286461926	0.015	0.229	0.0655021834061135	201	10583	0.5048041746166	0.034384188537971
UBB	1.22405841266554e-07	1.53558324662849e-06	4.25311317657511	0.418227856332867	0.801	0.817	0.980416156670747	201	10583	4.76662572170089	6.72237474347376
RGS14	1.22965957625971e-07	1.54137087125374e-06	0.174387439491489	1.83898372948353	0.119	0.089	1.33707865168539	201	10583	0.121021665451019	0.36606587074747
BCLAF1	1.24167856759275e-07	1.55518745793358e-06	1.11669489940726	0.693163074451145	0.498	0.534	0.932584269662921	201	10583	1.29806179593738	1.97698024532183
HECA	1.24901336657659e-07	1.56311969517196e-06	0.424259246433168	1.28486542009609	0.259	0.242	1.0702479338843	201	10583	0.425298494089391	0.821988496519392
NFE2L1	1.25669230732748e-07	1.57146956315325e-06	0.0745681473346935	-1.73248794748534	0.06	0.329	0.182370820668693	201	10583	0.517034434166754	0.144248193484425
REEP5	1.29404280471567e-07	1.61688006488333e-06	0.422202083443452	-0.927101007529381	0.264	0.563	0.468916518650089	201	10583	1.42341180763512	0.781471331341809
ZNF521	1.29842395004883e-07	1.62105633315696e-06	0.0373275652823675	-2.50374939692065	0.035	0.266	0.131578947368421	201	10583	0.457243278073092	0.0717041766439563
MCTP1	1.32811480705436e-07	1.65679933484336e-06	0.0173912949667205	-4.06742636719369	0.01	0.209	0.0478468899521531	201	10583	0.41396535527115	0.0474305343490086
CASP3	1.33094954301539e-07	1.65880855811481e-06	0.300345128411578	1.26661930587818	0.179	0.202	0.886138613861386	201	10583	0.265992166471016	0.71306416026158
RASSF7	1.33185129009218e-07	1.65880855811481e-06	0.140800904858638	2.27760227742313	0.09	0.051	1.76470588235294	201	10583	0.0811244547331871	0.382540883680587
ARHGEF9	1.35244803587847e-07	1.68311834512914e-06	0.234469411665949	1.59767760652012	0.149	0.122	1.22131147540984	201	10583	0.155044474429374	0.554248935323029
LRRC17	1.35640468630949e-07	1.68669733342995e-06	0.00461199116403166	-5.06040588129827	0.005	0.195	0.0256410256410256	201	10583	0.382988200552952	0.00756996699483835
PPP2CB	1.36473652261054e-07	1.69570686081689e-06	0.0762412243133783	-1.69699830689603	0.06	0.334	0.179640718562874	201	10583	0.498519374163976	0.154203662646908
FSCN1	1.38879805231378e-07	1.72423089931653e-06	0.0804146478394263	-2.00792051454969	0.05	0.283	0.176678445229682	201	10583	0.555171108796776	0.214657961312252
SON	1.39022334099297e-07	1.7246284149075e-06	1.60609031526688	0.549238697405262	0.587	0.68	0.863235294117647	201	10583	2.11098187239389	2.75797132309669
CXCL12	1.41976865221462e-07	1.75988161925826e-06	0.0399094409805474	-4.17772017086466	0.035	0.302	0.115894039735099	201	10583	1.66474576458195	0.0769573227442403
SPOCK2	1.4301975877969e-07	1.77140186945702e-06	0.490964377597049	3.39605730289164	0.264	0.06	4.4	201	10583	0.292374422628379	1.07996980404365
SWAP70	1.45851520177268e-07	1.8050426834944e-06	0.0708234839687889	-1.70870246189414	0.06	0.345	0.173913043478261	201	10583	0.62611082038013	0.166317088971563
CCDC12	1.46152873692883e-07	1.80733894362213e-06	0.452443249916139	1.01252305681929	0.264	0.301	0.877076411960133	201	10583	0.48281229871007	0.900434449491879
RPS17	1.46716222809591e-07	1.81286886236459e-06	3.13429318741912	-0.477030253765133	0.706	0.879	0.803185437997725	201	10583	7.92309048825818	5.47909736136594
VWF	1.4743211505646e-07	1.82027340788853e-06	0.111512575260247	-3.18652629627263	0.065	0.346	0.187861271676301	201	10583	3.79022855319001	0.313572762354538
FLRT2	1.50467931647214e-07	1.85628659390231e-06	0.0462437573242664	-2.70020823619484	0.03	0.268	0.111940298507463	201	10583	0.570998028338394	0.117995588845699
RP1-111D6.3	1.50529775174116e-07	NA	0.0188546934192444	144269499.449761	0.015	0	Inf	201	10583	0.000731436276607512	0.0392428298852508
UBALD2	1.51096441163413e-07	1.86256797851203e-06	0.505040900342577	1.10733663125168	0.289	0.29	0.996551724137931	201	10583	0.527283148302503	1.00611252056683
STAM	1.52643188331037e-07	1.88014964253683e-06	0.209586154129209	1.44350894343991	0.129	0.155	0.832258064516129	201	10583	0.207433147459051	0.49371475512093
ATP1A1	1.53233879396671e-07	1.88593684689625e-06	0.272105546071597	-1.08289653322624	0.174	0.489	0.355828220858896	201	10583	1.10087449902188	0.583212105857081
IRF2	1.53411271333847e-07	1.88663223044603e-06	0.483164572292636	1.10647055571447	0.299	0.292	1.02397260273973	201	10583	0.469901211880488	0.895051800778497
EMILIN1	1.55762988997245e-07	1.91404504432363e-06	0.0123228374534359	-4.21017869281421	0.01	0.189	0.0529100529100529	201	10583	0.387342146714884	0.0243850136346253
DDX3X	1.61772075890354e-07	1.98628351765e-06	1.21069556913014	0.742999271542904	0.483	0.551	0.876588021778584	201	10583	1.49344320468845	2.35511375424205
NR2C2	1.61896234425913e-07	1.98628351765e-06	0.226507085673087	1.53771026656547	0.154	0.135	1.14074074074074	201	10583	0.184740014495113	0.455100733572445
CDC42EP1	1.63009232513089e-07	1.9983677003922e-06	0.0120825480828382	-3.4670297381156	0.01	0.186	0.0537634408602151	201	10583	0.225689166423353	0.0266669895508075
COLEC12	1.64222076313651e-07	2.01165598347789e-06	0.0315352645658522	-3.38266214154736	0.025	0.276	0.0905797101449275	201	10583	0.728898837229625	0.066393185941864
PLAGL1	1.6505793964731e-07	2.02030918128307e-06	0.0771864883649895	-2.224577714497	0.055	0.334	0.164670658682635	201	10583	0.837832217556593	0.201941366595983
PPIL2	1.67968611374696e-07	2.05432456827077e-06	0.241437923646276	1.51475915413576	0.149	0.146	1.02054794520548	201	10583	0.211941779318653	0.571195062169139
PKIG	1.68259472522261e-07	2.05627042144276e-06	0.0675243584282827	-2.10372147259849	0.05	0.283	0.176678445229682	201	10583	0.530018129094513	0.157042415242025
RCN3	1.7259695802295e-07	2.10762764233658e-06	0.0855642642171355	-2.53157553299634	0.065	0.287	0.226480836236934	201	10583	0.875896047358346	0.218222184989052
NFKBIZ	1.73334663820227e-07	2.11498105049137e-06	1.3812412638905	0.943633013550945	0.453	0.496	0.913306451612903	201	10583	1.97655822456674	3.263646040279
C1S	1.8075927976718e-07	2.20385103128641e-06	0.0552749258306588	-4.1738284359616	0.045	0.301	0.149501661129568	201	10583	2.52739537721552	0.12040558234783
TESPA1	1.84717928488369e-07	2.25035752692388e-06	0.189458173290363	4.58064489456552	0.119	0.018	6.61111111111111	201	10583	0.0772207622136651	0.450449828513887
CREG1	1.85845031454439e-07	2.26232259038843e-06	0.0567235986968391	-2.80622068562609	0.035	0.321	0.109034267912773	201	10583	0.871591538454037	0.14867428751007
MGEA5	1.86197052402885e-07	2.26484115339004e-06	0.6732162491035	0.927225847551444	0.363	0.384	0.9453125	201	10583	0.776778887886801	1.29655157076476
COL14A1	1.8901264937705e-07	2.29729860294256e-06	0.0385442746835019	-4.7057462184539	0.02	0.291	0.0687285223367698	201	10583	2.45542959168582	0.122629614303446
CACNA2D1	1.89293495343848e-07	2.29892162516427e-06	0	-144269501.67059	0	0.143	0	201	10583	0.178948283651627	0
FUS	1.91107259631328e-07	2.31914455194907e-06	1.86704171881279	0.561580886160097	0.597	0.685	0.871532846715328	201	10583	2.42650408854888	3.43802423443988
FAM210B	1.94043155291517e-07	2.35254574502166e-06	0.0347092156166813	-2.20264732186351	0.03	0.277	0.108303249097473	201	10583	0.397026904429655	0.0763062417903971
NDRG1	1.94161150813014e-07	2.35254574502166e-06	0.088016701178494	-1.82932752754151	0.065	0.342	0.190058479532164	201	10583	0.653798763877048	0.209978836605052
NES	1.95808691562661e-07	2.3706675256221e-06	0.00371271106387461	-4.03608286210392	0.005	0.163	0.0306748466257669	201	10583	0.280151054297794	0.00550335320585268
RP3-395M20.8	1.96185969883137e-07	2.37339398914436e-06	0.0883617413217237	3.62534838459551	0.06	0.013	4.61538461538462	201	10583	0.025878042790667	0.199385639769443
CNKSR3	1.97625692239041e-07	2.38895937496706e-06	0	-144269502.300634	0	0.149	0	201	10583	0.245744446588372	0
SGCB	1.99931417076862e-07	2.41496106416525e-06	0.0190630774159291	-3.06685775674154	0.015	0.202	0.0742574257425743	201	10583	0.261458719299584	0.039471827370343
BST1	2.04108529363072e-07	2.46219447360449e-06	0	-144269501.653779	0	0.145	0	201	10583	0.174904341542897	0
CD74	2.04157352867116e-07	2.46219447360449e-06	1.60125654451774	-1.90068473097475	0.547	0.514	1.06420233463035	201	10583	11.3817396440869	3.07177158321745
TAGLN	2.0721857903099e-07	2.49718389525685e-06	0.127162953174808	-3.17823621370475	0.08	0.362	0.220994475138122	201	10583	5.00817052267828	0.376190961828403
RAB11A	2.08247617458302e-07	2.50764839356038e-06	0.299194557452842	-1.09813633524021	0.189	0.511	0.36986301369863	201	10583	1.36493099366434	0.632749926811614
TPBG	2.12294020888653e-07	2.55440284501798e-06	0.0106769921120087	-3.53536052392299	0.01	0.195	0.0512820512820513	201	10583	0.27638893187538	0.0197946577796503
HMCN1	2.14056805015784e-07	2.57362904397251e-06	0	-144269502.584609	0	0.165	0	201	10583	0.313892395717288	0
AKAP17A	2.18800375811269e-07	2.62863638561252e-06	0.299334094133437	1.34370538347814	0.179	0.188	0.952127659574468	201	10583	0.284167240239001	0.667294638693485
TAB2	2.20192073677709e-07	2.64234894614153e-06	0.355976782206218	1.19745638749055	0.209	0.237	0.881856540084388	201	10583	0.365383011611096	0.768723849536416
DDX27	2.20280403622333e-07	2.64234894614153e-06	0.378688069127572	1.17730986099873	0.229	0.244	0.938524590163935	201	10583	0.399401361015381	0.796960363623486
BORCS5	2.24811246885842e-07	2.69462697304182e-06	0.189890317070232	1.68941613615778	0.124	0.105	1.18095238095238	201	10583	0.146620041518195	0.548774290352162
NGLY1	2.25836533502027e-07	2.70483878882014e-06	0.269597203952348	1.42255276056546	0.164	0.168	0.976190476190476	201	10583	0.249915412554522	0.582246060221419
SMKR1	2.27071911584193e-07	2.71754927314641e-06	0.0560033831594922	4.27442933860316	0.035	0.006	5.83333333333333	201	10583	0.00906367553407148	0.141429077118464
WASL	2.28489344929948e-07	2.73241740764503e-06	0.0580496386996781	-1.87469539126876	0.05	0.3	0.166666666666667	201	10583	0.424752701414467	0.113021369547728
C14orf132	2.29746883093083e-07	2.74535211144766e-06	0	-144269501.825198	0	0.141	0	201	10583	0.171652713264625	0
MPDZ	2.30991513160132e-07	2.75811289546826e-06	0.00414210663709924	-4.25513793904261	0.005	0.177	0.0282485875706215	201	10583	0.245765639526293	0.00644405414448305
ZCCHC24	2.35663298056646e-07	2.81174421213457e-06	0.0381448065005736	-2.3965036504485	0.035	0.276	0.126811594202899	201	10583	0.474143509465779	0.0704592270135038
NFKBID	2.38909747689833e-07	2.84830062830217e-06	0.32262777195773	2.04327405270756	0.184	0.103	1.78640776699029	201	10583	0.233188027562633	0.809243189577876
TRANK1	2.44052923825922e-07	2.90739689253996e-06	0.174609101836408	1.9893877547761	0.124	0.079	1.56962025316456	201	10583	0.130229251543707	0.370916195829812
SELK	2.48893654043244e-07	2.96280271929738e-06	0.935318104823985	0.751312856554032	0.418	0.516	0.810077519379845	201	10583	1.29216065313505	1.87774380005702
BPTF	2.51794065512376e-07	2.99504434937969e-06	0.963185375320601	0.713851554989466	0.428	0.51	0.83921568627451	201	10583	1.19837222019156	1.82055376804991
CMTR2	2.53896388079239e-07	3.01775097666763e-06	0.223948103099646	1.49920965952698	0.144	0.141	1.02127659574468	201	10583	0.198913438567022	0.485836612875668
ZNF652	2.5864358678539e-07	3.07183547593059e-06	0.474926970907066	1.14397909063962	0.279	0.275	1.01454545454545	201	10583	0.459856020197277	0.918995966332954
IFI6	2.6089283285196e-07	3.09619281329862e-06	0.269078682852714	-1.44523638371847	0.154	0.491	0.313645621181263	201	10583	1.4977132547908	0.682516978416024
PODXL	2.63668362838296e-07	3.12675415688028e-06	0.023678503883177	-3.39836396497502	0.015	0.239	0.0627615062761506	201	10583	0.778514089499017	0.0593523803081375
GZMH	2.64280708603955e-07	3.13163609603138e-06	0.373863183041233	4.81445639666176	0.179	0.017	10.5294117647059	201	10583	0.122342433784155	1.0839159041655
CSNK1G2	2.64863608316175e-07	3.13616196614736e-06	0.427924787595192	1.09433356520547	0.254	0.267	0.951310861423221	201	10583	0.453583225967875	0.894583801397473
P3H4	2.66527793039055e-07	3.15347440346284e-06	0.0119735661047125	-3.58723832502357	0.01	0.176	0.0568181818181818	201	10583	0.225283327656332	0.0231342100730944
TUBB2A	2.82356403982396e-07	3.3370884718882e-06	0.0388530821592945	-2.764287420566	0.03	0.214	0.14018691588785	201	10583	0.361564059914881	0.0803187695459358
ADAMTS2	2.82474296511874e-07	3.3370884718882e-06	0.00918763127241529	-4.34021568828106	0.01	0.184	0.0543478260869565	201	10583	0.411624343955418	0.0149991609437628
PARP15	2.8515860851944e-07	3.36625207606231e-06	0.173103863198584	3.23758240093655	0.119	0.032	3.71875	201	10583	0.0869532481222016	0.352300054692183
FABP4	2.87085843116261e-07	3.38644116982038e-06	0.103698112800173	-4.77606284289242	0.075	0.314	0.238853503184713	201	10583	6.69702773161411	0.222061793541493
LZTS2	2.89231414599601e-07	3.40917330531826e-06	0.00815515306341918	-4.05797641101429	0.005	0.173	0.0289017341040462	201	10583	0.210500154292916	0.0204818143977217
TNRC6B	2.89560021271363e-07	3.41047071091388e-06	1.16283426596496	0.744113596967094	0.473	0.539	0.877551020408163	201	10583	1.45707911401553	2.2625730057304
TMPRSS11E	2.89607222864914e-07	NA	0.0209776112103	8.76792552196754	0.02	0	Inf	201	10583	0.000782825239584659	0.0389711430636755
CASK	2.91001837104491e-07	3.42486777515285e-06	0.261715525336706	1.4297247013956	0.169	0.154	1.0974025974026	201	10583	0.212115297112176	0.542279855984559
ZMAT4	2.93360472616355e-07	NA	0.023774645077169	6.46353087260488	0.02	0.001	20	201	10583	0.00166135151855557	0.0468949258459665
TUSC1	2.98562372919811e-07	3.51120150096954e-06	0.0185348172129789	-3.13774814582679	0.015	0.197	0.0761421319796954	201	10583	0.271367179098176	0.0405995545947063
ZNF148	3.0442076090967e-07	3.57505719872343e-06	0.555855535819973	0.920583237535755	0.308	0.358	0.860335195530726	201	10583	0.636722841582208	1.09664332823261
YIF1A	3.04450276631003e-07	3.57505719872343e-06	0.130852889627403	-1.61482807453663	0.095	0.348	0.272988505747126	201	10583	0.647948453315951	0.284596582356523
CXCL14	3.0579269138795e-07	3.5881208584965e-06	0.194935951718045	-4.97123399417648	0.114	0.278	0.410071942446043	201	10583	9.88897860052108	0.490647062754201
PRICKLE1	3.06298378231913e-07	3.5913542379318e-06	0	-144269502.15382	0	0.154	0	201	10583	0.23470496743429	0
MAPRE2	3.06841290688165e-07	3.59501890576539e-06	0.485204218593748	1.020901716266	0.274	0.298	0.919463087248322	201	10583	0.497199704185071	0.978786454745556
CD248	3.08678389051225e-07	3.61382966206558e-06	0.0131692394339775	-4.91174884051047	0.01	0.215	0.0465116279069767	201	10583	0.692537486307999	0.0278177413697059
ANTXR1	3.11226769981113e-07	3.63847611679779e-06	0.00936794649999784	-4.22976374409625	0.01	0.21	0.0476190476190476	201	10583	0.459873407064017	0.0155956169285147
ALOX5AP	3.11249879272398e-07	3.63847611679779e-06	0.708805673230071	2.45300261904304	0.318	0.124	2.56451612903226	201	10583	0.631379355853825	1.80428172044017
CFI	3.12397896997295e-07	3.64916285968546e-06	0	-144269502.101692	0	0.151	0	201	10583	0.238658186727287	0
ELN	3.1264466739948e-07	3.64931389636222e-06	0.0720464716716105	-3.47379533500696	0.05	0.297	0.168350168350168	201	10583	1.38225395164508	0.163609776035971
PIK3CG	3.16513949462956e-07	3.69171651369125e-06	0.122825172321706	2.5563025193062	0.085	0.041	2.07317073170732	201	10583	0.0735876014964583	0.289771640887251
ZBED4	3.17623792495908e-07	3.70189462710317e-06	0.132636931968387	1.83495632153595	0.1	0.08	1.25	201	10583	0.0891240581457111	0.260984080474398
STK40	3.1856187987525e-07	3.71005723681578e-06	0.22732072068567	1.42693137768821	0.154	0.156	0.987179487179487	201	10583	0.216657487584135	0.494972981044237
LRMP	3.19141269791078e-07	3.71403330079013e-06	0.156766960562082	2.52231206156067	0.114	0.05	2.28	201	10583	0.100381114209676	0.317716205644509
EBLN3	3.24235033851375e-07	3.77050069916882e-06	0.491682009343836	1.04057874845248	0.274	0.296	0.925675675675676	201	10583	0.464331710124903	1.02330746671392
ERLIN1	3.26569579812993e-07	3.79475887097179e-06	0	-144269501.54592	0	0.138	0	201	10583	0.147675212684316	0
PIK3IP1	3.26807376815718e-07	3.79475887097179e-06	0.482430326308117	2.09228249758886	0.269	0.149	1.80536912751678	201	10583	0.45959841501245	0.975034984420171
DOCK4	3.27890689442493e-07	3.80450713712978e-06	0.0308006660205977	-2.58329967704948	0.025	0.258	0.0968992248062016	201	10583	0.482338752525283	0.0664242284448939
RP1-244F24.1	3.32262887428903e-07	3.85237341843645e-06	0.0641715150539057	3.47051365887243	0.045	0.012	3.75	201	10583	0.0196900661703942	0.156447940160803
ITGB5	3.42902503871293e-07	3.97278134774714e-06	0.0312139312755786	-2.76259748426965	0.025	0.241	0.103734439834025	201	10583	0.424231600546219	0.0665939004494629
MYRF	3.4541173415824e-07	NA	0.0362645912509159	5.35288828968521	0.025	0.002	12.5	201	10583	0.00513776594995231	0.10103357266895
PPP1R14B	3.47846713605897e-07	4.02565776118792e-06	0.563695313498408	-1.10145900663602	0.303	0.546	0.554945054945055	201	10583	2.17612695996812	1.18650657295399
CALCRL	3.47982334989267e-07	4.02565776118792e-06	0.0866270537391878	-2.36667727389259	0.055	0.322	0.170807453416149	201	10583	1.26966137489135	0.225377632474748
PCYOX1	3.4914041922021e-07	4.03606324618563e-06	0.0532651315428596	-1.88525578904407	0.045	0.315	0.142857142857143	201	10583	0.510011043819151	0.10117726033514
WSB1	3.50124860041929e-07	4.04444749505133e-06	0.745215588257721	-0.854009967606559	0.373	0.68	0.548529411764706	201	10583	2.7476483151377	1.45207594586913
ITSN1	3.51357021195819e-07	4.05567875205765e-06	0.0139790024357429	-2.94743936341664	0.015	0.215	0.0697674418604651	201	10583	0.297921589527501	0.0229451733304583
NT5DC2	3.52806451481016e-07	4.06939946918901e-06	0.0690399774554091	-1.92918506948327	0.06	0.283	0.212014134275618	201	10583	0.52294099855578	0.135513839525267
RUNX1T1	3.6178370851858e-07	4.16986451635226e-06	0.00487776952235652	-3.29807126032621	0.005	0.227	0.0220264317180617	201	10583	0.39289568778488	0.00825502980877902
DAG1	3.62106096464013e-07	4.17050017816781e-06	0.0264192490424258	-2.42340655457355	0.025	0.234	0.106837606837607	201	10583	0.307412253412491	0.0516127104894462
ITM2C	3.70538576684131e-07	4.26447273431604e-06	0.3927243553793	1.51101554698132	0.219	0.166	1.31927710843373	201	10583	0.339720010466881	0.889697148495553
BDP1	3.72135981070704e-07	4.27970089947635e-06	0.501844874570835	0.955550414344779	0.294	0.326	0.901840490797546	201	10583	0.582236160404655	1.01558656993165
DDX24	3.72471230781545e-07	4.28040208216259e-06	1.33046712850527	0.66754623343132	0.537	0.583	0.921097770154374	201	10583	1.56327391674818	2.29499749665759
ESAM	3.73757851881759e-07	4.2920272527349e-06	0.0492002182302083	-2.60315398234692	0.04	0.25	0.16	201	10583	0.608624005539862	0.110347148357358
EOMES	3.74446074877108e-07	4.29676870921481e-06	0.0889595464981183	5.05845122910921	0.065	0.005	13	201	10583	0.0169944084445795	0.194398771667376
LIFR	3.77235771191654e-07	4.32559988627256e-06	0	-144269502.53383	0	0.179	0	201	10583	0.355373430079102	0
MAN1A1	3.78600928834739e-07	4.33806614933549e-06	0.119109718361634	-1.56665328221276	0.085	0.397	0.214105793450882	201	10583	0.842976201412218	0.264297597631151
LTA	3.7982672240163e-07	4.34891843712387e-06	0.0822190989025147	5.09172588472289	0.065	0.004	16.25	201	10583	0.0131543103645526	0.173896722870241
ZNF655	3.83721239772238e-07	4.39028861281931e-06	0.398923796287421	1.25045466148306	0.244	0.24	1.01666666666667	201	10583	0.430767958838338	0.797978295476647
MGLL	3.93115402973403e-07	4.49447544234646e-06	0.0900705263240269	-1.835382786592	0.07	0.333	0.21021021021021	201	10583	0.783451644431876	0.183949665844783
PSMB10	3.96843376550308e-07	4.53377579388294e-06	0.208376015600089	1.44172485875327	0.144	0.152	0.947368421052632	201	10583	0.211771405712417	0.440708567195875
ATP8B1	3.99235572620584e-07	4.55776909020983e-06	0.00707923119036868	-3.57878065202897	0.01	0.179	0.0558659217877095	201	10583	0.263994011067833	0.0110016757017568
SMG1	4.0207312923584e-07	4.58375621625864e-06	0.550134078679665	0.913130006273075	0.299	0.362	0.825966850828729	201	10583	0.673851809470159	1.15387394046089
WAS	4.02360902902633e-07	4.58375621625864e-06	0.333417423818193	1.8788448448257	0.219	0.133	1.64661654135338	201	10583	0.31466079917995	0.671557670319528
GTF2B	4.02393054996433e-07	4.58375621625864e-06	0.352665279383485	1.21782385465612	0.214	0.229	0.934497816593886	201	10583	0.368279396348262	0.739279380813244
NXN	4.08005552095906e-07	4.64429952298228e-06	0.00457142229252372	-4.20381888619011	0.005	0.166	0.0301204819277108	201	10583	0.207919182109575	0.00746854974780028
C16orf45	4.10869580656731e-07	4.67349174615813e-06	0.00597992899643418	-4.13839259263435	0.005	0.172	0.0290697674418605	201	10583	0.21949442888217	0.011516234306764
BNC2	4.12734470046982e-07	4.69128487949979e-06	0.0331730597039854	-2.87744451125983	0.025	0.231	0.108225108225108	201	10583	0.427876121625739	0.0741200132688119
AFF3	4.13604148753852e-07	4.69774843191602e-06	0.14156320475502	2.43970891564958	0.104	0.048	2.16666666666667	201	10583	0.0891337587399486	0.292682418723306
SFRP2	4.15047232454284e-07	4.71071062522295e-06	0.101216992373994	-4.85590736377178	0.07	0.277	0.252707581227437	201	10583	5.95438632286647	0.245497900843689
IL33	4.16502580777288e-07	4.7237930782052e-06	0.00874428948614181	-4.26794987083934	0.01	0.214	0.0467289719626168	201	10583	0.479105940961728	0.0162100217887251
HMGB3	4.23978924819231e-07	4.80509448128462e-06	0.010601648515153	-3.63295407442927	0.01	0.168	0.0595238095238095	201	10583	0.239060782026007	0.019114347976738
FAM169A	4.27313766782693e-07	4.83937492337497e-06	0.0744108071517926	4.16542128157104	0.05	0.008	6.25	201	10583	0.0193481147657959	0.193957440129603
CXCL2	4.28151892221448e-07	4.84535056563301e-06	0.174430653119716	-3.23396287525324	0.1	0.357	0.280112044817927	201	10583	4.13493304751263	0.661548858717757
GAB3	4.2937278654837e-07	4.85564616440135e-06	0.238787602894828	1.71249355001569	0.164	0.117	1.4017094017094	201	10583	0.199669485952328	0.478611424319855
ILDR2	4.31219419967582e-07	NA	0.0333806597694355	5.47842904281081	0.03	0.001	30	201	10583	0.00329713593130336	0.0671623710834301
SLC25A3	4.31515127314915e-07	4.87633966464632e-06	1.68093601737174	-0.51646010966927	0.597	0.78	0.765384615384615	201	10583	3.77517259764197	2.84204216476751
BSG	4.32048513337808e-07	4.87883436986239e-06	0.517325660984312	-0.824972527611728	0.294	0.572	0.513986013986014	201	10583	1.51955183687181	1.05949665784983
RP4-728D4.2	4.39392638169523e-07	4.95817896693679e-06	0.0626661786028073	3.89684018871943	0.045	0.008	5.625	201	10583	0.0144740863708886	0.13652227808936
PPT1	4.39745756644994e-07	4.95857823569492e-06	0.103635373046478	-1.65736784198508	0.08	0.357	0.224089635854342	201	10583	0.652407992369409	0.220528154129856
BAIAP3	4.42091496402251e-07	4.98142952552602e-06	0.0592503798014465	5.11794619611641	0.04	0.003	13.3333333333333	201	10583	0.010439323341586	0.140350193917531
P2RY10	4.46175027091487e-07	5.02381491543272e-06	0.145630524953448	3.82648475325171	0.104	0.019	5.47368421052632	201	10583	0.0546182197833794	0.300422759653031
MXRA5	4.46936679654637e-07	5.02876266956761e-06	0.014445709988373	-4.87824148809865	0.01	0.203	0.0492610837438424	201	10583	0.63462161699827	0.0323196488646001
TSPAN6	4.47363919096206e-07	5.02994331514077e-06	0	-144269501.574764	0	0.135	0	201	10583	0.148617646263326	0
JAG1	4.48284388997325e-07	5.03666391266541e-06	0.137535633320921	-1.78173899833457	0.085	0.353	0.240793201133145	201	10583	1.00129369212443	0.348821453806154
TWIST1	4.49621660801304e-07	5.04805441616198e-06	0.00815515306341918	-4.98595794803283	0.005	0.164	0.0304878048780488	201	10583	0.30972833525957	0.0204818143977217
PARVB	4.50589351288567e-07	5.05528211086225e-06	0.0661133158981215	-1.83906623904531	0.045	0.292	0.154109589041096	201	10583	0.436555812556205	0.163260168502862
SLC9A3R2	4.51774157316467e-07	5.06196926132999e-06	0.0399768848717912	-2.7302909217917	0.03	0.276	0.108695652173913	201	10583	0.824878301497745	0.0887146025619798
DAP	4.51834113868556e-07	5.06196926132999e-06	0.0660526764479423	-1.63253790775575	0.045	0.318	0.141509433962264	201	10583	0.473596164990136	0.152157357988851
CRIP2	4.54882962471884e-07	5.09247023840475e-06	0.406377943687688	-1.1359249018979	0.219	0.497	0.440643863179074	201	10583	1.89533981075637	0.984064510589656
PHF20L1	4.60933928013995e-07	5.15651245920173e-06	0.594088085844258	0.860395621075715	0.333	0.37	0.9	201	10583	0.67603185594491	1.1510064784011
UBTD1	4.62688215572693e-07	5.17243000875892e-06	0.00699230919478189	-4.16719124264571	0.005	0.161	0.031055900621118	201	10583	0.174988004934021	0.0152113666555364
SYNPO	4.72887427014098e-07	5.28266369791125e-06	0.0253051655716989	-2.90098307964376	0.02	0.214	0.0934579439252337	201	10583	0.402177137004309	0.0769979125486037
SMAD1	4.75463137083669e-07	5.30763785216576e-06	0.0232751648357181	-3.28278891717944	0.015	0.192	0.078125	201	10583	0.309626772812199	0.0832877786997136
TMEM59	5.00127991888605e-07	5.57898316040999e-06	0.915862150271794	-0.62785106106768	0.438	0.695	0.63021582733813	201	10583	2.46335256334251	1.70261661528569
MFAP2	5.00825733304891e-07	5.58277599568295e-06	0.0116984115055292	-3.72159526430659	0.01	0.179	0.0558659217877095	201	10583	0.277414811533172	0.0229295086164478
RNF115	5.01209104783479e-07	5.58306159118557e-06	0.563758065133054	0.864229051267568	0.289	0.377	0.76657824933687	201	10583	0.68205318967348	1.20052547604877
SSC5D	5.03080890712222e-07	5.59991467935445e-06	0	-144269502.420626	0	0.157	0	201	10583	0.292334673962034	0
ADAMTS5	5.04513653152743e-07	5.61186035003686e-06	0.0317816191071099	-3.90427951789506	0.025	0.234	0.106837606837607	201	10583	0.816106612445702	0.0662187635784535
ANXA6	5.0493708733864e-07	5.61256993234104e-06	0.673256985232788	0.934805232196667	0.358	0.336	1.06547619047619	201	10583	0.633886895494748	1.24822739393059
PLAUR	5.0572167160216e-07	5.61728996941161e-06	0.129428836972024	-2.44519951987572	0.085	0.376	0.226063829787234	201	10583	1.93078946900294	0.301641529942789
TMEM156	5.10202074641411e-07	5.66302530359449e-06	0.133936799653586	4.51197160960905	0.09	0.01	9	201	10583	0.0315541651625814	0.294668891394732
CHD2	5.12754027898666e-07	5.68730587021079e-06	0.465864067351442	1.11213175396544	0.274	0.282	0.971631205673759	201	10583	0.511775422819359	0.920424377716146
ADCY7	5.14715408211013e-07	5.70500615095246e-06	0.296502777524497	1.53163892396777	0.199	0.151	1.31788079470199	201	10583	0.259864266136311	0.601317018438437
IRF1	5.17960910508085e-07	5.73690416564171e-06	1.20486873840235	1.21808655758646	0.468	0.333	1.40540540540541	201	10583	1.12262612694289	2.44768577842425
LTBP2	5.23633924161277e-07	5.79562483720631e-06	0.0227493483198802	-3.56228387752735	0.015	0.187	0.0802139037433155	201	10583	0.367610966375139	0.0825708914210223
TRGV7	5.31409503796432e-07	NA	0.0252677517361581	6.7724018067494	0.02	0	Inf	201	10583	0.00179471035807783	0.0525676362045093
WLS	5.48684328355165e-07	6.0685808846993e-06	0.029932540580569	-2.41434515391574	0.025	0.232	0.107758620689655	201	10583	0.312406174079453	0.0669779768830812
SH2D3A	5.65822850879706e-07	6.25370496517612e-06	0.0685963402482597	4.51747498726034	0.055	0.006	9.16666666666667	201	10583	0.016517944235786	0.131969491304027
PPP1R18	5.6853034414739e-07	6.27918227230302e-06	0.474272257294361	0.998016949064096	0.264	0.299	0.882943143812709	201	10583	0.503815813699122	0.969928796403703
ID1	5.82683618852856e-07	6.43094805927699e-06	0.0611044270877656	-2.77123970319445	0.045	0.267	0.168539325842697	201	10583	0.834744510340032	0.134623167668648
SUSD1	5.85007611628772e-07	6.45203447850079e-06	0.101265945437576	2.37147959200496	0.07	0.039	1.79487179487179	201	10583	0.0481058442429836	0.247886534045597
IPCEF1	5.85693640906177e-07	6.45503881354647e-06	0.196879420752767	3.33608186901952	0.119	0.036	3.30555555555556	201	10583	0.1135982212104	0.48405954884792
EIF2AK4	5.89662623628133e-07	6.4941954159073e-06	0.112365650937312	-1.46187913810982	0.075	0.35	0.214285714285714	201	10583	0.542381137099214	0.25886024748743
AHNAK2	5.95878381836123e-07	6.55390610919905e-06	0.00847832645726188	-3.32394732789893	0.01	0.206	0.0485436893203884	201	10583	0.346350985860478	0.0134193319333765
PTPRK	5.95924181017137e-07	6.55390610919905e-06	0.00825677270374126	-3.40103187748262	0.01	0.178	0.0561797752808989	201	10583	0.23019692511232	0.0145031994262978
LIMS2	6.09520047352205e-07	6.69871116829473e-06	0.0350406218279835	-2.6577567954967	0.025	0.242	0.103305785123967	201	10583	0.433207938760777	0.0861362989365988
JOSD1	6.15691035254801e-07	6.76176938507138e-06	0.447452828960408	1.05826406361849	0.249	0.278	0.89568345323741	201	10583	0.47469280559673	0.960813712820238
GABPB1-AS1	6.2185792222908e-07	6.82469390598243e-06	0.359314228189423	1.32655260051068	0.204	0.218	0.935779816513761	201	10583	0.449676811457662	1.03541011302922
FAM126B	6.2743637521704e-07	6.8810766490774e-06	0.248748533773496	1.41351686010643	0.174	0.161	1.08074534161491	201	10583	0.252429233214658	0.511451065060133
LINS1	6.34539451904801e-07	6.95408896518702e-06	0.187579195689306	1.75047407154049	0.124	0.099	1.25252525252525	201	10583	0.15780509437407	0.396711626912125
GPX3	6.37476139229897e-07	6.98137026583985e-06	0.00414210663709924	-4.34316258796179	0.005	0.166	0.0301204819277108	201	10583	0.251009461783839	0.00644405414448305
PEX2	6.41740022772799e-07	7.02313800518395e-06	0.293100594784933	1.26261556446402	0.184	0.2	0.92	201	10583	0.27749616555301	0.61963702245288
NRN1	6.4269390492853e-07	7.02864826931649e-06	0.00926568478557743	-4.12261608038134	0.01	0.203	0.0492610837438424	201	10583	0.428328797622105	0.0182275804959266
ATP6V1A	6.46680118361249e-07	7.06728986494794e-06	0.0517177222969105	-1.93388275498686	0.04	0.289	0.13840830449827	201	10583	0.429571467229404	0.11191152671981
FBLN1	6.50835723620813e-07	7.10772729379035e-06	0.0524377947432664	-5.00800730309646	0.035	0.276	0.126811594202899	201	10583	2.9348568999199	0.155377456450695
CNOT7	6.52206289757522e-07	7.1175375449112e-06	0.406550909102194	1.0308669150828	0.249	0.279	0.89247311827957	201	10583	0.463199632683523	0.822802850791305
COL4A4	6.52646176263484e-07	7.1175375449112e-06	0.091084277579218	3.8756253724322	0.065	0.008	8.125	201	10583	0.0170276980742558	0.196759615422073
MLLT3	6.53661246594313e-07	7.12362947929528e-06	0.203767905547039	1.96018357799189	0.124	0.083	1.49397590361446	201	10583	0.148221103134233	0.483382750172818
CHURC1	6.58843597136206e-07	7.17509642491809e-06	1.09628677018382	0.686792760450598	0.453	0.555	0.816216216216216	201	10583	1.33422799080252	2.20805054233834
ELK3	6.59623464959845e-07	7.17858005171781e-06	0.319122034402137	-1.21552716664586	0.194	0.471	0.411889596602972	201	10583	1.41939460243067	0.725594661226219
RPL34	6.71218321207809e-07	7.29967464861956e-06	21.7506563549051	0.36308143045537	0.965	0.96	1.00520833333333	201	10583	22.7168710199617	28.2302108830258
DNAJA1	6.77290118907939e-07	7.3605777128672e-06	1.1500187107142	0.660163871980661	0.468	0.541	0.865064695009242	201	10583	1.42230933012711	2.37112317583282
RNPEPL1	6.80826574133051e-07	7.39386187607544e-06	0.483541705089562	0.998180677628658	0.294	0.31	0.948387096774194	201	10583	0.527132161021928	0.907083168557735
SHANK3	6.85148174805558e-07	7.43562059528202e-06	0.0140560942397259	-3.6708507990229	0.015	0.218	0.0688073394495413	201	10583	0.531550541505074	0.0255795441542156
P4HA2	6.87874617454822e-07	7.46002173731755e-06	0.0207450889916962	-3.69002863252169	0.015	0.17	0.0882352941176471	201	10583	0.322975509036772	0.0445512885425433
IQGAP2	6.88367339099469e-07	7.4601810374905e-06	0.551524589767874	1.76220786537747	0.299	0.161	1.85714285714286	201	10583	0.484625778785393	1.1232997101134
FAM20C	6.89186715337635e-07	7.46387777901397e-06	0.00903290636431753	-4.52673661106174	0.005	0.187	0.0267379679144385	201	10583	0.317472996781827	0.0253480867257025
FAM133B	6.91034972340893e-07	7.47870442326767e-06	0.774373853714059	0.865139338674926	0.368	0.422	0.872037914691943	201	10583	0.934744068865995	1.6200988988588
ARPIN	6.97731978605234e-07	7.54540100015713e-06	0.00796111376695596	-3.24349652200316	0.01	0.192	0.0520833333333333	201	10583	0.235701596035049	0.0122535783937455
PLXNA2	6.98164747163072e-07	7.54540100015713e-06	0.00219267184641136	-4.21890439834032	0.005	0.157	0.0318471337579618	201	10583	0.194709115808759	0.00275167660292634
NUAK1	7.00179911128288e-07	7.55715558885388e-06	0.0084081657388575	-3.5604537094181	0.01	0.205	0.0487804878048781	201	10583	0.416848299191004	0.013240314384464
PCED1B	7.00220875399379e-07	7.55715558885388e-06	0.144036414466157	2.83609407406144	0.1	0.038	2.63157894736842	201	10583	0.0864016765350528	0.304947733650274
COL9A2	7.03940627798778e-07	7.592050751505e-06	0.0678348470270784	3.60094455726695	0.05	0.011	4.54545454545455	201	10583	0.0223279517124908	0.142263900589057
PGF	7.04520443708555e-07	7.59305666057714e-06	0.0150579946275329	-4.15878601400266	0.015	0.17	0.0882352941176471	201	10583	0.443613140098209	0.0291468279759971
ATHL1	7.08794805278236e-07	7.6338521264128e-06	0.169602049180589	1.91134820455425	0.109	0.082	1.32926829268293	201	10583	0.142318329775219	0.393530245760144
SSR3	7.16342903859378e-07	7.70982576388238e-06	0.490699519505765	-0.950491507827057	0.284	0.543	0.523020257826888	201	10583	1.52493093907092	0.985350575150256
HIPK1-AS1	7.19938608491255e-07	7.74318533708788e-06	0.072333262018401	3.92013095890161	0.045	0.009	5	201	10583	0.0191939049177746	0.183821617407872
CNIH4	7.37046722730748e-07	7.92172944554824e-06	0.163873240678541	-1.34195649175917	0.1	0.377	0.26525198938992	201	10583	0.656533625662917	0.4514530793349
PTPRS	7.43714247487506e-07	7.98789025897454e-06	0.00414210663709924	-4.55534534561945	0.005	0.186	0.0268817204301075	201	10583	0.327813314187334	0.00644405414448305
DNM2	7.48684643084932e-07	8.03574452543566e-06	0.380826145203595	1.04188131888043	0.239	0.272	0.878676470588235	201	10583	0.443251610501902	0.744304571875456
EPB41	7.54896259998074e-07	8.0968460711546e-06	0.239910681839806	2.16181032080581	0.159	0.084	1.89285714285714	201	10583	0.188705221041214	0.506597656952894
CANX	7.62764800456166e-07	8.17562326642783e-06	0.765505069753024	-0.637236047147843	0.393	0.657	0.598173515981735	201	10583	2.18591718235989	1.41742519955806
CAST	7.69479281389728e-07	8.24193113614832e-06	1.94308268934628	0.486452172845063	0.617	0.682	0.904692082111437	201	10583	2.35521007047713	3.4243029685794
GIMAP2	7.79462485980913e-07	8.34313549809199e-06	0.206179863896065	1.74428463869238	0.129	0.101	1.27722772277228	201	10583	0.156938616194141	0.461707702202646
SLC29A1	8.10081867521102e-07	8.66493325876238e-06	0.0346168283638737	-2.53042934463091	0.025	0.233	0.107296137339056	201	10583	0.361032594072495	0.0790319863935332
IL2	8.1302821420013e-07	NA	0.0390897142137836	8.60944008777089	0.02	0	Inf	201	10583	0.00300917185021691	0.152547854347835
WTIP	8.32536402994831e-07	8.89901582543652e-06	0	-144269501.583715	0	0.135	0	201	10583	0.185034409646391	0
STOM	8.61478958197871e-07	9.20208119208486e-06	0.357312867585486	-1.03830003278003	0.214	0.514	0.416342412451362	201	10583	1.39424464179795	0.746058081253532
MFNG	8.90062107094476e-07	9.50089551526429e-06	0.246145711481633	1.5802657499339	0.164	0.131	1.25190839694656	201	10583	0.223490149733535	0.497801592662557
ESCO1	8.91696651478191e-07	9.5118372815917e-06	0.239906536845709	1.48221574115828	0.159	0.137	1.16058394160584	201	10583	0.202292019179053	0.502923167062305
HCFC1R1	8.93889313783769e-07	9.52871354570321e-06	0.0911330329836662	-1.72601039366389	0.07	0.352	0.198863636363636	201	10583	0.774208513892789	0.202806045610016
TFDP2	9.03102383648083e-07	9.62035208137337e-06	0.426009704818361	1.06241384754675	0.249	0.278	0.89568345323741	201	10583	0.455737457623595	0.879914976111544
SRGAP2B	9.074812553624e-07	9.66040414132715e-06	0.012042020948998	-2.88750787792732	0.01	0.208	0.0480769230769231	201	10583	0.289424173970398	0.0244745566379647
XBP1	9.12860696302328e-07	9.70827709314858e-06	0.782297399450516	0.868357209352918	0.378	0.392	0.964285714285714	201	10583	0.820556890315667	1.6198781416263
SULF2	9.13222528049604e-07	9.70827709314858e-06	0.119230027213041	-1.53765475441563	0.08	0.353	0.226628895184136	201	10583	0.720305294887075	0.261812195487081
CCDC57	9.13877921413241e-07	9.7086309336794e-06	0.212698130175195	1.77066819752751	0.134	0.1	1.34	201	10583	0.174476316246906	0.510710800808314
MARK2	9.15730112340161e-07	9.72168988651738e-06	0.259525277182726	1.29000251480043	0.169	0.179	0.944134078212291	201	10583	0.257417884283706	0.536696268710769
RPA1	9.40836739795657e-07	9.98143994646568e-06	0.29709312791394	1.17515065620308	0.204	0.207	0.985507246376812	201	10583	0.27552774748591	0.579555325118791
LINC-PINT	9.42422830234973e-07	9.99147465261344e-06	0.236301133376527	1.77480026700901	0.154	0.117	1.31623931623932	201	10583	0.217534982974796	0.51757632755631
CDC42EP4	9.48618995249348e-07	1.0050338112601e-05	0	-144269501.658979	0	0.135	0	201	10583	0.178502952601473	0
ARID4A	9.61500314041233e-07	1.01799008825831e-05	0.428807770889912	1.15320914912133	0.249	0.258	0.965116279069767	201	10583	0.445139796366326	0.884665122206546
WARS	9.70690709822982e-07	1.02702367576254e-05	0.0638422151844733	-1.9481721077253	0.055	0.275	0.2	201	10583	0.474352958223962	0.119004799324767
TSPAN9	9.72535637129331e-07	1.02827853340382e-05	0.0132661968956158	-3.38043469913616	0.01	0.179	0.0558659217877095	201	10583	0.245141247499604	0.0279590737648101
ZFHX4	9.78933079704754e-07	1.0343418850286e-05	0	-144269502.779488	0	0.169	0	201	10583	0.375463465311096	0
MDM4	9.8530040872627e-07	1.04036523535739e-05	0.664506425397343	0.96575246637072	0.343	0.389	0.881748071979435	201	10583	0.870108110563012	1.32903237321962
UTY	1.00191513836824e-06	1.05719321496786e-05	0.212298950974604	1.66730812614369	0.139	0.114	1.21929824561404	201	10583	0.190152129139861	0.470060507116299
RAB10	1.00426651810529e-06	1.05895832983454e-05	0.156673316237708	-1.17777305391848	0.114	0.415	0.274698795180723	201	10583	0.718152273235551	0.329021187464244
TP53INP1	1.009124285631e-06	1.06336216080738e-05	0.242537088214331	1.63296283614612	0.159	0.137	1.16058394160584	201	10583	0.264335443064828	0.515844698471952
ARHGAP21	1.01044561978179e-06	1.06364249765345e-05	0.167444353167076	-1.34734943071576	0.114	0.381	0.299212598425197	201	10583	0.74369796334899	0.389664534137375
MXRA7	1.01075344356021e-06	1.06364249765345e-05	0.143955148900137	-1.44701073120524	0.104	0.357	0.291316526610644	201	10583	0.752269370082781	0.304778553448747
MRAS	1.02416880643188e-06	1.07703358444582e-05	0.00883977165353222	-4.13188712303222	0.005	0.16	0.03125	201	10583	0.192427106003472	0.024203524004371
PHYKPL	1.03968672695263e-06	1.09261623305204e-05	0.277522628130975	1.29408176911159	0.174	0.192	0.90625	201	10583	0.300912899184442	0.580515146601434
RNF44	1.04113935691088e-06	1.0934065143978e-05	0.206308678228344	1.61084294784878	0.139	0.122	1.13934426229508	201	10583	0.190090618985178	0.43571524710079
PHF3	1.05171301877686e-06	1.10376821594026e-05	0.607080642830642	0.902473607258263	0.328	0.374	0.877005347593583	201	10583	0.719968575471691	1.21559030466447
HCLS1	1.05597485357754e-06	1.10749620732064e-05	0.763231390252431	1.39347003045639	0.363	0.266	1.36466165413534	201	10583	0.816787020324013	1.55188533679931
TRIM56	1.06631883947976e-06	1.11759380852392e-05	0.510304623493833	1.05493302710701	0.289	0.302	0.956953642384106	201	10583	0.59783387590669	1.01369181283106
FZD1	1.09260787976252e-06	1.14437842762241e-05	0	-144269501.749931	0	0.134	0	201	10583	0.175690191972133	0
TEAD2	1.0976416728485e-06	1.14887967447845e-05	0	-144269501.430425	0	0.128	0	201	10583	0.142371160220921	0
PDGFRA	1.12566689271542e-06	1.17742342679067e-05	0.0163808249947504	-4.88237386775841	0.01	0.205	0.0487804878048781	201	10583	0.685457775741206	0.0411936868434328
VAMP2	1.12765690498949e-06	1.17871491354762e-05	0.763450135775189	0.789584630356888	0.378	0.47	0.804255319148936	201	10583	1.00579301757026	1.50401226704566
TWSG1	1.13604489238086e-06	1.1866878574629e-05	0.0287185254061089	-2.53703096080172	0.02	0.215	0.0930232558139535	201	10583	0.270137302580133	0.063910122813271
CD99	1.13925714127706e-06	1.18924728740935e-05	2.69552939921261	-0.556241496772853	0.746	0.784	0.951530612244898	201	10583	5.52884702443468	4.21747078182801
UBR1	1.1416893200774e-06	1.19098954071711e-05	0.20642805278548	1.48331210691915	0.139	0.131	1.06106870229008	201	10583	0.183247445221252	0.418965178510902
TBX21	1.14828180989564e-06	1.19706652807157e-05	0.115236820510913	4.94140890590798	0.075	0.007	10.7142857142857	201	10583	0.0271772109457646	0.289929991157352
FAM127B	1.15606278837628e-06	1.20437355643526e-05	0.0238798190896745	-2.16069295489864	0.02	0.241	0.0829875518672199	201	10583	0.318883882669105	0.0468609033124525
TMED9	1.17673364323606e-06	1.22509040936237e-05	0.388328457318979	-0.990909283199049	0.239	0.5	0.478	201	10583	1.24227387532165	0.796160230359125
TALDO1	1.18291735536754e-06	1.23070721652439e-05	0.279635340744907	-1.04634258777135	0.194	0.473	0.41014799154334	201	10583	1.04395108012796	0.542672275600421
PIM3	1.20648098714402e-06	1.25438656131709e-05	0.535604798341815	1.07411906277176	0.269	0.29	0.927586206896552	201	10583	0.618601055152918	1.27995709187787
SFPQ	1.23979454465537e-06	1.28763408504191e-05	1.58586095227555	0.543643938874892	0.582	0.643	0.905132192846034	201	10583	2.01731813855745	2.75427477096989
HLA-DPA1	1.24010895156862e-06	1.28763408504191e-05	0.35742313404656	-2.75458798091759	0.219	0.371	0.590296495956873	201	10583	4.96381367613646	0.778094567010108
TUBA1A	1.24292188244434e-06	1.28969673520122e-05	0.665844323489694	-0.913439712212609	0.318	0.603	0.527363184079602	201	10583	2.63388953170463	1.66062301295202
APBB2	1.25846032964195e-06	1.30495228600613e-05	0.00219267184641136	-4.06923412732076	0.005	0.162	0.0308641975308642	201	10583	0.220809655641357	0.00275167660292634
N4BP1	1.27930603379366e-06	1.32568724856467e-05	0.314982937609886	1.15727091239564	0.199	0.23	0.865217391304348	201	10583	0.351167791254437	0.673152034896212
MFHAS1	1.28129090876723e-06	1.32686303398948e-05	0.202811490781426	1.45206256780775	0.134	0.133	1.00751879699248	201	10583	0.175783252216972	0.432707013050082
SMTN	1.29703184684183e-06	1.34227314335634e-05	0.00822341570423291	-3.34750338301426	0.01	0.172	0.0581395348837209	201	10583	0.227343034295563	0.0143923369056813
RGCC	1.30008461502114e-06	1.34454078873558e-05	1.09011924077081	1.27154145335814	0.388	0.315	1.23174603174603	201	10583	1.34073943025318	3.12090124304978
SPOCK1	1.31734200884179e-06	1.36148605231689e-05	0	-144269502.142171	0	0.13	0	201	10583	0.20320935114988	0
PLBD2	1.33027354152031e-06	1.37321158365601e-05	0.0218260319034667	-2.58041286405534	0.02	0.223	0.0896860986547085	201	10583	0.311484367542215	0.0404457705988062
AC137932.4	1.33044720907849e-06	1.37321158365601e-05	0.0756095080169434	2.84225802331745	0.06	0.021	2.85714285714286	201	10583	0.0372214781233852	0.154082360427069
EBF3	1.35015085561153e-06	1.39262751174313e-05	0	-144269501.738531	0	0.141	0	201	10583	0.203366702363608	0
MCAM	1.35756201116988e-06	1.39934694493508e-05	0.133504447849601	-2.56667128965763	0.085	0.302	0.281456953642384	201	10583	1.54648274483071	0.33560736605104
DGKD	1.363025001238e-06	1.40405070424556e-05	0.177635481510088	1.78640354621191	0.119	0.102	1.16666666666667	201	10583	0.182492244977526	0.397692760770535
TIAM1	1.36942584381537e-06	1.40971370175347e-05	0.192184163415402	1.72342164708604	0.134	0.106	1.26415094339623	201	10583	0.176928925016586	0.386961288813467
ZFYVE21	1.3946983482683e-06	1.43478328431609e-05	0.0525332019840306	-1.73923932533832	0.045	0.293	0.15358361774744	201	10583	0.409972667936294	0.103690408337194
TC2N	1.39755524763557e-06	1.43677517750993e-05	0.320856209805264	3.38655118875337	0.189	0.046	4.10869565217391	201	10583	0.18207460583463	0.703209039085091
MAGEH1	1.40126703212029e-06	1.43964274544235e-05	0.0250826841292384	-2.34515965902097	0.025	0.228	0.109649122807018	201	10583	0.295665403342001	0.0467495735987108
PTBP3	1.43304679608724e-06	1.47132423024588e-05	0.785278093090839	0.78053540785889	0.388	0.44	0.881818181818182	201	10583	0.953892840241489	1.54252673940118
CCL5	1.44688409528606e-06	1.4845544504296e-05	1.55285231525699	3.90165363565469	0.348	0.053	6.56603773584906	201	10583	1.39118678373854	8.39259760615715
CRK	1.45961148628529e-06	1.49662922831592e-05	0.125605968946821	-1.33815783976221	0.085	0.361	0.235457063711911	201	10583	0.579191627893366	0.285089266461004
BNIP3L	1.46555408395126e-06	1.50173585253731e-05	0.202176312645646	-1.29319046003058	0.134	0.455	0.294505494505495	201	10583	1.07365238521074	0.44150752991431
CLMP	1.46673223452506e-06	1.50195690629909e-05	0	-144269502.159097	0	0.126	0	201	10583	0.189376052597671	0
RPAP2	1.47851222652504e-06	1.5118062713463e-05	0.217630810358407	1.43087211273466	0.129	0.142	0.908450704225352	201	10583	0.203207034240159	0.538934527351787
CCNH	1.47895171893279e-06	1.5118062713463e-05	0.465177683070406	1.29687996335626	0.269	0.238	1.13025210084034	201	10583	0.492677808505856	0.951195755057442
INPP4A	1.47925680914123e-06	1.5118062713463e-05	0.226112746133914	1.54346590917305	0.144	0.132	1.09090909090909	201	10583	0.204247674876061	0.493060111364476
PCDH18	1.4896847503511e-06	1.52146729149079e-05	0	-144269502.088652	0	0.143	0	201	10583	0.234987496592871	0
SNAI2	1.49198781720309e-06	1.52282288262076e-05	0.0121039712021074	-4.13414805241608	0.01	0.166	0.0602409638554217	201	10583	0.33598022995928	0.0235238018484657
COX10	1.49650965562821e-06	1.52643984874078e-05	0.135374088197489	1.93137631552453	0.095	0.065	1.46153846153846	201	10583	0.0692916135420957	0.291500925962202
MALL	1.50553081067994e-06	1.53463839526265e-05	0.030135771041822	-2.91578213496178	0.02	0.195	0.102564102564103	201	10583	0.367326398506256	0.100326698843669
PARP4	1.51461904257696e-06	1.54289456778434e-05	0.33802736028011	1.15189442018932	0.204	0.221	0.923076923076923	201	10583	0.31725812607438	0.747284176181737
MORN2	1.51722661776743e-06	1.54454263515189e-05	0.0125508736627884	-3.21574425528098	0.01	0.176	0.0568181818181818	201	10583	0.180396475802956	0.0253491957477941
CD44	1.54400309929475e-06	1.57077655590573e-05	3.36466231548315	0.837264727229688	0.746	0.579	1.28842832469775	201	10583	3.49275448423551	5.60462532902
VWA1	1.56122899773961e-06	1.58726643249019e-05	0.0216229983043572	-3.32653876138485	0.015	0.179	0.0837988826815642	201	10583	0.304819826548347	0.0481862458055951
PACS1	1.56605089958915e-06	1.59113218352788e-05	0.315876222456773	1.08431936023878	0.204	0.243	0.839506172839506	201	10583	0.376977340640423	0.654345723668635
MAP4K4	1.58380211225126e-06	1.60786499479568e-05	0.228068486291223	-1.10787728673455	0.149	0.433	0.344110854503464	201	10583	0.993999242782592	0.55707097219075
MT1X	1.58458052159154e-06	1.60786499479568e-05	0.118621390833599	-2.36089319039887	0.09	0.347	0.259365994236311	201	10583	1.32029865058172	0.233469004485197
CTDP1	1.60642629927676e-06	1.6289726333017e-05	0.153393075489078	1.62792773184692	0.104	0.099	1.05050505050505	201	10583	0.129963923618496	0.329802879388664
VSTM4	1.62206604291242e-06	1.64376380946047e-05	0	-144269501.789045	0	0.129	0	201	10583	0.175410569562019	0
SELENBP1	1.63717021075459e-06	1.65799340097574e-05	0	-144269501.952869	0	0.154	0	201	10583	0.251628604604507	0
GLIPR2	1.65413890553839e-06	1.67409155381531e-05	0.635163868502685	0.96085792927811	0.338	0.329	1.0273556231003	201	10583	0.667960815639524	1.25970979196813
ATP6V1H	1.659812320642e-06	1.67874472300318e-05	0.273623826626927	1.28063607561247	0.179	0.176	1.01704545454545	201	10583	0.242413648054416	0.568344253995939
THBS2	1.67096283116518e-06	1.68892784605984e-05	0.00770209745297601	-5.53407700883891	0.005	0.188	0.0265957446808511	201	10583	0.558782248042274	0.0182826743338458
CDC40	1.68055423915449e-06	1.69652044587725e-05	0.442862254268842	0.999732124614577	0.259	0.296	0.875	201	10583	0.493806132717824	0.855478767940326
PPP1R15A	1.68064885898131e-06	1.69652044587725e-05	1.61771374821765	0.754093846878698	0.512	0.566	0.904593639575972	201	10583	2.11087811929549	3.40996793986799
AKR1A1	1.68580928145241e-06	1.70062958282781e-05	0.127841814323404	-1.24237215185216	0.095	0.391	0.242966751918159	201	10583	0.683638056249298	0.258857615235632
SMIM14	1.71362517527436e-06	1.72757328716613e-05	0.150355392482085	-1.33772022738631	0.1	0.394	0.253807106598985	201	10583	0.76626309555354	0.353246834092959
NUTM2B-AS1	1.73686881714745e-06	1.74987571080717e-05	0.262838883290974	1.25131269957292	0.164	0.183	0.896174863387978	201	10583	0.257919496503721	0.559208592948676
PRDM2	1.77004019136127e-06	1.78214498234735e-05	0.412624854117969	1.04002822989069	0.254	0.284	0.894366197183099	201	10583	0.490877368385039	0.827358515305953
MAP1A	1.77901948889252e-06	1.79003082808876e-05	0.015766036746357	-3.41424899709622	0.015	0.177	0.0847457627118644	201	10583	0.321126509582611	0.0335518161503058
USF3	1.81325022945283e-06	1.82247275925884e-05	0.262622092066455	1.35294991308762	0.169	0.165	1.02424242424242	201	10583	0.250578956692358	0.564216063975277
ZFP36L1	1.81359745939317e-06	1.82247275925884e-05	1.84240486611787	-0.693188909540993	0.552	0.797	0.692597239648683	201	10583	6.61882907262873	4.28063406807569
RASIP1	1.82713463180654e-06	1.83489466306132e-05	0.00563717929873131	-3.52497277881285	0.01	0.166	0.0602409638554217	201	10583	0.262582662881617	0.00769203182827751
CPVL	1.84194062989599e-06	1.84857398521909e-05	0	-144269503.923919	0	0.232	0	201	10583	1.01046814620704	0
YME1L1	1.84726747371117e-06	1.85272854721957e-05	0.692015477006004	0.732225188485334	0.363	0.44	0.825	201	10583	0.872601860904284	1.42739425961753
INO80D	1.86348721816458e-06	1.86779585913143e-05	0.319796597570422	1.19141937608179	0.214	0.217	0.986175115207373	201	10583	0.349108210723037	0.616568763323744
ZBTB1	1.90401131285189e-06	1.90718873866281e-05	0.301097284933159	1.23012957942961	0.194	0.205	0.946341463414634	201	10583	0.335674119755935	0.640212107926981
TTC39C	1.90537810986259e-06	1.90733359733904e-05	0.227470400239332	1.62971002742291	0.154	0.121	1.27272727272727	201	10583	0.206649123057998	0.478327245788737
CREB3L1	1.92902379561176e-06	1.92976572784084e-05	0	-144269502.183185	0	0.11	0	201	10583	0.161471053961092	0
PALM	1.9583507661176e-06	1.95784894657472e-05	0.0052112140034335	-4.37539403153038	0.005	0.169	0.029585798816568	201	10583	0.259737622128018	0.00916737744308325
SOX18	1.97678612958298e-06	1.97501436224532e-05	0.00814084334016041	-3.76065122390846	0.01	0.184	0.0543478260869565	201	10583	0.433933920474437	0.0141210412823553
DEF8	1.9831437564974e-06	1.98009862213042e-05	0.0652046840098699	-1.78873077168585	0.05	0.271	0.18450184501845	201	10583	0.386439047134145	0.132633017538719
LIMCH1	2.02584483999282e-06	2.0214408294711e-05	0.0119886246026852	-3.68146772500752	0.01	0.189	0.0529100529100529	201	10583	0.329290791649219	0.0245400151263776
UAP1	2.03586737770172e-06	2.03014353331713e-05	0.0243882794270416	-2.64021228881406	0.025	0.206	0.121359223300971	201	10583	0.318296945007078	0.0450648629189536
CTDSPL	2.03729970843718e-06	2.03027453702878e-05	0.0114748093084192	-2.82532037747674	0.015	0.19	0.0789473684210526	201	10583	0.238682477609777	0.0179462625626299
KIF2A	2.04294098057847e-06	2.03459712462716e-05	0.277429429389764	1.17708458278482	0.199	0.201	0.990049751243781	201	10583	0.314269059494101	0.510444767379635
FYB	2.06966430688624e-06	2.05989675849915e-05	1.05591885427894	1.6174653747781	0.453	0.228	1.98684210526316	201	10583	0.985718882823872	2.08633078515628
UGDH	2.08356361824452e-06	2.07240878434187e-05	0.0470480055409184	-2.43671673352669	0.03	0.212	0.141509433962264	201	10583	0.299916791573527	0.146507831218203
MIR181A1HG	2.10219782312191e-06	2.08961141577328e-05	0.166486452511718	1.85955134959337	0.104	0.082	1.26829268292683	201	10583	0.133138476967456	0.389443766399363
FAM129B	2.10467149535947e-06	2.09073859685422e-05	0.0494263372590986	-1.97767109497784	0.04	0.247	0.161943319838057	201	10583	0.361923630488169	0.0972295394087559
APOE	2.12132305665945e-06	2.10593941617223e-05	0.170748531322433	-3.74853954433582	0.104	0.297	0.35016835016835	201	10583	5.42461420465017	0.435220224942012
MEG3	2.1277887846372e-06	2.11101537018742e-05	0.0257301056048231	-4.16915027339401	0.02	0.22	0.0909090909090909	201	10583	0.867873301858203	0.0615591446970086
FKBP7	2.13283059248168e-06	2.11467307663717e-05	0.0180992908950295	-2.91044648321026	0.015	0.188	0.0797872340425532	201	10583	0.239742991990148	0.0356517409968977
STAB1	2.13588422905346e-06	2.11635614467354e-05	0.1605472323445	-2.07944200405793	0.104	0.387	0.268733850129199	201	10583	1.56089157064896	0.404977851678218
ZNF92	2.14079718538043e-06	2.11987822811212e-05	0.124199673796285	1.92010647401935	0.095	0.063	1.50793650793651	201	10583	0.083374490559645	0.258484363710457
TNXB	2.14603362115603e-06	2.1237159601624e-05	0.0563334389488483	-3.53214026360884	0.045	0.28	0.160714285714286	201	10583	1.41280565464454	0.121880875151694
ARIH1	2.18039031573523e-06	2.15518242174677e-05	0.434441426823158	0.991278720049737	0.259	0.3	0.863333333333333	201	10583	0.497447060110286	0.852797736637183
PDGFRB	2.18059274890308e-06	2.15518242174677e-05	0.0711989432969313	-2.68566587050103	0.045	0.287	0.156794425087108	201	10583	1.15387055650831	0.193030042723886
MYDGF	2.18869706363147e-06	2.16182318829321e-05	0.518614552695713	-0.99006793468581	0.279	0.532	0.524436090225564	201	10583	1.60072482975757	1.08352358826406
ARHGAP24	2.19198634883528e-06	2.1637026540116e-05	0.00219267184641136	-4.08392722310497	0.005	0.148	0.0337837837837838	201	10583	0.186385236691864	0.00275167660292634
GRASP	2.19461602943693e-06	2.16492906165567e-05	0.785420177851742	1.09332225846872	0.348	0.33	1.05454545454545	201	10583	0.878165514924178	1.7765947282938
CCNDBP1	2.21106096640578e-06	2.17977368551666e-05	0.39188674370146	1.08364949123518	0.234	0.253	0.924901185770751	201	10583	0.40623772715022	0.810247969552815
PDCD10	2.21493071373314e-06	2.18221014637117e-05	0.602480046418141	0.81361553410256	0.328	0.376	0.872340425531915	201	10583	0.654698176880572	1.13909473479931
ZBTB44	2.22541990597913e-06	2.19116107588078e-05	0.409355779700222	1.10801819564662	0.229	0.263	0.870722433460076	201	10583	0.450770991986312	0.901867833064114
RPL7	2.22698981269695e-06	2.19132427597406e-05	5.84213911285466	-0.361099460373796	0.846	0.921	0.9185667752443	201	10583	11.5812946333494	8.68181641683113
EDIL3	2.2375781444031e-06	2.20035567243571e-05	0.0162240082810818	-4.49595632883603	0.01	0.169	0.0591715976331361	201	10583	0.451209346298723	0.0410776594302035
FAM98C	2.2439665593256e-06	2.20386460438103e-05	0.155455578180536	1.59113064503106	0.109	0.103	1.05825242718447	201	10583	0.136301143716958	0.349355908710096
P3H1	2.2439708165843e-06	2.20386460438103e-05	0.0524224115586074	-1.98846833142661	0.045	0.249	0.180722891566265	201	10583	0.361173853392709	0.106076865480372
ZNF350	2.28426464871062e-06	2.24202730237597e-05	0.130039454085861	2.02821747308628	0.095	0.057	1.66666666666667	201	10583	0.0858059443730681	0.271622741851419
NQO1	2.28577659230789e-06	2.24210116276285e-05	0.00849201225512397	-4.12283921479398	0.005	0.147	0.0340136054421769	201	10583	0.187858578532363	0.0222499423765033
FAM13A-AS1	2.2957256354892e-06	2.25044561981435e-05	0.0824282977397466	2.77975593325227	0.065	0.024	2.70833333333333	201	10583	0.0410399024718627	0.163592504959517
CD36	2.32741262421821e-06	2.28007541830191e-05	0.0472116221255432	-4.31567080678287	0.03	0.277	0.108303249097473	201	10583	1.75110669501673	0.112055114731666
USP28	2.36257366213232e-06	2.31306929556067e-05	0.174735661692901	1.68678778834117	0.114	0.09	1.26666666666667	201	10583	0.124313009826062	0.376489388909188
ARID1A	2.38021140141039e-06	2.32887643450849e-05	0.566277001613708	0.819265778647211	0.338	0.382	0.884816753926702	201	10583	0.69734030669556	1.04291366634386
ALDH7A1	2.39438481244587e-06	2.34127627713223e-05	0.00414210663709924	-3.95152920754081	0.005	0.151	0.033112582781457	201	10583	0.154131276335453	0.00644405414448305
VAMP5	2.40873432310004e-06	2.35305519622893e-05	0.393716373437138	-0.968898905880504	0.234	0.527	0.444022770398482	201	10583	1.57256978664641	0.806430725090439
SOD3	2.40944649722788e-06	2.35305519622893e-05	0.0155437280581132	-4.06404520469397	0.01	0.256	0.0390625	201	10583	1.15097327440314	0.0386728849853722
APOLD1	2.42054573587128e-06	2.36241630731753e-05	0.05801706660106	-2.99580416653565	0.045	0.27	0.166666666666667	201	10583	1.00973993398823	0.120316411497184
INSR	2.42400723592735e-06	2.36431605774264e-05	0.0242766776373051	-2.69287570047737	0.025	0.225	0.111111111111111	201	10583	0.384078771127342	0.0485628678895046
ZNF706	2.45201837096711e-06	2.39005946212583e-05	0.384663852642299	-0.748105522498389	0.249	0.573	0.43455497382199	201	10583	1.37411179927435	0.760353905254944
SPAG1	2.45346357703805e-06	2.39005946212583e-05	0.11002317089581	2.30212655259894	0.075	0.038	1.97368421052632	201	10583	0.0422801812156007	0.250043262356322
TSPAN15	2.46729730929999e-06	2.40203629500534e-05	0	-144269501.766583	0	0.125	0	201	10583	0.177463487448956	0
PSME2	2.46928021685546e-06	2.40246802146174e-05	0.917483370509265	0.736850177208911	0.418	0.453	0.922737306843267	201	10583	1.03446011949578	1.76981411824923
NTN4	2.47993517635374e-06	2.41133136212938e-05	0.0103793942039538	-3.43879435176956	0.01	0.17	0.0588235294117647	201	10583	0.239648159748345	0.0233029043850373
CBR3	2.49201196370342e-06	2.42125300864409e-05	0.017435101238084	-3.39592547977713	0.01	0.166	0.0602409638554217	201	10583	0.228470440001471	0.0469567488132455
IDS	2.49324207669553e-06	2.42125300864409e-05	1.02710561388631	0.745615047602619	0.438	0.513	0.853801169590643	201	10583	1.32438335315442	1.98625989221438
UQCRC1	2.49640122557216e-06	2.42281327899745e-05	0.140594684352731	-1.26611836379328	0.109	0.371	0.293800539083558	201	10583	0.616405437638726	0.276044419820461
FGFBP2	2.50283086305378e-06	2.42742397304017e-05	0.319197525716202	4.0229185520835	0.149	0.019	7.84210526315789	201	10583	0.109385349359393	0.969204909835778
DOK5	2.50426284544065e-06	2.42742397304017e-05	0.00678418953637294	-4.15904864706636	0.005	0.14	0.0357142857142857	201	10583	0.15906446207654	0.0143898840234925
OS9	2.50628173911029e-06	2.42787292492584e-05	0.243035518733593	-1.0269891406669	0.154	0.452	0.34070796460177	201	10583	0.842071180398078	0.525174771340043
SPATA13	2.50908796483336e-06	2.42822948281759e-05	0.273387065353225	1.56840165880685	0.174	0.144	1.20833333333333	201	10583	0.273148069688145	0.561723956272182
FMOD	2.50976172996589e-06	2.42822948281759e-05	0.00790909935003237	-5.14779623416382	0.005	0.187	0.0267379679144385	201	10583	0.454091604759843	0.0192629721148483
ECM2	2.51766480410451e-06	2.43436660054863e-05	0.00414210663709924	-4.83228165360904	0.005	0.195	0.0256410256410256	201	10583	0.417459366402416	0.00644405414448305
CUL3	2.5365878771685e-06	2.45114491709546e-05	0.413584575601245	0.969641867587922	0.239	0.281	0.850533807829181	201	10583	0.433552178914831	0.874236417458903
FLNC	2.55367125973021e-06	2.46612584649441e-05	0.0283646000562017	-2.68757241111026	0.02	0.188	0.106382978723404	201	10583	0.273053213205243	0.0626789548872007
TCN2	2.57143939397875e-06	2.48174911455983e-05	0.00371271106387461	-3.55478499895699	0.005	0.19	0.0263157894736842	201	10583	0.313367396139823	0.00550335320585268
MYL6B	2.60277370947093e-06	2.51043797960466e-05	0.0617409941542544	-1.68915061102549	0.055	0.285	0.192982456140351	201	10583	0.393977061440545	0.119402929949076
CD40	2.61543773991337e-06	2.5210945873433e-05	0.0147965400645644	-3.26792892361867	0.01	0.18	0.0555555555555556	201	10583	0.242327276868331	0.036163805626497
ROBO4	2.62260594175023e-06	2.52502227323621e-05	0.0214388895093893	-3.25358647313718	0.02	0.185	0.108108108108108	201	10583	0.404351362397891	0.0421458023886914
CRIP1	2.62274836916307e-06	2.52502227323621e-05	1.90719356041468	0.730369985569541	0.587	0.563	1.04262877442274	201	10583	2.30571020885393	3.74457751379088
KIF1B	2.62534500533617e-06	2.52596388121309e-05	0.075259018661894	-1.77701408963741	0.05	0.281	0.177935943060498	201	10583	0.416312497046087	0.194662214132286
GDI2	2.62869027124513e-06	2.52762417578876e-05	0.475738475434887	-0.760079233890632	0.279	0.567	0.492063492063492	201	10583	1.37168315186068	0.939032332547463
LPXN	2.63953335860762e-06	2.53648753660286e-05	0.2164251266668	1.81843770467374	0.149	0.109	1.36697247706422	201	10583	0.2145345906404	0.452396978374335
FLNB	2.69019270147044e-06	2.58357829533217e-05	0.142711932087773	-1.53399661339848	0.104	0.336	0.309523809523809	201	10583	0.811770692977304	0.302423272747162
RBM25	2.71155093233964e-06	2.6024885516662e-05	1.45294046095793	0.567890877424495	0.567	0.606	0.935643564356436	201	10583	1.77096907270845	2.53342585139174
ACE	2.71915802523042e-06	2.60818562641339e-05	0	-144269501.773411	0	0.134	0	201	10583	0.20103550207739	0
MCFD2	2.72239126340409e-06	2.60968292731476e-05	0.133963025975555	-1.25321888346652	0.1	0.374	0.267379679144385	201	10583	0.625721958340215	0.273564271616232
CD244	2.73099990036134e-06	2.61632808134064e-05	0.0640759916679272	3.71664178237527	0.045	0.009	5	201	10583	0.0158980807448544	0.1405785491132
LAMTOR1	2.73448166604197e-06	2.61805649572092e-05	0.378506171294772	-0.796719430784559	0.234	0.544	0.430147058823529	201	10583	1.24273696696051	0.766243193897888
TMEM176A	2.74900431693084e-06	2.63034711036313e-05	0.00908638235279891	-5.41023947782125	0.005	0.208	0.0240384615384615	201	10583	0.592752657806284	0.0256728211822626
ZNF611	2.76994077116156e-06	2.64717666813118e-05	0.117139038730389	1.91876062740519	0.09	0.061	1.47540983606557	201	10583	0.0766535129873298	0.234501655831218
ENTPD1	2.76998558186481e-06	2.64717666813118e-05	0.0342086287345422	-2.51054531780918	0.025	0.252	0.0992063492063492	201	10583	0.527276646126752	0.0872316960634223
CTD-3252C9.4	2.77912424185627e-06	2.65428475632858e-05	0.421847878816278	1.41696869238155	0.224	0.2	1.12	201	10583	0.484852243699814	1.03756896060442
ABT1	2.78597854172336e-06	2.65920373835686e-05	0.264014586508986	1.23176624373373	0.184	0.177	1.03954802259887	201	10583	0.232340058238055	0.538787585706613
H1F0	2.79565547020454e-06	2.666809246211e-05	0.0406064890859648	-2.32839027995086	0.03	0.242	0.12396694214876	201	10583	0.401470129506077	0.094466184426656
PLXNB2	2.81032128006139e-06	2.67916150865229e-05	0.0410153451384181	-2.15161462600105	0.025	0.252	0.0992063492063492	201	10583	0.388934791323336	0.121253707903815
CPNE2	2.82186819055921e-06	2.68852716617015e-05	0.014094819250928	-2.80863867435898	0.015	0.187	0.0802139037433155	201	10583	0.243640818096363	0.0274784050812552
SLC16A7	2.82527476849705e-06	2.69013044766107e-05	0.272784738190556	1.31277534208766	0.174	0.162	1.07407407407407	201	10583	0.246265582683484	0.620130228658602
TJP2	2.83587781694365e-06	2.6985798299526e-05	0.00724841553457423	-3.20638470666144	0.01	0.165	0.0606060606060606	201	10583	0.196422018316486	0.0106250375650656
CHMP3	2.97449902515576e-06	2.82876488644611e-05	0.228421983617118	-0.991849783861907	0.144	0.463	0.311015118790497	201	10583	0.906453289815977	0.523192253532804
SGCD	2.9791187444682e-06	2.83143283350613e-05	0	-144269501.873422	0	0.127	0	201	10583	0.180553472847694	0
SPTY2D1	2.99268250646664e-06	2.84259301253307e-05	0.344267753924014	1.08003992106945	0.224	0.243	0.921810699588477	201	10583	0.375432403793951	0.706557235106284
TDRD15	3.03221045547508e-06	NA	0.0173623262712872	8.49925877333927	0.015	0	Inf	201	10583	0.000901395350176022	0.0341467598402213
GSAP	3.07208661254593e-06	2.91623988293137e-05	0.160889584737564	2.01482688680874	0.114	0.077	1.48051948051948	201	10583	0.15004231560111	0.352135249757774
GBP4	3.07861285787325e-06	2.9206584960468e-05	0.326083519241562	1.5541418114628	0.199	0.139	1.43165467625899	201	10583	0.265708133535054	0.695955335652305
PLIN3	3.09730334560363e-06	2.93660486096539e-05	0.133123478531584	-1.47095102372507	0.09	0.336	0.267857142857143	201	10583	0.590350821562216	0.299699399582622
SHROOM4	3.11403086559955e-06	2.95067186937138e-05	0	-144269501.636284	0	0.117	0	201	10583	0.151249164300576	0
BACE1	3.13905988222883e-06	2.9710282003365e-05	0.0334466418958603	-2.20061589535358	0.03	0.222	0.135135135135135	201	10583	0.288486062010017	0.0638105314871812
SIRPA	3.139321736739e-06	2.9710282003365e-05	0.0192901480052459	-2.96990441016736	0.015	0.211	0.0710900473933649	201	10583	0.330972428548896	0.0412716143751721
NTAN1	3.16006238181137e-06	2.98884445639686e-05	0.100409401946955	-1.41722158143385	0.075	0.336	0.223214285714286	201	10583	0.521565770877981	0.213144274134948
MAP2K7	3.16863505418576e-06	2.99398628647106e-05	0.216431700256959	1.37131059364943	0.144	0.146	0.986301369863014	201	10583	0.212383978036363	0.445451315381951
ATF3	3.16933573321171e-06	2.99398628647106e-05	0.239331000949729	-1.63489205293193	0.129	0.429	0.300699300699301	201	10583	1.87262199778058	0.692732162040114
PGAM1	3.17219191574968e-06	2.99487156909797e-05	0.451363104279061	-0.972082107910198	0.264	0.511	0.516634050880626	201	10583	1.40963808957809	1.02718132258552
SHFM1	3.22538722589536e-06	3.04292853282336e-05	0.530773460524642	-0.696535533191321	0.299	0.59	0.506779661016949	201	10583	1.60542523031923	1.08100123444112
PCGF2	3.22699392658123e-06	3.04292853282336e-05	0.015159645886119	-2.49314201430896	0.015	0.199	0.0753768844221105	201	10583	0.247512451081961	0.0288994252661257
RAB5C	3.23840045789727e-06	3.05184043151841e-05	0.337998442341566	-0.860298516917255	0.229	0.504	0.454365079365079	201	10583	1.09406366506145	0.633511394954484
EVI2A	3.27706161477713e-06	3.08641059506409e-05	0.291941494681912	1.90175615190077	0.169	0.108	1.56481481481481	201	10583	0.238942155565199	0.678072114321646
LRP11	3.27951446448523e-06	3.08685782465358e-05	0	-144269501.305505	0	0.119	0	201	10583	0.130406647384231	0
SDC3	3.30959054205733e-06	3.11328933088286e-05	0.00807141550382684	-4.35989889088067	0.005	0.176	0.0284090909090909	201	10583	0.303832350813403	0.0200603190387934
GNAI2	3.31875700469388e-06	3.12003143465377e-05	1.48328796837973	-0.512250223519489	0.557	0.754	0.738726790450928	201	10583	3.60771542984387	2.64722615937866
ANGPTL4	3.32103264290026e-06	3.1202911152981e-05	0.0166313237209004	-3.8267364538444	0.015	0.208	0.0721153846153846	201	10583	0.549942703588291	0.0426477474373543
PDIA5	3.33322067996256e-06	3.12975781374785e-05	0.0151426771733245	-2.73661760881422	0.015	0.185	0.0810810810810811	201	10583	0.208691839876433	0.0335688015617241
ANAPC11	3.33511934144731e-06	3.12975781374785e-05	0.431099074716269	-0.809663952835054	0.264	0.541	0.487985212569316	201	10583	1.35297955105208	0.818853089386938
C1orf198	3.34688712046688e-06	3.13891348569748e-05	0	-144269501.321887	0	0.119	0	201	10583	0.137109855116764	0
CTA-292E10.6	3.38996471926676e-06	3.17740476930192e-05	0.0830044174920439	2.48871995314757	0.065	0.029	2.24137931034483	201	10583	0.0407179207704836	0.171603655959628
BOD1	3.40375232026798e-06	3.18841288776123e-05	0.0372132553899178	-2.08005500429675	0.03	0.236	0.127118644067797	201	10583	0.298638172917697	0.0825620352426479
TRGC2	3.41019572262708e-06	3.19253236036702e-05	0.209567792757914	4.33199075720729	0.144	0.013	11.0769230769231	201	10583	0.0595611116409054	0.454075681962699
RSBN1L	3.41362904542415e-06	3.19322841810431e-05	0.508765228749815	0.897619407264007	0.294	0.351	0.837606837606838	201	10583	0.643906512267105	1.02837399117463
GLT8D2	3.41503154544156e-06	3.19322841810431e-05	0	-144269501.920442	0	0.138	0	201	10583	0.220097543028445	0
MFSD6	3.42154906225367e-06	3.19740686619945e-05	0.214095180372462	1.51658933561157	0.149	0.12	1.24166666666667	201	10583	0.173617891171201	0.438694216418233
YWHAG	3.44453791987587e-06	3.2169634217584e-05	0.231864983391932	-1.01422396668718	0.154	0.442	0.34841628959276	201	10583	0.87757219679482	0.509728321407362
CCDC84	3.44848723064846e-06	3.21872558142942e-05	0.200154715639003	1.51710952204382	0.139	0.122	1.13934426229508	201	10583	0.188626664614481	0.413203777058767
ITK	3.52289523235392e-06	3.28621057956457e-05	0.382144938211008	3.57991005907917	0.244	0.043	5.67441860465116	201	10583	0.21742804610553	0.7655895768101
CDC42EP2	3.52576719128076e-06	3.28692489767787e-05	0	-144269501.4488	0	0.12	0	201	10583	0.141572575836778	0
ANO9	3.54228505223175e-06	3.30035227015694e-05	0.0682342213292984	5.18919353326684	0.045	0.004	11.25	201	10583	0.0133206240532875	0.158837563800444
PPP2R2B	3.55403790713714e-06	3.30932670517793e-05	0.0867991358641473	3.2252337474965	0.065	0.017	3.82352941176471	201	10583	0.0354313643553028	0.209698219706277
RAB11FIP4	3.5593975957125e-06	3.31234101840723e-05	0.113829165141438	3.83649652221749	0.075	0.014	5.35714285714286	201	10583	0.0400337549410528	0.338361055071756
LDB2	3.56705653798396e-06	3.31749012704277e-05	0.0494472069357965	-2.0642011622477	0.04	0.278	0.143884892086331	201	10583	0.57913374473093	0.100688711217506
GAS1	3.59574562614768e-06	3.34218024071833e-05	0.014061058171243	-5.06970834916207	0.01	0.203	0.0492610837438424	201	10583	0.798447837816987	0.0308881785835404
COMMD7	3.60523792317698e-06	3.3490085136369e-05	0.569808165584599	0.840857140720272	0.323	0.346	0.933526011560694	201	10583	0.562877654523789	1.13564630164178
SOX7	3.62678907997975e-06	3.36702381809423e-05	0.00219267184641136	-4.54261209076478	0.005	0.144	0.0347222222222222	201	10583	0.240914133817781	0.00275167660292634
PDLIM5	3.67528827496179e-06	3.41002073835039e-05	0.117436495099859	-1.27906577739696	0.095	0.369	0.257452574525745	201	10583	0.655345481581716	0.24931159075972
ZNF830	3.70368895878324e-06	3.43432976178082e-05	0.180191890940533	1.39977406994801	0.134	0.131	1.02290076335878	201	10583	0.168984273557407	0.359088800691971
SRRM1	3.72009092433114e-06	3.44749043735818e-05	1.18488540542223	0.574442739164855	0.498	0.592	0.841216216216216	201	10583	1.56790052719669	2.27026123800408
SEMA6B	3.7364298360075e-06	3.46057709321858e-05	0.0102774126595429	-3.70707193073966	0.01	0.184	0.0543478260869565	201	10583	0.367123986010387	0.0187361095072166
RP5-1180E21.5	3.74923260168583e-06	3.47037508789497e-05	0.0482561014752552	4.46983227272274	0.035	0.004	8.75	201	10583	0.0104164520133054	0.104296979025697
HEBP1	3.77614805875436e-06	3.49321675192179e-05	0.0663445406776735	-1.70487238141321	0.05	0.286	0.174825174825175	201	10583	0.392863479486289	0.135619167438404
CLIC2	3.79645354230578e-06	3.50992025955119e-05	0.00903026816484664	-4.01432321462992	0.005	0.16	0.03125	201	10583	0.206565835640887	0.0253321551034274
RPL13	3.82021927927684e-06	3.52980118841885e-05	41.0582061621756	0.307668768988876	0.985	0.983	1.00203458799593	201	10583	41.5773906297052	51.0064058914836
PLOD3	3.82459508952711e-06	3.53175331166628e-05	0.0516394627647301	-1.951215715634	0.035	0.242	0.144628099173554	201	10583	0.323137436112542	0.129504214198404
ASXL2	3.83126377650059e-06	3.535819189596e-05	0.226959542701434	1.19595774005886	0.139	0.187	0.74331550802139	201	10583	0.249055590339994	0.538059574789483
DHX36	3.83399483131485e-06	3.5362484242021e-05	0.695543757654987	0.71005018107913	0.353	0.457	0.772428884026258	201	10583	0.939196878936754	1.4168713822743
INPP5B	3.84428026412178e-06	3.5436407443523e-05	0.157179517873328	1.68775149983794	0.114	0.088	1.29545454545455	201	10583	0.123314540158339	0.318289591515083
PTGR1	3.88467385995578e-06	3.57702836162649e-05	0.0227568483840286	-2.4815945111485	0.02	0.201	0.099502487562189	201	10583	0.236597849087809	0.0446459857502014
HES1	3.88508462960202e-06	3.57702836162649e-05	0.0506556584489255	-2.92495161278651	0.04	0.245	0.163265306122449	201	10583	0.732934625303826	0.105084262788811
LARP7	3.91020095361113e-06	3.59803042936647e-05	0.444006308321415	0.898926941658637	0.249	0.323	0.770897832817337	201	10583	0.542111294467703	0.952857555129527
VAMP3	3.93755209675789e-06	3.61950656082745e-05	0.131766833983034	-1.15453058332082	0.104	0.39	0.266666666666667	201	10583	0.65449330137496	0.25682589269495
OBFC1	3.93839996534495e-06	3.61950656082745e-05	0.215109007161934	1.41314798970073	0.144	0.127	1.13385826771654	201	10583	0.145836284543364	0.451559953258247
FAT1	3.94049829991403e-06	3.61950656082745e-05	0.0219214208058316	-2.74390448405877	0.02	0.198	0.101010101010101	201	10583	0.362785193434486	0.0438617218960652
CCDC91	3.95642635018566e-06	3.63199938947043e-05	0.219001808862871	1.39003499510033	0.144	0.139	1.03597122302158	201	10583	0.19920762531952	0.472338620479594
JMY	3.97567156023239e-06	3.64752089176876e-05	0.229880937736643	1.37923712716342	0.149	0.15	0.993333333333333	201	10583	0.215311263756537	0.495222650556684
FBXO34	4.00294334341291e-06	3.67038389055827e-05	0.229013804939933	1.38339665105818	0.159	0.141	1.12765957446809	201	10583	0.190874694707739	0.457802962411029
FAM129A	4.02617123295809e-06	3.68951428429501e-05	0.601759634859203	0.948765431546277	0.323	0.333	0.96996996996997	201	10583	0.73048441366235	1.25917478896671
RHBDF1	4.05632280033015e-06	3.7149632407249e-05	0	-144269501.26788	0	0.116	0	201	10583	0.126383192036142	0
PRR5L	4.07551382326138e-06	3.73035007189543e-05	0.160146126807458	1.70196885450148	0.109	0.084	1.29761904761905	201	10583	0.10923710827519	0.345343023538786
TMED3	4.14275216112399e-06	3.78967117388634e-05	0.0871506710923744	-1.7300538873283	0.065	0.276	0.235507246376812	201	10583	0.461518595875547	0.183961978491254
RPN1	4.19860475221099e-06	3.83851351862945e-05	0.191238640601112	-1.05341093164707	0.139	0.417	0.333333333333333	201	10583	0.760425653060539	0.391808620258074
MGAT4A	4.20718423417862e-06	3.84410522005805e-05	0.593620409279494	1.10134334081229	0.294	0.279	1.05376344086022	201	10583	0.623713677194958	1.31098558492755
PCNX	4.23017849891204e-06	3.86285346132366e-05	0.260131801492091	1.2388345441595	0.169	0.195	0.866666666666667	201	10583	0.329766031183407	0.560755863970405
SNHG12	4.25943999219648e-06	3.88729944550984e-05	0.180688880492417	1.6289382440469	0.114	0.103	1.10679611650485	201	10583	0.164918629688255	0.449864135890545
MSN	4.26902987644773e-06	3.89216875292961e-05	2.10070691004659	0.539932713808513	0.667	0.632	1.05537974683544	201	10583	2.15402437360963	3.39241859717625
TRIM52	4.26976349161572e-06	3.89216875292961e-05	0.164822289378174	1.64511649902953	0.124	0.099	1.25252525252525	201	10583	0.159598422085783	0.32121488435765
COL5A3	4.27380652244409e-06	3.89357995267148e-05	0.0203149993644727	-4.1560647969525	0.015	0.169	0.0887573964497041	201	10583	0.505837878223512	0.0440933229491809
HMOX1	4.30435771420747e-06	3.91912523266755e-05	0.132015390872561	-3.36319575132731	0.085	0.302	0.281456953642384	201	10583	2.69020733182826	0.34031793879221
CRYAB	4.31489847369052e-06	3.92576725283365e-05	0.00855190486552937	-4.94257475918169	0.005	0.179	0.0279329608938548	201	10583	0.421164362868132	0.0225768668945804
ID4	4.31789875735481e-06	3.92576725283365e-05	0	-144269503.345595	0	0.173	0	201	10583	0.566373658156582	0
IL12RB1	4.31919926510021e-06	3.92576725283365e-05	0.0921678520810363	3.06565852335764	0.07	0.021	3.33333333333333	201	10583	0.0427765198957806	0.188446467362714
SAMSN1	4.34947343904866e-06	3.95098268275864e-05	1.15533430086742	1.75667548589414	0.478	0.195	2.45128205128205	201	10583	0.948418089118776	2.18334396421928
MMP16	4.3796386482808e-06	3.97606985137116e-05	0.00843145955586677	-4.05292679369341	0.005	0.144	0.0347222222222222	201	10583	0.185608087443077	0.0219233387621331
LRP6	4.44473117249936e-06	4.03281829523401e-05	0.00981817284658959	-3.1761727325613	0.01	0.174	0.0574712643678161	201	10583	0.222139068057412	0.0206055977022585
GGH	4.45321599026431e-06	4.03816901476263e-05	0.00759331424085019	-3.44316160035147	0.01	0.139	0.0719424460431655	201	10583	0.176626395289861	0.0113844093698342
LXN	4.46453858201618e-06	4.04608531422442e-05	0.00721934329803164	-4.21735409681938	0.005	0.14	0.0357142857142857	201	10583	0.19616109390747	0.0161470941359472
SLTM	4.52174020373594e-06	4.09554716305879e-05	0.6711885872198	0.745494651004333	0.358	0.415	0.862650602409639	201	10583	0.835914105279517	1.26109052278128
SIPA1L2	4.56952316702156e-06	4.1364256696368e-05	0	-144269501.708728	0	0.137	0	201	10583	0.211568673035943	0
OSMR	4.61016406072863e-06	4.17079538154962e-05	0.00478919264710687	-3.9242594571477	0.005	0.147	0.0340136054421769	201	10583	0.171610122421914	0.0080226783411473
ERMN	4.68775094030332e-06	4.2385307748768e-05	0.0595046163112183	3.74434708435867	0.04	0.01	4	201	10583	0.0211628024651694	0.13700927008191
MVB12A	4.73633673718914e-06	4.27998095660531e-05	0.0570084397848731	-1.68877385390218	0.05	0.276	0.181159420289855	201	10583	0.366945858943744	0.111019370626283
ST13	4.75300934009661e-06	4.29256156027475e-05	0.483624492014027	-0.663999029567454	0.279	0.599	0.465776293823038	201	10583	1.54937451834281	0.948953495565413
FUT7	4.76168024560265e-06	4.29790525811885e-05	0.0580161122204448	4.67924339697604	0.04	0.004	10	201	10583	0.00922458100311644	0.135022867089585
NEMF	4.77810254763583e-06	4.31023516522571e-05	0.398611089968404	0.956370598335223	0.239	0.287	0.832752613240418	201	10583	0.462175812224899	0.843609556296077
YWHAH	4.78981953958861e-06	4.31830870796186e-05	0.328277018993097	-0.927466840809828	0.214	0.482	0.443983402489627	201	10583	1.20126475399155	0.654603644976092
PPM1B	4.79757083681023e-06	4.3227996812506e-05	0.286794203421313	1.14440482149218	0.179	0.217	0.824884792626728	201	10583	0.341915141783309	0.647532126097298
PRTFDC1	4.84396627420218e-06	4.36208526688974e-05	0	-144269501.421836	0	0.113	0	201	10583	0.125362298906402	0
SFRP4	4.84876026590271e-06	4.36388423931244e-05	0.0616304538158481	-5.33331788771631	0.045	0.237	0.189873417721519	201	10583	4.24246673163017	0.136505603330244
KANSL1	4.91964070671645e-06	4.42512466103844e-05	0.448030807910025	0.967840886942861	0.269	0.31	0.867741935483871	201	10583	0.542948131480047	0.885117365716759
PTGIS	4.92528099407418e-06	4.42764603649318e-05	0.024043256762484	-2.89552964927601	0.02	0.208	0.0961538461538462	201	10583	0.418621260473062	0.0488795524464598
ZNF358	4.94690550408653e-06	4.44452546325701e-05	0.0428903693722822	-2.06786536862692	0.03	0.24	0.125	201	10583	0.317080166073809	0.102105875970176
SNX20	5.04586819538525e-06	4.53082963505076e-05	0.123437251364158	2.79178511268966	0.085	0.029	2.93103448275862	201	10583	0.0565754887451337	0.298642059676983
FBXO17	5.07634169243958e-06	4.55557150386498e-05	0	-144269501.475412	0	0.12	0	201	10583	0.154585570705741	0
SLC25A36	5.08740324898935e-06	4.56287443124872e-05	0.479954198418685	0.879472406296906	0.269	0.338	0.79585798816568	201	10583	0.566956384263224	1.00091141488739
NECAP1	5.1301083227558e-06	4.59853362923188e-05	0.206489266108667	1.39899932194975	0.144	0.139	1.03597122302158	201	10583	0.206623896758291	0.408624350532308
TSPYL2	5.18864268391089e-06	4.64833282004095e-05	0.383851892186109	1.51788187202329	0.194	0.185	1.04864864864865	201	10583	0.452774098660601	1.05756418010492
MALAT1	5.21173582146941e-06	4.66634246872356e-05	247.689140605583	0.440569581591187	1	0.984	1.01626016260163	201	10583	244.575061404534	328.848042029497
IFT43	5.24324333302803e-06	4.69186097793781e-05	0.0224266032320739	-2.66328123991898	0.015	0.186	0.0806451612903226	201	10583	0.220006478015204	0.0514280867394194
TRAM1	5.27137947302187e-06	4.71433513214782e-05	0.493202066734785	-0.687858198338972	0.289	0.595	0.485714285714286	201	10583	1.50005754221189	0.98538167868754
IGF1	5.32689987578204e-06	4.76125999206498e-05	0.00958259349700219	-6.49261361037004	0.005	0.217	0.0230414746543779	201	10583	1.1760183247439	0.0288560154798243
ARL14EP	5.36761095925933e-06	4.79255642371967e-05	0.285538791464827	1.18132561348171	0.184	0.207	0.888888888888889	201	10583	0.312410593435516	0.616513722842478
CXCL16	5.36805627877867e-06	4.79255642371967e-05	0.0318613471932299	-3.48991621956551	0.025	0.262	0.0954198473282443	201	10583	0.867576576795668	0.0681321472943082
MED30	5.37368281448199e-06	4.79483670684997e-05	0.359618522795954	1.02627834870766	0.229	0.261	0.877394636015326	201	10583	0.412753305778516	0.724351569107022
LSP1	5.45627725194098e-06	4.86575215964519e-05	0.903117022509654	0.996934063204534	0.398	0.356	1.11797752808989	201	10583	1.0127175705715	1.84342824662589
GBAS	5.52797247928698e-06	4.92687255920918e-05	0.0849423074391222	-1.44149562262286	0.065	0.32	0.203125	201	10583	0.466314062241776	0.178873455418428
CNTNAP3B	5.55849547209733e-06	4.95124887771409e-05	0	-144269502.074573	0	0.136	0	201	10583	0.251713798496516	0
VPS13C	5.64493274703231e-06	5.02537481176191e-05	0.647770268218913	0.820899917434665	0.338	0.41	0.824390243902439	201	10583	0.838790743007334	1.28520708631932
TSPO	5.6955950843683e-06	5.06758591143966e-05	1.54486647938289	-0.531568870825037	0.557	0.745	0.747651006711409	201	10583	3.67956038511221	2.74858614221874
TNFAIP2	5.84110263350985e-06	5.19408818795184e-05	0.0672868629535535	-2.12363506004274	0.05	0.333	0.15015015015015	201	10583	0.911628880114917	0.152603799968579
HIST1H2BN	5.85551762596241e-06	5.20394123409849e-05	0.0659157745226233	3.29232157727221	0.04	0.012	3.33333333333333	201	10583	0.0213538904651851	0.191438351828053
SAMD4A	5.86555253237715e-06	5.20710956178048e-05	0.00719256212094455	-3.89175416720925	0.005	0.143	0.034965034965035	201	10583	0.159705852995813	0.0160345074751736
FXYD6	5.8657558692875e-06	5.20710956178048e-05	0.0129378872716859	-3.12157015764372	0.01	0.197	0.050761421319797	201	10583	0.34386659488226	0.0318218350387058
PDGFRL	5.89889311851686e-06	5.23354894869666e-05	0.00465798369446957	-5.74245414409519	0.005	0.191	0.0261780104712042	201	10583	0.677338348787359	0.00768593777536846
ERRFI1	5.91561203840756e-06	5.24540008360161e-05	0.0232903789194092	-3.2004335693154	0.015	0.173	0.0867052023121387	201	10583	0.289967815805268	0.0855285673696468
ITSN2	5.96465575953764e-06	5.28588403085431e-05	0.440507483134627	1.0294843441888	0.249	0.285	0.873684210526316	201	10583	0.520101087890323	0.942291580937638
ACVR1	6.02103261207595e-06	5.33281696617805e-05	0.00978670823509642	-3.06343873091082	0.01	0.17	0.0588235294117647	201	10583	0.192482482337759	0.0204630663234849
FAM60A	6.10169527936579e-06	5.40119435790032e-05	0.29864959325956	1.20903500163917	0.189	0.178	1.06179775280899	201	10583	0.261943928228039	0.626786046991353
AAMDC	6.16325451727624e-06	5.45259353722295e-05	0.0619112008469158	-1.61371295540535	0.05	0.285	0.175438596491228	201	10583	0.405350047400232	0.135329996887382
CDK11A	6.24815526467784e-06	5.52457286462109e-05	0.19944792706669	1.45571744903909	0.139	0.126	1.1031746031746	201	10583	0.198729322048588	0.412817133160486
NLRC5	6.29777750679534e-06	5.56394255490607e-05	0.160611463219558	1.56453524630778	0.114	0.104	1.09615384615385	201	10583	0.168717156225846	0.344836131449485
PRDX6	6.29981192779637e-06	5.56394255490607e-05	0.450476084780993	-0.768450046357137	0.259	0.554	0.467509025270758	201	10583	1.43247736413444	0.98772301185691
ATP2A3	6.31897100626601e-06	5.57770709976172e-05	0.309578612981583	2.09061417135357	0.199	0.092	2.16304347826087	201	10583	0.247918169435834	0.638324315909645
TNFAIP6	6.50912570674656e-06	5.74016107969592e-05	0.0206337456144927	-4.18186629872294	0.015	0.154	0.0974025974025974	201	10583	0.450739266364936	0.0461825602631342
RASA3	6.51323080980839e-06	5.74016107969592e-05	0.284609100959316	1.24403078702836	0.174	0.17	1.02352941176471	201	10583	0.253771416625329	0.592860773101288
OTUD5	6.51404925806835e-06	5.74016107969592e-05	0.300120381129753	1.12537061676117	0.204	0.206	0.990291262135922	201	10583	0.285700480312729	0.569326514357176
DSCR9	6.62051504228898e-06	NA	0.0167652149738451	6.36705679604826	0.01	0.001	10	201	10583	0.00169400224753258	0.0583764116852066
CHID1	6.62443680898626e-06	5.834140002316e-05	0.0699717411030774	-1.68606400692232	0.05	0.277	0.180505415162455	201	10583	0.392727882340698	0.160153919514932
RPL26	6.68213696988927e-06	5.88163731258274e-05	19.0345294178675	0.315988544515883	0.975	0.945	1.03174603174603	201	10583	19.5021946071545	24.1000515586517
HERC1	6.69653800785155e-06	5.89088567168062e-05	0.374719172737291	0.988209281919507	0.219	0.269	0.814126394052045	201	10583	0.443694549635018	0.884424491991184
FBXL7	6.70019355839619e-06	5.89088567168062e-05	0	-144269501.228657	0	0.112	0	201	10583	0.123269979346809	0
ATF7IP2	6.76891675991368e-06	5.94738223809239e-05	0.258456629083076	1.99695027267239	0.154	0.096	1.60416666666667	201	10583	0.226072003907049	0.580685516203879
C1orf54	6.77207371337317e-06	5.94738223809239e-05	0.0229991683112818	-2.6887170710507	0.015	0.208	0.0721153846153846	201	10583	0.333373468148686	0.0579168537209404
RHOA	6.78214702895585e-06	5.9528788826707e-05	1.54074943679207	-0.452612087181287	0.567	0.757	0.749009247027741	201	10583	3.36164957231236	2.68618088253805
BAD	6.99391801540284e-06	6.1353054833264e-05	0.121935799857295	-1.23753450561467	0.09	0.355	0.253521126760563	201	10583	0.568137679290628	0.255066616021172
SOD1	6.99937083990988e-06	6.13663940042886e-05	0.611312499100366	-0.654423186133205	0.328	0.618	0.530744336569579	201	10583	1.82160968345517	1.23948411615046
CLEC11A	7.03375625425676e-06	6.16332398113032e-05	0.0776011715654505	-2.28063796029527	0.06	0.252	0.238095238095238	201	10583	0.693345334668819	0.167219859030313
MYO1G	7.0893615414402e-06	6.20856207720066e-05	0.396145244313847	1.76813311613749	0.244	0.135	1.80740740740741	201	10583	0.359096487869545	0.806465007069016
RPL30	7.13236114597014e-06	6.24271609893494e-05	23.7893971339307	0.331500833924894	0.975	0.951	1.02523659305994	201	10583	24.6956299888341	30.5459347897984
OGN	7.16339576884497e-06	6.26636515519028e-05	0	-144269504.088375	0	0.19	0	201	10583	0.951523732158503	0
TTC22	7.23204042467382e-06	NA	0.0313440206788766	5.1847676240245	0.025	0.002	12.5	201	10583	0.00454296923156955	0.0615411072078332
ACVR2A	7.26039980568157e-06	6.34766383011017e-05	0.139423475268985	1.7231923803933	0.085	0.081	1.04938271604938	201	10583	0.108605165166273	0.345047335775228
SLC37A1	7.27028310047705e-06	6.35274569238773e-05	0.104644832037975	2.05210945856975	0.075	0.048	1.5625	201	10583	0.0627809777485953	0.233093799771834
ACKR3	7.28660318895945e-06	6.36344316546733e-05	0.0377299556564474	-3.12003233366241	0.03	0.231	0.12987012987013	201	10583	0.729967170317578	0.106315112595133
CCDC50	7.33078563143575e-06	6.39844745884711e-05	0.307921081468137	-0.922412104385106	0.204	0.491	0.415478615071283	201	10583	1.19465030566873	0.596658764327955
PHLDB2	7.3358187283817e-06	6.39926143516629e-05	0.035069939757179	-1.92755439761163	0.03	0.25	0.12	201	10583	0.41877645461404	0.0863527248767682
CASKIN2	7.34382808606065e-06	6.40266933581354e-05	0	-144269501.411517	0	0.114	0	201	10583	0.149583154096408	0
CEACAM21	7.38078043813314e-06	6.43129310538837e-05	0.0623198486997567	3.00179847652034	0.04	0.015	2.66666666666667	201	10583	0.0217036385348672	0.151219513720426
RAB21	7.43997850826719e-06	6.47626532912708e-05	0.585816582344519	0.812853696470131	0.328	0.375	0.874666666666667	201	10583	0.683515326198855	1.11716143016073
ARNTL	7.44069187179601e-06	6.47626532912708e-05	0.148297325174845	1.61472687733784	0.109	0.091	1.1978021978022	201	10583	0.120810025905994	0.313404921037466
ZNF44	7.47389077459389e-06	6.50153508519021e-05	0.140496709891978	1.76694074065571	0.095	0.074	1.28378378378378	201	10583	0.102863106463012	0.327987211106956
BCAM	7.5401792283714e-06	6.5555452388838e-05	0.0122423685976689	-3.11666415763023	0.01	0.221	0.0452488687782805	201	10583	0.578726323666809	0.0239033748191453
CEP170	7.60144469527882e-06	6.60513061884862e-05	0.0971420860610448	-1.29496071838781	0.075	0.348	0.21551724137931	201	10583	0.586642966432153	0.202445174972669
TMEM9	7.64282191718164e-06	6.63738891705824e-05	0.0176942948809566	-2.38218267848299	0.02	0.2	0.1	201	10583	0.252983627183091	0.0314161588632304
RAB23	7.69936423723195e-06	6.68277409823369e-05	0	-144269501.459247	0	0.105	0	201	10583	0.124266656877564	0
HOXD8	7.70478542137666e-06	6.68376216153441e-05	0.00911438158315492	-3.08764255044044	0.01	0.162	0.0617283950617284	201	10583	0.188448818572792	0.0148963489660462
CCL2	7.733063568556e-06	6.70456611393805e-05	0.156856231376266	-2.62677665157951	0.1	0.327	0.305810397553517	201	10583	2.83154671773796	0.404883558060723
LTBP4	7.75321168261763e-06	6.71592326962525e-05	0.0596395261407749	-2.74646171722258	0.04	0.281	0.142348754448399	201	10583	0.899718509302373	0.162162302008984
C4orf48	7.75900920190927e-06	6.71592326962525e-05	0.173720062346627	-1.2213313246227	0.124	0.379	0.327176781002639	201	10583	0.894231511152063	0.357583040797618
CHST15	7.75907321231214e-06	6.71592326962525e-05	0.00387037366083276	-4.12755403805067	0.005	0.156	0.0320512820512821	201	10583	0.257172943935426	0.00583944109977663
C11orf96	7.83214764699432e-06	6.77541553098633e-05	0.052573082520541	-2.65840450703364	0.03	0.321	0.0934579439252336	201	10583	2.4356445206445	0.231168695372323
DOLK	7.91949686737508e-06	6.84718382893382e-05	0	-144269501.164038	0	0.11	0	201	10583	0.108532080772481	0
EPHB2	7.94312265359626e-06	6.86380798073218e-05	0	-144269501.566635	0	0.118	0	201	10583	0.157594918134152	0
JAM2	8.01668996067316e-06	6.92354529752437e-05	0.0112068686569891	-3.73568129464834	0.01	0.184	0.0543478260869565	201	10583	0.359780468310644	0.0218431089923527
RP11-104L21.3	8.02187450948166e-06	NA	0.0244098097023031	5.25219707203745	0.02	0.001	20	201	10583	0.00337519991596151	0.0482107071079698
TNFRSF25	8.10391831532239e-06	6.99500825381201e-05	0.17983670063184	2.04693730927373	0.109	0.082	1.32926829268293	201	10583	0.190147846001768	0.468984328650399
ANK2	8.15290968245677e-06	7.03340566635823e-05	0.0139371862579891	-4.35128261654853	0.01	0.192	0.0520833333333333	201	10583	0.521785620974905	0.0343821402108944
STK3	8.21335228632524e-06	7.08023514513243e-05	0.00406002457495513	-3.74125618142133	0.005	0.146	0.0342465753424658	201	10583	0.166906596069765	0.0062579574469066
ARMCX1	8.21626672294939e-06	7.08023514513243e-05	0.00676467680279891	-3.86758562564754	0.005	0.151	0.033112582781457	201	10583	0.204001362871376	0.0143145911235214
LGR4	8.33590702419288e-06	7.17936893043897e-05	0	-144269501.95295	0	0.122	0	201	10583	0.191350538825219	0
RP5-1024G6.7	8.37230560400693e-06	NA	0.026983797083882	4.55217390959938	0.025	0.003	8.33333333333333	201	10583	0.00393591823319025	0.0498143402593995
FRMD4B	8.48283873672183e-06	7.30188534612691e-05	0.0500830786930697	-1.87663009081342	0.035	0.29	0.120689655172414	201	10583	0.644519190943416	0.118704903272749
RP11-14N7.2	8.50966412785423e-06	7.32093816864901e-05	0.0104832543777871	-3.40841357455812	0.01	0.148	0.0675675675675676	201	10583	0.20208792185702	0.0202723092782104
ATG2A	8.51683556963791e-06	7.32307084847213e-05	0.148844141086407	1.60013134326155	0.1	0.101	0.99009900990099	201	10583	0.162178082286504	0.373762063924301
MATN2	8.61745444023662e-06	7.40550627722096e-05	0.0207508728516774	-3.14650617499719	0.015	0.185	0.0810810810810811	201	10583	0.323210133352019	0.0461723128438071
SLC25A6	8.62754662829183e-06	7.41009866159176e-05	1.37740045119025	-0.461189636486297	0.552	0.757	0.729194187582563	201	10583	3.33597156565391	2.41074731933829
PKN3	8.83111592147418e-06	7.58076980585952e-05	0	-144269501.248086	0	0.108	0	201	10583	0.129988473247902	0
MFAP5	9.09061030677913e-06	7.79923388936752e-05	0.051237995024654	-4.73527316723199	0.035	0.225	0.155555555555556	201	10583	2.41331832575099	0.127352878325994
FGL2	9.21518460281559e-06	7.9017676325022e-05	0.134883034197927	-2.29250792213172	0.09	0.348	0.258620689655172	201	10583	1.70107118673747	0.338580828853956
JAKMIP2	9.24998136432752e-06	7.92724926807772e-05	0.120224015346645	2.96488432008869	0.075	0.022	3.40909090909091	201	10583	0.046408089147123	0.310782180948497
HIVEP3	9.27173500142253e-06	7.94153108848518e-05	0.147523197001227	1.81891517092154	0.095	0.067	1.41791044776119	201	10583	0.0919149917934989	0.359898876796272
SLC35E1	9.3777409060082e-06	8.02792235760636e-05	0.349967798648269	1.055798575403	0.219	0.23	0.952173913043478	201	10583	0.338080219926829	0.710805491253307
LRRK1	9.38463751719909e-06	8.02942177047198e-05	0	-144269501.108006	0	0.111	0	201	10583	0.130981519999714	0
NDST1	9.43077526386234e-06	8.0644755489225e-05	0	-144269501.178494	0	0.108	0	201	10583	0.112266766917203	0
YTHDC1	9.45292012659635e-06	8.07898529549083e-05	0.571187625743689	0.829725242756335	0.328	0.359	0.913649025069638	201	10583	0.669842259213173	1.09814766447204
CYP1B1	9.49105476850828e-06	8.10713742295239e-05	0.0238247410815096	-4.35635011909541	0.02	0.226	0.0884955752212389	201	10583	1.05169369391178	0.0801544106296622
TMEM219	9.50294737794029e-06	8.11285540372736e-05	0.301639675742551	-0.838174737229114	0.199	0.508	0.391732283464567	201	10583	1.07534235739076	0.614781381296297
CASP10	9.51716699443715e-06	8.12055265802002e-05	0.212294604364144	1.4936297538673	0.139	0.114	1.21929824561404	201	10583	0.168147945416816	0.470671196411547
ZNF683	9.52847760096004e-06	8.12576073445806e-05	0.0913800386098189	5.80028890255828	0.06	0.003	20	201	10583	0.0138111037593035	0.219380971089898
CTD-2035E11.3	9.59265684244651e-06	8.17345950169854e-05	0.0693925591146325	3.11094516162819	0.05	0.018	2.77777777777778	201	10583	0.0372524531673726	0.159299741696835
TCAF1	9.59488517692665e-06	8.17345950169854e-05	0.0541555777467826	-1.77158133350511	0.04	0.259	0.154440154440154	201	10583	0.360420603735627	0.118418407053056
DDX39B	9.6255958612562e-06	8.19514724554088e-05	0.318501207306535	1.16115115040042	0.214	0.206	1.03883495145631	201	10583	0.332527119238532	0.611988074679974
PIGT	9.6497355280786e-06	8.21121988283504e-05	0.195525079260221	-1.05502453638548	0.134	0.409	0.327628361858191	201	10583	0.791723068404807	0.428769020890982
PRADC1	9.67721936603915e-06	8.23011909680692e-05	0.0140482955667129	-3.03342017070732	0.01	0.161	0.062111801242236	201	10583	0.16615209823114	0.0321420331006308
THBS3	9.71718712699259e-06	8.2596090579437e-05	0.0244892729734096	-2.80444185311147	0.02	0.199	0.100502512562814	201	10583	0.355261262715894	0.0567852389133458
SMARCC2	9.95258531031032e-06	8.45509234364197e-05	0.300050936017136	1.11069851729973	0.194	0.209	0.92822966507177	201	10583	0.301401710362624	0.60439352606812
BCAP29	1.00671645665959e-05	8.54431913728011e-05	0.168932611530673	-1.09976742787138	0.114	0.384	0.296875	201	10583	0.661524476107574	0.357477288414514
NOTCH4	1.00685652271294e-05	8.54431913728011e-05	0	-144269501.925143	0	0.126	0	201	10583	0.229306446488775	0
CPQ	1.00819682692807e-05	8.55104330491273e-05	0.0555567837822608	-1.90966015586109	0.045	0.27	0.166666666666667	201	10583	0.452741057435175	0.112767169512909
LYZ	1.01341732846489e-05	8.5906522694313e-05	0.151043189766215	-3.67471922632191	0.09	0.281	0.320284697508897	201	10583	4.4615365294932	0.399491744687531
HINT1	1.01516775616583e-05	8.60081867683166e-05	3.48643462099612	0.400913082987845	0.786	0.774	1.01550387596899	201	10583	3.92511069690792	5.3291696103426
RSRC2	1.02858457322737e-05	8.7097617199058e-05	0.798510398296527	0.661606132632265	0.398	0.46	0.865217391304348	201	10583	0.960562139166176	1.49550223162096
HTRA3	1.03706372864836e-05	8.77679856251965e-05	0.0269509808386426	-4.44825207485094	0.02	0.21	0.0952380952380952	201	10583	1.01241433360753	0.0571627495394358
OSBPL8	1.03861402204683e-05	8.78515470355712e-05	0.75889064487373	0.672574925304828	0.383	0.461	0.830802603036876	201	10583	0.979115396152609	1.42919929148737
CRABP2	1.04163149278865e-05	8.80590524185251e-05	0.0269484218686191	-4.39341126761297	0.015	0.174	0.0862068965517241	201	10583	0.63105352757487	0.0756202324666669
WDR72	1.04573851990718e-05	NA	0.0156944949975002	8.38791532966954	0.015	0	Inf	201	10583	0.00058403801459493	0.0289501281635248
CASD1	1.06051977491197e-05	8.96073178520642e-05	0.188002362021253	1.37609499980809	0.129	0.132	0.977272727272727	201	10583	0.181644686888575	0.396595239174263
NPAT	1.0660066534538e-05	9.00221852478357e-05	0.185488911848764	1.41142705139987	0.134	0.123	1.08943089430894	201	10583	0.169187018048717	0.398898545298828
DTYMK	1.07256078583828e-05	9.05266826597742e-05	0.0513775476645344	-1.93320743212021	0.04	0.222	0.18018018018018	201	10583	0.348312825011465	0.109246503077916
CD14	1.08063262995407e-05	9.11586639084497e-05	0.0900467573530945	-3.07781417654164	0.065	0.311	0.209003215434084	201	10583	2.33582577427982	0.208900638765806
FAM179A	1.08834448159902e-05	9.17596109121247e-05	0.0483478084537339	4.08925568184318	0.045	0.006	7.5	201	10583	0.0137659473219702	0.0889098976124616
LAMTOR2	1.09060672212128e-05	9.19006938737832e-05	0.228150665116671	-0.965052983042634	0.149	0.437	0.340961098398169	201	10583	0.802831695171018	0.467301048441893
CLNK	1.09259351379039e-05	9.20184262073008e-05	0.0800891239495207	4.36522544742585	0.065	0.005	13	201	10583	0.0134110293209654	0.165495600724544
NDN	1.09490406268102e-05	9.21632837227612e-05	0.0390762178061368	-2.29376036946744	0.03	0.22	0.136363636363636	201	10583	0.367690114650022	0.085668242535116
FAM69B	1.10029348132222e-05	9.2567008460995e-05	0	-144269501.570205	0	0.105	0	201	10583	0.146659812765559	0
COL8A1	1.1076480228389e-05	9.31355336445248e-05	0	-144269502.335363	0	0.125	0	201	10583	0.247367147861433	0
ABCB1	1.10876478014991e-05	9.31792307970892e-05	0.0807572385974262	3.18496527541014	0.065	0.016	4.0625	201	10583	0.0345692522645319	0.175474651467328
MPP7	1.12838168485056e-05	9.47767738093534e-05	0.116010953082778	2.84066051173825	0.08	0.028	2.85714285714286	201	10583	0.0608372905344665	0.247208323930157
P2RY8	1.13325450309513e-05	9.5134856241542e-05	0.150568293596639	3.12278315444692	0.109	0.03	3.63333333333333	201	10583	0.0837057826355991	0.310437187194205
SOGA1	1.13930997891287e-05	9.55917824242703e-05	0.0129574095087459	-3.02068247439885	0.01	0.161	0.062111801242236	201	10583	0.191876296754513	0.0263406292423004
ZNF292	1.15159084296181e-05	9.65702670352606e-05	0.5580192044956	0.873893989695142	0.299	0.356	0.839887640449438	201	10583	0.71546826971922	1.12389058769942
TEK	1.15657276644732e-05	9.69304429438632e-05	0.0200881568562832	-3.19903145476011	0.02	0.195	0.102564102564103	201	10583	0.449458401757407	0.0459224468235447
BTN3A2	1.1571281251084e-05	9.69304429438632e-05	0.187113746717632	1.51581839011438	0.129	0.11	1.17272727272727	201	10583	0.167485749093099	0.390057308100602
MICAL1	1.16131593608076e-05	9.72290584682205e-05	0.184465469895587	1.53783836332974	0.124	0.111	1.11711711711712	201	10583	0.176126125407327	0.401066915792572
METTL15	1.16513436373877e-05	9.74964443995026e-05	0.170332259156254	1.47014223428169	0.114	0.111	1.02702702702703	201	10583	0.143641221627082	0.377528028435799
NUMB	1.17081780777773e-05	9.79195214800607e-05	0.104100418058627	-1.31133955324903	0.085	0.339	0.250737463126844	201	10583	0.561607790609072	0.2032910518297
GATAD2A	1.17233531615859e-05	9.79492811277658e-05	0.353241799535524	0.9765949268985	0.219	0.251	0.872509960159363	201	10583	0.368691845060856	0.728507781360695
CKS1B	1.17242891930454e-05	9.79492811277658e-05	0.0714382864612193	-1.86870474608708	0.06	0.243	0.246913580246914	201	10583	0.429234541966531	0.144972408723158
PFKL	1.18590104011357e-05	9.90217850829983e-05	0.139360380370472	-1.13758803972008	0.095	0.373	0.254691689008043	201	10583	0.640359135852737	0.334957510175459
C1QTNF6	1.19649446802829e-05	9.9852901968179e-05	0.00371271106387461	-3.23002388318601	0.005	0.152	0.0328947368421053	201	10583	0.199025297750214	0.00550335320585268
PHC2	1.20239744194146e-05	0.000100291899940879	0.0904305999487294	-1.35601574978614	0.07	0.331	0.211480362537764	201	10583	0.546935945847426	0.193648174402356
RP11-796E2.4	1.20606149457883e-05	0.00010054378036537	0.164688812252322	2.47715070254976	0.109	0.055	1.98181818181818	201	10583	0.137800705402143	0.353805583938523
SLIT3	1.2147895149458e-05	0.000101217326055762	0.0218513954275859	-3.69575801870894	0.01	0.216	0.0462962962962963	201	10583	0.70129734560973	0.0819436004708479
TSHZ3	1.21647024052639e-05	0.000101303279475213	0	-144269501.143927	0	0.107	0	201	10583	0.118142892051455	0
RP11-73E17.2	1.2216060729421e-05	0.000101676716663117	0.105598777291274	2.0082189726599	0.075	0.049	1.53061224489796	201	10583	0.0629058622096451	0.246139869609192
PRPF4B	1.26005267198513e-05	0.00010482079956823	0.543100758623596	0.784969201552149	0.294	0.389	0.755784061696658	201	10583	0.776026870862795	1.13504252500191
IL23R	1.26224866178757e-05	NA	0.0251213472134413	6.17790297319419	0.02	0.001	20	201	10583	0.00286925575590836	0.0512953561141335
CLEC3B	1.27345854587229e-05	0.000105879563488987	0.0322184555553595	-2.94379166239306	0.025	0.232	0.107758620689655	201	10583	0.609497639220266	0.0684311161722832
G6PC3	1.2765021531909e-05	0.000106076105445672	0.0135261466517547	-2.58736979790898	0.015	0.178	0.0842696629213483	201	10583	0.195697630630764	0.0251567281857801
ARHGAP23	1.28152702754618e-05	0.000106436991973846	0.0098816037594831	-3.0720276184345	0.01	0.154	0.0649350649350649	201	10583	0.182479029203843	0.0174675210081871
CXCL8	1.28294839018475e-05	0.000106498364772464	0.720065236980316	-2.08256065529329	0.338	0.445	0.759550561797753	201	10583	7.37084461633817	1.59547407162159
FHL2	1.28384114999883e-05	0.000106515815985549	0.029163996211043	-2.72477087885519	0.02	0.16	0.125	201	10583	0.242428741302015	0.0722597272928586
TGFB3	1.28764718930418e-05	0.000106774824847402	0.00415612107666252	-4.54164989711973	0.005	0.138	0.036231884057971	201	10583	0.244073132680876	0.00647613291710517
ST5	1.28849927469068e-05	0.000106788739675107	0.0127615747352325	-3.81970136355495	0.005	0.143	0.034965034965035	201	10583	0.18990908737804	0.0586684019885725
ALKBH7	1.29725358641537e-05	0.000107457215868356	0.26396628334369	-0.900043424111232	0.179	0.474	0.377637130801688	201	10583	1.00240839839838	0.550324669327172
CHST2	1.30112741122861e-05	0.000107720925090895	0.156849953150106	1.65590512648294	0.1	0.086	1.16279069767442	201	10583	0.115469246321496	0.377724316597313
IFNG	1.31121695532394e-05	0.00010844338186164	0.102774193359378	6.33179430604175	0.05	0.003	16.6666666666667	201	10583	0.0232099602889598	0.38402371969817
SRPX	1.31124350617015e-05	0.00010844338186164	0.00343697130210896	-4.74743561074908	0.005	0.164	0.0304878048780488	201	10583	0.352958021699187	0.00494035522535117
RPLP0	1.31242844987711e-05	0.000108483889771092	7.90834016072657	-0.321704936148963	0.891	0.928	0.960129310344828	201	10583	14.1736631048449	11.4818705463108
PYGL	1.31328413904541e-05	0.000108497153382439	0	-144269501.142096	0	0.107	0	201	10583	0.122561429109252	0
TPCN1	1.32770800726523e-05	0.000109630746885615	0.0194598218189759	-2.71281646918214	0.015	0.189	0.0793650793650794	201	10583	0.288766740705473	0.0435912758437223
LRIG3	1.3313315796078e-05	0.000109871817193862	0.0090166937110292	-3.91877024094661	0.005	0.145	0.0344827586206897	201	10583	0.192410198220175	0.0252503129487073
PFN2	1.33487568762096e-05	0.000110106078123746	0.00884148257685746	-3.3717725574433	0.01	0.142	0.0704225352112676	201	10583	0.197247505807754	0.0165704746555486
GUCY1B3	1.34046738085628e-05	0.000110508895645235	0.00705753807412601	-4.30770045918967	0.005	0.141	0.0354609929078014	201	10583	0.238088831899724	0.0154759038930003
IMPDH2	1.34577625531865e-05	0.000110887984374355	0.0854750269395159	-1.46007722248508	0.07	0.297	0.235690235690236	201	10583	0.454217687875028	0.166955717462733
PLEKHH3	1.34684822732914e-05	0.000110917749001048	0.00219267184641136	-3.90276455059714	0.005	0.145	0.0344827586206897	201	10583	0.204906002016972	0.00275167660292634
IKZF3	1.34937959636772e-05	0.000111043636867261	0.306081190316796	3.50773476057452	0.179	0.035	5.11428571428571	201	10583	0.167873980422828	0.723715097944124
PODN	1.34979994320898e-05	0.000111043636867261	0.00889081653063428	-5.29403163690166	0.005	0.183	0.0273224043715847	201	10583	0.537022184885266	0.0245017808616297
TRIOBP	1.3524580197218e-05	0.000111185157523989	0.154000621324393	-1.15769819976677	0.114	0.366	0.311475409836066	201	10583	0.628011429938679	0.319339492783202
PON2	1.35294511173943e-05	0.000111185157523989	0.0632837637712829	-1.65256888245995	0.055	0.261	0.210727969348659	201	10583	0.400083865216878	0.122383905090945
PHF11	1.36854028119658e-05	0.000112407576991336	0.286622547832287	1.12074556131787	0.169	0.203	0.832512315270936	201	10583	0.297576112266094	0.62665817760905
RPL3	1.37049259948839e-05	0.000112451331769349	19.7393366834417	0.308485493814698	0.95	0.95	1	201	10583	21.447474809122	26.2481651671729
NUMBL	1.37051411652763e-05	0.000112451331769349	0	-144269501.203598	0	0.105	0	201	10583	0.115071783683213	0
PLEKHA3	1.38073555023336e-05	0.000113230472921397	0.413436763401198	0.877102867334425	0.229	0.3	0.763333333333333	201	10583	0.459851411282951	0.92287653801215
NANS	1.38394906238767e-05	0.000113434396363561	0.0782735083419845	-1.52158544130542	0.06	0.282	0.212765957446809	201	10583	0.404257347832499	0.162855742896406
RPN2	1.39384765808307e-05	0.00011418575617871	0.449072171770478	-0.762461930243393	0.269	0.537	0.500931098696462	201	10583	1.39349761291499	0.907593043612915
SF3B1	1.39756150019382e-05	0.000114429930598241	1.14183239381171	0.52339288439563	0.488	0.606	0.805280528052805	201	10583	1.60443253707798	2.07519690351909
ACTR1A	1.41119663246442e-05	0.000115485761123438	0.0572476248009648	-1.63099057368156	0.05	0.261	0.191570881226054	201	10583	0.33867657950283	0.115456152496828
ZNF385D	1.43297969972642e-05	0.000117181967236934	0	-144269501.736138	0	0.113	0	201	10583	0.16741345396797	0
DYSF	1.43342544825904e-05	0.000117181967236934	0.0121735682807325	-2.98674278827314	0.015	0.149	0.100671140939597	201	10583	0.213164421930025	0.018789170782918
TIE1	1.45593990338627e-05	0.000118960199645267	0.0570787714161365	-2.50808582000461	0.045	0.213	0.211267605633803	201	10583	0.554474475493648	0.119130016312296
ZNF462	1.46093095737268e-05	0.000119305539093448	0.00476038298256554	-3.93186641860955	0.005	0.144	0.0347222222222222	201	10583	0.206587622051014	0.00794798453270949
ARF4	1.47270256755728e-05	0.000120146979760293	0.385825627681217	-0.870256085478301	0.249	0.51	0.488235294117647	201	10583	1.35056215786513	0.778128584400631
PTPRB	1.47301010996123e-05	0.000120146979760293	0.0218965448509212	-2.80476562919097	0.02	0.201	0.099502487562189	201	10583	0.437942149119365	0.0432395339398493
AIF1	1.47354427310778e-05	0.000120146979760293	0.110045371535164	-3.31531389546775	0.07	0.286	0.244755244755245	201	10583	2.90758802090353	0.279319548447751
CCL4L2	1.48859496266555e-05	0.00012131077277994	0.644949385811992	2.0269014979411	0.184	0.17	1.08235294117647	201	10583	2.25826317390942	7.16744009117011
CLIC1	1.49485653405107e-05	0.000121757469052198	4.10336298034669	0.430435851176904	0.801	0.763	1.04980340760157	201	10583	4.35263873015865	6.21642899633599
MPP1	1.52007815658047e-05	0.000123747207676551	0.053085102743573	-2.16535961164385	0.04	0.263	0.152091254752852	201	10583	0.517894657332437	0.110475553953467
RP3-477O4.14	1.53027942776335e-05	0.000124512725493612	0.100820590058847	3.20108800602322	0.07	0.021	3.33333333333333	201	10583	0.0484353969488852	0.220348150566713
BIRC6	1.53748805782051e-05	0.000125034073112803	0.472089899870407	0.813569598117282	0.279	0.34	0.820588235294118	201	10583	0.598637602046821	0.965266212770768
ITIH5	1.54434371309377e-05	0.000125526187429903	0.00414210663709924	-5.08689086057745	0.005	0.191	0.0261780104712042	201	10583	0.528906699199395	0.00644405414448305
GLI3	1.55494562508975e-05	0.000126322131312601	0.00791633821373572	-3.94810017581901	0.005	0.141	0.0354609929078014	201	10583	0.178591295965648	0.0192979872293302
CDK2AP2	1.58135651482883e-05	0.000128400883300826	0.263713348061344	1.13072576651805	0.179	0.183	0.978142076502732	201	10583	0.238982138852465	0.516329544687885
GPRC5B	1.58919223732905e-05	0.000128970015890573	0	-144269501.385575	0	0.111	0	201	10583	0.149008268507195	0
ZNF407	1.59868383872811e-05	0.000129672868956293	0.133208402568906	1.59339643481654	0.095	0.09	1.05555555555556	201	10583	0.132809202398578	0.285037282758088
SLC39A14	1.61013465297914e-05	0.000130526029493987	0.0143190715030554	-3.06064337392011	0.01	0.15	0.0666666666666667	201	10583	0.168673299644266	0.0317394321109432
GPC6	1.61087487380122e-05	0.000130526029493987	0	-144269501.606992	0	0.107	0	201	10583	0.150331438578292	0
EIF4EBP1	1.61247269256218e-05	0.000130587695070708	0.12838929463416	-1.38559851113483	0.09	0.313	0.287539936102236	201	10583	0.574462471241606	0.290812195880982
WFS1	1.62563098735603e-05	0.00013158504765912	0.0236084624542812	-2.88748183582765	0.015	0.17	0.0882352941176471	201	10583	0.267329245032148	0.0575176259590824
MOAP1	1.63061820474216e-05	0.000131920309503402	0.154861222659477	1.58458036093042	0.109	0.094	1.15957446808511	201	10583	0.136619888108598	0.34354018400908
DCHS1	1.63153086328913e-05	0.000131925754676115	0.006598080863224	-3.78085265819205	0.005	0.139	0.0359712230215827	201	10583	0.176357887543173	0.013683501275152
ABCA1	1.63805630423132e-05	0.00013238480934145	0.0549961392553595	-2.62978041440383	0.04	0.27	0.148148148148148	201	10583	0.756915707566735	0.120411904117504
TMEM176B	1.64045845994295e-05	0.000132510324668063	0.0258320046157261	-3.58280394742009	0.02	0.228	0.087719298245614	201	10583	0.711937796255307	0.053399689793067
ASAH1	1.64495353215045e-05	0.000132804680924676	0.228188268277851	-1.33378749522854	0.159	0.465	0.341935483870968	201	10583	1.53773636210401	0.481292165393648
NEIL1	1.64684218492425e-05	0.000132888413329513	0.129527026010322	1.77809640466231	0.09	0.076	1.18421052631579	201	10583	0.120521272421977	0.295460662370053
LAP3	1.65477331213932e-05	0.00013345939177905	0.175097242116006	-1.12015671904712	0.124	0.392	0.316326530612245	201	10583	0.774243917141591	0.369913961371595
LINC01588	1.65851386539218e-05	0.000133691980285694	0.0983751273026154	2.9920745377751	0.065	0.021	3.0952380952381	201	10583	0.0458702854022235	0.227155809265833
NKTR	1.66020902682517e-05	0.000133759535738945	0.918532417801197	0.731921484156058	0.423	0.484	0.87396694214876	201	10583	1.31140239323616	1.85894843322544
ANGPTL1	1.66594837326096e-05	0.000134152684794172	0	-144269503.136911	0	0.173	0	201	10583	0.547891809164869	0
PPP4R3A	1.6689975459972e-05	0.000134328910277629	0.468996596698658	0.922457537712724	0.274	0.311	0.881028938906752	201	10583	0.579366820321716	0.975843244218217
DPT	1.6742921006112e-05	0.000134685580011023	0.031230698276024	-5.52698809138012	0.015	0.205	0.0731707317073171	201	10583	1.61271345832267	0.114898662325819
SEC11A	1.67877804598995e-05	0.000134976868550846	2.22817035996866	0.380023082329402	0.647	0.73	0.886301369863014	201	10583	2.89033224171091	3.83991892396487
RNF130	1.68621652520906e-05	0.000135505124059797	0.154155020492135	-1.34573906349607	0.104	0.399	0.260651629072682	201	10583	0.893807318073137	0.349806802123999
ADAMTS18	1.69495656111674e-05	0.00013613737567055	0.0114038772939951	-4.0909307370837	0.01	0.151	0.0662251655629139	201	10583	0.358120923797108	0.0290701584357795
ROCK2	1.7207866275446e-05	0.000138140926488997	0.16902346627799	-1.07318491667526	0.129	0.382	0.337696335078534	201	10583	0.69198897612942	0.332997690560548
C1orf123	1.72263857143398e-05	0.000138218496379428	0.0665155994573874	-1.4936705292846	0.06	0.286	0.20979020979021	201	10583	0.399247476504478	0.124114532147353
PHGDH	1.73643220460618e-05	0.00013925365357186	0	-144269501.550031	0	0.099	0	201	10583	0.123297279291309	0
LY75	1.75742002239236e-05	0.000140864390700849	0.105813941491901	2.13750245989093	0.075	0.047	1.59574468085106	201	10583	0.0758535871033066	0.237655667557148
STARD3NL	1.76536426618748e-05	0.000141428515082761	0.31346257068774	1.00597425542323	0.199	0.229	0.868995633187773	201	10583	0.3073152767048	0.645656740467729
CMBL	1.80371973635172e-05	0.000144427143178578	0	-144269501.156704	0	0.106	0	201	10583	0.121117723319119	0
EEF1A1	1.83950195101616e-05	0.000147216756141324	39.1866966153298	0.24630222583031	0.99	0.983	1.00712105798576	201	10583	40.5720054016701	48.1844901599977
POLR2B	1.84987446303303e-05	0.000147970993696019	0.415293927376304	0.851166064815848	0.234	0.313	0.747603833865815	201	10583	0.5147233784442	0.924253464275506
MS4A7	1.85658586487783e-05	0.000148431757209444	0.0300599898517779	-4.02379350059204	0.03	0.25	0.12	201	10583	2.01058335612322	0.0571855798574389
CAB39	1.85913311344207e-05	0.000148559300401315	0.396329544148569	0.921492932540698	0.254	0.281	0.903914590747331	201	10583	0.448914632405759	0.792851578979107
PLEKHG1	1.86223339139828e-05	0.000148730881812495	0.00219267184641136	-3.95299008113531	0.005	0.132	0.0378787878787879	201	10583	0.181122110729013	0.00275167660292634
CYGB	1.88275203036253e-05	0.000150292727293287	0.00973117696827064	-4.22272435707518	0.01	0.166	0.0602409638554217	201	10583	0.425639844888534	0.0166405830823076
HOXD9	1.88816384759325e-05	0.000150647673852456	0	-144269501.182811	0	0.103	0	201	10583	0.120203450735496	0
TBC1D12	1.90160796325965e-05	0.000151642789344047	0	-144269501.085203	0	0.105	0	201	10583	0.124663566576033	0
GRB10	1.90908932152427e-05	0.000152161634074095	0.0254870611218561	-2.42386682484523	0.02	0.176	0.113636363636364	201	10583	0.235485348043743	0.0552785349343189
BCL6B	1.91451695096724e-05	0.000152516342709519	0.00599938974516623	-3.40044909509464	0.01	0.14	0.0714285714285714	201	10583	0.214194979000115	0.0084363589426408
USP20	1.92566299736514e-05	0.000153326003759594	0.098964151302414	2.13440805734383	0.07	0.041	1.70731707317073	201	10583	0.0637231693377775	0.214738038254138
HSD17B12	1.94804859654082e-05	0.000155029303404467	0.112176268291283	-1.22150096449704	0.09	0.348	0.258620689655172	201	10583	0.563391648457252	0.219494999452687
ASAP1	1.94936915915738e-05	0.00015505532669628	0.206476763608232	-0.968903604389716	0.144	0.426	0.338028169014085	201	10583	0.898370690054166	0.414265178014199
EHMT1	1.95180688275014e-05	0.000155170138625567	0.290893981959901	1.01791127129179	0.199	0.22	0.904545454545455	201	10583	0.305153987500741	0.600793908125437
CRAT	1.96515050323016e-05	0.000156076375272784	0.00757099511173642	-3.66012366945431	0.005	0.136	0.0367647058823529	201	10583	0.148065320230929	0.0176823239760519
MAML3	1.96520618615289e-05	0.000156076375272784	0.156976965540261	1.45326433942074	0.114	0.119	0.957983193277311	201	10583	0.177572716360823	0.335465637630245
SCPEP1	1.97197263811866e-05	0.000156534104732857	0.0963820399862902	-1.46663425483372	0.075	0.327	0.229357798165138	201	10583	0.560505759227443	0.192370002239115
RP11-222K16.2	1.97325190751609e-05	0.000156556020684779	0.0448325120462361	5.084469355994	0.04	0.003	13.3333333333333	201	10583	0.00795938304893162	0.0849503019564612
PPP6R1	1.98688920992787e-05	0.000157557891311658	0.330892771107013	1.00760831386152	0.219	0.229	0.956331877729258	201	10583	0.347797156583136	0.63717986567781
MAP1LC3A	1.98829905924689e-05	0.000157589614619639	0.0787922729115367	-1.6136595646349	0.055	0.278	0.197841726618705	201	10583	0.456091107836005	0.180888984468446
MICA	2.0035089714704e-05	0.000158714522887142	0.0141765952977384	-2.9450509664067	0.01	0.156	0.0641025641025641	201	10583	0.174492526659232	0.0312287279727491
EBPL	2.01357952754098e-05	0.000159398570336617	0.0775445603290676	-1.53613886998521	0.055	0.274	0.200729927007299	201	10583	0.37854487776985	0.200724583591956
ANG	2.0141867275651e-05	0.000159398570336617	0	-144269501.253125	0	0.111	0	201	10583	0.146619959936189	0
SEMA6A	2.04476527007283e-05	0.000161736476455938	0.0112263020173151	-3.82375426511814	0.01	0.171	0.0584795321637427	201	10583	0.366571214825845	0.0206078532152383
ADAP1	2.04994508471896e-05	0.00016199112968723	0.141061799851297	2.40192107840869	0.09	0.041	2.19512195121951	201	10583	0.0781492635674966	0.34162478147541
[truncated: 20,011 more rows]
