# Supplementary material for: Single-Cell Transcriptome Analysis Reveals Mesenchymal Stem Cells in Cavernous Hemangioma
Source: Front Cell Dev Biol. 2022 Jul 5;10:916045. doi: 10.3389/fcell.2022.916045 (PMC9294370; doi:10.3389/fcell.2022.916045)
Supplement: Supplementary file 3 [file DataSheet2.ZIP › s2/pDC.csv]

	pvalue	padj	geometricMean_1	log2FoldChange	pct.1	pct.2	p1_p2	n_1	n_2	baseMean	arithmeticMean_1
IRF7	3.81934026160171e-135	4.98271130528559e-131	5.27244755969842	5.34913981513657	0.972	0.131	7.41984732824427	36	10748	0.239112469387787	6.92048147276931
SMPD3	1.21018612972353e-121	7.89404412418661e-118	2.2100775748309	8.78665954895999	0.889	0.005	177.8	36	10748	0.0212952227562242	2.80970299181041
SLC15A4	4.42403849576128e-113	1.92386687385672e-109	4.2824285758851	4.36486386905145	0.972	0.193	5.03626943005181	36	10748	0.291221146173695	5.26150501500612
LILRA4	9.9001511390225e-107	NA	1.76104666286308	11.0394765811515	0.861	0.001	861	36	10748	0.00837236950728725	2.17892124179712
KRT5	3.4941969145039e-102	NA	0.999108761884922	9.83954425725713	0.389	0.002	194.5	36	10748	0.0110855894068444	2.57616885915798
LDLRAD4	1.05054792545537e-101	3.18266842226971e-98	4.5893388080118	4.42331916613331	0.944	0.199	4.74371859296482	36	10748	0.350682553755037	6.11053286838222
UGCG	1.21978706970325e-101	3.18266842226971e-98	6.72357029273338	3.84696491580711	0.972	0.299	3.25083612040134	36	10748	0.560512392465262	7.9515702851134
TSPAN13	4.53492603606332e-95	9.86044084441368e-92	3.38617861726043	5.7746824850533	0.889	0.049	18.1428571428571	36	10748	0.0807549335488717	4.19437251538303
PLD4	4.85504992095261e-92	9.0484258955354e-89	3.45453694122108	7.48443839823844	0.944	0.016	59	36	10748	0.0407794369256824	4.12695350364476
IRF4	7.66604986689137e-79	1.25014108204331e-75	7.01772836363463	6.84789316863388	0.944	0.043	21.953488372093	36	10748	0.153405744804117	9.43005066094906
SCT	3.96010588543081e-77	NA	1.31313811955195	10.2746677032637	0.75	0.001	750	36	10748	0.0073417579519242	1.87304651730855
IRF8	1.59655900246194e-75	2.31430097179095e-72	9.13995268108429	5.10028937909156	0.944	0.147	6.42176870748299	36	10748	0.462569997611312	11.3994903443083
SEL1L3	6.55543780849932e-71	8.55222416496822e-68	3.32482606482083	4.23801612048603	0.972	0.143	6.7972027972028	36	10748	0.230115116331043	3.96656101923066
ITM2C	1.39940853349518e-70	1.65969852072528e-67	5.00901884688965	4.31007220475634	1	0.164	6.09756097560976	36	10748	0.339720010466881	5.99361700979517
PTPRS	2.64547291733008e-70	2.87606997329069e-67	4.20463935970279	4.0949304555499	0.972	0.18	5.4	36	10748	0.327813314187334	5.06211639869673
LAMP5	5.14611288228144e-65	5.16432220478797e-62	1.76387045373053	7.60823805702239	0.722	0.009	80.2222222222222	36	10748	0.0242007914652757	2.80530798415127
CLEC4C	9.28130862890282e-64	NA	1.00109810955462	9.87072546946111	0.667	0.001	667	36	10748	0.00664998901705968	1.33618784720146
SHD	5.35432190887683e-62	NA	0.940202938421071	13.7583686353075	0.639	0	Inf	36	10748	0.0044012683396931	1.29503497768835
CXCR3	6.60867783597724e-62	6.15834364629707e-59	2.24525026758868	7.75016333261823	0.861	0.011	78.2727272727273	36	10748	0.0355085999414208	2.7797984388632
SEC61B	6.35085627662697e-61	5.52355139899169e-58	13.7066202552575	2.30723136628384	1	0.698	1.43266475644699	36	10748	2.85197782973561	14.8907402503274
PACSIN1	6.52890051841066e-61	NA	0.786000706375972	9.95980170521526	0.556	0.001	556	36	10748	0.0076540797470075	1.13293159581564
CLN8	6.65713949949825e-59	5.42806511940339e-56	3.19610252642323	3.70043707515431	0.944	0.217	4.35023041474654	36	10748	0.391828891383156	4.24702397127023
PLAC8	3.27574365232798e-57	2.51384421695711e-54	9.95066672901754	6.81001807867177	1	0.056	17.8571428571429	36	10748	0.271583716103683	11.3003950524027
CCDC50	7.38501069821226e-57	5.3524916427154e-54	6.81873277627178	2.65214693956561	1	0.484	2.06611570247934	36	10748	1.19465030566873	7.78454228672867
LRRC26	4.03296021472681e-56	NA	0.864964153552061	9.9618436723391	0.611	0.001	611	36	10748	0.00754321341029472	1.25165591867102
PPP1R14B	4.15571110161319e-55	2.85344247534978e-52	16.4995686557724	2.89088622573918	1	0.54	1.85185185185185	36	10748	2.17612695996812	18.7548957703205
FAM129C	5.21784727523055e-53	NA	0.763550273392463	8.68525912720647	0.611	0.002	305.5	36	10748	0.00919657926396126	1.01078196201014
INPP4A	1.71877232711771e-51	1.12115518897888e-48	1.90291917392709	4.0271990931604	0.806	0.13	6.2	36	10748	0.204247674876061	2.58987392821342
LCNL1	1.06109123374404e-50	NA	0.622220654198884	9.32753132815781	0.444	0.001	444	36	10748	0.00876015592388856	0.974733594752464
CSF2RB	2.96365282129948e-50	1.8411340336511e-47	2.32762011674268	4.13582222196852	0.917	0.123	7.45528455284553	36	10748	0.226069472482264	2.93935560977983
RP11-117D22.2	4.45955073048732e-50	NA	0.826753925574805	9.09894367808424	0.583	0.002	291.5	36	10748	0.00747810535327908	1.18266083582552
LPIN1	9.06846704534105e-50	5.37760095788724e-47	1.81619823437571	3.88276753433342	0.778	0.142	5.47887323943662	36	10748	0.232471958343973	2.65737328504158
SPIB	4.11237688780652e-49	2.33261169036191e-46	2.412047277942	7.40614221057444	0.917	0.01	91.7	36	10748	0.0338433879563223	2.93899467654164
CYB561A3	3.29799981187089e-48	1.79273773106949e-45	1.97432271067585	3.62723227907132	0.861	0.162	5.31481481481481	36	10748	0.217164576338216	2.5692370938613
PLEKHD1	6.54853697750985e-47	NA	0.718555470548065	8.41301237926996	0.528	0.003	176	36	10748	0.00868534288945444	1.04531872961737
SIDT1	1.51775432249882e-46	7.92024915652784e-44	1.77630366733412	6.43078382616479	0.778	0.023	33.8260869565217	36	10748	0.0589960496991989	2.37142562719643
SCAMP5	8.65109675886127e-46	4.34085416600401e-43	1.52017758086118	4.65509796727355	0.889	0.059	15.0677966101695	36	10748	0.0719391514989857	1.76202302058681
COBLL1	4.34109022726033e-45	2.09755048536438e-42	2.66010845181043	3.25539855270298	0.889	0.22	4.04090909090909	36	10748	0.377166953328196	3.47198022922979
ZFAT	7.92230427415178e-45	3.69122791287801e-42	0.914707016462841	6.02860838539547	0.611	0.019	32.1578947368421	36	10748	0.0289964556302028	1.31197594451877
RUBCN	1.48512050795752e-43	6.68099384372888e-41	1.46164650172325	4.03379660678632	0.75	0.103	7.28155339805825	36	10748	0.151416239903099	1.96325370396632
SLC7A5	2.01679029958548e-42	8.77034874946404e-40	2.20160448024505	4.35548787747241	0.833	0.086	9.68604651162791	36	10748	0.175850239869157	2.80445238761229
TRAF4	4.70524508858347e-42	1.98014927179548e-39	1.0299350231562	4.60417062314047	0.611	0.055	11.1090909090909	36	10748	0.0645073500495776	1.53149868111886
DERL3	7.56860805157447e-41	3.08562689502627e-38	1.64846261846446	7.05074692652194	0.778	0.009	86.4444444444445	36	10748	0.0260740506923153	2.23539291058996
VASH2	8.26453319439519e-41	3.26724545618423e-38	0.85407104811415	5.96102996630339	0.583	0.017	34.2941176470588	36	10748	0.0283683854135452	1.22172673449491
C12orf75	1.0878242505307e-40	4.1740456389481e-38	8.3854918553728	3.63139463110389	0.972	0.203	4.78817733990148	36	10748	0.610119907293434	9.41011687408949
CD2AP	6.19406626353333e-40	2.30879395640159e-37	2.17129137529649	3.02833217894298	0.889	0.229	3.882096069869	36	10748	0.337225281637972	2.70415691838485
CRYM	6.73004317973144e-40	NA	0.566253039352146	6.63858841852249	0.361	0.011	32.8181818181818	36	10748	0.0147986647474575	1.28388641283594
C9orf142	2.48550758764966e-39	9.00720333013264e-37	2.65576047540475	2.91299151261321	0.917	0.286	3.20629370629371	36	10748	0.543008082986938	3.4195903921896
FCHSD2	4.21329363336742e-39	1.48558456056517e-36	2.02191600099875	3.33004684769159	0.944	0.177	5.33333333333333	36	10748	0.265449574773107	2.34794761855948
BCL11A	1.52631781009248e-36	5.24009003959644e-34	1.6639549875106	6.10929888906924	0.694	0.027	25.7037037037037	36	10748	0.0755795854597119	2.43540025312892
DCK	8.90661884959159e-36	2.97937819260954e-33	2.0514483106217	3.21511417660289	0.917	0.186	4.93010752688172	36	10748	0.291306799624672	2.52445873324188
MAPKAPK2	1.77539972919175e-35	5.79046621675891e-33	2.63085701902372	2.68328963642999	0.917	0.287	3.19512195121951	36	10748	0.480143541622492	3.21130798096954
GZMB	5.16356205295338e-34	1.64302025714219e-31	24.7052967803793	7.80301662775031	1	0.029	34.4827586206897	36	10748	0.406204873697397	29.8810911220736
YPEL5	8.1634722188753e-34	2.5357299658916e-31	3.61215336891897	2.57169051902429	0.944	0.402	2.34825870646766	36	10748	0.908412176220203	4.44171378453008
SEMA7A	1.3812078407293e-33	4.19052034654755e-31	1.12339147827876	5.1328334471165	0.722	0.029	24.8965517241379	36	10748	0.0345171948834538	1.44531780593743
SLC35E1	6.08317031083843e-33	1.80365999716359e-30	1.8965609708572	2.86025679770706	0.917	0.227	4.03964757709251	36	10748	0.338080219926829	2.30489694753916
SPCS1	1.37217876932749e-32	3.9780987165881e-30	5.06240086433603	1.86922940531477	0.972	0.599	1.62270450751252	36	10748	1.6332835159383	6.14837664907649
ALOX5AP	3.76160615584973e-32	1.06682421541773e-29	8.32141388559184	5.02893250298427	0.972	0.125	7.776	36	10748	0.631379355853825	9.5711648762726
OPN3	4.63323228166938e-32	1.28606698609912e-29	0.938325977703935	3.53326770614747	0.556	0.11	5.05454545454545	36	10748	0.140716625391713	1.5056535277937
PFKFB2	3.61599489019354e-31	9.82797277863852e-29	0.723915874858258	4.85492995802111	0.5	0.034	14.7058823529412	36	10748	0.0474322165213482	1.05714779382401
PTGDS	3.77234340822045e-31	1.00436718578865e-28	5.16488863416891	6.60983973824564	0.667	0.034	19.6176470588235	36	10748	0.296874450637272	16.0726482589259
GPR183	4.45997857163451e-31	1.16369760891088e-28	25.2063706313299	4.14065928065393	1	0.263	3.80228136882129	36	10748	2.18770840794024	31.9627087880638
CLIC3	6.12966034804131e-31	1.56799115491269e-28	2.81806153674239	5.82576853271161	0.861	0.042	20.5	36	10748	0.150127509188973	4.08697132824522
NR3C1	1.17703357545487e-30	2.95299615872773e-28	3.84511699005557	2.18097915530151	0.917	0.51	1.79803921568627	36	10748	1.228315554145	4.92820072938963
CBFA2T3	1.55612592895656e-30	3.83041865455987e-28	0.978307181518124	4.96679867656177	0.611	0.037	16.5135135135135	36	10748	0.0643950145105268	1.4634624019213
EGLN3	2.20005200909942e-30	5.31516268716871e-28	1.17838293375425	3.98950375270946	0.639	0.077	8.2987012987013	36	10748	0.110531359728854	1.83446175222595
BCL2L11	2.64653747330516e-30	6.27758688667985e-28	1.76905940929917	3.5498799933434	0.75	0.148	5.06756756756757	36	10748	0.29794008381482	2.51395986388683
PTCRA	5.27662803157566e-30	NA	0.512487268897662	8.20879850040736	0.444	0.002	222	36	10748	0.00467870123401472	0.737115493275253
TCF4	1.45480858841917e-29	3.38918443652079e-27	11.2832923495171	2.16333184274517	1	0.585	1.70940170940171	36	10748	2.63775717514827	12.4091496620949
PRKCB	2.79244771892676e-29	6.39127595458218e-27	2.3719492369909	4.72903102045146	0.917	0.074	12.3918918918919	36	10748	0.195673302244993	2.72187550111411
IL3RA	3.92999857699271e-29	8.83978645438739e-27	1.90328242978116	3.51018340833153	0.833	0.13	6.40769230769231	36	10748	0.236412202029572	2.51052688533248
RUNX2	6.61526690910608e-29	1.4627588490881e-26	1.3688046330366	3.77162434804258	0.778	0.091	8.54945054945055	36	10748	0.145721997354208	1.85087934590143
MAP1A	7.18671369231449e-29	1.56263111383225e-26	2.67458965435361	3.12770123504908	0.889	0.172	5.16860465116279	36	10748	0.321126509582611	3.51504760764722
TSPYL2	8.10006726935659e-29	1.73235209173813e-26	2.00899487221851	3.49614219088176	0.75	0.183	4.0983606557377	36	10748	0.452774098660601	3.10792240815472
AC011893.3	2.78645086487594e-28	NA	0.433821630333888	9.98742431190188	0.389	0.001	389	36	10748	0.00345440204270809	0.658073288838925
CD63	1.82028568836487e-27	3.83023340167872e-25	1.47716497384964	-2.60768459425746	0.778	0.877	0.887115165336374	36	10748	12.2827098585266	1.99615315052108
HERPUD1	2.03558915722374e-27	4.21528510240332e-25	7.07107687913363	2.37519616760418	0.972	0.539	1.80333951762523	36	10748	1.92483254108588	9.25265084833302
OFD1	3.48814507878321e-27	7.11036573403215e-25	1.35091830564589	3.15000442459724	0.75	0.156	4.80769230769231	36	10748	0.243838515777164	1.90366452056411
THEMIS2	5.11984490937712e-27	1.02759225673437e-24	2.48891308007568	3.42823815159143	0.917	0.164	5.59146341463415	36	10748	0.354204192985148	2.99587429908634
MED26	9.41743803863635e-27	1.86151358563712e-24	0.789244434726685	4.1423963046823	0.583	0.054	10.7962962962963	36	10748	0.0707341257110801	1.07676152204749
ZNRF2	1.5487281224792e-26	3.01562792326324e-24	1.07579631436699	3.18953884152534	0.611	0.144	4.24305555555556	36	10748	0.212744058308248	1.56709595140148
ABHD15	1.82319053259562e-26	3.49784466003565e-24	0.91966121784584	4.06297187404669	0.667	0.06	11.1166666666667	36	10748	0.0896826770284756	1.15956449743049
PLXNA4	4.48583028446786e-26	8.48146983929967e-24	0.935288064717132	4.57889928969708	0.583	0.042	13.8809523809524	36	10748	0.0675117756930966	1.38225188008755
SLC20A1	1.45389853100344e-25	2.70965146221012e-23	1.94561362667753	2.68247428683164	0.778	0.223	3.48878923766816	36	10748	0.382697048413317	2.61665501293705
PHEX	2.25487952732733e-25	4.14326173429752e-23	0.856392310165857	4.48654928676897	0.639	0.039	16.3846153846154	36	10748	0.050841586449645	1.11336656266798
SMIM5	3.79026391622873e-25	NA	0.451123312062577	6.94877178626442	0.389	0.005	77.8	36	10748	0.0118944014951576	0.663893422526129
FYTTD1	4.7660279792832e-25	8.63577791912898e-23	1.89296894361058	2.22985501235453	0.806	0.336	2.39880952380952	36	10748	0.558264496807672	2.50432669894695
SRSF7	1.571627014332e-24	2.80869123684593e-22	4.73168390883072	1.9617492051818	0.972	0.565	1.72035398230089	36	10748	1.74737221789571	6.17605619289343
RAB11FIP1	4.81525921465277e-24	8.48917185329189e-22	2.508674292462	3.19964318396943	0.833	0.21	3.96666666666667	36	10748	0.539837326972292	3.66745593518001
FUT7	1.38661083609061e-23	NA	0.435585354750939	7.3576686914458	0.389	0.003	129.666666666667	36	10748	0.00922458100311644	0.665754254940412
ANXA1	1.54297159676562e-23	2.68394766018724e-21	0.293042425788645	-3.64649347931559	0.278	0.812	0.342364532019704	36	10748	7.5764579632301	0.469305039583816
IFNLR1	1.63947315795734e-23	NA	0.347517596361197	7.67253522924524	0.361	0.002	180.5	36	10748	0.00654430188912474	0.516505876256775
CDYL	2.64204532342718e-23	4.5352793801883e-21	1.34885465100542	2.58632785248672	0.75	0.213	3.52112676056338	36	10748	0.285574497757758	1.80046489804393
SLC35F3	5.83150742274557e-23	NA	0.359957815396943	7.96734747050291	0.361	0.002	180.5	36	10748	0.00474797939039609	0.511739638943628
SDHAF3	8.21020154182921e-23	1.39104271837278e-20	1.3395264437721	2.73081591269805	0.75	0.189	3.96825396825397	36	10748	0.25840696045001	1.77681355437252
IRF2BP2	4.1032485167785e-22	6.86294617306311e-20	3.82564433198051	1.81374864720662	0.917	0.562	1.63167259786477	36	10748	1.4994797357805	4.87722238683989
RP11-182L21.6	8.39360354527565e-22	1.38611331457805e-19	0.739544050608571	3.5205970947814	0.583	0.08	7.2875	36	10748	0.0967557931448619	1.00008141797521
ZNF891	1.01888079108859e-21	1.66153985006771e-19	0.577645774179563	4.20730615705282	0.389	0.046	8.45652173913044	36	10748	0.0743857480307204	1.00426653867675
P2RY14	1.03546496262417e-21	1.66773776572777e-19	1.55993233519449	5.05628636653039	0.861	0.035	24.6	36	10748	0.0886197777129959	1.89864321455375
CORO1C	1.19657474270893e-21	1.90372123090009e-19	2.03701044875094	2.10879276035587	0.833	0.336	2.47916666666667	36	10748	0.582821169412011	2.67745602349326
PPM1K	1.32491319656401e-21	2.08250814004506e-19	1.34722568445865	3.12644574023183	0.722	0.151	4.78145695364238	36	10748	0.292982184640443	1.81965325003998
CIB2	1.40727311973301e-21	2.18562918095677e-19	0.611852932166838	4.16421357035747	0.556	0.043	12.9302325581395	36	10748	0.0412494036722494	0.819868425346262
GRASP	1.80083244378833e-21	2.76396000725443e-19	3.67808491486754	2.5771413405883	0.917	0.329	2.78723404255319	36	10748	0.878165514924178	4.3953308370383
IGF2R	1.89932255742304e-21	2.88122814931871e-19	1.57210263830996	2.34968202323646	0.806	0.265	3.04150943396226	36	10748	0.421044227773435	1.97962161409955
NGLY1	3.02222299158366e-21	4.53194495956327e-19	1.02770006364631	2.80353131183478	0.667	0.166	4.01807228915663	36	10748	0.249915412554522	1.42018969037935
SLC32A1	3.05543880555825e-21	NA	0.334310215113346	9.19453731267328	0.306	0.001	306	36	10748	0.00277478110546438	0.513358754329404
ITM2B	3.10996945118354e-21	4.6105297113796e-19	2.04667062626395	-2.13294719636189	0.861	0.91	0.946153846153846	36	10748	11.6357023507956	2.58940676603932
BCL7A	3.52937179492076e-21	5.17350386927373e-19	0.706575224339164	4.08410084465957	0.556	0.047	11.8297872340426	36	10748	0.0682725352955502	0.975826781150918
TRABD	5.71319851883587e-21	8.28159865297031e-19	1.81725745668643	2.59519731464698	0.861	0.247	3.48582995951417	36	10748	0.480208638560249	2.23874911211282
N4BP2L1	6.05512303915801e-21	8.6807840844896e-19	1.25423448698645	3.1912490729879	0.75	0.139	5.39568345323741	36	10748	0.242731219528824	1.66814766637494
TXN	1.09770672981e-20	1.55659586925013e-18	5.95641998365726	1.64057831617522	0.944	0.702	1.34472934472934	36	10748	3.5906246541467	11.8047002393465
S100A6	1.30093713510849e-20	1.82494901770166e-18	4.16484751341466	-2.39257578419968	0.972	0.951	1.02208201892744	36	10748	29.9454769916372	5.63136095270442
MOB1B	1.63144380695599e-20	2.26423573463275e-18	1.1181716385151	2.9543453656173	0.778	0.141	5.5177304964539	36	10748	0.203306047255946	1.45215397438677
LGALS3	1.93128628823201e-20	2.6521643069763e-18	0.154756140313815	-3.66713308621317	0.139	0.722	0.192520775623269	36	10748	4.47279318698799	0.278779033533581
IFITM3	2.06318275072021e-20	2.80377939228081e-18	0.321222483128161	-3.15148493992684	0.25	0.775	0.32258064516129	36	10748	7.1251003263679	0.602790810258551
LINC00996	3.31630746686908e-20	4.46026259925505e-18	0.690828624062076	6.29764526094658	0.528	0.01	52.8	36	10748	0.0288793042062575	1.04399553407844
ANXA5	8.19968924144991e-20	1.09156271269342e-17	0.561268395403727	-2.55188372576745	0.5	0.753	0.664010624169987	36	10748	4.35260027933005	0.771000645102994
YBX3	1.10809353432608e-19	1.46022103523414e-17	0.23111567505257	-3.02996598006308	0.25	0.685	0.364963503649635	36	10748	3.0962929853477	0.351749226350943
N4BP2	1.65038875647291e-19	2.15309717169455e-17	1.22973553221187	2.7758147774157	0.806	0.159	5.06918238993711	36	10748	0.242635962774367	1.47133442515332
PBX3	4.46278719269844e-19	5.76169391108728e-17	0.564300120499987	2.68095173749672	0.417	0.159	2.62264150943396	36	10748	0.19388903219811	1.18034066421325
ANKRD11	4.50477371555192e-19	5.76169391108728e-17	3.52913903970472	1.59414152144931	0.972	0.534	1.82022471910112	36	10748	1.40075399671781	4.18297106814938
P2RY6	5.36983933037404e-19	6.80144892272425e-17	0.605395409482947	4.20573511841075	0.472	0.037	12.7567567567568	36	10748	0.0492028435697801	0.853803972359088
SMIM3	5.82698514708e-19	7.30950463738516e-17	1.74548503680096	2.86583756079727	0.889	0.163	5.45398773006135	36	10748	0.292122320746987	2.12181730935183
GAPT	6.40821729181822e-19	7.96205740848196e-17	0.919246477467075	5.48559406626643	0.556	0.022	25.2727272727273	36	10748	0.0595558614916512	1.39380529913444
CCND3	7.37923375772989e-19	9.08202675503247e-17	1.48369203904548	2.33937448741266	0.778	0.243	3.20164609053498	36	10748	0.426165364538921	2.06459474306777
LMNA	8.28403907478773e-19	1.01003339971664e-16	0.697673684305342	-2.30407275068472	0.5	0.822	0.608272506082725	36	10748	8.36568627648174	1.38547297038018
S100A10	1.08386730533574e-18	1.30927156161205e-16	1.45453617009145	-2.68557759633776	0.611	0.893	0.684210526315789	36	10748	19.9771803721478	2.99232146315789
VEGFB	1.40563966547261e-18	1.682383034473e-16	2.8901649615615	2.09447706092462	0.944	0.372	2.53763440860215	36	10748	0.780283767504914	3.49270967198792
RPS6KA4	1.45337897445852e-18	1.72370746370781e-16	0.911756101204311	2.75250849184502	0.639	0.143	4.46853146853147	36	10748	0.185389406362979	1.25034232919595
EPHB1	1.5814538975044e-18	NA	0.479858012423913	5.34731056746907	0.472	0.014	33.7142857142857	36	10748	0.0151602327944661	0.677669974911581
ANXA2	2.32298616749513e-18	2.73024121992265e-16	0.956295243659207	-2.38901785791401	0.528	0.816	0.647058823529412	36	10748	8.74578539313339	1.60839497933077
CBX6	4.7267799689493e-18	5.50585459597433e-16	1.72422965639037	2.04273098478127	0.833	0.338	2.46449704142012	36	10748	0.598948329353676	2.14238842825058
CD81	6.59344290774146e-18	7.61221736056594e-16	0.643986359056433	-2.55658489869274	0.528	0.778	0.67866323907455	36	10748	6.06998065359523	0.912509611252325
CDK5R1	8.02174874262999e-18	9.17997667511849e-16	0.47558623968264	5.42603138684675	0.333	0.018	18.5	36	10748	0.0434201718556339	0.82278971911707
ZBTB18	1.31437115650565e-17	1.49106835719763e-15	0.634927746291026	3.17801381985745	0.444	0.098	4.53061224489796	36	10748	0.138015101661989	1.12955335947779
DRD4	1.33276311149261e-17	NA	0.316448703905366	6.61794214686841	0.333	0.004	83.25	36	10748	0.00719290178077103	0.459530744585549
PTPN1	1.59985384603212e-17	1.79928390304613e-15	1.55528762061052	2.2648750522876	0.778	0.263	2.95817490494297	36	10748	0.453322358683277	2.08272839950659
TSPO	2.36939420660008e-17	2.64197579652176e-15	0.484428036546543	-2.32220129249729	0.444	0.743	0.597577388963661	36	10748	3.67956038511221	0.659643702772253
CCDC186	3.13666669837322e-17	3.46787743618449e-15	1.51009617695722	2.2278792827135	0.75	0.275	2.72727272727273	36	10748	0.49648595972749	2.07629621796077
ZFP36L1	4.21988534258302e-17	4.62627093944017e-15	0.309153123218792	-3.25538801614408	0.25	0.794	0.314861460957179	36	10748	6.61882907262873	0.531848157036137
C12orf45	4.44387810771577e-17	4.83123614943832e-15	0.896441716603668	2.68322907251161	0.611	0.148	4.12837837837838	36	10748	0.197169269846284	1.30816729825063
EZR	4.55732524171221e-17	4.91362521515516e-15	2.56042916863431	2.10912707422046	0.861	0.362	2.37845303867403	36	10748	0.931753320344802	3.57353862996269
CBX4	5.43314112855439e-17	5.80989829205906e-15	0.675600878419292	2.99223430773271	0.472	0.11	4.29090909090909	36	10748	0.16009707095943	1.00972214475327
LILRB4	5.91868107474742e-17	6.27765148789877e-15	1.24726631237562	3.59255186649737	0.75	0.084	8.92857142857143	36	10748	0.173691714184082	1.60143816622815
GLT1D1	6.13301842488814e-17	6.45252890089441e-15	0.439365190407269	5.71397784197963	0.333	0.011	30.2727272727273	36	10748	0.0207054408699931	0.689092167501658
VIM	6.94529886645226e-17	7.24866952093889e-15	12.7491248164051	-1.82102495200805	1	0.971	1.02986611740474	36	10748	53.9275983361398	15.4960993419093
MARCKS	1.09949898840643e-16	1.13841776212304e-14	0.310059612892214	-3.09595497791444	0.25	0.718	0.348189415041783	36	10748	5.74469706034437	0.572900236394433
GPX1	1.16729984682199e-16	1.19910187414485e-14	13.3185863631713	1.8566710949672	0.972	0.669	1.45291479820628	36	10748	4.38736925111395	16.1024325234336
MAP2K3	1.69277368838513e-16	1.72530668270878e-14	1.3664210721157	2.10212637120657	0.778	0.266	2.92481203007519	36	10748	0.433090729958628	1.76827058568336
PAPD7	2.23736333986552e-16	2.26268543658028e-14	0.71234218206432	2.76301460150961	0.5	0.129	3.87596899224806	36	10748	0.173806105292011	1.05034820428169
TCL1A	3.61667932773411e-16	3.62947680843225e-14	0.94339720806711	9.52623342213775	0.417	0.002	208.5	36	10748	0.0207102176483986	2.12866502403014
HIVEP1	3.68976091486583e-16	3.6745512133847e-14	1.01605247333908	2.46034639437922	0.722	0.178	4.0561797752809	36	10748	0.25276135799469	1.32456046490418
VIMP	5.61321034623245e-16	5.54772289219307e-14	3.09144128482321	1.69783653111485	0.889	0.461	1.92841648590022	36	10748	1.04284369955513	3.92677947115704
SLC7A11	6.4957975278979e-16	6.37174244728992e-14	0.758877201951555	4.41584012297525	0.583	0.029	20.1034482758621	36	10748	0.0541090184847627	1.13469447525908
TIMP2	7.89596567336397e-16	7.68737075930645e-14	0.218265582349473	-3.51353298357883	0.222	0.698	0.318051575931232	36	10748	3.9548315102749	0.373761698812823
TRIM22	8.12942471697746e-16	7.85603517464355e-14	2.22271450187948	2.14848814217332	0.917	0.337	2.72106824925816	36	10748	0.733866254325088	2.64021547618471
EDEM1	1.00972834597371e-15	9.6859676482155e-14	1.30328990731401	2.33489272339233	0.833	0.22	3.78636363636364	36	10748	0.375912859539392	1.58319559542511
KCNK10	1.12303267982116e-15	NA	0.233003861031847	10.9157014126424	0.222	0	Inf	36	10748	0.00135225218062706	0.367096571336221
NUTM2B-AS1	1.13975631097394e-15	1.08534750605591e-13	0.84333584598941	2.40916179064497	0.583	0.181	3.22099447513812	36	10748	0.257919496503721	1.21978805262743
NADK	1.17169305285777e-15	1.10767446141902e-13	0.867469239852941	2.46129750952793	0.639	0.17	3.75882352941176	36	10748	0.236061875576677	1.13563440885343
PMEPA1	1.38950278145455e-15	1.30413332998964e-13	3.43449624423884	2.4599650563098	0.917	0.27	3.3962962962963	36	10748	0.754710414557147	4.39961288933242
GNG7	1.43278151536614e-15	1.33514768924762e-13	0.479134712378623	4.55781897222515	0.472	0.024	19.6666666666667	36	10748	0.0388480453081477	0.68266977092819
APBB1IP	1.81402960921723e-15	1.67842767956369e-13	1.20537684603055	2.88153783299159	0.667	0.163	4.0920245398773	36	10748	0.348298469933547	1.74635017242007
ITGB1	1.86051534507368e-15	1.7093157177346e-13	0.674719348526471	-2.24020831145137	0.528	0.744	0.709677419354839	36	10748	4.40209734714946	0.915031897555549
MCOLN2	2.46727366373917e-15	2.25091274245743e-13	0.581829993434288	5.61263898861033	0.472	0.013	36.3076923076923	36	10748	0.0347151360442062	0.850340345777429
RGS2	2.73400327477891e-15	2.47693102241429e-13	3.4103440403677	2.82012087305547	0.75	0.274	2.73722627737226	36	10748	1.14616617077417	6.29302974492802
AC023590.1	3.30998358092189e-15	NA	0.222118147630789	6.68817196943263	0.222	0.003	74	36	10748	0.00813703537228282	0.362445483935378
RASSF2	3.95809709711524e-15	3.56119549854934e-13	1.54976665824065	2.6982064814349	0.806	0.184	4.3804347826087	36	10748	0.378204711950105	1.98634512103432
POLB	4.81060656240351e-15	4.29857350774768e-13	0.433772823636592	3.45806402004321	0.444	0.054	8.22222222222222	36	10748	0.0674301078445812	0.601918115720745
CNDP2	5.87774550924945e-15	5.19918793077452e-13	1.36700271088009	2.1575278374983	0.722	0.249	2.8995983935743	36	10748	0.401859506389087	1.8720290991528
U2AF1	5.89820491916779e-15	5.19918793077452e-13	0.855011818435271	2.3977513660732	0.528	0.194	2.72164948453608	36	10748	0.319298383055668	1.39651302030047
DUSP5	6.56897661808569e-15	5.75160194359369e-13	1.19497841145313	2.77913917594212	0.639	0.139	4.59712230215827	36	10748	0.255021917702268	1.67780373651236
OGT	1.58129992927233e-14	1.37530925848578e-12	1.69869211790089	2.21541787531853	0.861	0.301	2.86046511627907	36	10748	0.650381566839215	2.23499891329096
IL16	1.60579825696529e-14	1.38736715631584e-12	0.939783765461283	3.26730021948129	0.639	0.105	6.08571428571429	36	10748	0.215030388733444	1.28590022624834
BANP	3.15708950458398e-14	2.70969668926333e-12	0.560057906537137	2.86367420940932	0.444	0.105	4.22857142857143	36	10748	0.151210465115011	0.887842287536306
RNF149	3.53622441007022e-14	3.01526690547557e-12	2.45986351783188	2.10196536933821	0.944	0.359	2.62952646239554	36	10748	0.885866426006224	3.02824487746661
DUSP1	3.67215943553092e-14	3.11084363609976e-12	0.855479541426222	-2.75526193284771	0.5	0.848	0.589622641509434	36	10748	11.7266328014571	1.52621070450112
IDH3A	3.93734622724077e-14	3.31397541165052e-12	0.699456786857903	2.65508653492635	0.528	0.123	4.29268292682927	36	10748	0.142083556761285	0.974337926352594
RP11-76E17.3	4.30447118079592e-14	3.59975198876048e-12	0.578895149195753	5.47101234201055	0.583	0.014	41.6428571428571	36	10748	0.0358876216839247	0.771112419726005
CD151	5.13399848220339e-14	4.26612383432009e-12	0.0877449770851453	-3.19483337996832	0.111	0.56	0.198214285714286	36	10748	1.81011379277264	0.129957092755233
CDH1	6.30282141689193e-14	NA	0.241165755042453	8.47377474634279	0.222	0.001	222	36	10748	0.00214917536878147	0.403787191405882
SUSD1	7.13641407713235e-14	5.89251000318156e-12	0.408602583940403	3.78594964967751	0.389	0.038	10.2368421052632	36	10748	0.0481058442429836	0.599453114688624
PALD1	7.39066242577355e-14	6.06406176142401e-12	0.92500650703248	2.81963157645434	0.639	0.105	6.08571428571429	36	10748	0.161389034958961	1.23408615127256
BLNK	8.06125843713108e-14	6.57294859817575e-12	0.506968023915936	4.46842376527251	0.556	0.024	23.1666666666667	36	10748	0.0397901282380888	0.637677842453849
PAG1	8.60719636993574e-14	6.96847483539227e-12	1.42265124221961	3.17753164425105	0.75	0.143	5.24475524475525	36	10748	0.391095390825085	1.97181293441263
APLP2	8.6531727988161e-14	6.96847483539227e-12	0.350070144398815	-2.3714303848414	0.361	0.684	0.527777777777778	36	10748	3.06093142592427	0.507495556068929
CXCR4	9.46124924567297e-14	7.57248206497236e-12	15.6927974260522	3.10936727470908	1	0.327	3.05810397553517	36	10748	3.15626244613025	18.2909233914802
TIMP1	1.19432024726618e-13	9.50067191819184e-12	0.44523184304291	-3.77776591083217	0.306	0.827	0.370012091898428	36	10748	15.6110923442245	0.953376892882899
CCDC69	1.23635478788409e-13	9.77544518953686e-12	1.52523489734569	2.24845604130012	0.778	0.231	3.36796536796537	36	10748	0.448243826740502	1.98010578307273
ST6GALNAC4	1.30209591173203e-13	1.02332188340096e-11	0.767305297273783	2.52520983571264	0.667	0.136	4.90441176470588	36	10748	0.154329908530724	0.986191713427295
SSR4	1.44106777805095e-13	1.12575869655406e-11	6.15635994953604	1.16175230939699	1	0.728	1.37362637362637	36	10748	3.08548389894728	6.92303383687402
RNASET2	1.5531862671343e-13	1.2061230976806e-11	3.87369388933456	2.38985411862647	0.944	0.325	2.90461538461538	36	10748	1.08446320536927	4.69400742805717
LGALS1	1.57263122967427e-13	1.21399686522666e-11	2.2758046170268	-2.47716688689783	0.806	0.889	0.906636670416198	36	10748	23.877437589171	4.05273391647324
CD9	1.84936021198898e-13	1.41922078385931e-11	0.360182570972791	-3.13262712462918	0.278	0.713	0.389901823281907	36	10748	6.08407485265967	0.619433573655097
SFMBT2	1.86496185523768e-13	1.42282411482051e-11	0.773586931871089	2.9276940221397	0.639	0.107	5.97196261682243	36	10748	0.189219820310508	1.05838152800515
YWHAZ	1.92066212214089e-13	1.45321014915669e-11	6.28763299726391	1.11251140436974	1	0.752	1.32978723404255	36	10748	3.30679723530154	7.12629246681324
P2RX1	1.9270684945892e-13	1.45321014915669e-11	0.625476177156758	4.98636397669221	0.528	0.023	22.9565217391304	36	10748	0.0560149425276836	0.937053981981331
AHNAK	2.30662278239465e-13	1.72943682868509e-11	0.997759194084158	-1.69793051408788	0.611	0.798	0.765664160401002	36	10748	5.81340946789363	1.62317906628169
GAPDH	2.61804762815614e-13	1.95171710611e-11	1.81732184905934	-1.98514576316728	0.722	0.874	0.826086956521739	36	10748	11.1532366724898	2.92911514422104
SELPLG	3.10092407337829e-13	2.29855996939166e-11	1.29773389276482	3.45311783429526	0.806	0.095	8.48421052631579	36	10748	0.225073744875145	1.56573099849632
AMN	3.19962778076114e-13	NA	0.203419159871283	6.41683719177375	0.194	0.004	48.5	36	10748	0.00734782187555155	0.345887252357622
CD59	3.61175507328546e-13	2.65139300988723e-11	0.197977078455626	-2.74008109043559	0.194	0.646	0.30030959752322	36	10748	3.25423792220779	0.360700217507452
MGST3	3.61756826429501e-13	2.65139300988723e-11	0.473894823052965	-2.2903938443878	0.444	0.687	0.646288209606987	36	10748	3.2123917534374	0.681115011678424
ADAM19	3.7639646407354e-13	2.74327836329799e-11	0.786317188488857	2.56957430717456	0.611	0.128	4.7734375	36	10748	0.181818992210794	1.09370713379606
B4GALT1	4.08756090301409e-13	2.96257330781788e-11	2.79646806191312	1.5837245686871	0.972	0.477	2.0377358490566	36	10748	1.12794521429689	3.33751440965173
MYBL2	4.77864066003433e-13	3.4443174613706e-11	0.7240547550159	3.04247576711057	0.5	0.069	7.2463768115942	36	10748	0.0838171461858773	1.17591788844524
CYBA	4.86949061017036e-13	3.49051508243311e-11	13.03920381858	1.81490306042862	1	0.655	1.52671755725191	36	10748	4.31072680342974	14.0493272128031
BID	5.5246715767362e-13	3.93851723443172e-11	1.50482008334605	2.08867321286157	0.778	0.256	3.0390625	36	10748	0.450435333877723	2.09707390559129
COL26A1	5.83231718271166e-13	NA	0.221459147858462	9.13930785516281	0.25	0	Inf	36	10748	0.00157767628565825	0.319145369417848
CYP46A1	6.00212640725677e-13	NA	0.33158874419041	4.95146818247126	0.306	0.013	23.5384615384615	36	10748	0.0184026082707214	0.517994617513588
GPR65	6.2057231882652e-13	4.39999264750586e-11	1.178399552924	3.53339671694907	0.667	0.102	6.53921568627451	36	10748	0.288456974338859	1.86141643777972
EIF4A3	6.56674895324777e-13	4.63080036994975e-11	1.18778282026637	1.91294377063523	0.667	0.274	2.43430656934307	36	10748	0.448042477324379	1.69728055719727
TNFRSF21	7.30589375725615e-13	5.12433816973998e-11	1.37179637596664	2.86536302088342	0.833	0.13	6.40769230769231	36	10748	0.263282921620168	1.66238756545939
SPN	7.71692318726392e-13	5.38368876476177e-11	1.12610190485769	4.25953901807335	0.722	0.051	14.156862745098	36	10748	0.148185565971921	1.45254945994801
SEPT6	8.83048334612789e-13	6.1277917943396e-11	1.40170761226849	2.05042401505049	0.75	0.296	2.53378378378378	36	10748	0.612922215563538	2.01202773538347
RP11-138A9.2	1.1160019035346e-12	7.70336552037695e-11	1.06505165269049	2.95738997064273	0.611	0.147	4.15646258503401	36	10748	0.35650907673336	1.65498238014427
GGA2	1.20253066300858e-12	8.25695527874205e-11	0.795919119356876	2.29542714303006	0.583	0.187	3.11764705882353	36	10748	0.312667483518343	1.08543651709113
HIGD1A	1.25602990636657e-12	8.57914458558027e-11	1.19135706040631	1.98887399478344	0.75	0.239	3.13807531380753	36	10748	0.327840418064521	1.61286595869804
SEPT9	1.39091454955885e-12	9.45097459038789e-11	2.14005879402075	1.51535611523382	0.917	0.445	2.06067415730337	36	10748	0.962048996558054	2.5820003165695
PFKFB3	1.40533094875843e-12	9.49945469300645e-11	1.28109655139149	2.41633210283784	0.694	0.21	3.3047619047619	36	10748	0.462920945432215	1.79852438344652
SEC11C	1.53152309446422e-12	1.02990980878248e-10	1.41355016476167	2.08907496294882	0.778	0.248	3.13709677419355	36	10748	0.451522925161575	1.91080894558143
RP11-71G12.1	1.5736810011209e-12	NA	0.211399191620391	10.7143139663071	0.25	0	Inf	36	10748	0.00113557549409143	0.302433311352584
FLNA	1.93774514719394e-12	1.29640118924575e-10	0.27103627885076	-2.53853950585369	0.278	0.631	0.440570522979398	36	10748	2.53745007111159	0.394340229500464
FERMT3	2.46470648574573e-12	1.64053881699177e-10	1.52294281438264	2.72995060931138	0.806	0.175	4.60571428571429	36	10748	0.418521167695409	2.05757929321192
CCDC88A	2.48077079508501e-12	1.6428495326233e-10	2.2029592522311	1.76262331839315	0.889	0.38	2.33947368421053	36	10748	0.825556485179021	2.84451018491643
PTMS	2.55753230133949e-12	1.68512961632702e-10	0.791678417923834	-1.91502137646022	0.611	0.711	0.859353023909986	36	10748	4.02447193533848	1.10706102246193
FAM105A	2.87545797401472e-12	1.8850866697988e-10	0.870665060549739	3.03302694704681	0.639	0.108	5.91666666666667	36	10748	0.214775624522172	1.25551548061578
SLC12A3	3.0235572265172e-12	NA	0.217443247932936	8.19847746739704	0.222	0.001	222	36	10748	0.00284750691519219	0.357065177376987
CEBPD	3.20384659996055e-12	2.08986913715427e-10	0.112487789397558	-4.8673680212815	0.139	0.657	0.211567732115677	36	10748	5.46422184242895	0.165888731052884
SOCS1	3.38374050480406e-12	2.19623276744646e-10	1.58305396415605	3.25648147905149	0.833	0.123	6.77235772357724	36	10748	0.346681114161676	2.06347201994839
GNG12	3.87541023874766e-12	2.50290108785653e-10	0	-144269503.800463	0	0.365	0	36	10748	0.702370032420829	0
IKZF1	4.54897225770399e-12	2.92344295931066e-10	2.31533438126743	3.29817234067268	0.861	0.163	5.28220858895706	36	10748	0.595662814663659	2.90733277854679
MDFIC	5.06116875546486e-12	3.2366670384213e-10	1.71295528817223	1.68455083613223	0.861	0.358	2.40502793296089	36	10748	0.673668415438083	2.1321128789561
CADM4	5.33595204833765e-12	NA	0.259858671192658	5.56220772784113	0.306	0.007	43.7142857142857	36	10748	0.0102405699608439	0.350809135888571
ENDOG	5.7372892526877e-12	3.65115490685677e-10	0.744524166198374	2.26215844112432	0.556	0.165	3.36969696969697	36	10748	0.204944763425436	1.14289909754526
KIAA0226L	6.42682686417787e-12	4.07011569272158e-10	0.478065007530392	4.10294565739187	0.417	0.033	12.6363636363636	36	10748	0.0633984543212831	0.725055821855808
S100A11	6.79974722208863e-12	4.28548320093567e-10	2.30096592041574	-1.95888990839576	0.861	0.856	1.00584112149533	36	10748	11.3965096810465	2.91426923570569
CNN3	7.57032154908147e-12	4.74819302544793e-10	0.0721914528491101	-3.82493722173673	0.111	0.466	0.238197424892704	36	10748	1.34493062068566	0.10111218925097
UBE2J1	7.64836489182135e-12	4.77418987457901e-10	1.84141163098887	1.6212804590287	0.944	0.354	2.66666666666667	36	10748	0.602412386197165	2.10594183972812
CCDC189	9.90238666353534e-12	6.15173982916581e-10	0.346617126727138	4.13918686878914	0.361	0.025	14.44	36	10748	0.0285015163628825	0.512626304810203
RBM38	1.26363014593061e-11	7.81294733829894e-10	0.621512790569974	3.23573711511234	0.472	0.082	5.75609756097561	36	10748	0.172681039205768	0.949977443368532
KCNG2	1.56473397649156e-11	NA	0.187854344815098	7.46651455708364	0.194	0.001	194	36	10748	0.00303419422179834	0.281342335820072
USF2	1.73121604791846e-11	1.06535115854454e-09	1.21953846193109	1.75083813329199	0.694	0.329	2.10942249240122	36	10748	0.591870741350998	1.73357009002915
PRMT7	1.75754218746698e-11	1.07647396139409e-09	0.362424334666038	2.98444123629115	0.361	0.068	5.30882352941176	36	10748	0.0837271405461536	0.565328984854591
APP	1.81824431735915e-11	1.10844931608726e-09	5.56915345131173	1.38509998994882	0.972	0.593	1.63912310286678	36	10748	2.40537287450401	6.68922796687669
CSTB	1.88511749907915e-11	1.14387176246449e-09	0.108566540234363	-3.16714261689315	0.139	0.596	0.233221476510067	36	10748	2.18738380330034	0.157371095013985
PMP22	2.0370802025822e-11	1.2303587186522e-09	0.189041434031844	-2.92096196872583	0.25	0.588	0.425170068027211	36	10748	2.31107725744405	0.267024373758767
AZIN2	2.38750895791068e-11	1.43536598455773e-09	0.38584041618838	3.61795782757094	0.306	0.04	7.65	36	10748	0.0471736288250318	0.665781070817763
SERTAD2	2.45869383617897e-11	1.47138164159591e-09	0.834501888589784	2.07824491060023	0.611	0.203	3.00985221674877	36	10748	0.287460644673888	1.2167497548216
ALG2	2.80717998993785e-11	1.67225891090087e-09	0.721926603913509	2.15921650984712	0.611	0.167	3.65868263473054	36	10748	0.201621976215209	0.935293401888983
CDKN2D	3.01782051355699e-11	1.7895675645393e-09	1.04202655420772	2.52216089574641	0.75	0.122	6.14754098360656	36	10748	0.200439452219988	1.317694259517
RGS7	3.31688624783552e-11	NA	0.143139685704826	8.84012780608295	0.167	0	Inf	36	10748	0.00192305457777082	0.215437544642411
STRBP	3.71696588671663e-11	2.19418719267444e-09	0.452723833479956	3.2236084609262	0.417	0.057	7.31578947368421	36	10748	0.0879031221277682	0.641901281370209
ARID5B	3.86360398213932e-11	2.27047646626079e-09	0.0121717902319352	-5.64085557872508	0.028	0.456	0.0614035087719298	36	10748	1.34352660876433	0.0151610068469119
NFATC2IP	4.04056235802011e-11	2.36381957501033e-09	1.42355025507994	1.73425029987507	0.806	0.316	2.55063291139241	36	10748	0.597581786087567	1.75070083158042
C3orf58	4.39071807512665e-11	2.55720125036171e-09	0.589101962890012	2.50669220407849	0.5	0.132	3.78787878787879	36	10748	0.208069269175629	0.934838523465886
CNPY3	4.5839119982934e-11	2.65785404132158e-09	0.971415264990035	1.89025375468795	0.639	0.252	2.53571428571429	36	10748	0.394602867935213	1.35989178486523
SERPINB9	4.78160401071903e-11	2.76021265149737e-09	1.68836139146514	2.30619332240066	0.667	0.256	2.60546875	36	10748	0.677057851942773	2.86175079620849
PTRF	5.11505985983905e-11	2.93969475468988e-09	0.183606781320081	-2.66188514967566	0.167	0.605	0.27603305785124	36	10748	3.77961443814752	0.412744888290512
DDIT4	5.28591084235396e-11	3.02456108988376e-09	4.539891608593	1.88302549733814	1	0.455	2.1978021978022	36	10748	1.73539602812464	5.76533550561567
NFIB	5.3384786511787e-11	3.0413009818025e-09	0.0770082521001276	-3.91605856589107	0.111	0.522	0.21264367816092	36	10748	2.49703137641666	0.108215881718404
NAT8L	5.88333468564623e-11	NA	0.174117685344237	8.16426139651729	0.167	0.001	167	36	10748	0.00210190056293607	0.314982997778501
WDFY4	6.7204933294659e-11	3.81198069461792e-09	0.793959988971119	3.8952741778129	0.611	0.043	14.2093023255814	36	10748	0.101885603339805	1.08647042194798
CHAF1A	7.4746285809176e-11	4.22138547474679e-09	0.671764182746723	2.67967632232823	0.583	0.091	6.40659340659341	36	10748	0.113289573323095	0.916820487045355
TTC24	7.69722847502657e-11	NA	0.147015374971624	9.14224211266952	0.167	0	Inf	36	10748	0.00188502418560829	0.225210086278099
CD164	8.15382038930622e-11	4.58511813788315e-09	2.2689969385818	1.24985498507001	0.889	0.541	1.64325323475046	36	10748	1.26927064758054	2.85534786974332
UCP2	8.46560665731281e-11	4.74001306657952e-09	3.11244472432369	2.36441627721326	0.889	0.266	3.34210526315789	36	10748	0.87798508519782	3.99698756707933
GRAMD4	8.84960104581033e-11	4.9338416770787e-09	0.62124376357752	2.59141747352592	0.556	0.115	4.83478260869565	36	10748	0.179797932012038	0.85884145516435
RASGRP2	9.32571755459763e-11	5.17716217945875e-09	0.773567893642119	3.27017138436812	0.583	0.085	6.85882352941176	36	10748	0.199735619835004	1.04347094148741
AKNA	9.75008095678628e-11	5.38981170178957e-09	1.19970847135171	2.7772834037168	0.667	0.166	4.01807228915663	36	10748	0.427520522911011	1.71558733210332
TOX2	1.12146704674046e-10	6.17327387838651e-09	0.338973008867134	3.65814956847829	0.306	0.033	9.27272727272727	36	10748	0.0463376863382758	0.54120761511801
IGFBP4	1.1276340108106e-10	6.1811400441324e-09	0.0948629396024476	-3.84130099603939	0.083	0.589	0.140916808149406	36	10748	4.27790587512207	0.180844644286266
FGFR1	1.16754932322003e-10	6.37315835595336e-09	0	-144269503.938864	0	0.364	0	36	10748	0.797425808932852	0
LIMS1	1.18568002233464e-10	6.44515898807406e-09	0.417590898869761	-2.01502067366815	0.417	0.618	0.674757281553398	36	10748	2.10335101941127	0.577664660081193
TCEAL4	1.24899843813815e-10	6.76117577757275e-09	0.0948957855904506	-2.78093259977666	0.139	0.479	0.290187891440501	36	10748	1.06562903499331	0.134478850561529
JUN	1.3092271524469e-10	7.05792455819104e-09	0.352572723114602	-3.61840587832823	0.278	0.702	0.396011396011396	36	10748	9.25766072067266	0.64536954439052
ERN1	1.60927244092289e-10	8.6397400264527e-09	0.713828115196422	2.44249315688579	0.556	0.136	4.08823529411765	36	10748	0.230015558156857	1.05729488224663
FAM196A	1.68442046539909e-10	NA	0.173609876361084	7.02150508578002	0.167	0.002	83.5	36	10748	0.0033179998892005	0.275647707327251
SRPRA	1.80251075102504e-10	9.63752264666914e-09	1.11955460057802	1.6982186940547	0.694	0.295	2.35254237288136	36	10748	0.471946623700411	1.53764081948359
SLAMF7	1.85221489438945e-10	9.82420603346026e-09	0.681547862762098	4.82254456133784	0.556	0.021	26.4761904761905	36	10748	0.0613562117108276	0.905184501008199
CREM	1.85248711040259e-10	9.82420603346026e-09	1.36232218250555	1.9061407017319	0.611	0.34	1.79705882352941	36	10748	0.873098079910545	2.49036999136256
ARID3A	1.9292292815133e-10	1.01897672901306e-08	0.600078586196573	2.70756751454078	0.528	0.095	5.55789473684211	36	10748	0.134790056280039	0.805835146034557
MTMR1	1.9902951476303e-10	1.04699155225746e-08	0.38185943940028	3.21527725626706	0.417	0.05	8.34	36	10748	0.0715334799972814	0.51995519873973
ENTPD7	2.24640771910321e-10	1.17697329732612e-08	0.265114078402161	3.8679562313464	0.306	0.027	11.3333333333333	36	10748	0.0245881299056511	0.37048268790817
SUB1	2.25612170136843e-10	1.1773345486421e-08	5.09210783393433	1.04025124668882	0.972	0.722	1.34626038781163	36	10748	2.9325699332049	6.04865109134073
ARID3B	2.33342466011618e-10	1.21282303250501e-08	0.417433296275296	3.41596262992723	0.444	0.046	9.65217391304348	36	10748	0.0786534660164323	0.556478594588182
TUBA1A	2.59332745617463e-10	1.34256150766882e-08	0.311179077021111	-2.74250445767503	0.306	0.599	0.510851419031719	36	10748	2.63388953170463	0.451989786271556
SLC25A28	2.66153335537883e-10	1.37242546064317e-08	0.551760604140444	2.24065056343241	0.528	0.141	3.74468085106383	36	10748	0.196701929232032	0.730817198918735
PIK3AP1	2.69155528200944e-10	1.37671424149659e-08	0.963094748306893	2.96732444363434	0.611	0.108	5.65740740740741	36	10748	0.242491172035473	1.34469492531383
FADS1	2.69774102598656e-10	1.37671424149659e-08	0.581984922599979	2.36985671944893	0.472	0.125	3.776	36	10748	0.145062258922447	0.848623380616309
CXXC5	2.70150885959779e-10	1.37671424149659e-08	1.68976360060024	1.79913029070568	0.833	0.277	3.0072202166065	36	10748	0.494231781979919	2.20054716564765
FOS	2.72855513908383e-10	1.3850867838322e-08	3.09281924373653	-2.46712483507425	0.861	0.886	0.971783295711061	36	10748	26.6451680769932	4.64973621449018
CALM1	2.761347623834e-10	1.39630004265653e-08	2.18913171737154	-1.29401165368803	0.778	0.862	0.902552204176334	36	10748	7.52018510345963	3.17036336819739
VAMP8	2.99964190330696e-10	1.51093931546497e-08	5.25800669735795	2.37389306351893	0.972	0.308	3.15584415584416	36	10748	1.41745411126237	6.55314914893683
CDC42SE2	3.03650611746387e-10	1.52362533878591e-08	1.52813202994164	1.87092259957783	0.806	0.318	2.53459119496855	36	10748	0.702817659853754	1.94267763441158
PTPN12	3.70737975780593e-10	1.85312169809717e-08	0.056215797748336	-2.91717563993132	0.083	0.457	0.181619256017505	36	10748	0.933249492706068	0.0779450706709115
CUX2	3.70970844309062e-10	NA	0.168794401922782	9.63199747233693	0.222	0	Inf	36	10748	0.00116898625979675	0.228592038540069
TRAM1	3.72552638005325e-10	1.85508462420514e-08	2.90898403093768	1.11303120533616	0.944	0.588	1.60544217687075	36	10748	1.50005754221189	3.37364997451795
NFIC	3.82417267871089e-10	1.89696413560693e-08	0.243762603017905	-2.08724421863092	0.25	0.555	0.45045045045045	36	10748	1.54853237523954	0.375525502852464
SELL	3.90296133687406e-10	1.92871339397193e-08	1.7806303572221	4.29767885859108	0.833	0.068	12.25	36	10748	0.304181108704572	2.33454541642683
REPIN1	4.03801041168821e-10	1.98792014456167e-08	0.647127903594561	2.14903002241967	0.528	0.158	3.34177215189873	36	10748	0.196926633572881	0.905935060660003
SFT2D2	4.26348351140047e-10	2.09103029660641e-08	1.5015901252269	1.51815968122183	0.75	0.386	1.94300518134715	36	10748	0.708459664989616	1.94078890641869
GAS6	4.83532844465321e-10	2.36261029546613e-08	2.45149025861524	1.90500624861276	1	0.333	3.003003003003	36	10748	0.831696071535247	2.81462141746614
IGFBP7	4.9053933952846e-10	2.38790157592847e-08	0.327194791096338	-3.38390112949187	0.222	0.682	0.325513196480938	36	10748	13.1116642196449	0.857048896401919
SPTBN1	5.04088677558163e-10	2.44473638937687e-08	0.274924449376765	-2.46920517215418	0.25	0.577	0.433275563258232	36	10748	2.69573940557795	0.432091077447739
CAPN2	5.22219937077338e-10	2.52328937004109e-08	0.059478837153718	-2.76036556099225	0.083	0.468	0.177350427350427	36	10748	1.03633249790909	0.0857339725703122
SPCS3	5.45382167294668e-10	2.62548182823847e-08	2.65448032582578	1.25582444388011	0.944	0.507	1.86193293885602	36	10748	1.23791183372914	3.02445962334618
JAML	6.20466831123049e-10	2.97595966133503e-08	1.78249961630699	3.41840192725999	0.833	0.093	8.95698924731183	36	10748	0.316447168462207	2.25212854725972
SEPW1	6.28820369889862e-10	3.00497822182533e-08	0.595045198966072	-1.94150115037584	0.5	0.676	0.739644970414201	36	10748	3.29368180298257	0.825246691826871
RET	6.30799254286712e-10	NA	0.268107968639303	5.5350352329856	0.25	0.007	35.7142857142857	36	10748	0.0159108546331115	0.465600990624061
FAM198B	6.43070779673772e-10	3.06186182176059e-08	0	-144269503.996172	0	0.373	0	36	10748	0.866197750284833	0
CAV1	6.92106204753517e-10	3.28335183535068e-08	0.262597281785379	-3.26456715127005	0.194	0.649	0.298921417565485	36	10748	8.50938371147637	0.640660174880647
FAM114A1	7.17744664730375e-10	3.39264380292481e-08	0	-144269503.954084	0	0.33	0	36	10748	0.686600775658702	0
NIN	7.27288513005392e-10	3.42534510493442e-08	1.05189855073601	1.70179180125594	0.75	0.266	2.81954887218045	36	10748	0.403259127712545	1.32006343233174
SEC16A	7.63289999448464e-10	3.58197170244772e-08	0.727444130391411	1.87048237450567	0.583	0.214	2.72429906542056	36	10748	0.301790501100436	0.986885967122731
EMP1	7.85463915868963e-10	3.67281800947186e-08	0.164352867409196	-2.57753120805601	0.139	0.575	0.241739130434783	36	10748	3.01622890425773	0.338682166071846
CYFIP2	7.90751215151706e-10	3.68433584031041e-08	1.00018521015133	3.56879229391794	0.722	0.071	10.169014084507	36	10748	0.204747375729638	1.27265949554108
SLC7A6	8.52706170948646e-10	3.95886288476727e-08	0.487936823295668	2.45988525538698	0.417	0.105	3.97142857142857	36	10748	0.135564340388954	0.730435430628859
RPPH1	8.5759022180642e-10	3.96741916088176e-08	0.227810372118891	4.13485617512152	0.194	0.02	9.7	36	10748	0.0289235343856082	0.406126631429103
DBI	8.84026502647527e-10	4.06830493329884e-08	4.25290700527523	1.15382692130849	0.972	0.643	1.51166407465008	36	10748	2.50077585381539	5.32615661388941
RHOB	8.85634371498445e-10	4.06830493329884e-08	0.189203830405388	-3.28038233734826	0.25	0.577	0.433275563258232	36	10748	2.77805410424743	0.253690618472986
HSP90B1	9.18022832133078e-10	4.20228977824847e-08	8.73816331259499	1.09885849759884	0.972	0.741	1.31174089068826	36	10748	4.37874693076806	10.0865515489312
PRDX1	9.35895144465279e-10	4.26912169744546e-08	0.704392629490922	-1.62569623054663	0.444	0.726	0.611570247933884	36	10748	3.65756299634597	1.19387198097755
HSPG2	9.5519639944075e-10	4.34198335439164e-08	0.111106039882658	-3.40037419675271	0.111	0.549	0.202185792349727	36	10748	3.19673287766206	0.187764620451487
CYSLTR1	9.87017388472017e-10	4.47105168402984e-08	0.67964409220833	2.86917962228984	0.611	0.09	6.78888888888889	36	10748	0.171188696677777	0.89311394175065
SRP14	1.0485486247937e-09	4.73334441489918e-08	9.96203601956755	0.809227374625675	1	0.86	1.16279069767442	36	10748	6.19651142488523	11.1131327239191
S100A13	1.13335632612266e-09	5.09854021744696e-08	0.141316568698655	-2.6353489380872	0.139	0.511	0.272015655577299	36	10748	1.8653050073011	0.247309241187367
PLP2	1.14176314141349e-09	5.11870857143657e-08	2.85782848611548	1.44487982243657	1	0.424	2.35849056603774	36	10748	0.97191695633697	3.19408598155538
ZNF706	1.1916416092459e-09	5.32402617610342e-08	2.4536388741173	1.11624678612658	0.861	0.566	1.52120141342756	36	10748	1.37411179927435	3.09203790718805
FUZ	1.20283435850243e-09	5.35569182287464e-08	0.34664420551728	3.17725085702563	0.361	0.048	7.52083333333333	36	10748	0.056633587740605	0.50487465112885
ARID2	1.23359342895368e-09	5.47396594358152e-08	0.62756276596464	2.08312272555435	0.5	0.176	2.84090909090909	36	10748	0.271841189281316	0.916404384833137
CYB5R3	1.26837850577182e-09	5.60924270722007e-08	0.266504959787492	-1.99397283604732	0.278	0.567	0.490299823633157	36	10748	1.70034651415547	0.378878515523408
FKBP9	1.32329649358665e-09	5.83233988355791e-08	0.0219866103326158	-3.98851463577097	0.028	0.382	0.0732984293193717	36	10748	0.774890217107858	0.0329972143020205
ENPP4	1.42345263019351e-09	6.25264747929444e-08	0.481911288503766	2.8461681591993	0.444	0.079	5.62025316455696	36	10748	0.122844284991934	0.690116001760889
PHACTR2	1.62878631920568e-09	7.1305860135427e-08	0.0761165144249454	-2.63992391262135	0.083	0.474	0.175105485232068	36	10748	1.14158008262454	0.118591938512441
SCN9A	1.71665717169423e-09	7.49013694378693e-08	0.554903698445694	4.24554341243506	0.472	0.025	18.88	36	10748	0.055782507145908	0.784487526171341
NR4A3	1.84009068935179e-09	8.00194104442782e-08	1.74999647127002	2.88764055788572	0.639	0.163	3.92024539877301	36	10748	0.699550112642084	3.36726144067318
NFKBIA	1.95044975909315e-09	8.45367692927883e-08	0.448147014081263	-3.36857534474503	0.444	0.734	0.604904632152589	36	10748	6.67441833334762	0.609261203657812
ACTN1	2.29473969632588e-09	9.91297154909519e-08	0.12018275466051	-2.97663736823571	0.167	0.471	0.354564755838641	36	10748	1.34378034558262	0.168489509643168
SYK	2.55824231023986e-09	1.10147951087093e-07	1.46298820200831	2.67887330559013	0.861	0.142	6.06338028169014	36	10748	0.35583649984839	1.74817945209805
ZNF331	2.69376558411506e-09	1.15601532270938e-07	2.48719573856	2.45149592718041	0.75	0.245	3.06122448979592	36	10748	1.00016700583903	4.09882080111075
IL1R1	2.76247636249673e-09	1.18161529918467e-07	0	-144269503.849363	0	0.371	0	36	10748	0.835418402422837	0
STOM	2.78270060896593e-09	1.18637621387482e-07	0.125120061915495	-2.67012606594512	0.167	0.509	0.328094302554027	36	10748	1.39424464179795	0.180809909703826
NNMT	2.90598110484056e-09	1.23489998350977e-07	0.0200663349252241	-6.56448763846218	0.028	0.45	0.0622222222222222	36	10748	2.30606691370617	0.0290185731660466
ASIP	3.09524784254156e-09	NA	0.195110061532789	4.96831105028038	0.194	0.009	21.5555555555556	36	10748	0.0124324082082424	0.323632877897614
IFNAR2	3.09923592315808e-09	1.31274778745196e-07	0.984520072052846	1.85407148704833	0.667	0.234	2.85042735042735	36	10748	0.371055971295853	1.33245746536009
ARHGAP27	3.32996584705464e-09	1.40591373594417e-07	0.609349427157062	2.17131592656649	0.5	0.149	3.35570469798658	36	10748	0.233222852730771	0.8581361551617
GNB5	3.34895261690782e-09	1.4093688980703e-07	0.489280828128021	2.31612601639606	0.389	0.12	3.24166666666667	36	10748	0.163994910455534	0.75198977042718
PRSS23	3.39955507296483e-09	1.42606416340512e-07	0.044499664092402	-3.7169524653445	0.056	0.445	0.125842696629213	36	10748	1.7910798359133	0.0735310344351291
MPEG1	3.43423469465449e-09	1.43599441751482e-07	4.85483419850676	2.70123025516979	1	0.2	5	36	10748	0.998451242828779	5.48990818673489
SMIM6	3.54568685718979e-09	NA	0.109433317736329	6.69179903253593	0.111	0.002	55.5	36	10748	0.00327056090457015	0.20304257847211
LAMC1	3.57190774734222e-09	1.48878940804558e-07	0.120065972863015	-2.46058851641939	0.139	0.471	0.295116772823779	36	10748	1.32460618201051	0.183534616808825
HYOU1	3.71272028416496e-09	1.54255251042089e-07	0.715651462861404	2.01212966760434	0.583	0.163	3.57668711656442	36	10748	0.207952428478395	0.989752462727403
RP11-138A9.1	4.4108327267408e-09	1.82678488104954e-07	0.682616683745012	2.66302045881942	0.472	0.12	3.93333333333333	36	10748	0.245717587663901	1.11608537456135
SLC2A1	4.43781734363975e-09	1.83214446408621e-07	0.391622200905589	3.11255509035049	0.472	0.045	10.4888888888889	36	10748	0.056893012147527	0.504011446754315
IRF2BPL	4.51889863770184e-09	1.85973348982518e-07	0.876407592245317	1.87405704234771	0.583	0.226	2.57964601769911	36	10748	0.346246893955516	1.33971983384642
ERP29	4.56052547218626e-09	1.87096274560195e-07	2.12480359339821	1.12623993115	0.889	0.532	1.67105263157895	36	10748	1.22993070149155	2.67582449597532
TSEN54	5.11503508691536e-09	2.09187297002814e-07	0.379208650382982	2.75047486063824	0.417	0.071	5.87323943661972	36	10748	0.110534392821775	0.537728093510969
LRP8	5.64414902096091e-09	2.301049003983e-07	0.280274831927174	3.05820734273086	0.306	0.046	6.65217391304348	36	10748	0.0493117640455787	0.404088239232587
MXD4	5.86405593258249e-09	2.38325463228882e-07	1.69981181242634	1.37215503578677	0.833	0.429	1.94172494172494	36	10748	0.873828494018383	2.22266920925915
LTB	6.10025992031598e-09	2.47155251305721e-07	1.99106998337526	4.19727417452442	0.639	0.085	7.51764705882353	36	10748	0.661526894032712	4.70725891475836
DKK3	6.17038478032562e-09	2.49222414378106e-07	0	-144269504.354155	0	0.348	0	36	10748	1.01702161993257	0
NCKAP1	6.6920825042834e-09	2.69459593675559e-07	0.00837564958503556	-4.56441949868284	0.028	0.327	0.0856269113149847	36	10748	0.545830507729988	0.00972833793136953
ITGAV	7.66660334983859e-09	3.07749253236905e-07	0.0459948116870528	-3.57863498964004	0.056	0.39	0.143589743589744	36	10748	0.814115245901825	0.0766809744602057
LAMA4	7.86927883982094e-09	3.13680758326281e-07	0.11472164221712	-2.77372499129968	0.139	0.472	0.294491525423729	36	10748	1.66031229039325	0.181163256503014
RGPD5	7.88067713123473e-09	3.13680758326281e-07	0.337008392436925	2.50938913768737	0.306	0.095	3.22105263157895	36	10748	0.137464446891957	0.593605382154869
SELM	7.88650074590067e-09	3.13680758326281e-07	0.0851861195214161	-4.26160805049153	0.111	0.493	0.225152129817444	36	10748	2.45116676495703	0.124206414056196
LYN	8.26948723835579e-09	3.27914074503312e-07	1.44336233899465	1.78999224682385	0.75	0.291	2.57731958762887	36	10748	0.659745308756005	2.04192246451643
MED13L	8.39565412060929e-09	3.31908192901421e-07	1.38399680111402	1.3748615247939	0.75	0.399	1.8796992481203	36	10748	0.758467420121493	1.83911809209167
PLA2G16	8.47939751013624e-09	3.34206102468995e-07	1.35532503748018	1.62665842996833	0.75	0.298	2.51677852348993	36	10748	0.550061364620365	1.74718698989413
WWTR1	8.61388060093248e-09	3.38483994939052e-07	0.0215194630978317	-4.55806432130133	0.056	0.383	0.14621409921671	36	10748	1.07484254791719	0.0262269450823798
MT2A	9.05865336800212e-09	3.54892467984852e-07	0.543807223254859	-3.68722183006664	0.444	0.711	0.624472573839662	36	10748	14.056031483661	0.939264558854566
PKM	9.56324101840565e-09	3.73539048880599e-07	0.456787927041202	-2.01004833329976	0.417	0.62	0.67258064516129	36	10748	2.5027114836835	0.669273949025862
MGP	1.07013524207547e-08	4.1674580203333e-07	0.35680517280571	-4.61606894458992	0.361	0.627	0.575757575757576	36	10748	14.0277406532523	0.632520389342419
DBNL	1.09828317673482e-08	4.26434592966742e-07	1.13624497593177	1.45091924687667	0.722	0.331	2.18126888217523	36	10748	0.573687432044936	1.43916036475288
MOB1A	1.12197330787367e-08	4.34340171350738e-07	2.15574927456503	1.19320571739214	0.861	0.518	1.66216216216216	36	10748	1.24316667044047	2.70291722402344
HS3ST3B1	1.13663278911207e-08	4.38713354046038e-07	0.317926586871823	4.35862712122789	0.278	0.021	13.2380952380952	36	10748	0.0430509169202918	0.524829185188657
CIITA	1.16322374561847e-08	4.47652418446565e-07	0.952141776480637	2.90106657226027	0.722	0.098	7.36734693877551	36	10748	0.232850848863964	1.24150175800211
SNTB2	1.18314768817178e-08	4.53980727643797e-07	0.0350115263145363	-3.63221728054766	0.056	0.393	0.142493638676845	36	10748	0.891446139852022	0.0480637973774422
CLCN5	1.26631646997556e-08	4.84468172061618e-07	0.387277825079647	2.59090000049774	0.333	0.08	4.1625	36	10748	0.101897308062632	0.57843165212758
MDN1	1.2739883207358e-08	4.85978117904072e-07	0.505572454388344	2.20510950312093	0.5	0.124	4.03225806451613	36	10748	0.163891764972591	0.705180484202458
RP11-542M13.3	1.40524218724804e-08	NA	0.168539653718197	6.09241233088008	0.222	0.003	74	36	10748	0.0069027045432777	0.245055239828434
ARL4C	1.45017635625829e-08	5.51574365706869e-07	7.94804715986704	2.06990892319836	0.972	0.405	2.4	36	10748	2.64665041871559	9.83943881188503
IDS	1.57399343175715e-08	5.96927857869296e-07	2.32508572067206	1.3115305204806	0.833	0.511	1.63013698630137	36	10748	1.32438335315442	2.90695006188231
CTSC	1.58947113515142e-08	6.01050447222766e-07	3.58668314857179	1.62142220870694	0.861	0.465	1.85161290322581	36	10748	1.78817479810846	5.11453783389734
TJP1	1.68109222378682e-08	6.33859224032453e-07	0.0130346399362233	-4.76227249361232	0.028	0.327	0.0856269113149847	36	10748	0.624743871639183	0.0164986071510103
PPIC	1.73987723759145e-08	6.5413367266911e-07	0.0491141540954363	-3.94315881043501	0.083	0.417	0.199040767386091	36	10748	1.37581781797457	0.0677782312661102
ETV3	1.77926471793332e-08	6.67019756039026e-07	0.607902428600846	2.1801828576826	0.472	0.15	3.14666666666667	36	10748	0.243043376573585	0.897211526340207
MAGED2	2.03481997952787e-08	7.60637863980534e-07	0.061467702716453	-3.22622954593126	0.111	0.4	0.2775	36	10748	0.849345523504161	0.0820427846937068
CTDP1	2.13188748964185e-08	7.94645833996217e-07	0.420319888917042	2.37600269840644	0.472	0.098	4.81632653061224	36	10748	0.129963923618496	0.552475263657207
MYCBP	2.14474690539979e-08	7.97161485123807e-07	0.411709027523063	2.44579818704781	0.417	0.09	4.63333333333333	36	10748	0.093760939411771	0.57104675851748
HDAC7	2.3438662304327e-08	8.6869542165412e-07	0.0309189371885308	-3.66639209423003	0.056	0.368	0.152173913043478	36	10748	0.714889490227329	0.0435214647223215
ZNF10	2.37470601134607e-08	8.77632142323537e-07	0.217103562177642	3.53620652523979	0.222	0.03	7.4	36	10748	0.0500301424771145	0.34072195059096
TSPAN4	2.40318284606486e-08	8.85647553948085e-07	0.114476174608321	-2.15186680652028	0.111	0.481	0.230769230769231	36	10748	1.11770760780794	0.184403687817757
ANKLE2	2.46155308765977e-08	9.04603424834065e-07	0.851792593497387	1.52688692041232	0.556	0.279	1.99283154121864	36	10748	0.445686514182901	1.25174327963065
HSPB1	2.53608763041701e-08	9.29376382764614e-07	0.296309193506418	-2.38839710002011	0.306	0.532	0.575187969924812	36	10748	1.94938193682782	0.430918233526998
IFITM2	2.55714760983638e-08	9.34469123751413e-07	0.669829251627308	-1.84285533528145	0.556	0.703	0.790896159317212	36	10748	3.29319508124531	0.911728145534956
COL24A1	2.58582644211689e-08	NA	0.247221087742783	4.52725020109832	0.306	0.012	25.5	36	10748	0.0100899478565281	0.339765696365118
EMP2	2.69688405191746e-08	9.82780707857966e-07	0.0340140429038951	-3.42442111879012	0.056	0.381	0.146981627296588	36	10748	0.805533830729758	0.046820620844834
ANKRD53	2.71548027013802e-08	NA	0.149454806842922	5.37760607285975	0.194	0.005	38.8	36	10748	0.00731333693926793	0.217496996098311
PRKCD	2.73806105594099e-08	9.95006811582343e-07	0.389428789131671	2.64150981505511	0.389	0.075	5.18666666666667	36	10748	0.110256774900094	0.568847421059638
RRAS	2.84511656089261e-08	1.03103862926125e-06	0.0121717902319352	-4.66999152294583	0.028	0.323	0.086687306501548	36	10748	0.591170986564925	0.0151610068469119
CTSL	2.85768921596758e-08	1.03197315454926e-06	0.0833959289985144	-4.26818261785729	0.111	0.591	0.187817258883249	36	10748	4.1250569852163	0.162925945213015
PPP6R1	2.86351588185523e-08	1.03197315454926e-06	0.693960622341086	1.68169093887419	0.528	0.228	2.31578947368421	36	10748	0.347797156583136	0.974355051509092
CALD1	2.98493143368808e-08	1.07276626677396e-06	0.209152185169936	-2.86158259416115	0.111	0.613	0.181076672104405	36	10748	6.59896760487935	0.631722876628235
RPL8	3.10991812387291e-08	1.11461516055072e-06	7.84353927992282	-0.823559464791725	1	0.943	1.06044538706257	36	10748	15.5191102279601	8.85167878985413
ZFHX3	3.63976046011465e-08	1.30094013596317e-06	0.030881657691765	-3.95557456194189	0.056	0.392	0.142857142857143	36	10748	0.849531009458781	0.0408091180309081
HHIP-AS1	3.70954133226752e-08	1.32225891313558e-06	0.458744119799295	2.76925463421808	0.389	0.062	6.2741935483871	36	10748	0.0727260845247551	0.677866968850358
FMNL1	3.83843923779197e-08	1.36447624785379e-06	1.23137471994722	2.36559627549904	0.778	0.192	4.05208333333333	36	10748	0.496258866198289	1.61950773221193
SLITRK5	3.95736894304052e-08	NA	0.124802553454228	10.9551204166645	0.139	0	Inf	36	10748	0.000752679564179691	0.193657055290102
RP11-73G16.2	4.03578934458397e-08	NA	0.0929741823072927	144269501.464997	0.083	0	Inf	36	10748	0.000546117169810166	0.163592432200912
ADIRF	4.27931265528711e-08	1.51706285056727e-06	0.186179614143738	-3.3086633729564	0.167	0.586	0.284982935153584	36	10748	5.484004130946	0.341233781945648
NUDT22	4.42355387174715e-08	1.56394807075375e-06	0.684571569838604	1.77091641409053	0.556	0.201	2.76616915422886	36	10748	0.268389604140568	0.929201942349973
PLS3	4.49744451289945e-08	1.58577462473747e-06	0.0768215464924555	-3.17766486226106	0.111	0.393	0.282442748091603	36	10748	1.00771928072503	0.10845035823015
CRIP2	4.5147700517024e-08	1.58759272491939e-06	0.112077771329786	-2.49203363784102	0.111	0.493	0.225152129817444	36	10748	1.89533981075637	0.21379138529617
CLIC4	4.62597552885721e-08	1.62232464380299e-06	0.0655021333670909	-2.60033054439928	0.083	0.414	0.20048309178744	36	10748	0.905957006423081	0.0980316103447501
TEX2	4.70740230186417e-08	1.64645497131689e-06	0.41660976028693	2.4739151568149	0.444	0.084	5.28571428571429	36	10748	0.0954893440022916	0.568806921147987
CAST	4.81268663591006e-08	1.67877833829098e-06	0.714524722168376	-1.23540139341652	0.583	0.681	0.856093979441997	36	10748	2.35521007047713	0.961624447514659
KLF3	5.37721162885709e-08	1.87069607760186e-06	1.02909900336089	1.41035585671856	0.556	0.364	1.52747252747253	36	10748	0.697156222991518	1.68550694146787
ATF5	5.60159850695134e-08	1.94357590749168e-06	0.637808750143787	2.01229166498446	0.472	0.18	2.62222222222222	36	10748	0.319757157891568	1.14889204079409
IER2	5.6985523364934e-08	1.97197118784862e-06	0.242244935824757	-3.08982109138344	0.278	0.609	0.456486042692939	36	10748	3.66793503281234	0.36059543601953
TTTY15	5.77717697114415e-08	1.99389023189277e-06	0.477657632780176	2.41632713280417	0.5	0.102	4.90196078431373	36	10748	0.168059719795357	0.615573201793209
NCF1	5.808480560073e-08	1.99940468038819e-06	0.942892769187852	3.18568627260044	0.694	0.09	7.71111111111111	36	10748	0.259299052047365	1.24028034528526
KMO	5.81831717590914e-08	NA	0.179084375082798	4.7594884907909	0.222	0.008	27.75	36	10748	0.012215934168405	0.250638371427794
LRP1	5.90415662400774e-08	2.0269901925475e-06	0.0219866103326158	-5.41083176764239	0.028	0.445	0.0629213483146067	36	10748	2.27026326664438	0.0329972143020205
DNAJB9	6.04979938432346e-08	2.07154023012818e-06	0.736400096367265	1.89183660538541	0.528	0.195	2.70769230769231	36	10748	0.319877826164583	1.07631415337615
FERMT2	6.13445829114729e-08	2.09502991796616e-06	0.0148561391906634	-3.74167466239125	0.028	0.328	0.0853658536585366	36	10748	0.56696174968619	0.0194566758627391
FILIP1L	6.44614650314121e-08	2.19572917180105e-06	0.0508794558231453	-3.50638872379035	0.056	0.432	0.12962962962963	36	10748	1.37338942910897	0.0849545382675454
CREB3L2	6.56716339114744e-08	2.23112535419035e-06	1.29829313596929	1.39027003309646	0.778	0.339	2.29498525073746	36	10748	0.561949240106442	1.70815866699771
CTTN	6.78075379138765e-08	2.29770685616736e-06	0.105893347442562	-2.33086662985432	0.111	0.425	0.261176470588235	36	10748	1.00024663604473	0.164457366085773
NFX1	6.98683486816723e-08	2.36140538057279e-06	0.474030104640406	2.03078905571424	0.444	0.143	3.10489510489511	36	10748	0.20548707027266	0.682586992082389
IFI6	7.62356228662859e-08	2.56820430389508e-06	0.0844719994963958	-3.25885006699994	0.111	0.485	0.228865979381443	36	10748	1.4977132547908	0.121558141584747
SEPHS1	7.63807504147856e-08	2.56820430389508e-06	0.797923311145377	1.73440636495276	0.667	0.205	3.25365853658537	36	10748	0.265837480309818	1.0104494062973
RASSF5	7.75408453022914e-08	2.60050865761875e-06	0.910261915591577	2.60481480759661	0.611	0.141	4.33333333333333	36	10748	0.358473926449885	1.30106555251972
NFIA	7.84707309813558e-08	2.62494655482761e-06	0.101004097795154	-3.06895727579604	0.139	0.469	0.29637526652452	36	10748	1.51129476566654	0.140909846974821
PARK7	7.93447910585022e-08	2.64739678810542e-06	3.72495381650992	0.972287364900526	0.972	0.633	1.53554502369668	36	10748	2.02955104122466	4.42996549276127
PLD3	8.12185016799633e-08	2.70300146152245e-06	0.0724521649656058	-3.67896368790089	0.111	0.468	0.237179487179487	36	10748	1.39494199298667	0.0984348127116578
DAPK2	8.19078329431699e-08	2.71900658670889e-06	0.199663849726142	4.09293379509071	0.222	0.016	13.875	36	10748	0.0248817693493939	0.293974176960492
CDC42BPA	8.23985266346031e-08	2.72835324486049e-06	0	-144269502.875334	0	0.26	0	36	10748	0.388201047368276	0
SNRNP25	8.26238803939073e-08	2.72888897118713e-06	0.82712670862562	1.72209336910624	0.667	0.209	3.19138755980861	36	10748	0.275865844319669	1.05066410310437
DPYSL3	8.57764648912185e-08	2.82585798224959e-06	0.0432827620485607	-3.06184644580689	0.056	0.375	0.149333333333333	36	10748	0.885407292366976	0.0643219091248902
GNA15	9.09526484595797e-08	2.98883690630649e-06	0.590379385921225	2.83770746564303	0.528	0.085	6.21176470588235	36	10748	0.17288275888489	0.843594771721856
FBN1	9.45584458766423e-08	3.09952131886099e-06	0.109488163439934	-4.22025932134008	0.139	0.503	0.276341948310139	36	10748	4.1688073871779	0.162095768354867
NSMCE3	1.02658536866616e-07	3.35659967910242e-06	0.542589272298862	1.76929599533736	0.417	0.198	2.10606060606061	36	10748	0.281894262626299	0.852552886157728
S100A4	1.08082173810328e-07	3.52510009882384e-06	1.5685217382938	-2.31071379304069	0.639	0.79	0.808860759493671	36	10748	16.8045195417918	3.25011508346193
NGFRAP1	1.09023036503833e-07	3.54370439706834e-06	0.0506990728605914	-2.99083468004363	0.083	0.366	0.226775956284153	36	10748	0.725330576021041	0.0695307925746315
AHI1	1.09195858318371e-07	3.54370439706834e-06	0.799865955201689	1.72789607689219	0.556	0.226	2.46017699115044	36	10748	0.381091181977138	1.20152054919542
C9orf91	1.09994380747497e-07	3.56076102042643e-06	0.34365187391101	2.67063261743336	0.333	0.069	4.82608695652174	36	10748	0.0944079758510031	0.572798795923021
FSTL1	1.1207140614172e-07	3.61901872407147e-06	0.169704717156588	-3.41299860976907	0.194	0.516	0.375968992248062	36	10748	3.51435046470588	0.254682456293
SLC25A29	1.13258088697318e-07	3.64830870406224e-06	0.517926817551248	2.18001871573708	0.5	0.117	4.27350427350427	36	10748	0.16987785340366	0.694609180646524
CD99	1.15434136544996e-07	3.70924567824143e-06	1.85177679389376	-1.24284431275175	0.806	0.784	1.0280612244898	36	10748	5.52884702443468	2.53791000172281
ZBTB38	1.15761246801774e-07	3.71061726234876e-06	0.0597330605122117	-3.08063900204872	0.083	0.371	0.223719676549865	36	10748	0.670713429830823	0.0876135365598799
AMZ1	1.16120121919332e-07	NA	0.158402138711434	5.07939435180899	0.167	0.007	23.8571428571429	36	10748	0.0106693326141114	0.242753864464874
PDLIM5	1.23086695141642e-07	3.93575741376928e-06	0.043935979284079	-3.22934538626939	0.083	0.364	0.228021978021978	36	10748	0.655345481581716	0.0591390204334391
EGR1	1.29567904328178e-07	4.13286767693255e-06	0.118686136257343	-4.29838506928671	0.139	0.573	0.242582897033159	36	10748	6.77646176467679	0.22172147255438
PTP4A3	1.30746965572992e-07	4.16030466552502e-06	0.598883484246352	2.92020493660805	0.5	0.069	7.2463768115942	36	10748	0.143282280418033	0.866410276698415
SOD1	1.38707462398361e-07	4.40286509598302e-06	0.523954258851031	-1.45960034119226	0.556	0.613	0.907014681892333	36	10748	1.82160968345517	0.68015037556064
RDX	1.40340494295152e-07	4.44388856450136e-06	0.0848096811304888	-2.36616677729939	0.111	0.429	0.258741258741259	36	10748	0.964538772078902	0.136082857216044
SERPINB6	1.41485812213413e-07	4.46930727878011e-06	0.116706196880887	-1.99937309744532	0.167	0.464	0.359913793103448	36	10748	0.946134684462765	0.162947008400905
DHTKD1	1.44537115779567e-07	4.5546647643967e-06	0.444707490214173	2.42670955755986	0.5	0.083	6.02409638554217	36	10748	0.093063607138988	0.560666553527594
SORBS3	1.46164362579214e-07	4.59484403423717e-06	0.0705487446219166	-2.63836198300228	0.111	0.398	0.278894472361809	36	10748	0.768676332595256	0.102453508240627
HTRA1	1.48984896169857e-07	4.67225229671143e-06	0.170420998505104	-3.07500653955866	0.194	0.512	0.37890625	36	10748	2.70253667411188	0.279370146563847
RBBP4	1.49545701335841e-07	4.67445185388029e-06	1.2657464444771	1.33614842169154	0.778	0.362	2.14917127071823	36	10748	0.633655769157473	1.67655312710681
PDK4	1.49771644559402e-07	4.67445185388029e-06	0.0491535200765856	-4.5988105906964	0.083	0.491	0.169042769857434	36	10748	2.61248845661186	0.0658364861795154
CAT	1.56617952879441e-07	4.8764625614921e-06	0.9385221676935	1.55267566162367	0.639	0.283	2.25795053003534	36	10748	0.449936443343117	1.2642049201601
SERP1	1.64524759859264e-07	5.11045242172372e-06	2.79928098600161	0.973533584188717	0.889	0.611	1.45499181669394	36	10748	1.80023021013131	3.41960810345073
PDLIM1	1.70113356706643e-07	5.27149370925145e-06	0.140740860722709	-2.45240810039762	0.167	0.462	0.361471861471861	36	10748	1.47461214579231	0.209362748118995
SKAP2	1.7053618079137e-07	5.27207349432277e-06	0.886487627852361	1.53097400863899	0.528	0.287	1.8397212543554	36	10748	0.505718142764912	1.32660322221148
LINC00909	1.71423896691257e-07	5.28698854901686e-06	0.410133403370606	2.3537374962564	0.417	0.096	4.34375	36	10748	0.146045351527496	0.56527298502534
MAFF	1.73170518610383e-07	5.32826081554494e-06	0	-144269503.684546	0	0.323	0	36	10748	0.76560927570025	0
CDK2AP2	1.80813915545847e-07	5.55034904049675e-06	0.740841168436485	1.78647147872347	0.722	0.181	3.98895027624309	36	10748	0.238982138852465	0.886059063182264
HINT1	1.92383812585436e-07	5.8916413591305e-06	6.31936460245816	0.80950511283767	1	0.774	1.29198966408269	36	10748	3.92511069690792	7.02410996598831
PRDX4	2.19323011612563e-07	6.70090868734777e-06	0.168078981195621	-2.78606852441846	0.194	0.434	0.447004608294931	36	10748	1.15499232613041	0.244215380524265
PLXDC2	2.19904145560041e-07	6.70296608172031e-06	0.0579971206718022	-4.22233765344781	0.056	0.402	0.139303482587065	36	10748	1.06058589146689	0.0989920261288143
CEBPB	2.23431541623745e-07	6.79461047091695e-06	0.113638239131309	-3.85519756641467	0.139	0.531	0.261770244821092	36	10748	3.01158019675146	0.182593285549592
UNC93B1	2.44534681433003e-07	7.41906849761618e-06	1.05638848815836	1.94748019767923	0.694	0.214	3.24299065420561	36	10748	0.450670260375856	1.44567105325162
CAV2	2.5508885327233e-07	7.72132060276291e-06	0.0667046013330017	-3.0969420151926	0.083	0.402	0.206467661691542	36	10748	1.28502593285177	0.102122453592963
AKIRIN1	2.66241857834627e-07	8.04025758636699e-06	0.860525556818458	1.45582105901753	0.611	0.296	2.06418918918919	36	10748	0.486999015857692	1.25541974323473
ZDHHC17	2.69163306488139e-07	8.10971015345095e-06	0.569351364309951	1.79702713463184	0.5	0.187	2.67379679144385	36	10748	0.283243774759681	0.806138819311597
TBC1D13	2.71633452463854e-07	8.1652765457222e-06	0.347835716032227	2.20269742542449	0.333	0.102	3.26470588235294	36	10748	0.128692948631591	0.542983953879727
RAP1GDS1	2.72558594802656e-07	8.17425155815047e-06	0.555608048013676	1.88784346398555	0.5	0.155	3.2258064516129	36	10748	0.191704493307153	0.77816261780695
S100A16	2.73494661558961e-07	8.18351228141791e-06	0.0881332978525524	-3.02721058867286	0.083	0.407	0.203931203931204	36	10748	1.44728528524517	0.169879626402799
AHR	2.74750565874954e-07	8.20227890710446e-06	0.233338011113631	-2.3665657873487	0.278	0.547	0.508226691042048	36	10748	1.83085735582598	0.318929452476945
CLU	2.8770717500345e-07	8.56946987464615e-06	0.0330287457502882	-6.87408622170161	0.056	0.477	0.117400419287212	36	10748	6.28944843833936	0.0443657069792823
KDM4B	2.91210802312782e-07	8.65406862636116e-06	0.409695755406436	2.03019203864529	0.389	0.131	2.96946564885496	36	10748	0.195039519724679	0.574988826768025
STAMBPL1	3.03132159244954e-07	8.9878685216129e-06	0.21191965848559	3.19831462932575	0.25	0.034	7.35294117647059	36	10748	0.0519322340478258	0.325597867361558
LAPTM4A	3.08024212672254e-07	9.11220834132025e-06	1.70591328800903	-1.31086637226666	0.861	0.772	1.11528497409326	36	10748	5.06116690292905	2.14663294081102
VAT1	3.12805905257517e-07	9.23272814477276e-06	0.025365085071211	-3.46210714488734	0.056	0.331	0.169184290030211	36	10748	0.540916114975679	0.0316596139979222
EVA1B	3.24908692855981e-07	9.56637936434608e-06	0.0589296088708	-2.63396794107111	0.083	0.399	0.208020050125313	36	10748	0.820723928776152	0.0895461730782241
KLHDC4	3.25618342904423e-07	9.56637936434608e-06	0.367231612209	2.24145424972275	0.333	0.099	3.36363636363636	36	10748	0.131360153816155	0.554603568687362
TMEM107	3.26309889401656e-07	9.56637936434608e-06	0.481746095372308	2.00518731290667	0.472	0.134	3.52238805970149	36	10748	0.185300502610216	0.637162514420855
KCNK17	3.27267083762413e-07	NA	0.136825008133972	6.84764149878778	0.139	0.001	139	36	10748	0.00361251818346899	0.219832512324837
CCDC88B	3.32733813677338e-07	9.73283707003263e-06	0.384038917266552	2.87065436474447	0.417	0.065	6.41538461538461	36	10748	0.130755629867842	0.534370135533871
CKAP4	3.44855946623431e-07	1.00648561065979e-05	0.0438541405379109	-3.83594729613993	0.083	0.337	0.246290801186944	36	10748	0.816478283522166	0.0567390238059267
EPB41L3	3.5566518300335e-07	1.0357160663977e-05	0	-144269503.138244	0	0.29	0	36	10748	0.530062115665799	0
MSN	3.59762344206723e-07	1.04531392929196e-05	0.62489146927345	-1.44278228760638	0.556	0.633	0.878357030015798	36	10748	2.15402437360963	0.819085213292833
AKAP13	3.63286110289482e-07	1.05320679885258e-05	2.95323628164175	0.99767173155051	0.889	0.624	1.42467948717949	36	10748	2.03016619201782	3.72187822046599
SDCBP	3.67652170577848e-07	1.06350115684226e-05	0.860896058606518	-1.30396471286864	0.583	0.719	0.810848400556328	36	10748	3.0497752546639	1.21586108970148
RP3-402G11.25	3.76920351888589e-07	NA	0.146092840668929	4.74493171128376	0.194	0.007	27.7142857142857	36	10748	0.0107993307514467	0.201222302859791
RAB13	3.81299936190525e-07	1.10053959458885e-05	0.228760909850585	-2.05794700828232	0.25	0.487	0.513347022587269	36	10748	1.46924774089229	0.32773750495096
ATPAF2	3.8427929695468e-07	1.10669044328273e-05	0.380166815077955	2.23838135530396	0.389	0.098	3.96938775510204	36	10748	0.108925264231426	0.550518654066694
RPS4Y1	3.99189310385348e-07	1.14709774081217e-05	1.36373845532732	-1.07322072260126	0.778	0.785	0.991082802547771	36	10748	4.01787917544468	1.77709450665067
VKORC1	4.04277940087827e-07	1.15731719933481e-05	0.259985818041265	-2.23830036809793	0.278	0.475	0.585263157894737	36	10748	1.19550883050036	0.37143749250156
FZD3	4.04519885709547e-07	1.15731719933481e-05	0.249324363621624	3.53093447084564	0.278	0.025	11.12	36	10748	0.0339619760175966	0.379541579311567
PPM1J	4.30591240350149e-07	NA	0.200914063068048	4.16205333086131	0.25	0.015	16.6666666666667	36	10748	0.0120019129849192	0.273404818470066
SH3BGRL3	4.35340140555524e-07	1.24276749971277e-05	3.08441683288566	-1.34805139694078	0.889	0.837	1.0621266427718	36	10748	9.7203508338693	4.0211211700128
TTC39A	4.49687851280735e-07	NA	0.154682748710248	5.32437604968518	0.222	0.005	44.4	36	10748	0.00445151985714479	0.208967867178714
GGNBP2	4.5842742712438e-07	1.30581751403158e-05	1.12340827399142	1.30237878898228	0.639	0.362	1.76519337016575	36	10748	0.671354695943981	1.66299358481855
TPI1	4.60536401766173e-07	1.30778212866261e-05	0.764958742590619	-1.45487674664861	0.583	0.669	0.871449925261584	36	10748	2.61925246103443	1.05733161945815
C1orf21	4.61122013785682e-07	1.30778212866261e-05	0	-144269502.857099	0	0.251	0	36	10748	0.388638543781847	0
PRKCDBP	4.70717221548265e-07	1.33209910462444e-05	0.141810654699473	-2.27595912001383	0.111	0.471	0.235668789808917	36	10748	1.78689919771209	0.265605214390005
YAP1	4.74974677752763e-07	1.34123801860661e-05	0	-144269502.704696	0	0.244	0	36	10748	0.339863534118115	0
WDFY2	4.85717435788265e-07	1.3686111592427e-05	0.551925644578795	1.78712719875609	0.444	0.186	2.38709677419355	36	10748	0.302663975310267	0.820533502372499
EPB41L2	5.06295874370265e-07	1.42352068470571e-05	0.0426546588228007	-3.30193777790555	0.056	0.356	0.157303370786517	36	10748	0.745526663410264	0.0651630478721966
AC016831.7	5.08896853304475e-07	1.42775663402369e-05	0.273717792067875	3.0973501387679	0.306	0.042	7.28571428571428	36	10748	0.0683249411884447	0.383966973631334
CBR1	5.14399742447341e-07	1.4400985064309e-05	0	-144269502.971704	0	0.248	0	36	10748	0.382880816696395	0
SAMHD1	5.19612860626631e-07	1.45157802563919e-05	2.0562311504085	1.4439419992265	0.861	0.423	2.0354609929078	36	10748	1.16506097866474	2.70551686411702
PRPF38B	5.29867915918379e-07	1.47706342544256e-05	1.3362150317149	1.21287317358421	0.694	0.438	1.58447488584475	36	10748	0.95034876708695	1.94230291387005
PPFIBP1	5.45434223707458e-07	1.51721426065832e-05	0.0425592888636734	-3.2057965494365	0.083	0.324	0.256172839506173	36	10748	0.605944946851058	0.0563181287369775
RELT	5.47553993661477e-07	1.5198700853846e-05	0.465130717853645	2.43446261702138	0.472	0.088	5.36363636363636	36	10748	0.146623743488119	0.617371021113048
SDC2	5.8588740959583e-07	1.62282105001851e-05	0.0715031733111238	-4.06844506896181	0.083	0.405	0.204938271604938	36	10748	1.63058532011113	0.119072558223801
MAST3	5.90442207711054e-07	1.63197225461831e-05	0.294363087714539	2.71162710750005	0.278	0.061	4.55737704918033	36	10748	0.0960338573029815	0.506678243933695
CHD9	5.93481017566896e-07	1.63535432071347e-05	1.93042649564329	1.0867778260684	0.889	0.489	1.81799591002045	36	10748	1.11918507370431	2.28008734745972
CALU	5.9417288672251e-07	1.63535432071347e-05	0.356318898200556	-2.0763122673044	0.361	0.52	0.694230769230769	36	10748	1.87079372912728	0.49546949608032
TXNIP	5.97073573215519e-07	1.63987828129887e-05	0.720172772188931	-2.18826189763761	0.5	0.772	0.647668393782383	36	10748	9.1906033325696	1.60270796526767
ID3	6.04825350632205e-07	1.65767889166969e-05	0.123132263724016	-3.3620129289362	0.139	0.465	0.298924731182796	36	10748	2.47205874309022	0.185586891268792
MAN1A1	6.15055696746336e-07	1.68218377772593e-05	1.6037020893046	1.35740449231625	0.778	0.39	1.99487179487179	36	10748	0.842976201412218	2.0952834997979
SPARCL1	6.17422763165207e-07	1.68512497243793e-05	0.131460192499058	-3.61141744417542	0.083	0.547	0.151736745886654	36	10748	7.90901166719643	0.35066256114206
PROC	6.21014775087184e-07	NA	0.154189700241765	5.23285706839996	0.167	0.005	33.4	36	10748	0.00606368450523453	0.242455944740836
ENG	6.53737598046358e-07	1.78051371693378e-05	0.126038888739353	-2.21058970228088	0.139	0.486	0.286008230452675	36	10748	1.58452415870454	0.221896538506911
SPINT2	6.55441238098022e-07	1.78143466504725e-05	1.16377213339855	2.44083282911659	0.694	0.139	4.99280575539568	36	10748	0.364625836296641	1.55109365208618
SEC11A	6.60695004710377e-07	1.78575096445042e-05	1.05159675603207	-0.958904154633979	0.639	0.729	0.876543209876543	36	10748	2.89033224171091	1.46370373564314
ITGA5	6.61064247569214e-07	1.78575096445042e-05	0.0835257742571702	-2.81700061229284	0.083	0.386	0.215025906735751	36	10748	1.02274264989609	0.139086596729559
EHD2	6.61135762555231e-07	1.78575096445042e-05	0.0504246855356265	-2.3064209423614	0.056	0.388	0.144329896907216	36	10748	0.89895119234209	0.0929877102978681
FKBP5	6.68948999943684e-07	1.80312162257548e-05	1.22991019919172	1.7098834959945	0.75	0.285	2.63157894736842	36	10748	0.691993599913604	1.6397000241674
LAMB1	6.71045570801909e-07	1.80504340550138e-05	0.0678130812183599	-2.7818310908897	0.111	0.368	0.301630434782609	36	10748	0.925368946733868	0.091097870803659
NEK8	6.91499253180134e-07	1.85623441501811e-05	0.218898911184205	3.50935720705367	0.278	0.023	12.0869565217391	36	10748	0.0331603949611213	0.2938957301631
MMP14	7.26742278911192e-07	1.94683362847544e-05	0.0835008835223598	-2.8497585579963	0.111	0.393	0.282442748091603	36	10748	0.985146745451382	0.125226618211373
PTPN6	7.61374006837431e-07	2.03542731418056e-05	0.91513979507431	2.37549838692412	0.667	0.146	4.56849315068493	36	10748	0.356210162366785	1.28868122755338
TMEM210	7.70112114866656e-07	NA	0.0709183795764095	144269500.711554	0.111	0	Inf	36	10748	0.000319029186157496	0.0955669650978456
A1BG	7.73465939790417e-07	2.06352487740404e-05	0.530845601765962	2.26121269221914	0.528	0.106	4.9811320754717	36	10748	0.179617954807641	0.685266429957127
ETV6	8.03780315973789e-07	2.14002408208042e-05	0.911952988950341	1.46298674132193	0.639	0.293	2.18088737201365	36	10748	0.527156819128179	1.20753599177835
BACE2	8.13686821875982e-07	2.15781139166139e-05	0.0148561391906634	-4.0523522592821	0.028	0.31	0.0903225806451613	36	10748	0.695139353544363	0.0194566758627391
MIF4GD	8.13769128236551e-07	2.15781139166139e-05	0.526694174038616	1.87746493622063	0.5	0.158	3.16455696202532	36	10748	0.212247079133774	0.735267734449564
RNH1	8.24530760089254e-07	2.18191243329095e-05	0.472438539533001	-1.44154011680231	0.444	0.602	0.737541528239203	36	10748	1.66075207578019	0.663024490072852
HAPLN3	8.37189579536157e-07	2.2109261649046e-05	0	-144269503.327003	0	0.253	0	36	10748	0.508249134494497	0
RP1-244F24.1	8.58603664511549e-07	NA	0.173832147283135	4.25615011846811	0.194	0.012	16.1666666666667	36	10748	0.0196900661703942	0.271006082154924
UBE2W	8.9669695026606e-07	2.35910261293405e-05	0.712034636999721	1.63874723012235	0.583	0.222	2.62612612612613	36	10748	0.346316897891611	0.946853908786193
SRSF6	8.96914683439591e-07	2.35910261293405e-05	1.3004750613843	1.22491938504372	0.806	0.403	2	36	10748	0.782638376153921	1.66118994282326
INAFM2	9.01491915447097e-07	2.36516505518499e-05	0.224913025912115	3.19555844269819	0.25	0.033	7.57575757575758	36	10748	0.0481857641786654	0.321884944432286
CRTAP	9.02845467945825e-07	2.36516505518499e-05	0.244226450694488	-1.70159636873778	0.278	0.516	0.538759689922481	36	10748	1.20263729561617	0.342114050198876
AK1	9.23481612702468e-07	2.41437697781892e-05	0.0322682140024788	-3.58314621620816	0.056	0.302	0.185430463576159	36	10748	0.537178193591785	0.0464899528410405
CSNK1G2	9.29414075817226e-07	2.42502720662231e-05	0.752351593927461	1.44100742550807	0.639	0.265	2.41132075471698	36	10748	0.453583225967875	0.943889517265605
RCN1	9.36848546438705e-07	2.43954613509767e-05	0.0928073166905274	-2.47688252008469	0.139	0.376	0.36968085106383	36	10748	0.780910591294035	0.126204287561113
WDR83OS	1.02558671147649e-06	2.6652996489885e-05	0.475554303974373	-1.2421889211343	0.472	0.621	0.760064412238325	36	10748	1.68256399460697	0.684050573910436
SEPN1	1.05522209744141e-06	2.73686431077945e-05	0.02807503025155	-3.03585634730893	0.056	0.328	0.170731707317073	36	10748	0.55182054226067	0.0359407218979833
ODC1	1.06492248465242e-06	2.75654339975705e-05	1.17489321780289	1.48017114955377	0.722	0.258	2.7984496124031	36	10748	0.466315957294579	1.53138712186974
ITCH	1.0918577109098e-06	2.82066845475826e-05	0.689159928225606	1.56004767757235	0.611	0.229	2.66812227074236	36	10748	0.343622202597783	0.892804600473004
BHLHE40	1.09880535589153e-06	2.83300685236381e-05	1.81650729727345	1.44475443236535	0.806	0.365	2.20821917808219	36	10748	0.927104288774565	2.45647507652908
CTHRC1	1.10809167970302e-06	2.85131440895573e-05	0.0599759789971752	-3.67247933148806	0.056	0.407	0.137592137592138	36	10748	2.10211524983043	0.11167804954916
SLC38A1	1.1640448262755e-06	2.9862278562065e-05	0.841613197238616	1.97050441035884	0.556	0.182	3.05494505494506	36	10748	0.433316251995391	1.26807195684149
PRDX2	1.16794738395861e-06	2.9862278562065e-05	0.219325820683659	-1.87096922133991	0.25	0.478	0.523012552301255	36	10748	1.13304007533097	0.307577216612377
VPS28	1.16872773315543e-06	2.9862278562065e-05	0.547054476696853	-1.26074700452384	0.528	0.617	0.855753646677472	36	10748	1.66136700463174	0.70683527961252
ATG12	1.16967839531007e-06	2.9862278562065e-05	0.810429989971738	1.28247389906191	0.583	0.325	1.79384615384615	36	10748	0.540824416197769	1.13111886095455
BTK	1.25879150696631e-06	3.20745976560205e-05	0.482853275809168	2.93328021474923	0.444	0.063	7.04761904761905	36	10748	0.12935841839511	0.71167612335631
SPARC	1.29015256514132e-06	3.2686424744203e-05	0.698897997417453	-2.45664417151545	0.444	0.7	0.634285714285714	36	10748	15.195311814337	2.40903204319138
MAN2B1	1.2902543929029e-06	3.2686424744203e-05	0.282327715638814	2.74058326994925	0.306	0.056	5.46428571428571	36	10748	0.086655816653231	0.405750616819492
GNA12	1.29031954187219e-06	3.2686424744203e-05	0.644597215955291	1.53642890715564	0.528	0.231	2.28571428571429	36	10748	0.32478889585704	0.911880457857942
USP11	1.32551917979561e-06	3.3513029495375e-05	0.560699440926858	1.71513760338673	0.528	0.178	2.96629213483146	36	10748	0.256218024379484	0.772120016272712
PVRL1	1.32870377172378e-06	3.3528567516264e-05	0.293313785623446	2.4090685569676	0.278	0.074	3.75675675675676	36	10748	0.0703808469309875	0.471647595236868
LINC-PINT	1.33293592051628e-06	3.35704286082151e-05	0.52551553893707	2.29034069181735	0.528	0.116	4.55172413793103	36	10748	0.217534982974796	0.68927701630575
PPP1R14A	1.38818119857491e-06	3.4894435292116e-05	1.29539050449094	3.17417354044005	0.639	0.073	8.75342465753425	36	10748	0.285722744028256	2.02014629270955
TNFRSF1A	1.39765870888936e-06	3.50651067618665e-05	0.194765111070898	-1.74250916330136	0.25	0.479	0.521920668058455	36	10748	0.995979113158201	0.265365658688091
PPP1R3B	1.42009224562268e-06	3.55595459431738e-05	0.466724647597691	2.06605164946245	0.5	0.116	4.31034482758621	36	10748	0.159370723769767	0.621101341007456
IER3	1.48611630785801e-06	3.70804801343766e-05	0.275789576066299	-4.08147435607339	0.278	0.541	0.513863216266174	36	10748	6.15390450773704	0.408745311448352
LEPROT	1.48651625864472e-06	3.70804801343766e-05	0.537339350800005	-1.33670499632385	0.556	0.61	0.911475409836066	36	10748	1.73337822001501	0.676896518948284
SQSTM1	1.49947370501803e-06	3.73323167092846e-05	0.488585034241797	-1.50255967823284	0.444	0.614	0.723127035830619	36	10748	1.88022964296707	0.701454937170307
KCTD12	1.50641037235407e-06	3.7433580414726e-05	0.203606011396781	-2.43189176977026	0.278	0.507	0.548323471400395	36	10748	1.61166032892189	0.272417269406881
MB21D1	1.56820378282241e-06	3.88950314652114e-05	0.321581142870731	2.31562381349647	0.306	0.082	3.73170731707317	36	10748	0.0959050154517135	0.515622187076687
SEPT10	1.57277468219518e-06	3.8934380462843e-05	0.0256842065931129	-3.33508955985298	0.056	0.296	0.189189189189189	36	10748	0.454472132775487	0.033211311723357
SCARB1	1.59429146638336e-06	3.93922849818887e-05	0.486513798844632	2.45877975582429	0.417	0.088	4.73863636363636	36	10748	0.160828349376417	0.700007257564574
CTNS	1.6054270533121e-06	3.95924410917008e-05	0.263577864856804	2.49111458724891	0.306	0.063	4.85714285714286	36	10748	0.0778504249634308	0.382315137733717
KIAA0100	1.64250866632734e-06	4.03928978431273e-05	0.702765609905712	1.5665532007324	0.639	0.213	3	36	10748	0.272695129847837	0.868618722615475
REV3L	1.64407701630389e-06	4.03928978431273e-05	0.0436002897610455	-3.13854462860564	0.083	0.359	0.231197771587744	36	10748	0.726877795977538	0.0589661007192883
MEF2D	1.65557353099026e-06	4.05988952731183e-05	0.688246740304336	1.60330966035489	0.583	0.223	2.61434977578475	36	10748	0.33657077411044	1.01891036441597
FIS1	1.71967549584784e-06	4.20917195475251e-05	0.518672118994441	-1.23546815773245	0.528	0.603	0.875621890547264	36	10748	1.68939416500639	0.678293132063662
FAM221B	1.7265449247329e-06	NA	0.107464781444601	8.52062486616776	0.139	0	Inf	36	10748	0.00110612550019496	0.153031209316263
SGK223	1.7510624675722e-06	4.27797021572039e-05	0.329913520879097	2.38898516976225	0.361	0.073	4.94520547945205	36	10748	0.101822558995074	0.467129794955041
TPM1	1.79680516476583e-06	4.3815177905673e-05	0.0951025988542551	-3.33646129981832	0.083	0.454	0.182819383259912	36	10748	2.31750934471022	0.173228246797297
EFEMP1	1.80549825717276e-06	4.39450191475296e-05	0	-144269505.522613	0	0.358	0	36	10748	2.33184627748971	0
PIK3CG	1.83391280777374e-06	4.45534943951886e-05	0.290217666410187	3.09040796264014	0.361	0.041	8.80487804878049	36	10748	0.0735876014964583	0.381281181505789
MLLT4	1.84042480435634e-06	4.4628591073667e-05	0	-144269502.855663	0	0.23	0	36	10748	0.374547718282228	0
NBPF20	1.91479121640704e-06	4.6345762911403e-05	0.090869236486165	3.16172984168219	0.083	0.026	3.19230769230769	36	10748	0.0313384644139502	0.188832457362288
DOCK4	1.95297596311218e-06	4.71824526199286e-05	0	-144269502.998487	0	0.255	0	36	10748	0.482338752525283	0
MARCH9	1.96543920337667e-06	4.73957852999113e-05	0.422069452705778	2.17153375314233	0.417	0.105	3.97142857142857	36	10748	0.162230061851028	0.593260766847934
SASH1	2.0281848677243e-06	4.88186342884339e-05	0.056155976915957	-2.40076073578952	0.083	0.377	0.220159151193634	36	10748	0.727178324922064	0.081438303554485
RP11-712L6.5	2.0484957986322e-06	4.92167148967876e-05	0.258841820610611	3.10272389129886	0.306	0.035	8.74285714285714	36	10748	0.0331401881775771	0.359595642424024
NEAT1	2.1191755187467e-06	5.08212570175909e-05	4.46848633694413	-1.44009978150509	0.861	0.903	0.953488372093023	36	10748	23.8105387286094	8.56446923208873
CD4	2.13182341758416e-06	5.09999896751654e-05	1.20453034382412	2.20595044839509	0.722	0.164	4.40243902439024	36	10748	0.431275620836676	1.55830115228493
MAP1B	2.13444690806687e-06	5.09999896751654e-05	0.0742416497717091	-3.39649025076086	0.111	0.379	0.29287598944591	36	10748	1.57593097059591	0.104649721664407
CERS6	2.13849947590163e-06	5.10034079755259e-05	0.513669782059575	1.88448468600986	0.5	0.148	3.37837837837838	36	10748	0.226009133235645	0.667278412288737
COX7A1	2.28874743664547e-06	5.44872245592642e-05	0.0472032829666402	-3.47128404246266	0.056	0.318	0.176100628930818	36	10748	0.622841844388256	0.0718952666500852
GSN	2.312781374574e-06	5.49590998409698e-05	1.27394455488555	-2.60041274788864	0.75	0.701	1.06990014265335	36	10748	10.5800072056334	1.7060371580944
NT5E	2.33153682901312e-06	5.53040535841913e-05	0.0148561391906634	-3.71664624019144	0.028	0.278	0.100719424460432	36	10748	0.518199270149809	0.0194566758627391
SERPINH1	2.36803209484504e-06	5.60677798717756e-05	0.146392667495821	-2.39928275844876	0.167	0.409	0.408312958435208	36	10748	1.2043782305237	0.222375024206086
VCAN	2.40237071059756e-06	5.67777686421299e-05	0.0984828747782285	-3.98846289386546	0.083	0.477	0.174004192872117	36	10748	4.68445200094149	0.234137996820711
SFT2D1	2.42964921227459e-06	5.72491762544291e-05	0.958969864517765	1.31785098315625	0.639	0.327	1.95412844036697	36	10748	0.561359087688749	1.28142419864667
PARP10	2.43109333473507e-06	5.72491762544291e-05	0.445353881187581	2.22821061959496	0.417	0.103	4.04854368932039	36	10748	0.165780860827699	0.634374768440918
DDX5	2.45471480349226e-06	5.77012780655136e-05	10.4055460723245	0.653380135559864	1	0.908	1.10132158590308	36	10748	7.6667099585133	11.2176507774409
GRSF1	2.46345156902192e-06	5.78024985062228e-05	0.700873015008979	1.42855148391326	0.556	0.251	2.21513944223108	36	10748	0.338348759141523	0.966258319377702
MAP3K2	2.47418815162979e-06	5.795019502004e-05	1.39620687332635	1.20314540190841	0.722	0.426	1.69483568075117	36	10748	0.920699134928998	2.06472724397276
FCHO2	2.48572192736965e-06	5.81160004739507e-05	0	-144269502.618853	0	0.244	0	36	10748	0.383332328556567	0
LHFP	2.54378337935634e-06	5.93670804420086e-05	0.0700201651239425	-3.36897357553167	0.111	0.429	0.258741258741259	36	10748	1.65644482371428	0.0998763467374642
MAD1L1	2.62573917105195e-06	6.11703450456138e-05	0.280453893982706	2.00392800434333	0.25	0.116	2.1551724137931	36	10748	0.153908988288145	0.536830687911468
DTNBP1	2.67386799183287e-06	6.21805380061525e-05	0.469708649859304	1.81149553361388	0.472	0.147	3.2108843537415	36	10748	0.187036687808588	0.6474370986222
SAT1	2.72068668239351e-06	6.31567232357753e-05	1.74402849046358	-2.22036430117465	0.778	0.769	1.01170351105332	36	10748	11.1718805056098	2.35680248205107
SOX4	2.73325788395834e-06	6.33358478758802e-05	2.81764129242939	1.25491932418226	0.806	0.472	1.70762711864407	36	10748	1.69768506257753	4.54177747717635
ARL6IP5	2.74051838766254e-06	6.33914944777403e-05	0.777192195376517	-1.19256812752155	0.556	0.675	0.823703703703704	36	10748	2.47777683358694	1.08638171473974
YPEL2	2.75204063592199e-06	6.3545348913696e-05	0	-144269502.918568	0	0.259	0	36	10748	0.479430184706351	0
ZFP36L2	2.76229049949047e-06	6.36346867447057e-05	11.1735159954493	1.19475651516076	1	0.757	1.32100396301189	36	10748	6.38794204279748	13.2478008202172
MRFAP1	2.76566513753243e-06	6.36346867447057e-05	0.407766897947121	-1.32563085276718	0.417	0.557	0.748653500897666	36	10748	1.31928895439293	0.563378242764775
PDLIM4	2.84707379282994e-06	6.53924730655975e-05	0.0323660358465807	-3.69087380683288	0.056	0.28	0.2	36	10748	0.495760032263834	0.0467104947164743
SYCP2L	2.87415386206177e-06	NA	0.113281069635814	5.2368142924014	0.167	0.004	41.75	36	10748	0.00476638447142563	0.152936942244705
LTBP1	2.92111758947874e-06	6.69752198107901e-05	0.0201492525601819	-3.89674068605603	0.028	0.33	0.0848484848484848	36	10748	1.01649028594443	0.0291850137941086
ARHGEF12	3.09723655104556e-06	7.08886807805971e-05	0.065605658789198	-2.6040541934996	0.083	0.34	0.244117647058824	36	10748	0.576050498801754	0.102363237033965
DPPA4	3.09860893526671e-06	NA	0.0679375812539571	7.31213679803323	0.083	0.001	83	36	10748	0.00225655893440677	0.111404236688976
ACTG1	3.20434618357247e-06	7.32117343448098e-05	6.65838007076355	-0.947589677991978	1	0.927	1.07874865156419	36	10748	15.9925381234423	8.53363382539727
TATDN3	3.29509843193676e-06	7.5153591159173e-05	0.303310069027535	2.16175630848482	0.361	0.087	4.14942528735632	36	10748	0.106262687968873	0.402000894679127
IFI27	3.32602812975004e-06	7.57266369646056e-05	0.256314352013412	-2.87970785067591	0.25	0.525	0.476190476190476	36	10748	5.16043149704518	0.503088367128722
SNX7	3.37758456395157e-06	7.67664951590806e-05	0	-144269502.515792	0	0.211	0	36	10748	0.251852645372211	0
FBXW11	3.40834622946371e-06	7.73309302775367e-05	0.647983078377653	1.4977051477738	0.583	0.226	2.57964601769911	36	10748	0.332124726771728	0.847181063073488
C11orf31	3.51239664804774e-06	7.95533449139425e-05	2.2245519649563	0.908726808057266	0.889	0.558	1.59318996415771	36	10748	1.38278593017018	2.78734095881247
ANGPTL2	3.52453630293919e-06	7.96899490609092e-05	0.0130346399362233	-5.33278932847853	0.028	0.316	0.0886075949367089	36	10748	0.970555025181129	0.0164986071510103
RP11-77H9.8	3.53057040722286e-06	NA	0.0823419874856659	7.79015297986784	0.083	0.001	83	36	10748	0.00172625727657263	0.13748237741835
ZBTB33	3.54833715049886e-06	8.00892845422285e-05	0.317199100940052	2.38977822133329	0.306	0.072	4.25	36	10748	0.0869248427277598	0.484849103208483
NBL1	3.57900790097584e-06	8.06420329466852e-05	0.0206493864667761	-4.44911871326436	0.056	0.34	0.164705882352941	36	10748	1.04651269479132	0.0248893447782814
ADGRG5	3.64800078474036e-06	NA	0.157470041172923	5.98342812885063	0.194	0.003	64.6666666666667	36	10748	0.00946688422812344	0.223986987971056
SCARA3	3.64955633115974e-06	8.20898480970862e-05	0.0130346399362233	-4.37132222188724	0.028	0.264	0.106060606060606	36	10748	0.460801103228734	0.0164986071510103
NAGK	3.68627034252653e-06	8.27729481731517e-05	0.862835606539092	1.35626875040435	0.639	0.282	2.26595744680851	36	10748	0.453959643113681	1.12113552023065
TLR7	3.71910291863502e-06	8.33666953204682e-05	0.366519934136091	3.02973766282451	0.389	0.046	8.45652173913044	36	10748	0.0821271842011242	0.505451512764531
YWHAQ	3.72711671890692e-06	8.34030269551625e-05	0.449579254910371	-1.31626534459305	0.389	0.584	0.666095890410959	36	10748	1.61973206133263	0.651096019549918
LTK	3.74257854063755e-06	NA	0.191460408252811	5.83224277411046	0.222	0.004	55.5	36	10748	0.0103878826836464	0.279541932742867
ARHGAP4	3.75341501051479e-06	8.37487673842416e-05	0.777425908937661	2.20233664579205	0.611	0.164	3.72560975609756	36	10748	0.408195958470087	1.13999931005699
MFGE8	3.75540617198998e-06	8.37487673842416e-05	0.0130346399362233	-4.82049758849483	0.028	0.303	0.0924092409240924	36	10748	0.764743710575571	0.0164986071510103
LDHA	3.7679747570662e-06	8.38856632776205e-05	1.03716758975136	-1.35895807848115	0.722	0.684	1.05555555555556	36	10748	3.14897762153177	1.31910754599984
PALLD	3.8000718640365e-06	8.4456111649438e-05	0.034426016973431	-3.71579854740294	0.056	0.335	0.167164179104478	36	10748	0.930547012214815	0.0481582211489324
RGS3	3.85478529320841e-06	8.55264097537363e-05	0	-144269503.387753	0	0.215	0	36	10748	0.435033685750815	0
SRGAP1	3.86679437827096e-06	8.56471977231289e-05	0	-144269502.570028	0	0.216	0	36	10748	0.300320200369271	0
TUBB	3.88680045812287e-06	8.59062570051835e-05	0.854037604813152	-1.4319625322841	0.556	0.675	0.823703703703704	36	10748	3.61715649246574	1.3565769577472
ATP13A2	3.89166011728219e-06	8.59062570051835e-05	0.40359304890884	2.15981568419525	0.389	0.094	4.13829787234043	36	10748	0.102374354881557	0.571865384853951
MYB	3.92381989156343e-06	8.64698552455009e-05	0.30212865349751	5.97588279398245	0.333	0.005	66.6	36	10748	0.0210325849476957	0.413670018922238
RNF11	3.95167745591348e-06	8.69369040300966e-05	0.717695706277753	1.38888928590126	0.583	0.258	2.25968992248062	36	10748	0.359317376110098	0.958829963170672
SLC37A1	4.03624616712143e-06	8.86479250778893e-05	0.220403593590484	2.68527111534906	0.25	0.048	5.20833333333333	36	10748	0.0627809777485953	0.322944817437911
ITM2A	4.06830136787472e-06	8.92017809164599e-05	0.0591678911575464	-3.31285971483032	0.056	0.441	0.126984126984127	36	10748	2.15537178009593	0.107917887105554
MBP	4.11111298933413e-06	8.99760209706346e-05	1.25396557360379	2.12434525433952	0.806	0.203	3.97044334975369	36	10748	0.567432891120788	1.64481869963257
ADAM9	4.11740644791268e-06	8.99760209706346e-05	0.0604378313073424	-2.69996785063134	0.083	0.347	0.239193083573487	36	10748	0.640741956818889	0.0924261156321721
TM4SF1	4.18758042832045e-06	9.13564787088103e-05	0.0813068142849422	-4.20826639410953	0.111	0.404	0.274752475247525	36	10748	2.5778210858178	0.116241287291106
TNFSF10	4.2101384560092e-06	9.16952692772889e-05	0.0148561391906634	-3.92386386655389	0.028	0.324	0.0864197530864197	36	10748	0.777672973047876	0.0194566758627391
PTPN14	4.34642280896495e-06	9.4505719942928e-05	0.00837564958503556	-4.15359668312313	0.028	0.251	0.111553784860558	36	10748	0.410901443700403	0.00972833793136953
BNIP3L	4.49306521050211e-06	9.75316617906997e-05	0.139702748550686	-2.32987103661143	0.139	0.45	0.308888888888889	36	10748	1.07365238521074	0.224998673972884
EHD4	4.66344079577363e-06	0.000101061874786815	0.00837564958503556	-4.31044586899005	0.028	0.263	0.106463878326996	36	10748	0.469565776261928	0.00972833793136953
NUPR1	4.90272819324155e-06	0.000106071296864062	0.0843205049004236	-3.31471018956225	0.111	0.395	0.281012658227848	36	10748	1.30828645645753	0.13377490135135
SMC6	5.11572615433237e-06	0.000110496297035464	0.51313032324752	1.57147253183264	0.444	0.189	2.34920634920635	36	10748	0.260454219497118	0.725749609188377
SNX10	5.14002529282031e-06	0.000110837636314271	0.707970854900061	2.30751600007931	0.583	0.115	5.0695652173913	36	10748	0.240723502842816	0.934759036844791
LRR1	5.22339539024938e-06	0.000112449531784148	0.417435308244403	2.04722424512946	0.472	0.097	4.8659793814433	36	10748	0.104755049740928	0.544127863864161
ASAP1	5.23726584795268e-06	0.000112562389213164	0.117080230291488	-1.90818084848939	0.167	0.422	0.395734597156398	36	10748	0.898370690054166	0.16178572934272
ENTPD4	5.32379882089599e-06	0.000114234012199686	0.545883316147584	1.55286750645557	0.528	0.203	2.60098522167488	36	10748	0.307183242456752	0.727390453267614
RNASE6	5.34047473286371e-06	0.000114403667265911	1.46711389093395	2.35694643491913	0.75	0.152	4.93421052631579	36	10748	0.493967848872345	1.98736459367822
IL18R1	5.39533431663463e-06	0.00011538939589314	0.371491280942321	3.89796033218028	0.361	0.03	12.0333333333333	36	10748	0.0873538809136917	0.562158329107943
FTL	5.58186825675417e-06	0.000119145796231908	24.0474348156642	-1.82359794694661	1	0.993	1.00704934541793	36	10748	116.69829926679	33.0753127622542
NAMPT	5.58924017276772e-06	0.000119145796231908	0.285183468465808	-3.00351759160946	0.333	0.565	0.589380530973451	36	10748	3.94666056268141	0.41077372150432
ARHGAP18	5.6098124945218e-06	0.000119293747302606	1.53300306513922	1.39444234191091	0.889	0.336	2.64583333333333	36	10748	0.783632433915405	1.8509018039463
EBF1	5.61446886737696e-06	0.000119293747302606	0.0498916646373968	-3.181600058281	0.056	0.381	0.146981627296588	36	10748	1.13842555836116	0.0784802348427562
TBC1D8	5.6879694979444e-06	0.000120658943203549	0.205034068782566	2.9502695725926	0.222	0.036	6.16666666666667	36	10748	0.0438016860422788	0.309541624084262
PHC3	5.86787459597252e-06	0.000124273201264704	0.655480160636065	1.56734833034459	0.556	0.22	2.52727272727273	36	10748	0.366243084436678	0.870882166937569
FSCN1	5.91197160222262e-06	0.000125004183991242	0.0201492525601819	-3.24479506537641	0.028	0.279	0.100358422939068	36	10748	0.555171108796776	0.0291850137941086
KLF2	5.9485952702282e-06	0.000125575038665691	0.446477321813197	-2.42684776831404	0.417	0.597	0.698492462311558	36	10748	3.97641702711002	0.640985947369313
FHL3	5.98193589010433e-06	0.000126074855609533	0	-144269502.522196	0	0.201	0	36	10748	0.262571171293996	0
AP2S1	6.11412231627747e-06	0.000128559213328321	0.850400274240243	-1.23269359933177	0.583	0.647	0.901081916537867	36	10748	2.59595280629154	1.17994172420817
MED30	6.11952103916045e-06	0.000128559213328321	0.730764278063117	1.43403116005414	0.583	0.259	2.25096525096525	36	10748	0.412753305778516	1.00776572146083
AKAP12	6.16789602806675e-06	0.0001293671568845	0.0219866103326158	-4.38270511730592	0.028	0.302	0.0927152317880795	36	10748	0.884764521987307	0.0329972143020205
IMPDH1	6.21964399625884e-06	0.000130243138964996	0	-144269502.366035	0	0.204	0	36	10748	0.273527584386545	0
SPTAN1	6.2608135686916e-06	0.000130701865361166	0.209421248070887	-1.69798705600934	0.222	0.463	0.479481641468682	36	10748	1.10079568692777	0.316620231925866
RYK	6.26158714170849e-06	0.000130701865361166	0.0121717902319352	-3.81944636635949	0.028	0.264	0.106060606060606	36	10748	0.40083648813128	0.0151610068469119
PIP4K2A	6.28403138405463e-06	0.000130960820185905	0.774860741836698	1.3983588977611	0.639	0.276	2.31521739130435	36	10748	0.50062525618173	1.01507320052692
CCDC80	6.29988338447326e-06	0.000131081784105005	0.12005351374143	-4.16689563798747	0.139	0.457	0.304157549234136	36	10748	4.81749144884352	0.207832934091304
PLPP3	6.35983301152941e-06	0.000131934785871254	0.0148561391906634	-4.68978588772444	0.028	0.354	0.0790960451977401	36	10748	1.29415915167946	0.0194566758627391
LAMB2	6.36110534363169e-06	0.000131934785871254	0.155215685402425	-2.10625023157056	0.194	0.43	0.451162790697674	36	10748	1.06133447149802	0.228049606076556
ENO1	6.37921076689543e-06	0.000132100291531616	0.970730200682032	-1.42602197727126	0.694	0.671	1.03427719821162	36	10748	3.14224381658013	1.31319889035902
FBRSL1	6.41233297751507e-06	0.000132575746473315	0.406288759496063	1.87947345159723	0.444	0.127	3.49606299212598	36	10748	0.187696707768498	0.529869248747588
FN1	6.44955348273689e-06	0.000133134295468015	0.561539002142883	-2.23274134673876	0.361	0.689	0.523947750362845	36	10748	12.8376021945437	2.41562896786742
GPM6B	6.52933945142216e-06	0.000134568345155219	0.518540570431604	2.82506976819639	0.444	0.061	7.27868852459016	36	10748	0.131975691449649	0.723210947379793
PLAC9	6.54952908145603e-06	0.000134771540057848	0.11134438811632	-3.53717261859971	0.083	0.443	0.187358916478555	36	10748	2.88500743680076	0.21271379991347
ARHGAP10	6.65711827638329e-06	0.000136769708714483	0	-144269502.448537	0	0.22	0	36	10748	0.333111123228214	0
FAM60A	6.77483962261434e-06	0.000138969430372055	0.488038519510928	1.6278801943244	0.389	0.178	2.18539325842697	36	10748	0.261943928228039	0.753121303638376
SPNS3	7.02685284921742e-06	0.000143912593831853	0.176142794166744	4.15558357439311	0.222	0.012	18.5	36	10748	0.0213988328392986	0.246868750904601
PMAIP1	7.19637388982334e-06	0.000147153438505698	0.571659818559997	2.15860271546707	0.361	0.136	2.65441176470588	36	10748	0.346356726504488	1.20809438073175
ANKRD28	7.28142689472674e-06	0.000148659617008772	0.185578774924289	-1.90610370924592	0.222	0.476	0.466386554621849	36	10748	1.42515123115582	0.268705904255632
PDLIM3	7.46080479463005e-06	0.000152083842735537	0.00837564958503556	-4.62382115965404	0.028	0.256	0.109375	36	10748	0.539726382658929	0.00972833793136953
ELK3	7.66062629969309e-06	0.000155913464439619	0.224735229818372	-1.99537236414573	0.25	0.466	0.536480686695279	36	10748	1.41939460243067	0.327655781999178
AP000476.1	7.68312741010978e-06	NA	0.100756612383398	4.95193005824752	0.111	0.005	22.2	36	10748	0.00644776821084595	0.155902325361932
MACF1	7.81778327604243e-06	0.000158864175419392	0.439258922187372	-1.34774250765435	0.444	0.561	0.79144385026738	36	10748	1.59993866077423	0.596937763835407
TIMM17B	7.93968635953773e-06	0.000161090432731772	0.547849122492894	1.65502762358679	0.472	0.177	2.66666666666667	36	10748	0.236579614718473	0.808610881637078
PPP1R2	8.03574711245356e-06	0.00016278626836812	1.31231185726369	1.15305175047294	0.806	0.397	2.03022670025189	36	10748	0.836112438275198	1.63681928437463
C4orf27	8.12882938752014e-06	0.000164416601844322	0.0267787362924263	-3.82307530666807	0.028	0.254	0.110236220472441	36	10748	0.355234499443686	0.0441447070632039
CD44	8.16381229263144e-06	0.000164868568374102	0.431662712744254	-2.3277048108033	0.417	0.583	0.715265866209262	36	10748	3.49275448423551	0.619535233510458
PARVG	8.46454547518293e-06	0.000170677682023549	0.628634813736444	2.31079321877344	0.556	0.111	5.00900900900901	36	10748	0.225847484793897	0.832026825941834
PXN	8.53695522864088e-06	0.00017187209554452	0.0130346399362233	-3.92839664075302	0.028	0.262	0.106870229007634	36	10748	0.420440309782931	0.0164986071510103
EPAS1	8.61408058109279e-06	0.000173157619816543	0.059478837153718	-2.64181660891402	0.083	0.378	0.21957671957672	36	10748	1.06210843798849	0.0857339725703122
WBP5	8.79917080890719e-06	0.000176606126727697	0.140715566888653	-2.01947298361187	0.167	0.394	0.423857868020305	36	10748	0.826845069506816	0.216159473037872
SH2D3C	8.88832388363784e-06	0.00017812146449453	0.545751844408862	1.87717684497074	0.472	0.128	3.6875	36	10748	0.194892669251864	0.748279047199714
FOXO1	8.98272066793331e-06	0.000179737076432298	0.00837564958503556	-4.14891470852578	0.028	0.267	0.104868913857678	36	10748	0.471821967024486	0.00972833793136953
NAV1	9.46564815095566e-06	0.000189110024161359	0.0806308326524736	-2.27072222112019	0.111	0.364	0.304945054945055	36	10748	0.732363066262199	0.11942737624399
GALNT3	9.53594408763102e-06	0.000190223129307698	0.197542627063795	3.75413270211634	0.278	0.018	15.4444444444444	36	10748	0.034538011292841	0.258879608334785
RNF126	9.79459834975561e-06	0.000195084473390705	0.615257338521761	1.49824213431521	0.472	0.209	2.25837320574163	36	10748	0.292824995468387	0.923330317892921
ZNF521	9.91010057045664e-06	0.000197084103722831	0.0121717902319352	-4.26293532478211	0.028	0.262	0.106870229007634	36	10748	0.457243278073092	0.0151610068469119
AGPAT2	9.99283221286894e-06	0.000198426923971215	0.79799571626457	1.39137619874596	0.639	0.251	2.54581673306773	36	10748	0.366719906847013	1.0259788356652
SHFM1	1.02383364849308e-05	0.000202992914562929	0.479701810755791	-1.15937462445258	0.444	0.585	0.758974358974359	36	10748	1.60542523031923	0.676589581892311
RAC1	1.02598957604408e-05	0.000203111684507907	1.8165934314771	-0.751283087485784	0.778	0.777	1.001287001287	36	10748	3.89793554706495	2.44587073325588
ANKH	1.04269199224031e-05	0.000206105450466169	0.0333625323120372	-3.4116395051464	0.056	0.303	0.184818481848185	36	10748	0.55226329084348	0.0455171803170569
ZFYVE21	1.04573524046732e-05	0.000206315612174031	0.030655613169539	-3.01304619758498	0.056	0.289	0.193771626297578	36	10748	0.409972667936294	0.0404019558827806
RGS1	1.04691809948803e-05	0.000206315612174031	4.31509029827718	2.33217843709608	0.861	0.236	3.64830508474576	36	10748	1.74221610299969	6.81929677526381
ARHGAP29	1.05350051434646e-05	0.000207299663803378	0.0526042789641892	-3.13529241250784	0.056	0.37	0.151351351351351	36	10748	1.41682484653098	0.0843963722662138
SLA2	1.0681129693517e-05	0.000209858460815698	0.44116325719586	4.63459564041558	0.417	0.019	21.9473684210526	36	10748	0.0685027832523847	0.659056135046012
ARPP21	1.0696982691409e-05	NA	0.0972489227497231	8.40007159614956	0.111	0	Inf	36	10748	0.000697923229266277	0.146854534101032
EPS8	1.0718240352523e-05	0.00021025074576783	0.0411789407960501	-2.73272592228872	0.028	0.374	0.0748663101604278	36	10748	0.958303303528429	0.0909660410814713
DTD1	1.07407008266517e-05	0.00021025074576783	0.0338997072100116	-3.15696974676852	0.056	0.275	0.203636363636364	36	10748	0.394267078090596	0.046589790805608
SLC39A13	1.07494440768927e-05	0.00021025074576783	0	-144269502.339472	0	0.196	0	36	10748	0.257054436840021	0
TNS1	1.0914200599824e-05	0.000213153684169616	0.0628623703100941	-2.42692739158947	0.111	0.353	0.314447592067989	36	10748	0.692864749027573	0.0828611723766746
SMU1	1.09473608709011e-05	0.000213481718866631	0.755024209963487	1.27574377324262	0.611	0.288	2.12152777777778	36	10748	0.445440821841833	0.972492900643536
CD109	1.10325631544477e-05	0.000214822117780485	0.101450879484318	-2.07940427901434	0.139	0.385	0.361038961038961	36	10748	0.78380934672166	0.151613309505811
BMPR2	1.11011318687063e-05	0.000215835121250584	0.138010461092181	-2.05403886361601	0.167	0.396	0.421717171717172	36	10748	0.814453777530037	0.199533463689779
C1orf123	1.14997665601887e-05	0.00022325290854795	0.0259249567664979	-3.04766037385633	0.056	0.283	0.197879858657244	36	10748	0.399247476504478	0.0336462477789059
MAD2L2	1.15427185201917e-05	0.000223753797644013	0.607240603258216	1.54558900356444	0.528	0.192	2.75	36	10748	0.241394816112428	0.82727096074587
DGKZ	1.18495324990563e-05	0.000229360535582624	0.792896304893354	1.37988123357144	0.667	0.251	2.65737051792829	36	10748	0.422267430209537	1.04284237648306
COL18A1	1.19166036144515e-05	0.000230317052969088	0.241984405303798	-2.0641215905262	0.194	0.533	0.363977485928705	36	10748	3.13806648898813	0.498111291461377
ATP2B1	1.19828171133972e-05	0.000231116533423105	0.2373663999935	-1.77960209381557	0.306	0.519	0.589595375722543	36	10748	1.5804963062661	0.319697595206328
ST3GAL2	1.19933997491524e-05	0.000231116533423105	0.490564513940075	1.65253175470344	0.444	0.164	2.70731707317073	36	10748	0.200597032599477	0.773822152163173
DIXDC1	1.2241935928147e-05	0.000235557958877	0.00837564958503556	-4.04418630064733	0.028	0.242	0.115702479338843	36	10748	0.36896281979432	0.00972833793136953
KANK2	1.2280566146775e-05	0.000235953263550554	0.0305464120613601	-3.01160129723255	0.056	0.305	0.183606557377049	36	10748	0.579670550517633	0.0427255522333901
GMCL1	1.28483960624356e-05	0.000246500257397846	0.49839840303251	1.595217614587	0.417	0.179	2.32960893854749	36	10748	0.255939145940032	0.723640499114197
KDELR3	1.30151542390897e-05	0.000249332896039889	0	-144269503.223203	0	0.195	0	36	10748	0.356889517519893	0
MAP2K6	1.3087471065914e-05	0.000250350656196354	0.274844522742515	2.40041448792578	0.333	0.061	5.45901639344262	36	10748	0.074596762995285	0.38318810582213
MYL12A	1.31862640829746e-05	0.00025187115845752	7.84934707423526	0.741636705835792	1	0.809	1.23609394313968	36	10748	5.25521502092672	8.99984576914641
KLF13	1.37775010989891e-05	0.000262779648154111	1.07709497408701	1.17026834562038	0.722	0.378	1.91005291005291	36	10748	0.760326355284961	1.46301345757787
PTPRE	1.39571292931842e-05	0.000265817093078659	1.53762558462069	1.32782654103041	0.778	0.366	2.12568306010929	36	10748	0.969242875399592	2.25195418609528
PIM2	1.4281250815863e-05	0.000271593583299926	0.41060243916617	3.57945508793736	0.361	0.042	8.59523809523809	36	10748	0.128802219585168	0.625666471429463
ITGAE	1.43334910732869e-05	0.000272190283176274	0.861652592469654	1.26166588304186	0.667	0.284	2.34859154929577	36	10748	0.430751026867495	1.11311915395803
RP11-442H21.2	1.45424332839155e-05	NA	0.105817038382818	5.224301272388	0.139	0.004	34.75	36	10748	0.00657233473769867	0.148148729127446
NID1	1.459922761986e-05	0.000276437631966695	0.0810190496600303	-2.35400204141642	0.111	0.377	0.294429708222812	36	10748	0.946546098053747	0.122007867800809
PHYKPL	1.45995346025642e-05	0.000276437631966695	0.476263833140648	1.58937967499202	0.472	0.191	2.47120418848168	36	10748	0.300912899184442	0.648780465651051
SULF1	1.47100236069639e-05	0.000278126040545582	0.0130346399362233	-4.9856104937052	0.028	0.263	0.106463878326996	36	10748	0.695416837757453	0.0164986071510103
SEPP1	1.48985128856708e-05	0.000281282198417454	0.130335164392767	-4.07062787160266	0.167	0.467	0.357601713062098	36	10748	3.26840180767554	0.18677196126848
BSPRY	1.49455934306974e-05	NA	0.236656719174571	7.53622093117177	0.25	0.002	125	36	10748	0.0112160365022042	0.362609611907106
NLRP7	1.4954145869159e-05	NA	0.0500863828145057	144269500.262486	0.083	0	Inf	36	10748	0.000234325377068307	0.0701934685084618
ATP6V1G1	1.53320854211368e-05	0.000289049691335477	3.17205267825565	0.752789568580033	0.944	0.679	1.39027982326951	36	10748	2.18653507793236	3.66330520561912
RHOC	1.55603940760967e-05	0.000292930593242074	0.323151077971771	-1.59048218487709	0.278	0.515	0.539805825242718	36	10748	1.70501719915409	0.534525698324926
RNASE1	1.57138463129332e-05	0.000295393139767328	0.161117867939816	-3.84934134724437	0.139	0.469	0.29637526652452	36	10748	4.88628659444446	0.290084817342761
TSHZ2	1.59022278667737e-05	0.000298504265827238	0.0374446869479703	-3.18584378027296	0.056	0.34	0.164705882352941	36	10748	0.946867127795437	0.0592241593844003
KDM6B	1.60196709216227e-05	0.000300276762706163	1.3554351096586	1.52665600122897	0.667	0.334	1.99700598802395	36	10748	0.96209230347703	2.05756050025371
PHLPP2	1.62413263911264e-05	0.000303994754804355	0.177612941315846	2.52237303156108	0.194	0.048	4.04166666666667	36	10748	0.0513889767724284	0.271855664493132
KAT2B	1.643735440881e-05	0.000307223102603633	0.396386376689589	1.93572742124049	0.417	0.117	3.56410256410256	36	10748	0.179577047729542	0.533217016960156
CTD-3222D19.12	1.67652037531599e-05	NA	0.0731385719179976	4.83988703735094	0.111	0.004	27.75	36	10748	0.00793917939145627	0.0995915267394316
CDC42	1.67843234873453e-05	0.000313259347948364	1.8001271661216	-0.72467379451832	0.833	0.79	1.05443037974684	36	10748	3.72888332871544	2.19511332888249
NDUFAF2	1.68886496020521e-05	0.000314756175297674	0.0358432171361804	-3.91696820612816	0.028	0.239	0.117154811715481	36	10748	0.356273437760191	0.070914337074869
CDH13	1.73100921669034e-05	0.000322150445662514	0.0443794795451649	-2.75226449149553	0.056	0.297	0.188552188552189	36	10748	0.649070028650291	0.0663721571223839
PRR4	1.74118577984647e-05	0.000323472409959906	0.346328236804581	2.07876212799168	0.306	0.101	3.02970297029703	36	10748	0.155619711695794	0.564099266431168
SNX20	1.74307147172937e-05	0.000323472409959906	0.279213490119388	3.41424631883806	0.278	0.029	9.58620689655172	36	10748	0.0565754887451337	0.426461233858932
CORO7	1.75722251142377e-05	0.000325635296648217	0.500624618507186	1.80115445897623	0.444	0.151	2.94039735099338	36	10748	0.245439515284076	0.720248547436884
BRD4	1.7741549803278e-05	0.000328306749976687	1.58221935240132	0.926951674030986	0.833	0.476	1.75	36	10748	0.991646148219445	1.90435731372377
GPX4	1.78782890916146e-05	0.000330368497860063	1.72364118261355	-0.928910949325682	0.861	0.754	1.14190981432361	36	10748	3.80561196134109	2.07951278214784
LLGL2	1.79174385288334e-05	0.000330623625243509	0.192879013686061	3.30349679339594	0.222	0.026	8.53846153846154	36	10748	0.0453507549553389	0.311220157133349
PLEC	1.82187838049149e-05	0.000335709397625592	0.282806379308775	-1.39841978539527	0.278	0.512	0.54296875	36	10748	1.31895492672106	0.454357789307616
SH2B3	1.83345461081473e-05	0.000337365992280522	0.84938758120519	1.31726860588118	0.611	0.276	2.21376811594203	36	10748	0.477058356008905	1.17947811191488
FLRT2	1.88070491474475e-05	0.000345572905883944	0.0176173815306704	-4.46727703716234	0.028	0.264	0.106060606060606	36	10748	0.570998028338394	0.0243105108798978
IFNGR2	1.89459530856414e-05	0.000347635589247929	0.0805606240689469	-2.28070476193522	0.111	0.362	0.306629834254144	36	10748	0.671223632919385	0.113403245052805
H2AFJ	1.9205636468424e-05	0.000351778361061542	0.282978945429152	-1.34726190627472	0.306	0.528	0.579545454545454	36	10748	1.28343784576778	0.403535164304419
BLVRB	1.92256608490633e-05	0.000351778361061542	0.174117826420263	-2.30576862979057	0.222	0.451	0.492239467849224	36	10748	1.29783521650935	0.239174343981782
CRYM-AS1	1.92277129404615e-05	NA	0.0873827372296503	5.06933162399842	0.083	0.004	20.75	36	10748	0.00505441210872048	0.146834964260781
TRIM47	1.93092257987637e-05	0.000352812548698418	0	-144269502.281939	0	0.187	0	36	10748	0.229341880091511	0
ARL2	1.97406888532882e-05	0.00036019164584615	0.213749846252794	-1.48765004492442	0.194	0.459	0.422657952069717	36	10748	0.972393377052713	0.35286104475819
ENAH	1.99903169159773e-05	0.000364236975538883	0.0920722687291391	-2.08127572070213	0.111	0.378	0.293650793650794	36	10748	0.884309797816353	0.141464899071139
LAMP1	2.00325589934132e-05	0.000364497579676526	0.552837993759952	-1.24299216219788	0.528	0.585	0.902564102564103	36	10748	1.64151299256354	0.721857513873277
SLC3A2	2.00705972898385e-05	0.000364681075547679	1.15158942774439	1.16016834409433	0.722	0.364	1.98351648351648	36	10748	0.688412806165508	1.54857528153775
TMEM19	2.01443303136724e-05	0.000365511729168526	0.391379214199876	1.67166205855287	0.389	0.147	2.64625850340136	36	10748	0.191718539477567	0.538183644826502
BAG1	2.03474696023509e-05	0.000368684845044819	1.23532508975167	1.08338128026097	0.806	0.373	2.16085790884719	36	10748	0.641358478366664	1.55284735220394
TMEM98	2.03780819281052e-05	0.000368696746241166	0	-144269502.40064	0	0.194	0	36	10748	0.271295663884349	0
SLC35A3	2.0404648994797e-05	0.000368696746241166	0.493566613441072	1.61274530502616	0.5	0.169	2.9585798816568	36	10748	0.242657165842988	0.64315229710976
PDLIM7	2.06804938598676e-05	0.000373164208707929	0.0688819662406417	-2.62338157164281	0.083	0.306	0.27124183006536	36	10748	0.54358546082057	0.112701279157368
FBLN2	2.0867220749157e-05	0.000376013483278319	0.0522946160022937	-4.10544500624425	0.083	0.369	0.224932249322493	36	10748	2.11528260806029	0.0714553599149915
CD93	2.09283633504169e-05	0.000376595073475225	0.0590953334611939	-2.79749429458448	0.056	0.39	0.143589743589744	36	10748	1.57469599340441	0.11263445119033
SMS	2.09960480076716e-05	0.000377292620259069	0.149045087749101	-2.18953172885282	0.194	0.381	0.509186351706037	36	10748	0.80995054377731	0.205530775851071
FAM214A	2.10392330371296e-05	0.000377548602754322	0.560268327502394	1.66712275662593	0.472	0.182	2.59340659340659	36	10748	0.30286771281362	0.820480555236708
RP11-160E2.6	2.14199694561048e-05	0.000383354390292381	0.486077647472247	2.39514549653651	0.472	0.088	5.36363636363636	36	10748	0.178573334160023	0.660752446538875
ULK1	2.14215353766017e-05	0.000383354390292381	0.450513676459597	1.75823203738734	0.444	0.148	3	36	10748	0.229821013492999	0.630152409969569
ECM1	2.1811201403693e-05	0.000389793059606272	0.0130346399362233	-4.67793228538063	0.028	0.259	0.108108108108108	36	10748	0.596778244931816	0.0164986071510103
PRMT9	2.20328772345702e-05	0.000393216027909991	0.448891956550548	2.11083749009123	0.444	0.113	3.92920353982301	36	10748	0.209400872656341	0.64969707893365
TTC7A	2.21105433864802e-05	0.000394063045109318	0.400494810535068	1.89544262771746	0.361	0.125	2.888	36	10748	0.193571869808326	0.633261088638582
TMSB10	2.2245918100516e-05	0.000395934853396087	19.9523323296542	-0.704876814848102	1	0.983	1.01729399796541	36	10748	36.6626907138931	22.7189089514548
ARL4A	2.24375765206941e-05	0.000398801939085796	0.167269500990038	-2.35128342224635	0.194	0.459	0.422657952069717	36	10748	1.67192697812036	0.249307366553744
MDK	2.25393812926951e-05	0.000400057885340901	0.050678915334383	-2.90268715708856	0.083	0.325	0.255384615384615	36	10748	0.823044325208667	0.0689379362000038
PXDC1	2.25695694934005e-05	0.000400057885340901	0.0420080941730487	-2.77377935954128	0.083	0.292	0.284246575342466	36	10748	0.472951140563526	0.0552309571326604
IVD	2.26573503924219e-05	0.000400562847077693	0.411226646060893	1.68724565974935	0.417	0.145	2.87586206896552	36	10748	0.18549659558676	0.57378965306261
PLIN2	2.26594650577447e-05	0.000400562847077693	0.113744864374151	-2.59457369372047	0.194	0.423	0.458628841607565	36	10748	1.272700626343	0.14682359169841
ZMYM2	2.31855106524365e-05	0.000409307404562499	0.792911133503481	1.30330670290283	0.583	0.316	1.84493670886076	36	10748	0.603556235274288	1.17486390442571
POLR2J3	2.32255661367274e-05	0.000409460453810468	1.31170278893479	1.17403407895373	0.806	0.378	2.13227513227513	36	10748	0.826618129682277	1.74400623176339
ZC3HAV1	2.32640793533399e-05	0.000409585936901042	0.957824650570841	1.1826539128781	0.583	0.368	1.58423913043478	36	10748	0.743580233678661	1.546050734636
PLOD2	2.33569557640287e-05	0.000410617316292837	0.0121717902319352	-4.26739160962572	0.028	0.213	0.131455399061033	36	10748	0.335053746792712	0.0151610068469119
SERTAD1	2.33856098425248e-05	0.000410617316292837	0.0223560412359938	-4.19321065446054	0.028	0.271	0.103321033210332	36	10748	0.522997896430302	0.033793126790952
PLXND1	2.39505126686645e-05	0.00041997095198306	0.15402340399916	-1.98084757171248	0.167	0.433	0.38568129330254	36	10748	1.14441444678423	0.242899099575035
FKBP2	2.40748083349559e-05	0.000421583824883	1.78089610217171	0.947232366174862	0.889	0.473	1.87949260042283	36	10748	1.01890288912627	2.14171735155839
GOLIM4	2.4200877631404e-05	0.000423223390856966	0.178031369892101	-1.79068335097998	0.222	0.425	0.522352941176471	36	10748	0.919410368273444	0.272957370675744
U2AF1L4	2.46631904755298e-05	0.000430730900861796	0.277846857673794	2.06069487556128	0.306	0.094	3.25531914893617	36	10748	0.15000081727314	0.404592919528584
TMCO3	2.47689513479031e-05	0.000431999651450192	0.0296288608578845	-2.63409102573745	0.056	0.287	0.195121951219512	36	10748	0.422673248975364	0.0384138254426094
MIB2	2.48087141639294e-05	0.00043211546726652	0.360193089711103	1.8898294426912	0.361	0.113	3.19469026548673	36	10748	0.160944232246481	0.529832976109059
NUDT17	2.51137052751671e-05	NA	0.123939083123866	3.60246598933382	0.167	0.015	11.1333333333333	36	10748	0.0165019952402564	0.172871045740068
WASF1	2.52373484321116e-05	0.000438995263527105	0.139075652066563	2.82977308360046	0.139	0.035	3.97142857142857	36	10748	0.0350093119322979	0.250883508610638
GSTO1	2.58260896651685e-05	0.000448638036979745	0.495678629025199	-1.38576894806717	0.472	0.545	0.86605504587156	36	10748	1.59950386853005	0.686103218801591
ATP2A3	2.6346188856533e-05	0.000457064334870119	0.629976711361981	2.57201921583601	0.528	0.093	5.67741935483871	36	10748	0.247918169435834	0.849571507567005
FNDC3B	2.68113010490731e-05	0.000464515582319001	0.0914065636331687	-1.74762178424504	0.111	0.402	0.276119402985075	36	10748	0.80694320027784	0.136350736148105
IGFLR1	2.71041552991002e-05	0.000468966591554457	0.231041293197905	3.10403338036925	0.25	0.032	7.8125	36	10748	0.0563200927959387	0.337917618203786
NUCKS1	2.71737219665017e-05	0.000469547518907261	1.84860688158268	-0.927730033831993	0.917	0.757	1.2113606340819	36	10748	3.95750663100751	2.17669898998694
CDC42EP5	2.7382597341046e-05	0.00047253090596731	0.0498764091763375	-2.6392685455082	0.083	0.295	0.28135593220339	36	10748	0.53224343210091	0.0666245267273197
ARL3	2.76514597893347e-05	0.000476540217188456	0.0534288183207086	-2.68905588728227	0.083	0.289	0.28719723183391	36	10748	0.432723858607492	0.0736493315273811
CNRIP1	2.7720356352417e-05	0.000477097320545689	0.0121717902319352	-3.70331774387733	0.028	0.235	0.119148936170213	36	10748	0.325006558987342	0.0151610068469119
PERP	2.77586596434401e-05	0.000477127106335072	0.0148561391906634	-3.55896752487601	0.028	0.269	0.104089219330855	36	10748	0.56690576830659	0.0194566758627391
DYNC1I2	2.78698045899411e-05	0.000478407198263647	0.203565683492702	-1.62150374510695	0.25	0.425	0.588235294117647	36	10748	0.793572546437903	0.290839345926596
PPDPF	2.80020602770926e-05	0.000480045832292969	0.529360597945312	-1.24331133177968	0.528	0.559	0.944543828264758	36	10748	1.58029504031978	0.686503420171801
LRRK1	2.82241768227614e-05	0.000483218649382868	0.315941388797633	1.88192851195524	0.361	0.108	3.34259259259259	36	10748	0.130981519999714	0.422955136006352
FAM127B	2.83496057737195e-05	0.000484729956649993	0.0192776014965181	-3.66659400266743	0.028	0.237	0.118143459915612	36	10748	0.318883882669105	0.0274588053969057
TMEM2	2.85108695626764e-05	0.000486849220307169	0.0145831824045399	-4.55473279286441	0.028	0.28	0.1	36	10748	0.697814836298099	0.0190014697502319
IL17RA	2.89166031245979e-05	0.000493132031847717	0.488301947433051	1.59432647502427	0.417	0.17	2.45294117647059	36	10748	0.222771697998833	0.738946817043299
GPX8	2.91414494653313e-05	0.000496317688935655	0.0424941359446445	-3.16943961340842	0.056	0.27	0.207407407407407	36	10748	0.512524948289622	0.0620157874680671
RP13-516M14.4	2.91556096467899e-05	NA	0.151304267636633	4.28973883728885	0.167	0.009	18.5555555555556	36	10748	0.0155760616212689	0.231318785761968
BLK	2.93579366796525e-05	NA	0.319466832119824	6.34847810335298	0.306	0.005	61.2	36	10748	0.0188496686149558	0.503399419112576
RP11-476B1.1	2.95458656240271e-05	NA	0.0811846383716106	8.56250152962241	0.111	0	Inf	36	10748	0.0006979535129586	0.115176625617455
CARD11	2.98336584932727e-05	0.00050743786416309	0.280405363970351	4.23371451295409	0.278	0.019	14.6315789473684	36	10748	0.0543340987999457	0.424555803572529
VAMP5	2.98721661564658e-05	0.00050743786416309	0.355652135208288	-1.54486750764812	0.306	0.522	0.586206896551724	36	10748	1.57256978664641	0.554325829837855
CYFIP1	3.02932414549958e-05	0.000513921492876301	0.104486614734388	-2.04158852374779	0.167	0.357	0.467787114845938	36	10748	0.606123603451049	0.143621735547579
CNIH4	3.06822355816605e-05	0.000519844734283562	0.0943033244775906	-1.86966939662768	0.111	0.373	0.297587131367292	36	10748	0.656533625662917	0.141784285853008
GJA1	3.11000104979141e-05	0.000526239606946546	0.0246271261252005	-2.95107077249755	0.028	0.289	0.0968858131487889	36	10748	0.647863768786802	0.0389133517254781
LILRB1	3.20356475912651e-05	0.000541369246730109	0.502084624706428	2.68057514455255	0.444	0.068	6.52941176470588	36	10748	0.15397124466548	0.759117977594217
DDX39B	3.21391681261812e-05	0.000541789939618064	0.55603640601756	1.50222071132347	0.5	0.205	2.4390243902439	36	10748	0.332527119238532	0.763466285573934
AIG1	3.2143600587489e-05	0.000541789939618064	0.0145831824045399	-3.68827584557443	0.028	0.241	0.116182572614108	36	10748	0.337014118895235	0.0190014697502319
RASD1	3.25251209645786e-05	0.000547513197553409	2.40000206432388	2.59133737270476	0.667	0.126	5.29365079365079	36	10748	0.785735860607137	4.49377370777955
FKBP1A	3.26460471804699e-05	0.000548840633397436	1.26676292617329	-1.18282074469465	0.722	0.716	1.00837988826816	36	10748	3.88040673124113	1.83585976686661
GAS7	3.31625984667058e-05	0.000556807283908164	0	-144269503.022252	0	0.244	0	36	10748	0.506788714665623	0
LRCH4	3.37791082431631e-05	0.000566429622288311	0.426101624070202	1.83652344763589	0.417	0.138	3.02173913043478	36	10748	0.238789194704339	0.613042372300719
CFD	3.38356480924108e-05	0.000566649377424379	0.268885666820432	-5.32338450925026	0.333	0.454	0.733480176211454	36	10748	15.5275676429954	0.359598063815074
EMP3	3.3987910073676e-05	0.000568469583104073	1.12076633728642	-1.46215995154852	0.694	0.689	1.00725689404935	36	10748	4.19805027544988	1.73386231864988
TNKS1BP1	3.41499420605358e-05	0.000569754920770874	0	-144269502.093772	0	0.18	0	36	10748	0.209079850346409	0
CDC42BPB	3.41564886144266e-05	0.000569754920770874	0.0371693856667115	-2.37277320777229	0.056	0.301	0.186046511627907	36	10748	0.460393684382319	0.0524538901647596
GSTP1	3.41957767103782e-05	0.000569754920770874	2.16501483532734	-0.874183199807614	0.861	0.77	1.11818181818182	36	10748	4.56439365568618	2.68217383282671
XBP1	3.43046260356547e-05	0.000570839478649428	1.41717203060542	1.1022190106287	0.778	0.39	1.99487179487179	36	10748	0.820556890315667	1.74435474656621
PARVA	3.43936516945176e-05	0.000571342148861745	0.0207094625796731	-3.04159715986513	0.028	0.254	0.110236220472441	36	10748	0.353192290940558	0.0303220136938238
MYL6	3.44224228886503e-05	0.000571342148861745	7.46908490035505	-0.69714660985782	0.972	0.936	1.03846153846154	36	10748	13.8026283774692	8.66564637402483
TP53I11	3.47815623241833e-05	0.000576569583330744	0.611064396212275	1.583452431682	0.556	0.168	3.30952380952381	36	10748	0.238805426109424	0.815291078316455
CTD-2287O16.5	3.48914597492946e-05	NA	0.0978906816322762	3.62024164699875	0.139	0.012	11.5833333333333	36	10748	0.0161664317022042	0.136789750343386
RBMS3	3.49453777526094e-05	0.000577690386913646	0.03556738796584	-3.01775344539427	0.056	0.311	0.180064308681672	36	10748	0.645788118187335	0.0492791632736941
CORO1A	3.49539719990406e-05	0.000577690386913646	2.00674058076281	2.04940066725614	0.833	0.235	3.54468085106383	36	10748	0.950521857468848	2.6160996775925
PRNP	3.49820179106071e-05	0.000577690386913646	0.106939848250949	-2.37862001002871	0.139	0.378	0.367724867724868	36	10748	0.789774131520684	0.151085892379738
NABP2	3.50500946290472e-05	0.000577939495370564	0	-144269502.057864	0	0.176	0	36	10748	0.198904352336199	0
CD37	3.50857029230022e-05	0.000577939495370564	1.70705209978834	2.25374319811153	0.861	0.194	4.43814432989691	36	10748	0.759229725260351	2.08270161533852
AHNAK2	3.59920794071402e-05	0.000592121901570682	0	-144269502.728354	0	0.203	0	36	10748	0.346350985860478	0
RABAC1	3.60755667692365e-05	0.000592747914447683	0.916588520916735	-1.18489737188553	0.667	0.654	1.01987767584098	36	10748	2.61045680567615	1.22948429419399
CELF2	3.61973737528533e-05	0.000594001179848709	2.29995995133738	1.03745909144724	0.833	0.536	1.55410447761194	36	10748	1.67286935844351	3.05273227795262
TSC22D1	3.65195091343329e-05	0.000598534568048375	0.224215859161559	-2.27837109072281	0.278	0.456	0.609649122807018	36	10748	1.6465795770081	0.30086345827219
MT1E	3.67751618925236e-05	0.000601968333814131	0.0609788252993324	-4.51981607038262	0.083	0.362	0.229281767955801	36	10748	1.8828167693128	0.098835644699982
UPP1	3.68802171896552e-05	0.000602311882669094	0.0395159612202318	-2.92196993183464	0.083	0.304	0.273026315789474	36	10748	0.640425878511494	0.0505374559622776
TRAK2	3.69039730351393e-05	0.000602311882669094	0	-144269502.045556	0	0.181	0	36	10748	0.231262418498206	0
SOD2	3.69346547704488e-05	0.000602311882669094	0.273440514655412	-2.66071042802647	0.306	0.518	0.590733590733591	36	10748	3.12566725219291	0.377769273251749
CTGF	3.88310141668571e-05	0.000631919955411455	0.172868149380848	-3.77937367078205	0.194	0.391	0.49616368286445	36	10748	2.59757760870919	0.257868386727001
TMEM47	3.88471412110982e-05	0.000631919955411455	0.00837564958503556	-3.82203066684669	0.028	0.228	0.12280701754386	36	10748	0.348410829521447	0.00972833793136953
RABGAP1L	3.9734767618628e-05	0.000645553895831408	0.747513176821335	1.51474691791727	0.639	0.223	2.86547085201794	36	10748	0.397688062870348	0.958783904592348
CD53	4.00679495016468e-05	0.000650157299998115	1.61256369499393	1.96673292238528	0.833	0.221	3.76923076923077	36	10748	0.754497503170752	1.99547469841386
DDR2	4.0127748884052e-05	0.000650318772597941	0.0269054372574475	-3.73818765689108	0.056	0.275	0.203636363636364	36	10748	0.654956240277322	0.0341181564267822
DYNC1LI2	4.09419174499013e-05	0.000662690142743688	0.210743642741476	-1.50418349714011	0.25	0.441	0.566893424036281	36	10748	0.908311713866748	0.299672502579728
HNRNPA1	4.100151398371e-05	0.000662832405739133	6.00041724297169	0.666796173509142	0.972	0.784	1.23979591836735	36	10748	4.31024775970635	6.90035475405057
CCPG1	4.2274531601383e-05	0.000682566261474806	0.0983897342021862	-1.90100219192477	0.139	0.379	0.366754617414248	36	10748	0.681971945479741	0.142635320437044
OPTN	4.23451537983422e-05	0.000682861404762882	0.0994566919815572	-2.0718424081357	0.111	0.346	0.320809248554913	36	10748	0.656761518089836	0.164896009424988
SYNRG	4.32731334524522e-05	0.000696964566692211	0.616016671581213	1.47817524416169	0.611	0.201	3.03980099502488	36	10748	0.313835457689289	0.773076640007193
ZNF207	4.41110844370691e-05	0.000709584719563506	1.52769853186698	0.908272132331158	0.861	0.475	1.81263157894737	36	10748	1.04720567634047	1.83638745854119
PPCDC	4.4353750087644e-05	0.000712609635028823	0.321914217867381	1.80553636018753	0.333	0.115	2.89565217391304	36	10748	0.150840939221387	0.468906279716987
PAPSS2	4.44877712203106e-05	0.0007138837187456	0	-144269502.650752	0	0.178	0	36	10748	0.281979923047157	0
CCDC183	4.47571204612185e-05	NA	0.0867134246549346	4.53927366262741	0.111	0.006	18.5	36	10748	0.0078510898993841	0.135250445961512
MAFB	4.47970358644693e-05	0.000717771885948857	0.136660691456048	-3.31414609369266	0.139	0.418	0.332535885167464	36	10748	2.17805179660165	0.216102061083051
PSAP	4.48401109189268e-05	0.000717771885948857	2.46321412009981	-1.43230794866241	0.944	0.813	1.16113161131611	36	10748	8.52115798289415	3.18152234115243
P3H1	4.4992032309673e-05	0.000719321144009797	0.0148561391906634	-3.1516350697585	0.028	0.245	0.114285714285714	36	10748	0.361173853392709	0.0194566758627391
CSRP1	4.51863686977364e-05	0.000721543899670341	0.0923061635669657	-2.08446646533105	0.111	0.369	0.300813008130081	36	10748	0.872182041678798	0.135159216188148
AP1S3	4.57449616323438e-05	0.000729570622806305	0.171940365245308	3.34144183443529	0.194	0.022	8.81818181818182	36	10748	0.043621154293283	0.256355033528844
TMEM14C	4.59744244252067e-05	0.000732334970758543	0.376368500996429	-1.23044102371996	0.389	0.517	0.752417794970986	36	10748	1.14971698823374	0.54089805741589
QSOX1	4.61109463206856e-05	0.000733613909389835	0.0819699898255921	-2.28430492274041	0.111	0.321	0.345794392523364	36	10748	0.517721440746307	0.1172423216915
MESDC1	4.61995754454163e-05	0.000734128698247138	0.0331444118487423	-3.00899376583964	0.056	0.265	0.211320754716981	36	10748	0.396232221172586	0.0450911675499474
SAV1	4.66642842092291e-05	0.000740611011914358	0.030408469798461	-3.12426540590029	0.056	0.277	0.202166064981949	36	10748	0.462626072771554	0.040213685879632
ST3GAL5	4.67641261321675e-05	0.000741293790425586	0.411356954013778	1.90169817427031	0.389	0.119	3.26890756302521	36	10748	0.185496924475404	0.588871039270709
ARHGEF7	4.69427996228319e-05	0.000743223014416827	0.661473558896773	1.33963015194706	0.5	0.247	2.02429149797571	36	10748	0.40342489367216	1.0239153283049
CTSA	4.70032798472706e-05	0.000743278531984839	0.175886759205018	-1.71540046235696	0.222	0.428	0.518691588785047	36	10748	0.906230847904101	0.261473090181041
MPST	4.77310553535363e-05	0.000753873302835635	0.0204935470685486	-3.65580988686632	0.028	0.232	0.120689655172414	36	10748	0.308853673827774	0.0298812031657661
ATF7IP	4.78784981910397e-05	0.000755287651028178	0.802353476171514	1.21135179967751	0.611	0.32	1.909375	36	10748	0.594533975922671	1.08633043098007
MX1	4.82457583196852e-05	0.00076016203265533	0.779159960204084	1.74195036792152	0.583	0.177	3.29378531073446	36	10748	0.372784259030738	1.10981884759493
CMIP	4.83697003726517e-05	0.000761195550134637	0.14041001395176	-2.04370498886539	0.194	0.366	0.530054644808743	36	10748	0.742190714372486	0.202960217892959
NT5DC2	4.85324279769119e-05	0.000762836211309388	0.0636730828219698	-2.69093928525432	0.111	0.279	0.397849462365591	36	10748	0.52294099855578	0.0864715337840382
REXO2	4.88978329337852e-05	0.000767492865083706	0.172389399879344	-1.73837208298776	0.25	0.396	0.631313131313131	36	10748	0.85415322075773	0.225117705219239
MYO10	4.89861143118829e-05	0.000767492865083706	0	-144269502.360111	0	0.166	0	36	10748	0.234237355854368	0
SON	4.90051783393168e-05	0.000767492865083706	2.80336620145988	0.698063851887631	0.944	0.678	1.39233038348083	36	10748	2.11098187239389	3.10984721764793
TMED5	5.00475935939272e-05	0.000782527591499962	0.676265785805554	1.27597899489475	0.5	0.269	1.85873605947955	36	10748	0.409660437906282	1.02119045216344
GIMAP4	5.00851248583833e-05	0.000782527591499962	0.0145831824045399	-4.5507335957946	0.028	0.283	0.0989399293286219	36	10748	0.716766627913894	0.0190014697502319
LTBP2	5.01787294107097e-05	0.000783052277382917	0	-144269502.988397	0	0.185	0	36	10748	0.367610966375139	0
HOMER3	5.05965454834743e-05	0.000788629070940748	0.0668883157853737	-2.55222041984637	0.083	0.298	0.278523489932886	36	10748	0.535491772316723	0.0980015078215988
LIMA1	5.12150481842064e-05	0.000797316847984674	0.148664740099932	-1.92250196150432	0.167	0.405	0.412345679012346	36	10748	1.05846802398529	0.226020225602179
DCPS	5.1307514130354e-05	0.000797804325798091	0.323253116922669	1.83690615721223	0.306	0.112	2.73214285714286	36	10748	0.12071402189072	0.490516646322694
MMP23B	5.25563277687803e-05	0.000816249823894652	0.537163374670473	2.26920309750421	0.472	0.083	5.68674698795181	36	10748	0.165657389637572	0.769350910611727
CCDC57	5.4012329054717e-05	0.000837865451662114	0.315735608647653	2.02567309316504	0.333	0.1	3.33	36	10748	0.174476316246906	0.472806054467657
BACE1	5.41735040970329e-05	0.00083936761811151	0.0130346399362233	-3.74361310386808	0.028	0.219	0.127853881278539	36	10748	0.288486062010017	0.0164986071510103
SNRPN	5.42435865613744e-05	0.0008394565009249	0.497432279102432	1.49730545822121	0.444	0.19	2.33684210526316	36	10748	0.270113585499128	0.733220048056192
CLECL1	5.43489187443075e-05	0.000840090040211179	0.164333396238321	3.95152604393633	0.167	0.013	12.8461538461538	36	10748	0.0238854174366494	0.256111208229155
LRRC61	5.55636791083746e-05	NA	0.110675033598163	3.80633677478831	0.139	0.011	12.6363636363636	36	10748	0.0144450463689759	0.160598243784448
CTC1	5.57296127074885e-05	0.000860004900075259	0.193341073723527	2.65412253703588	0.25	0.04	6.25	36	10748	0.0668515292040426	0.261233358490404
BTAF1	5.57691357859627e-05	0.000860004900075259	0.384613392331766	1.70746309315533	0.389	0.138	2.81884057971014	36	10748	0.213110006517087	0.539813375169669
TPD52L2	5.59766995138433e-05	0.000862186566537898	0.0673318584364102	-2.22944484845685	0.111	0.31	0.358064516129032	36	10748	0.473017924728408	0.0895972798768941
FAM127A	5.66656222534855e-05	0.000871768523489354	0.095440657817633	-1.93743355183244	0.139	0.35	0.397142857142857	36	10748	0.601096808665155	0.136459410439713
CD34	5.78805079067271e-05	0.000889410019023747	0.0426546588228007	-3.99990365313996	0.056	0.321	0.174454828660436	36	10748	1.24020366713486	0.0651630478721966
MTUS1	5.79715942001498e-05	0.000889761668159005	0.0823567556112936	-2.8865417063473	0.111	0.337	0.329376854599407	36	10748	1.06605693171529	0.128020658494091
RAPH1	5.82414562104585e-05	0.000892853158309803	0	-144269502.109086	0	0.181	0	36	10748	0.256833579517874	0
RBM33	5.84769459690673e-05	0.000895411076423066	0.723842761918805	1.2373637997276	0.556	0.299	1.85953177257525	36	10748	0.538212859805584	1.02645539870172
RHOF	5.8820659902196e-05	0.000899618205256799	0.349487885934528	2.74276366662825	0.389	0.055	7.07272727272727	36	10748	0.115669114115213	0.486054350510047
NFE2L1	5.89441921377347e-05	0.000900451909401508	0.0673458299198304	-2.10515466704945	0.111	0.324	0.342592592592593	36	10748	0.517034434166754	0.0899074432748291
RP11-154H12.3	5.90028167487843e-05	NA	0.07989489566287	6.11270586280408	0.111	0.001	111	36	10748	0.00230850055774513	0.111542394835448
LY6E	5.91284014736256e-05	0.000902209503654877	0.572486155515413	-1.3631164592551	0.472	0.569	0.829525483304042	36	10748	1.84376340921755	0.854685086727861
TP53I13	5.94045054196188e-05	0.000905363525355545	0.852750553288156	1.32464832316469	0.667	0.248	2.68951612903226	36	10748	0.386650992951381	1.10161461466779
DEGS1	5.98296642198351e-05	0.000910779229185495	0.147320868737872	-1.71646016823667	0.222	0.386	0.575129533678757	36	10748	0.685843006470871	0.192697367925086
PBX1	6.05561548628585e-05	0.000919245555723774	0.00837564958503556	-3.99272897593723	0.028	0.241	0.116182572614108	36	10748	0.406708594605933	0.00972833793136953
RANBP2	6.0580571382492e-05	0.000919245555723774	0.939593278891991	1.14059508890569	0.583	0.354	1.64689265536723	36	10748	0.729185137028585	1.41644587667929
ARRDC3	6.05972081804726e-05	0.000919245555723774	0.0612559631807299	-3.25785830304083	0.056	0.354	0.15819209039548	36	10748	0.921981759272502	0.110505386604447
IGFBP5	6.10801566502159e-05	0.000925495614005477	0.0200663349252241	-7.90999130421231	0.028	0.365	0.0767123287671233	36	10748	6.23915764279552	0.0290185731660466
THBS1	6.13397701907406e-05	0.000928351092701162	0.119505690596523	-4.18284622884282	0.111	0.422	0.26303317535545	36	10748	4.01018759091749	0.237108339270708
COMMD5	6.34119109217861e-05	0.000957968082312028	0	-144269501.840738	0	0.17	0	36	10748	0.203066377872705	0
RP5-1171I10.5	6.3443540021278e-05	0.000957968082312028	0.345776981124051	3.05548931869432	0.306	0.049	6.24489795918367	36	10748	0.12074494135069	0.525104595639263
COL6A2	6.48338784049719e-05	0.000977443675047257	0.402056123431027	-2.31607677430444	0.25	0.585	0.427350427350427	36	10748	9.58373801671435	1.63507122025809
MTDH	6.48831996467058e-05	0.000977443675047257	3.83670202193289	0.624591171883003	0.972	0.722	1.34626038781163	36	10748	2.74695421822037	4.48018593995226
AFF3	6.5574526249496e-05	0.000986718880566234	0.269662972695124	2.69607988258511	0.306	0.049	6.24489795918367	36	10748	0.0891337587399486	0.395719845066686
GIT2	6.59499724395284e-05	0.000991225046596874	0.628847923609989	1.37502109297338	0.556	0.228	2.43859649122807	36	10748	0.33603318670672	0.845401390611883
CALHM2	6.61504785678829e-05	0.000993094526348217	0.0176173815306704	-3.66683232799346	0.028	0.234	0.11965811965812	36	10748	0.321470240491514	0.0243105108798978
ACP2	6.64771563989431e-05	0.000996851703885761	0	-144269502.093929	0	0.18	0	36	10748	0.254314907003593	0
FLI1	6.67288688027e-05	0.000999444761912104	0.0425254882450374	-3.21300518322903	0.056	0.273	0.205128205128205	36	10748	0.520406983550974	0.0629839459696955
RPL36	6.68032985119849e-05	0.000999444761912104	8.1707929825649	-0.596091386820421	1	0.94	1.06382978723404	36	10748	13.7335568697628	8.97689143104418
ITPRIP	6.73837241291419e-05	0.00100617990479318	0	-144269502.131307	0	0.17	0	36	10748	0.23481837337852	0
ROCK2	6.74077293261721e-05	0.00100617990479318	0.119616306561805	-1.72175068593749	0.139	0.378	0.367724867724868	36	10748	0.69198897612942	0.181384792106666
ICOSLG	6.75744774582421e-05	0.00100751615190883	0.287108899254274	2.32670536308935	0.306	0.068	4.5	36	10748	0.106189960228152	0.409780938920821
NIPA2	6.80123616559654e-05	0.00101288729470745	0.610536635511654	1.39660316144325	0.583	0.2	2.915	36	10748	0.24763763755812	0.776556502055373
DLC1	6.82880277378305e-05	0.0010158330785265	0.059478837153718	-2.05956990298785	0.083	0.335	0.247761194029851	36	10748	0.678845699531311	0.0857339725703122
COL6A1	6.85055688461689e-05	0.00101790848652292	0.26177754900799	-2.46318852889531	0.167	0.544	0.306985294117647	36	10748	7.15263432951937	1.04910719503724
IQGAP2	6.90464944895874e-05	0.00102477880217424	1.24824125066466	2.05842535172567	0.75	0.162	4.62962962962963	36	10748	0.484625778785393	1.61471248878769
PTBP3	6.91774326276569e-05	0.00102554469121823	1.33660959393537	0.986767149575965	0.75	0.438	1.71232876712329	36	10748	0.953892840241489	1.7581373857956
IRF1	6.92553175657872e-05	0.00102554469121823	0.0437974693123859	-4.20145674839422	0.056	0.337	0.166172106824926	36	10748	1.12262612694289	0.0649279960240196
RNF24	7.00001159568506e-05	0.00103539854055904	0	-144269502.580666	0	0.19	0	36	10748	0.32366967418988	0
CDK9	7.04630014878176e-05	0.00104106491212918	0.553367157031488	1.40600749412022	0.472	0.209	2.25837320574163	36	10748	0.309044859914645	0.812260431340902
THBS3	7.17308627171915e-05	0.0010570605844454	0	-144269502.639484	0	0.197	0	36	10748	0.355261262715894	0
FHL2	7.17850639033328e-05	0.0010570605844454	0	-144269502.570063	0	0.158	0	36	10748	0.242428741302015	0
NUP210	7.17887228130175e-05	0.0010570605844454	0.286288914928083	3.10123986702332	0.306	0.039	7.84615384615385	36	10748	0.0851058604350155	0.417584518917676
DNAJC4	7.28095960512837e-05	0.00107048167512103	0.572890931880005	1.40963546176474	0.5	0.217	2.30414746543779	36	10748	0.32889926250449	0.807568534284818
MAP4K1	7.28643053432064e-05	0.00107048167512103	0.247344204500449	3.80820982420328	0.278	0.021	13.2380952380952	36	10748	0.0487352404182789	0.356955839166245
COL4A2	7.31866454025383e-05	0.00107339153161603	0.239931660387198	-2.05650116949548	0.139	0.49	0.283673469387755	36	10748	3.40761023928427	0.599180971221745
ILK	7.32269249684397e-05	0.00107339153161603	0.189860174108589	-1.84983622768703	0.222	0.38	0.58421052631579	36	10748	0.701106175956512	0.288510119986249
DOCK2	7.34453755754572e-05	0.00107538537570978	0.72582983539575	2.19145170584772	0.583	0.121	4.81818181818182	36	10748	0.29127241170226	0.975102793004214
STAP1	7.46337798001514e-05	NA	0.129333832199066	4.58235865724531	0.139	0.008	17.375	36	10748	0.0165979670222886	0.201199307565851
EFEMP2	7.47680612077688e-05	0.00109352480551183	0.025365085071211	-3.31022760238237	0.056	0.245	0.228571428571429	36	10748	0.436327978688788	0.0316596139979222
COPZ2	7.58648386072513e-05	0.00110832327488264	0.070438192307712	-3.0217835890458	0.111	0.293	0.378839590443686	36	10748	0.725871710447158	0.0981842947414312
VEGFA	7.63120673327985e-05	0.00111360987743142	0	-144269504.07075	0	0.314	0	36	10748	1.23255131716406	0
LAPTM4B	7.73458838973176e-05	0.00112743508527867	0.0278147135165285	-2.92415704752391	0.056	0.242	0.231404958677686	36	10748	0.319796390812539	0.0371871433282753
ABI3BP	7.80159359166391e-05	0.00113593292407196	0.0130346399362233	-5.79674468487165	0.028	0.286	0.0979020979020979	36	10748	1.36617094101836	0.0164986071510103
KDM2B	7.84170258975592e-05	0.00114050002213997	0.336465574496694	1.81979597372288	0.333	0.118	2.82203389830509	36	10748	0.178991611006054	0.495262116213074
VPS13C	7.85211857814655e-05	0.00114074319566258	1.21424577660353	1.07625550215895	0.778	0.407	1.91154791154791	36	10748	0.838790743007334	1.53386720464427
CTSD	7.88971343456726e-05	0.00114489997540664	1.02037984846741	-2.07171242764005	0.583	0.691	0.84370477568741	36	10748	6.71112658316024	1.53629009737354
BCKDK	7.89828282895888e-05	0.00114489997540664	0.0228681049576831	-3.539478072977	0.028	0.221	0.126696832579186	36	10748	0.2895657332219	0.0349131098649805
P4HA2	7.9670602019847e-05	0.00115358787341945	0	-144269503.118735	0	0.167	0	36	10748	0.322975509036772	0
COL1A2	8.01959923631383e-05	0.0011598146685787	1.02069485195489	-2.42114140050269	0.583	0.756	0.771164021164021	36	10748	35.4412723167436	6.05188277608389
SH3TC1	8.03211034330587e-05	0.0011598146685787	0.368142675139666	1.74997601137407	0.333	0.129	2.58139534883721	36	10748	0.207733873257071	0.580179252881362
BNC2	8.03673509424453e-05	0.0011598146685787	0.0130346399362233	-4.16049088255618	0.028	0.227	0.123348017621145	36	10748	0.427876121625739	0.0164986071510103
CRYL1	8.1004616606411e-05	0.00116771958922347	0	-144269501.989449	0	0.179	0	36	10748	0.233174210619251	0
BAIAP2	8.19365241517164e-05	0.00117984977271887	0.323365862383539	1.67894381294862	0.278	0.136	2.04411764705882	36	10748	0.180232503809115	0.541311847406142
PCNX	8.31105403578332e-05	0.00119543562239062	0.535230546539573	1.50208153510665	0.528	0.193	2.73575129533679	36	10748	0.329766031183407	0.695422886477218
KDM5A	8.37723623920449e-05	0.0012023418941679	1.16471171758108	0.969027667424686	0.722	0.425	1.69882352941176	36	10748	0.84731858237174	1.54302010697338
MALT1	8.37750101026075e-05	0.0012023418941679	0.630165777631324	1.63951264808799	0.472	0.194	2.43298969072165	36	10748	0.375194998930452	0.963243526350104
PAFAH2	8.39102980206805e-05	0.00120296016261296	0.17854520378392	2.49924547716664	0.167	0.047	3.5531914893617	36	10748	0.061099165874991	0.339584757144838
GDE1	8.40197702727723e-05	0.00120320737977891	0.00837564958503556	-3.54030834697745	0.028	0.221	0.126696832579186	36	10748	0.271905872225079	0.00972833793136953
SRC	8.42651727812934e-05	0.00120539851327276	0.267289801030403	2.15037785971256	0.306	0.072	4.25	36	10748	0.0937597710042156	0.376250284612798
COTL1	8.55442186705541e-05	0.00122235473907563	0.374913890359118	-1.85720685276505	0.306	0.521	0.587332053742802	36	10748	2.51652589166656	0.70333720094909
C16orf45	8.57297121017704e-05	0.00122366501540448	0	-144269501.979374	0	0.169	0	36	10748	0.21949442888217	0
TRAF3	8.58338303682748e-05	0.00122381218686832	0.339917827789815	1.683742646746	0.333	0.128	2.6015625	36	10748	0.157711898808269	0.50328509335978
ISG15	8.59621455221278e-05	0.00122430365773109	0.198150414327185	-2.10480981988632	0.25	0.446	0.560538116591928	36	10748	1.38530305826698	0.275904611255467
SRRM2	8.7471372582636e-05	0.00124444005094119	3.04452918855192	0.682758617785512	0.972	0.699	1.39055793991416	36	10748	2.34152724320422	3.497765792148
GNL1	8.7871202721795e-05	0.00124876656939928	0.0219866103326158	-2.78698195648204	0.028	0.253	0.110671936758893	36	10748	0.354055895199265	0.0329972143020205
BNIP3	8.97083527101047e-05	0.00127348767079002	0.0174035412186759	-3.67189967042842	0.028	0.216	0.12962962962963	36	10748	0.306425756014084	0.0239179098475363
NBPF14	8.99430129078143e-05	0.00127445853126379	0.434901963922957	1.59029243767355	0.444	0.156	2.84615384615385	36	10748	0.235747676374983	0.589567089556738
MYH10	8.99721222822283e-05	0.00127445853126379	0.00837564958503556	-3.743953377604	0.028	0.208	0.134615384615385	36	10748	0.290746252739866	0.00972833793136953
SH3BGRL	9.09659876645395e-05	0.00128713912697569	0.511312684638549	-1.18839787287348	0.444	0.616	0.720779220779221	36	10748	1.78458480605129	0.745463251075165
DCN	9.11820344110984e-05	0.00128879828919522	0.18910953519086	-4.98918723363069	0.167	0.416	0.401442307692308	36	10748	16.6326273572161	0.42867354296424
SPATC1L	9.407006252566e-05	0.00132764890570169	0	-144269501.883984	0	0.166	0	36	10748	0.187392402394226	0
SLU7	9.41342356104605e-05	0.00132764890570169	0.564429622073573	1.32271094959566	0.5	0.228	2.19298245614035	36	10748	0.324572756485336	0.762229537268627
PLEK	9.63089729295675e-05	0.00135538824075005	1.01947934131522	2.01298819682125	0.583	0.16	3.64375	36	10748	0.49628027962876	1.56029070902756
ANTXR1	9.63219757560006e-05	0.00135538824075005	0	-144269503.067178	0	0.207	0	36	10748	0.459873407064017	0
HMGN1	9.64127155768853e-05	0.00135538824075005	3.070037022265	0.734815891812806	0.944	0.626	1.50798722044728	36	10748	2.02208496353395	3.47319657275152
SERPING1	9.71165609362816e-05	0.0013638134057855	0.099859592670988	-4.11839812274973	0.139	0.373	0.372654155495979	36	10748	2.38798197967429	0.151230965907601
FUCA2	9.76198720876412e-05	0.00136940736694126	0.062448028323181	-2.48558152710533	0.083	0.276	0.300724637681159	36	10748	0.377607635504366	0.104125648798226
ARHGAP31	9.78628503832105e-05	0.00137107992332494	0.574234127614768	1.48330982284455	0.556	0.172	3.23255813953488	36	10748	0.211569460084777	0.743646282030919
GNG11	9.79492939244862e-05	0.00137107992332494	0.397107040971943	-1.97981270567533	0.333	0.522	0.637931034482759	36	10748	3.18039229345543	0.670323069406583
PLSCR4	9.85344573846242e-05	0.0013774010939336	0.0443348556866343	-3.30277457145322	0.056	0.28	0.2	36	10748	0.563865418272398	0.0660007299511513
NR2F2	9.86120360059778e-05	0.0013774010939336	0.182868312397285	-2.22082999295225	0.139	0.448	0.310267857142857	36	10748	2.45608225166271	0.397069013199619
COL5A2	0.000100327031446967	0.00139985716818945	0.111192395153737	-3.12532662168935	0.111	0.392	0.283163265306122	36	10748	2.89803409172769	0.262692152176372
HNRNPA3	0.000105505715045296	0.00147054226333432	3.12588308844958	0.685348218100359	0.972	0.676	1.43786982248521	36	10748	2.34092550418057	3.61769334814049
ZNF704	0.000108929903860047	0.00151664837327447	0	-144269502.38242	0	0.19	0	36	10748	0.314006306532054	0
SLC39A1	0.000109117430008696	0.00151763965020623	0.073055355027843	-1.98137161892907	0.139	0.326	0.42638036809816	36	10748	0.49248261944163	0.0942910232081266
CFH	0.000109453844340319	0.0015200089988733	0.0671405193753676	-3.72928293303031	0.083	0.406	0.204433497536946	36	10748	3.16312029337885	0.132353993010763
ABCA7	0.000109520807829289	0.0015200089988733	0.167180205838446	3.05512509506667	0.194	0.029	6.68965517241379	36	10748	0.0550427187938828	0.245258468850469
RAC2	0.000109654439288134	0.00152024634957811	0.873489562866886	2.16861711773452	0.694	0.143	4.85314685314685	36	10748	0.423579831012365	1.10572117997794
HCFC1R1	0.000110239839187618	0.00152605903347955	0.0780963858194377	-2.30576591834846	0.111	0.348	0.318965517241379	36	10748	0.774208513892789	0.108267014237032
GBA	0.000110307655110472	0.00152605903347955	0	-144269501.833465	0	0.164	0	36	10748	0.208886590311308	0
RPL36AL	0.000110803349057809	0.00153129289386459	4.0561637292372	0.603763138487775	0.972	0.755	1.28741721854305	36	10748	3.18617998187177	4.79201790977458
UBE2D2	0.000112103438097057	0.00154762058562349	1.60685482172347	0.818881177925537	0.833	0.5	1.666	36	10748	1.09822314950524	1.97342580840306
PBRM1	0.000113480069462737	0.00156496933003263	0.903401144804053	1.03080912527665	0.639	0.353	1.81019830028329	36	10748	0.601110013341071	1.22520863232753
HSD3B7	0.000114554929939519	0.00157812419851211	0	-144269502.565199	0	0.171	0	36	10748	0.276458096757764	0
TMEM43	0.000115245650672278	0.00158596493530648	0.129552834945258	-1.89915116975587	0.167	0.348	0.479885057471264	36	10748	0.58957703290163	0.180473727591502
KANK3	0.000115982319973177	0.00159442080755539	0	-144269502.701517	0	0.184	0	36	10748	0.369701788798573	0
GLIPR2	0.000116277746123239	0.00159529534732341	0.083559463422104	-2.30536099395608	0.139	0.33	0.421212121212121	36	10748	0.667960815639524	0.110068107851871
ZNF652	0.000116290500943168	0.00159529534732341	0.61907113262355	1.25827212321596	0.472	0.274	1.72262773722628	36	10748	0.459856020197277	0.917326542900809
CYR61	0.000116468443493904	0.00159605810275365	0.0844942873526187	-3.54434729242274	0.111	0.326	0.340490797546012	36	10748	1.81462318595091	0.126948873317195
FAAH	0.000118288137239572	NA	0.0925587111124488	3.70848750861508	0.111	0.011	10.0909090909091	36	10748	0.0152192556500848	0.141721732799008
CDKN1C	0.000118541016829709	0.00162275561968561	0.0130346399362233	-4.48352082266696	0.028	0.261	0.10727969348659	36	10748	0.622108611679537	0.0164986071510103
COLEC12	0.000118794932024312	0.00162452692158194	0.0236941108477535	-4.64912598708098	0.028	0.272	0.102941176470588	36	10748	0.728898837229625	0.0367616149096709
TCF7L2	0.000119330209279421	0.001630138125926	0.0399913383660819	-2.60190490031271	0.056	0.283	0.197879858657244	36	10748	0.460656510206942	0.0573077251819184
FAT4	0.000120293402083998	0.00164157711672368	0	-144269502.167244	0	0.172	0	36	10748	0.257521864066664	0
AMOTL2	0.000120822736111843	0.00164707775894995	0	-144269502.117952	0	0.16	0	36	10748	0.221626846484427	0
LRRC17	0.000121146819950983	0.00164835905739901	0	-144269502.898741	0	0.192	0	36	10748	0.382988200552952	0
ATP5O	0.000121169426341074	0.00164835905739901	0.459726225966422	-1.0586384922557	0.444	0.56	0.792857142857143	36	10748	1.40174749975411	0.633782499671203
DMWD	0.000122192681717894	0.0016605476309288	0	-144269501.772711	0	0.158	0	36	10748	0.192972590599794	0
STX7	0.000122358285617348	0.00166106783992083	0.820762156755418	1.18701094517369	0.667	0.306	2.1797385620915	36	10748	0.510096177170688	1.08810169323325
WFS1	0.000124619167500915	0.00169000172475773	0	-144269502.31955	0	0.168	0	36	10748	0.267329245032148	0
CAPNS1	0.000125743740406619	0.00170308353124683	0.555615199235091	-1.02809518724889	0.5	0.563	0.88809946714032	36	10748	1.44094433313435	0.738437916495264
HDAC9	0.000125844896835961	0.00170308353124683	0.239983361860258	2.47614384800089	0.278	0.05	5.56	36	10748	0.0776796645661805	0.340361189419574
ARHGAP25	0.000126219675850702	0.00170638537942825	0.283054467433601	2.21592946235833	0.306	0.076	4.02631578947368	36	10748	0.139225934150022	0.406813234310628
MANF	0.000126490293712227	0.00170827367678024	1.25643498946043	1.07466137284263	0.806	0.343	2.34985422740525	36	10748	0.627725618251036	1.57931732295043
AREG	0.000126746698382471	0.00170996631550953	7.65831712382756	2.64332855834879	0.889	0.181	4.91160220994475	36	10748	2.99698649863746	15.7010475146403
TSPAN14	0.000127102527923334	0.00171248593589768	0.093381992775351	-1.98545256660615	0.139	0.357	0.389355742296919	36	10748	0.698985206365265	0.135764273669236
STK11IP	0.000127195988953308	0.00171248593589768	0.234337064200074	2.18392928853197	0.25	0.063	3.96825396825397	36	10748	0.0793140392749818	0.349083260858002
RND3	0.000127654881922425	0.00171689236037108	0.0528167933796813	-3.07105665943582	0.056	0.284	0.197183098591549	36	10748	0.776879947220276	0.085407096625406
NTHL1	0.000127866604047394	0.00171796881194882	0	-144269501.84393	0	0.158	0	36	10748	0.195199822552507	0
PLCB1	0.000128299652431516	0.00172201364775881	0	-144269502.260143	0	0.168	0	36	10748	0.263147208108603	0
PALMD	0.000129461057638458	0.00173581598967247	0.02807503025155	-3.59354340766969	0.056	0.281	0.199288256227758	36	10748	0.888279965538196	0.0359407218979833
MORF4L1	0.000129685145076312	0.00173703532101188	1.57637451021335	-0.704845482529255	0.889	0.737	1.20624151967436	36	10748	2.87262925152369	1.87202076988564
LARP6	0.000130008128329677	0.00173957542788612	0.0215194630978317	-2.94337113933514	0.056	0.23	0.243478260869565	36	10748	0.327712555201245	0.0262269450823798
MGMT	0.000130738308031598	0.00174755324444695	0.175255496997347	-1.43410087175802	0.194	0.434	0.447004608294931	36	10748	0.83944601543432	0.267813470779153
CHMP3	0.000131262664231979	0.00175276634347022	0.243884200403592	-1.34814617465095	0.306	0.457	0.669584245076586	36	10748	0.906453289815977	0.340188550966912
COL1A1	0.000133539045197121	0.00178133986057428	1.25060702567225	-2.61701052829198	0.667	0.708	0.942090395480226	36	10748	43.0877597064912	6.54937182576268
LIMCH1	0.000137298088360795	0.00182961272804385	0	-144269502.521786	0	0.186	0	36	10748	0.329290791649219	0
ATP8A1	0.000140004694519345	0.00186377678030549	0.275097312709592	2.4289778912826	0.306	0.07	4.37142857142857	36	10748	0.150078347860584	0.398966854095274
MFSD12	0.00014138911962696	0.00188028792523274	0.669982806801984	1.36515188223791	0.556	0.209	2.66028708133971	36	10748	0.316584195674312	0.91068480950346
COL3A1	0.000142308549816741	0.00189013789436471	0.690703651191833	-2.41471835504137	0.417	0.701	0.594864479315264	36	10748	37.8446448861629	6.48752774353236
SLC25A45	0.000142491278946959	0.00189013789436471	0.309685468525536	2.35793681317857	0.306	0.067	4.56716417910448	36	10748	0.124289856212113	0.500481170831239
COQ7	0.000142564440292417	0.00189013789436471	0.29030304340553	1.68984223119771	0.306	0.122	2.50819672131148	36	10748	0.165532943324076	0.439401867444817
PLXNA2	0.00014294510283665	0.00189326072244358	0	-144269502.046677	0	0.154	0	36	10748	0.194709115808759	0
MYL9	0.000143518080146157	0.00189892177848557	0.122056263828796	-3.01435521642273	0.167	0.37	0.451351351351351	36	10748	1.82253375108208	0.172491670495049
EHD1	0.000144790758192498	0.00191381988994866	0.0121717902319352	-3.68799725159776	0.028	0.204	0.137254901960784	36	10748	0.339987608626452	0.0151610068469119
PRKACB	0.000145434079093766	0.00192037752617132	0.578661588088906	1.50844282825683	0.528	0.197	2.68020304568528	36	10748	0.355056997040535	0.796588881875823
ACYP2	0.000146228087359814	0.00192890963366646	0.348831160019768	1.79205458976129	0.361	0.117	3.08547008547009	36	10748	0.177711446621825	0.517204514970201
RAD23B	0.000147871181970331	0.00194861357574236	0.138719190415756	-1.74192442191391	0.194	0.354	0.548022598870057	36	10748	0.564273390613076	0.189236946767598
CD74	0.000148501317429858	0.00195494267123101	34.1965561449651	1.66609824585311	1	0.513	1.94931773879142	36	10748	11.3817396440869	36.3558543742494
ATAD2B	0.000149068305396845	0.00196042854053149	0.379856730990366	1.62159891685286	0.389	0.141	2.75886524822695	36	10748	0.214259746445906	0.54531050998708
IGFBP6	0.000149347246493074	0.00196211901082442	0.0438036842100236	-5.03294542371908	0.056	0.341	0.164222873900293	36	10748	3.12855438686357	0.0684529710329011
RBFOX2	0.000149705005557366	0.00196381722814895	0.0885055579195322	-2.09024307524594	0.083	0.301	0.275747508305648	36	10748	0.475621603890805	0.152155041043913
TMED1	0.000149777567224299	0.00196381722814895	0.0200880486250632	-3.50826796718434	0.028	0.209	0.133971291866029	36	10748	0.256702020395335	0.0290621133380089
MRAS	0.00015009263933598	0.00196410058767226	0	-144269501.975125	0	0.157	0	36	10748	0.192427106003472	0
COPRS	0.000150100282531752	0.00196410058767226	0.0737404261643368	-1.90611846957139	0.083	0.326	0.254601226993865	36	10748	0.490372907984223	0.119367052821948
LINC01215	0.000150537818623848	NA	0.160594850411123	4.76947849854172	0.222	0.007	31.7142857142857	36	10748	0.0184692603437459	0.225260206808851
FUT11	0.000150801484221828	0.00197129876067933	0	-144269501.762796	0	0.157	0	36	10748	0.179262878089818	0
MAGEF1	0.000151221722183896	0.00197481340101212	0	-144269501.766895	0	0.158	0	36	10748	0.195650951679668	0
PI4KA	0.000154745927859755	0.00201881537485836	0.25101650162177	1.74707795181375	0.25	0.111	2.25225225225225	36	10748	0.155941783361945	0.393778400967524
LIPA	0.000155490270464471	0.00202649956891058	0.0650055474745121	-2.41882864362198	0.083	0.321	0.258566978193146	36	10748	0.571909872089549	0.100481903489174
TAGAP	0.000155935151338284	0.00203026944546832	0.526194671607652	2.50043527416267	0.417	0.094	4.43617021276596	36	10748	0.25771379485615	0.829487928340965
JAM3	0.000156573341754669	0.002034537159084	0	-144269501.884667	0	0.155	0	36	10748	0.194389995767054	0
SGCE	0.000156574835790306	0.002034537159084	0.0215194630978317	-2.99271096693296	0.056	0.245	0.228571428571429	36	10748	0.407238669308978	0.0262269450823798
FXYD5	0.00015684197514833	0.00203598050525882	0.515056319570615	-1.14588371045236	0.5	0.569	0.878734622144113	36	10748	1.73842517700679	0.675804825846653
PTPRO	0.00015776548070408	0.00204256609201243	0.18454894933856	3.00100583227464	0.25	0.028	8.92857142857143	36	10748	0.0467521059611659	0.249616967304558
NFIX	0.000157801254981276	0.00204256609201243	0.0457291834244955	-3.18524870155066	0.083	0.286	0.29020979020979	36	10748	0.693832721147194	0.0602667355126253
HSPA8	0.000157818995918176	0.00204256609201243	1.11892638164715	-0.941235348589234	0.694	0.69	1.00579710144928	36	10748	2.97215971261466	1.54313924339133
CYB561	0.000158375956549089	0.00204693831641488	0	-144269501.981847	0	0.154	0	36	10748	0.187302162634137	0
WASL	0.000158470619314658	0.00204693831641488	0.061531261727986	-2.1554845625278	0.083	0.296	0.280405405405405	36	10748	0.424752701414467	0.0889365206669956
ANKRD9	0.000158680952476004	0.00204762780019976	0	-144269501.822441	0	0.155	0	36	10748	0.193277087197255	0
CCR2	0.000159956719258911	0.0020620507504464	0.180273218512079	4.2339841102984	0.194	0.012	16.1666666666667	36	10748	0.0255207913147129	0.271743312940235
MFSD10	0.000160404474988226	0.00206578161964106	0.0485051196164041	-2.33385732388283	0.083	0.281	0.295373665480427	36	10748	0.430460067416684	0.0641916230153675
TNNI2	0.000161339184037949	0.0020757702119912	0.240555011150622	3.12076589206013	0.278	0.028	9.92857142857143	36	10748	0.0489653451925131	0.339296239648888
KIAA1217	0.000161571195776253	0.00207670721191822	0	-144269501.972103	0	0.158	0	36	10748	0.209560132701944	0
CCDC167	0.000162784974677671	0.00209024879886308	0.0318879768807525	-2.8374381960037	0.056	0.231	0.242424242424242	36	10748	0.356616769278577	0.0456396131037447
MAP1LC3A	0.000163289068177184	0.00209465996405068	0.0339531837204978	-2.48322023137072	0.083	0.275	0.301818181818182	36	10748	0.456091107836005	0.0413879519292917
CYTH4	0.000163825893941121	0.0020994819374812	0.591221641664625	2.1975845147477	0.5	0.115	4.34782608695652	36	10748	0.293104415767604	0.833624338800635
SGCB	0.000164075324773043	0.00210061500195203	0.0130253841410748	-3.61436640490711	0.028	0.199	0.14070351758794	36	10748	0.261458719299584	0.0164840460352442
PGRMC1	0.000164349914646232	0.00210206763379877	0.20292972506254	-1.59433827427577	0.222	0.393	0.564885496183206	36	10748	0.729596671398376	0.302650391943049
MPZL1	0.000165333964654059	0.00211258266687254	0.0836025021093314	-2.03761999312083	0.111	0.31	0.358064516129032	36	10748	0.483412367079259	0.118466060487334
NUDT1	0.000165556519287814	0.00211335650746461	0.968019952086863	1.17484132501721	0.694	0.281	2.46975088967971	36	10748	0.469689890725475	1.28534089086072
TPPP3	0.000165788847321587	0.00211425347229465	0.0121717902319352	-4.90729471417719	0.028	0.235	0.119148936170213	36	10748	0.687030318218017	0.0151610068469119
MAF	0.000169164161258765	0.00215519106228696	0.025365085071211	-4.1680383002596	0.056	0.319	0.175548589341693	36	10748	1.1095158632174	0.0316596139979222
GAS2L1	0.000169727859469172	0.0021602630776925	0.0130346399362233	-3.50385527162764	0.028	0.204	0.137254901960784	36	10748	0.245357563282275	0.0164986071510103
RP11-332H14.2	0.000170509871090545	0.00216810114838913	0.164783292994881	2.73501408826549	0.194	0.032	6.0625	36	10748	0.038899464609838	0.24373311728433
THRA	0.000171508427964536	0.00217821594410784	0	-144269501.831264	0	0.165	0	36	10748	0.234841785451982	0
EPN2	0.000171760777880518	0.00217821594410784	0.00837564958503556	-3.45552670346291	0.028	0.207	0.135265700483092	36	10748	0.284853812611016	0.00972833793136953
APOL6	0.000171806239957609	0.00217821594410784	0.0295455071998199	-3.06409097459667	0.056	0.277	0.202166064981949	36	10748	0.522031321201185	0.0386439806388994
FOSB	0.000172643530200199	0.0021858164891337	1.46753375504358	-1.60101903847591	0.639	0.714	0.894957983193277	36	10748	8.38875981836122	2.37675088018953
CAMK2D	0.000172740824796631	0.0021858164891337	0.0672283559102402	-1.94881480119682	0.111	0.333	0.333333333333333	36	10748	0.587255324919488	0.0920490356774458
SLC44A2	0.000174009764701028	0.00219973971927288	0.636554312165405	1.35585855360842	0.611	0.213	2.86854460093897	36	10748	0.358345774073942	0.79583326003999
TP53I3	0.000175324871775843	0.00221421904858436	0.0201492525601819	-2.46575941457469	0.028	0.26	0.107692307692308	36	10748	0.375671491401523	0.0291850137941086
GAK	0.000175804745362295	0.00221813221276257	0.629388796173386	1.27896874056396	0.583	0.233	2.50214592274678	36	10748	0.370511846747299	0.80968033150839
KLHL6	0.000176898498001942	0.00222794325193537	0.264964625249857	2.24130978584114	0.278	0.077	3.61038961038961	36	10748	0.148563038274638	0.426577275707986
CD276	0.000177008364671786	0.00222794325193537	0.0717001620139082	-2.16704725989691	0.111	0.293	0.378839590443686	36	10748	0.534768043082397	0.10447634988591
CCL2	0.000177094676702206	0.00222794325193537	0.0121717902319352	-6.73741580666952	0.028	0.324	0.0864197530864197	36	10748	2.83154671773796	0.0151610068469119
GUSB	0.000177380433501889	0.00222938837713453	0.0987835857372206	-1.8327520113535	0.139	0.348	0.399425287356322	36	10748	0.551274667186911	0.141680416709665
PRR13	0.000178080104391141	0.00223602795176787	1.17243312151371	0.947612752542599	0.778	0.412	1.88834951456311	36	10748	0.802594381989749	1.44047610149629
CRNDE	0.000179268961832605	0.00224879122698863	0.0130346399362233	-3.73127150378964	0.028	0.193	0.145077720207254	36	10748	0.287704206591186	0.0164986071510103
MIF	0.000180326959587655	0.00225989002380456	0.521470596401725	-1.20223493756208	0.528	0.539	0.979591836734694	36	10748	1.54673009027414	0.66478536002822
KIF13A	0.000182564344956789	0.00228393336855344	0.0488744634177094	-2.39392262362855	0.083	0.274	0.302919708029197	36	10748	0.401286202903859	0.0703716521455837
ACKR3	0.00018259562344023	0.00228393336855344	0	-144269503.744995	0	0.228	0	36	10748	0.729967170317578	0
SLC9A7	0.000183196167531703	0.00228925019312126	0.183382999777643	2.99027803702474	0.194	0.028	6.92857142857143	36	10748	0.042071597573958	0.316089466933889
GPSM3	0.000184514982883671	0.0023035238915793	1.02457264173922	1.56214296597412	0.722	0.25	2.888	36	10748	0.638726415211682	1.33470657744618
CFL2	0.000185571457653379	0.00231449831409749	0.0389022530471701	-2.53233392921466	0.056	0.25	0.224	36	10748	0.365779485359459	0.05621829077241
USP24	0.000185902472654745	0.00231498374968493	0.345701025557549	1.64563841958177	0.361	0.128	2.8203125	36	10748	0.18613675280497	0.476128459888295
RAMP2	0.000185965274388303	0.00231498374968493	0.145614122053328	-2.79430899163418	0.167	0.367	0.455040871934605	36	10748	1.90400802026248	0.221949239001974
SLFN5	0.000186161281781232	0.00231521456827259	0.0424941359446445	-2.70660506963222	0.056	0.296	0.189189189189189	36	10748	0.609647738490273	0.0620157874680671
CDK4	0.000187151635922257	0.00232523468161867	0.0891851096912679	-2.23404732511051	0.111	0.284	0.390845070422535	36	10748	0.411970695189846	0.129268577845453
BRCA2	0.000187323443996721	0.00232523468161867	0.330353637459923	1.76273736020212	0.306	0.099	3.09090909090909	36	10748	0.118846145123874	0.494697682781473
WIZ	0.000187830258002145	0.00232930945427375	0	-144269501.696613	0	0.151	0	36	10748	0.170618916305672	0
ADA	0.000190701214150001	0.0023626667044643	0.367277956168489	1.72427138183147	0.417	0.117	3.56410256410256	36	10748	0.155665926635273	0.495507936488803
MT1X	0.000191131224503718	0.00236574758527088	0.0855198655911902	-3.5469135733409	0.111	0.343	0.323615160349854	36	10748	1.32029865058172	0.122403602474049
EPHX1	0.000191520965017197	0.00236832465366289	0.0785787396131459	-2.88105036962635	0.083	0.304	0.273026315789474	36	10748	0.628847816654782	0.131883872461749
DSEL	0.000191973121291868	0.00237166793595995	0	-144269502.138878	0	0.16	0	36	10748	0.238163472663149	0
NCEH1	0.000193542160985333	0.00238879000209523	0	-144269502.073566	0	0.163	0	36	10748	0.242183021358225	0
PROS1	0.000194695926823827	0.00240075903718681	0.0327352469935285	-2.68363688804375	0.056	0.284	0.197183098591549	36	10748	0.512547337296451	0.0437671867426369
TNFSF12	0.000196472354271153	0.00242037614147447	0.0290408434225848	-2.83997242076012	0.056	0.265	0.211320754716981	36	10748	0.413904579740326	0.0396095410971356
INTS6	0.000197784708661499	0.00243424463131878	0.655767946267597	1.30728364799097	0.528	0.246	2.14634146341463	36	10748	0.437938478882288	0.910380335867936
C10orf11	0.000199319655869376	0.00245082396839951	0	-144269501.784664	0	0.158	0	36	10748	0.191244780910837	0
MMP2	0.000201566431496538	0.00247611644567217	0.108078351652589	-5.33377744709629	0.111	0.354	0.313559322033898	36	10748	4.27904169267807	0.184996257139854
ITSN1	0.000202168191319701	0.00248117236496408	0.0130346399362233	-3.48847620248609	0.028	0.212	0.132075471698113	36	10748	0.297921589527501	0.0164986071510103
BGN	0.000204700349962541	0.00250788453118506	0.207683914018073	-2.16949119430628	0.167	0.502	0.332669322709163	36	10748	5.09110268540408	0.948765729583197
TMEM219	0.000204729190994335	0.00250788453118506	0.334480030533481	-1.17576401125648	0.361	0.503	0.717693836978131	36	10748	1.07534235739076	0.458082888248277
SCARF1	0.000206159021428799	0.00252303057557233	0	-144269502.137092	0	0.159	0	36	10748	0.249786772313114	0
P3H3	0.000209035325649906	0.00255583398165762	0	-144269502.126283	0	0.147	0	36	10748	0.191175980181743	0
ATP1B1	0.000210367985362121	0.00256667009878802	0	-144269502.484775	0	0.176	0	36	10748	0.316085195746372	0
TNFAIP2	0.000210477940433159	0.00256667009878802	0.0448796773962692	-3.20977256391602	0.083	0.329	0.252279635258359	36	10748	0.911628880114917	0.0611400549473603
DHRS3	0.000210565615003796	0.00256667009878802	0	-144269502.575952	0	0.211	0	36	10748	0.415460167640269	0
MBNL2	0.000210896382266783	0.00256667009878802	0.177140602880836	-1.60634615101581	0.25	0.381	0.656167979002625	36	10748	0.733154712427276	0.245228302473614
UPK3A	0.000210905284830658	0.00256667009878802	0.133302994644744	4.00575452653167	0.111	0.012	9.25	36	10748	0.0206488826185471	0.262411291070709
LINC01226	0.000211201614879094	NA	0.0420646135864993	9.26545425913942	0.056	0	Inf	36	10748	0.000890936161873695	0.0612519321878578
CREB5	0.000212011325703067	0.00257748950259954	0.0121717902319352	-4.0405258658581	0.028	0.22	0.127272727272727	36	10748	0.409753262946166	0.0151610068469119
ABL2	0.000212189462347992	0.00257748950259954	0.140830707563709	-1.93953340912269	0.167	0.333	0.501501501501502	36	10748	0.650608645577459	0.212239341584149
PPP3CA	0.000215287048544116	0.00261268356772701	0.428009875677202	-1.21434863607002	0.444	0.519	0.855491329479769	36	10748	1.38060813780022	0.5997848768866
ALDH7A1	0.000217508757838275	0.00263719261594622	0	-144269501.788954	0	0.149	0	36	10748	0.154131276335453	0
GLUD1	0.000217713768684109	0.00263722732242608	0.182312270539637	-1.52880382495703	0.222	0.397	0.55919395465995	36	10748	0.715141060750576	0.254223826070938
CLIP1	0.000219514442321939	0.00265657274075326	0.113164539993741	-1.71200564565922	0.139	0.351	0.396011396011396	36	10748	0.587703674023527	0.174501116264298
CYBRD1	0.000220115515898053	0.00266137814680815	0.0863044538169591	-2.99563176692676	0.111	0.35	0.317142857142857	36	10748	1.27662582001287	0.128802274230106
PPP2R5C	0.000220636297141143	0.00266520475231792	1.24937125062186	1.08277466755687	0.694	0.42	1.65238095238095	36	10748	1.04181547334639	1.70318683204709
EVL	0.000222955678715588	0.0026907306054797	0.0484545641231864	-2.73485445097343	0.083	0.312	0.266025641025641	36	10748	0.715438271802939	0.0645621902392511
RNASEH2B	0.000224004273438572	0.00270088701597006	0.598941279984315	1.2818715980006	0.556	0.223	2.4932735426009	36	10748	0.334248993893661	0.802650294384958
SNHG7	0.000226357434272498	0.002726739693	1.45119751443885	0.942133107034179	0.75	0.427	1.75644028103044	36	10748	0.918411684038491	1.88551122772618
LOXL2	0.000230534124541305	0.002774490949046	0.0876764810434258	-2.7087905267479	0.139	0.26	0.534615384615385	36	10748	0.681080670036578	0.121263106082359
TNFAIP3	0.000231482227184216	0.00278333376575602	0.23546727344996	-3.04637143123444	0.222	0.499	0.444889779559118	36	10748	4.55901247660837	0.399283476641979
APEX1	0.000231896541898751	0.00278574796096786	1.12802511603675	0.951449733694727	0.806	0.379	2.12664907651715	36	10748	0.646697151331046	1.43268098707504
A4GALT	0.000232139321293599	0.0027860989747896	0.0180316803603819	-3.49949284348656	0.028	0.206	0.135922330097087	36	10748	0.270821292935372	0.0250794098080046
RNF187	0.000234531413643915	0.00281222134411629	0.0527803477133255	-2.06926752690463	0.111	0.294	0.377551020408163	36	10748	0.437761867602374	0.0664601004145044
RHBDF2	0.000235448728695077	0.00282062820436729	0.313591053491548	1.9713229851354	0.306	0.089	3.43820224719101	36	10748	0.149660513605837	0.456957073081837
ADAMTS1	0.000236007451866481	0.00282399026437962	0.0611292900325209	-3.21308210409229	0.056	0.342	0.16374269005848	36	10748	1.8512777387335	0.111903459391963
DST	0.000236162300968739	0.00282399026437962	0.298712508164787	-1.52359898807403	0.306	0.454	0.674008810572687	36	10748	1.29452874567076	0.444593921338849
PLOD1	0.000237771905770742	0.00283851238842916	0.0368904274860937	-2.56539837970848	0.056	0.24	0.233333333333333	36	10748	0.345178449920916	0.0519986840522525
SEC61G	0.000237942575470224	0.00283851238842916	3.64244489527	0.75488024733956	0.917	0.653	1.40428790199081	36	10748	2.42914318266436	4.317962844843
MMRN2	0.000238067067677943	0.00283851238842916	0.0148561391906634	-3.86185940682173	0.028	0.239	0.117154811715481	36	10748	0.679142676530388	0.0194566758627391
WEE1	0.000238247053911538	0.00283851238842916	0	-144269502.021881	0	0.149	0	36	10748	0.215055054100864	0
MTSS1	0.000238523596475121	0.0028392142697212	0.0176173815306704	-3.96898993971657	0.028	0.247	0.11336032388664	36	10748	0.499024836149082	0.0243105108798978
RP11-14N7.2	0.000238895566913893	0.00284104974107442	0	-144269502.246374	0	0.146	0	36	10748	0.20208792185702	0
CBX3	0.000241690356316403	0.00287166884198888	0.567993916600904	-1.00208495572838	0.528	0.557	0.947935368043088	36	10748	1.42606704095474	0.741672593382578
DDB2	0.000242760439779988	0.00288175859633278	0	-144269501.782065	0	0.149	0	36	10748	0.191999386436399	0
NDUFA12	0.000244430075252462	0.0028989406924942	0.231328776366618	-1.28619524692832	0.25	0.442	0.565610859728507	36	10748	0.849772435219688	0.341493633610865
NHSL2	0.000245692170668988	0.00291126254182345	0.0171647907356749	-3.55863394333039	0.028	0.207	0.135265700483092	36	10748	0.294733028454729	0.0234829737919875
GLTP	0.000247181814214797	0.00292504440085827	0.0940630189888791	-1.93748354122699	0.139	0.307	0.452768729641694	36	10748	0.472294967331041	0.134031942532516
C15orf40	0.000247303692637335	0.00292504440085827	0.0401624274141683	-2.63975837983268	0.056	0.246	0.227642276422764	36	10748	0.353443188523003	0.0606433142142142
TAF6	0.000249112606953799	0.00294377089702832	0	-144269501.662817	0	0.146	0	36	10748	0.164752151353988	0
CUX1	0.000250807487793235	0.0029598133360035	0.912719468022334	1.02116169295166	0.667	0.347	1.92219020172911	36	10748	0.594759098856168	1.2451439569273
FARP1	0.000250923926845	0.0029598133360035	0.0370375949874862	-2.77589149123628	0.056	0.234	0.239316239316239	36	10748	0.342679156894485	0.0532602220606812
TCEAL1	0.000251685200431185	0.00296611122387104	0	-144269501.701096	0	0.152	0	36	10748	0.189787805252007	0
MRPS6	0.000252389651240322	0.00297172869140906	0.768395233655519	1.15716740671939	0.583	0.295	1.97627118644068	36	10748	0.568443831806016	1.17089611425275
RP11-164P12.3	0.000252840024855166	NA	0.0590395196916362	6.6448685331259	0.111	0.001	111	36	10748	0.00134824128413845	0.0754227765581123
NRP2	0.000254181072466821	0.00299012287772962	0.0470557526881012	-2.19394224232938	0.056	0.296	0.189189189189189	36	10748	0.624835402508861	0.0737210994648523
ARHGAP21	0.000255851089693989	0.00300705704157457	0.15518980481392	-1.62049631849993	0.222	0.376	0.590425531914894	36	10748	0.74369796334899	0.213353653711944
ATP5L	0.000256809018957407	0.00301559897508401	3.74102331663067	0.584106609957654	0.944	0.747	1.26372155287818	36	10748	3.08271949450378	4.47051086270506
EIF2AK4	0.000257290314152969	0.00301853366766154	0.928214569683933	0.981502388780025	0.667	0.343	1.94460641399417	36	10748	0.542381137099214	1.21790277332992
TGFBR1	0.000259973755490098	0.00304727548438798	0.548892833733751	1.32632686517888	0.5	0.21	2.38095238095238	36	10748	0.308945182316871	0.77850096428788
YWHAH	0.000260696126717079	0.00305299970300809	0.378013196519161	-1.26229553532306	0.361	0.478	0.755230125523013	36	10748	1.20126475399155	0.547239566502189
FCGRT	0.000260939815041882	0.00305311284935999	0.985460100161035	-1.38638740169301	0.667	0.656	1.01676829268293	36	10748	3.47927506977936	1.34382944039595
SERHL2	0.000261676267952009	0.00305812190296773	0.134997226956078	3.01535638249148	0.139	0.023	6.04347826086957	36	10748	0.025249209848746	0.229894482687843
SMAD2	0.000261836744259923	0.00305812190296773	0.107053904905562	-1.88066572942083	0.139	0.328	0.423780487804878	36	10748	0.540460920033606	0.152603075786734
TPM4	0.00026211187442697	0.00305859706062098	1.87098782084818	-0.947074380298859	0.833	0.716	1.16340782122905	36	10748	4.36233593951526	2.43584304672205
CXCL2	0.000262997429751811	0.00306618808627536	0.0489286652633836	-5.60762096857623	0.056	0.353	0.158640226628895	36	10748	4.13493304751263	0.0772281432744988
CD58	0.00026374200034468	0.00307212333615776	0	-144269501.806631	0	0.162	0	36	10748	0.246227319666741	0
C1QTNF1	0.000264562101018662	0.00307892700257758	0	-144269502.468594	0	0.189	0	36	10748	0.365451788429015	0
RASAL2	0.000265186799088373	0.00308344650704715	0.0215194630978317	-2.78541939196724	0.056	0.228	0.245614035087719	36	10748	0.323725477067491	0.0262269450823798
LOX	0.000265543305524999	0.00308484235430022	0.0130346399362233	-5.02242695784159	0.028	0.209	0.133971291866029	36	10748	0.6525306102023	0.0164986071510103
TOP1MT	0.000268435600107645	0.00311566800623161	0.172942465511021	2.43378309807208	0.194	0.041	4.73170731707317	36	10748	0.0476867417488439	0.267408097436657
LUM	0.000269468056105675	0.0031248713421819	0.150595388648485	-4.41726329766899	0.139	0.385	0.361038961038961	36	10748	9.39026355148763	0.345540367294208
SASH3	0.000272762793090046	0.00316026944818183	0.362082663476224	2.44057689129429	0.333	0.072	4.625	36	10748	0.156209283138972	0.590266386944981
NFKBID	0.00027338044279296	0.00316461513458471	0.455670446734891	2.09885031589909	0.444	0.104	4.26923076923077	36	10748	0.233188027562633	0.650630080027824
HES1	0.000274376610391318	0.00317333090351519	0.0219536241990432	-4.87256836222626	0.028	0.242	0.115702479338843	36	10748	0.732934625303826	0.0329266364668254
AKR1C1	0.000276994178197804	0.00320076709368339	0	-144269503.167675	0	0.217	0	36	10748	0.558034100132303	0
SMAD1	0.000281221482793386	0.00324673934913497	0.00837564958503556	-3.84597062241045	0.028	0.189	0.148148148148148	36	10748	0.309626772812199	0.00972833793136953
GSTM3	0.000282260797298218	0.00325585708360084	0.0219866103326158	-2.9811626086064	0.028	0.239	0.117154811715481	36	10748	0.399007722865333	0.0329972143020205
TMEM214	0.000284545111833133	0.00327930700439493	0.0171647907356749	-3.37779226462891	0.028	0.199	0.14070351758794	36	10748	0.248806108407528	0.0234829737919875
ZYG11B	0.000285222669417296	0.0032842144264943	0.061670214966056	-2.0722716471127	0.056	0.292	0.191780821917808	36	10748	0.431164412844295	0.110819765664768
WLS	0.000286086430597387	0.00329125535588493	0.0206493864667761	-2.7213211224879	0.056	0.229	0.244541484716157	36	10748	0.312406174079453	0.0248893447782814
TMEM131	0.000287301262048248	0.00330231917593078	0.547018857902296	1.29112017229974	0.472	0.213	2.21596244131455	36	10748	0.299762787366793	0.751843024508586
RUNX1T1	0.000289290203039597	0.00332225351131565	0.0121717902319352	-3.81616304123443	0.028	0.224	0.125	36	10748	0.39289568778488	0.0151610068469119
PALM	0.000290082988870928	0.00332842803237478	0	-144269502.215176	0	0.166	0	36	10748	0.259737622128018	0
TCF12	0.000290671831791176	0.00333225370610517	0.0843677807646641	-2.10742875432133	0.111	0.299	0.37123745819398	36	10748	0.454682251101397	0.127521077239734
TMEM204	0.000291886715439641	0.00334324327447371	0	-144269501.798087	0	0.151	0	36	10748	0.202980573569796	0
WAPL	0.000294641388145981	0.00337183469276532	0.559551748838058	1.14404916909461	0.5	0.262	1.90839694656489	36	10748	0.39237496105536	0.774565501240624
RP11-382A20.3	0.000295739136204269	0.00338143099993066	0.0633664610628921	-1.80933509812131	0.083	0.314	0.264331210191083	36	10748	0.554807990154212	0.0952169193466896
UVRAG	0.000296440635258723	0.00338648382450552	0.50087519370658	1.29351857694386	0.5	0.207	2.41545893719807	36	10748	0.289049196890714	0.651307325690695
CEP128	0.000296911061283515	0.00338889038101902	0.187397868815893	2.44493354813462	0.194	0.041	4.73170731707317	36	10748	0.0489625821802353	0.28357411310599
FLNC	0.000298419357245322	0.0034031284393553	0.0267787362924263	-3.63516342311163	0.028	0.185	0.151351351351351	36	10748	0.273053213205243	0.0441447070632039
RAB32	0.000298999535833333	0.00340676676373944	0.098444010005746	-1.92567761805821	0.139	0.327	0.425076452599388	36	10748	0.6126256100583	0.143085082750672
UGGT2	0.000299874699579018	0.00341375683307842	0	-144269501.711107	0	0.144	0	36	10748	0.163416400441579	0
ITGB5	0.000302241132525983	0.00343769643847774	0.025365085071211	-3.05254496943843	0.056	0.238	0.235294117647059	36	10748	0.424231600546219	0.0316596139979222
BCAR1	0.000302580844363173	0.0034385624525801	0.0649342767797816	-2.30990558039949	0.083	0.254	0.326771653543307	36	10748	0.42803671250407	0.106869620088618
USP4	0.000304264412348963	0.00345468539904663	0.392179651977911	1.50416627071761	0.417	0.152	2.74342105263158	36	10748	0.222641613257884	0.543796743334263
PCGF2	0.000305264146029218	0.00346302265138885	0.0228681049576831	-3.41433078980935	0.028	0.196	0.142857142857143	36	10748	0.247512451081961	0.0349131098649805
SLC1A4	0.000307923483545416	0.00349015618273979	0.226406836780491	2.16776869987879	0.306	0.056	5.46428571428571	36	10748	0.0700610291474822	0.299720588434474
FKBP10	0.00030850108246011	0.00349366764042934	0.0497967854175605	-2.01730024564653	0.028	0.309	0.0906148867313916	36	10748	0.633519379786483	0.131988857208082
OLFML3	0.000309526522411992	0.0035013264453012	0	-144269503.047517	0	0.178	0	36	10748	0.40560108916396	0
TAPBP	0.000309714143636179	0.0035013264453012	1.86583800834721	0.763348249079309	0.833	0.568	1.46654929577465	36	10748	1.53174648352309	2.42204898580959
PNOC	0.000310140196152634	NA	0.10450599614566	5.58015924834232	0.139	0.002	69.5	36	10748	0.00441632619409818	0.149767200673866
FAM195B	0.000313006930161311	0.00353548780163158	0.256915868224062	-1.35357841050129	0.278	0.427	0.651053864168618	36	10748	0.82831601035174	0.389649602339608
FAT1	0.00031479375599773	0.00355259458542074	0.0237911201757179	-3.99885447120919	0.028	0.196	0.142857142857143	36	10748	0.362785193434486	0.0369821567851047
PFN2	0.00031612679116499	0.00356455498490791	0	-144269502.201637	0	0.14	0	36	10748	0.197247505807754	0
COL4A1	0.000318481457608119	0.00358595402434275	0.286897879856596	-2.02344222072082	0.194	0.469	0.4136460554371	36	10748	3.54468109173578	0.704446614027083
PLEKHA1	0.000318574330385808	0.00358595402434275	0.0760642529551898	-2.16918807398884	0.111	0.282	0.393617021276596	36	10748	0.471611085919555	0.105757145374541
CD47	0.000319204450857217	0.00358994936714073	1.85190541197347	0.824545669200933	0.889	0.533	1.66791744840525	36	10748	1.29747015169704	2.26704151258737
PKIG	0.000321115255436762	0.00360832870148837	0.0806726931822799	-2.21482713155056	0.139	0.279	0.498207885304659	36	10748	0.530018129094513	0.106327573844318
LDLR	0.000321410355864277	0.00360838616283385	0	-144269502.26708	0	0.158	0	36	10748	0.261316262135065	0
TAF10	0.000321673548012859	0.00360838616283385	1.16178092174628	0.923654771741474	0.778	0.402	1.93532338308458	36	10748	0.757923741969764	1.3982576028653
PBX2	0.000322700919748026	0.00361680085827556	0.440397643887651	1.38519050590622	0.417	0.179	2.32960893854749	36	10748	0.226152221520463	0.632566462386643
GABARAPL2	0.000328425397022337	0.00367599056559756	1.9830479232073	0.722465280724451	0.917	0.572	1.60314685314685	36	10748	1.44558287049437	2.38465856031134
ARL2BP	0.000328545531157961	0.00367599056559756	0.205948055150807	-1.4114678609396	0.25	0.398	0.628140703517588	36	10748	0.706392926012353	0.299190072013248
CTNNB1	0.000329078757211031	0.00367880159946453	0.523556443302817	-1.03054695103704	0.5	0.576	0.868055555555556	36	10748	1.60424267456623	0.729673381254007
CYB5A	0.000329868726307929	0.00368447551662093	0.111582377028797	-1.96904672069859	0.139	0.314	0.442675159235669	36	10748	0.512400406172742	0.159958658289778
TGIF2	0.000330962202426589	0.00369073711894201	0.22049347314773	1.82292936626361	0.25	0.091	2.74725274725275	36	10748	0.121463477148224	0.340630167253783
ATF6	0.000330995127177844	0.00369073711894201	0.0667110466554404	-2.06994112760859	0.083	0.292	0.284246575342466	36	10748	0.449522402155097	0.0993251950867565
P3H2	0.000332339319363613	0.00370256085432766	0.202499256996865	2.07368815861332	0.222	0.063	3.52380952380952	36	10748	0.0688591746330817	0.317398272884115
KITLG	0.000334032109301856	0.00371824479347442	0.0130346399362233	-3.73315584388016	0.028	0.185	0.151351351351351	36	10748	0.280991815159694	0.0164986071510103
TIMM8B	0.000336675379936833	0.00374447315145433	0.158269466190932	-1.52524933709649	0.194	0.374	0.518716577540107	36	10748	0.633657759932573	0.236961321698643
ALCAM	0.000338323971161418	0.00375960351598966	0.574669444272162	1.53121915807702	0.5	0.173	2.89017341040462	36	10748	0.333139595822356	0.82793420339078
CXCL8	0.000340049008894064	0.0037755569106655	0.245579859304867	-4.27043552675167	0.278	0.444	0.626126126126126	36	10748	7.37084461633817	0.353943993756955
SAMD4A	0.000341000230215936	0.0037828988124125	0	-144269501.734346	0	0.141	0	36	10748	0.159705852995813	0
ASL	0.00034371416330348	0.00380976633343858	0.00837564958503556	-3.37797920323811	0.028	0.189	0.148148148148148	36	10748	0.242242764083923	0.00972833793136953
CLEC14A	0.000344770874572552	0.00381823499972285	0.0246271261252005	-3.59799240835703	0.028	0.265	0.105660377358491	36	10748	1.06714518539633	0.0389133517254781
TRIM44	0.000346582802359757	0.00383504600473739	1.01391904402066	0.909518662713803	0.667	0.4	1.6675	36	10748	0.758665428411012	1.41302364765191
FPGS	0.000347645351682369	0.00384354343902389	0.382175472540895	1.4878115934927	0.444	0.146	3.04109589041096	36	10748	0.181043994522588	0.494166336059272
SYNPO	0.000350258507830969	0.00386915537101001	0.0148561391906634	-3.21399655217929	0.028	0.211	0.132701421800948	36	10748	0.402177137004309	0.0194566758627391
FAP	0.000350714898545585	0.00387091926093545	0.0288275875908914	-3.22970642458786	0.028	0.242	0.115702479338843	36	10748	0.62171255479291	0.0494958214530308
PVRL2	0.000351554220023668	0.00387690308911984	0.0790838207151061	-1.8266975664957	0.111	0.319	0.347962382445141	36	10748	0.570939739516482	0.109875243960486
M6PR	0.000358564412652304	0.00395087105359962	0.986888871311442	1.05218607039477	0.694	0.347	2	36	10748	0.656546112715362	1.29289507470676
STMN1	0.000363251582184084	0.00399603531122395	2.32947323266671	1.26664544365236	0.861	0.32	2.690625	36	10748	1.0956823063444	3.19767614241223
CHST12	0.000363275937383996	0.00399603531122395	0.524013742063768	1.24872868360447	0.472	0.215	2.1953488372093	36	10748	0.306322575184115	0.709763565643369
FOXK1	0.000368009650473449	0.00404469578776463	0.0176173815306704	-3.28800802859734	0.028	0.199	0.14070351758794	36	10748	0.255974084965504	0.0243105108798978
RORA	0.000369253671510587	0.00405495235566256	0.0364164677579752	-2.91315813742218	0.083	0.288	0.288194444444444	36	10748	0.710212020570022	0.0452284148326117
BMF	0.000372035846943161	0.00407857540923422	0.18268215853437	2.64909444070061	0.222	0.036	6.16666666666667	36	10748	0.0575786484769304	0.255070811604898
PRRX2	0.000372164297251725	0.00407857540923422	0.0130346399362233	-4.10468162547917	0.028	0.193	0.145077720207254	36	10748	0.367195067024518	0.0164986071510103
FARP2	0.000372342734355202	0.00407857540923422	0.292953589082885	1.74373383101607	0.306	0.1	3.06	36	10748	0.120539539207478	0.457398816512119
TMEM255B	0.000376470235648325	0.00412032776364769	0	-144269502.005929	0	0.14	0	36	10748	0.203157414833714	0
SDC3	0.000378092571742023	0.00413461499660221	0	-144269502.20221	0	0.173	0	36	10748	0.303832350813403	0
MIR4435-2HG	0.000382226446959033	0.00417632012313865	0.0470069520124154	-2.49852808902082	0.056	0.243	0.230452674897119	36	10748	0.423696326978592	0.0726860175096111
OAF	0.000386967658717022	0.00422458583734081	0.0500722460547367	-2.10802508480986	0.083	0.291	0.285223367697595	36	10748	0.506748793065917	0.0743851662313122
SMCO4	0.000388618198999615	0.00423583693689702	0.492788328516038	1.40408227282853	0.556	0.167	3.32934131736527	36	10748	0.221984214759298	0.608101551182948
PTGIS	0.000388647617159722	0.00423583693689702	0.00837564958503556	-4.17774474908296	0.028	0.205	0.136585365853659	36	10748	0.418621260473062	0.00972833793136953
TIMP3	0.000389733260777485	0.00424412363948503	0.142161014420635	-2.40385495642484	0.111	0.435	0.255172413793103	36	10748	2.82310796704931	0.384610239617217
RAI14	0.000390557401676918	0.00424955117787913	0.0334465307485112	-2.52678831136484	0.056	0.228	0.245614035087719	36	10748	0.408071775920828	0.0456836209451189
SPTSSA	0.000391404909946831	0.00425522371263864	0.142705685906305	-1.65684242395175	0.167	0.341	0.489736070381232	36	10748	0.52108975005805	0.256196785213665
ZNF385C	0.000393950300230462	NA	0.0571389539491269	5.48634481005873	0.083	0.002	41.5	36	10748	0.00333136989939366	0.0790683579468353
PTGFRN	0.000394869838758246	0.00428931883134062	0.0358432171361804	-4.10186448466483	0.028	0.22	0.127272727272727	36	10748	0.455832644787632	0.070914337074869
RP11-192H23.6	0.000398599644541528	0.0043262320821038	0.109453728862145	2.92773643161321	0.167	0.02	8.35	36	10748	0.0310105964823637	0.146854615172591
ABRACL	0.000401524458369164	0.00435435418444233	1.07687598269527	1.00779509553033	0.722	0.343	2.10495626822157	36	10748	0.651373010994959	1.47245756767868
CHD2	0.000403478485818531	0.00437191056975794	0.643701782797233	1.17412443631467	0.556	0.281	1.97864768683274	36	10748	0.511775422819359	0.931750891253765
SSPN	0.000404154464157794	0.00437367321558071	0.0121717902319352	-4.25822291158568	0.028	0.224	0.125	36	10748	0.507788214094749	0.0151610068469119
CLIC1	0.000404311658591931	0.00437367321558071	2.03109607080891	-0.778648801809007	0.833	0.763	1.09174311926605	36	10748	4.35263873015865	2.63336183823689
SH3BP4	0.000404800289542165	0.00437533105001415	0.251641756094147	1.62109063749611	0.278	0.113	2.46017699115044	36	10748	0.118959984265098	0.377807372462859
PAM	0.000405738078292247	0.00438183689519922	0.110575174285303	-1.95242694916996	0.139	0.318	0.437106918238994	36	10748	0.586500947108135	0.171619204807805
LATS2	0.00040725729655229	0.0043946060304559	0.0215194630978317	-2.62877203417777	0.056	0.227	0.246696035242291	36	10748	0.295055616129402	0.0262269450823798
CTNNA1	0.00040914383531765	0.00440780529011106	0.307659929323978	-1.09811001918922	0.361	0.478	0.755230125523013	36	10748	0.986190844107731	0.42539449334704
PDGFA	0.000409156232279971	0.00440780529011106	0	-144269502.223045	0	0.139	0	36	10748	0.216156051860692	0
RAB2A	0.000409870022253038	0.00440844874955608	0.682602884963837	-0.95583061016518	0.556	0.577	0.963604852686309	36	10748	1.52321065593485	0.930620903307506
SIVA1	0.000409891793132878	0.00440844874955608	1.78060643247005	0.767547839233934	0.833	0.532	1.56578947368421	36	10748	1.24562615686924	2.28264579945736
CHD7	0.00041025169907975	0.00440868506276311	0	-144269502.039536	0	0.154	0	36	10748	0.268892531153675	0
LRCH3	0.000412528335732738	0.00442950178433688	0.37710375104523	1.38482167137916	0.389	0.176	2.21022727272727	36	10748	0.259807720208006	0.556887561738265
AQP1	0.000415667895295634	0.00445648821609508	0.0728916391706553	-2.90811894876833	0.083	0.325	0.255384615384615	36	10748	1.52543178669326	0.111960917652692
FOXC1	0.000415905294209498	0.00445648821609508	0.0148561391906634	-3.38740400746162	0.028	0.228	0.12280701754386	36	10748	0.491921378065845	0.0194566758627391
TK1	0.000416066430109138	0.00445648821609508	0	-144269502.701541	0	0.122	0	36	10748	0.215318530312374	0
PNN	0.000420314807161147	0.00449829940461388	1.171394604056	0.867888649343152	0.639	0.45	1.42	36	10748	1.03527875892	1.69927494044183
CNPY4	0.000422467637118921	0.00451763343758479	0	-144269501.547699	0	0.14	0	36	10748	0.155921328185374	0
NIPA1	0.000424337620842642	0.00453391367855292	0.159710754963811	2.30031161373561	0.25	0.043	5.81395348837209	36	10748	0.0498960615047901	0.206374922361936
PSMB8-AS1	0.00042626480230091	0.00455077791392608	0.410213577753045	1.54364942125772	0.389	0.15	2.59333333333333	36	10748	0.238458268391945	0.580323404687561
BTBD10	0.00042956881708756	0.00458230154351947	0	-144269501.52588	0	0.138	0	36	10748	0.149214648378174	0
SULF2	0.000434714492644529	0.00463340299921611	1.15119996861739	1.03090024613755	0.722	0.347	2.0806916426513	36	10748	0.720305294887075	1.5199978545543
JUNB	0.000436882336936134	0.00465270772870923	2.03392413384027	-1.29046892912763	0.667	0.784	0.850765306122449	36	10748	10.9239008988119	4.43797459185886
SHANK3	0.000438062761910542	0.00466056541399794	0.00837564958503556	-4.22202421641328	0.028	0.215	0.130232558139535	36	10748	0.531550541505074	0.00972833793136953
NEU1	0.000438334643796985	0.00466056541399794	0.0380372327341942	-2.78326786857707	0.056	0.249	0.224899598393574	36	10748	0.403581220132979	0.0533290840459444
PLTP	0.000443802518080886	0.00471485965055638	0.067125414205379	-3.05835189106857	0.111	0.307	0.361563517915309	36	10748	0.913351724401356	0.0892991899145446
MYC	0.000444671177007204	0.00471885918023365	0.0820334270225336	-2.88383889359328	0.111	0.311	0.356913183279743	36	10748	0.979187263159415	0.115703808838886
TNXB	0.000444902406230828	0.00471885918023365	0.00837564958503556	-5.67297354050534	0.028	0.276	0.101449275362319	36	10748	1.41280565464454	0.00972833793136953
HCN2	0.000445251256680711	NA	0.074712974633117	5.33965721214242	0.083	0.003	27.6666666666667	36	10748	0.00362681249939982	0.118576884371845
AGTRAP	0.000448310500497411	0.00475053422837521	0.0783575245379144	-2.0160049542551	0.111	0.282	0.393617021276596	36	10748	0.413677747801373	0.118515115223226
CCND1	0.000448707341074707	0.00475053422837521	0.0848204924945593	-2.47702891543412	0.083	0.295	0.28135593220339	36	10748	0.991798292100534	0.142077511506726
SMARCA1	0.000448981197576777	0.00475053422837521	0.0331538514671217	-2.74490621024445	0.056	0.222	0.252252252252252	36	10748	0.302692790584318	0.0451057286657134
LIG3	0.00045191412632109	0.00477769180873982	0.235228702233699	1.85884897846859	0.25	0.082	3.04878048780488	36	10748	0.100775229475838	0.340873699243011
GK5	0.000454149445620755	0.00479743616807156	0	-144269501.884194	0	0.159	0	36	10748	0.260312028323556	0
PHLDA1	0.000455997828795184	0.00481306446153881	0.0964620360364183	-2.31075960608025	0.111	0.382	0.290575916230366	36	10748	1.43027015250038	0.168417073355087
ZFAND5	0.000457136641029726	0.00482118400879046	0.669160789490106	-1.2678491575654	0.5	0.612	0.816993464052288	36	10748	2.47922734723354	1.01350762165178
MCM6	0.000457894807952183	0.00482527921207123	0.380275794152752	1.52951000703281	0.444	0.126	3.52380952380952	36	10748	0.146966249176539	0.501214211476198
CLSTN1	0.000459363053052197	0.0048368445440831	0.0983915181655322	-1.83890798666983	0.139	0.309	0.449838187702265	36	10748	0.496296516649786	0.136099479526774
MYO19	0.000461673354199481	0.0048572504668439	0	-144269501.638807	0	0.135	0	36	10748	0.173339690278428	0
TGFB1I1	0.00046562131887574	0.00489483942470017	0.0810891773598543	-1.97809278097385	0.083	0.295	0.28135593220339	36	10748	0.566954752265598	0.129891951858747
RIMS3	0.000468020083824357	NA	0.0909521975477066	3.83070871753945	0.139	0.009	15.4444444444444	36	10748	0.0137775696356523	0.121535212093978
TIFAB	0.000468444294812213	NA	0.101779108279512	4.68969869370977	0.139	0.004	34.75	36	10748	0.00674009608900588	0.158096256428363
PCOLCE	0.000470528567575664	0.0049391902394129	0.111016071683673	-3.24608910870503	0.111	0.331	0.335347432024169	36	10748	2.21284706621761	0.193754618781896
LMCD1	0.000470597383687738	0.0049391902394129	0.0148561391906634	-3.16270935723679	0.028	0.225	0.124444444444444	36	10748	0.444854215504219	0.0194566758627391
WNK1	0.000471021396014196	0.00493966650514566	0.397066387276899	-1.10541730933451	0.417	0.519	0.803468208092486	36	10748	1.20823513224612	0.565950755017211
PEAR1	0.000473222387069187	0.00495876245920049	0	-144269501.813707	0	0.145	0	36	10748	0.210426644700762	0
FNBP4	0.000474556460894579	0.00496606340033298	0.871173458270505	0.988551488375187	0.639	0.347	1.84149855907781	36	10748	0.642988639539075	1.15566794916605
CTNNAL1	0.000474680443064174	0.00496606340033298	0.0535228777941736	-2.45294907945371	0.083	0.232	0.357758620689655	36	10748	0.35058079282632	0.0765916978822404
NAGA	0.000476834872670244	0.0049844835572558	0.399984569514157	1.42876871264317	0.417	0.161	2.59006211180124	36	10748	0.225155132588987	0.555467432995884
ABLIM1	0.000477205270811935	0.0049844835572558	0.0791635125794001	-2.22810141286163	0.083	0.331	0.250755287009063	36	10748	0.816073968520937	0.133985194500473
CXCL12	0.00048099866691123	0.00502008688681913	0.0416544389142748	-4.92109744724584	0.056	0.298	0.187919463087248	36	10748	1.66474576458195	0.0603854418637311
CCSER2	0.000490123258657201	0.00511122944239956	0.0633667223206849	-1.9995111195081	0.111	0.288	0.385416666666667	36	10748	0.47451318236787	0.0826805400267743
MYH9	0.000491956459510463	0.0051262491779341	0.810175602063836	-1.03167158189171	0.611	0.603	1.01326699834163	36	10748	2.262504744994	1.11652047322234
AJAP1	0.00049199856227808	NA	0.124341422022375	3.58648596269099	0.167	0.011	15.1818181818182	36	10748	0.0113673503624869	0.171820509034118
CASP4	0.000495645162931111	0.00515893709840198	0.0689558881052732	-1.89096435758784	0.083	0.315	0.263492063492063	36	10748	0.512306995587612	0.102401709135295
ECM2	0.000495884341667644	0.00515893709840198	0	-144269502.669792	0	0.192	0	36	10748	0.417459366402416	0
CD200	0.000496365460329859	0.0051595241336046	0	-144269502.18435	0	0.141	0	36	10748	0.222713448040765	0
FAM171A1	0.000497086685493329	0.0051595241336046	0	-144269501.681886	0	0.136	0	36	10748	0.159817348648091	0
PHC2	0.000497127229491107	0.0051595241336046	0.0854284605441331	-1.74299987321346	0.111	0.327	0.339449541284404	36	10748	0.546935945847426	0.131926492708632
CAMK1	0.000498039771592529	0.00516488621637213	0	-144269501.634886	0	0.144	0	36	10748	0.199002716964373	0
CHML	0.000498792762503832	0.00516541430960167	0.287944182857244	1.7242976933672	0.278	0.102	2.72549019607843	36	10748	0.142375439101775	0.428859053567948
UACA	0.000498882571676997	0.00516541430960167	0.0874564230975419	-1.91341598312512	0.083	0.35	0.237142857142857	36	10748	0.966021582943876	0.181767546764645
CDC40	0.000499733915588828	0.0051701258229753	0.680862766167302	1.08390937402536	0.528	0.294	1.79591836734694	36	10748	0.493806132717824	0.936668158839982
GPC1	0.000500516676004711	0.00517412088364299	0	-144269502.156088	0	0.131	0	36	10748	0.189750675145047	0
PRRX1	0.000501551592389286	0.00518071423144151	0.0999530402539628	-2.93435091979935	0.056	0.351	0.15954415954416	36	10748	2.7218049861672	0.253276911983377
TRAF5	0.000506705286816146	0.0052290745250981	0	-144269501.819641	0	0.16	0	36	10748	0.261755325953386	0
HEG1	0.000507128779259447	0.0052290745250981	0.0609944284986674	-2.05542426842521	0.111	0.287	0.386759581881533	36	10748	0.492425771408713	0.0813695328722894
IRAK3	0.000507435869137988	0.0052290745250981	0.0176173815306704	-3.68860876470023	0.028	0.233	0.120171673819742	36	10748	0.45033151605258	0.0243105108798978
ACVRL1	0.000511999627413979	0.00527193933641892	0.0571322040877174	-2.18750418087728	0.083	0.269	0.308550185873606	36	10748	0.492466356129879	0.0813281774261252
BCAP29	0.000514122110053732	0.00528961912283989	0.191706954157287	-1.40101176724934	0.25	0.379	0.659630606860158	36	10748	0.661524476107574	0.272750603232467
ERCC1	0.00051471956035468	0.00529159289549815	0.725157257500442	1.02739939904824	0.556	0.305	1.82295081967213	36	10748	0.46569009179818	0.997879170429568
FHL1	0.000525346372246203	0.00539658958450706	0.155060893075358	-1.90105368960395	0.194	0.379	0.511873350923483	36	10748	1.1333237613033	0.236312721291098
COL14A1	0.000527552376052251	0.00541498685914844	0.0130346399362233	-6.46612114667398	0.028	0.287	0.0975609756097561	36	10748	2.45542959168582	0.0164986071510103
CREG1	0.00053523599033786	0.00548953516505324	0.0767829045940469	-2.91794390719444	0.083	0.316	0.262658227848101	36	10748	0.871591538454037	0.120932109937348
MSX1	0.000536861802645142	0.00549760626208732	0	-144269502.637898	0	0.172	0	36	10748	0.346384807445976	0
KLF6	0.000536865734930189	0.00549760626208732	2.91312901641591	-0.926764698134101	0.806	0.836	0.964114832535885	36	10748	9.42934623095206	5.02135460104878
MYCL	0.00053789618124038	0.00550166328905979	0.139407279446718	3.26671884433572	0.194	0.017	11.4117647058824	36	10748	0.0271451841616334	0.187785656223753
C11orf68	0.000538480810263353	0.00550166328905979	0	-144269501.476617	0	0.134	0	36	10748	0.159404344303897	0
RNU11	0.000538527059645052	0.00550166328905979	0.104701629565275	3.17660610235099	0.111	0.018	6.16666666666667	36	10748	0.0292981472755593	0.172060384620019
RIC1	0.000539750318213854	0.00550861945107078	0.304991662271128	1.64800103858243	0.361	0.113	3.19469026548673	36	10748	0.154421436699189	0.412801418552387
PRCP	0.000540052451166605	0.00550861945107078	0.281758585572035	-1.70393456557016	0.306	0.431	0.709976798143852	36	10748	1.51246673781568	0.422929205460521
KIFC3	0.000541187573799254	0.00551588522483208	0.00837564958503556	-3.30539592237332	0.028	0.181	0.154696132596685	36	10748	0.233426516621048	0.00972833793136953
SPATA13	0.000543207009243815	0.00553214570069852	0.47812720805893	1.67598117182349	0.5	0.144	3.47222222222222	36	10748	0.273148069688145	0.647302202815658
ITGB1BP1	0.00054732293897137	0.00556938286903422	0.168466121123994	-1.49734322234304	0.194	0.365	0.531506849315069	36	10748	0.629385488080493	0.252380392361114
IFIT2	0.000547717171621256	0.00556938286903422	0.426200104067262	2.19888413634525	0.361	0.088	4.10227272727273	36	10748	0.214817197073372	0.676375315088501
NDFIP2	0.000549935537627603	0.00558758490957143	0	-144269501.62691	0	0.134	0	36	10748	0.162623525676117	0
RFC2	0.000553065125992046	0.0056150098316671	0	-144269501.602891	0	0.13	0	36	10748	0.153837563682708	0
TCEB2	0.000554249026809916	0.00562265381318987	1.10547024592926	-0.696422947191427	0.639	0.699	0.914163090128755	36	10748	2.54028514697777	1.53717647452613
CRAT	0.00055557593110382	0.00563173550674471	0	-144269501.503512	0	0.134	0	36	10748	0.148065320230929	0
LEMD3	0.000557754686462542	0.00564943139719746	0.346251104038259	1.48633598981489	0.361	0.141	2.56028368794326	36	10748	0.180884745270429	0.519032820784692
MICAL2	0.00055927912120169	0.00566047743614992	0.0180316803603819	-3.55523121933909	0.028	0.171	0.16374269005848	36	10748	0.224353751447189	0.0250794098080046
MTURN	0.000560778534357614	0.00567125330172825	0.39215771292505	1.38521711795921	0.361	0.165	2.18787878787879	36	10748	0.211482474028459	0.590983955035117
LINC00294	0.00056365155238076	0.00569589322413586	0.17103609477978	2.18161104962557	0.222	0.051	4.35294117647059	36	10748	0.054734936623585	0.239195320223303
POMC	0.000565029296553718	0.00570539644182647	0.250317993225828	1.80869380339934	0.278	0.086	3.23255813953488	36	10748	0.114666623536314	0.366501964383382
MEGF9	0.000568007706005015	0.00573103521464921	0	-144269501.601349	0	0.142	0	36	10748	0.188025890578966	0
PCYOX1	0.000569331433727782	0.0057399519972277	0.106028905001883	-1.94701440044685	0.139	0.311	0.446945337620579	36	10748	0.510011043819151	0.149708636375312
TMCO1	0.000570152693430469	0.00574379307991806	1.33235418581816	0.781661625034523	0.806	0.47	1.71489361702128	36	10748	0.942630551861342	1.68416358960926
RABL6	0.000570963110137294	0.00574694028999595	0.584463094154817	1.11789396576804	0.5	0.249	2.00803212851406	36	10748	0.354287284133945	0.822769310724398
SCAF11	0.000571346125718591	0.00574694028999595	1.62459693242419	0.703358613309025	0.75	0.585	1.28205128205128	36	10748	1.53333663395905	2.35453837351178
UBL7	0.000572406029261528	0.00575042501945674	0.239389199545152	1.73681159459041	0.25	0.096	2.60416666666667	36	10748	0.112962091390013	0.399446139001736
RIN3	0.000572574130022559	0.00575042501945674	0	-144269501.839899	0	0.161	0	36	10748	0.254207699626238	0
LAMTOR4	0.000575193355578035	0.00576980224509065	0.887019389153729	-0.755264987571831	0.583	0.684	0.85233918128655	36	10748	2.17675390061852	1.26659691554722
CCDC124	0.000575388066906556	0.00576980224509065	0.114513177292495	-1.88603881146784	0.139	0.294	0.472789115646259	36	10748	0.440081812300064	0.173262367370141
SH3PXD2B	0.000580855511200053	0.0058165080663668	0.0457431108627246	-2.69609402309445	0.056	0.219	0.255707762557078	36	10748	0.293432044200911	0.075922194530249
LRPAP1	0.000580937452895595	0.0058165080663668	0.338596861344582	-1.14713091543081	0.389	0.474	0.820675105485232	36	10748	0.975221431876942	0.444307205449502
EIF1AY	0.00059200441896173	0.00592276813633031	0.675417067855888	1.22644925028648	0.528	0.237	2.22784810126582	36	10748	0.404532321038971	0.974309963163764
HNMT	0.000594877039290882	0.00594694701501061	0.0300036068350329	-3.20129856820244	0.056	0.26	0.215384615384615	36	10748	0.535253487425321	0.0394715177268097
SNX2	0.000597274220794885	0.00596633957464783	0.176060003040017	-1.5944715571918	0.25	0.392	0.637755102040816	36	10748	0.758723592917437	0.236116612492103
SVIL	0.000598193605732394	0.00597095162998073	0.0629165322115282	-2.2006160250562	0.111	0.276	0.402173913043478	36	10748	0.500689770244591	0.0819799728417954
CH507-42P11.8	0.000599395567528885	0.00597837505656103	0.118896656575237	2.98342893132262	0.167	0.019	8.78947368421053	36	10748	0.0247932329953726	0.16317123250277
CALM3	0.000607084151493595	0.00604791406569643	0.439489223228913	-1.10780243018827	0.417	0.51	0.817647058823529	36	10748	1.28823379166189	0.633075619923948
DDX24	0.000607294759011369	0.00604791406569643	1.68832419809995	0.726397749216541	0.833	0.581	1.43373493975904	36	10748	1.56327391674818	2.21336848409965
PTPRM	0.000612738458979671	0.00609747210972448	0.0305464120613601	-2.53981239968485	0.056	0.241	0.232365145228216	36	10748	0.429700267396342	0.0427255522333901
EIF3I	0.000616315585687398	0.00612432071753744	0.321034965521809	-1.11774995388853	0.361	0.471	0.766454352441614	36	10748	0.98004292027925	0.429648779054243
RNF5	0.000616561527221541	0.00612432071753744	0.542854733609818	1.24427535172934	0.528	0.204	2.58823529411765	36	10748	0.266574293020503	0.711822301053181
FKBP8	0.000617187218123479	0.00612432071753744	0.263913806245718	-1.19637338942574	0.333	0.446	0.746636771300448	36	10748	0.860787724387663	0.366244278227131
MICAL1	0.000617314252917502	0.00612432071753744	0.32840723898614	1.70572948643884	0.389	0.11	3.53636363636364	36	10748	0.176126125407327	0.43510553512474
C16orf13	0.000620760218730452	0.00615382812580355	0.188297459161595	-1.44737480036994	0.25	0.368	0.679347826086957	36	10748	0.635023420137866	0.254135324176231
SC5D	0.000621916264371228	0.0061606071260342	0.447040581741209	1.85465422666391	0.472	0.125	3.776	36	10748	0.271627024272497	0.587979468174329
FMOD	0.000624923357730028	0.00618569812211377	0	-144269502.988932	0	0.184	0	36	10748	0.454091604759843	0
ATP1A1	0.000629346901788084	0.00622476094065758	0.332914804399672	-1.10419337146243	0.361	0.483	0.747412008281574	36	10748	1.10087449902188	0.463979462241441
ACTR10	0.0006303792387659	0.00623024814313631	0.118289033491046	-1.67083215902922	0.167	0.325	0.513846153846154	36	10748	0.487102664067207	0.164559379409591
FAM53B	0.000632365732556932	0.00624515014908231	0.237014913637505	1.73107949006371	0.306	0.096	3.1875	36	10748	0.136914311198708	0.320277422706818
NME8	0.0006328316026562	NA	0.0796582827325978	6.08361068470736	0.083	0.002	41.5	36	10748	0.00436031790013411	0.143337985669274
TNFAIP6	0.000634046943203065	0.00625485938995493	0	-144269503.608905	0	0.152	0	36	10748	0.450739266364936	0
MYCT1	0.000635133834590885	0.00625485938995493	0.00837564958503556	-3.88453239697128	0.028	0.174	0.160919540229885	36	10748	0.322778615155105	0.00972833793136953
PGF	0.000635186949643002	0.00625485938995493	0.0130346399362233	-4.69705824099958	0.028	0.168	0.166666666666667	36	10748	0.443613140098209	0.0164986071510103
CXorf21	0.00063526664814428	0.00625485938995493	0.249817572878157	2.54287093517303	0.278	0.044	6.31818181818182	36	10748	0.078909788305938	0.355704775648026
F2R	0.000636108090376846	0.00625615450767027	0.0989799678330618	-2.090746315594	0.111	0.273	0.406593406593407	36	10748	0.543539643443128	0.165205090122949
TMEM237	0.000636357276688521	0.00625615450767027	0	-144269501.541396	0	0.128	0	36	10748	0.140023190250513	0
RPS3A	0.00063896860449734	0.0062770966974942	37.8604600419118	0.539383194256132	1	0.962	1.03950103950104	36	10748	29.2574773620634	41.6716985459205
C11orf96	0.000640421475769508	0.00628663549502558	0.0574515923544217	-4.50078278970352	0.083	0.317	0.261829652996845	36	10748	2.4356445206445	0.0857567236346509
HIF1A	0.000641458446838581	0.00629208037402716	0.567049134206043	-1.21159089529633	0.528	0.554	0.953068592057762	36	10748	1.94409024479618	0.739064346263287
IL33	0.00064216187638039	0.00629424781311688	0.00837564958503556	-4.23409230858792	0.028	0.211	0.132701421800948	36	10748	0.479105940961728	0.00972833793136953
C1QTNF2	0.00064400269306737	0.0063075519022199	0	-144269501.900295	0	0.142	0	36	10748	0.19807648345326	0
PAN3	0.000645787913607438	0.00632029191367039	0.507256658717293	1.21094536421481	0.444	0.235	1.88936170212766	36	10748	0.364736829541229	0.707151125626115
CXorf23	0.000649404554209743	0.00635092339896575	0.25079649599941	1.86181677905387	0.278	0.079	3.51898734177215	36	10748	0.100537288095575	0.374644514603136
PTPRB	0.000657725253795894	0.00642747839776871	0.00837564958503556	-4.09278616294855	0.028	0.199	0.14070351758794	36	10748	0.437942149119365	0.00972833793136953
SRSF5	0.000658662081074934	0.00643181550127514	3.03714997124056	0.668205894673258	1	0.715	1.3986013986014	36	10748	2.57853739395905	3.53448586450933
PAIP1	0.000659642396428436	0.00643657045909153	0.638391533035374	1.07923760030226	0.583	0.264	2.20833333333333	36	10748	0.361928695990416	0.820169267754254
GLI3	0.000662159908149342	0.00645630654836795	0	-144269501.791107	0	0.138	0	36	10748	0.178591295965648	0
ARL6IP4	0.00066310889135334	0.00646046717871749	1.19871279086773	-0.693353224683504	0.75	0.692	1.08381502890173	36	10748	2.30132158776689	1.48073568120324
GPNMB	0.000663605293770747	0.00646046717871749	0.180295020105104	-2.46807547809239	0.167	0.407	0.41031941031941	36	10748	2.29929355862905	0.334216959405813
ELN	0.000664072243343566	0.00646046717871749	0.0572626405693868	-3.79345405023055	0.083	0.293	0.283276450511945	36	10748	1.38225395164508	0.081136318041251
SEPT7	0.000665539113398299	0.00646991302041297	1.55401380582474	-0.7508691907191	0.833	0.744	1.11962365591398	36	10748	3.25032759472677	1.9112304908881
THBS2	0.000669504107040483	0.00650361175014902	0	-144269503.374695	0	0.186	0	36	10748	0.558782248042274	0
SOCS6	0.000670062161932203	0.00650418970577941	0	-144269501.480394	0	0.132	0	36	10748	0.153248895873483	0
HLA-DMB	0.000670979709712102	0.00650825374937107	1.42253172338535	1.72561247720936	0.778	0.19	4.09473684210526	36	10748	0.667928510764099	1.83332950234422
C3orf14	0.000675452305902101	0.00654676878365439	0.0166816059594312	-3.35092528545324	0.028	0.178	0.157303370786517	36	10748	0.209363844856902	0.0226136060563527
BTG1	0.00067989324934742	0.00658492006754747	2.11388495458922	-1.1469933766344	0.778	0.805	0.966459627329193	36	10748	7.74871907528556	3.0475210575956
PTTG1IP	0.000681131706038201	0.00659202094731036	0.399413452025903	-1.06414052941725	0.417	0.489	0.852760736196319	36	10748	1.07414336411682	0.545677570485064
USP15	0.000681970933635944	0.00659520575810327	0.860834135701437	1.12213977298767	0.694	0.31	2.23870967741935	36	10748	0.602190240860622	1.1377265954268
ATXN7L3B	0.00068247185140575	0.00659520575810327	0.542989256480877	1.04610423679125	0.444	0.288	1.54166666666667	36	10748	0.46041462206954	0.809421761740739
SIRPA	0.000690811153387945	0.0066708529290149	0.0176173815306704	-3.50661985948013	0.028	0.208	0.134615384615385	36	10748	0.330972428548896	0.0243105108798978
CPXM1	0.000692696511331748	0.0066833068639896	0	-144269503.05467	0	0.191	0	36	10748	0.499982310561065	0
PCBP1	0.000693125416754402	0.0066833068639896	1.19867244177713	-0.69777515244713	0.806	0.682	1.18181818181818	36	10748	2.30525369745715	1.45818470163638
CRBN	0.000693656838203621	0.00668349121950106	0.0863565835725328	-1.86531721203014	0.111	0.327	0.339449541284404	36	10748	0.589858295085474	0.126825119953051
BASP1	0.000700516253957099	0.00674460151226887	0.153683884821292	-2.5007262021954	0.167	0.332	0.503012048192771	36	10748	1.17743176042443	0.237751845247314
LINC00152	0.00071276023538127	0.00685742627638941	0.123919121730534	-1.64301687729328	0.167	0.341	0.489736070381232	36	10748	0.690521497747779	0.211653958639142
TMEM205	0.000714526923863699	0.00686935758933369	0.0466129505835358	-1.99308366029791	0.083	0.284	0.292253521126761	36	10748	0.449232046114222	0.0610201317059879
CDR2	0.000716004911939608	0.00687849785063632	0	-144269501.505118	0	0.125	0	36	10748	0.144270693360094	0
SFPQ	0.000717284472767082	0.00688571981730637	2.52277157596509	0.637540568575744	0.889	0.641	1.38689547581903	36	10748	2.01731813855745	3.05877492114993
COL12A1	0.000718302418552156	0.00689042158267017	0.118481125927177	-2.482983833253	0.139	0.315	0.441269841269841	36	10748	1.22681787540354	0.186000100106893
MFAP2	0.000725679387215463	0.00695117533813626	0.0180173758471838	-3.67126074083949	0.028	0.176	0.159090909090909	36	10748	0.277414811533172	0.0250526790327201
PROCR	0.000725701426532392	0.00695117533813626	0.04347813274023	-2.27788142512658	0.056	0.255	0.219607843137255	36	10748	0.43197884326535	0.0640981236590891
RPS12	0.000726282566279326	0.00695163782808517	43.626600965733	0.539927665927851	1	0.969	1.03199174406605	36	10748	33.6581427693568	48.1421262601113
ABCA2	0.000733888296419772	0.00701928644801491	0.203286511937993	2.01314558587435	0.278	0.061	4.55737704918033	36	10748	0.0855214530228323	0.272179300093548
KLF10	0.000735760336485418	0.0070320361536914	1.03515144880298	1.16211130431452	0.694	0.303	2.29042904290429	36	10748	0.657755935246769	1.43517446458097
JUP	0.000736708985218713	0.00703594833174475	0.0182072438330902	-3.829649040894	0.028	0.178	0.157303370786517	36	10748	0.3201477986383	0.025408557399412
MAP4	0.000737707766387757	0.007040333226258	0.305168864779469	-1.21254172957747	0.361	0.431	0.837587006960557	36	10748	0.928664233081951	0.407772018564059
PELI1	0.000742046265757402	0.00707656109873616	0.0585857021971501	-2.56519322374597	0.083	0.312	0.266025641025641	36	10748	0.768693770070682	0.0914220203294544
EMCN	0.000742691707799361	0.00707728225461992	0.0632873738425355	-2.76023087612136	0.083	0.293	0.283276450511945	36	10748	1.12009239416068	0.0936695040850762
EPHA2	0.000743206859484079	0.00707728225461992	0.397602731665154	1.58771322425254	0.361	0.116	3.11206896551724	36	10748	0.161512984852811	0.658181073935305
SEMA6A	0.000745566651390424	0.00709457515247226	0	-144269502.664237	0	0.169	0	36	10748	0.366571214825845	0
CCDC12	0.000746750564346487	0.00710066170733547	0.718615269085365	0.993770258829527	0.583	0.3	1.94333333333333	36	10748	0.48281229871007	0.941737181662336
TOR3A	0.000750218130712756	0.00712843826167416	0.483025571117272	1.33689932549891	0.5	0.17	2.94117647058824	36	10748	0.207100308943241	0.628377703108671
FAU	0.00075095644230576	0.00713026036850142	17.840538404161	0.420335788917281	0.972	0.944	1.02966101694915	36	10748	15.4506205263827	20.1462417303045
ANK2	0.000758342843448641	0.00719143115077686	0	-144269503.191894	0	0.189	0	36	10748	0.521785620974905	0
GAB1	0.000758501399928634	0.00719143115077686	0.381634223978106	1.5006919879672	0.417	0.14	2.97857142857143	36	10748	0.198933037526325	0.513050271536702
RCBTB2	0.000766213054689098	0.00725927052394624	0	-144269501.801818	0	0.157	0	36	10748	0.248693839719284	0
TSPAN18	0.0007669072079417	0.00726057433585444	0.00837564958503556	-3.66827482908568	0.028	0.176	0.159090909090909	36	10748	0.285439989078482	0.00972833793136953
CNOT6L	0.000771225003491122	0.00729615764724089	0.941133411043164	1.18888846200462	0.667	0.317	2.10410094637224	36	10748	0.750367372011441	1.22446364172139
PTPRK	0.00077380826788623	0.00731529178466939	0.0130253841410748	-3.35007377333569	0.028	0.175	0.16	36	10748	0.23019692511232	0.0164840460352442
HNRNPH1	0.00077747750304507	0.0073370831974192	3.30380601673186	0.662578281433221	1	0.706	1.41643059490085	36	10748	2.73397509020359	3.80599219636783
SAP30	0.000777762938948825	0.0073370831974192	0.0420327041168	-2.52840578347756	0.056	0.249	0.224899598393574	36	10748	0.459952550618467	0.063601382925943
PDE4B	0.000777800556648072	0.0073370831974192	0.865980513004448	1.48155538879506	0.583	0.24	2.42916666666667	36	10748	0.653840999369704	1.26578517121274
TACC2	0.000779478269658676	0.00734759646384905	0	-144269501.50425	0	0.126	0	36	10748	0.133383947143344	0
PURB	0.000780784150500433	0.00735459207756581	0.0794694083543508	-1.83947593371336	0.111	0.295	0.376271186440678	36	10748	0.464815924319357	0.115298794779499
B4GALT5	0.000787589806685825	0.00740550768694887	0.0447197733767328	-2.26562031059347	0.083	0.247	0.336032388663968	36	10748	0.375168391417234	0.0580353322189746
GLMP	0.000787609644572844	0.00740550768694887	0.0291447575073138	-2.54114636967772	0.056	0.223	0.251121076233184	36	10748	0.281632732879391	0.0398195215859673
PCAT19	0.000787892432123642	0.00740550768694887	0.0166816059594312	-3.81124511791279	0.028	0.181	0.154696132596685	36	10748	0.340964780252283	0.0226136060563527
MAPK3	0.000789366608483916	0.00741402215570999	0.0547336615346217	-1.82040294977178	0.083	0.286	0.29020979020979	36	10748	0.432283032227342	0.0751872469559749
PAPLN	0.00079807887116021	0.00749045823968065	0.121906478914585	2.74763117095495	0.167	0.024	6.95833333333333	36	10748	0.0309378678793007	0.175360208666834
TMEM176A	0.000802154973713156	0.00752081446348195	0	-144269503.251356	0	0.205	0	36	10748	0.592752657806284	0
UNC119	0.000802466176082085	0.00752081446348195	0.28492977233296	1.49779428195417	0.333	0.129	2.58139534883721	36	10748	0.171390347712409	0.382979356972243
ECSCR.1	0.000806267077253897	0.00755101241195574	0.0610262534722796	-2.81474855679977	0.056	0.253	0.221343873517787	36	10748	0.848913691887967	0.108739571455439
TCEAL3	0.000810157253188207	0.00758093362804085	0.0793162984899358	-1.99223511990091	0.111	0.271	0.409594095940959	36	10748	0.418175251677774	0.120372652881664
COL5A1	0.000810624130853671	0.00758093362804085	0.0771405253659221	-2.85715975699464	0.056	0.317	0.176656151419558	36	10748	1.80646294944798	0.195308085203926
EML1	0.000811364700070728	0.00758242398074693	0.0246922150440618	-3.50907341596299	0.028	0.171	0.16374269005848	36	10748	0.231638904141073	0.0390660361221592
GNA11	0.000814584414318058	0.0076070639006395	0.0592722188464772	-2.21679784186365	0.083	0.236	0.351694915254237	36	10748	0.30463228576399	0.0934624361905061
EFNB2	0.000820925177122221	0.00766079389180007	0.0246922150440618	-4.48081810014335	0.028	0.198	0.141414141414141	36	10748	0.536937338376532	0.0390660361221592
SPATS2L	0.00082171734393835	0.00766270512438864	0.218345491204743	-1.26317715690452	0.25	0.409	0.611246943765281	36	10748	0.815402717322485	0.319212348217374
JOSD1	0.000825363715117531	0.00769121073387379	0.572497258203824	1.07153196625728	0.472	0.277	1.70397111913357	36	10748	0.47469280559673	0.849378892178469
SYNGR2	0.000826780779749072	0.00769891652577187	1.2256269556399	1.2788713109198	0.75	0.294	2.55102040816327	36	10748	0.746314962131775	1.58845402187228
STAB1	0.000828834739397123	0.00771253781039577	0.122199170765642	-2.43187832151375	0.139	0.383	0.362924281984334	36	10748	1.56089157064896	0.20382833859273
CLASRP	0.000829542587806415	0.00771362266608873	0.256327368431094	1.61996884191715	0.333	0.107	3.11214953271028	36	10748	0.150880474490748	0.367653556683249
FAM49B	0.000831298331141211	0.00772114382676819	1.57908634889116	1.25099113989009	0.778	0.343	2.26822157434402	36	10748	1.04878012956726	2.07486320123225
GNPTAB	0.000831535112418312	0.00772114382676819	0.394054112870439	1.35459332376102	0.417	0.19	2.19473684210526	36	10748	0.33484487228251	0.556006360818779
NDN	0.000833561825732825	0.00773445773720514	0.0207094625796731	-2.85222563518194	0.028	0.217	0.129032258064516	36	10748	0.367690114650022	0.0303220136938238
B4GALT2	0.000837888341908399	0.00776452097304677	0.0130346399362233	-3.34927847300945	0.028	0.168	0.166666666666667	36	10748	0.193029910309346	0.0164986071510103
TAGLN	0.000837992145489028	0.00776452097304677	0.129230267412914	-4.08739289644102	0.139	0.358	0.388268156424581	36	10748	5.00817052267828	0.221141569846027
STX2	0.000850525445740868	0.00787505675311239	0.0688635478769319	-2.24482638106995	0.083	0.237	0.350210970464135	36	10748	0.33083955096786	0.102350893209479
TMBIM1	0.000853025420831361	0.00789260258167797	0.0636750906467192	-2.16341147889996	0.083	0.257	0.32295719844358	36	10748	0.351665008896823	0.0924860711441765
TNFRSF12A	0.000856902178469915	0.00792285316819171	0.0182072438330902	-4.53489299350216	0.028	0.146	0.191780821917808	36	10748	0.340051356649752	0.025408557399412
THY1	0.000861704841216905	0.00796161569299981	0.152956850900449	-2.46486708431165	0.111	0.382	0.290575916230366	36	10748	2.76246795056452	0.388305392428904
TM9SF2	0.000866830149826721	0.00800330228919986	1.34593356854597	0.763942856159624	0.778	0.472	1.64830508474576	36	10748	0.948757504150967	1.6838904100152
NDFIP1	0.000880057132552693	0.00811967846625349	0.452005163803451	-1.10976765154022	0.444	0.532	0.834586466165414	36	10748	1.37303422120677	0.618743593852903
POR	0.000882961782862577	0.00813407791682424	0.0434670662381191	-2.24092672051429	0.083	0.261	0.318007662835249	36	10748	0.434000531480097	0.0586824715692334
FRMD6	0.000883723259414438	0.00813407791682424	0.0601275562245274	-2.34957460281243	0.083	0.261	0.318007662835249	36	10748	0.568221305937871	0.0897362381079473
NPDC1	0.00088380948883445	0.00813407791682424	0.0842442369841288	-2.02199115019955	0.111	0.314	0.353503184713376	36	10748	0.774984037555589	0.123775083324123
ELOVL1	0.000884111795650526	0.00813407791682424	0.113898275555323	-1.72815533031642	0.139	0.302	0.460264900662252	36	10748	0.440232644999881	0.181708216130991
NUP160	0.000887313190050189	0.00815777863100407	0.296865723036923	1.33759177176648	0.306	0.159	1.92452830188679	36	10748	0.214009931489809	0.435791572404063
FKBP4	0.000893057943434063	0.00820481262678929	0	-144269501.486225	0	0.124	0	36	10748	0.156568912805495	0
ZFHX4	0.000900271152206114	0.00826526210533495	0	-144269502.772849	0	0.166	0	36	10748	0.375463465311096	0
PPP1R16B	0.000911782663122166	0.00836506091637959	0.347234918933272	1.65594737811676	0.361	0.109	3.31192660550459	36	10748	0.17370596209563	0.472066012449235
PPP2R3A	0.000920682148528748	0.00844077252965991	0	-144269501.497174	0	0.123	0	36	10748	0.126441967097774	0
AGPAT5	0.000922436811937729	0.00845092039925535	0.312786542558168	1.41711985992278	0.361	0.138	2.61594202898551	36	10748	0.180431865812388	0.456025142862368
EBF3	0.000926905026315999	0.00848589682338141	0	-144269501.732052	0	0.139	0	36	10748	0.203366702363608	0
CHSY1	0.000928658446038358	0.00849598743830043	0.108260386132129	-1.62085035582854	0.139	0.321	0.433021806853583	36	10748	0.530743696557691	0.155608194104526
TRIOBP	0.000931372703152463	0.00851484813267486	0.188535801537639	-1.40691168048994	0.25	0.361	0.692520775623269	36	10748	0.628011429938679	0.262282387996822
RASSF8	0.000932424951084621	0.00851849853771006	0.0449979183186593	-2.31949702120095	0.056	0.225	0.248888888888889	36	10748	0.312472766858423	0.0737128501804165
TRAF3IP2	0.000937217043794495	0.00855628660135968	0	-144269501.451948	0	0.123	0	36	10748	0.134790813100538	0
ST3GAL4-AS1	0.000946427731799032	0.00863433299933578	0.127583751629229	2.52248363284799	0.167	0.031	5.38709677419355	36	10748	0.0314079916169314	0.18017681178678
EXT1	0.00095072750576858	0.00866749897991397	0.0462068972887211	-2.33329193482834	0.083	0.222	0.373873873873874	36	10748	0.297804644898783	0.0622231471534883
ABI1	0.000952630545643904	0.0086787835883173	0.765315522992373	0.914372866707917	0.556	0.367	1.5149863760218	36	10748	0.637053424971329	1.08003796394127
REV1	0.00095700905257411	0.00870986256142393	0.0365526664355562	-2.4798524758657	0.056	0.223	0.251121076233184	36	10748	0.33453963728035	0.0504612364321322
NDUFS4	0.000957377197078179	0.00870986256142393	0.224301882582296	-1.353109499209	0.25	0.381	0.656167979002625	36	10748	0.661146789373333	0.32023131768467
SENP6	0.00096394986715588	0.0087635470152722	0.903575539705986	0.890805522362811	0.639	0.37	1.72702702702703	36	10748	0.63992655019076	1.18615541361084
ARHGAP6	0.000970451818677058	0.00881651422455494	0	-144269501.734394	0	0.14	0	36	10748	0.211598296395666	0
MSL2	0.000974240567927227	0.00884477553874642	0.259737151955168	1.57351561163262	0.306	0.117	2.61538461538461	36	10748	0.173286840068174	0.36078994494106
CDH11	0.000982179493062116	0.00891064928128537	0.0371693856667115	-2.57699929955855	0.056	0.234	0.239316239316239	36	10748	0.501297119336572	0.0524538901647596
GAS1	0.000985720991900126	0.0089365643226748	0	-144269503.910593	0	0.201	0	36	10748	0.798447837816987	0
SPOCK1	0.000988555850737339	0.00895604140883287	0	-144269502.135878	0	0.128	0	36	10748	0.20320935114988	0
RPS11	0.00099196902619946	0.00897488323710335	23.7773177286815	0.45350068044117	1	0.95	1.05263157894737	36	10748	18.3157051993232	24.7685638935029
ALDH2	0.000992011469255176	0.00897488323710335	1.14348735433941	1.02546826563194	0.75	0.349	2.14899713467049	36	10748	0.667463076352241	1.46657807068426
RBPMS	0.000995979145140073	0.00900453494629064	0.0434670662381191	-2.22225624155089	0.083	0.233	0.356223175965665	36	10748	0.340138378853941	0.0586824715692334
MXRA7	0.000998251858312232	0.00901883223236937	0.194100313579403	-1.53410249773467	0.222	0.353	0.628895184135977	36	10748	0.752269370082781	0.284383681029935
PXDN	0.00100024951970193	0.00903062645953725	0.130662029887132	-1.77951820607482	0.139	0.304	0.457236842105263	36	10748	0.754951383115121	0.230978357980707
GGT5	0.00100356536996798	0.00905429724522976	0.034426016973431	-3.09091570282419	0.056	0.268	0.208955223880597	36	10748	0.757401632019046	0.0481582211489324
KLHDC10	0.00100675709479681	0.00907681621196904	0.0176173815306704	-3.1299363231954	0.028	0.181	0.154696132596685	36	10748	0.227792319327947	0.0243105108798978
MORN2	0.00100825279836824	0.00908355881339198	0.00837564958503556	-3.20180618381977	0.028	0.173	0.161849710982659	36	10748	0.180396475802956	0.00972833793136953
HSPA2	0.001008897495064	0.00908355881339198	0	-144269501.995032	0	0.138	0	36	10748	0.224350736662185	0
CLK1	0.00101599335171738	0.00914113742517581	1.09120046197572	0.940090801257079	0.694	0.441	1.57369614512472	36	10748	1.03873880822496	1.46094087905889
ZMIZ1	0.00102801581159494	0.00923946558098093	0.128357421601806	-1.64392368506378	0.194	0.344	0.563953488372093	36	10748	0.607324691936396	0.174742424034547
TMSB4X	0.0010283384963655	0.00923946558098093	50.19825354852	-0.533208237268909	1	0.995	1.00502512562814	36	10748	80.8336708770849	56.1980458361782
SLC25A3	0.00103062283269805	0.00925361698236666	2.21868642031931	-0.612032226673274	0.917	0.776	1.18170103092784	36	10748	3.77517259764197	2.64239620686926
BTBD6	0.00103325296037319	0.00927085152752997	0.0347059043085887	-2.4653630018914	0.056	0.214	0.261682242990654	36	10748	0.271883271733802	0.0475642710945734
MCC	0.00103537685234962	0.00928352330979597	0.304073231909781	1.40477775221448	0.333	0.143	2.32867132867133	36	10748	0.162007570885355	0.443870600824092
RAPGEF1	0.00103653419388768	0.00928506419234043	0.71654059957449	1.08802238640134	0.611	0.283	2.15901060070671	36	10748	0.495730036620026	0.933455845559875
WWC3	0.00103697213921815	0.00928506419234043	0.0286319486662294	-2.49465563302704	0.056	0.213	0.262910798122066	36	10748	0.27379390628934	0.0387904512693784
ARHGEF40	0.0010387848579476	0.00929491581398104	0.0267787362924263	-3.24252176711197	0.028	0.181	0.154696132596685	36	10748	0.255019568975729	0.0441447070632039
TNFRSF1B	0.00104313012429915	0.00932739931570025	1.25285568297527	1.23229517259261	0.611	0.34	1.79705882352941	36	10748	1.00239691409564	1.86727598967227
SSBP3	0.0010467282376408	0.00935316204675471	0.0395159612202318	-2.15036007675203	0.083	0.245	0.338775510204082	36	10748	0.344970116187886	0.0505374559622776
PRRG1	0.00105052299204656	0.00937776559921358	0	-144269501.48576	0	0.122	0	36	10748	0.142141043113096	0
MDM4	0.00105112433188252	0.00937776559921358	0.981324553101355	1.00319494631638	0.667	0.388	1.71907216494845	36	10748	0.870108110563012	1.29663674166309
FCHO1	0.00105163813212092	0.00937776559921358	0.121295692614109	2.98304123178346	0.167	0.022	7.59090909090909	36	10748	0.041402989341973	0.173730290446222
SERTAD4-AS1	0.00105237758912512	0.00937794947249066	0	-144269501.550382	0	0.123	0	36	10748	0.14803935080322	0
ELMO2	0.00105506445543535	0.00939026036846959	0.156511041747017	2.03022213074626	0.222	0.054	4.11111111111111	36	10748	0.0673735147170347	0.207944982214208
CSGALNACT1	0.0010551986586062	0.00939026036846959	0.0693859688595204	-2.20642361938073	0.111	0.255	0.435294117647059	36	10748	0.465766321127196	0.0969053679458802
CLMP	0.00105624840245404	0.00939319472284623	0	-144269502.152566	0	0.124	0	36	10748	0.189376052597671	0
SESTD1	0.00105805306623169	0.00940283399322794	0.0487019413877086	-2.03765884482271	0.083	0.269	0.308550185873606	36	10748	0.427894877729059	0.0670360631132879
MAP4K5	0.00105997553933331	0.00940745214231673	0.0552459576236248	-1.95620148806478	0.083	0.258	0.321705426356589	36	10748	0.37716648671648	0.0762542374114726
PGAM1	0.00106001492022119	0.00940745214231673	0.654859228103594	-1.15183363739346	0.639	0.506	1.26284584980237	36	10748	1.40963808957809	0.811984678569964
YIPF3	0.00106485445520494	0.00944397771760951	0.181175528754322	-1.30091504782782	0.222	0.382	0.581151832460733	36	10748	0.637735222423867	0.24989608630113
CRABP2	0.00106771901022971	0.00946294986919624	0	-144269503.823581	0	0.172	0	36	10748	0.63105352757487	0
TBC1D32	0.00107282988847083	0.00950179139510549	0.118441735386962	2.49754234392745	0.167	0.03	5.56666666666667	36	10748	0.0337779776560266	0.165449868408293
FEZ1	0.00108296885110579	0.00958508251799606	0	-144269501.603177	0	0.123	0	36	10748	0.156881672740781	0
FMNL3	0.00108398705907629	0.00958758994759955	0.617439239017021	1.09342094162638	0.528	0.242	2.18181818181818	36	10748	0.361484468266323	0.855351088393041
RHOJ	0.00108640548613254	0.00960247017078937	0.0426745821932641	-2.34712243922236	0.083	0.238	0.348739495798319	36	10748	0.453714275306788	0.0565489587762036
LBR	0.00108760740583225	0.00960658511610529	0.810580632628338	1.09053682852565	0.611	0.29	2.10689655172414	36	10748	0.548066904100462	1.10297948020608
ADRBK1	0.00109956652977851	0.00970564610790964	0.746111756988689	1.15280908012937	0.556	0.304	1.82894736842105	36	10748	0.648302321445436	1.10308482660402
SDK2	0.00110413853090641	NA	0.0788266693611466	3.99301014231334	0.111	0.006	18.5	36	10748	0.010522390991307	0.1126662155926
LOXL1	0.00111011538356044	0.00979213339684215	0.0130346399362233	-4.32753242043881	0.028	0.162	0.172839506172839	36	10748	0.373347911353254	0.0164986071510103
MRPS18B	0.00111790688923614	0.00985419816011799	0.0912170259931677	-1.89245146258028	0.111	0.27	0.411111111111111	36	10748	0.391510732145567	0.146511375545046
DNAJC7	0.00111936163728354	0.00986035916272861	0.945749750144202	0.828213190633721	0.667	0.388	1.71907216494845	36	10748	0.713221545391907	1.27543360466842
ABI3	0.00112027171670064	0.00986072723776086	0	-144269501.68263	0	0.13	0	36	10748	0.188605624714726	0
ATP11B	0.00112091510758848	0.00986072723776086	0.409510498106716	1.28169614255226	0.389	0.183	2.12568306010929	36	10748	0.266614657633442	0.581155028754738
GIMAP1	0.00112355127468673	0.00987725736493467	0.0249053721320804	-3.69877012294563	0.028	0.205	0.136585365853659	36	10748	0.399760486531152	0.0395684387495756
SGMS2	0.0011326735802713	0.00995074715705008	0.0200663349252241	-3.24280920591925	0.028	0.178	0.157303370786517	36	10748	0.24330389924232	0.0290185731660466
LTBP3	0.00113414712729261	0.00995698749842493	0.17104124190128	-1.55234137067875	0.222	0.394	0.563451776649746	36	10748	0.946159026524607	0.242491066404712
PHLDA3	0.00114232249852186	0.0100220170246914	0.0438541405379109	-2.62038126097082	0.083	0.223	0.37219730941704	36	10748	0.414929170570328	0.0567390238059267
VGLL4	0.00114527249100658	0.0100411457780052	0.254242135830999	-1.25354774188095	0.278	0.434	0.640552995391705	36	10748	1.01764405002526	0.392280563633434
CYP1B1	0.00115893848783969	0.0101510681378151	0	-144269504.183288	0	0.223	0	36	10748	1.05169369391178	0
TGM2	0.00115936620614322	0.0101510681378151	0.0693693558334476	-3.5234883335128	0.083	0.232	0.357758620689655	36	10748	0.795884912062513	0.117624831791343
REEP3	0.00116416194944741	0.0101862218594842	0.119706262306553	-1.45484992834118	0.139	0.338	0.411242603550296	36	10748	0.567965901372303	0.17693102592598
HYAL2	0.00116670236542715	0.0102016079486345	0.125155543617343	-2.01486542264513	0.139	0.326	0.42638036809816	36	10748	1.14472322106082	0.208878795240614
ANGPTL4	0.00116988783347388	0.0102193996573538	0.0130346399362233	-4.36083016217579	0.028	0.205	0.136585365853659	36	10748	0.549942703588291	0.0164986071510103
SLC25A37	0.00117030377802289	0.0102193996573538	0.0869862821011467	-2.36860391644002	0.111	0.301	0.368770764119601	36	10748	0.717029231953995	0.1322102889069
INTS10	0.00117993209896856	0.010296584724511	0.572586581466433	1.07983887909091	0.528	0.243	2.17283950617284	36	10748	0.345815070038323	0.75883556142726
DDB1	0.00118352280377067	0.0103210150387648	0.756796392389401	0.925211855805719	0.556	0.326	1.70552147239264	36	10748	0.511141794097047	1.10007644185818
SPRY2	0.00118649752765191	0.0103400445863372	0.00837564958503556	-3.41047167745014	0.028	0.176	0.159090909090909	36	10748	0.275252801815725	0.00972833793136953
HIST1H2AC	0.00119354641240216	0.0103945303712941	0.165209849956217	2.13488241074768	0.222	0.046	4.82608695652174	36	10748	0.0619278715593762	0.225408779049044
FBXW7	0.00120320852321402	0.0104683322864081	0.375983300449903	1.23571248578601	0.389	0.191	2.03664921465969	36	10748	0.287610970248342	0.511265878718018
C19orf60	0.0012036255120046	0.0104683322864081	0.448586909365054	-0.958463232345488	0.444	0.517	0.858800773694391	36	10748	1.17146583845577	0.642304552137833
C7orf50	0.00120734952102715	0.0104937254172687	0.18214156652981	-1.38665889948568	0.222	0.365	0.608219178082192	36	10748	0.634880365293142	0.265383824643514
PPP2R5A	0.00121247772788767	0.0105312812503479	0.0502897384285357	-2.00150744305131	0.083	0.264	0.314393939393939	36	10748	0.428268423522715	0.067432398608656
USP1	0.00121496696493873	0.010545880921218	0.0778161176535386	-2.02468443399968	0.083	0.252	0.329365079365079	36	10748	0.382173595349227	0.121943258878509
CDV3	0.00122529785102818	0.0106284812264053	1.90336455632855	0.670632217551902	0.861	0.556	1.54856115107914	36	10748	1.46233957656795	2.40448920920966
RILPL1	0.00122850668060213	0.0106447046248874	0	-144269501.321244	0	0.119	0	36	10748	0.123446398943877	0
ATOX1	0.00122880002798409	0.0106447046248874	0.594263888912724	-0.941243802455981	0.528	0.527	1.00189753320683	36	10748	1.37351732145972	0.848057745937859
PSMB5	0.0012341528152	0.010683979845454	0.268779168548966	-1.28360450393455	0.333	0.394	0.845177664974619	36	10748	0.783780174119588	0.369082942319297
TRIM61	0.00123417757410197	NA	0.0621041621292084	3.94888377533599	0.111	0.006	18.5	36	10748	0.00946791491885227	0.0830569302809755
TNC	0.00124362011055095	0.0107587983834534	0	-144269503.662769	0	0.163	0	36	10748	0.56819489227679	0
AC006129.2	0.00124521332863224	0.0107654427338212	0.225546407715694	3.90374714014605	0.222	0.018	12.3333333333333	36	10748	0.0521164276131604	0.343751673266436
CREB3	0.00125056447401907	0.0107992652365804	0.0130253841410748	-3.13699492988823	0.028	0.171	0.16374269005848	36	10748	0.194619978237377	0.0164840460352442
HSP90AB1	0.00125078106488371	0.0107992652365804	3.40281006118255	-0.651433202756138	0.917	0.841	1.09036860879905	36	10748	6.35261767869224	4.020799716745
C1orf186	0.00125543721827992	0.0108322975857671	0.496940629422501	5.60895554455255	0.444	0.01	44.4	36	10748	0.0711215257852522	0.713135040563978
GRAMD1B	0.00125678178945316	0.010836731807803	0.118530484737494	3.31141999716444	0.139	0.015	9.26666666666667	36	10748	0.0265872764620475	0.181457188969719
CREB3L1	0.00125885961729235	0.0108474785780687	0	-144269502.176065	0	0.108	0	36	10748	0.161471053961092	0
UGP2	0.00126697977588019	0.0109102430073485	0.207135310278967	-1.27310816664439	0.222	0.424	0.523584905660377	36	10748	0.94400128355926	0.313325502057443
MRPS26	0.00126938307993407	0.010921167025324	0.100009037063215	-1.90028621034599	0.111	0.266	0.417293233082707	36	10748	0.388224515205263	0.159766047291231
RAB8B	0.00126992261056389	0.010921167025324	0.0502897384285357	-1.95546603961635	0.083	0.282	0.294326241134752	36	10748	0.46612133062867	0.067432398608656
AGAP1	0.00127123281122251	0.0109252327109412	0	-144269501.470317	0	0.12	0	36	10748	0.147748922385222	0
APPL1	0.00127693527234609	0.0109670161705248	1.02742997135875	0.823845532673358	0.694	0.405	1.71358024691358	36	10748	0.748831590380617	1.35355898372107
DHX32	0.00128007840651674	0.0109867782180377	0	-144269501.292708	0	0.119	0	36	10748	0.126389374480614	0
ECE1	0.00128501656654339	0.0110184052395081	0.269464109391124	-1.67133083136938	0.333	0.361	0.922437673130194	36	10748	1.01734321909293	0.360672496218295
SMAD3	0.00128545245857208	0.0110184052395081	0.0230809756152306	-2.52127378406534	0.056	0.201	0.278606965174129	36	10748	0.274050257033223	0.0287298076816015
IL32	0.00129274155801673	0.0110719548924385	0.0606212189455382	-3.69600354639997	0.056	0.311	0.180064308681672	36	10748	1.65942892642141	0.107829159230425
MINOS1	0.00129339715284963	0.0110719548924385	0.550377718274796	-0.904679367891632	0.472	0.54	0.874074074074074	36	10748	1.3670006059386	0.782726618841948
ST13	0.00129446955193304	0.0110721934624308	0.705083314204125	-0.777509650925543	0.639	0.593	1.07757166947723	36	10748	1.54937451834281	0.926073703496777
ADAMTSL4	0.00129512243014482	0.0110721934624308	0	-144269502.209702	0	0.163	0	36	10748	0.309777010071809	0
C1S	0.00130015195342848	0.0111079124979882	0.0967838909074574	-4.2558183986443	0.111	0.297	0.373737373737374	36	10748	2.52739537721552	0.154400287973152
SNAI2	0.0013015598586747	0.0111126635577684	0.0196380522771438	-4.08237396476521	0.028	0.164	0.170731707317073	36	10748	0.33598022995928	0.0281663811143487
MOB2	0.00130421044488544	0.0111280114218283	0.0375443048870114	-2.09605623582661	0.056	0.242	0.231404958677686	36	10748	0.353918326679694	0.0532498026536911
DENND5A	0.00131037697324826	0.0111733189496711	0.0760105315630877	-1.72383277244453	0.139	0.287	0.484320557491289	36	10748	0.437005384141562	0.0988033533463725
KLHL20	0.00131205943613385	0.0111803575465723	0.346918839835166	1.32035722073188	0.417	0.159	2.62264150943396	36	10748	0.187893037518656	0.466292873407172
INSM1	0.00131351589163403	NA	0.0647878505804147	6.7830283536137	0.083	0.001	83	36	10748	0.00128184165038134	0.0997073479389728
PDGFRA	0.00131441351705352	0.0111931062294257	0.0130346399362233	-4.84429936381382	0.028	0.202	0.138613861386139	36	10748	0.685457775741206	0.0164986071510103
TRPM2	0.0013194313562138	0.0112238566094084	0.12471479830444	3.2747106556191	0.139	0.016	8.6875	36	10748	0.0293767231164272	0.195078466388735
C1orf228	0.00131974521223612	0.0112238566094084	0.215224226859312	4.14947416556548	0.222	0.014	15.8571428571429	36	10748	0.0411503743983673	0.330135377095729
SLC2A3	0.00132164496975988	0.0112326907332166	0.163265935324002	-1.74872842069582	0.111	0.443	0.250564334085779	36	10748	1.64607322208374	0.353982931846347
CCDC85B	0.00132481395837751	0.0112444917500064	0.560612632092291	-1.06424084227912	0.472	0.528	0.893939393939394	36	10748	1.69132841507777	0.811238043758169
VWF	0.00132540176043518	0.0112444917500064	0.124136791062964	-3.38777980757058	0.111	0.342	0.324561403508772	36	10748	3.79022855319001	0.237786345323345
HLA-E	0.00132585207624412	0.0112444917500064	4.20038102558143	-0.718374589590438	0.972	0.879	1.10580204778157	36	10748	8.06861222968819	4.66612988096226
SPRY1	0.00132689149779736	0.0112444917500064	0.141851230770151	-2.29593700219254	0.167	0.354	0.471751412429379	36	10748	1.55668305604601	0.214325627565111
TMEM38B	0.00132734828189446	0.0112444917500064	0.227739370804912	1.79549032061558	0.25	0.079	3.16455696202532	36	10748	0.109210570871526	0.341175175607576
GCSH	0.00132820495069445	0.0112444917500064	0.104844300188995	-1.97762501491645	0.111	0.256	0.43359375	36	10748	0.362062987062611	0.167307726181012
CRIM1	0.00133147855609159	0.0112648957475816	0.143054944374453	-2.01175091521876	0.167	0.316	0.528481012658228	36	10748	0.899210529275917	0.211222502831316
PDK2	0.00133395423743502	0.0112785268837182	0.29879664917559	1.5887020458534	0.306	0.109	2.80733944954128	36	10748	0.123934862061317	0.4638573269741
HDAC6	0.00133667154807707	0.0112941820053196	0.20769230688385	1.7753400717569	0.25	0.077	3.24675324675325	36	10748	0.0917666134419652	0.302596203583705
FAM160A1	0.00133763746068928	NA	0.0587845885588281	6.64915696186203	0.083	0.001	83	36	10748	0.0011394744277004	0.0839784658992196
TRAP1	0.00134556508791367	0.0113619690206613	0.0200663349252241	-3.08861146916743	0.028	0.174	0.160919540229885	36	10748	0.215471108416756	0.0290185731660466
DBN1	0.00134739013749173	0.0113700205263371	0.12290485073506	-1.64096297009578	0.167	0.289	0.577854671280277	36	10748	0.499452037743453	0.170211846693169
C2CD2	0.00134969389806638	0.0113820986387679	0	-144269501.252947	0	0.118	0	36	10748	0.135996430239615	0
PIK3CD	0.00135615114975786	0.0114232975363743	0.269300422329157	2.29441641862827	0.306	0.066	4.63636363636364	36	10748	0.145473428433138	0.385243556305999
KCNQ1OT1	0.00135633051386202	0.0114232975363743	0.0267787362924263	-4.19558528965775	0.028	0.202	0.138613861386139	36	10748	0.524721661238068	0.0441447070632039
BTF3	0.00136208092508868	0.0114643275798109	3.16305779615965	-0.509367301719207	0.944	0.824	1.14563106796116	36	10748	5.08932823193647	3.67813746982584
ASAH1	0.00136599859667376	0.0114885673611312	0.32004614296107	-1.71678059294855	0.333	0.46	0.723913043478261	36	10748	1.53773636210401	0.472257797469626
FRMD4B	0.00136728595356305	0.0114885673611312	0.0936840355611135	-2.17842588735855	0.139	0.285	0.487719298245614	36	10748	0.644519190943416	0.130324431649201
MAP7D3	0.0013678567987388	0.0114885673611312	0.0591317256617114	-2.2085171226346	0.083	0.235	0.353191489361702	36	10748	0.36424498533672	0.0839614430994485
CTTNBP2NL	0.00136848334195906	0.0114885673611312	0.0615238163023664	-1.93531340366216	0.111	0.257	0.431906614785992	36	10748	0.36270430769053	0.0812313546396356
LDB2	0.00136939789666843	0.0114888520642678	0.0631516405668935	-2.18334938469728	0.083	0.274	0.302919708029197	36	10748	0.57913374473093	0.0910260385117841
RCN3	0.0013721859792356	0.0115040094194501	0.0585895154277147	-2.28428137321292	0.056	0.284	0.197183098591549	36	10748	0.875896047358346	0.141717195139452
ARF6	0.00137296816388807	0.0115040094194501	1.27085768173513	0.783301887554088	0.778	0.448	1.73660714285714	36	10748	0.940284602939109	1.60581531607209
UTY	0.0013785190072953	0.011539667827716	0.319502903144979	1.64188597182329	0.361	0.114	3.16666666666667	36	10748	0.190152129139861	0.428633317482776
TULP3	0.00137977953011515	0.011539667827716	0.0130253841410748	-3.15039336795001	0.028	0.171	0.16374269005848	36	10748	0.199420371271125	0.0164840460352442
SCRN1	0.00137987749587897	0.011539667827716	0.280838805887113	1.67134295734939	0.306	0.094	3.25531914893617	36	10748	0.106365821632103	0.400984644286796
SH3KBP1	0.00139042839269862	0.0116204540750456	0.912783650784907	0.940174068399541	0.667	0.357	1.86834733893557	36	10748	0.68832257877755	1.18792554419847
RAB11FIP5	0.00139568545399462	0.011656922172096	0	-144269501.33814	0	0.116	0	36	10748	0.122614929598298	0
KLF7	0.00139758671758902	0.011660906666082	0.0638202963181129	-1.95731097030417	0.083	0.262	0.316793893129771	36	10748	0.408594704853281	0.102149139612629
SERPINE1	0.00139795017827321	0.011660906666082	0.0627748472793346	-3.33244712612043	0.111	0.228	0.486842105263158	36	10748	0.918667471746877	0.0840077641731093
TWIST1	0.00140101812956995	0.0116790303631754	0.0121717902319352	-3.94903426969209	0.028	0.161	0.173913043478261	36	10748	0.30972833525957	0.0151610068469119
INPP1	0.00140288396271204	0.0116871163330404	0.040933692831731	-2.49955535650383	0.056	0.205	0.273170731707317	36	10748	0.280960968104523	0.0691519253106083
LPAR6	0.00140902083826605	0.0117300436446569	0.0332746779697848	-2.9844186400284	0.056	0.247	0.226720647773279	36	10748	0.523083817737123	0.0487943740535288
TNFAIP1	0.00140983507855451	0.0117300436446569	0.0286100531000493	-2.58036603721202	0.056	0.193	0.290155440414508	36	10748	0.260554367548092	0.0387469110974161
CSNK1E	0.00141460552053605	0.0117622330279881	0.960996463510477	0.833194530519818	0.639	0.382	1.67277486910995	36	10748	0.672242748799875	1.30663290652801
PSD3	0.00141737841744479	0.0117777826968055	0.0121717902319352	-3.62392419045893	0.028	0.176	0.159090909090909	36	10748	0.299029067649226	0.0151610068469119
SGCD	0.00142329871514043	0.0118171480849854	0	-144269501.866973	0	0.125	0	36	10748	0.180553472847694	0
MZB1	0.00142392739457282	0.0118171480849854	1.81552814144625	5.13517713187109	0.75	0.006	125	36	10748	0.0936654776762222	2.68260157738213
SCN1B	0.0014265736484116	0.0118315828462669	0	-144269501.398102	0	0.12	0	36	10748	0.155927602679196	0
SH3D19	0.00143383526160772	0.011884253381788	0.0769296472941059	-1.85637766272816	0.139	0.271	0.512915129151292	36	10748	0.44131840125973	0.0986832472039188
ARRDC5	0.0014373589742469	NA	0.103837501122422	4.55278711372033	0.139	0.006	23.1666666666667	36	10748	0.0136774715138746	0.144935891702846
TCTN1	0.00143975701804279	0.0119257587665944	0	-144269501.277609	0	0.117	0	36	10748	0.129481930334597	0
ESRRA	0.00144123192239154	0.0119304007991878	0.0192776014965181	-3.0645444537219	0.028	0.174	0.160919540229885	36	10748	0.228168396850062	0.0274588053969057
C2orf76	0.00144246573279073	0.0119330424540189	0	-144269501.204543	0	0.117	0	36	10748	0.14448090538565	0
LRP11	0.00144473979162097	0.0119442809388385	0	-144269501.299186	0	0.117	0	36	10748	0.130406647384231	0
LAMTOR2	0.00144676697243645	0.011951526237223	0.288752533099631	-1.10825482558751	0.361	0.432	0.835648148148148	36	10748	0.802831695171018	0.372625333667605
SAP30BP	0.00144744837151713	0.011951526237223	0.510818958898394	1.06068523583689	0.361	0.253	1.42687747035573	36	10748	0.375970473939939	0.901102490451376
COX17	0.0014486654218192	0.0119540095465232	0.905255321997502	0.906564527050245	0.583	0.364	1.60164835164835	36	10748	0.703091813623541	1.32248843964433
VIPR2	0.0014539706663916	0.0119826838441821	0.13006176975924	3.78568513683462	0.139	0.011	12.6363636363636	36	10748	0.0231049487246599	0.201535922087333
SYS1	0.00145459580514764	0.0119826838441821	0.332479887826816	1.30277411261058	0.333	0.162	2.05555555555556	36	10748	0.196826624864532	0.477205497919619
C1orf198	0.00145489584617388	0.0119826838441821	0	-144269501.315583	0	0.117	0	36	10748	0.137109855116764	0
SHROOM4	0.00146097282131098	0.0120251428560398	0	-144269501.630097	0	0.115	0	36	10748	0.151249164300576	0
C1orf122	0.00146462350258421	0.012047590299315	0.220636295146476	-1.28998824303597	0.278	0.387	0.718346253229974	36	10748	0.7160939984594	0.305771017667946
ADAM15	0.00147031470364711	0.0120796343672154	0.0970362938743869	-1.7521366550557	0.083	0.326	0.254601226993865	36	10748	0.862233854996978	0.180494122499058
WDR81	0.00147090439169365	0.0120796343672154	0.218475685153702	1.67449785699366	0.278	0.092	3.02173913043478	36	10748	0.124652319661631	0.321095189026573
SNCG	0.00147129687333323	0.0120796343672154	0.0456671876804071	-2.31414633274679	0.056	0.273	0.205128205128205	36	10748	0.702851202134296	0.0712552957132003
RP11-159D12.2	0.00148311569977016	0.0121690109554726	0.09087331339879	2.64961549995864	0.139	0.022	6.31818181818182	36	10748	0.0289998505494119	0.125141289797213
FKBP11	0.00148936398969796	0.0122125974918917	0.130522936512962	-1.80002029728526	0.194	0.29	0.668965517241379	36	10748	0.595431754773418	0.173378298118069
GLT8D2	0.00149620594708605	0.0122609942121135	0	-144269501.913988	0	0.136	0	36	10748	0.220097543028445	0
MAPKAPK3	0.00150459491117018	0.0123153670790375	0.339188763082996	1.56577293817964	0.389	0.119	3.26890756302521	36	10748	0.178316486138664	0.454478667719218
RNF144A	0.0015047290452235	0.0123153670790375	0	-144269501.643819	0	0.127	0	36	10748	0.183074018220954	0
MRPL42	0.00150883511602808	0.0123412306731676	0.123259205378824	-1.4996295775681	0.194	0.32	0.60625	36	10748	0.533946096656061	0.163976502520296
C1R	0.00151076908814371	0.0123476339325256	0.0676519765107326	-3.81660889966825	0.083	0.298	0.278523489932886	36	10748	2.18830620163863	0.102431441203207
PTCD3	0.0015115109144752	0.0123476339325256	0.357760549176659	1.33388129946531	0.333	0.165	2.01818181818182	36	10748	0.2516677107743	0.540727500806361
CLEC11A	0.00151466475690743	0.0123612876276764	0.0743387016022259	-2.62621621993587	0.083	0.249	0.333333333333333	36	10748	0.693345334668819	0.115276009528748
CDK11A	0.00151507733532535	0.0123612876276764	0.309493236775502	1.50106364487874	0.333	0.126	2.64285714285714	36	10748	0.198729322048588	0.430371275352971
CDKN1A	0.00152147152603197	0.0124001016497418	0.330704387357556	-1.82450738766794	0.333	0.431	0.77262180974478	36	10748	1.70158288859073	0.499834864421553
ADGRL2	0.00152173560794394	0.0124001016497418	0.0280844235520794	-2.38571094408323	0.056	0.216	0.259259259259259	36	10748	0.357393839890349	0.0359552830137493
CBR3	0.00152705639091866	0.0124356914331615	0.0228681049576831	-3.34461033245413	0.028	0.164	0.170731707317073	36	10748	0.228470440001471	0.0349131098649805
NCS1	0.00153153658230496	0.0124643956660951	0	-144269501.67123	0	0.109	0	36	10748	0.136945556960436	0
PDGFRL	0.00153411825452374	0.01247762266117	0	-144269503.579677	0	0.188	0	36	10748	0.677338348787359	0
SYCE1L	0.00154230175024534	0.0125363667499693	0	-144269501.442105	0	0.12	0	36	10748	0.164943007321461	0
RP11-783K16.5	0.0015454891780928	NA	0.114159943113465	2.79451662864715	0.111	0.025	4.44	36	10748	0.0182500743034772	0.193318361651607
MZT2B	0.0015497267086944	0.0125827639153131	1.22420210198244	-0.727263490247764	0.806	0.675	1.19407407407407	36	10748	2.4868575705699	1.45406325581162
MAGI1	0.00154993880207789	0.0125827639153131	0	-144269501.672494	0	0.121	0	36	10748	0.180248096854145	0
ETHE1	0.00155154160217984	0.0125879426256456	0.0672337743150329	-2.09042929964809	0.083	0.242	0.34297520661157	36	10748	0.325015991610145	0.0989416646904055
ZDHHC4	0.00155445968673462	0.0126037794115226	0.341574944784892	1.41180740293359	0.389	0.137	2.83941605839416	36	10748	0.170935361781566	0.446871008622318
ATP6V0A2	0.00155946237305432	0.012636488272588	0.275443638402881	1.46084076316713	0.333	0.124	2.68548387096774	36	10748	0.176733726177116	0.382186729503536
NTN4	0.0015669202600843	0.0126890389280321	0.0171647907356749	-3.38032281691588	0.028	0.168	0.166666666666667	36	10748	0.239648159748345	0.0234829737919875
AGAP3	0.0015691938753057	0.0126995678022569	0.0192776014965181	-3.08825303980054	0.028	0.18	0.155555555555556	36	10748	0.255628239481642	0.0274588053969057
OLFML2B	0.00157022339152418	0.0127000213055328	0.127391063179714	-2.21602565621045	0.111	0.324	0.342592592592593	36	10748	1.12142687259871	0.24727196598831
TNFRSF10D	0.00157230653768829	0.012708990762504	0	-144269501.515155	0	0.11	0	36	10748	0.13901800959997	0
VMP1	0.00157446284090068	0.0127185400757834	0.657791162002301	-1.13144401061226	0.611	0.552	1.10688405797101	36	10748	2.02917379548518	0.83012932517496
ITPR2	0.00157672853265799	0.0127289606664951	0.801608745753012	1.01989708682332	0.611	0.299	2.04347826086957	36	10748	0.559814400131833	1.10914941074718
LRRC36	0.00158791040540053	NA	0.0496415810469517	4.92900126596816	0.083	0.002	41.5	36	10748	0.00336739556694908	0.0662031143145541
CTSH	0.00158962130771208	0.0128251079656227	0.061237581178279	-2.58589941592583	0.056	0.292	0.191780821917808	36	10748	0.733911648249537	0.106658168091889
PSMB1	0.00159080428189007	0.0128267198155364	1.17582535575662	-0.708681363619553	0.75	0.679	1.10456553755523	36	10748	2.26727654603747	1.48204942170551
STX8	0.00159727876931847	0.0128709690083562	0.0582805044707631	-2.05265099642013	0.083	0.243	0.34156378600823	36	10748	0.330375745754372	0.0831268641106813
FADS3	0.00159858147998344	0.0128735148073234	0.00837564958503556	-3.30626682156722	0.028	0.162	0.172839506172839	36	10748	0.241223183042341	0.00972833793136953
NUDT8	0.00160069554451651	0.012877649860553	0	-144269501.383742	0	0.113	0	36	10748	0.118652081030317	0
BPTF	0.00160106914562448	0.012877649860553	1.28829983602014	0.711458127472994	0.722	0.507	1.42406311637081	36	10748	1.19837222019156	1.91662848219484
SYPL1	0.00160256508537281	0.0128817400516166	0.322915564529349	-0.972392028845389	0.361	0.485	0.744329896907217	36	10748	1.04595937596959	0.444368894072074
SYNE2	0.00160519799871925	0.0128949588000562	0.0784993884981371	-2.12195080875945	0.083	0.325	0.255384615384615	36	10748	0.994819144465925	0.123626785942416
RAB31	0.00161534371539981	0.0129684763760652	0.291735557023278	-1.55052157726105	0.306	0.397	0.770780856423174	36	10748	1.13187402017645	0.424308569945344
DDX6	0.00163190072598986	0.0130933437092643	0.91997628181312	0.860645040129047	0.694	0.387	1.79328165374677	36	10748	0.752383668530975	1.17765872609378
ATP5J	0.00163489096664866	0.0131023360187279	0.960770550048843	-0.702025620403694	0.667	0.643	1.03732503888025	36	10748	1.96562474456074	1.28243438377777
ZNF124	0.00163503012712625	0.0131023360187279	0.184734078281119	1.9601408532559	0.194	0.06	3.23333333333333	36	10748	0.0738750994098477	0.292522186444798
ASAP2	0.00163801931214456	0.0131182320111958	0.0652051770638926	-2.15039475888058	0.083	0.232	0.357758620689655	36	10748	0.328307148807041	0.105063200482983
SMAP2	0.00163908683592158	0.0131187281358485	1.45028394180373	1.27247700538947	0.722	0.337	2.14243323442136	36	10748	1.13024442126933	1.98078693651345
OAS3	0.00164301959326269	0.0131421420071766	0	-144269501.363672	0	0.115	0	36	10748	0.139070922364534	0
SUSD6	0.00165654449267248	0.0132422055462042	0.555392308915659	1.13027014951574	0.472	0.238	1.98319327731092	36	10748	0.384957345443885	0.79342847053904
FBLN1	0.00166520476149173	0.0133032831098721	0.0368296601849318	-5.76473917893576	0.056	0.272	0.205882352941176	36	10748	2.9348568999199	0.0518837860466957
MRPL27	0.00166952327036801	0.0133296209211879	0.162833009588408	-1.45577885563501	0.222	0.328	0.676829268292683	36	10748	0.534945526409526	0.221643642812166
RP3-508I15.21	0.00167240465062024	0.0133444593712487	0.0974726528279641	2.90241083914368	0.111	0.019	5.84210526315789	36	10748	0.0262113325628455	0.15680577359563
IFT88	0.00168228219178043	0.0134150693606159	0	-144269501.215144	0	0.115	0	36	10748	0.137503099874755	0
EVI2B	0.00169522671408013	0.0135100352546667	0.898571039955964	1.78666781623292	0.667	0.164	4.06707317073171	36	10748	0.497240581847626	1.15718268271872
PHLDB2	0.0016965398645073	0.0135122460759233	0.0545499124931252	-2.05783853322672	0.083	0.246	0.33739837398374	36	10748	0.41877645461404	0.0754277423595371
SNX6	0.00169835361253519	0.0135184388219244	0.492482410375801	-0.866738542615095	0.444	0.558	0.795698924731183	36	10748	1.43320110047357	0.686568850947927
IRGQ	0.00170387505938863	0.0135541183077952	0	-144269501.225067	0	0.115	0	36	10748	0.143596377170089	0
ADAMTS2	0.00170584558382189	0.0135615243671788	0.025365085071211	-3.30422046380312	0.056	0.181	0.30939226519337	36	10748	0.411624343955418	0.0316596139979222
CD248	0.00171178961009145	0.0136004916280469	0.0356820841201277	-3.86412438886966	0.056	0.212	0.264150943396226	36	10748	0.692537486307999	0.0502917339419623
SOCS3	0.00171557575069144	0.0136222770806576	0.969704834231741	-1.39372306128239	0.694	0.566	1.22614840989399	36	10748	3.23395430071916	1.25073619512199
SETBP1	0.00171896815891971	0.0136356012854635	0.551710726541105	1.39034705349691	0.472	0.167	2.82634730538922	36	10748	0.290423359700234	0.782598970458251
SOBP	0.00171934417557776	0.0136356012854635	0	-144269501.468641	0	0.116	0	36	10748	0.145997082970906	0
ABCE1	0.00172426702493717	0.0136663351198847	0.771519996443723	0.979331462385892	0.583	0.285	2.04561403508772	36	10748	0.460674311246437	1.04678869409017
DUSP22	0.0017297244973246	0.0137012664190022	0.371718727509373	1.22244540154262	0.361	0.19	1.9	36	10748	0.262742315732685	0.537880713456927
SLIT3	0.0017336561776781	0.013724076756061	0.0121717902319352	-4.66466923540083	0.028	0.213	0.131455399061033	36	10748	0.70129734560973	0.0151610068469119
TNFRSF10B	0.00173592887977857	0.0137337344848946	0.0318281455288782	-2.55666899709197	0.028	0.198	0.141414141414141	36	10748	0.276258635485167	0.0580371463320932
ARPC3	0.00173799093865987	0.0137417150216707	5.37870766967019	0.591142255719032	0.972	0.756	1.28571428571429	36	10748	3.99759759621963	6.16762283612695
AP2M1	0.00174470960829858	0.0137864818593963	0.817526644841228	-0.834401279152167	0.667	0.586	1.1382252559727	36	10748	1.64397811572244	1.05334805954599
SCOC	0.00174985062262427	0.0138187356069953	0.130434234795144	-1.4591557244151	0.167	0.321	0.520249221183801	36	10748	0.500108229466584	0.204493957369471
NACA	0.00175347895965301	0.0138390118013509	13.5091600291617	0.429645268248948	1	0.913	1.09529025191676	36	10748	11.6384398102304	15.341293380539
NDRG1	0.00175662492824652	0.0138554587750327	0.982639028739634	0.961243542123631	0.694	0.336	2.06547619047619	36	10748	0.653798763877048	1.26749098683655
RRAS2	0.00175817408977576	0.0138592985952958	0	-144269501.35913	0	0.109	0	36	10748	0.126910253847359	0
ZNRF1	0.00176005728816006	0.0138657653268938	0.0230809756152306	-2.44189860585772	0.056	0.197	0.284263959390863	36	10748	0.252315341267771	0.0287298076816015
RP11-192H23.4	0.00176195803267366	0.0138723623984674	0.105335314099088	2.58916630722472	0.167	0.024	6.95833333333333	36	10748	0.0289839990379946	0.141455107575138
HENMT1	0.00177063897442868	0.0139323016045818	0.182130664368464	1.96693889649421	0.25	0.056	4.46428571428571	36	10748	0.0705997315196528	0.241922230495586
ANXA4	0.00177708778617397	0.013970149228475	0.205986253191589	-1.30448037339141	0.25	0.386	0.647668393782383	36	10748	0.738779510540846	0.283604374596362
NUCB2	0.00177759065761677	0.013970149228475	1.25246317232448	0.859290960030344	0.75	0.386	1.94300518134715	36	10748	0.832012458337869	1.73331547589377
USP46	0.00178034945516106	0.0139834069789471	0.282512646833244	1.50457621906128	0.333	0.114	2.92105263157895	36	10748	0.132190891522784	0.390995310387947
SLC29A1	0.00178488641973012	0.014010606637665	0.0525616949744729	-2.2358252050853	0.083	0.229	0.362445414847162	36	10748	0.361032594072495	0.0743998569142083
PLPPR2	0.00178756111154869	0.0140231643182587	0	-144269501.246782	0	0.113	0	36	10748	0.131865299413994	0
FBXO17	0.00179415951905642	0.0140664694024099	0	-144269501.469	0	0.118	0	36	10748	0.154585570705741	0
SERINC2	0.00180916042864013	0.0141755597309544	0.176420382265996	2.35971287260738	0.167	0.039	4.28205128205128	36	10748	0.0385091687083423	0.291146080514196
ATAD2	0.00181606554393219	0.0142179335526058	0	-144269501.760315	0	0.106	0	36	10748	0.148234599669195	0
YES1	0.00181674806317598	0.0142179335526058	0.0627449661832382	-1.9546550838471	0.111	0.24	0.4625	36	10748	0.348407839288632	0.0841916994661593
GTF3A	0.0018183135739883	0.0142216540085439	1.124851896688	0.77107936407496	0.722	0.427	1.69086651053864	36	10748	0.862177070422204	1.5086251805203
ZWINT	0.00182935910287232	0.0142994720527695	0	-144269501.721509	0	0.098	0	36	10748	0.114308349895016	0
NXT2	0.00183673759339938	0.0143485500859212	0.233618000895908	1.70407637722979	0.278	0.083	3.34939759036145	36	10748	0.0906703154761067	0.323263322397712
CLEC3B	0.00184048479802627	0.0143692188360566	0.0445190769479491	-3.47741120807546	0.056	0.229	0.244541484716157	36	10748	0.609497639220266	0.0806426750062386
SARAF	0.00184339202889937	0.0143751534598142	2.71714424592935	0.771699127194866	0.917	0.63	1.45555555555556	36	10748	2.29987517260882	3.229400451522
TRAPPC8	0.00184344869985199	0.0143751534598142	0.316963694851202	1.27657751575152	0.361	0.161	2.24223602484472	36	10748	0.208854235205855	0.421034574400019
DENND5B	0.00184678370293258	0.0143925568628784	0.243289556426643	1.65411542461572	0.278	0.091	3.05494505494506	36	10748	0.120303981462754	0.349904942709766
LRRFIP2	0.0018499768862671	0.0144066840223024	0.164016003321615	-1.40867276691483	0.194	0.329	0.589665653495441	36	10748	0.541308287496849	0.241764368650904
METTL8	0.00185080502999991	0.0144066840223024	0	-144269501.216403	0	0.112	0	36	10748	0.132105196103863	0
VPS36	0.00185686780119942	0.0144452578022944	0.618631406449388	0.987205741086877	0.528	0.292	1.80821917808219	36	10748	0.484384583056257	0.869974847071199
MED12L	0.00185749464156231	NA	0.0548830693268414	4.53555965273143	0.083	0.003	27.6666666666667	36	10748	0.0043582252770685	0.0766965681848245
SYT11	0.00185815214685505	0.0144466346292438	0	-144269501.266521	0	0.114	0	36	10748	0.148099338070628	0
ATF7IP2	0.00188743403762623	0.0146655535764573	0.308578026681997	1.98020167811021	0.361	0.096	3.76041666666667	36	10748	0.226072003907049	0.409198302379512
RPS27L	0.00189460169251396	0.0147099986022874	0.721438841234267	-0.885441538138353	0.556	0.611	0.909983633387889	36	10748	1.88952013206778	1.26410006415447
TIPARP	0.00189540914076691	0.0147099986022874	0.119430106904664	-2.18934764298081	0.139	0.322	0.43167701863354	36	10748	0.825248337211204	0.18103732818311
EMB	0.00189886158129952	0.0147280310283196	0.889086897716523	1.95320637129109	0.611	0.151	4.04635761589404	36	10748	0.538138891175887	1.23245019165766
FBXO42	0.00190379845187458	0.0147575487838121	0	-144269501.192272	0	0.117	0	36	10748	0.155349662419803	0
ARAP3	0.00190728301228338	0.0147600865272698	0	-144269501.369426	0	0.112	0	36	10748	0.148138877917995	0
CNTNAP3B	0.00190732621966164	0.0147600865272698	0	-144269502.068171	0	0.134	0	36	10748	0.251713798496516	0
TRIM14	0.00190751999731541	0.0147600865272698	0.245095595012382	2.04821922257549	0.278	0.069	4.02898550724638	36	10748	0.129911970502948	0.3693790002093
SOD3	0.00191723645286121	0.0148247058102262	0.0442884277677373	-4.3157838186857	0.056	0.252	0.222222222222222	36	10748	1.15097327440314	0.0657924783381413
LAIR1	0.00191814375346174	0.0148247058102262	0.670592924062515	1.76678033860887	0.472	0.139	3.39568345323741	36	10748	0.376684165286369	1.16221796559019
ERCC4	0.00192834749880902	0.0148947433211737	0	-144269501.193523	0	0.111	0	36	10748	0.136034582704552	0
RNF130	0.00193162484470941	0.014911229422532	1.26879291503947	0.960599053108771	0.722	0.392	1.84183673469388	36	10748	0.893807318073137	1.62570383503973
PHLDB1	0.00193556154629361	0.0149327829290044	0.0557941947547702	-1.7825037513863	0.056	0.279	0.200716845878136	36	10748	0.524764121919452	0.0963164422978648
TMEM243	0.00194183217300661	0.014972306459246	0.673071399970054	1.0395869254881	0.583	0.267	2.18352059925094	36	10748	0.449050726241072	0.895280598092939
FAM20C	0.00195092013399547	0.0150334932475516	0.0176173815306704	-3.47907627999776	0.028	0.184	0.152173913043478	36	10748	0.317472996781827	0.0243105108798978
CCDC34	0.00196786661641644	0.015155128617337	0.00837564958503556	-3.42391150406035	0.028	0.146	0.191780821917808	36	10748	0.202641413162023	0.00972833793136953
DEXI	0.00196965533812304	0.0151599548915358	0.00837564958503556	-3.03234123410413	0.028	0.163	0.171779141104294	36	10748	0.201409621814594	0.00972833793136953
RGL1	0.00197891697435149	0.015222258754357	0.0219536241990432	-3.55350559159238	0.028	0.197	0.142131979695431	36	10748	0.358709373532369	0.0329266364668254
CDH5	0.00198303855381722	0.0152449740560397	0.0377928881963068	-2.44886002008406	0.028	0.253	0.110671936758893	36	10748	0.875427898447696	0.0778267034509563
ADGRL4	0.00198854413321422	0.0152782960906435	0.0377928881963068	-2.62141431126517	0.028	0.271	0.103321033210332	36	10748	1.10456399524244	0.0778267034509563
MEG3	0.00199142687814299	0.0152914391125683	0.0269324760736172	-4.13244994184841	0.056	0.217	0.258064516129032	36	10748	0.867873301858203	0.0341624765971438
ST3GAL4	0.0020034304330656	0.0153728630070558	0.352088055561365	1.32053211276302	0.389	0.147	2.64625850340136	36	10748	0.187698723165284	0.487758919166002
SH3GLB1	0.00200438754982384	0.0153728630070558	0.520222915320229	-0.839271854678337	0.528	0.526	1.00380228136882	36	10748	1.22265333331256	0.661952442499044
SND1	0.00201158862285329	0.0154190277166534	0.783589994397035	0.95111830440524	0.611	0.295	2.07118644067797	36	10748	0.432394117960869	1.10359930148074
SLC31A2	0.0020155517576167	0.0154403336640443	0	-144269502.218513	0	0.161	0	36	10748	0.325035349541371	0
LINC00893	0.00202489390476625	0.0155027968788618	0.106511840014238	2.80607852946677	0.139	0.021	6.61904761904762	36	10748	0.0304912988754203	0.160659334000372
GLIPR1	0.00203204991214373	0.0155479411361269	1.45961692981243	1.00580396441944	0.806	0.36	2.23888888888889	36	10748	0.982189494225754	1.89600921602309
CPD	0.00203317396736413	0.0155479411361269	0.101900761543025	-1.59927315653988	0.139	0.314	0.442675159235669	36	10748	0.571563576458809	0.14144485015117
LRP6	0.00204015680701346	0.0155922001782645	0.0192776014965181	-3.11406251782896	0.028	0.171	0.16374269005848	36	10748	0.222139068057412	0.0274588053969057
TEAD1	0.00204277248175268	0.0156030502324037	0.03437288813452	-1.93352210121456	0.028	0.243	0.11522633744856	36	10748	0.358143201639263	0.0659944286040411
FBXL7	0.0020475592416382	0.0156261098523402	0	-144269501.222326	0	0.11	0	36	10748	0.123269979346809	0
FRY	0.00204818701881816	0.0156261098523402	0.00837564958503556	-3.2859375706879	0.028	0.172	0.162790697674419	36	10748	0.271354992207614	0.00972833793136953
MRC2	0.00205410078022091	0.0156620682517603	0.0719971052670132	-2.43223344589521	0.083	0.263	0.315589353612167	36	10748	0.800478483388945	0.116126517444766
MIR4432HG	0.00205489666982064	NA	0.0384452534706312	8.09795306485877	0.056	0	Inf	36	10748	0.000371371396888041	0.0540712521987667
CPQ	0.0020557162116854	0.0156652299635793	0.0738679055663014	-2.0318287334737	0.111	0.266	0.417293233082707	36	10748	0.452741057435175	0.101843432988696
ATXN1	0.00206303232999209	0.0157118037227535	0.102136053675738	-1.78625356878591	0.139	0.305	0.455737704918033	36	10748	0.540275387764393	0.141876936326535
FZD6	0.00206595512606976	0.0157248836491867	0.0332746779697848	-2.91863415852992	0.056	0.201	0.278606965174129	36	10748	0.396125486594118	0.0487943740535288
CANT1	0.0020738113344546	0.0157704894198936	0.0145564687414732	-3.00234018287663	0.028	0.167	0.167664670658683	36	10748	0.198413893825623	0.0189571495798703
ORMDL1	0.00207436454426932	0.0157704894198936	0.9175730257762	0.802975207456137	0.667	0.405	1.64691358024691	36	10748	0.781673436018369	1.22733359408215
ARPC1A	0.00209259088226758	0.0158916755801956	0.206119347594077	-1.28884506536854	0.25	0.361	0.692520775623269	36	10748	0.614172633487356	0.296957512836251
ARHGAP5	0.00209274096633267	0.0158916755801956	0.601975595392101	1.05774781116395	0.472	0.264	1.78787878787879	36	10748	0.442269555418096	0.94108551548983
KIAA0101	0.00210020442340369	0.0159374007868523	0.00837564958503556	-4.26605112876425	0.028	0.138	0.202898550724638	36	10748	0.33301781499713	0.00972833793136953
MRPL43	0.00210120568399402	0.0159374007868523	0.171087332048302	-1.32743505150599	0.194	0.348	0.557471264367816	36	10748	0.555827776927552	0.253072259384185
PLAT	0.00212434530050652	0.0161035495586334	0.0576853933456551	-3.44108299186748	0.083	0.225	0.368888888888889	36	10748	0.773351831110647	0.0809902195550662
TACO1	0.00212613740448461	0.0161077750167864	0	-144269501.215106	0	0.108	0	36	10748	0.10556705606672	0
CHD1L	0.00212793256956221	0.0161120187478285	0.280416602817097	1.50376534095001	0.278	0.111	2.5045045045045	36	10748	0.124145516744141	0.42770731733024
VANGL1	0.00213402221977758	0.0161487551503586	0	-144269501.203885	0	0.109	0	36	10748	0.105212317810055	0
POLR2L	0.00214289110404134	0.016206468025115	1.00543266967899	-0.787223968225375	0.694	0.62	1.11935483870968	36	10748	2.0455668782937	1.2743141641828
LCP1	0.00214557507667679	0.0162173652667007	2.37259690070858	1.49073856831719	0.917	0.28	3.275	36	10748	1.36973483805152	2.96281306947783
LINC00494	0.00215189910560916	NA	0.0370375949874862	8.07903370049024	0.056	0	Inf	36	10748	0.00043606542438341	0.0532602220606812
YBX1	0.00216019834176381	0.0163184409766362	3.6297826950075	-0.560336290132157	0.972	0.822	1.18248175182482	36	10748	5.84339195173948	4.18570876150888
NFAT5	0.00216321544435316	0.0163317758605506	0.184844910031221	-1.39863639678244	0.222	0.368	0.603260869565217	36	10748	0.736665383519275	0.273944930751979
UBXN4	0.00216661012805903	0.0163479443207971	2.03843727816591	0.583204564033849	0.944	0.598	1.57859531772575	36	10748	1.59120865186569	2.34557049170509
STARD9	0.00216927115394313	0.0163585615458625	0.00837564958503556	-3.34405294717094	0.028	0.175	0.16	36	10748	0.293588745957229	0.00972833793136953
UHRF2	0.00217345936820449	0.0163751306749129	0.0295455071998199	-2.48928282152586	0.056	0.206	0.271844660194175	36	10748	0.33813622705621	0.0386439806388994
SYNM	0.00217397871600101	0.0163751306749129	0	-144269501.662403	0	0.117	0	36	10748	0.173767616319069	0
LGALS3BP	0.00217682841208615	0.0163871341396861	0.0503963236163034	-2.58214293533652	0.083	0.258	0.321705426356589	36	10748	0.662613545805988	0.0684827300874967
SAR1A	0.00218034825097362	0.0164041656760103	0.241832680368165	-1.14591134794791	0.306	0.407	0.751842751842752	36	10748	0.763751263579155	0.333366824337147
DUT	0.00219074795644192	0.0164612857254315	0.439718132313436	-1.13974255382455	0.444	0.468	0.948717948717949	36	10748	1.21425902802857	0.590605458292861
RIF1	0.00219103513371934	0.0164612857254315	0.150450611884785	-1.48652692531207	0.167	0.324	0.515432098765432	36	10748	0.561321584185667	0.238160760015562
GPX3	0.00219172568642301	0.0164612857254315	0.0228681049576831	-3.28403678986089	0.028	0.164	0.170731707317073	36	10748	0.251009461783839	0.0349131098649805
S1PR1	0.00219993657129553	0.0165134479339019	0.0448735761193608	-2.18116520852579	0.056	0.243	0.230452674897119	36	10748	0.537385084567488	0.0671879532945725
HCFC1-AS1	0.00220772251871484	NA	0.0350845709336298	7.90673593614449	0.056	0	Inf	36	10748	0.000500718420997918	0.0477934846718853
PPT1	0.00221737937625053	0.0166340917365632	0.148597349370765	-1.46418155668959	0.167	0.353	0.473087818696884	36	10748	0.652407992369409	0.234382011547121
FAM3C	0.00221855891626705	0.0166340917365632	0.183393042561866	-1.33438333483608	0.25	0.349	0.716332378223496	36	10748	0.595172527707831	0.250298380737995
SLC2A11	0.00222512652370379	0.0166737510788281	0.151450364657574	2.14860699618336	0.222	0.042	5.28571428571429	36	10748	0.054475509352742	0.215468283365763
HOXD8	0.00222939930824438	0.0166961787458991	0.00837564958503556	-3.06784135077975	0.028	0.16	0.175	36	10748	0.188448818572792	0.00972833793136953
SORBS2	0.0022459314815147	0.0168103397061623	0	-144269502.387707	0	0.137	0	36	10748	0.304713892851296	0
DDX3X	0.00224805724750136	0.0168166025521231	1.49136085129073	0.704408099615979	0.778	0.549	1.41712204007286	36	10748	1.49344320468845	2.03051153053925
RC3H2	0.00225694016839451	0.0168556520409372	0.522959284873016	1.01390787810408	0.528	0.25	2.112	36	10748	0.361692162581994	0.675718870944301
NUDT16	0.00225694824999134	0.0168556520409372	0.0207094625796731	-2.35804524129533	0.028	0.204	0.137254901960784	36	10748	0.269951075674231	0.0303220136938238
FZD4	0.00225837692526638	0.0168556520409372	0.0201492525601819	-2.29419424038145	0.028	0.217	0.129032258064516	36	10748	0.351055223902768	0.0291850137941086
CA8	0.00225844548271947	0.0168556520409372	0.0936210428652318	2.67529627037686	0.083	0.023	3.60869565217391	36	10748	0.0288804960150452	0.184359967965161
CTD-2341M24.1	0.00225987927702828	NA	0.0736116236069275	3.72243030137365	0.111	0.008	13.875	36	10748	0.0137105401208476	0.101047412508939
TDRD3	0.00226154348979757	0.0168691231377353	0.317088512360077	1.37183682443383	0.333	0.14	2.37857142857143	36	10748	0.196326828376885	0.503395074371494
PRAF2	0.00226454870231256	0.0168818870687827	0.0130346399362233	-3.13404559604808	0.028	0.156	0.179487179487179	36	10748	0.178272045997484	0.0164986071510103
FNIP1	0.00226707160136613	0.0168910428963007	0.0605413172169726	-1.87586466031576	0.083	0.278	0.298561151079137	36	10748	0.466757270384784	0.093609742461494
RAB23	0.00227079734104946	0.0169091450407142	0	-144269501.452342	0	0.104	0	36	10748	0.124266656877564	0
AC013461.1	0.00227550175680678	0.0169327889470251	0.0988569276658697	-1.69062510225189	0.111	0.305	0.363934426229508	36	10748	0.580538974218943	0.155930049196214
VAPA	0.00227656843577204	0.0169327889470251	1.01781162491233	-0.669349076105919	0.694	0.646	1.07430340557276	36	10748	1.98895950686754	1.29130212270063
TPGS1	0.00229070453521402	0.0170241846197145	0.215741648344892	-1.32142450380871	0.25	0.356	0.702247191011236	36	10748	0.588470068293849	0.305463812066392
PIP5K1A	0.00229146621126925	0.0170241846197145	0.255442793136093	1.32421426319561	0.278	0.143	1.94405594405594	36	10748	0.172503315075183	0.392746995386359
ABCA1	0.00230478846974619	0.0171134151259583	0.0424853511138836	-3.00764887456261	0.056	0.266	0.210526315789474	36	10748	0.756915707566735	0.0666574267670194
FGL2	0.002308127285612	0.017128457661032	0.132417707462857	-2.6715551242582	0.139	0.344	0.404069767441861	36	10748	1.70107118673747	0.223942397026676
ERG	0.00231169453716643	0.0171451773347773	0.0201492525601819	-2.44837545414591	0.028	0.197	0.142131979695431	36	10748	0.357650842211121	0.0291850137941086
PLBD1	0.00231869753499633	0.0171873454781603	0	-144269501.545828	0	0.128	0	36	10748	0.187259570522028	0
MFAP5	0.00233119685084908	0.0172701840523436	0	-144269505.571468	0	0.223	0	36	10748	2.41331832575099	0
NLN	0.00233479171668122	0.017286999282533	0	-144269501.19741	0	0.107	0	36	10748	0.107417141117621	0
IER5L	0.00233725486237632	0.0172954208363933	0.0299336846228937	-2.86527153090101	0.056	0.211	0.265402843601896	36	10748	0.418174282692877	0.0391122132073629
PLD2	0.00234748433097466	0.0173527014317889	0	-144269501.104653	0	0.109	0	36	10748	0.129623137887145	0
NAP1L4	0.00234787482648733	0.0173527014317889	0.17741827391092	-1.27940211984322	0.25	0.355	0.704225352112676	36	10748	0.657875726463158	0.234432949713071
MOAP1	0.00234898595190398	0.0173527014317889	0.25652764704467	1.64432479958905	0.306	0.094	3.25531914893617	36	10748	0.136619888108598	0.344354394953599
PYCR1	0.00235280292238236	0.0173710622101869	0	-144269501.68873	0	0.096	0	36	10748	0.107531378847673	0
LGR4	0.00235641435153246	0.0173878855373827	0	-144269501.946491	0	0.12	0	36	10748	0.191350538825219	0
SARS	0.00236602904310539	0.017448962632195	0.112762582797018	-1.40287650663323	0.167	0.321	0.520249221183801	36	10748	0.50725573281787	0.152170114265323
USF3	0.00237242924630268	0.0174862779363078	0.330446606543543	1.29341030883697	0.333	0.165	2.01818181818182	36	10748	0.250578956692358	0.476815916228382
EEF1B2	0.00237702085913146	0.017509859832898	7.6883405848384	0.531157332871461	0.972	0.839	1.15852205005959	36	10748	6.93961796290053	9.67184456922196
ALDH1A3	0.00237831301731528	0.017509859832898	0.00837564958503556	-3.39382595004658	0.028	0.152	0.184210526315789	36	10748	0.218193670341944	0.00972833793136953
WIPI1	0.00238046668991072	0.0175158310414976	0.0176173815306704	-3.12928839222261	0.028	0.158	0.177215189873418	36	10748	0.194179478327015	0.0243105108798978
TAOK3	0.0023930660488097	0.0175919629558773	0.796644048264679	0.922344975988275	0.611	0.342	1.78654970760234	36	10748	0.64793305952688	1.13899910026941
SGSM3	0.00239351021360435	0.0175919629558773	0.344010511534981	1.29401073667357	0.389	0.153	2.54248366013072	36	10748	0.235709159850552	0.470619156932805
KIAA1462	0.00240506460691867	0.0176608559418445	0.0506546026316317	-2.15054166893299	0.083	0.217	0.382488479262673	36	10748	0.36653115763949	0.0688819194805747
ALDOA	0.00240655666792561	0.0176608559418445	1.4850996608357	-0.743799001541398	0.778	0.707	1.1004243281471	36	10748	3.13420313574592	1.9314908196898
VAMP3	0.00240694480029124	0.0176608559418445	0.174053287538863	-1.15196913987565	0.222	0.385	0.576623376623377	36	10748	0.65449330137496	0.254387742405733
LAYN	0.0024111416523974	0.0176817054509143	0	-144269501.276175	0	0.106	0	36	10748	0.118651168789716	0
BICC1	0.00242970776224101	0.0178078468911215	0.0130346399362233	-4.05512514811111	0.028	0.175	0.16	36	10748	0.407168640750477	0.0164986071510103
RNF144B	0.00245094312574788	0.017953399224316	0.549459901272909	1.48718063447712	0.417	0.172	2.42441860465116	36	10748	0.380474654664004	0.919250845239874
GXYLT2	0.00246002192070211	0.0180097901108192	0	-144269502.229043	0	0.126	0	36	10748	0.229695416101441	0
ACTB	0.00246645790871885	0.0180467806377712	17.9560376980888	-0.620146900111173	1	0.969	1.03199174406605	36	10748	32.885471997565	21.702710698869
SFXN3	0.00247552857628251	0.0181029965281287	0.073209674462215	-1.8232286252284	0.111	0.263	0.422053231939163	36	10748	0.387036917759901	0.103680448158263
EP300	0.00251122423592686	0.0183537430710935	0.719217372635521	0.906367758088982	0.556	0.327	1.70030581039755	36	10748	0.55364857700458	0.958903926552099
DYNLL1	0.00251574844312388	0.0183765141035801	1.84602137377466	-0.645359851657598	0.833	0.733	1.13642564802183	36	10748	3.62112564690976	2.4498786558567
SYDE1	0.00252400545648465	0.0184177987009999	0	-144269501.226719	0	0.104	0	36	10748	0.106594502499167	0
YWHAE	0.00252422382932606	0.0184177987009999	1.21729590503047	-0.659083611683962	0.778	0.672	1.1577380952381	36	10748	2.39148853610114	1.57084499010226
CERCAM	0.00252893466215332	0.0184418566810801	0.0576323859018879	-2.40403240454882	0.056	0.223	0.251121076233184	36	10748	0.538632448478893	0.100071184545048
OSBPL5	0.00254971832198483	0.0185830308539744	0	-144269501.074387	0	0.106	0	36	10748	0.116824059489823	0
UBB	0.00255278407384724	0.0185949866149699	2.78324779808318	-0.507857660893752	0.972	0.816	1.19117647058824	36	10748	4.76662572170089	3.43156726563375
UBE2H	0.00255667542552452	0.0186129395097059	0.227551931247988	-1.25315989282403	0.278	0.372	0.747311827956989	36	10748	0.636083671374774	0.316535744176311
NPC1	0.00257255392961649	0.0187081293686249	0.29146782658736	1.31881834597702	0.333	0.14	2.37857142857143	36	10748	0.183609340916475	0.397382313959776
RAP1GAP2	0.0025747359308831	0.0187081293686249	0.117937226498644	2.74606844563255	0.167	0.023	7.26086956521739	36	10748	0.0429969118561622	0.164921701265366
PIGT	0.00257577570550734	0.0187081293686249	0.292050675436337	-1.13208728745105	0.361	0.404	0.893564356435643	36	10748	0.791723068404807	0.394819049581578
CSF1	0.00257675616231458	0.0187081293686249	0.00837564958503556	-3.28745532380495	0.028	0.174	0.160919540229885	36	10748	0.30575565359268	0.00972833793136953
GBP3	0.00257692077843162	0.0187081293686249	0.00837564958503556	-2.99486060555186	0.028	0.164	0.170731707317073	36	10748	0.208114372923283	0.00972833793136953
KYNU	0.00258690542885964	0.0187701714265311	0.355755230442959	2.0833571239829	0.361	0.074	4.87837837837838	36	10748	0.15330966155667	0.538014306580141
GLIS3	0.00259632937919288	0.0188280784218734	0.00837564958503556	-3.13889531156946	0.028	0.156	0.179487179487179	36	10748	0.194654245613475	0.00972833793136953
PTRHD1	0.00259881810675367	0.0188356561226158	0.646395686613243	0.959577448796421	0.583	0.272	2.14338235294118	36	10748	0.394775934418373	0.830214826452292
ISLR	0.00260616254011841	0.0188783989441337	0.0599138459240847	-2.87661657828938	0.056	0.234	0.239316239316239	36	10748	0.81753570834823	0.1050604647262
PGM2L1	0.00261219943863934	0.0189116281223579	0.0502250519489671	-2.52808797323084	0.028	0.182	0.153846153846154	36	10748	0.248563511136814	0.13435206140412
HBEGF	0.00262662073048223	0.0190054875484588	0.0327352469935285	-3.44650091052738	0.056	0.249	0.224899598393574	36	10748	0.922396397866263	0.0437671867426369
GALNT10	0.00263751914441729	0.0190737664956031	0.0256863071796525	-3.00516440804649	0.028	0.167	0.167664670658683	36	10748	0.239351635123981	0.0414406257972676
PSMD4	0.00264234202139753	0.0190887348240617	0.251018945908406	-1.05895717426355	0.306	0.421	0.726840855106888	36	10748	0.762557663187396	0.343986061541558
ENTPD1	0.00264251533744101	0.0190887348240617	0.0478210701531014	-2.2945201495401	0.083	0.249	0.333333333333333	36	10748	0.527276646126752	0.0636362558756975
LPP	0.00265356398966001	0.0191579390199804	0.479377790257048	-0.996728381357072	0.444	0.524	0.847328244274809	36	10748	1.53235745345389	0.674654737018622
AKAP17A	0.00266088711732936	0.0191935663647563	0.374898523877043	1.18717481684699	0.472	0.187	2.52406417112299	36	10748	0.284167240239001	0.476936828253155
DBF4B	0.00266144117383444	0.0191935663647563	0.104181434203743	2.52311002762172	0.139	0.027	5.14814814814815	36	10748	0.0243316944711573	0.15977614507369
ULK2	0.00266383935150453	0.0192002476131094	0	-144269501.162339	0	0.109	0	36	10748	0.143340261067827	0
DPY19L4	0.00266607204301011	0.0192057293611871	0.0358432171361804	-2.94373491182772	0.028	0.169	0.165680473372781	36	10748	0.223673236592142	0.070914337074869
ARHGAP28	0.00266884562204831	0.0192150993296039	0	-144269501.323393	0	0.107	0	36	10748	0.122377644626122	0
DUSP14	0.0026734490663478	0.0192376263207796	0	-144269501.276925	0	0.1	0	36	10748	0.102631676558069	0
KIF3A	0.00267523959451731	0.0192398984289266	0	-144269501.11042	0	0.104	0	36	10748	0.120487143361612	0
IL11RA	0.00269233838902328	0.0193522019962522	0	-144269501.830006	0	0.132	0	36	10748	0.227530089485371	0
FARS2	0.0026972501573452	0.0193719127070145	0	-144269501.053312	0	0.104	0	36	10748	0.111058264199213	0
RBBP7	0.00269927866101302	0.0193719127070145	0.747881641614119	0.860531712582542	0.583	0.328	1.77743902439024	36	10748	0.527623031910776	0.987884431615287
P3H4	0.00269953528294898	0.0193719127070145	0.0219866103326158	-2.55656632696229	0.028	0.174	0.160919540229885	36	10748	0.225283327656332	0.0329972143020205
LPAR1	0.00273737934185891	0.0196326832841624	0	-144269501.739102	0	0.119	0	36	10748	0.179862532544369	0
C22orf34	0.00274324041358378	0.0196639090305572	0.111496344905376	2.93307465372793	0.139	0.018	7.72222222222222	36	10748	0.02670662028128	0.159705256834483
MRPS23	0.00275330617806356	0.0197252237226893	0.0790852002974265	-1.81300586707135	0.111	0.244	0.454918032786885	36	10748	0.339085954805448	0.110862627176859
SLC46A3	0.00279335650672543	0.0200011684888803	0.244718489886871	1.77646866779634	0.25	0.085	2.94117647058824	36	10748	0.137440669193387	0.376284510459258
TTC13	0.00280780287032023	0.0200851271325494	0.159961980877264	1.95624968623149	0.222	0.053	4.18867924528302	36	10748	0.0703616740415666	0.212197460336881
COL8A1	0.00280816126703741	0.0200851271325494	0	-144269502.3287	0	0.123	0	36	10748	0.247367147861433	0
PYGL	0.00281169740660044	0.0200993996528818	0	-144269501.135881	0	0.106	0	36	10748	0.122561429109252	0
TAPBPL	0.00282206194417565	0.020155003800536	0.25695616933454	1.67088908153691	0.278	0.086	3.23255813953488	36	10748	0.114423655600891	0.366812475644724
SLC44A1	0.00282256568630839	0.020155003800536	0.123683482209066	-1.49714560170588	0.222	0.337	0.658753709198813	36	10748	0.625364606617855	0.156423548260193
PPA1	0.00283399646032984	0.0202204373822445	0.248050464293093	-1.3070956952339	0.306	0.359	0.852367688022284	36	10748	0.737261352858091	0.333186722479486
RTCB	0.00283482906424385	0.0202204373822445	0.138662555862808	-1.41836825216868	0.194	0.311	0.62379421221865	36	10748	0.455712991870131	0.193166852126694
GIMAP8	0.00284358143276382	0.0202709979156418	0	-144269501.50481	0	0.116	0	36	10748	0.168685124426653	0
C19orf70	0.00284502507922277	0.0202709979156418	0.391427500048309	-0.925657098956962	0.389	0.487	0.798767967145791	36	10748	1.09833049755325	0.544725094485551
WNT10A	0.00284815969736674	NA	0.139135584129969	6.78797067810009	0.167	0.002	83.5	36	10748	0.00793634191446206	0.209037761471813
GYPC	0.00286152235721931	0.0203703355256729	0.273818403562403	-1.20228553688855	0.278	0.444	0.626126126126126	36	10748	1.13836318835028	0.490535083563971
EFNA1	0.00286208991403943	0.0203703355256729	0	-144269501.595476	0	0.114	0	36	10748	0.17159717274894	0
HMCN1	0.00287260530233236	0.0204340287754787	0.0130346399362233	-3.69664570144885	0.028	0.162	0.172839506172839	36	10748	0.313892395717288	0.0164986071510103
BCL7C	0.00288257729699256	0.0204937893278283	0.272112735933758	-1.12057996554455	0.306	0.401	0.763092269326683	36	10748	0.741139947173163	0.42581607386241
IFITM1	0.00288675652416835	0.0205123233193357	0.0454031352832176	-2.60233003291548	0.056	0.289	0.193771626297578	36	10748	0.838987369651773	0.0697935314206335
APOLD1	0.00290023902273388	0.0205912112758336	0.0617724117235459	-2.76135516532984	0.083	0.266	0.31203007518797	36	10748	1.00973993398823	0.0910565153574948
INPP5D	0.00290101535527995	0.0205912112758336	0.382956729526663	1.55628108229548	0.444	0.138	3.21739130434783	36	10748	0.276447326862722	0.499504655226854
BACH1	0.00291991127723667	0.0207140633620607	0.0617354854880927	-1.94961469270047	0.111	0.268	0.414179104477612	36	10748	0.478781039938466	0.0807377062869858
TCEA2	0.00292392356889133	0.020731253738998	0.0569201912205228	-1.96826792914629	0.056	0.233	0.240343347639485	36	10748	0.310470664948779	0.100884663682759
ZNF589	0.00292581792125236	0.0207334169476688	0.109710374333415	2.12264258660333	0.167	0.039	4.28205128205128	36	10748	0.0505714644896634	0.153286020579957
CXCL14	0.00292980009478981	0.0207503648407317	0.111825857887041	-5.9742463530691	0.111	0.275	0.403636363636364	36	10748	9.88897860052108	0.183113809622287
CARD16	0.00294322069885213	0.0208252536452059	0.0205965980344975	-3.29343366221772	0.028	0.177	0.15819209039548	36	10748	0.30028114499126	0.0300911836545977
CDC42EP3	0.00294356643582398	0.0208252536452059	0.0246271261252005	-2.16855367194346	0.028	0.225	0.124444444444444	36	10748	0.432280845173573	0.0389133517254781
GADD45B	0.00295083577487841	0.0208653677610102	0.818152939591261	-1.53597324509205	0.556	0.532	1.04511278195489	36	10748	3.61619008591931	1.17787994584902
GBP1	0.00295934451216858	0.02091419745707	0.0269324760736172	-2.56236655533804	0.056	0.194	0.288659793814433	36	10748	0.29937268427765	0.0341624765971438
NMT2	0.00296526815141784	0.0209447148367067	0	-144269501.118439	0	0.103	0	36	10748	0.130396668031699	0
RPS6KL1	0.00299603069322901	0.0211505500129143	0.125106393777055	2.73657675392425	0.139	0.022	6.31818181818182	36	10748	0.0219418198051592	0.20097079342834
GRK5	0.00300129593591519	0.0211762611032718	0.00837564958503556	-3.01167371430806	0.028	0.156	0.179487179487179	36	10748	0.200607735361456	0.00972833793136953
IL17RC	0.0030048054361436	0.0211869497802894	0	-144269501.04308	0	0.103	0	36	10748	0.110445624716871	0
MLEC	0.00300631875582854	0.0211869497802894	0.992357081432641	0.818199507430557	0.639	0.372	1.71774193548387	36	10748	0.684204630238725	1.40836244038759
C1RL	0.00300768289077847	0.0211869497802894	0	-144269501.23827	0	0.113	0	36	10748	0.153906766551135	0
FAM188A	0.00301097185105987	0.0211986717587302	0	-144269501.04196	0	0.104	0	36	10748	0.131851850788445	0
COL15A1	0.00301914117185298	0.0212447226148835	0.0704913583151996	-2.11133312551956	0.056	0.303	0.184818481848185	36	10748	1.28576149378296	0.156790406801628
SAT2	0.00302768319355525	0.021293344982815	0.296407393553302	-1.04124615561788	0.361	0.443	0.81489841986456	36	10748	0.849298435091686	0.38823386053787
FLJ20021	0.00303034258904721	0.0213005654184859	0	-144269501.175199	0	0.104	0	36	10748	0.116921649913322	0
MGAT4A	0.00303261342168686	0.0213050483033531	0.860613531778351	1.09325549446681	0.639	0.278	2.29856115107914	36	10748	0.623713677194958	1.17789127845125
ARMT1	0.00303687223183548	0.0213234850035122	0.00837564958503556	-2.88794624120194	0.028	0.16	0.175	36	10748	0.199353581358934	0.00972833793136953
MOSPD3	0.00304062813556885	0.0213383725963589	0	-144269501.024687	0	0.104	0	36	10748	0.107978886461039	0
P2RX4	0.00304448079665925	0.0213539228350627	0.0176173815306704	-3.05860394349265	0.028	0.169	0.165680473372781	36	10748	0.245339107649587	0.0243105108798978
ATP5I	0.00307163739966113	0.0215328218785487	0.956348748407067	-0.691989989364919	0.694	0.646	1.07430340557276	36	10748	2.02141909223921	1.24114282735572
LRP3	0.00308430686765661	0.0216100254540538	0	-144269501.308981	0	0.109	0	36	10748	0.148201964146458	0
ESAM	0.0030869037112367	0.0216166107443875	0.0564901051819318	-2.01829458766661	0.056	0.247	0.226720647773279	36	10748	0.608624005539862	0.0953521843733219
CCND2	0.00309317755013811	0.0216489239909344	0.448532996860379	1.38441169227679	0.278	0.189	1.47089947089947	36	10748	0.41166690906432	0.878899182423239
ITGBL1	0.00310836952569239	0.0217435865051919	0	-144269502.341088	0	0.128	0	36	10748	0.269216260875191	0
GPRC5B	0.00311381969288817	0.0217678821966939	0	-144269501.379294	0	0.109	0	36	10748	0.149008268507195	0
RASSF9	0.00311641710018656	0.0217678821966939	0	-144269501.766108	0	0.119	0	36	10748	0.189960956180704	0
ZNHIT1	0.00311931821341458	0.0217678821966939	0.560130231007268	-0.792457739207128	0.5	0.54	0.925925925925926	36	10748	1.28658479774893	0.764291926718653
NPC2	0.00311934614762265	0.0217678821966939	5.75312246938564	0.730199760841952	0.972	0.697	1.39454806312769	36	10748	4.04487871174858	6.75676069986401
TMEM54	0.00312018547507416	0.0217678821966939	0	-144269501.173184	0	0.101	0	36	10748	0.102273207793318	0
C19orf66	0.00313082156992808	0.0218210829552278	0.0201492525601819	-2.0229284227695	0.028	0.23	0.121739130434783	36	10748	0.361027949265899	0.0291850137941086
TMEM120B	0.00313268114364298	0.0218210829552278	0.216655373396771	1.72027316237424	0.222	0.079	2.81012658227848	36	10748	0.125768172216814	0.324567939312294
FBLN5	0.00313359363080921	0.0218210829552278	0	-144269502.281794	0	0.143	0	36	10748	0.304188711056791	0
ARHGAP23	0.00313450172145462	0.0218210829552278	0.0130346399362233	-3.03032205923848	0.028	0.151	0.185430463576159	36	10748	0.182479029203843	0.0164986071510103
KLF9	0.00314467429583683	0.0218802244605266	0.516553217181982	-1.08261966414524	0.472	0.517	0.912959381044487	36	10748	1.52664180859528	0.693390589780743
RALB	0.00315576432136228	0.0219456830151878	0.0697093611591872	-1.78417595735101	0.111	0.243	0.45679012345679	36	10748	0.340711418100279	0.0956754680087445
EFNA5	0.0031714436671196	0.0220429696756751	0	-144269501.422165	0	0.108	0	36	10748	0.138501503966359	0
SNIP1	0.00318243571012869	0.0221075912003935	0.299932772220361	1.39559568951074	0.333	0.123	2.70731707317073	36	10748	0.157218513983545	0.418736690121217
EGLN1	0.00319714477346936	0.022197951418138	0.0507296083810116	-1.89986734556877	0.083	0.244	0.34016393442623	36	10748	0.386538199656129	0.0682950286083755
HOXB2	0.00320528183802927	0.0222426100313457	0.189955654507492	1.96225739520393	0.222	0.052	4.26923076923077	36	10748	0.0639092363189461	0.273951181243454
COLGALT1	0.00321077125968186	0.0222688579765069	0.165029698048464	-1.36859032052417	0.222	0.323	0.687306501547988	36	10748	0.576514218671709	0.227884453684121
FAM120A	0.00321955046610656	0.0223178827740841	0.341393713475743	-0.939301489399624	0.389	0.457	0.851203501094092	36	10748	0.892663397505244	0.455963158775695
YIPF2	0.0032218887776472	0.0223222310107198	0.0277808470064846	-2.32530206028937	0.056	0.191	0.293193717277487	36	10748	0.228754393095354	0.0354557567308806
FKBP7	0.00323763529931449	0.0224194215047011	0.0330559457955322	-2.45038369997435	0.056	0.185	0.302702702702703	36	10748	0.239742991990148	0.044410027149644
CDC25B	0.0032538640802382	0.0225198465733621	0.0148561391906634	-2.46373161575233	0.028	0.18	0.155555555555556	36	10748	0.262311827029136	0.0194566758627391
MVB12A	0.00325715033696737	0.0225285018906386	0.116271107583228	-1.60974946817989	0.139	0.273	0.509157509157509	36	10748	0.366945858943744	0.170549275844026
TOMM34	0.00325856837863215	0.0225285018906386	0	-144269501.08235	0	0.1	0	36	10748	0.101978358762641	0
TUBB2A	0.00326147913056983	0.0225366825939693	0.0601101283270815	-2.04238825744666	0.083	0.211	0.393364928909953	36	10748	0.361564059914881	0.0848478061576583
KIRREL3	0.00327988104382747	NA	0.0571813382795183	4.54835926647935	0.056	0.004	14	36	10748	0.00375158168436569	0.102130351334045
SFRP2	0.00328308804080747	0.0226739897196264	0.0646736415663203	-4.95188672109199	0.056	0.274	0.204379562043796	36	10748	5.95438632286647	0.129313656599885
MBOAT2	0.00329029890564976	0.0227117669434427	0	-144269501.110128	0	0.102	0	36	10748	0.119480495118194	0
C1orf174	0.00329348846137912	0.022716305169076	0.0180316803603819	-2.88294410399339	0.028	0.16	0.175	36	10748	0.189507742876349	0.0250794098080046
CMBL	0.00329574461575509	0.022716305169076	0	-144269501.150518	0	0.105	0	36	10748	0.121117723319119	0
PODXL	0.00329618010770052	0.022716305169076	0.0790834252551533	-2.58844503709041	0.111	0.235	0.472340425531915	36	10748	0.778514089499017	0.110429620599696
SMARCA5	0.0033045783727885	0.0227583670849585	0.940321898283625	0.747713908721222	0.667	0.407	1.63882063882064	36	10748	0.782973786675053	1.26708466075339
ADAM12	0.00330577231534542	0.0227583670849585	0	-144269502.479318	0	0.1	0	36	10748	0.203647720273516	0
FDPS	0.0033209809674794	0.0228510114460634	0.298199905208683	-1.1639049231956	0.306	0.391	0.782608695652174	36	10748	0.782770946802167	0.419638691623265
C1QTNF6	0.00332497285028984	0.0228664184527577	0.0130346399362233	-3.16644952519088	0.028	0.15	0.186666666666667	36	10748	0.199025297750214	0.0164986071510103
DTYMK	0.00332836329695904	0.0228776752224066	0.0685446767379692	-1.91687553483605	0.083	0.219	0.378995433789954	36	10748	0.348312825011465	0.107826203708974
GSG1L	0.00332993143544008	NA	0.051347308915086	5.96147070240228	0.056	0.001	56	36	10748	0.00170770514045177	0.0816176471818327
[truncated: 20,011 more rows]
