# Supplementary material for: Single-Cell Transcriptome Analysis Reveals Mesenchymal Stem Cells in Cavernous Hemangioma
Source: Front Cell Dev Biol. 2022 Jul 5;10:916045. doi: 10.3389/fcell.2022.916045 (PMC9294370; doi:10.3389/fcell.2022.916045)
Supplement: Supplementary file 3 [file DataSheet2.ZIP › s2/SMC.csv]

	pvalue	padj	geometricMean_1	log2FoldChange	pct.1	pct.2	p1_p2	n_1	n_2	baseMean	arithmeticMean_1
CASQ2	0	0	0.324199104207215	7.93761137659685	0.208	0.002	104	881	9903	0.0600113252345607	0.701554511768123
PLN	0	0	0.565525233955388	7.72195866656361	0.287	0.005	57.4	881	9903	0.126002867413409	1.47462649618643
ATP1B2	0	0	0.462853375575392	7.41213945157684	0.337	0.004	84.25	881	9903	0.0733014790217556	0.8402766667152
MYH11	0	0	1.47586601553542	7.06004695393448	0.418	0.02	20.9	881	9903	0.433963024211901	4.79358404529313
CDH6	0	0	0.667616159023035	6.99740003761134	0.436	0.006	72.6666666666667	881	9903	0.0999144484827773	1.1435306250714
AVPR1A	0	0	1.20162839066058	6.74810014826375	0.506	0.012	42.1666666666667	881	9903	0.222883615984652	2.50612884968829
ADRA2A	0	0	1.04834827079079	6.50783785221179	0.51	0.012	42.5	881	9903	0.18263591370976	1.99820803828044
RGS5	0	0	6.28247825885041	6.49365352996599	0.714	0.048	14.875	881	9903	1.59403238114314	17.4501291018979
LMOD1	0	0	1.24662807133041	6.43501506659884	0.555	0.017	32.6470588235294	881	9903	0.205765284338192	2.31840532974203
LGI4	0	0	0.971091859709556	6.34408225237104	0.504	0.016	31.5	881	9903	0.171133543225587	1.82185926286509
FAM162B	0	0	0.527304922323824	6.29603264989268	0.351	0.008	43.875	881	9903	0.0933528968960381	1.00575577724215
SYNPO2	0	0	2.31837607573759	6.26187345859166	0.691	0.032	21.59375	881	9903	0.400258792947311	4.1773025687503
MRVI1	0	0	1.00884705981841	6.17651366630153	0.551	0.017	32.4117647058824	881	9903	0.161330589218701	1.66265653176994
ITGA7	0	0	1.05533207259238	5.76465294138135	0.547	0.024	22.7916666666667	881	9903	0.181793916214118	1.81556356250912
SEPT4	0	0	0.685391361780366	5.37351216544658	0.418	0.021	19.9047619047619	881	9903	0.123064243155972	1.23329076690846
STEAP4	0	0	2.81518363447182	5.36124776396864	0.591	0.066	8.95454545454545	881	9903	0.69905115821072	6.62116741257423
CSRNP3	0	0	0.449306896481362	5.34722989404048	0.327	0.017	19.2352941176471	881	9903	0.0872948868168264	0.825818736176703
COX4I2	0	0	1.26725197936527	5.19638532231174	0.552	0.038	14.5263157894737	881	9903	0.25041337350217	2.33461451180674
ACTA2	0	0	7.15541530613958	5.18378890865227	0.767	0.126	6.08730158730159	881	9903	1.98062142834893	19.8865989020374
SLC7A2	0	0	0.942022364470446	5.12596990791777	0.493	0.034	14.5	881	9903	0.17696553566308	1.72187642570905
CPE	0	0	4.56071737336566	5.11460223801157	0.843	0.086	9.80232558139535	881	9903	0.737371589517347	6.74991213443298
EGFLAM	0	0	0.518482833878316	5.03333401309053	0.359	0.019	18.8947368421053	881	9903	0.0999435649673406	0.970362380203013
PPP1R14A	0	0	1.20221907621422	4.89994089072562	0.523	0.035	14.9428571428571	881	9903	0.285722744028256	2.46210348354939
PARM1	0	0	0.619940958381172	4.8368830091424	0.413	0.029	14.2413793103448	881	9903	0.123086602320068	1.07502762349419
SCN4B	0	0	0.63740987008661	4.7967417794595	0.41	0.029	14.1379310344828	881	9903	0.137964639892178	1.16089633127231
GUCY1A2	0	0	0.902488990465936	4.72668357506596	0.455	0.04	11.375	881	9903	0.191953435847367	1.79121198603718
ENPEP	0	0	0.564108590851073	4.66514551701381	0.379	0.027	14.037037037037	881	9903	0.117809734377287	1.02634073742432
AOC3	0	0	0.811740593257701	4.64345576070252	0.479	0.04	11.975	881	9903	0.18215125645454	1.4268118227167
INPP4B	0	0	0.697221045015953	4.59796963434969	0.421	0.042	10.0238095238095	881	9903	0.184521415676602	1.28260692298473
MYLK	0	0	2.00910139232905	4.52019323885468	0.665	0.1	6.65	881	9903	0.409937621261183	3.54307261834095
SYTL2	0	0	1.28882604321035	4.46158579631929	0.571	0.077	7.41558441558441	881	9903	0.323029447540077	2.35237731792895
PDE5A	0	0	1.33275121858959	4.29938983622156	0.612	0.071	8.61971830985916	881	9903	0.277309277332224	2.17997140427991
SEMA5A	0	0	0.963792479223096	4.23275357517849	0.521	0.054	9.64814814814815	881	9903	0.216418103846399	1.72060169634076
RCAN2	0	0	0.78368725279678	4.23163924032863	0.439	0.056	7.83928571428571	881	9903	0.189368649919491	1.46390988380551
TBX2	0	0	1.02206936200273	4.21896703411962	0.509	0.048	10.6041666666667	881	9903	0.211565806834656	1.89246096016929
TAGLN	0	0	24.3271062605624	4.20985594741802	0.958	0.303	3.16171617161716	881	9903	5.00817052267828	40.6819123224909
GJC1	0	0	0.739602866710372	4.1653708804837	0.457	0.051	8.96078431372549	881	9903	0.148993453959368	1.26945265235391
PPP1R12B	0	0	1.03096255843696	4.01041773426884	0.516	0.092	5.60869565217391	881	9903	0.281200207419557	1.9062759921545
NOTCH3	0	0	4.95811751219474	3.92083109506149	0.874	0.157	5.56687898089172	881	9903	0.899065446255259	7.15694436868943
ARHGEF17	0	0	0.814019563829758	3.85873271332574	0.486	0.068	7.14705882352941	881	9903	0.18782483772732	1.46540895151725
ITGA1	0	0	1.46859616936662	3.80448612959928	0.606	0.114	5.31578947368421	881	9903	0.378159384438509	2.50414846155897
NEURL1B	0	0	1.25638595771696	3.45076092674974	0.598	0.108	5.53703703703704	881	9903	0.330147885623398	2.08646222758413
MYL9	0	0	7.60945093868499	3.25654222925168	0.899	0.322	2.79192546583851	881	9903	1.82253375108208	11.7496646497993
LBH	0	0	1.39524383496427	3.20966185673133	0.56	0.171	3.27485380116959	881	9903	0.519303986752591	2.71382316647027
C1QTNF1	0	0	1.23841283937153	3.13183184820929	0.6	0.152	3.94736842105263	881	9903	0.365451788429015	2.03101168093286
TINAGL1	0	0	3.20253282170095	3.04099106144846	0.802	0.23	3.48695652173913	881	9903	0.881980859631776	4.91359809842521
PMEPA1	0	0	2.24089768641124	2.87383427316207	0.684	0.236	2.89830508474576	881	9903	0.754710414557147	3.91312441029514
MFGE8	0	0	2.42263790373741	2.75055645950281	0.73	0.264	2.76515151515152	881	9903	0.764743710575571	3.8765605359679
CALD1	0	0	23.5302956367259	2.59006177950087	0.976	0.579	1.68566493955095	881	9903	6.59896760487935	30.449727115252
AC013461.1	0	0	1.59571360884922	2.56012388839658	0.639	0.275	2.32363636363636	881	9903	0.580538974218943	2.67211739831268
EPS8	0	0	2.85888016176149	2.55931728368093	0.756	0.339	2.23008849557522	881	9903	0.958303303528429	4.40420837829613
LHFP	0	0	4.62343428945463	2.52125438402814	0.843	0.391	2.15601023017903	881	9903	1.65644482371428	7.0454118551579
IGFBP7	0	0	42.4073471685169	2.3925527886593	0.985	0.654	1.50611620795107	881	9903	13.1116642196449	53.104945157591
LPP	0	0	3.36913911114361	2.17225867631004	0.779	0.501	1.55489021956088	881	9903	1.53235745345389	5.49146209216182
SEPT7	0	0	6.2887258491666	1.65394633707906	0.888	0.731	1.21477428180575	881	9903	3.25032759472677	8.64400439435015
RASL11A	2.71912684274509e-317	1.006368267011e-314	0.472278119518035	5.07092868692452	0.354	0.021	16.8571428571429	881	9903	0.0960583540850899	0.865939675109838
CLMN	5.55117584730672e-316	2.01848544931809e-313	0.582805183381766	4.15008477300883	0.388	0.052	7.46153846153846	881	9903	0.148165657924837	1.07900942466729
TPM2	1.00079290961473e-315	3.57628169737306e-313	9.40117154824602	3.26208593713555	0.898	0.27	3.32592592592593	881	9903	2.57301769385523	16.7167248483558
C11orf96	4.29697743374177e-315	1.50947719138345e-312	6.94196921063834	3.41750516795972	0.821	0.271	3.02952029520295	881	9903	2.4356445206445	15.3201040074478
ISYNA1	2.24221336563355e-314	7.74535236935219e-312	0.750514299789492	3.76097975062879	0.459	0.074	6.2027027027027	881	9903	0.202645956724959	1.35795066111726
KCNAB1	8.73099109362124e-312	2.96653313780974e-309	0.341787322323152	6.17953352817849	0.28	0.008	35	881	9903	0.0592080086546716	0.624437351860568
EDNRA	2.62006195699715e-308	8.75861356785855e-306	1.58704166499399	3.55501852981807	0.647	0.085	7.61176470588235	881	9903	0.339053207472377	2.59524034309147
S100A10	2.2334157701775e-307	7.34758337344426e-305	2.06909273605128	-2.3617275380656	0.647	0.914	0.707877461706783	881	9903	19.9771803721478	4.28740379020147
DAAM2	5.21173750040066e-305	1.68778861614537e-302	0.615560588225194	3.88839121485159	0.434	0.058	7.48275862068965	881	9903	0.147265723502882	1.04211068658344
NCKAP5	5.17611789673998e-304	1.65046491581281e-301	0.377154708117379	5.54744248873954	0.3	0.012	25	881	9903	0.0698303549574985	0.687646250139487
ACTG2	5.04056998980941e-303	1.5828917213453e-300	0.443951214718754	6.46835620923538	0.228	0.007	32.5714285714286	881	9903	0.13414279451987	1.47921430682186
IGFBP2	2.26861204587414e-299	7.01779899444587e-297	1.10518889425776	4.20492155271327	0.426	0.069	6.17391304347826	881	9903	0.347911991874828	2.64765841552794
ADGRL3	1.52682997705793e-297	4.65368795654452e-295	0.355756466069278	6.10322649688643	0.259	0.007	37	881	9903	0.0672152107116641	0.711002147116831
RERGL	8.13157721051882e-297	2.44253723572772e-294	0.533762211037759	8.3223972229442	0.2	0.004	50	881	9903	0.206884934019004	2.42903802040459
COL18A1	1.72017922019318e-295	5.09320493110341e-293	7.0310770760069	2.13519773656923	0.869	0.502	1.73107569721116	881	9903	3.13806648898813	10.9403803188359
SEMA5B	4.06092675125894e-287	1.18544743445905e-284	0.322037545268489	5.97138630864582	0.257	0.007	36.7142857142857	881	9903	0.0595288882290639	0.6444057319657
FHL5	7.80322091888183e-278	2.24624384395479e-275	0.270848285094204	7.49640389796163	0.22	0.002	110	881	9903	0.0461507816721907	0.542110122340784
TRPC6	3.71174180136633e-276	1.05382959691943e-273	0.274245718981168	6.34123118486376	0.242	0.005	48.4	881	9903	0.0482923093415627	0.505194864186813
SSTR2	3.92934775449003e-276	1.10053596702109e-273	0.315565138448557	6.10460377305435	0.228	0.007	32.5714285714286	881	9903	0.0593307493000082	0.654703161302624
SH3BGRL3	1.45112921776479e-271	4.01014722231906e-269	1.08094755956422	-2.34232736935981	0.53	0.865	0.61271676300578	881	9903	9.7203508338693	1.95651592092698
EFHD1	9.25756586748175e-264	2.52463566012404e-261	0.526848890565979	4.03792712607044	0.381	0.042	9.07142857142857	881	9903	0.121991370301432	0.967804373785909
MT2A	1.73752163411528e-262	4.67686667385367e-260	25.7185145475359	2.36839245141802	0.933	0.69	1.35217391304348	881	9903	14.056031483661	55.3534928334524
MYO1B	4.22815223550613e-262	1.1234959388859e-259	1.34473081754609	2.39543976033146	0.566	0.233	2.42918454935622	881	9903	0.517706410532147	2.36981167856808
PPP1R12A	1.57228464852903e-260	4.12495843359654e-258	1.78934179114863	1.84737345686399	0.671	0.425	1.57882352941176	881	9903	1.00002225308232	2.89190168102369
FRMD3	3.33480075007063e-260	8.63963504324549e-258	0.357525986272724	4.78284474812076	0.288	0.02	14.4	881	9903	0.0746218690258552	0.655578667740337
MT1M	5.99288785910372e-260	1.5334394292319e-257	3.29221316574547	3.54332452009077	0.684	0.199	3.43718592964824	881	9903	1.34895353408802	8.34461345318079
EBF2	8.38424769002437e-260	2.11916972711518e-257	0.790885055084273	3.56822951311356	0.473	0.07	6.75714285714286	881	9903	0.203985094576625	1.40025490328295
ATP1A2	2.46791354202499e-258	6.16264771951927e-256	0.258690772535548	7.10512086918556	0.205	0.003	68.3333333333333	881	9903	0.0461528080197487	0.508477969843405
NR2F2	6.08247343299043e-255	1.50077790919238e-252	7.04663548706415	2.28494766278548	0.899	0.406	2.21428571428571	881	9903	2.45608225166271	9.98478728060655
RERG	1.0753347392275e-253	2.62204562414462e-251	0.585391184572335	3.91665345219217	0.409	0.048	8.52083333333333	881	9903	0.14732708750655	1.00623086829514
TPM1	2.22915489084888e-250	5.37226328694579e-248	5.9326856553442	2.25986157283101	0.862	0.416	2.07211538461538	881	9903	2.31750934471022	9.93371255065356
NDUFA4L2	4.4976757398031e-248	1.07148077451907e-245	3.33998767832156	3.65095222888971	0.681	0.117	5.82051282051282	881	9903	0.947519412267025	6.81409074255224
ADIRF	8.97251239293647e-240	2.11323058927274e-237	13.0728935271819	2.16148500408735	0.932	0.554	1.68231046931408	881	9903	5.484004130946	19.2916177299617
KCNE4	2.65907410401282e-237	6.19235616626625e-235	1.60991732401471	3.41400487632453	0.61	0.105	5.80952380952381	881	9903	0.46285393176725	3.02126825370849
TPM3	1.96083090401167e-236	4.51557570183843e-234	0.509130187345971	-2.18095156733667	0.359	0.766	0.468668407310705	881	9903	3.92276653490906	0.927709420023843
PAWR	6.47629587939942e-231	1.47502976259816e-228	1.08931648469503	2.58173090139181	0.563	0.164	3.43292682926829	881	9903	0.348341970989598	1.77497170543903
KCNJ8	4.95504225625294e-229	1.11628484568585e-226	0.616204557734425	3.67207547267805	0.376	0.061	6.16393442622951	881	9903	0.176655894773401	1.16707241695263
RRAD	7.17915037909228e-229	1.59994699738781e-226	0.775705855678228	4.72971356370712	0.379	0.027	14.037037037037	881	9903	0.210178532073339	1.7980739478481
C2orf40	4.24827541425805e-227	9.36699534424599e-225	0.724625916825899	4.8908351685596	0.37	0.034	10.8823529411765	881	9903	0.234701197200672	1.80984690018131
TNS1	4.38902098181771e-225	9.57545777570041e-223	1.41966052374651	1.96381419690815	0.621	0.329	1.88753799392097	881	9903	0.692864749027573	2.31186050048921
ANGPT1	1.02133811136969e-224	2.20502642669251e-222	0.372854732884472	4.40846896503882	0.292	0.027	10.8148148148148	881	9903	0.0868237673946946	0.698253397689877
ID4	2.48760298258807e-224	5.31526385743508e-222	1.681080348977	3.11145295886222	0.57	0.135	4.22222222222222	881	9903	0.566373658156582	3.53144142526033
UBA2	3.70066784102249e-221	7.82653486459512e-219	1.19662032513279	1.994014381953	0.595	0.305	1.95081967213115	881	9903	0.591687912507227	1.94175138203814
HES4	6.29123592585402e-220	1.31709248282071e-217	2.5956418793665	2.44519313670703	0.754	0.244	3.09016393442623	881	9903	0.885989233077144	4.21847506477783
GUCY1B3	1.85521408364172e-218	3.84511670975582e-216	0.808050571601842	2.91308333755338	0.486	0.108	4.5	881	9903	0.238088831899724	1.35179162563909
FRZB	1.12089076393654e-215	2.30015663102463e-213	0.263183303068358	5.78302845492126	0.205	0.008	25.625	881	9903	0.0548617719474585	0.537824576204018
KLHL23	4.98456406961954e-213	1.01284387163661e-210	0.382903029717445	4.22501514511777	0.285	0.03	9.5	881	9903	0.0882277457702356	0.736214302968865
ADAMTS4	3.27566957918314e-211	6.59141045613104e-209	0.562280650549559	3.13571523513448	0.316	0.099	3.19191919191919	881	9903	0.233294307440388	1.39844815263808
NDRG2	9.96582450850206e-211	1.98607383426167e-208	0.710435835617009	3.22363973031852	0.442	0.097	4.55670103092783	881	9903	0.249174025873588	1.26772988789614
NFASC	1.98709414067296e-210	3.92233458662742e-208	0.282623429080237	5.06440027405009	0.237	0.014	16.9285714285714	881	9903	0.0579721743949178	0.515708375046926
DPY19L2	9.918515484353e-208	1.9393504898934e-205	0.243321105768862	5.89750582456703	0.205	0.006	34.1666666666667	881	9903	0.0467040281986212	0.48050723820738
ADCY3	5.51633832310919e-206	1.06851988864263e-203	0.711834753304065	2.64544669677653	0.463	0.146	3.17123287671233	881	9903	0.279136110893702	1.24913228511263
PRKG1	2.57599376428796e-200	4.9435228480215e-198	0.461311099201192	3.49374994286858	0.347	0.057	6.08771929824561	881	9903	0.119814251388153	0.817768938602352
TIMP3	9.47432727296053e-198	1.80151290880165e-195	7.10611179941132	2.35919810541027	0.888	0.394	2.25380710659898	881	9903	2.82310796704931	11.5046656028628
VCL	4.55290393812193e-197	8.57849882013774e-195	1.76660940292347	1.76882879478342	0.679	0.363	1.87052341597796	881	9903	0.860637593140597	2.78794183066269
MRGPRF	6.47687350773764e-195	1.20936648938171e-192	0.810960293896954	2.91916698052348	0.456	0.107	4.26168224299065	881	9903	0.260619404462699	1.50448913502036
MT1E	7.55422980413196e-194	1.39793720464678e-191	3.76605912572824	2.49614830102436	0.748	0.327	2.28746177370031	881	9903	1.8828167693128	8.16643219516967
NPY1R	4.9852051902319e-192	9.14366042236694e-190	0.265144693387621	5.61005755701051	0.195	0.008	24.375	881	9903	0.0604271468086665	0.601270153674063
RASL12	1.4605538070093e-190	2.65538931614692e-188	0.40895774007678	3.69542304758311	0.333	0.039	8.53846153846154	881	9903	0.0999710745411081	0.706443993752846
ABCC9	3.79557282223381e-190	6.84061237509721e-188	1.76412051623545	3.15657297488363	0.644	0.138	4.66666666666667	881	9903	0.607505934114127	3.13689080001722
MEF2C	5.96626132441371e-190	1.06600631215344e-187	2.70179197032483	1.81455871099094	0.733	0.451	1.62527716186253	881	9903	1.60001116343054	4.57011503011173
ARPC1B	1.1144508433573e-189	1.97419728029261e-187	0.736362592000808	-1.65321192914206	0.455	0.759	0.599472990777339	881	9903	3.72967183123944	1.26860937753814
PDE1A	1.37737803639405e-189	2.41928281205959e-187	0.540697940305748	3.33582991684511	0.378	0.068	5.55882352941176	881	9903	0.167421850510223	0.982819374613457
KANK2	1.56076431609329e-188	2.71835304330669e-186	1.32061100093748	1.99274794375081	0.616	0.276	2.23188405797101	881	9903	0.579670550517633	2.12078869608446
FILIP1L	9.2970754222523e-183	1.60575987668001e-180	2.50727528743632	1.82179917730121	0.711	0.406	1.7512315270936	881	9903	1.37338942910897	4.33367104312089
TBX2-AS1	1.31196650152977e-181	2.24725766204182e-179	0.264199118298217	4.6501455989066	0.224	0.017	13.1764705882353	881	9903	0.0525124353856183	0.521122509984177
SLC38A11	3.16216189464373e-180	5.37204651052344e-178	0.190609148931369	6.84712802040851	0.151	0.003	50.3333333333333	881	9903	0.0469232031082666	0.403515470612502
PRPH	2.48291179375799e-179	4.18380730385594e-177	0.224502881739844	7.26296980431406	0.127	0.003	42.3333333333333	881	9903	0.0576023888739577	0.633147509545235
PTK2	4.71076247630592e-179	7.87381153902553e-177	1.00195817716234	1.97935120111738	0.558	0.253	2.20553359683794	881	9903	0.475504374868637	1.66509050829016
COL25A1	4.49962380172367e-178	7.46073623316198e-176	0.182432028242449	7.03734344582911	0.154	0.002	77	881	9903	0.0326981473498794	0.379556435479102
PTP4A3	1.79151997806747e-176	2.94690817979575e-174	0.445348475577614	3.65763033859399	0.302	0.05	6.04	881	9903	0.143282280418033	0.927898808006987
HIGD1B	3.01080418932221e-176	4.91353760849544e-174	0.203126408673252	5.78904457940091	0.182	0.004	45.5	881	9903	0.0358992112517713	0.384662824218391
DSTN	4.62374672599868e-176	7.48685739398818e-174	6.68178878161166	1.33046139856787	0.862	0.708	1.21751412429379	881	9903	5.11309740911126	12.4840093782243
SLIT3	5.46555707634999e-175	8.78132836933566e-173	1.7872728036609	2.74559829163977	0.619	0.176	3.51704545454545	881	9903	0.70129734560973	3.226906126751
PDGFRB	8.15120411783048e-175	1.29955274266273e-172	3.2395674313543	2.44593933841671	0.793	0.237	3.34599156118143	881	9903	1.15387055650831	4.99683652750342
CNN1	1.19566310926719e-174	1.89170332844823e-172	0.351642304853069	4.2379496539538	0.217	0.025	8.68	881	9903	0.100401394516921	0.92859934199418
MYOM1	3.74278850666868e-172	5.8767450446375e-170	0.201379040015783	5.80523496456689	0.17	0.006	28.3333333333333	881	9903	0.0393670787843497	0.39100174680465
PTEN	1.54994561666664e-170	2.41535134218292e-168	1.31824752023104	1.62939521425843	0.604	0.405	1.49135802469136	881	9903	0.849902579410135	2.13969934116504
CARMN	1.18344263867252e-169	1.83045015889004e-167	0.573314910607672	3.89768967341793	0.348	0.033	10.5454545454545	881	9903	0.135365922435325	1.28081730641071
LINGO1	1.32797611989922e-169	2.03878763415045e-167	0.245941459319371	4.1095041540919	0.222	0.023	9.65217391304348	881	9903	0.0533953834379724	0.437194682340165
PHLDB2	2.73395287836854e-169	4.16646377625488e-167	0.994137309024903	2.10014865150992	0.537	0.22	2.44090909090909	881	9903	0.41877645461404	1.66981976398533
GPRC5C	2.44948038161191e-168	3.70568834958309e-166	0.422308716325615	3.59097547671004	0.309	0.05	6.18	881	9903	0.136758122106216	0.791127928205295
MCAM	3.21626928221977e-166	4.83046356110775e-164	4.35357904650927	2.39450421372556	0.809	0.253	3.19762845849802	881	9903	1.54648274483071	7.20449575618546
CRYAB	5.02974820999937e-165	7.49975261873719e-163	1.01836818661704	2.62970201353775	0.504	0.147	3.42857142857143	881	9903	0.421164362868132	2.05004951863245
COBLL1	7.53265992392337e-165	1.11515649702311e-162	0.823524654211381	2.17652672663559	0.498	0.198	2.51515151515152	881	9903	0.377166953328196	1.40405968884818
JAG1	1.41882350426286e-163	2.08556992548595e-161	2.16672487433159	1.91780773536445	0.699	0.317	2.20504731861199	881	9903	1.00129369212443	3.59796709025384
PDGFA	8.49916340274118e-163	1.24051873721982e-160	0.599676614142306	2.54205522643229	0.39	0.116	3.36206896551724	881	9903	0.216156051860692	1.06285240957468
HRC	5.2730871380266e-162	7.64265762396778e-160	0.167728127433639	6.91417468669823	0.158	0.003	52.6666666666667	881	9903	0.0284361632582272	0.303192941924523
GUCY1A3	1.38723180273296e-161	1.99665044051689e-159	1.43886072529911	2.49141572464903	0.612	0.173	3.53757225433526	881	9903	0.550331104019262	2.41934368993747
TEX41	1.00336852354786e-160	1.43419420821054e-158	0.372341828757709	3.53302753248724	0.292	0.043	6.79069767441861	881	9903	0.0960881902430052	0.687806419907562
PDE3A	3.32190441862502e-160	4.7157391082481e-158	0.470490133309303	3.16086425573666	0.352	0.059	5.96610169491525	881	9903	0.125221637391858	0.842356882331362
C20orf27	2.29742616127325e-159	3.23921459990132e-157	0.818037254052924	2.03394209578563	0.455	0.236	1.92796610169492	881	9903	0.441088433937697	1.50135756995595
PIP5K1B	1.01353656582081e-158	1.41936208535149e-156	0.190444810754481	5.33362771758826	0.18	0.008	22.5	881	9903	0.0392633195312709	0.340947604648859
WFDC1	1.91401366031428e-158	2.66240584722643e-156	0.174963408842508	5.5074576380119	0.148	0.006	24.6666666666667	881	9903	0.0357009350321618	0.345421533240872
HSPB2	1.97346368863055e-158	2.72680056070378e-156	0.467726694633064	3.00815835721881	0.359	0.077	4.66233766233766	881	9903	0.160692503024925	0.829271670703688
SORBS3	4.25870863630309e-158	5.84543014543165e-156	1.34044298024363	1.58301929843448	0.61	0.378	1.61375661375661	881	9903	0.768676332595256	2.23619310008429
RBPMS	1.64354160046287e-157	2.24105547442063e-155	0.797056263186951	2.04615177834645	0.498	0.209	2.38277511961723	881	9903	0.340138378853941	1.31966040791937
OAZ2	5.98113633891457e-157	8.10228965753878e-155	1.02490393176666	1.74393046446411	0.539	0.331	1.62839879154079	881	9903	0.637418356214482	1.73895534439249
CSRP1	2.95574850214487e-156	3.97797684775679e-154	1.44156265096051	1.74527160713422	0.572	0.35	1.63428571428571	881	9903	0.872182041678798	2.95508546959958
MT1A	1.08967314899632e-155	1.45706875394179e-153	1.07530624217705	3.99604582296983	0.41	0.07	5.85714285714286	881	9903	0.440859555761113	3.09720722813868
CRISPLD2	1.87270560408855e-155	2.48805745835508e-153	1.40245126598897	2.86764612578664	0.53	0.143	3.70629370629371	881	9903	0.63205204040831	2.96597392791452
ADAMTS1	7.68337799934329e-152	1.01430377334006e-149	3.34108779039373	2.27181215043885	0.68	0.311	2.18649517684887	881	9903	1.8512777387335	7.67848697600523
SERPINI1	3.74139991978156e-151	4.90786422388561e-149	0.341592648547708	3.57801440520347	0.276	0.043	6.41860465116279	881	9903	0.108907395179127	0.621549683951689
RP11-394O4.5	7.7240100541486e-151	1.00684171309613e-148	0.328316905366624	4.39933229396249	0.219	0.018	12.1666666666667	881	9903	0.0774955290114555	0.727106871891967
CHCHD10	7.82778191293097e-150	1.0139912995463e-147	1.3593343899684	1.79507065784089	0.616	0.323	1.90712074303406	881	9903	0.802804033734804	2.16641692928895
FTL	1.1504622631418e-148	1.48102365626565e-146	21.0413544852808	-2.30006674140139	0.991	0.993	0.997985901309164	881	9903	116.69829926679	26.255600802707
ANGPT2	1.48891454824571e-148	1.90489153870003e-146	0.812160853686812	2.6660009024735	0.46	0.111	4.14414414414414	881	9903	0.310929443752023	1.45467255281314
TMSB10	7.57367550635991e-148	9.63018395980463e-146	14.3168404841779	-0.947264648722063	0.963	0.984	0.978658536585366	881	9903	36.6626907138931	19.9698529585626
KIAA0040	9.75792787533385e-147	1.23318788502542e-144	0.567929047105317	2.41245640621607	0.397	0.136	2.91911764705882	881	9903	0.260181016955886	0.980322828138047
C12orf57	5.13051967961962e-146	6.44455459877553e-144	3.40516727280065	1.45288545657814	0.823	0.543	1.51565377532228	881	9903	2.11551669023365	5.14189581351521
RP11-91J3.3	9.88817440882671e-145	1.23459218552616e-142	0.164892674364041	5.70665248778494	0.144	0.004	36	881	9903	0.0338120127114646	0.355107210437688
RBPMS2	4.3968204128784e-144	5.45679639983939e-142	0.234512457384444	4.34544921687166	0.201	0.018	11.1666666666667	881	9903	0.0511542583825146	0.458021255225925
CCDC3	5.69501811627192e-144	7.02588961177689e-142	0.602130372776633	2.98158580956166	0.367	0.081	4.53086419753086	881	9903	0.216271420125316	1.16815810959099
ADCY6	5.35211129514899e-143	6.56377862149456e-141	0.389153021316035	2.8456660827116	0.301	0.084	3.58333333333333	881	9903	0.147140629577834	0.724406569117579
GPM6B	2.3856817624731e-141	2.90856707111867e-139	0.349263706579637	3.58728989559292	0.275	0.043	6.3953488372093	881	9903	0.131975691449649	0.627128375543471
FHL1	1.57932734189895e-140	1.91421862504079e-138	1.72484175775036	1.78796057427241	0.608	0.358	1.69832402234637	881	9903	1.1333237613033	3.52746889785832
C8orf4	6.43214420022176e-140	7.75073376126723e-138	1.1132875767136	2.48884055125991	0.443	0.189	2.34391534391534	881	9903	0.661878894886022	2.82023161142231
FXYD1	1.43015815369173e-139	1.71337906898352e-137	1.2394786590339	2.6103027100455	0.575	0.161	3.57142857142857	881	9903	0.518147333418484	2.23011601086311
ZNF703	2.11470808212983e-139	2.51893331667947e-137	0.560410754177759	2.62239785109602	0.394	0.11	3.58181818181818	881	9903	0.220325514904092	0.986273134919905
ZFHX3	2.24170980337869e-137	2.65495299341867e-135	1.23831937241007	1.62731544208956	0.561	0.375	1.496	881	9903	0.849531009458781	2.28954507718033
KIRREL	3.82342684312435e-137	4.50251958810201e-135	0.491025135677996	2.42915978892054	0.373	0.119	3.13445378151261	881	9903	0.188539236660131	0.855569880480649
ARHGAP42	1.10410157584415e-136	1.29285928027942e-134	0.30113592146787	3.14153123767724	0.27	0.054	5	881	9903	0.0954774339917613	0.525690061757392
MPRIP	3.61800657070337e-135	4.21274180811225e-133	0.999132751892555	1.60520446169158	0.553	0.308	1.79545454545455	881	9903	0.579797967108796	1.61548924320885
CCDC102B	4.3102613945947e-135	4.99075294214356e-133	0.741327858916156	2.56573658364554	0.427	0.113	3.7787610619469	881	9903	0.287352444574368	1.37134236418916
REM1	7.30093674182767e-135	8.4066230506178e-133	0.253063357927928	3.66221480373511	0.219	0.031	7.06451612903226	881	9903	0.0670486823149307	0.469244196162536
ARHGAP1	1.11528778493344e-133	1.27709694091328e-131	0.760418776974451	1.77527884181361	0.481	0.262	1.83587786259542	881	9903	0.436511407251469	1.2779416467242
CALM2	2.02566678026643e-132	2.30681152130781e-130	7.73061200719479	0.891855716473537	0.911	0.828	1.10024154589372	881	9903	5.87337260176455	10.6083027677333
MYC	2.71845198977794e-132	3.07883256503484e-130	1.50881319156889	2.05315720668578	0.531	0.291	1.82474226804124	881	9903	0.979187263159415	3.33791850323405
COL4A2	2.37602660216296e-131	2.67638735632769e-129	5.8863750022744	1.70465039904766	0.835	0.458	1.82314410480349	881	9903	3.40761023928427	10.2176970023765
NCK2	7.70916945188745e-131	8.63677005728753e-129	0.602120120062365	1.99374033372483	0.403	0.208	1.9375	881	9903	0.396837960329866	1.09394939985388
MT1F	5.71337720014601e-129	6.36642235753904e-127	0.29471637453255	3.20985975145976	0.255	0.05	5.1	881	9903	0.107310750885132	0.533356028313601
EPAS1	1.80745004122031e-128	2.00327323819958e-126	1.84133710972098	1.65521284219971	0.682	0.35	1.94857142857143	881	9903	1.06210843798849	2.94480178687216
PLEKHH3	2.44684182191901e-128	2.69751295750497e-126	0.497961720816873	2.39799031142379	0.363	0.123	2.95121951219512	881	9903	0.204906002016972	0.888745485158658
CLSTN2	1.02244766107677e-127	1.12123017055434e-125	0.269705969277047	4.60740054714818	0.178	0.017	10.4705882352941	881	9903	0.0788968628439113	0.630956756781927
ANKRD29	2.09879279470592e-127	2.28945155068815e-125	0.539693062954268	2.71256851343742	0.383	0.095	4.03157894736842	881	9903	0.219905950594257	0.967949726713278
ACTN4	2.3672380347521e-127	2.56876311561634e-125	2.13536816213274	1.23823697549131	0.699	0.534	1.30898876404494	881	9903	1.61357746015679	3.61720069590831
MGST3	6.02702141136803e-127	6.50604405062572e-125	4.65887645229111	1.07222432340828	0.867	0.671	1.29210134128167	881	9903	3.2123917534374	6.5736220038893
COL4A1	1.30912229357178e-126	1.40584811692066e-124	5.38939210976184	1.78331179899649	0.791	0.44	1.79772727272727	881	9903	3.54468109173578	11.1146995239449
ENTPD3	1.04342326934623e-125	1.11474178765309e-123	0.141163967385473	6.61488546400731	0.104	0.002	52	881	9903	0.0299970565389524	0.346807431315474
CACNA1H	1.46291820753395e-125	1.55489450099224e-123	0.136477985033296	6.88737965261563	0.121	0.002	60.5	881	9903	0.0263357477929071	0.289812360143429
SH3BP5	2.88749385650534e-125	3.05337743213927e-123	0.0741096224182802	-2.8155739583551	0.077	0.501	0.153692614770459	881	9903	1.16718366121224	0.13386526788166
GGT5	1.33744842372989e-124	1.40710436701654e-122	1.32500881376253	2.15615040396557	0.539	0.243	2.21810699588477	881	9903	0.757401632019046	2.77023636431437
SORBS2	2.01201928779443e-124	2.10611675549633e-122	0.609727543368847	2.53184905985941	0.313	0.121	2.58677685950413	881	9903	0.304713892851296	1.48409078574474
CAMK2N1	1.05228758372384e-123	1.09596545026434e-121	0.651165113347796	2.41069225389065	0.413	0.13	3.17692307692308	881	9903	0.293684174203997	1.20325480505553
FAT1	1.29101235511167e-123	1.33787610360222e-121	0.832504555373361	2.0735191456147	0.487	0.169	2.88165680473373	881	9903	0.362785193434486	1.42763838455643
CDH8	2.46464488163227e-123	2.54140446849306e-121	0.118924428387978	6.81901315853814	0.11	0.002	55	881	9903	0.020333052546029	0.234307917299838
NTRK3	9.82325223982211e-123	1.00790458377502e-120	0.147171972987102	6.20539507538974	0.116	0.003	38.6666666666667	881	9903	0.0322665897240887	0.323153523979181
SGCA	6.8566528065707e-122	7.00054118566425e-120	0.14271615102095	6.01251167629942	0.123	0.003	41	881	9903	0.030503855355122	0.291244462151863
SAT1	1.07135080125183e-118	1.08847140719341e-116	0.962944972661915	-2.58830195341447	0.487	0.794	0.613350125944584	881	9903	11.1718805056098	2.01871362884019
GNAI2	1.48192263257694e-118	1.49825992598974e-116	1.09274044919459	-1.18398324879528	0.579	0.765	0.756862745098039	881	9903	3.60771542984387	1.7619781050734
SMARCD3	7.28850222265958e-118	7.33308238188556e-116	0.338976103457991	2.85445015315135	0.281	0.065	4.32307692307692	881	9903	0.123512460058301	0.650205138272483
MAP3K7CL	8.64473069210682e-118	8.65558880795198e-116	0.249433647834098	3.17212089963291	0.201	0.049	4.10204081632653	881	9903	0.0962687566434618	0.520946666103624
SRGN	1.04269419484151e-117	1.03898460972525e-115	0.253313814788075	-3.98418866456357	0.186	0.658	0.282674772036474	881	9903	10.5828287557203	0.637311006813227
WTIP	8.70875349771783e-117	8.63624999969855e-115	0.435214248839177	2.3861259293054	0.313	0.117	2.67521367521368	881	9903	0.185034409646391	0.839378208845785
SPRY2	1.33112058902851e-116	1.31375263467643e-114	0.554560468624115	2.10171390078473	0.385	0.157	2.45222929936306	881	9903	0.275252801815725	1.00177195996399
OAZ1	2.04886971481844e-116	2.01255325636621e-114	2.1523108617093	-1.20385270678428	0.741	0.859	0.862630966239814	881	9903	6.94387676912276	3.30602147332359
CTD-3193K9.4	1.47797014387093e-112	1.44492496235231e-110	0.187110838228319	4.02509803291702	0.175	0.019	9.21052631578947	881	9903	0.0498645169566247	0.347821788152763
OR51E1	3.46128324056155e-112	3.36800734478304e-110	0.0939630893613463	7.26483212597787	0.093	0.001	93	881	9903	0.0150112038707605	0.175373106542851
S100A16	4.40250190733302e-112	4.26384366969085e-110	0.0953961022477794	-3.24791493202316	0.092	0.434	0.211981566820276	881	9903	1.44728528524517	0.198634915791989
ARHGEF25	2.51292092649751e-111	2.4224557731436e-109	0.226188644657615	3.37317414505911	0.215	0.035	6.14285714285714	881	9903	0.0663916226412491	0.401910596977818
GJA4	2.18695184088612e-110	2.09846128954656e-108	0.973912171909718	2.96139994229204	0.499	0.086	5.80232558139535	881	9903	0.381278465907619	1.82589958289232
LDB3	3.72400196673557e-110	3.55685091071711e-108	0.106106720534847	6.49894699757633	0.102	0.002	51	881	9903	0.0204151585965622	0.206375556470949
RGS16	6.05697041211541e-110	5.75856737438092e-108	1.46699219017474	2.4591352280142	0.507	0.19	2.66842105263158	881	9903	0.914706895172301	3.87706413072038
CAP2	1.51268714266945e-108	1.4315960602268e-106	0.214617407312514	3.37435036047777	0.207	0.034	6.08823529411765	881	9903	0.0622410651702317	0.373015169160255
NPC2	2.20660038119184e-108	2.07881815911737e-106	0.683529921308135	-1.94012529820713	0.447	0.72	0.620833333333333	881	9903	4.04487871174858	1.1851523865548
BCL6	7.49627323510002e-108	7.03021534256484e-106	0.495115427126907	2.17942014950061	0.354	0.149	2.3758389261745	881	9903	0.276641273089755	0.920136051329112
HTR1F	9.48399982516347e-108	8.85429641334856e-106	0.0921777188426147	8.76722378319054	0.098	0	Inf	881	9903	0.0135902812177378	0.160957444757361
LGALSL	5.19913681585913e-107	4.83216635181598e-105	0.317360706196562	2.49842766684752	0.286	0.089	3.21348314606742	881	9903	0.130275940022837	0.538043734388164
PLPPR4	2.45601934554345e-105	2.27247575695239e-103	0.302911266384686	3.0284763880515	0.237	0.046	5.15217391304348	881	9903	0.102513896435361	0.598292550718454
CTSB	2.92914184149241e-105	2.69819528030096e-103	0.546876826144045	-2.89156556945806	0.375	0.676	0.554733727810651	881	9903	6.35624111691114	1.04059033573625
COTL1	1.19015946423315e-103	1.09147102016355e-101	0.18629545810065	-2.73052725645817	0.17	0.552	0.307971014492754	881	9903	2.51652589166656	0.356068620414131
HSPB6	1.42456121263467e-103	1.30068086753595e-101	0.455910842028139	2.3638061628495	0.338	0.107	3.1588785046729	881	9903	0.202377057714563	0.821402254832634
TGFB1I1	6.18214201482324e-103	5.619784008738e-101	1.15475488739031	1.59342655551555	0.575	0.27	2.12962962962963	881	9903	0.566954752265598	1.88656088288304
SPECC1	1.03938819335329e-102	9.40714397180798e-101	0.424883604600955	2.28651331234055	0.346	0.117	2.95726495726496	881	9903	0.216441924188555	0.745134727076283
SUSD2	1.21007918171215e-102	1.09043917913765e-100	0.201820694537038	3.50159781753439	0.193	0.027	7.14814814814815	881	9903	0.0611845223737154	0.374992036819731
CTD-3064M3.7	4.69128859082295e-102	4.20916222222495e-100	0.129312843113851	6.62047291647402	0.1	0.002	50	881	9903	0.0345694585393247	0.395084891694149
PLCL1	2.94363739226328e-101	2.62973399103659e-99	0.254798648891861	3.28484746911098	0.215	0.042	5.11904761904762	881	9903	0.106878900174487	0.482194877399432
SELENBP1	1.43336285089017e-100	1.2750162423841e-98	0.55935736200998	2.26533830200358	0.388	0.13	2.98461538461538	881	9903	0.251628604604507	0.980974309002736
GLDN	1.89201073931831e-100	1.6758040420133e-98	0.151660845153374	4.67673186572865	0.125	0.01	12.5	881	9903	0.0385013994423755	0.294006577038793
DMD	1.83502350182895e-99	1.61841264250668e-97	0.212515866135817	3.58469791374933	0.186	0.028	6.64285714285714	881	9903	0.0744401097432407	0.437531195677374
ARHGAP15	9.77293791109136e-99	8.58279284513897e-97	0.469492719174637	3.03466406478709	0.326	0.081	4.02469135802469	881	9903	0.248525324234723	0.913209426600396
CSRP2	1.98876755410342e-98	1.73920659604842e-96	0.421502200556146	2.3552016804567	0.284	0.104	2.73076923076923	881	9903	0.185680441312907	0.870523863154521
FAM198B	3.56472244445054e-98	3.10430409175134e-96	0.0478038577715321	-3.4225444596966	0.047	0.401	0.117206982543641	881	9903	0.866197750284833	0.141106190678883
FBXO32	3.59869638197364e-98	3.12077745660191e-96	0.28477726636034	2.97804883130831	0.227	0.057	3.98245614035088	881	9903	0.127997968736361	0.56560289080229
AC018647.3	1.9781913511227e-97	1.70833308097371e-95	0.103745712584022	6.5094420637809	0.095	0.002	47.5	881	9903	0.0210676597849405	0.236613735368636
C9orf3	2.66981438711599e-97	2.29604037291975e-95	0.676628221728325	1.66810281957989	0.442	0.232	1.9051724137931	881	9903	0.39672136725115	1.16380114971152
RAP2A	7.91705485805939e-96	6.78053218959252e-94	0.518259368753704	1.73476646020213	0.371	0.221	1.67873303167421	881	9903	0.360798694454573	0.922802625301537
SLCO3A1	9.45433169720819e-96	8.06380571013732e-94	0.641260184800677	1.74197008420821	0.413	0.244	1.69262295081967	881	9903	0.461143536126118	1.13950864285857
AKAP1	2.54606150827718e-95	2.16269142707184e-93	0.371074616257946	2.2481617398846	0.287	0.117	2.45299145299145	881	9903	0.202866255284363	0.707283454304601
SPARCL1	7.62632886726315e-95	6.45156294297535e-93	14.6725316474344	1.7235077466191	0.94	0.51	1.84313725490196	881	9903	7.90901166719643	21.9110687874421
FTH1	1.17636626364235e-94	9.91112487002084e-93	21.9450798691619	-1.42947378120182	0.983	0.984	0.998983739837398	881	9903	67.7759535485355	26.5291989982931
SEMA6D	1.52794245020732e-94	1.28211073777315e-92	0.202285768697758	3.37511259386331	0.185	0.032	5.78125	881	9903	0.0716485018183539	0.373115755990097
MAP7D3	2.6591500073534e-93	2.22232028437123e-91	0.603851490886688	1.681151735169	0.41	0.219	1.87214611872146	881	9903	0.36424498533672	1.06613982907657
ITM2A	4.74484249977215e-92	3.94946207430833e-90	0.0621761575668276	-3.70540546187787	0.053	0.474	0.111814345991561	881	9903	2.15537178009593	0.136526582903173
TTLL7	1.07693397016843e-91	8.92821338628434e-90	0.248001278456734	2.8048032282081	0.221	0.053	4.16981132075472	881	9903	0.0929257132432034	0.462538049811252
NRIP2	1.5689431071001e-91	1.29553445568752e-89	0.131615420397897	4.48081243612345	0.125	0.01	12.5	881	9903	0.0307814768903125	0.244542954638575
GNAI1	5.46080012896375e-91	4.49129140765487e-89	0.35316698157874	2.34757792894968	0.3	0.095	3.15789473684211	881	9903	0.184973223940778	0.640303869088511
NPNT	7.81947266135972e-91	6.40578618100164e-89	0.273549702775477	3.0621431212326	0.226	0.043	5.25581395348837	881	9903	0.104007758786986	0.531535170141888
ITGB1	3.50406695077878e-90	2.85926344967878e-88	5.67583784225079	0.848107384310373	0.875	0.732	1.19535519125683	881	9903	4.40209734714946	7.78386459734488
MARK1	7.22177199300673e-90	5.86974299321794e-88	0.141598925109032	3.99118624472429	0.15	0.015	10	881	9903	0.0335051754788324	0.25973350586914
LPL	1.95332072113857e-89	1.58142676821555e-87	0.207127155666069	4.38594807820889	0.158	0.012	13.1666666666667	881	9903	0.0679651008129624	0.450990126884693
PTGER3	6.35499635909602e-88	5.12504492368187e-86	0.129240563460048	4.06323447418745	0.131	0.013	10.0769230769231	881	9903	0.0382592656022522	0.229835442956125
DPYSL3	6.8796298932663e-88	5.52663601425726e-86	0.10386208570595	-2.49804123407951	0.103	0.398	0.258793969849246	881	9903	0.885407292366976	0.204755672682419
A2M	1.0533155564212e-87	8.4289645646277e-86	5.08615345330476	1.91184185256928	0.85	0.344	2.47093023255814	881	9903	2.66346844905538	8.06068474105812
DTX3	1.96287591399207e-87	1.56471408436152e-85	0.24981585727586	2.75711324821387	0.221	0.056	3.94642857142857	881	9903	0.0958143857225768	0.47303154456407
SLCO1C1	4.50699808755382e-87	3.5790054545073e-85	0.115565616536826	5.27358007106901	0.102	0.005	20.4	881	9903	0.0242943856092541	0.238644587631821
SH3RF1	4.86433983307013e-87	3.84802699924471e-85	0.326736297403194	2.13094874936936	0.266	0.115	2.31304347826087	881	9903	0.167160863868474	0.596266788849507
DLC1	4.96551609319188e-87	3.91312876606444e-85	0.993860934583532	1.38828476527372	0.533	0.316	1.68670886075949	881	9903	0.678845699531311	1.71338888457228
KCNA5	5.42748663382074e-87	4.26098818077912e-85	0.0830651739084411	6.70124899031708	0.078	0.001	78	881	9903	0.0155652415723457	0.173345191656006
ITM2C	1.38034492371092e-86	1.079585995805e-84	0.63362332229357	2.07504026450257	0.425	0.144	2.95138888888889	881	9903	0.339720010466881	1.11838236306959
EFHD2	2.29870509755903e-86	1.79108879142889e-84	0.140803819063311	-2.34392550157955	0.144	0.497	0.289738430583501	881	9903	1.37196516977719	0.249911129843072
SNTA1	9.70251116800632e-86	7.53161971790633e-84	0.260067741980994	2.64817891217972	0.228	0.06	3.8	881	9903	0.0981499451859917	0.491860964573482
FXYD5	1.54730458051377e-85	1.19662069909434e-83	0.325072993112813	-1.5528742582515	0.276	0.595	0.463865546218487	881	9903	1.73842517700679	0.577577472921495
INPP5A	1.56642429748818e-85	1.2069037170907e-83	0.301215286633599	2.2504463416502	0.268	0.095	2.82105263157895	881	9903	0.145224727214884	0.537779018795386
PECAM1	3.07493701683504e-85	2.36041276336752e-83	0.116916130769723	-3.52419320053088	0.095	0.464	0.204741379310345	881	9903	2.77888836226324	0.242320529680749
CELF2	1.29264619604403e-84	9.88611994804742e-83	0.191627474164047	-2.07012955581338	0.167	0.57	0.292982456140351	881	9903	1.67286935844351	0.368875880975686
FSCN1	1.43579662428893e-84	1.09405591305192e-82	0.0344513506702195	-3.57761850762317	0.037	0.3	0.123333333333333	881	9903	0.555171108796776	0.0817639498021683
VIPR1	1.97746725965073e-84	1.50128155397513e-82	0.157983994430793	4.73891847411417	0.115	0.011	10.4545454545455	881	9903	0.0549907106058051	0.384055641188248
CAPG	2.14612594426709e-84	1.62337979273284e-82	0.060171473886147	-3.27354261672184	0.057	0.412	0.138349514563107	881	9903	1.06235610762506	0.131568085420415
PCYOX1	2.50948834215985e-84	1.89133292289473e-82	0.792205920477099	1.44281088330615	0.488	0.294	1.65986394557823	881	9903	0.510011043819151	1.33225811675901
DLX5	3.05757541359894e-84	2.29606188486419e-82	0.140452040125498	4.51927156718466	0.131	0.008	16.375	881	9903	0.0331972863174882	0.284394222768721
IFITM3	8.63008044427088e-84	6.45729412591907e-82	9.25376747940326	0.891794400575673	0.932	0.759	1.22793148880105	881	9903	7.1251003263679	12.755483593329
ZFP36L2	1.44990001859706e-83	1.08095783400873e-81	0.953819728210815	-1.7827795217245	0.489	0.781	0.626120358514725	881	9903	6.38794204279748	1.90621856478021
NR2F2-AS1	2.35811047486763e-83	1.75176335849844e-81	0.301205828607523	2.58129806991808	0.253	0.069	3.66666666666667	881	9903	0.129199626534174	0.572851157656441
PTGER1	3.83079988215638e-83	2.83561279848476e-81	0.102732246782675	5.31953296989296	0.095	0.005	19	881	9903	0.0205358916501405	0.205071555064241
BMP5	3.85388493598541e-83	2.84254872538198e-81	0.324933670091396	3.23117960323826	0.25	0.038	6.57894736842105	881	9903	0.112906610957238	0.646803727867688
C3orf70	5.10410098497926e-83	3.75133322747092e-81	0.148401603232341	3.51238461610477	0.153	0.022	6.95454545454546	881	9903	0.0403239408435225	0.252437266509067
IFITM1	7.81242627547395e-83	5.7215670312888e-81	1.13779656258755	1.8653262715094	0.532	0.267	1.99250936329588	881	9903	0.838987369651773	2.15790765767166
LINC01197	1.08791391772701e-82	7.9394731897218e-81	0.361832491492204	2.18948368906124	0.288	0.102	2.82352941176471	881	9903	0.160614280590436	0.67646335226589
GJA1	1.72062644545107e-82	1.25128784941821e-80	0.0361697187213164	-3.89994343600138	0.03	0.311	0.0964630225080386	881	9903	0.647863768786802	0.110634810727447
ATP6V0E1	3.1131239849091e-82	2.25603523465825e-80	0.87466016792499	-0.975987437899299	0.526	0.72	0.730555555555556	881	9903	2.53218146186566	1.44310249715784
FLNB	6.24145240932962e-82	4.50732901169915e-80	0.0562848470687431	-3.08636971928567	0.06	0.356	0.168539325842697	881	9903	0.811770692977304	0.108255683265304
CD74	1.914989061785e-81	1.37812719772763e-79	0.20234427979431	-3.92390844957874	0.142	0.547	0.259597806215722	881	9903	11.3817396440869	0.6540129874712
MAT2A	4.48559932018858e-81	3.21690420450618e-79	1.06366219284947	1.41069916329185	0.513	0.392	1.30867346938776	881	9903	1.0397288424665	2.22528263524261
EMP1	1.94090145692687e-80	1.3871421929747e-78	0.488131118438876	-1.6540416786379	0.309	0.597	0.517587939698492	881	9903	3.01622890425773	1.02032913866505
PSAP	2.62288377621956e-80	1.86810615621741e-78	2.03151518040312	-1.55453859374327	0.731	0.82	0.891463414634146	881	9903	8.52115798289415	3.22839673347489
INAFM1	3.45883633046477e-80	2.45506307483605e-78	0.580660887614334	1.88975122361669	0.404	0.158	2.55696202531646	881	9903	0.299553162699374	1.03569908732235
DUSP1	4.97152468953989e-80	3.51671743055985e-78	2.66271134000782	-1.3090486571646	0.715	0.858	0.833333333333333	881	9903	11.7266328014571	5.02259949791918
HEY2	8.91963125230871e-80	6.28803664405953e-78	0.26528424330323	2.77881398034838	0.23	0.047	4.8936170212766	881	9903	0.0860549824377233	0.510873639872169
PHLDA1	1.82963981140796e-79	1.28546151631327e-77	1.88824831266747	1.59384101222374	0.624	0.36	1.73333333333333	881	9903	1.43027015250038	3.64599852772122
FLNA	3.86372904423777e-79	2.70539351928622e-77	2.77439074394734	0.944970195673231	0.736	0.621	1.18518518518519	881	9903	2.53745007111159	4.86590463054714
MYOCD	4.72551893989501e-79	3.29768032149037e-77	0.0976221631954772	5.28014672723062	0.096	0.003	32	881	9903	0.0168570080617543	0.185304271303436
CACNA1C	4.88848339989583e-79	3.39995660893426e-77	0.199234304780708	2.88765143266281	0.192	0.043	4.46511627906977	881	9903	0.0750428122786838	0.356473555157501
RBM24	4.94947938716436e-79	3.43086654777152e-77	0.115876386775619	4.34166513035338	0.118	0.009	13.1111111111111	881	9903	0.0248928518240233	0.207312531882522
ENO1	6.15177268495667e-79	4.25005468894706e-77	0.778402884213544	-1.37831149609113	0.472	0.689	0.685050798258345	881	9903	3.14224381658013	1.33358988547151
KLF4	9.69792002929282e-79	6.67771064874163e-77	0.176520495332636	-2.50223057879311	0.148	0.535	0.276635514018692	881	9903	2.18648995986024	0.366783814521944
EPB41L1	1.30176396763134e-78	8.93389403745934e-77	0.274238544552474	2.24053257649471	0.232	0.095	2.44210526315789	881	9903	0.146861389849368	0.507752426908075
DUSP6	1.60907143240264e-78	1.1006473434976e-76	0.125084328805984	-2.86671659079633	0.118	0.448	0.263392857142857	881	9903	1.77160350379663	0.253194398940917
SLC38A2	3.92012254510976e-78	2.67264670624819e-76	1.76939980050687	1.08891982923642	0.671	0.515	1.30291262135922	881	9903	1.51211622264011	3.05143988797058
SOX5	5.73514249076275e-78	3.89726436929668e-76	0.163292679787433	3.43617229623603	0.15	0.025	6	881	9903	0.0518313457697532	0.317895643705125
RNASE1	8.32020305715282e-78	5.63544210988723e-76	0.18747778338495	-3.85628600172842	0.135	0.498	0.271084337349398	881	9903	4.88628659444446	0.448691267372219
RP3-525N10.2	9.41598447800203e-78	6.35686300622378e-76	0.0816052277354493	5.82778225409695	0.084	0.002	42	881	9903	0.0163943199433438	0.151858135659419
PLXDC2	1.24363444337588e-77	8.36869073811963e-76	0.0675916751652399	-2.89400252568164	0.066	0.431	0.153132250580046	881	9903	1.06058589146689	0.136660046115757
SPCS3	4.42172792132914e-77	2.9658489610831e-75	0.237924362999537	-1.51799618109508	0.225	0.534	0.421348314606742	881	9903	1.23791183372914	0.423192789034746
ITIH5	4.47535539601599e-77	2.99213599799444e-75	0.996768622547685	2.15436464211236	0.506	0.16	3.1625	881	9903	0.528906699199395	1.8484608421283
RABGAP1	5.03258241721947e-77	3.35386826943057e-75	0.462298665476439	1.61693719543276	0.359	0.212	1.69339622641509	881	9903	0.344278565058069	0.795357492201723
TMEM74B	8.52285593642403e-77	5.66168949161296e-75	0.169605068736959	3.50629353529806	0.148	0.022	6.72727272727273	881	9903	0.0538823524549479	0.353368316194237
IL17B	1.03240656779052e-76	6.83631262748442e-75	0.0922453794214604	4.54116507281924	0.102	0.007	14.5714285714286	881	9903	0.0174494452137277	0.165698215975897
NFATC4	1.07730308342965e-76	7.11088653094361e-75	0.36822823160587	2.16551660822841	0.303	0.103	2.94174757281553	881	9903	0.1791443869577	0.658545483631991
SBSPON	2.04480255047685e-76	1.34541516384709e-74	0.12165100127856	4.6544483904575	0.106	0.008	13.25	881	9903	0.0337204581981619	0.241387504121054
ENG	2.90687875739236e-76	1.90658130144664e-74	0.237610467836153	-1.90263299033548	0.224	0.508	0.440944881889764	881	9903	1.58452415870454	0.40988989177491
TNFSF10	5.80954939644959e-76	3.79838235933168e-74	0.0275383362311452	-3.56405192629934	0.03	0.349	0.0859598853868195	881	9903	0.777672973047876	0.0579972861558423
SDCBP	6.43646413198152e-76	4.19503633960531e-74	0.873110334390713	-1.09451740560666	0.509	0.737	0.690637720488467	881	9903	3.0497752546639	1.48730774733538
SH3BGRL	7.53250099158747e-76	4.89400048751229e-74	1.99400997376401	0.958526784933673	0.707	0.607	1.16474464579901	881	9903	1.78458480605129	3.18539506093177
HOPX	1.65263539778575e-75	1.07039128920336e-73	0.590094721050001	3.88029028411027	0.383	0.036	10.6388888888889	881	9903	0.251510828473175	1.11238543858621
PI15	2.64663814123908e-75	1.70885427150534e-73	0.186764724771651	4.00070032784321	0.114	0.019	6	881	9903	0.0749594364883722	0.553655811143282
GPR20	3.37628498454966e-75	2.17319511148373e-73	0.0684124814227565	7.55278803798293	0.069	0.001	69	881	9903	0.0104917233902072	0.125180984823976
B3GNT2	3.59293576958347e-75	2.30548565821632e-73	0.470276541528089	1.69683132780063	0.36	0.189	1.9047619047619	881	9903	0.323248652748717	0.836452080445703
FAM13C	4.53438307350651e-75	2.90060566609556e-73	0.328493161273915	2.38283159305648	0.268	0.082	3.26829268292683	881	9903	0.161700461841462	0.585861036129101
LINC00924	4.70083934586635e-75	2.99783373176696e-73	0.12038588529186	3.89770846053878	0.12	0.014	8.57142857142857	881	9903	0.0311979492062281	0.225603696534027
NRP2	1.82382925180717e-74	1.15953021696182e-72	0.0347393699192224	-3.23150219189127	0.041	0.318	0.128930817610063	881	9903	0.624835402508861	0.0601920242310485
ADD3	2.50249074103276e-74	1.58613526295551e-72	0.168879253106719	-2.02012982562002	0.169	0.48	0.352083333333333	881	9903	1.20702390242469	0.328856643313505
PRSS35	3.02734713578453e-74	1.91295112000824e-72	0.165838933272324	3.57644375385204	0.16	0.015	10.6666666666667	881	9903	0.0402513294752253	0.302381823916028
PRCP	3.47000798040203e-74	2.18599955628609e-72	0.158014139892517	-2.48313883586737	0.157	0.455	0.345054945054945	881	9903	1.51246673781568	0.28392413558338
H2AFJ	3.8308038370587e-74	2.40597697960238e-72	1.51065478002985	0.969809555406565	0.64	0.518	1.23552123552124	881	9903	1.28343784576778	2.47897772821114
GADD45B	5.50579406844598e-74	3.44752531306983e-72	3.34761008856881	1.45437848868642	0.663	0.521	1.27255278310941	881	9903	3.61619008591931	8.87346765382986
SOD3	7.36749466018458e-74	4.59935826286101e-72	2.19580778330937	2.08240431837245	0.686	0.213	3.22065727699531	881	9903	1.15097327440314	4.05650646980445
PPP3CA	9.73022166288632e-74	6.05611333888834e-72	0.285064189001572	-1.52312991791969	0.247	0.542	0.455719557195572	881	9903	1.38060813780022	0.50385261666465
ANO1	1.808543207595e-73	1.12227145271299e-71	0.404047567465444	2.12763599510199	0.313	0.09	3.47777777777778	881	9903	0.156492085681315	0.716673077797561
CNNM2	1.93761585051374e-73	1.19877689903725e-71	0.148469382613439	3.05748786509519	0.141	0.035	4.02857142857143	881	9903	0.058657088927379	0.277433678858296
HLA-DRA	2.90649654888018e-73	1.79285855571698e-71	0.438217977589483	-3.76695817180861	0.267	0.549	0.486338797814208	881	9903	16.7090239652814	1.34955783537963
LURAP1L	7.34240863600583e-73	4.51569024895718e-71	0.212605231064745	2.67873225975592	0.208	0.048	4.33333333333333	881	9903	0.0711056776312887	0.380011553259931
RNF152	1.44248669986923e-72	8.84526016020402e-71	0.293848548298108	2.13003550485704	0.263	0.097	2.71134020618557	881	9903	0.152503893672166	0.500697797828583
GFRA1	1.7786287944414e-72	1.08742951013547e-70	0.267238437717432	3.02840965806327	0.216	0.042	5.14285714285714	881	9903	0.10429757421516	0.533350403889956
OLFML2B	3.3210170650279e-72	2.02445293205201e-70	1.64057850585238	1.57883187705959	0.598	0.299	2	881	9903	1.12142687259871	3.03026961529494
FKBP1A	5.1536480317192e-72	3.1323902963464e-70	1.08388267165316	-1.19974997080818	0.548	0.73	0.750684931506849	881	9903	3.88040673124113	1.87573365764855
NT5E	7.85663141055191e-72	4.76130241564617e-70	0.047077061307125	-3.03892203050098	0.053	0.297	0.178451178451178	881	9903	0.518199270149809	0.0894545622273143
GPX1	1.03190579340903e-71	6.23535844728736e-70	0.8966215743818	-1.59622159444766	0.514	0.684	0.751461988304093	881	9903	4.38736925111395	1.50200898452628
ARHGAP10	1.10430749979096e-71	6.65345268624056e-70	0.515862507547232	1.59608473523524	0.379	0.205	1.84878048780488	881	9903	0.333111123228214	0.898573199841022
FMO3	8.77974733105045e-71	5.2744650198073e-69	0.0749089029628422	5.97895675048928	0.062	0.002	31	881	9903	0.0153689080501842	0.15608207451918
ITGA5	8.83089880157234e-70	5.28986151911527e-68	0.146334279088943	-2.14328813787299	0.138	0.407	0.339066339066339	881	9903	1.02274264989609	0.290484493667606
PTPRG	1.0196438676944e-69	6.09024172963521e-68	0.528450496635701	1.63129365752201	0.386	0.19	2.03157894736842	881	9903	0.309938544664824	0.917482591954978
COX7A1	1.37459792808144e-69	8.18675766017701e-68	0.821603390393892	1.31326326444621	0.49	0.302	1.62251655629139	881	9903	0.622841844388256	1.41640839586588
SMOC2	2.95867321381365e-69	1.75706192061609e-67	0.494768569292609	2.29714376552436	0.345	0.094	3.67021276595745	881	9903	0.242130432588194	0.909373795655693
TMSB4X	4.44250798829896e-69	2.63072630187098e-67	46.4046555979277	-0.611882044989577	0.998	0.995	1.00301507537688	881	9903	80.8336708770849	55.0658107519629
ANXA2	5.58733995521767e-69	3.29923669264506e-67	3.08716674458609	-0.893582541808599	0.759	0.819	0.926739926739927	881	9903	8.74578539313339	5.05162436446599
C10orf10	7.40863426747972e-69	4.36225437010752e-67	0.799306133594367	2.52355760922022	0.348	0.125	2.784	881	9903	0.597465721520419	2.64779934885683
CKB	9.51092753248021e-69	5.58423467530269e-67	0.394232078102952	2.58551400326305	0.286	0.069	4.14492753623188	881	9903	0.182923652145973	0.762453185591244
SLC2A4	1.0157383845234e-68	5.94694738916159e-67	0.0753878003096149	6.15854229876778	0.074	0.002	37	881	9903	0.0138648492548866	0.141027128637026
AC003991.3	1.62480532821633e-68	9.48611696693286e-67	0.0852251521809637	5.25849003909949	0.079	0.003	26.3333333333333	881	9903	0.0197512354389925	0.183789527118174
RHOB	1.9308297729785e-68	1.12411173805484e-66	2.97845645832396	1.13240822158966	0.712	0.564	1.26241134751773	881	9903	2.77805410424743	5.92536159638871
SORT1	3.59919094407035e-68	2.08954710103087e-66	0.284085451906315	2.22504717570898	0.242	0.091	2.65934065934066	881	9903	0.1645613575293	0.537218040437623
SELM	4.69923675945451e-68	2.72056930381157e-66	3.67887376673796	1.28760214939652	0.818	0.463	1.76673866090713	881	9903	2.45116676495703	5.93808217851522
ST5	5.99251941931068e-68	3.4596366987363e-66	0.341777902634662	1.8805786505313	0.274	0.129	2.12403100775194	881	9903	0.18990908737804	0.648135623071226
PEAK1	6.04638093964361e-68	3.4810358709737e-66	0.622170778612102	1.31779996120416	0.415	0.272	1.52573529411765	881	9903	0.462872911236463	1.08080420302636
AXL	6.5595866994647e-68	3.76603861310541e-66	1.13395344644081	1.50495265920266	0.586	0.251	2.33466135458167	881	9903	0.652780531463428	1.78768387191944
ATP5E	6.7013948458573e-68	3.83682623136017e-66	3.60793713501007	-0.68500515744724	0.826	0.902	0.915742793791574	881	9903	8.36572289971095	5.28565004554488
SLC6A9	1.20062166435784e-67	6.85511972878252e-66	0.108543547797206	3.92025218487591	0.115	0.012	9.58333333333333	881	9903	0.0249700418462819	0.208295373598789
FGF13	2.36731016659695e-67	1.34793600310133e-65	0.122043550407247	3.39205481036122	0.134	0.02	6.7	881	9903	0.0372669501551918	0.209298212506228
MKL2	2.98667392691423e-67	1.69593983038971e-65	0.574601604994799	1.6407658789336	0.4	0.195	2.05128205128205	881	9903	0.391126270385362	1.02223279206097
CHN1	3.26628042605888e-67	1.84964284454908e-65	0.219933851669157	2.23715035301104	0.202	0.077	2.62337662337662	881	9903	0.0993628334560566	0.410439149288118
RP11-598F7.6	3.71095426997313e-67	2.09572856129327e-65	0.0700980589851838	5.32429075744214	0.085	0.002	42.5	881	9903	0.0109598270585367	0.117677540642974
GALNT1	7.65957366728952e-67	4.31392184315876e-65	0.216988037936337	-1.69316469741021	0.202	0.471	0.428874734607219	881	9903	1.08993809888546	0.399904072912116
CYP7B1	1.14250095564675e-66	6.4172018446435e-65	0.179883209128492	2.76181573785304	0.18	0.042	4.28571428571429	881	9903	0.0724254917404938	0.313511938602288
NBEAL1	1.45040809028629e-66	8.12463731872262e-65	0.427259337079657	1.57379008044384	0.345	0.195	1.76923076923077	881	9903	0.305271242183265	0.747303920484397
S100A11	1.66873380969142e-66	9.32241966028691e-65	3.89535117433679	-0.97509367224585	0.815	0.86	0.947674418604651	881	9903	11.3965096810465	6.06791147514706
ECM2	2.62938925129022e-66	1.46496563500648e-64	0.699639390712444	1.88103514925154	0.437	0.169	2.58579881656805	881	9903	0.417459366402416	1.22126097178118
GALNT16	3.10901700809487e-66	1.72754655522183e-64	0.21537152026398	2.71252722458349	0.21	0.044	4.77272727272727	881	9903	0.0801390269910701	0.387387311880212
NGF	3.5297351885226e-66	1.95607731329731e-64	0.103241433340183	4.20374573418562	0.106	0.009	11.7777777777778	881	9903	0.0223629380296108	0.200960054763216
EPN2	5.25326391638156e-66	2.90344394482465e-64	0.485585887872682	1.55667170600948	0.37	0.192	1.92708333333333	881	9903	0.284853812611016	0.869069979288986
GRN	5.82452117535995e-66	3.2106123904391e-64	0.891468925266145	-1.26549751339043	0.516	0.69	0.747826086956522	881	9903	3.34721774894657	1.50522815983395
METRNL	7.33326538400924e-66	4.03154531429643e-64	0.18419852909203	-2.08333013127192	0.175	0.496	0.352822580645161	881	9903	1.42645689337359	0.340161573440506
CCL8	9.08154925482238e-66	4.97947592210181e-64	0.357901120569226	4.19901318081526	0.169	0.027	6.25925925925926	881	9903	0.234131520278563	1.64977363746399
ARL4A	2.04595785244087e-65	1.11885283508415e-63	0.169608570905936	-2.2205609054766	0.156	0.485	0.321649484536082	881	9903	1.67192697812036	0.322352273952469
AC005477.1	2.38974107764844e-65	1.30341509408794e-63	0.0500867923607289	7.10100257313149	0.056	0.001	56	881	9903	0.0101787296590809	0.0959998593773023
SEMA4B	3.2427397499386e-65	1.76401637945479e-63	0.142559372712149	3.02021361428727	0.148	0.031	4.7741935483871	881	9903	0.0549479137766898	0.249038078957982
ACTR2	1.20795452796632e-64	6.55394386037434e-63	0.816409817270391	-0.995486014457745	0.486	0.703	0.691322901849218	881	9903	2.68351626397646	1.43161752913637
OSBPL1A	1.65597522767888e-64	8.96129048795628e-63	0.587777514786569	1.47097953360543	0.4	0.239	1.67364016736402	881	9903	0.406902388932833	1.04206475496912
LRRC10B	4.25854674036413e-64	2.29850624324966e-62	0.0665316169973256	5.47429065863141	0.067	0.003	22.3333333333333	881	9903	0.0116345528150512	0.127934666216325
EPB41L3	4.27777030202755e-64	2.30288486441099e-62	0.0249849222362908	-3.25577992818451	0.033	0.312	0.105769230769231	881	9903	0.530062115665799	0.0438118625939015
LAMA3	6.14307630791029e-64	3.29848185382769e-62	0.16173085190473	2.92552193160104	0.149	0.034	4.38235294117647	881	9903	0.0649248434386267	0.325306201689848
ARID5B	6.24320913772103e-64	3.34358533820171e-62	1.59675422357293	1.13713798466023	0.635	0.439	1.44646924829157	881	9903	1.34352660876433	2.75754100167652
GRIN2A	1.25223259830875e-63	6.68911670941934e-62	0.057501413311279	6.92905383713967	0.057	0.001	57	881	9903	0.00889342043899392	0.103670454392888
CD93	2.41839025436198e-63	1.28852330107729e-61	0.141859441665571	-2.59233241594965	0.136	0.412	0.330097087378641	881	9903	1.57469599340441	0.265987897805167
HCFC1R1	3.93503949762479e-63	2.09122124686593e-61	0.992605685191827	1.30469429519046	0.515	0.332	1.55120481927711	881	9903	0.774208513892789	1.84051985603677
STOM	6.49583963167594e-63	3.44329340680602e-61	1.57273015586488	0.978418385450212	0.632	0.497	1.27162977867203	881	9903	1.39424464179795	2.5495383047
MLLT4	7.38926216448859e-63	3.90688386788751e-61	0.0166494820853618	-3.70212996487714	0.019	0.248	0.0766129032258065	881	9903	0.374547718282228	0.0325008329753877
DDR2	8.3560371180231e-63	4.4067996261615e-61	0.968949832552829	1.45511375663198	0.523	0.252	2.07539682539683	881	9903	0.654956240277322	1.61325722126186
APOLD1	1.61540003756924e-62	8.49766019762944e-61	1.29688615256661	1.74245991793483	0.515	0.243	2.11934156378601	881	9903	1.00973993398823	2.96413087901069
ATP6V0B	1.62742333500864e-62	8.53923444085801e-61	0.519069254113684	-1.37704268006103	0.384	0.622	0.617363344051447	881	9903	2.22337765986241	0.896055311861078
ANKH	2.26383609303706e-62	1.18485522384561e-60	0.0480585656736601	-2.80382046044354	0.054	0.324	0.166666666666667	881	9903	0.55226329084348	0.0925259662930326
DMPK	2.98290399427931e-62	1.55727123892778e-60	0.196225627569122	2.3010374613669	0.192	0.068	2.82352941176471	881	9903	0.102348248154171	0.346364302368927
SUSD5	3.27063560465461e-62	1.70319581763999e-60	0.0788607313157261	4.58084313849099	0.075	0.007	10.7142857142857	881	9903	0.0157705209886247	0.151733967254722
S1PR1	3.3660864971567e-62	1.74850899097919e-60	0.0195529381173594	-3.92878345612116	0.024	0.262	0.0916030534351145	881	9903	0.537385084567488	0.0347781281083455
GRK5	4.64616262827361e-62	2.40740916583997e-60	0.344014056383149	1.7102160054671	0.292	0.144	2.02777777777778	881	9903	0.200607735361456	0.623133537986874
FAM213A	4.75589816092079e-62	2.45812332377168e-60	0.556903849839568	1.53610430872729	0.365	0.203	1.79802955665025	881	9903	0.386308421277483	1.03501386043245
MDFIC	5.39701060743295e-62	2.78254830471779e-60	0.082206956333625	-2.07597058046994	0.093	0.383	0.242819843342037	881	9903	0.673668415438083	0.149203203224718
TGFBR2	1.43925710923518e-61	7.40199574342637e-60	0.544607124060206	-1.34492904478588	0.383	0.617	0.620745542949757	881	9903	2.18486405280965	1.0088610254904
ABLIM1	1.81626895152137e-61	9.31781937852278e-60	0.0438866856176054	-2.81318860058003	0.053	0.355	0.149295774647887	881	9903	0.816073968520937	0.0779913239465318
RYR2	1.92164185707452e-61	9.83406151351271e-60	0.0984162474560588	4.20397434295838	0.095	0.009	10.5555555555556	881	9903	0.0270368579186503	0.180328479162161
CD55	1.92683132008037e-61	9.83633151231177e-60	0.10749794663346	-2.57037821844954	0.106	0.43	0.246511627906977	881	9903	1.22781943870276	0.205390969413781
ADAMTS12	1.93336220865935e-61	9.84542140950212e-60	0.197928545420147	2.29154705314424	0.185	0.062	2.98387096774194	881	9903	0.092083542700495	0.371649432154478
LRRC4B	2.932469238124e-61	1.48966562326858e-59	0.0605366595621557	6.1495296313708	0.067	0.002	33.5	881	9903	0.0112135515404242	0.10551447310761
DOCK4	5.70571382564921e-61	2.89136001834732e-59	0.0233694032568461	-3.5915685118624	0.027	0.274	0.0985401459854015	881	9903	0.482338752525283	0.0456255422696475
ARPC3	7.06478099124535e-61	3.57133294694027e-59	1.36243314821064	-0.919029189910876	0.633	0.768	0.82421875	881	9903	3.99759759621963	2.11973867898306
FOXS1	9.04084735300025e-61	4.55913874059083e-59	0.189965922888074	2.93451646900049	0.174	0.028	6.21428571428571	881	9903	0.0575614983419522	0.351823598280224
TMEM159	1.35874212504845e-60	6.83526438926073e-59	0.443716985068694	1.69243262576784	0.313	0.168	1.86309523809524	881	9903	0.27897877022663	0.833352785997653
ABRACL	2.90042881468734e-60	1.4555517581891e-58	0.0959492524681478	-2.02006853640505	0.104	0.365	0.284931506849315	881	9903	0.651373010994959	0.181359117115298
HLA-DRB1	3.76689292199763e-60	1.88581214254403e-58	0.256796834380481	-3.74729151839919	0.191	0.471	0.40552016985138	881	9903	8.99068958898267	0.674294836787757
KLF6	4.05032832526049e-60	2.0228218040807e-58	2.84777169144772	-1.0023306095975	0.766	0.842	0.909738717339667	881	9903	9.42934623095206	4.71296494243666
MT1X	4.10280374349833e-60	2.04410361509006e-58	1.34163850145088	1.59398972992583	0.493	0.329	1.49848024316109	881	9903	1.32029865058172	3.71102881002701
PKM	5.21988819693282e-60	2.59022302376383e-58	0.710111150158862	-1.1809388359848	0.453	0.634	0.714511041009464	881	9903	2.5027114836835	1.22418947143956
SGIP1	5.22393719933069e-60	2.59022302376383e-58	0.253617767375101	2.30980087391525	0.212	0.068	3.11764705882353	881	9903	0.124645200843444	0.47362961767202
CCDC109B	9.45010650671609e-60	4.67453239757035e-58	0.0777203032936618	-2.0971007963368	0.084	0.364	0.230769230769231	881	9903	0.605546402941652	0.170396164875685
HN1	9.69796396284586e-60	4.78571431176056e-58	0.13268453370095	-2.10000258873336	0.137	0.39	0.351282051282051	881	9903	0.944536818653137	0.241709138849973
LAPTM5	1.25779890346037e-59	6.19219479171487e-58	0.0850604802215502	-4.07130906920382	0.067	0.434	0.154377880184332	881	9903	3.01714969987851	0.209025208050693
FRK	1.53855646326552e-59	7.55642683830358e-58	0.10814343004279	3.69677994174682	0.099	0.015	6.6	881	9903	0.0294360430698547	0.214068136036117
MOCS1	2.03785462307356e-59	9.98500589073821e-58	0.124383717162222	3.20809668483021	0.125	0.024	5.20833333333333	881	9903	0.0372782296346201	0.232474496456154
RASD1	2.32039246232277e-59	1.13425599467221e-57	1.25201998431245	2.69406750275337	0.432	0.1	4.32	881	9903	0.785735860607137	3.50373172487803
EHD2	2.49716954091817e-59	1.21779613894282e-57	1.29697695055028	1.0602391796918	0.615	0.366	1.68032786885246	881	9903	0.89895119234209	2.02804462663602
RAMP2	4.82337047827786e-59	2.3466942848072e-57	0.12335011875587	-2.9407335415737	0.109	0.389	0.280205655526992	881	9903	1.90400802026248	0.268001059393087
STAB1	5.16392954665254e-59	2.5065012595766e-57	0.0800009517982008	-3.22574050984401	0.079	0.409	0.193154034229829	881	9903	1.56089157064896	0.163292670164955
GPR176	5.23736247234359e-59	2.53620501406059e-57	0.196240415257938	2.33911782293859	0.199	0.058	3.43103448275862	881	9903	0.0685016826698882	0.337390777839278
CLU	6.34833233417021e-59	3.06702881021006e-57	0.358294281079725	-2.89692301434856	0.218	0.498	0.437751004016064	881	9903	6.28944843833936	1.01547743164134
FRMD4B	1.07503502900936e-58	5.18166883982509e-57	0.0306945721837952	-3.12715292516731	0.039	0.307	0.127035830618893	881	9903	0.644519190943416	0.052049683953426
ELK3	1.08350431920676e-58	5.21037367050562e-57	0.260049673907325	-1.62701693656933	0.244	0.485	0.503092783505155	881	9903	1.41939460243067	0.444126036318023
PLEKHA4	1.11329636433017e-58	5.34124547386739e-57	0.223240696191657	2.24182203264443	0.212	0.069	3.07246376811594	881	9903	0.106885374611173	0.389010148462612
FBLN2	2.04276367818028e-58	9.7779030009156e-57	0.115605913409409	-3.12824121696994	0.091	0.393	0.231552162849873	881	9903	2.11528260806029	0.256842820987061
SYNGR1	4.10160126650561e-58	1.95875087211049e-56	0.243638753650307	2.08982256010777	0.229	0.09	2.54444444444444	881	9903	0.151875149239252	0.420317390918474
MSRB3	4.47799886708313e-58	2.1335863107854e-56	0.694997123894713	1.20038219903599	0.436	0.281	1.55160142348754	881	9903	0.496310462735448	1.23822384716199
RRAS	4.98747856848279e-58	2.37088258739391e-56	0.85404148322177	1.17562289201945	0.501	0.306	1.63725490196078	881	9903	0.591170986564925	1.47199094799974
MARCKS	5.618766940059e-58	2.66486415559869e-56	1.71809877770458	-1.03780418288196	0.612	0.726	0.84297520661157	881	9903	5.74469706034437	3.08857525252268
SEPT8	6.38564357490832e-58	3.02166321309475e-56	0.319572077461424	1.60019613364709	0.286	0.156	1.83333333333333	881	9903	0.203091279542298	0.566414114107671
ARPC2	7.02554797860629e-58	3.31689082926182e-56	1.57422694338373	-0.772213483574218	0.638	0.796	0.801507537688442	881	9903	4.54676350435715	2.51879698152437
NEXN	8.13765062860398e-58	3.83320333928286e-56	0.334692687088136	1.9601183650276	0.251	0.105	2.39047619047619	881	9903	0.198794592332318	0.68164074274979
RGS6	1.0439483453064e-57	4.90632049995926e-56	0.0551460706798232	6.39860222418129	0.064	0.001	64	881	9903	0.00996310295067401	0.0940001118904693
SORBS1	1.05690354485547e-57	4.95596897526571e-56	0.217638061605622	2.35264630596887	0.182	0.066	2.75757575757576	881	9903	0.123206260026848	0.436254382830853
BASP1	1.18437321101116e-57	5.54115556916867e-56	0.0860909389560884	-3.10040577584979	0.081	0.353	0.229461756373938	881	9903	1.17743176042443	0.175750207310938
LYN	1.85489885482371e-57	8.65870127591809e-56	0.0339137938923988	-3.20677606041965	0.042	0.315	0.133333333333333	881	9903	0.659745308756005	0.0573921615210897
SCN3A	3.54423197613647e-57	1.65073599859336e-55	0.080114268098556	5.13185927807619	0.076	0.003	25.3333333333333	881	9903	0.0195350391148941	0.15903641310553
CD34	3.79106037888673e-57	1.7617380585831e-55	0.0696451618466816	-3.43392252412579	0.064	0.342	0.187134502923977	881	9903	1.24020366713486	0.176293253271167
MYOZ1	4.18329841743967e-57	1.93966539149563e-55	0.052464482294805	7.29922702217764	0.054	0.001	54	881	9903	0.00938446731069418	0.107300041399096
C4orf48	4.7934849333047e-57	2.21762876624271e-55	0.14141025100323	-1.84259395950272	0.137	0.396	0.345959595959596	881	9903	0.894231511152063	0.294937124553935
MYO5A	5.35348080300853e-57	2.47118581566046e-55	0.0571531671944421	-2.45018575055484	0.066	0.311	0.212218649517685	881	9903	0.513592305311489	0.106986218436511
ARL4C	6.11235513096728e-57	2.81521494320951e-55	0.102704619596584	-3.47426634857691	0.086	0.435	0.197701149425287	881	9903	2.64665041871559	0.246897981718396
PDE4C	6.15693085467544e-57	2.82945784687368e-55	0.0611919527254547	6.1565923962547	0.06	0.002	30	881	9903	0.0102316214994571	0.112336981719791
FLI1	7.02402786980683e-57	3.22079649623045e-55	0.027933601916136	-2.93208630195086	0.037	0.293	0.126279863481229	881	9903	0.520406983550974	0.0470585925649367
ADRA2B	8.86060146670509e-57	4.05396966885054e-55	0.100861192226888	4.3197174621229	0.098	0.007	14	881	9903	0.0275593456410538	0.188810005782899
TBC1D1	1.97734683741486e-56	9.02698029785472e-55	0.498481326018476	1.29339913793641	0.367	0.246	1.49186991869919	881	9903	0.374449897514921	0.89140275816017
HSPG2	2.19321211315133e-56	9.99044269388449e-55	0.678444121926353	-1.59200775395898	0.426	0.558	0.763440860215054	881	9903	3.19673287766206	1.24913767368163
THY1	2.20131382189999e-56	1.00053575159428e-54	3.10570611966726	1.50505870072028	0.638	0.359	1.77715877437326	881	9903	2.76246795056452	7.47898381425653
PODXL2	2.90808376015492e-56	1.3188828011591e-54	0.12750068270797	2.87758541000539	0.132	0.031	4.25806451612903	881	9903	0.0561100175430099	0.231040476128494
TIMP1	3.43112647754976e-56	1.55269710422918e-54	3.75676386779609	-1.33665409565361	0.81	0.827	0.97944377267231	881	9903	15.6110923442245	6.42503077519583
RALA	3.94736308903726e-56	1.78241933297138e-54	0.186193355604341	-1.8188972615899	0.188	0.418	0.449760765550239	881	9903	0.975695448612276	0.32742709814643
VSTM4	3.9791298862673e-56	1.79285752223426e-54	0.354894811829439	1.83791111561588	0.292	0.112	2.60714285714286	881	9903	0.175410569562019	0.66670655972402
MALL	7.70478877104896e-56	3.46397943750023e-54	0.0110462453926108	-4.39847091355806	0.016	0.207	0.0772946859903382	881	9903	0.367326398506256	0.0186258227132139
BCAT1	8.09200552235253e-56	3.63019278043893e-54	0.0248167500139209	-3.37781311908047	0.027	0.239	0.112970711297071	881	9903	0.409286554758724	0.0553889573110436
HLA-E	8.59261952791135e-56	3.8464499424512e-54	2.86066505624623	-0.832946397981519	0.773	0.889	0.869516310461192	881	9903	8.06861222968819	4.59274967380719
CCL2	9.57015062949449e-56	4.27480478333842e-54	1.96753725390155	1.85955233895042	0.474	0.309	1.53398058252427	881	9903	2.83154671773796	9.2246458954414
SPEG	1.22008455986215e-55	5.43816614789309e-54	0.12378615400648	3.36170270213313	0.106	0.02	5.3	881	9903	0.0401134490768952	0.253861371464978
ADAM15	2.54868798623825e-55	1.13356453224837e-53	0.101869944965976	-2.38469287420654	0.099	0.345	0.28695652173913	881	9903	0.862233854996978	0.235120397391705
QPRT	2.62423847155365e-55	1.16466737818889e-53	0.128897462930728	3.16072200269003	0.135	0.023	5.8695652173913	881	9903	0.0536440111119913	0.236692450688045
TCF7L1	2.86087056571238e-55	1.26697443044775e-53	0.451809256503339	1.51542758280953	0.344	0.186	1.8494623655914	881	9903	0.29380979529668	0.797065978729377
S100A13	5.53962748518083e-55	2.44806650869633e-53	0.537915084950001	-1.32591940144896	0.383	0.521	0.735124760076775	881	9903	1.8653050073011	0.975377095381837
PTGIR	6.70689089077102e-55	2.95759618302384e-53	0.152118882957345	2.75941492906527	0.151	0.036	4.19444444444444	881	9903	0.0666281628150492	0.270747224488746
NET1	1.52008256462834e-54	6.68900875466815e-53	0.475895786235614	1.51313091099586	0.244	0.242	1.00826446280992	881	9903	0.522754088654299	1.24429070388997
DAB2	2.47097904404653e-54	1.08503202684128e-52	0.299243241127708	-1.63004783851614	0.259	0.52	0.498076923076923	881	9903	1.65200227506608	0.551091235429907
HSPB7	3.12506491203223e-54	1.36934662509048e-52	0.0880699355301588	4.51491783574176	0.078	0.006	13	881	9903	0.0229951630287034	0.174465661087699
ADGRA2	5.23565376015409e-54	2.28932826651801e-52	0.380679819318746	1.53949181082289	0.322	0.168	1.91666666666667	881	9903	0.240272367117549	0.643244435099917
HYAL2	5.71464561494003e-54	2.49351042137362e-52	0.113095014191424	-2.57698521093655	0.115	0.344	0.334302325581395	881	9903	1.14472322106082	0.213165782632671
GAMT	9.18412921512737e-54	3.99895508640189e-52	0.216658197404219	2.07801110793262	0.217	0.077	2.81818181818182	881	9903	0.117302098892741	0.376510623125113
AIG1	1.09010670754512e-53	4.73659363114886e-52	0.456201072012847	1.32110370318064	0.361	0.23	1.5695652173913	881	9903	0.337014118895235	0.779162669476682
CTSS	1.18592336535529e-53	5.14214386409074e-52	0.0854210769012393	-3.77403663136956	0.075	0.401	0.187032418952618	881	9903	2.41856418818513	0.211382405484024
MGAT3	1.47035654282999e-53	6.36213146277542e-52	0.0582928378923471	5.02838800762546	0.07	0.003	23.3333333333333	881	9903	0.0117160938470572	0.0957431269388955
HOXC9	1.67692606488796e-53	7.24082700434746e-52	0.176395044974925	2.53301463748831	0.175	0.041	4.26829268292683	881	9903	0.0679475912907656	0.30965422001985
DNAJC27	1.89942180461517e-53	8.18449403793221e-52	0.141709656440202	2.6103521210323	0.112	0.049	2.28571428571429	881	9903	0.0862789830208901	0.353549325865623
NMNAT2	2.32223021841729e-53	9.98558993919436e-52	0.10911308417176	3.53876896769458	0.1	0.015	6.66666666666667	881	9903	0.0322883063447398	0.230483648118085
PALLD	2.9244234165549e-53	1.25489854516598e-51	1.22331621952865	1.25868777460134	0.551	0.315	1.74920634920635	881	9903	0.930547012214815	2.41065737823255
FCGRT	4.52238809039998e-53	1.93659123061219e-51	0.822387710294511	-1.37941994198611	0.476	0.672	0.708333333333333	881	9903	3.47927506977936	1.49585110021922
DACT3	4.54236678563458e-53	1.94113595874355e-51	0.143488028739401	2.84518035880029	0.127	0.032	3.96875	881	9903	0.0559060352858191	0.284421649396885
CTNNA3	4.96301316572434e-53	2.11653108791775e-51	0.0515375846186565	6.61055161047458	0.052	0.001	52	881	9903	0.00861095971872336	0.095233720558605
LMO2	6.10297915262006e-53	2.5973376985052e-51	0.0545170153637706	-2.55960520870475	0.06	0.307	0.195439739413681	881	9903	0.566823843448888	0.111807683766628
EFEMP1	6.63232263405753e-53	2.81683440396468e-51	0.169255860794074	-3.0628502914422	0.133	0.376	0.353723404255319	881	9903	2.33184627748971	0.423853496758382
ATP6V1F	6.68474434209493e-53	2.83329266327729e-51	0.403587308572716	-1.31106073312393	0.322	0.569	0.565905096660808	881	9903	1.6617305692957	0.741587494803812
GRIP2	7.12693239803903e-53	3.01454695677055e-51	0.117016200643493	3.33644119756039	0.112	0.018	6.22222222222222	881	9903	0.0379748896246919	0.232045385287356
FAM49B	7.8719818069043e-53	3.3229062103849e-51	0.0575995642496498	-3.11415789893755	0.062	0.369	0.168021680216802	881	9903	1.04878012956726	0.121333253535116
CSTB	8.25037793360593e-53	3.4755555498357e-51	0.595011020508441	-1.28736827648878	0.413	0.611	0.675941080196399	881	9903	2.18738380330034	1.04804374636905
SULF2	8.72012106533228e-53	3.66598842190825e-51	0.1232870911314	-1.93733450410353	0.117	0.369	0.317073170731707	881	9903	0.720305294887075	0.259642860293745
CLEC14A	1.05111269243633e-52	4.40999223956182e-51	0.0375182789886854	-3.74465130328039	0.035	0.285	0.12280701754386	881	9903	1.06714518539633	0.0811146684565702
PRRT2	1.1374350806479e-52	4.76252110737541e-51	0.150382403921657	2.67126456895481	0.151	0.037	4.08108108108108	881	9903	0.0580006036547961	0.26728947284437
TSC22D1	1.68739027964813e-52	7.05097801128771e-51	1.88338955714751	1.17256542199558	0.65	0.438	1.48401826484018	881	9903	1.6465795770081	3.58882840642673
SPHK1	2.22306145033432e-52	9.26116332734653e-51	0.0824587520629856	-2.31635791756025	0.095	0.294	0.32312925170068	881	9903	0.607961762027074	0.159296176714142
HLA-DPB1	2.2252529851484e-52	9.26116332734653e-51	0.288518151386801	-3.16813782809711	0.229	0.48	0.477083333333333	881	9903	6.53757666255419	0.698760904762392
CBLN1	2.62195698419385e-52	1.08711488043667e-50	0.0389294907480424	7.60920832522319	0.036	0	Inf	881	9903	0.00709202315528047	0.0831274503359484
FAM122A	2.62258728272862e-52	1.08711488043667e-50	0.267686023301444	1.7295053713377	0.236	0.126	1.87301587301587	881	9903	0.176899126008259	0.502352496508051
PRKAB2	2.66397756032456e-52	1.1020678426205e-50	0.258595676415416	1.73874651013781	0.235	0.12	1.95833333333333	881	9903	0.164802889644988	0.463360749967049
LRRTM3	2.81713622093574e-52	1.16310687878714e-50	0.0547376822333758	7.34710115899109	0.049	0.001	49	881	9903	0.00990594845015958	0.109702032654576
GIMAP4	3.04388942809299e-52	1.25422767965517e-50	0.0336484603970817	-3.35715129569291	0.036	0.304	0.118421052631579	881	9903	0.716766627913894	0.0637985479049794
HMGN1	3.4576768755879e-52	1.42190101038561e-50	0.628374935022934	-0.910833439633725	0.426	0.645	0.66046511627907	881	9903	2.02208496353395	1.07652799509277
MAP9	4.60537149236856e-52	1.89011741684814e-50	0.18691091371912	2.26394638172785	0.184	0.057	3.2280701754386	881	9903	0.091535630146976	0.330691548550606
MYH9	4.74982923353899e-52	1.94555258289188e-50	2.64698952284054	0.815125768413596	0.76	0.589	1.29032258064516	881	9903	2.262504744994	4.07554273667836
KCNMB1	5.2626421272411e-52	2.15135149367256e-50	0.136165154339356	3.19907115689039	0.116	0.025	4.64	881	9903	0.0573416129691807	0.274740460754737
EGFL7	5.37849739189947e-52	2.19438458552182e-50	0.130816523629337	-2.84052915568547	0.114	0.38	0.3	881	9903	1.89299306403409	0.288928826715561
MGAT4A	6.18491329964342e-52	2.51843837030274e-50	0.0347152310739189	-3.02818382565527	0.042	0.301	0.13953488372093	881	9903	0.623713677194958	0.0631353035274167
ARID5A	7.67885276573203e-52	3.12062553769729e-50	0.501550910906006	1.71595596219366	0.362	0.178	2.03370786516854	881	9903	0.406272673390561	0.920292014067966
TSPO	1.33378522168101e-51	5.40979109678291e-50	1.46614953172026	-0.774421024022626	0.637	0.751	0.848202396804261	881	9903	3.67956038511221	2.34177453425871
PLCE1	1.81351432113851e-51	7.3411909804525e-50	0.185381032101222	2.18772550184072	0.177	0.067	2.64179104477612	881	9903	0.104808911634097	0.339103713559217
ITIH3	2.07622548500417e-51	8.38827473727028e-50	0.0514754461446378	6.15999891716174	0.053	0.001	53	881	9903	0.00912595078395921	0.0973708437108604
S100A6	3.11769694464923e-51	1.25714760456809e-49	14.8891551001409	-0.705696017755027	0.969	0.949	1.02107481559536	881	9903	29.9454769916372	19.8354670212553
CYP4X1	3.21795473107998e-51	1.29505494672551e-49	0.11083055749868	3.98258541867962	0.096	0.01	9.6	881	9903	0.0368739376574344	0.238862952021334
KIAA1462	4.73519587933496e-51	1.90197034486621e-49	0.0312467743102807	-3.0693309744407	0.032	0.233	0.137339055793991	881	9903	0.36653115763949	0.0651556501766825
MAP1LC3A	4.85157911916132e-51	1.94494833314773e-49	0.608806060185836	1.24075252372932	0.407	0.262	1.55343511450382	881	9903	0.456091107836005	1.105121733207
CDH5	5.20082298705771e-51	2.08093160675209e-49	0.0462915190977038	-3.43726751537799	0.049	0.27	0.181481481481481	881	9903	0.875427898447696	0.0895685135449082
LAMB2	6.35709964742963e-51	2.5386752850217e-49	1.22554603874562	1.00096171186339	0.604	0.413	1.46246973365617	881	9903	1.06133447149802	2.08446226728553
ECSCR.1	9.8882377813393e-51	3.9412233895392e-49	0.0519201088240635	-3.20250545740125	0.056	0.269	0.20817843866171	881	9903	0.848913691887967	0.0981688454993837
CYBA	1.04669952752614e-50	4.16389527975178e-49	0.767235203932827	-1.47847756172917	0.454	0.674	0.673590504451039	881	9903	4.31072680342974	1.36801995854624
CDC42EP4	1.29166300305405e-50	5.12854547917593e-49	0.298891665942964	1.72639010081076	0.257	0.122	2.10655737704918	881	9903	0.178502952601473	0.553055894842334
ADRA1D	1.8445791507985e-50	7.30989435553531e-49	0.0645415001308769	4.49654290264716	0.076	0.005	15.2	881	9903	0.0128705693996868	0.109702339839654
LGALS3BP	2.67500645538051e-50	1.05805694263772e-48	0.915397256731338	1.4726924360295	0.51	0.235	2.17021276595745	881	9903	0.662613545805988	1.60430901759445
AKAP6	3.91238790974441e-50	1.54453622509262e-48	0.071605948614285	4.34780534722193	0.065	0.007	9.28571428571429	881	9903	0.0187261483651636	0.148967741642636
IFITM2	4.36869377274055e-50	1.72139823448328e-48	3.22767566817369	0.780609873818381	0.79	0.695	1.13669064748201	881	9903	3.29319508124531	4.91529446504846
PLAUR	4.94371732796845e-50	1.94427865919306e-48	0.120292785134162	-3.04024853043775	0.112	0.393	0.28498727735369	881	9903	1.93078946900294	0.243188058262754
LRRFIP1	7.40929175935825e-50	2.908427670539e-48	0.582453602340231	-1.05229926924169	0.394	0.634	0.621451104100946	881	9903	2.22103530237749	1.05136625416234
CTSZ	1.26923084411348e-49	4.97279366258903e-48	0.771779475183946	-1.39245209981293	0.477	0.63	0.757142857142857	881	9903	3.35371654724562	1.2885713424614
PDE1B	1.85470341971409e-49	7.25294020320646e-48	0.134172161810491	2.9501782489751	0.137	0.029	4.72413793103448	881	9903	0.0692689222664456	0.248563274879141
ROCK2	1.86034559754188e-49	7.26130373910603e-48	0.797310190610184	0.977406283016895	0.481	0.368	1.3070652173913	881	9903	0.69198897612942	1.35326179622903
LSP1	1.98500071955362e-49	7.733294156667e-48	0.106819220557318	-2.40584743616769	0.092	0.381	0.241469816272966	881	9903	1.0127175705715	0.223440422247655
GAS7	2.22073480266114e-49	8.63545019136114e-48	0.0154199531876198	-3.81224952269675	0.024	0.262	0.0916030534351145	881	9903	0.506788714665623	0.0273337196472113
ABI2	2.28337670444558e-49	8.86240928395862e-48	0.542950171690719	1.17105734006999	0.398	0.272	1.46323529411765	881	9903	0.452342757141747	0.939200136248927
MCL1	6.66838297326655e-49	2.5833440281107e-47	0.933050067278738	-1.08808391078142	0.506	0.722	0.700831024930748	881	9903	3.86221596114258	1.65036330433393
RRBP1	7.57220488099107e-49	2.92801340230263e-47	0.517300437830215	-1.1038700754883	0.373	0.571	0.653239929947461	881	9903	1.82450559912898	0.925609372950281
CTSL	8.78312668715233e-49	3.38992707109719e-47	0.755897873020019	-1.85942583255794	0.472	0.6	0.786666666666667	881	9903	4.1250569852163	1.31862940281477
CCR10	1.04378504219193e-48	4.02109456960406e-47	0.11726274336296	2.95005635325381	0.117	0.025	4.68	881	9903	0.043300568704058	0.213167419952926
CMIP	1.26283957113252e-48	4.85595787593556e-47	0.119950119129831	-1.6648577576379	0.129	0.387	0.333333333333333	881	9903	0.742190714372486	0.201827098727194
PGK1	1.63928905865731e-48	6.29183426476507e-47	0.455857718359093	-1.04069100652714	0.362	0.585	0.618803418803419	881	9903	1.57536255592164	0.768564230620701
IER3	1.682554219036e-48	6.44595540549727e-47	0.552196639815418	-2.17438484485535	0.309	0.561	0.550802139037433	881	9903	6.15390450773704	1.53741351374889
TIE1	2.45612767689913e-48	9.39219598365525e-47	0.0172237583376049	-3.75225272917951	0.017	0.228	0.0745614035087719	881	9903	0.554474475493648	0.0368367364084169
WARS	2.78432442555809e-48	1.06276073746072e-46	0.0611850390534205	-2.21261959442439	0.072	0.288	0.25	881	9903	0.474352958223962	0.118585287980672
PEBP1	2.82180500716833e-48	1.0750869591649e-46	2.15642097687908	0.653207648850112	0.734	0.633	1.15955766192733	881	9903	2.13067133856071	3.26300328658028
COL27A1	3.09317679006364e-48	1.1763152688231e-46	0.280972752017847	1.94375398660404	0.234	0.081	2.88888888888889	881	9903	0.118268571374814	0.548989574326681
APBB2	3.1295461438545e-48	1.18796654537598e-46	0.318513047166242	1.55701440424295	0.254	0.151	1.68211920529801	881	9903	0.220809655641357	0.633573580765108
ITGA6	3.80897991721645e-48	1.44323432841368e-46	0.0496122257398874	-3.44523217956578	0.043	0.28	0.153571428571429	881	9903	0.956231264607155	0.133629052917022
AC100830.3	4.52916269787031e-48	1.71298222766533e-46	0.0761798939050187	4.63688463412817	0.07	0.005	14	881	9903	0.0179641196391133	0.154045665037225
CTSD	4.8734891268084e-48	1.83694449098244e-46	1.33464958621541	-1.69436980559176	0.605	0.699	0.86552217453505	881	9903	6.71112658316024	2.3794877163853
DGKB	4.87464764083924e-48	1.83694449098244e-46	0.039797415449965	7.29388275088573	0.048	0.001	48	881	9903	0.00618073156768396	0.0664280711739833
ADGRL4	5.34845609229442e-48	2.01183486331931e-46	0.062470546294354	-3.49224005636027	0.051	0.29	0.175862068965517	881	9903	1.10456399524244	0.179477702820835
AMOTL2	9.52356879182404e-48	3.5758240358577e-46	0.389772572883976	1.5379085158858	0.301	0.147	2.04761904761905	881	9903	0.221626846484427	0.731402711390069
IGFBP5	1.23243128739241e-47	4.6190544055145e-46	6.10635080080909	1.79597746962841	0.707	0.334	2.11676646706587	881	9903	6.23915764279552	19.07405089088
COLEC12	1.74471284505708e-47	6.52724159325866e-46	0.0311109311800009	-3.39070485239747	0.034	0.293	0.116040955631399	881	9903	0.728898837229625	0.0583634697800844
YWHAE	2.03036022715754e-47	7.58220649875085e-46	0.90814398550908	-0.774539254648683	0.523	0.686	0.762390670553936	881	9903	2.39148853610114	1.48020215210436
LINC00989	2.63784530434185e-47	9.83309024780382e-46	0.0514553637627122	6.45690069924702	0.051	0.001	51	881	9903	0.00889831386855621	0.0995772161958682
CKMT2	2.66942703870738e-47	9.93295238855462e-46	0.0482640574574642	6.45897314952807	0.049	0.001	49	881	9903	0.00923975353944012	0.0932303604659788
ERG	2.76469954058773e-47	1.02690255695737e-45	0.0233291607726247	-3.33769986841378	0.024	0.212	0.113207547169811	881	9903	0.357650842211121	0.0554087296328054
TMBIM6	3.36936513506236e-47	1.24925691930774e-45	1.13567190598817	-0.704302486457025	0.6	0.744	0.806451612903226	881	9903	2.88417783333047	1.74904057717127
COL9A1	3.37778027993269e-47	1.25014060860509e-45	0.042467949016691	7.10745045578905	0.045	0.001	45	881	9903	0.00717020806881222	0.0832499178555533
B4GALT1	3.8198321274624e-47	1.41122710648459e-45	0.252210746752223	-1.33156916431719	0.226	0.501	0.451097804391218	881	9903	1.12794521429689	0.489043417392308
ITGA3	4.04845263031286e-47	1.49302898960613e-45	0.288174893061861	1.65742123270247	0.27	0.114	2.36842105263158	881	9903	0.16947530069244	0.48929358371791
BCAP31	4.68166108236632e-47	1.72348326097912e-45	0.289860092903216	-1.14272092947612	0.258	0.499	0.517034068136273	881	9903	1.05386186597487	0.527915905231161
ARHGAP6	4.97776828983455e-47	1.82924158821119e-45	0.319949243558559	1.67726490144792	0.264	0.128	2.0625	881	9903	0.211598296395666	0.602409633724869
HMGA1	5.04466928959039e-47	1.85054541054956e-45	0.0478304171153696	-2.67685682178001	0.049	0.265	0.184905660377358	881	9903	0.534709553580253	0.10026668448783
LHFPL2	5.43603307606534e-47	1.99058695290689e-45	0.0583296667753195	-2.30206389643892	0.073	0.31	0.235483870967742	881	9903	0.541397581819794	0.102179528484016
CTSH	6.63751668645274e-47	2.42626403603914e-45	0.0432394071187794	-3.08309232561397	0.048	0.313	0.153354632587859	881	9903	0.733911648249537	0.0799357256688021
VCAN	6.76679027843875e-47	2.46916364984017e-45	0.365851020698834	-2.20711394531903	0.188	0.501	0.375249500998004	881	9903	4.68445200094149	1.25484790946459
AP1S2	7.38572487131711e-47	2.6902729996998e-45	0.204764103863137	-1.5910644802937	0.194	0.465	0.417204301075269	881	9903	1.19054066269266	0.383235020426767
GLIPR1	8.91920267991832e-47	3.2431472762103e-45	0.138833244266071	-2.04404963144993	0.133	0.382	0.348167539267016	881	9903	0.982189494225754	0.264917315453842
FLRT2	9.03764989354039e-47	3.28046115049944e-45	0.0465988615877224	-2.60027487786732	0.047	0.283	0.166077738515901	881	9903	0.570998028338394	0.0980992123118925
IER5L	1.00086332893547e-46	3.62655478243296e-45	0.559074446069852	1.48165109020877	0.362	0.197	1.83756345177665	881	9903	0.418174282692877	1.14711307600545
RGMA	1.07648542475311e-46	3.89375862363577e-45	0.171666456173641	2.42972843797143	0.167	0.046	3.6304347826087	881	9903	0.0784290960060619	0.308986351967499
PFN1	2.23205724800957e-46	8.05951542199413e-45	2.23962983610586	-0.754105270716097	0.725	0.823	0.880923450789794	881	9903	5.90509628383457	3.59751385298128
MOB3B	2.47205951519161e-46	8.91059226293241e-45	0.270564544808833	1.86266746739263	0.24	0.104	2.30769230769231	881	9903	0.180384552354825	0.492584126585305
LGALS9	2.61466560703493e-46	9.40825683531353e-45	0.0457329983019319	-2.67539154299012	0.051	0.287	0.177700348432056	881	9903	0.528444194962721	0.0969665573787615
CRTC3	2.65208560712186e-46	9.52636504215038e-45	0.335555456010722	1.4049131908104	0.294	0.186	1.58064516129032	881	9903	0.294227322779367	0.565094517968459
CYTH3	3.35080474668038e-46	1.20153597196708e-44	0.301896406302456	1.61028326331965	0.254	0.13	1.95384615384615	881	9903	0.195082793657084	0.612938370626419
EMP3	4.62674014715231e-46	1.65619717253677e-44	1.24051433701413	-1.10250624273679	0.579	0.699	0.828326180257511	881	9903	4.19805027544988	2.2153902589777
PLEKHH2	4.99010650924843e-46	1.78318875018419e-44	0.306094378403656	1.95118110595176	0.251	0.092	2.72826086956522	881	9903	0.174951579374936	0.584032426960834
HEPH	5.7551430366033e-46	2.05303088772186e-44	0.169174391035244	2.27742012703942	0.162	0.05	3.24	881	9903	0.0718544583117187	0.340343647691953
FARP1	6.67688223948913e-46	2.37775019408336e-44	0.407249487523539	1.2285307136507	0.327	0.225	1.45333333333333	881	9903	0.342679156894485	0.707712761869564
FRY	7.47020613417778e-46	2.65570312756378e-44	0.380306583490687	1.51106803683892	0.303	0.16	1.89375	881	9903	0.271354992207614	0.714371939910639
RAI14	8.30191987936924e-46	2.94632862020217e-44	0.0460116494302745	-2.40587558815371	0.059	0.242	0.243801652892562	881	9903	0.408071775920828	0.0831859609725725
PODXL	1.21873182983578e-45	4.31785229148315e-44	0.0314320688656731	-3.47149334856802	0.033	0.252	0.130952380952381	881	9903	0.778514089499017	0.059475248503806
HOXC6	2.24984868296746e-45	7.9573999664136e-44	0.0969122664636473	3.03858991643418	0.1	0.021	4.76190476190476	881	9903	0.0308185790495257	0.17650985078556
FAM101B	2.36463063248765e-45	8.34912001515146e-44	0.0254842610032486	-3.01664270672936	0.034	0.219	0.155251141552511	881	9903	0.354036201551478	0.0494136901774303
MYDGF	3.25622151555748e-45	1.14776270631708e-43	0.474460568552023	-1.19801322208895	0.359	0.542	0.662361623616236	881	9903	1.60072482975757	0.823230314789038
CIRBP	3.41880461341443e-45	1.20302452321948e-43	3.97787380104798	0.537782684204344	0.862	0.811	1.06288532675709	881	9903	4.01792063532856	5.59703058072142
COL4A6	3.54747641359853e-45	1.24618637539395e-43	0.0374019520968967	144269500.216543	0.037	0	Inf	881	9903	0.00567741187338588	0.0694951301278017
BNC2	3.64894541488877e-45	1.27966231250397e-43	0.0302169686162288	-2.87835277395435	0.03	0.244	0.122950819672131	881	9903	0.427876121625739	0.066481480112923
TNS2	4.44509877845266e-45	1.55623508922652e-43	0.550578069506287	1.19016660417615	0.401	0.256	1.56640625	881	9903	0.435934529707684	0.976820347860082
ATP2B1	4.65857069006259e-45	1.62822151976791e-43	0.334783006246101	-1.29783133593479	0.284	0.539	0.526901669758813	881	9903	1.5804963062661	0.618670312499652
RARRES2	6.17606433992026e-45	2.15496817355534e-43	0.7846336254851	1.9876236814546	0.443	0.124	3.57258064516129	881	9903	0.456498726170107	1.48458386277112
TTYH3	6.28864141824427e-45	2.19056104259715e-43	0.0389072997814159	-2.67966387027946	0.048	0.272	0.176470588235294	881	9903	0.474794881369061	0.0654109927973081
ROCK1	6.57510234866789e-45	2.28650287380018e-43	1.1661522821994	0.765043083219437	0.577	0.521	1.10748560460653	881	9903	1.29545256906196	1.93312786106956
PFDN5	7.21139259739676e-45	2.50357324913978e-43	8.32518628346089	0.480559468556813	0.928	0.898	1.03340757238307	881	9903	8.43353816444584	11.2609715336527
ITGA8	7.23172004040891e-45	2.50643193239992e-43	0.130044439174245	3.29488193540721	0.101	0.02	5.05	881	9903	0.0524236355953444	0.306279517690282
TGFB1	7.53675921929757e-45	2.60779418329151e-43	0.261850929336906	-1.32689046777947	0.246	0.463	0.531317494600432	881	9903	1.08427126718039	0.468104770763953
COL4A5	7.83717833319603e-45	2.70722263556368e-43	0.101777476082207	2.96962263440046	0.096	0.024	4	881	9903	0.0379844859856832	0.197196124934457
COL5A3	8.16584165546808e-45	2.81606046840651e-43	0.90100597351135	1.59906818882469	0.459	0.14	3.27857142857143	881	9903	0.505837878223512	1.7216648118314
PCAT19	8.28341576499321e-45	2.85186171337623e-43	0.0145690722435399	-3.84940529373386	0.015	0.195	0.0769230769230769	881	9903	0.340964780252283	0.0312480700381106
ELMO1	1.321635057502e-44	4.54265475983192e-43	0.0170655293908699	-3.26103084753805	0.018	0.228	0.0789473684210526	881	9903	0.341404441958424	0.0348499792851941
PALMD	1.38278020785054e-44	4.74495075958778e-43	0.070165511009187	-2.72015159885108	0.066	0.299	0.220735785953177	881	9903	0.888279965538196	0.150084484455887
MCTP1	1.41752336080439e-44	4.85613044231931e-43	0.0266538839442807	-3.45222470896291	0.023	0.221	0.104072398190045	881	9903	0.41396535527115	0.0796064790913561
SLC16A3	1.53561743774694e-44	5.25201435886849e-43	0.0215323372438583	-3.44482822090556	0.026	0.236	0.110169491525424	881	9903	0.466937031882335	0.0414257148029479
NFKBIA	1.5782897098548e-44	5.38906631407753e-43	1.42844292889657	-1.37523279547684	0.606	0.744	0.814516129032258	881	9903	6.67441833334762	2.56852338187686
MAP1B	1.60611263162762e-44	5.47504776367006e-43	2.26696243164686	1.14408176391147	0.704	0.349	2.01719197707736	881	9903	1.57593097059591	3.8814254464145
HLA-DPA1	1.7605576143624e-44	5.99167768723731e-43	0.139053180671606	-3.60670848291063	0.111	0.391	0.283887468030691	881	9903	4.96381367613646	0.365824564567376
VWF	2.34218144586758e-44	7.95804141754941e-43	0.134851957002943	-3.57013942708944	0.103	0.362	0.284530386740331	881	9903	3.79022855319001	0.350215052884185
GRASP	2.37508749913106e-44	8.05663887184786e-43	0.0703536966339919	-2.41151216680315	0.081	0.353	0.229461756373938	881	9903	0.878165514924178	0.121115408616647
C6orf48	2.57461472552078e-44	8.71919359495813e-43	0.765151666152694	1.04970160179553	0.476	0.363	1.31129476584022	881	9903	0.748084568253033	1.30466606142095
KCNK3	3.26466271038938e-44	1.10380749323867e-42	0.0410703960976426	6.6478462117291	0.044	0.001	44	881	9903	0.00653005430788181	0.0727766041496484
ADCY5	3.92775425067565e-44	1.32584095438931e-42	0.0597365771859744	4.71232666060164	0.056	0.004	14	881	9903	0.013471401571463	0.118956968163991
CABP1	3.98680296434563e-44	1.34358501201671e-42	0.0527336702717092	5.28523845643749	0.054	0.002	27	881	9903	0.0103413551497851	0.103414809775655
RPS8	4.98333729571088e-44	1.67669884400818e-42	31.9866761541979	0.469509574788481	0.981	0.956	1.02615062761506	881	9903	28.6395936722831	38.4538829217461
IFI27	6.38381691167478e-44	2.14197215569264e-42	0.777449247993055	-1.73011798604967	0.404	0.535	0.755140186915888	881	9903	5.16043149704518	1.67202306787013
FGL2	6.38685126033991e-44	2.14197215569264e-42	0.0878609638733219	-3.10070844845792	0.068	0.367	0.185286103542234	881	9903	1.70107118673747	0.213249554219624
BID	8.91637965021009e-44	2.98547471131267e-42	0.0428250515797701	-2.41657929538717	0.048	0.276	0.173913043478261	881	9903	0.450435333877723	0.0815944638438426
EPHX1	1.00456776962557e-43	3.35817283762251e-42	0.755028357276602	1.22880297820665	0.461	0.289	1.59515570934256	881	9903	0.628847816654782	1.31681662786625
THRA	1.04850223434637e-43	3.49939731224845e-42	0.308919008217649	1.4867673655524	0.269	0.155	1.73548387096774	881	9903	0.234841785451982	0.547405442807001
MGAT1	1.07026210775596e-43	3.56627852819131e-42	0.197771294014437	-1.38572626294	0.19	0.446	0.426008968609865	881	9903	0.932629575983653	0.361268085040042
A1BG	1.09401271168923e-43	3.63956781099054e-42	0.276952812294124	1.87175047074134	0.249	0.095	2.62105263157895	881	9903	0.179617954807641	0.487748452652502
EMX2	1.19916216753965e-43	3.98298639173507e-42	0.161763263527112	2.34506242919062	0.158	0.046	3.43478260869565	881	9903	0.07025717387273	0.29134993719407
FOXF1	1.29611721246508e-43	4.29813205528819e-42	0.0580457576876803	4.19483555823618	0.069	0.006	11.5	881	9903	0.0150876107524962	0.108204176355733
LINC00310	1.77433194447849e-43	5.87456931010562e-42	0.078116106306348	4.571301349259	0.067	0.004	16.75	881	9903	0.0195653823297611	0.169774977472212
ESD	2.13150479550284e-43	7.04586417728739e-42	1.17104311822143	0.830174025927325	0.608	0.458	1.32751091703057	881	9903	1.0150178814828	1.85026834777603
SERPINB1	2.29375550501172e-43	7.57012366192244e-42	0.226738523964381	-1.43828613416435	0.22	0.483	0.455486542443064	881	9903	1.21721234758295	0.398813144537056
H2AFY	2.34956125961639e-43	7.74197244305395e-42	0.413800604665689	-1.15977603031477	0.331	0.55	0.601818181818182	881	9903	1.63322680831512	0.76515921901336
VAMP8	2.61846976075073e-43	8.61434988274915e-42	0.070887706285218	-3.61519949348176	0.061	0.333	0.183183183183183	881	9903	1.41745411126237	0.168568602303938
LYPD1	3.31628672349426e-43	1.08927668195154e-41	0.0447069346293181	4.62460345423308	0.053	0.003	17.6666666666667	881	9903	0.00991762841846721	0.0741920332122961
GEM	3.63511306044284e-43	1.19211002042308e-41	0.416893124422034	1.7397098170663	0.299	0.125	2.392	881	9903	0.271657098344564	0.827957248706007
SIRPA	4.2365324475552e-43	1.38714646932115e-41	0.0205451146591729	-3.37977370041073	0.022	0.224	0.0982142857142857	881	9903	0.330972428548896	0.0546575576141965
NDN	5.5934509991995e-43	1.82854677301907e-41	0.537787360340143	1.32395020285446	0.397	0.201	1.97512437810945	881	9903	0.367690114650022	0.921148949034011
HSPA8	5.89670577377731e-43	1.92464761995762e-41	1.08293640663966	-0.797806660583402	0.555	0.702	0.790598290598291	881	9903	2.97215971261466	1.82895091702188
MICU3	7.16986636528796e-43	2.33651965859997e-41	0.18231263890585	2.10881449456892	0.169	0.061	2.77049180327869	881	9903	0.0918731158124306	0.331123395735568
HRH2	7.4269080149794e-43	2.41648501598843e-41	0.164618562242121	2.54320739619815	0.158	0.042	3.76190476190476	881	9903	0.0866719705535702	0.308646657047755
PLEKHG3	9.3587771384447e-43	3.04028236632296e-41	0.159936383227955	2.27379551286475	0.15	0.051	2.94117647058824	881	9903	0.0902213358277579	0.314847897601411
NR3C1	9.61148710770746e-43	3.11749110789272e-41	1.21066793895205	0.85461440930391	0.614	0.503	1.220675944334	881	9903	1.228315554145	1.94725995305534
CBX6	9.63893653513574e-43	3.12150935355036e-41	0.626062276101389	1.0466210676602	0.417	0.333	1.25225225225225	881	9903	0.598948329353676	1.12587216264575
ROBO4	1.07583030051323e-42	3.4785739170729e-41	0.022780885515838	-3.57530551130553	0.024	0.196	0.122448979591837	881	9903	0.404351362397891	0.0455063354486927
ITPR2	1.55770409577366e-42	5.02881231915963e-41	0.0759518354643292	-1.97464703896072	0.086	0.32	0.26875	881	9903	0.559814400131833	0.137151565455793
CDKN1A	1.76281721998316e-42	5.68213836724277e-41	1.59568877622276	1.16660683391739	0.545	0.42	1.29761904761905	881	9903	1.70158288859073	3.54354108888523
PTPRB	2.63282255364839e-42	8.47327333026654e-41	0.0130696192680293	-3.63219147250239	0.018	0.214	0.0841121495327103	881	9903	0.437942149119365	0.0216722864027565
KLF9	4.15383098466131e-42	1.3347643564045e-40	1.47850528399681	0.878024858271121	0.608	0.508	1.19685039370079	881	9903	1.52664180859528	2.60523994391604
SERP1	5.53174293705232e-42	1.77478179742022e-40	0.614552614209268	-0.853499033510979	0.431	0.628	0.686305732484076	881	9903	1.80023021013131	1.07195578699145
ZEB2	5.93098612185827e-42	1.89993227761413e-40	2.87311371427736	0.995190591107358	0.774	0.524	1.47709923664122	881	9903	2.60512488547266	4.40105405857282
CFD	5.99599590454282e-42	1.91779338144374e-40	0.724821648187329	-2.9483209138908	0.323	0.466	0.6931330472103	881	9903	15.5275676429954	2.58190242664082
LGMN	8.23615950778873e-42	2.63024101630862e-40	0.382548475551626	-2.15551189407536	0.3	0.479	0.626304801670146	881	9903	3.09924659689912	0.729893377459959
PPARG	9.01222217744353e-42	2.87365102845684e-40	0.273362957090366	1.6723878889333	0.232	0.118	1.96610169491525	881	9903	0.194500346687539	0.511125148217438
CD68	9.96905143738922e-42	3.17386421031227e-40	0.102698077803335	-3.13797432218065	0.098	0.346	0.283236994219653	881	9903	1.61208215247414	0.216323829304681
ADGRF5	1.02893352689746e-41	3.27080924516515e-40	1.06556201376207	1.38858017607735	0.501	0.234	2.14102564102564	881	9903	0.809776806449719	1.97140788830325
ARHGEF7	1.0351345770046e-41	3.28548227304708e-40	0.443533996181565	1.1944696471709	0.338	0.24	1.40833333333333	881	9903	0.40342489367216	0.810750529267909
TCN2	1.58084577366951e-41	5.00987912921626e-40	0.0132971201118701	-3.81172725505909	0.014	0.202	0.0693069306930693	881	9903	0.313367396139823	0.0318874957561061
PDGFRA	1.63802125592846e-41	5.18314939700356e-40	0.0183714232087298	-4.71993812030177	0.017	0.217	0.0783410138248848	881	9903	0.685457775741206	0.0425702427567478
CCDC85B	1.71866285214774e-41	5.43003144414849e-40	0.526278005317158	-1.0973192013715	0.372	0.542	0.686346863468635	881	9903	1.69132841507777	0.959752176234406
CEBPD	1.91719749254762e-41	6.04807233341583e-40	4.91814400885304	0.963265055036524	0.775	0.645	1.2015503875969	881	9903	5.46422184242895	10.0305263809432
GNG5	1.933245064722e-41	6.08942814763347e-40	0.711748414610994	-0.811516462226434	0.463	0.629	0.736089030206677	881	9903	1.94157813595732	1.21758528713925
FILIP1	2.39337488071736e-41	7.52732743213172e-40	0.25904048432712	2.18874994475829	0.204	0.066	3.09090909090909	881	9903	0.154277275713636	0.527987929622609
CXorf36	2.64696178190263e-41	8.31226210480513e-40	0.0256321680476761	-3.44470774089484	0.023	0.199	0.115577889447236	881	9903	0.379661013400745	0.0611402352911917
ASAP2	2.71723612168154e-41	8.52003568199267e-40	0.436651832479969	1.20567143948597	0.351	0.221	1.58823529411765	881	9903	0.328307148807041	0.765821866056995
CNGA1	3.69689617514195e-41	1.15743006232616e-39	0.0512792576494407	5.20724132446381	0.05	0.002	25	881	9903	0.0104257511573614	0.0990952930864224
LAMC1	4.03202704705363e-41	1.26044936013927e-39	1.43047742582027	0.78832695335223	0.614	0.457	1.34354485776805	881	9903	1.32460618201051	2.36887201364337
TEK	4.93416693159221e-41	1.54014373229187e-39	0.0116500514469184	-3.96246132022069	0.018	0.207	0.0869565217391304	881	9903	0.449458401757407	0.0173411017686535
EBF1	5.63615329980858e-41	1.75661523747117e-39	1.48154575964329	1.10188980327359	0.646	0.356	1.81460674157303	881	9903	1.13842555836116	2.34470988734966
MMP2	5.97265483830727e-41	1.85859111329481e-39	0.195597413941462	-3.27307431563017	0.158	0.37	0.427027027027027	881	9903	4.27904169267807	0.464644187901885
PDIA3	5.98128086735327e-41	1.85859111329481e-39	0.845990320135609	-0.749923712845127	0.503	0.661	0.760968229954614	881	9903	2.21367976760443	1.43693917188096
TGM2	7.35509503895798e-41	2.28206137391382e-39	0.0426211298183305	-3.25018351229258	0.039	0.249	0.156626506024096	881	9903	0.795884912062513	0.102293464791548
PDE1C	8.09875865364e-41	2.50904143281529e-39	0.0507084519303893	4.95932699519115	0.053	0.002	26.5	881	9903	0.0102050286049949	0.100100208988221
CANX	8.28400495674223e-41	2.56260129452895e-39	0.830045807937773	-0.70722594812612	0.498	0.666	0.747747747747748	881	9903	2.18591718235989	1.4055856249275
CCDC69	1.00621104287627e-40	3.10800746269055e-39	0.0384960199535622	-2.76195661778399	0.035	0.25	0.14	881	9903	0.448243826740502	0.105554017757994
KHDRBS3	1.29298481308477e-40	3.987857624404e-39	0.247809381082726	1.7237045122895	0.22	0.103	2.13592233009709	881	9903	0.16151848731048	0.453746441463095
GPR4	1.46319411596249e-40	4.50611608431479e-39	0.13757860480025	2.18972863383233	0.142	0.048	2.95833333333333	881	9903	0.0600967210511885	0.235843281742709
BZW1	2.34359637577324e-40	7.20673271280063e-39	0.77210885561778	-0.754787433100646	0.473	0.663	0.71342383107089	881	9903	2.12295888029059	1.31958813075216
C1orf198	2.3629792909731e-40	7.25557167180867e-39	0.228922432568806	1.65053886334782	0.212	0.108	1.96296296296296	881	9903	0.137109855116764	0.434596963178106
PNP	3.34814481366589e-40	1.02653327526685e-38	0.0440983555402736	-2.59997940349318	0.045	0.216	0.208333333333333	881	9903	0.353180257465231	0.106230731970509
RGCC	3.44745768649543e-40	1.05542109320981e-38	0.0761622042066306	-2.94603987885887	0.069	0.338	0.20414201183432	881	9903	1.34073943025318	0.16430509347979
SLC6A1	3.53958312556625e-40	1.08202654661484e-38	0.039942032886362	5.53954500711707	0.049	0.002	24.5	881	9903	0.00749848580675063	0.0675302486939968
RAP2B	3.90923585316475e-40	1.1932668967996e-38	0.119816838003886	-1.71636298292097	0.125	0.381	0.328083989501312	881	9903	0.802786149250589	0.236772857673843
CXCL8	4.11493211608671e-40	1.25420710350019e-38	0.472269856000332	-3.12016222210659	0.304	0.456	0.666666666666667	881	9903	7.37084461633817	1.11977969284974
BCL9L	4.33445863316689e-40	1.31917752762139e-38	0.389089580340803	1.20541432623726	0.321	0.22	1.45909090909091	881	9903	0.359204862140479	0.674749233362464
CDC14B	5.01022071027367e-40	1.5226075431251e-38	0.22429704981931	1.74233879545321	0.208	0.095	2.18947368421053	881	9903	0.131345248259435	0.414267929391999
FADS3	6.20940980228458e-40	1.88427858802563e-38	0.365911728119998	1.41583730726793	0.303	0.149	2.03355704697987	881	9903	0.241223183042341	0.642496157033602
NR4A1	8.49681021441384e-40	2.57463287286464e-38	2.35034898236123	1.06564254686623	0.632	0.522	1.21072796934866	881	9903	2.8673507759077	5.0773791831839
GIMAP1	8.7997509787488e-40	2.66253487278172e-38	0.0121041593004747	-3.45052685822405	0.018	0.221	0.081447963800905	881	9903	0.399760486531152	0.0178564702901075
SLC6A6	1.0713530753947e-39	3.23686061816771e-38	0.0235258398032581	-3.37856431829644	0.027	0.258	0.104651162790698	881	9903	0.53374942680463	0.042594371685766
PXN	1.29882633315475e-39	3.91840969155244e-38	0.0532550918391441	-2.0021209326598	0.065	0.279	0.232974910394265	881	9903	0.420440309782931	0.0994600029071784
RP11-264B14.1	1.32254451355638e-39	3.98416534708858e-38	0.0381622350419548	6.52521664295901	0.04	0.001	40	881	9903	0.00643825994462116	0.0702089783458773
UCP2	1.35624847490804e-39	4.07976863438956e-38	0.0336948087231104	-3.41935766490454	0.033	0.289	0.114186851211073	881	9903	0.87798508519782	0.0715329464175662
FGFR1	1.48577300113543e-39	4.46291756833812e-38	0.188587219956222	-1.47763741826756	0.176	0.379	0.464379947229551	881	9903	0.797425808932852	0.343653014714027
LIN7A	1.7772505212802e-39	5.3307227646966e-38	0.0978716816956333	2.93818309160458	0.106	0.019	5.57894736842105	881	9903	0.027760781235678	0.175968848623729
MAPK10	2.06438472639444e-39	6.18301124844671e-38	0.0583513618453053	4.26270641781182	0.066	0.005	13.2	881	9903	0.0118960407456619	0.104217728190026
FAP	2.0859797704044e-39	6.23867485157309e-38	0.0737528132341985	-2.53223910792466	0.072	0.257	0.280155642023346	881	9903	0.62171255479291	0.142363224751343
C1orf95	2.09307104504817e-39	6.25086318150842e-38	0.0529349793590401	4.73334739523014	0.054	0.003	18	881	9903	0.0131466157346494	0.104655397464904
TAGLN2	2.28886052440905e-39	6.8257443494823e-38	2.00932886357984	-0.629891754805205	0.709	0.787	0.900889453621347	881	9903	4.5909004017962	3.12273802172544
CD52	2.4281483461691e-39	7.23071876762942e-38	0.0412015415087654	-3.47923845145591	0.035	0.366	0.0956284153005465	881	9903	1.67130859079236	0.111070506102702
SUB1	2.92795689314141e-39	8.7065759780845e-38	1.11939818702777	-0.680334403859773	0.574	0.736	0.779891304347826	881	9903	2.9325699332049	1.7953433127676
BCAM	3.21461688346008e-39	9.54529362845182e-38	0.673990005454247	1.45724140294872	0.375	0.203	1.84729064039409	881	9903	0.578726323666809	1.48234730472421
VASN	4.98082080675154e-39	1.47685968584739e-37	0.298287843158612	1.72000930576752	0.261	0.092	2.83695652173913	881	9903	0.161875329516697	0.523085029032288
MFAP2	5.08740994204318e-39	1.5063094065541e-37	0.025355339214959	-3.09329795093624	0.027	0.189	0.142857142857143	881	9903	0.277414811533172	0.0697148319113657
SHANK3	5.19781836772569e-39	1.53680432937921e-37	0.0395923224076171	-3.15453268246872	0.037	0.23	0.160869565217391	881	9903	0.531550541505074	0.0902688682517226
CHURC1	6.17084549033362e-39	1.82189378394095e-37	1.2077396862568	0.732414338425802	0.595	0.549	1.08378870673953	881	9903	1.33422799080252	2.03700043038881
MYCT1	6.65961321443186e-39	1.96340175650519e-37	0.0213442154381849	-3.14177794606701	0.022	0.187	0.117647058823529	881	9903	0.322778615155105	0.0548533792392181
SGK1	7.98183072356442e-39	2.34987817580392e-37	0.3083360528598	-1.97309697665264	0.221	0.479	0.461377870563674	881	9903	2.93459267333927	0.702407279277586
PTPRC	9.27415337923688e-39	2.72646954522076e-37	0.0439116334784417	-4.07104324873848	0.039	0.361	0.10803324099723	881	9903	2.56956354575735	0.10297116970966
HMOX1	1.02450789510276e-38	3.00764173284699e-37	0.105055867117601	-4.18717734930356	0.085	0.317	0.26813880126183	881	9903	2.69020733182826	0.2631598772683
MMRN2	1.13912975026859e-38	3.33940639378596e-37	0.0586699484354249	-2.66894018856782	0.062	0.254	0.244094488188976	881	9903	0.679142676530388	0.125767311857679
PERP	1.19297116611213e-38	3.49230513966668e-37	0.0750374248508867	-2.04892368047935	0.073	0.286	0.255244755244755	881	9903	0.56690576830659	0.176844886927139
TMEM133	1.27379643466793e-38	3.72365372424928e-37	0.0840455909498197	3.12326070454288	0.089	0.016	5.5625	881	9903	0.0268459451744969	0.159121056066764
MAFB	1.2986856782152e-38	3.79106469953356e-37	0.287544440851059	-2.03148022153382	0.21	0.435	0.482758620689655	881	9903	2.17805179660165	0.581266163891726
FHL2	1.35259309740167e-38	3.94287546227102e-37	0.43480495535636	1.40159092308598	0.283	0.146	1.93835616438356	881	9903	0.242428741302015	0.925817137040494
TYROBP	1.44886373414632e-38	4.21757721262873e-37	0.102124295121231	-4.14425199807828	0.076	0.324	0.234567901234568	881	9903	4.02877395914478	0.268418938133001
TYMP	1.52497870467998e-38	4.43291846187901e-37	0.641267416462621	-1.48675848321845	0.412	0.573	0.719022687609075	881	9903	3.15368151601014	1.2142941470391
RAB11A	1.65853585721516e-38	4.81439974462766e-37	0.410071018990372	-1.06962028581109	0.322	0.521	0.618042226487524	881	9903	1.36493099366434	0.752061631731441
KLF3	1.82823346689905e-38	5.29957578111186e-37	0.140862250415384	-1.46679828794387	0.137	0.385	0.355844155844156	881	9903	0.697156222991518	0.278966092504766
MT1G	1.96388449256415e-38	5.68484217777719e-37	0.0886576254288927	4.09957394765875	0.072	0.009	8	881	9903	0.0403060107009436	0.285781530983648
CTDSPL	2.13673761632665e-38	6.17657236206221e-37	0.327644406203396	1.28563705816918	0.292	0.178	1.64044943820225	881	9903	0.238682477609777	0.555338129762378
HSDL2	2.81277111428869e-38	8.11942814968626e-37	0.295933108866988	1.44122109123488	0.251	0.148	1.69594594594595	881	9903	0.215641157513557	0.538787756566049
RPS6KA3	3.5816877498428e-38	1.03246259114384e-36	0.140013285529733	-1.4137837080686	0.15	0.402	0.373134328358209	881	9903	0.775100683579078	0.240752755480258
ELF1	3.59517278643445e-38	1.03491043293945e-36	0.24990820095494	-1.25582785003623	0.238	0.518	0.459459459459459	881	9903	1.29803005538692	0.428622539944358
OCIAD2	3.75718451096775e-38	1.08004724236224e-36	0.0427602243007559	-2.98230206391541	0.036	0.244	0.147540983606557	881	9903	0.612689058834721	0.103144643917335
GRID1	3.82172896770157e-38	1.09707970338757e-36	0.0405337663503076	5.83249160916197	0.045	0.001	45	881	9903	0.006573708713605	0.0698264050681023
SKP1	4.16125253477354e-38	1.19289239330175e-36	2.85365596789784	0.487151947971259	0.79	0.75	1.05333333333333	881	9903	3.05018802335203	4.16213464103449
CLIC2	4.25609222623249e-38	1.21839457846539e-36	0.00864175625493879	-3.92286462538751	0.009	0.17	0.0529411764705882	881	9903	0.206565835640887	0.0201088343404227
IL34	4.28599314762689e-38	1.22526198589952e-36	0.166069698926296	2.00963612635889	0.159	0.062	2.56451612903226	881	9903	0.0894788355000425	0.295761986854691
ATP5G2	4.60445124440267e-38	1.31448838142548e-36	3.90278530385809	0.443960978828597	0.841	0.809	1.03955500618047	881	9903	4.20938425635	5.54760031352571
ITM2B	4.66744964137773e-38	1.33064045759553e-36	6.21352148846994	-0.541235006402633	0.902	0.91	0.991208791208791	881	9903	11.6357023507956	8.20885276699771
MTHFD2	5.15861816426178e-38	1.46864725374299e-36	0.442514157153209	1.2773470329826	0.346	0.187	1.85026737967914	881	9903	0.339650074730155	0.75535464497603
FCER1G	5.95023723546227e-38	1.6916957056542e-36	0.0549007735218512	-4.74951698148129	0.043	0.304	0.141447368421053	881	9903	3.09522909528751	0.133130874671598
CELSR2	7.34801145414562e-38	2.08623130683044e-36	0.0525514481713785	3.93928415878861	0.065	0.006	10.8333333333333	881	9903	0.0184860774275233	0.0878594130047078
OR51E2	7.78269565229002e-38	2.20662312023752e-36	0.0302869951248468	8.27312534821754	0.032	0	Inf	881	9903	0.00455755290656944	0.0552537412159897
CRIM1	9.94205094864884e-38	2.81501295029639e-36	1.09999355411842	1.1387421871549	0.53	0.297	1.78451178451178	881	9903	0.899210529275917	2.08232110914605
YAP1	1.05402484101536e-37	2.98031635128026e-36	0.460466715126283	1.12631823775141	0.362	0.233	1.55364806866953	881	9903	0.339863534118115	0.797245880416087
GIMAP7	1.0925923762286e-37	3.08515934464768e-36	0.0277987370276307	-3.33851035937356	0.028	0.271	0.103321033210332	881	9903	0.740685908722539	0.0615191729670454
NPDC1	1.25980893717672e-37	3.55248980026187e-36	0.121522110517735	-1.87175170986955	0.129	0.33	0.390909090909091	881	9903	0.774984037555589	0.211215742120321
FN1	1.26339418775638e-37	3.55775923035851e-36	2.88370963418121	-1.28144925872607	0.723	0.685	1.05547445255474	881	9903	12.8376021945437	5.64195222246505
SOX18	1.28245964289475e-37	3.60654797267797e-36	0.0269501291532581	-3.41187969975127	0.027	0.194	0.139175257731959	881	9903	0.433933920474437	0.0596184030880907
MARCKSL1	1.65943714026958e-37	4.66036506358095e-36	0.122643556480073	-1.88627757082261	0.124	0.324	0.382716049382716	881	9903	0.87054202834933	0.220162723269906
LCP1	1.71725561597952e-37	4.81621649482971e-36	0.028759945010292	-4.0469387288776	0.034	0.304	0.111842105263158	881	9903	1.36973483805152	0.0495922254861541
RNASET2	2.16096379737708e-37	6.05245076546451e-36	0.0861641699189837	-2.5496494336816	0.09	0.349	0.257879656160458	881	9903	1.08446320536927	0.16448528761823
ZNF521	2.213221392735e-37	6.19044893196028e-36	0.0660932058211061	-2.0024205714069	0.072	0.278	0.258992805755396	881	9903	0.457243278073092	0.130763350737398
CH25H	2.22361417994906e-37	6.21113578081188e-36	0.415154541786867	2.12695680897995	0.192	0.126	1.52380952380952	881	9903	0.549784528422106	1.63330571666181
MXI1	2.67380114370747e-37	7.45857368835544e-36	0.344078753732366	1.49042823094006	0.288	0.156	1.84615384615385	881	9903	0.284509373061912	0.599578902946999
PTPRE	2.69571655880886e-37	7.50959965025166e-36	0.148362182404117	-1.67906609116912	0.142	0.388	0.365979381443299	881	9903	0.969242875399592	0.282649337545752
SWAP70	3.26996267121077e-37	9.09708004342475e-36	0.131522650864817	-1.47829527860822	0.136	0.358	0.379888268156425	881	9903	0.62611082038013	0.244142239580283
RASGRP2	3.6327518260294e-37	1.00928169364994e-35	0.254745746925123	2.24347346466938	0.219	0.075	2.92	881	9903	0.199735619835004	0.491790229795113
ADAMTS9-AS2	3.87579851699935e-37	1.07536546269516e-35	0.133587087593203	2.69169144746465	0.119	0.03	3.96666666666667	881	9903	0.0644999779887149	0.281558637118223
RPS29	4.13180948515737e-37	1.14486475119481e-35	8.27209460646224	-0.556262245403036	0.928	0.94	0.987234042553192	881	9903	16.0550800844771	10.6186748393962
EHD4	4.679386968624e-37	1.29485947011617e-35	0.088352670419638	-1.91386107187667	0.09	0.277	0.324909747292419	881	9903	0.469565776261928	0.170117856635835
RP11-834C11.4	4.77137271670904e-37	1.31855294568682e-35	0.148787148836622	2.15795749370724	0.141	0.05	2.82	881	9903	0.066691861303574	0.285439353241578
ARL6IP5	5.7981475441869e-37	1.60016519308679e-35	0.955057160194237	-0.721721614364	0.54	0.687	0.786026200873362	881	9903	2.47777683358694	1.5170638567185
GIMAP6	6.47032532477156e-37	1.78329737607999e-35	0.0134490201199431	-3.18618253432834	0.018	0.199	0.0904522613065327	881	9903	0.329765465841947	0.0222330395940771
TNFAIP6	7.11926584554269e-37	1.9595471967426e-35	0.0204215389087903	-4.25536923543037	0.025	0.163	0.153374233128834	881	9903	0.450739266364936	0.0366247371819648
RPN2	7.31415138323083e-37	2.01051858844618e-35	0.452088481270764	-0.885253149441634	0.345	0.549	0.628415300546448	881	9903	1.39349761291499	0.808883593176385
OSTF1	7.3845925489326e-37	2.02719291614804e-35	0.162751241594172	-1.23897115102945	0.175	0.412	0.424757281553398	881	9903	0.750424901738493	0.279587278693932
CTHRC1	7.63937043432727e-37	2.09435967753792e-35	0.400174599472331	-1.67702630822404	0.262	0.418	0.626794258373206	881	9903	2.10211524983043	0.902521451831818
SEMA6B	8.44463591270978e-37	2.31206768727639e-35	0.0186430132704849	-3.45276557843935	0.019	0.195	0.0974358974358974	881	9903	0.367123986010387	0.037214537493409
MAPRE2	1.00469501448375e-36	2.74713837337602e-35	0.518906739033868	1.00136897278719	0.37	0.291	1.27147766323024	881	9903	0.497199704185071	0.959225366724152
MSN	1.04121586558296e-36	2.84324638077371e-35	0.759795532858526	-0.764812716500104	0.471	0.647	0.727975270479134	881	9903	2.15402437360963	1.2733585644596
CRIP1	1.21453392353992e-36	3.31216185516951e-35	2.32567359796204	0.82890466840126	0.704	0.551	1.27767695099818	881	9903	2.30571020885393	3.86350611203048
MAP3K11	1.28893520012069e-36	3.51044296421832e-35	0.0704085693135907	-1.76521344320562	0.09	0.299	0.301003344481605	881	9903	0.499067365260221	0.117286385066518
MIR497HG	1.37068586783774e-36	3.7281936085046e-35	0.0899156841714766	2.82848300762551	0.091	0.021	4.33333333333333	881	9903	0.0332089232318094	0.178415741337619
PLIN2	1.43110525463155e-36	3.88742955537268e-35	0.224575409943788	-1.57203220455545	0.198	0.442	0.447963800904977	881	9903	1.272700626343	0.429851266269899
SLC20A1	1.51609690691079e-36	4.11290896500432e-35	0.0508270099831118	-2.1818828625307	0.057	0.24	0.2375	881	9903	0.382697048413317	0.0968629229754472
USP2	1.65685232953236e-36	4.48887861201148e-35	0.0629370521938117	3.86204850553892	0.061	0.007	8.71428571428571	881	9903	0.0166747797664236	0.114559208697711
AHNAK2	1.77212024646141e-36	4.79490394623489e-35	0.0285591619529051	-2.70978458321828	0.032	0.217	0.147465437788018	881	9903	0.346350985860478	0.0516061545987821
COLEC11	2.02771749903743e-36	5.47933153651235e-35	0.0610911077859511	3.5401209068877	0.073	0.009	8.11111111111111	881	9903	0.0167809770851624	0.103375878610458
WNK1	2.61691088433879e-36	7.06225195166741e-35	0.355504471826066	-0.942122355318824	0.304	0.538	0.565055762081784	881	9903	1.20823513224612	0.625141164690049
RBMS3	2.7540357928381e-36	7.42264575323308e-35	0.7409604908403	1.0802703898987	0.452	0.298	1.51677852348993	881	9903	0.645788118187335	1.33744216347114
RASIP1	2.78549023937239e-36	7.49767151964055e-35	0.019332414687669	-3.06025108411737	0.025	0.176	0.142045454545455	881	9903	0.262582662881617	0.0327479757991972
LZTS1	3.03575805710238e-36	8.16071614675797e-35	0.103775080706444	2.50812391748443	0.118	0.028	4.21428571428571	881	9903	0.0386577116240694	0.176340915792384
FGD5	3.36908778448169e-36	9.04504059859682e-35	0.0188192281931434	-2.76066957462445	0.02	0.19	0.105263157894737	881	9903	0.241796069599899	0.0389030126771309
ADAMTS10	3.93075735011528e-36	1.05393113633233e-34	0.155837376866518	2.12439163164126	0.137	0.055	2.49090909090909	881	9903	0.0920019158621537	0.311838745105307
HHEX	4.00367462286705e-36	1.07209509345662e-34	0.0208965218141197	-2.90728896564408	0.024	0.194	0.123711340206186	881	9903	0.306099595730447	0.0415040771097181
RAB32	4.1723938809748e-36	1.11583271712366e-34	0.116809523942952	-1.50697326672137	0.135	0.344	0.392441860465116	881	9903	0.6126256100583	0.194198891756251
PRUNE2	4.66280907994594e-36	1.24537862101752e-34	0.116255723406397	2.16544877621919	0.124	0.046	2.69565217391304	881	9903	0.0633712703188491	0.21213155843118
CD47	4.8883211929329e-36	1.30392979465543e-34	0.371765613113752	-0.98063773647104	0.313	0.554	0.564981949458484	881	9903	1.29747015169704	0.650766741028744
DES	4.94982006657215e-36	1.31863715552409e-34	0.101182113498275	6.03389975624617	0.049	0.004	12.25	881	9903	0.0634323696939373	0.584488837151252
P4HB	4.99262909139966e-36	1.32833415338061e-34	0.883735912318146	-0.824133514181486	0.481	0.637	0.755102040816326	881	9903	2.50299611357773	1.56586797466764
MTSS1	5.01820893835574e-36	1.33342818533796e-34	0.0351935346908425	-2.54719516704495	0.039	0.265	0.147169811320755	881	9903	0.499024836149082	0.0686613172097787
HCG22	5.24754883614089e-36	1.39258255029265e-34	0.0345408220437069	6.68488994686858	0.037	0.001	37	881	9903	0.0065414065764618	0.0673206893746315
AGT	5.49389217185321e-36	1.4560921886679e-34	0.195725102822026	3.4633928701598	0.137	0.013	10.5384615384615	881	9903	0.0683989811659777	0.473292053535815
LAMA5	6.47123437652997e-36	1.71293491300077e-34	0.386073684075504	1.39944982559903	0.296	0.148	2	881	9903	0.269507297979797	0.703794820904979
PTPRM	7.76279073490612e-36	2.05218878535286e-34	0.0594983165906149	-2.09007742144941	0.066	0.256	0.2578125	881	9903	0.429700267396342	0.109048206842081
MRC2	7.79597798034042e-36	2.05833681045268e-34	0.0927678172582491	-2.34248137535453	0.096	0.277	0.346570397111913	881	9903	0.800478483388945	0.177997366003634
HEYL	8.62864218819338e-36	2.27528292611318e-34	0.116184852549918	2.435346136759	0.125	0.03	4.16666666666667	881	9903	0.0456157340978648	0.202294669747098
NAB1	8.82295309184016e-36	2.3235644953174e-34	0.307455712714458	1.25941333793851	0.279	0.178	1.56741573033708	881	9903	0.250519123392293	0.518890398501916
PEAR1	8.85870393127347e-36	2.33001900608596e-34	0.291016607382706	1.44883063215946	0.257	0.135	1.9037037037037	881	9903	0.210426644700762	0.502480494525583
ATP2B4	8.93799591192024e-36	2.34789484499948e-34	0.891129479536352	0.821773842152805	0.496	0.41	1.20975609756098	881	9903	0.909370286177214	1.5697163456121
SOCS3	1.01986620025442e-35	2.67566416031305e-34	2.80230483566662	0.935847975519031	0.653	0.558	1.17025089605735	881	9903	3.23395430071916	5.95802707098468
HLA-DMA	1.05808449956241e-35	2.77242216661574e-34	0.0683464926806385	-3.24586054700826	0.067	0.32	0.209375	881	9903	1.81773148275423	0.141772980923913
CYB5R3	1.17696727582404e-35	3.08002825236478e-34	1.74043412955549	0.644641126958733	0.669	0.557	1.20107719928187	881	9903	1.70034651415547	2.73546296297076
TRNP1	1.35042894846155e-35	3.52950698433974e-34	0.0615684463514103	3.45726160756409	0.072	0.011	6.54545454545454	881	9903	0.0155863021792901	0.110578018573701
PHLDB1	1.66975771034487e-35	4.35861439604632e-34	0.695443886278813	1.06597086995213	0.445	0.263	1.69201520912548	881	9903	0.524764121919452	1.24422668545114
ANXA6	1.87849072613711e-35	4.89730802388902e-34	0.652618332753615	0.920763871315318	0.43	0.328	1.3109756097561	881	9903	0.633886895494748	1.10128243792388
TMEM9B	2.33228697353e-35	6.07273615746015e-34	0.0770156209231498	-1.62891116443776	0.089	0.309	0.288025889967638	881	9903	0.418656719305414	0.13849875154359
LY96	2.52062374100192e-35	6.55488678243486e-34	0.130438370515918	-1.72086367827493	0.129	0.37	0.348648648648649	881	9903	0.785733390263832	0.243616497415787
H3F3B	2.7757405774588e-35	7.20927308376079e-34	10.2813670011269	0.411719294759071	0.943	0.916	1.02947598253275	881	9903	10.2315258245265	12.9712311442039
LPCAT2	2.83990718653057e-35	7.36669791589895e-34	0.0119727422283649	-3.6410249659416	0.012	0.184	0.0652173913043478	881	9903	0.294880652652279	0.0255469537161782
CDC42	3.0484728330899e-35	7.89783099232765e-34	1.72085288284198	-0.480468585353943	0.681	0.8	0.85125	881	9903	3.72888332871544	2.67363772283033
CHRD	3.19380254728884e-35	8.2640139319736e-34	0.139060357781961	2.20224304984004	0.141	0.044	3.20454545454545	881	9903	0.0688755290185149	0.254183762755801
AP2S1	3.95769307426577e-35	1.02278237727222e-33	0.915231565136596	-0.734548462114939	0.498	0.659	0.755690440060698	881	9903	2.59595280629154	1.593878343342
IL17RE	4.09034117073735e-35	1.05574609096765e-33	0.0889868658704502	2.67939521157051	0.099	0.024	4.125	881	9903	0.031766302959834	0.16014032564092
LYL1	4.63526261453328e-35	1.19490613120419e-33	0.0192580969220228	-2.73838777639652	0.028	0.195	0.143589743589744	881	9903	0.281028145393525	0.0295349006638784
FIGN	7.24728084647414e-35	1.86592724004997e-33	0.0762298360730518	3.52537662641482	0.072	0.009	8	881	9903	0.0204521923810508	0.148120090575915
MMP16	7.82893097594157e-35	2.01318143185316e-33	0.011762637108832	-3.53876169690307	0.012	0.153	0.0784313725490196	881	9903	0.185608087443077	0.0229707820968626
DIAPH1	8.3682320128315e-35	2.14919425895843e-33	0.132832059144798	-1.30547389898791	0.133	0.361	0.368421052631579	881	9903	0.627530021697986	0.256192318126234
PLD3	8.6540414741221e-35	2.21984732169127e-33	0.344577469565909	-1.38097582035788	0.285	0.483	0.590062111801242	881	9903	1.39494199298667	0.644319913550792
FXYD6	9.05863079816126e-35	2.32075626604067e-33	0.411856145609975	1.32552937150352	0.325	0.182	1.78571428571429	881	9903	0.34386659488226	0.723880413943179
EMX2OS	9.92363009701429e-35	2.53922416531751e-33	0.169373627010508	2.02099629254262	0.168	0.058	2.89655172413793	881	9903	0.0960184228304287	0.303224593109838
MGST2	1.08248313605629e-34	2.76640511441464e-33	0.203543838786903	-1.41189800867279	0.193	0.398	0.484924623115578	881	9903	0.894766726789527	0.358657103214457
DTWD1	1.23039472073154e-34	3.14053706673423e-33	0.385938428788257	1.18250760243703	0.308	0.207	1.48792270531401	881	9903	0.308973473306175	0.698563869486732
PRKAR2B	1.29510906947245e-34	3.30165197710776e-33	0.202349138287059	1.70002757496209	0.174	0.091	1.91208791208791	881	9903	0.128998045766821	0.400277494893801
ATP1B3	1.45657728564843e-34	3.70872491675053e-33	0.532465226462757	-1.08213324434841	0.365	0.572	0.638111888111888	881	9903	2.25568088337152	1.04338634986423
CXCL14	1.46529317596232e-34	3.72633943128773e-33	0.128573327991246	-4.64614652693124	0.099	0.29	0.341379310344828	881	9903	9.88897860052108	0.380154397135929
ITGA2	1.71153254386794e-34	4.34720876277047e-33	0.0122397596441763	-3.36740977951079	0.017	0.162	0.104938271604938	881	9903	0.250707824494189	0.0209854129384076
BRI3	1.85237158844614e-34	4.69917424016336e-33	1.6951072100721	-0.625458887331518	0.692	0.745	0.928859060402685	881	9903	3.62724289392833	2.66275820166515
QKI	1.94580126769371e-34	4.93015612154277e-33	0.650049520594135	-0.737973303288566	0.447	0.636	0.702830188679245	881	9903	1.82836625197374	1.06366798605958
ADGRG1	2.05526901820449e-34	5.20116064362714e-33	0.00295085290443642	-4.30143094741193	0.007	0.131	0.0534351145038168	881	9903	0.170691024279513	0.00390280547244974
KIAA0930	2.09316079776883e-34	5.29059154811668e-33	0.0633168491979392	-1.88187504857116	0.068	0.281	0.241992882562278	881	9903	0.431548508943819	0.118729690774422
MAP2	2.14888941988472e-34	5.42483338812797e-33	0.0924236531480949	2.59114802193192	0.099	0.026	3.80769230769231	881	9903	0.0403529911281183	0.181258157352166
SOX7	3.30936584942977e-34	8.34427209188338e-33	0.012372839921688	-3.69707727021151	0.015	0.153	0.0980392156862745	881	9903	0.240914133817781	0.0233130147803789
OSMR	3.83338649743905e-34	9.65379933729305e-33	0.246085979263951	1.38675557063732	0.221	0.138	1.60144927536232	881	9903	0.171610122421914	0.440497850097163
CXCL2	3.95210881541747e-34	9.94070477042991e-33	0.225418664863786	-2.9476738731535	0.159	0.369	0.430894308943089	881	9903	4.13493304751263	0.569905611427255
VWA1	4.53760509871375e-34	1.13995640334474e-32	0.03854138567345	-2.69643895697809	0.042	0.188	0.223404255319149	881	9903	0.304819826548347	0.073706479551669
LINC01348	5.15271778669249e-34	1.29292044608945e-32	0.0335432445252271	6.79684644615052	0.032	0.001	32	881	9903	0.00530484810284856	0.0620579500955889
ACTB	5.35187492988271e-34	1.34126916320132e-32	15.7461821219379	-0.536367644582869	0.949	0.97	0.978350515463917	881	9903	32.885471997565	23.4177430319859
AEBP1	5.37064188453933e-34	1.34434690457684e-32	2.03004665066693	1.22639563330062	0.674	0.319	2.1128526645768	881	9903	1.62595812773031	3.84847194393241
PARVB	6.39359838593924e-34	1.59847672071142e-32	0.0902965689672264	-1.51089340774389	0.108	0.303	0.356435643564356	881	9903	0.436555812556205	0.153423463959744
CYP26B1	6.77471464914142e-34	1.69171970865187e-32	0.147881363450338	2.92520689160707	0.11	0.023	4.78260869565217	881	9903	0.0664686398035415	0.341336157153878
MYLIP	7.36063651054229e-34	1.8358189207882e-32	0.371734805021653	1.37091320869702	0.297	0.183	1.62295081967213	881	9903	0.3498315334055	0.681926913877195
EEF1D	7.86373783221623e-34	1.95894026815521e-32	6.74921983803817	0.400017146522874	0.906	0.89	1.01797752808989	881	9903	7.33195065790875	9.05960097745389
CALR	8.63070608663295e-34	2.1474191398746e-32	1.21823107051274	-0.732541637474528	0.565	0.681	0.829662261380323	881	9903	3.19276963694197	2.12504545547416
RUNX1T1	1.06476800396504e-33	2.64608892688002e-32	0.469416955812553	1.23150201356095	0.345	0.212	1.62735849056604	881	9903	0.39289568778488	0.885663947368935
FKBP11	1.20802435360473e-33	2.99850452129481e-32	0.113936789132288	-1.60466241196083	0.127	0.304	0.417763157894737	881	9903	0.595431754773418	0.198042117086874
BTG2	1.21482410438172e-33	3.0117756444277e-32	1.91735867188495	1.03451359071337	0.581	0.5	1.162	881	9903	2.47244213877563	4.39650429928857
AIF1	1.52817858035563e-33	3.78411341176234e-32	0.0947003998760081	-3.86986342312078	0.079	0.3	0.263333333333333	881	9903	2.90758802090353	0.2302495970086
APLP2	1.57624896422345e-33	3.89848878669393e-32	1.12100128698557	-0.711262471419203	0.566	0.694	0.815561959654179	881	9903	3.06093142592427	1.87578607944338
CXCR4	1.60550786909745e-33	3.96612110785623e-32	0.0645418833220004	-3.80362565675655	0.059	0.353	0.1671388101983	881	9903	3.15626244613025	0.136354178211167
CD14	1.69209115733163e-33	4.17503349129229e-32	0.119506353872712	-3.40313251802394	0.096	0.325	0.295384615384615	881	9903	2.33582577427982	0.263217972545427
PTRF	1.8424381459565e-33	4.54059132141433e-32	4.32879499734395	0.715202812070179	0.835	0.583	1.43224699828473	881	9903	3.77961443814752	6.5491456135148
CDC42EP3	2.05410134058337e-33	5.05621192220082e-32	0.0573024302668961	-2.18164435462678	0.06	0.239	0.251046025104602	881	9903	0.432280845173573	0.110328327214545
GRID2	2.3035432270436e-33	5.66349192452026e-32	0.0310412485628324	8.14735637297436	0.03	0	Inf	881	9903	0.00530496934694491	0.063359055947613
RSL24D1	2.61771679402242e-33	6.4282936342309e-32	1.29567865517058	0.64594852529394	0.627	0.559	1.1216457960644	881	9903	1.4050772669305	2.1353850873007
CHIC2	2.62950845923263e-33	6.44960855929651e-32	0.0764809411640941	-1.58118436852175	0.091	0.295	0.308474576271186	881	9903	0.414495771013073	0.13291104208263
RASGRP3	2.72506260689361e-33	6.67608127547008e-32	0.00857639425158108	-3.7018026205178	0.011	0.152	0.0723684210526316	881	9903	0.228481956265234	0.0171886224448616
WWP1	2.8844748603802e-33	7.05827933367651e-32	0.0827629536562173	-1.7096455061679	0.095	0.31	0.306451612903226	881	9903	0.524659039433542	0.15118083228766
CFL1	2.92590089822249e-33	7.15120542648106e-32	3.80721326406537	-0.509402204536089	0.825	0.865	0.953757225433526	881	9903	7.80765204415947	5.60778871674189
RPL10A	2.97119650515938e-33	7.25335910081665e-32	11.1582887948847	0.414154513831037	0.936	0.902	1.03769401330377	881	9903	11.443608881251	14.5579223032492
CIB1	3.51610706777563e-33	8.57351001020209e-32	0.529659367926439	-0.848700787557048	0.393	0.588	0.668367346938776	881	9903	1.66500953942161	0.930470094877428
RHOG	3.57781208220342e-33	8.71371718163902e-32	0.133786788561095	-1.39864807748267	0.136	0.357	0.380952380952381	881	9903	0.640457667481497	0.244688017542265
HBEGF	3.59676559452609e-33	8.74959667982954e-32	0.0425962517364702	-3.11020700622654	0.05	0.266	0.18796992481203	881	9903	0.922396397866263	0.0800601787448185
PRELID1	3.93982785339938e-33	9.5729041136642e-32	0.5711271571814	-0.84933285995246	0.404	0.576	0.701388888888889	881	9903	1.64067942753579	1.00885507389786
GRB2	4.26281206865414e-33	1.03455553787969e-31	0.199765732029758	-1.29028045069642	0.209	0.436	0.479357798165138	881	9903	0.997748440342643	0.341343112304071
SLC26A10	4.64465421210953e-33	1.12590763976821e-31	0.0497096188028332	4.17746973047702	0.054	0.004	13.5	881	9903	0.0119799988569008	0.0958054903372983
MAML2	5.22044608783554e-33	1.26400660766915e-31	0.40769880981236	1.13373209821969	0.327	0.234	1.3974358974359	881	9903	0.400386132330835	0.718747708551794
SYDE1	5.35185606636385e-33	1.29431235509285e-31	0.186326213962169	1.56451549184486	0.192	0.096	2	881	9903	0.106594502499167	0.316330881523077
SMAD1	5.38853073872994e-33	1.30166303136267e-31	0.038349019111819	-2.36125165978566	0.045	0.201	0.223880597014925	881	9903	0.309626772812199	0.0691952840628064
FRAS1	5.56275754366258e-33	1.34218524854425e-31	0.0379286335711631	5.27951838653486	0.043	0.002	21.5	881	9903	0.00687405151657587	0.0668505354122794
CAPZA1	5.65272109543586e-33	1.36230578400004e-31	0.427838805608398	-0.849844799772208	0.348	0.549	0.633879781420765	881	9903	1.31189677365703	0.742318960929175
HTRA3	5.90768084044078e-33	1.42209748082434e-31	0.034718619376386	-4.24768592961316	0.036	0.222	0.162162162162162	881	9903	1.01241433360753	0.0687837015400018
SUMO3	6.28647600547127e-33	1.51152554164034e-31	0.376594233891827	-0.854865452674259	0.306	0.52	0.588461538461538	881	9903	1.10420316649287	0.722647320228183
TCEAL4	6.46974435324002e-33	1.55378819774337e-31	1.01290606931727	0.696373796085057	0.538	0.472	1.13983050847458	881	9903	1.06562903499331	1.88658000252087
PTGIS	7.16900727971776e-33	1.71973200091933e-31	0.0429072933698624	-2.57493996342068	0.04	0.219	0.182648401826484	881	9903	0.418621260473062	0.089701776181977
MFSD1	7.26317182664372e-33	1.74030635004645e-31	0.108215747034741	-2.05078980587032	0.109	0.332	0.328313253012048	881	9903	0.814336256308064	0.200654693906198
AFAP1L2	7.44572522208743e-33	1.78198730892591e-31	0.122165581079278	2.27234346964468	0.123	0.037	3.32432432432432	881	9903	0.0656285517015768	0.247626644853489
LINC00702	7.87272180408761e-33	1.88200729079031e-31	0.0983860371834584	2.54652391973914	0.099	0.027	3.66666666666667	881	9903	0.0355294587396641	0.185238177219588
GPAT2	7.99623902222447e-33	1.90933237297954e-31	0.0734868948570091	2.90634238695955	0.076	0.017	4.47058823529412	881	9903	0.0251453747317125	0.133085056319772
DGKG	8.09647556702937e-33	1.93104203224684e-31	0.0572293834996742	3.49460240941944	0.064	0.009	7.11111111111111	881	9903	0.0188111199209346	0.101149782634991
EEF2	1.25958381408177e-32	3.00070507248952e-31	4.58649638884025	0.402164864094917	0.848	0.826	1.02663438256659	881	9903	4.96152658971326	6.41658399925873
CSPG4	1.2765326678901e-32	3.03759082373021e-31	0.238649111541597	1.77363628999595	0.211	0.064	3.296875	881	9903	0.110983271690509	0.452192315315525
RCAN1	1.34238477562723e-32	3.1906269334461e-31	0.138639954038731	-1.74640360567932	0.14	0.296	0.472972972972973	881	9903	0.724205899543036	0.256687862653848
PRRX1	1.76213069833174e-32	4.18349608861668e-31	4.33722908876632	1.25525960709625	0.827	0.307	2.69381107491857	881	9903	2.7218049861672	6.48225096039798
PRKCH	2.53074684357097e-32	6.00140264071533e-31	0.0306477180779503	-2.40591554091114	0.036	0.209	0.172248803827751	881	9903	0.347536001721123	0.0539749617820491
AJUBA	2.80960851531612e-32	6.6550795529648e-31	0.0634399592115138	3.0367562424602	0.077	0.014	5.5	881	9903	0.0187167145892688	0.109146203264582
DAPK1	2.92970603733142e-32	6.93163097371358e-31	0.0201602652665911	-2.85935440565859	0.025	0.197	0.126903553299492	881	9903	0.311578170930141	0.0341882625575958
SPOCK1	3.44445794292631e-32	8.14023207811753e-31	0.0101884377163139	-3.90846349303153	0.011	0.138	0.0797101449275362	881	9903	0.20320935114988	0.0218990360645146
SYF2	3.75598353548478e-32	8.86634564424346e-31	1.08746855649463	0.723772841468181	0.582	0.511	1.13894324853229	881	9903	1.19192945192154	1.82337812004734
DCN	4.50681074177261e-32	1.06266392985187e-30	1.0516691658714	-2.51668763125016	0.413	0.415	0.995180722891566	881	9903	16.6326273572161	3.47356031281011
SHE	5.84313012358019e-32	1.37618994251503e-30	0.00876102671471246	-3.27334922866744	0.014	0.157	0.089171974522293	881	9903	0.226064778178026	0.0135785725323693
JAM2	5.97476445382388e-32	1.40559555130481e-30	0.0104836323468607	-3.13232500083913	0.012	0.196	0.0612244897959184	881	9903	0.359780468310644	0.0193665724785778
TSPAN18	6.68876247111623e-32	1.57178334440312e-30	0.0228740851169429	-2.53527226331644	0.027	0.188	0.143617021276596	881	9903	0.285439989078482	0.0412840539667808
RPL28	7.13305454628015e-32	1.67428865828089e-30	18.8583563484133	-0.396876809240645	0.974	0.973	1.00102774922919	881	9903	29.9025157641342	22.7585019209321
FRY-AS1	8.8134443387629e-32	2.06637383897285e-30	0.0554174494866553	3.8007423624034	0.059	0.006	9.83333333333333	881	9903	0.01601804278105	0.0997467416815745
HIC1	9.46495711030252e-32	2.21661809116531e-30	0.385511661263117	1.18468102311946	0.281	0.205	1.37073170731707	881	9903	0.339474877469249	0.782623048419772
SCARA3	9.79562445674211e-32	2.29146853826678e-30	0.0869794278309535	-1.64924722118121	0.104	0.277	0.375451263537906	881	9903	0.460801103228734	0.15208675129814
ABI3BP	1.05803313447358e-31	2.4722429250394e-30	0.148085053265429	-2.39392451848058	0.134	0.298	0.449664429530201	881	9903	1.36617094101836	0.283472859917831
PTP4A2	1.07191891200491e-31	2.5018683975466e-30	0.703857996976255	-0.677747805478407	0.461	0.637	0.723704866562009	881	9903	1.9221970942625	1.17682044217015
NOP10	1.09622396261085e-31	2.55571854320275e-30	0.534761053181825	-0.80654753980428	0.398	0.565	0.704424778761062	881	9903	1.50499087892261	0.929394043195283
SOX13	1.14008553953727e-31	2.65499021263478e-30	0.176755066616656	1.73880929840749	0.166	0.076	2.18421052631579	881	9903	0.111261323891848	0.344894010668127
TLN1	1.15599433391578e-31	2.68901667393248e-30	1.40849501723398	0.610480330939726	0.613	0.563	1.08880994671403	881	9903	1.52846422650848	2.2803120502839
JUNB	1.32084557029002e-31	3.06904095177477e-30	8.15262100829659	0.758317401135049	0.802	0.782	1.02557544757033	881	9903	10.9239008988119	17.5843945794742
FBN1	1.33975510721602e-31	3.10949208870765e-30	0.921468926072815	-1.43006913347054	0.493	0.503	0.980119284294235	881	9903	4.1688073871779	1.76504458064538
ANKRD33B	1.39749785741228e-31	3.23988149806788e-30	0.0874672471485884	2.66493159439616	0.093	0.022	4.22727272727273	881	9903	0.039284279026202	0.152485153298814
HERPUD1	1.48626428816325e-31	3.44182275267839e-30	0.494741061555585	-1.16784297272292	0.367	0.556	0.660071942446043	881	9903	1.92483254108588	0.90378028641491
SASH1	1.59697513637032e-31	3.69407440584946e-30	0.752591510622876	0.825379556245006	0.453	0.369	1.22764227642276	881	9903	0.727178324922064	1.32310205531505
TMEM255B	1.63632954039731e-31	3.78088807739963e-30	0.0153692853933658	-3.15254806218701	0.014	0.151	0.0927152317880795	881	9903	0.203157414833714	0.0451064026098655
HRH1	1.66965826377546e-31	3.85360102171606e-30	0.0108067991802037	-3.07568243347088	0.015	0.153	0.0980392156862745	881	9903	0.191806345179145	0.0171324479371998
PLOD2	1.67330062873863e-31	3.85771177210644e-30	0.0639031114588158	-1.84525674914493	0.079	0.224	0.352678571428571	881	9903	0.335053746792712	0.104160352627167
C16orf45	1.71236268932057e-31	3.94338101098423e-30	0.293706293599781	1.25752789505522	0.257	0.161	1.59627329192547	881	9903	0.21949442888217	0.518156000403516
LYZ	1.90755568672974e-31	4.38801322565599e-30	0.0942518902928269	-4.00390401650971	0.074	0.295	0.250847457627119	881	9903	4.4615365294932	0.26075782400185
TMED10	1.97386258373335e-31	4.53550730714605e-30	0.573519036610906	-0.72880597897531	0.413	0.587	0.703577512776831	881	9903	1.48267619461913	0.9358541804348
CYYR1	2.53848386577375e-31	5.82642487287117e-30	0.00553807766435321	-3.82546364225233	0.009	0.147	0.0612244897959184	881	9903	0.236119718724547	0.0080726578294781
LY6E	2.61076576336851e-31	5.98570035526281e-30	0.615511322753458	-0.869822023133946	0.411	0.583	0.704974271012007	881	9903	1.84376340921755	1.12744379770955
SLMAP	2.65224598819072e-31	6.07408291173933e-30	0.251519386564292	1.20692926791484	0.215	0.181	1.1878453038674	881	9903	0.257518109234996	0.486981323904082
FABP4	2.77547593943519e-31	6.34928414136134e-30	5.25881769057849	1.7839295688988	0.698	0.275	2.53818181818182	881	9903	6.69702773161411	17.8323164563418
FZD6	2.85325694341925e-31	6.52002242660501e-30	0.0392507300250584	-2.44768252132642	0.044	0.214	0.205607476635514	881	9903	0.396125486594118	0.0805661122571169
AIM1	2.97394562898505e-31	6.78832567250487e-30	0.0146851730033666	-3.59700560643025	0.018	0.202	0.0891089108910891	881	9903	0.41100921154899	0.0255539091915548
CDK18	3.17339720735552e-31	7.23562491965353e-30	0.0553609926472249	3.14254411329067	0.069	0.012	5.75	881	9903	0.0202722661845304	0.0895778336485304
TBX15	3.52900383733631e-31	8.03759709149806e-30	0.127664004658872	2.09354491501237	0.131	0.044	2.97727272727273	881	9903	0.0570251590048152	0.242090549636862
RASAL2	4.07207052440579e-31	9.26429568483362e-30	0.395470167572083	1.0662354153705	0.317	0.219	1.44748858447489	881	9903	0.323725477067491	0.704037273765377
TES	4.50837345667636e-31	1.02456741516529e-29	0.119148505050237	-1.35323382742187	0.124	0.327	0.379204892966361	881	9903	0.576381237770486	0.220516906601124
BCL6B	6.43777353488241e-31	1.46143805349368e-29	0.0113745867381989	-3.0945913767421	0.015	0.148	0.101351351351351	881	9903	0.214194979000115	0.0183316386805435
UBXN1	6.75778130596118e-31	1.53240454428174e-29	1.19860338680685	0.599200178850675	0.599	0.559	1.07155635062612	881	9903	1.35156548011692	1.94994654498918
CDV3	6.94325951428293e-31	1.57274313325714e-29	0.516814468003969	-0.753497664566791	0.383	0.573	0.668411867364747	881	9903	1.46233957656795	0.912049883542575
RTN4	7.28522868324767e-31	1.64840228918113e-29	1.50593470436312	-0.533759266936493	0.642	0.73	0.879452054794521	881	9903	3.20395644459291	2.38618873639755
IRF2BPL	7.30562964296874e-31	1.65121570316434e-29	0.385025246284796	1.12045175612606	0.316	0.219	1.44292237442922	881	9903	0.346246893955516	0.657328913575264
KCTD12	7.44313053582638e-31	1.68046104014747e-29	0.381550498421498	-1.11939344848092	0.3	0.525	0.571428571428571	881	9903	1.61166032892189	0.747968638035914
APH1A	7.9043050097439e-31	1.78264010480905e-29	0.2418947347353	-0.94187499790598	0.225	0.463	0.485961123110151	881	9903	0.808325399107523	0.426732746496114
CRTAP	8.85037470497747e-31	1.99383550147134e-29	1.15350067250237	0.656617114772715	0.581	0.509	1.14145383104126	881	9903	1.20263729561617	1.91050261363878
NEDD9	9.5470669223493e-31	2.1484528668036e-29	0.0972407990594615	-1.69259858728161	0.104	0.298	0.348993288590604	881	9903	0.620303584884642	0.177096182957015
EMCN	9.92504565917281e-31	2.23108998190906e-29	0.157966745228016	-2.01784719273383	0.131	0.307	0.42671009771987	881	9903	1.12009239416068	0.326979863391743
CRABP2	1.07203924006613e-30	2.40726817872272e-29	0.0380863945668308	-3.67054968223307	0.039	0.183	0.213114754098361	881	9903	0.63105352757487	0.0819189628821761
TNFRSF1B	1.20036315355023e-30	2.69250289182705e-29	0.118875505870946	-1.93638008174563	0.124	0.36	0.344444444444444	881	9903	1.00239691409564	0.230866542015514
PAK2	1.23190547959232e-30	2.7602673481114e-29	0.455383640881199	-0.773949527777879	0.358	0.565	0.633628318584071	881	9903	1.3732215055343	0.789238795906453
FOXO1	1.25004814627925e-30	2.79789393950149e-29	0.0799460367184222	-1.69430044904992	0.087	0.282	0.308510638297872	881	9903	0.471821967024486	0.147014666417521
SKIL	1.29883636498895e-30	2.90395711982319e-29	0.18904641200904	-1.27126710968908	0.178	0.426	0.417840375586854	881	9903	0.93798678427265	0.348283391703517
TEAD3	1.44527301715572e-30	3.22788023206568e-29	0.109297363130316	2.16284633573713	0.115	0.04	2.875	881	9903	0.0464395203773487	0.192570607748392
MXRA5	1.60333075268457e-30	3.57703263510662e-29	0.0571690664059956	-2.88140438620348	0.053	0.212	0.25	881	9903	0.63462161699827	0.135253379106323
TLR4	1.64920811724692e-30	3.67542875678062e-29	0.00675890439588311	-3.78338963659868	0.011	0.161	0.0683229813664596	881	9903	0.247130246865084	0.0103057498684253
CST3	1.68061701808677e-30	3.74140368602218e-29	5.42492423096267	-0.820169300755005	0.854	0.819	1.04273504273504	881	9903	14.7035794235837	8.83505659685924
SERPINB9	1.83663051803969e-30	4.08433520567496e-29	0.058729828676414	-2.51091878921613	0.066	0.275	0.24	881	9903	0.677057851942773	0.110497979779365
MYO1C	1.87569967722823e-30	4.16674721438717e-29	0.812972616351112	0.778990916874547	0.494	0.371	1.33153638814016	881	9903	0.731890877870982	1.36951877281183
BLOC1S2	1.87827207865926e-30	4.16799433643382e-29	0.082338397033366	-1.45917157852315	0.102	0.311	0.327974276527331	881	9903	0.477288662330212	0.139083846061687
PDLIM1	1.99807302351654e-30	4.42909748506993e-29	1.62064846361582	0.764174437858951	0.632	0.446	1.41704035874439	881	9903	1.47461214579231	2.65944087325206
RPL3	2.0345930006786e-30	4.50523232180178e-29	22.5653762341762	0.384265631269129	0.978	0.947	1.03273495248152	881	9903	21.447474809122	26.9718299416599
SERTAD1	2.05411208581023e-30	4.54359947604085e-29	0.520465285531204	1.07140208063714	0.338	0.264	1.28030303030303	881	9903	0.522997896430302	1.05366823442876
ACTR3	2.16148071254886e-30	4.77599672156584e-29	0.555283791390216	-0.767166138903394	0.4	0.585	0.683760683760684	881	9903	1.6553923447161	0.92198116086219
SNHG18	2.5040276696849e-30	5.52699440701695e-29	0.271484319985343	1.48920433418133	0.241	0.106	2.27358490566038	881	9903	0.169138600646225	0.469001632936568
UBE2D3	2.55765933282868e-30	5.63936673746884e-29	0.84408629091611	-0.611489756118747	0.504	0.685	0.735766423357664	881	9903	2.21617222047662	1.39374427716762
SMIM10	2.79600617370296e-30	6.15834473498061e-29	0.231189115502224	1.40585297311389	0.218	0.12	1.81666666666667	881	9903	0.151037327673128	0.411752490464587
RPS6KA2	2.91836929303438e-30	6.42103205599051e-29	0.0303992008905438	-2.32850231371614	0.035	0.189	0.185185185185185	881	9903	0.255430106349979	0.0594552614107001
PKD2	2.97061074722358e-30	6.52904330296458e-29	0.379843890427739	1.10385531437497	0.302	0.207	1.45893719806763	881	9903	0.307472381715006	0.690431649145859
NUCKS1	3.04543462792737e-30	6.68640657822275e-29	3.85205569753865	0.486331692367462	0.833	0.751	1.10918774966711	881	9903	3.95750663100751	5.49406280539697
PM20D2	3.37210837528283e-30	7.39580086625524e-29	0.130247464033224	1.99636756197656	0.129	0.052	2.48076923076923	881	9903	0.0837543232100144	0.233634953373172
TMED9	3.48197890064116e-30	7.62869922776835e-29	0.445725127357075	-0.885760032319205	0.355	0.508	0.698818897637795	881	9903	1.24227387532165	0.729163444947743
ENAH	3.73956850296868e-30	8.18440304039375e-29	0.983466702524699	0.832647638543713	0.524	0.364	1.43956043956044	881	9903	0.884309797816353	1.70275667720738
RASD2	3.74623173752467e-30	8.19033744640678e-29	0.0349766047464857	4.98362881885335	0.039	0.002	19.5	881	9903	0.0082035186667139	0.0713418276391827
SPTLC2	4.177181863541e-30	9.12289476330356e-29	0.0875193587205916	-1.50774086332037	0.104	0.29	0.358620689655172	881	9903	0.432237968499533	0.146862981535016
EFNB2	4.37335651096681e-30	9.54128284697874e-29	0.0388787289865791	-2.65812288560799	0.036	0.211	0.170616113744076	881	9903	0.536937338376532	0.0770620850827386
PURA	4.57303008775612e-30	9.96641657190676e-29	0.737607518437257	0.774147884491311	0.478	0.398	1.20100502512563	881	9903	0.784819245421993	1.28359257985775
DGKH	4.68185611707568e-30	1.01928728868183e-28	0.301693271904986	1.23093920712915	0.238	0.167	1.4251497005988	881	9903	0.273074471162175	0.580656163138904
HLA-B	4.96108782917242e-30	1.07894550207164e-28	9.34881556497202	-0.490807158554147	0.918	0.944	0.972457627118644	881	9903	18.1440002369518	12.8205266479529
TIMP4	5.12322279835002e-30	1.11303894883231e-28	0.0826838105511845	2.50612439553184	0.087	0.026	3.34615384615385	881	9903	0.0412705271089052	0.150726414189199
IL32	5.63409375915549e-30	1.22274583510216e-28	0.110823861143349	-2.54965333421174	0.104	0.328	0.317073170731707	881	9903	1.65942892642141	0.238858662884349
SERF2	5.98615040008935e-30	1.29779239740849e-28	5.15190741396333	-0.414418095455462	0.867	0.902	0.96119733924612	881	9903	9.69436599767011	7.50621628862523
TPST2	6.27140200770351e-30	1.35821398131309e-28	0.0503691857455433	-1.86928853222865	0.056	0.233	0.240343347639485	881	9903	0.335560653397846	0.0985916608048623
NAMPT	6.50217260370412e-30	1.40672264493081e-28	0.657459435935344	-1.38998770630306	0.388	0.58	0.668965517241379	881	9903	3.94666056268141	1.4616760070791
RGL3	6.70850640094398e-30	1.44984883906116e-28	0.0474739725397273	4.08930153658901	0.047	0.005	9.4	881	9903	0.0133999180252928	0.090611403082831
AP001347.6	7.21055396766156e-30	1.55672855764327e-28	0.0779027149022122	2.3745531244792	0.085	0.03	2.83333333333333	881	9903	0.035842161791931	0.138396183473671
HIF1A	7.26284549003687e-30	1.56638642691472e-28	0.544570843346525	-0.935045988863563	0.386	0.569	0.678383128295255	881	9903	1.94409024479618	0.953624973829878
SMS	7.49874279941471e-30	1.61558153077619e-28	0.206985210963062	-1.16050605440651	0.212	0.395	0.536708860759494	881	9903	0.80995054377731	0.379933347766853
AFAP1L1	8.83523445723448e-30	1.90154796843865e-28	0.0139958504221751	-3.0448631495928	0.017	0.142	0.119718309859155	881	9903	0.179330977227839	0.0245099666932412
NTRK2	9.243063627749e-30	1.98725867996604e-28	0.834475194313612	1.70752048037935	0.412	0.141	2.92198581560284	881	9903	0.612073631935069	1.63782492300834
CYTH1	9.70999324620921e-30	2.08548518156406e-28	0.0514665326608774	-1.96349726760487	0.061	0.278	0.219424460431655	881	9903	0.50529023803343	0.107488590125072
RNF150	1.21631138217289e-29	2.60965524916307e-28	0.0958296187788623	2.86000102136211	0.092	0.018	5.11111111111111	881	9903	0.0394011678103432	0.186596832540727
ABTB1	1.36823992140662e-29	2.93258951510585e-28	0.28158740740358	1.42989782913351	0.245	0.14	1.75	881	9903	0.257680967379582	0.504244723994162
HMCN1	1.39191616744124e-29	2.98025356264331e-28	0.0283059527375138	-2.99439736321973	0.027	0.173	0.15606936416185	881	9903	0.313892395717288	0.0630273416715281
RHOQ	1.41183871146259e-29	3.01979041628212e-28	0.605387933291691	0.9121243850184	0.415	0.309	1.34304207119741	881	9903	0.597348612798348	1.04235542126131
IFNGR2	1.50847369827485e-29	3.2231573062314e-28	0.159939193942907	-1.21770971644171	0.162	0.379	0.427440633245383	881	9903	0.671223632919385	0.295022452493039
C6orf62	1.51049759148106e-29	3.22415788682148e-28	0.349230860113452	-0.873121926696464	0.299	0.533	0.560975609756098	881	9903	1.22110828597888	0.607865933537672
LAP3	1.57260583620193e-29	3.35327454332524e-28	0.215250815588028	-1.11466593892341	0.209	0.403	0.518610421836228	881	9903	0.774243917141591	0.373497076092204
JTB	1.64077546608808e-29	3.49503723639687e-28	0.464882861762863	-0.786324011002127	0.356	0.552	0.644927536231884	881	9903	1.26788231141811	0.814014609993412
TP53INP2	1.70285023126752e-29	3.62353941409143e-28	0.182568869068077	1.59150627170184	0.173	0.093	1.86021505376344	881	9903	0.143508540888834	0.338874255774775
EIF4A2	1.74933454110313e-29	3.71863668706701e-28	1.26040392549002	0.719444172797621	0.605	0.556	1.08812949640288	881	9903	1.50940395470882	2.10882723930293
AGRN	1.95717959700167e-29	4.15619921387874e-28	0.283549595797776	1.23597861453659	0.243	0.166	1.46385542168675	881	9903	0.266386011624273	0.526408028840056
RNF180	1.9827413863417e-29	4.20617174752488e-28	0.116110750779339	2.00240669800613	0.127	0.047	2.70212765957447	881	9903	0.0593059851221263	0.198504911124431
F11R	2.09112578150199e-29	4.43156165106445e-28	0.00489503275862702	-4.03236249277109	0.006	0.126	0.0476190476190476	881	9903	0.150905771871287	0.0104185156886093
NAV1	2.15990225350999e-29	4.57263882597018e-28	0.221308198475517	-1.15832769984311	0.209	0.377	0.554376657824934	881	9903	0.732363066262199	0.402148779850138
ARHGDIA	2.18095506818292e-29	4.61249742277135e-28	0.543482719883633	-0.746989840067255	0.392	0.578	0.678200692041523	881	9903	1.52784046088322	0.950188385963747
ST6GAL1	2.27618959764766e-29	4.80900159030025e-28	0.0274901169720057	-2.51306672830504	0.032	0.21	0.152380952380952	881	9903	0.379887767370401	0.0503383306117316
VOPP1	2.40135107166354e-29	5.06826907447033e-28	0.110985463395874	-1.33350781314819	0.123	0.322	0.381987577639752	881	9903	0.518364521448478	0.212912087479946
APRT	2.69047673997125e-29	5.6727183024053e-28	0.645769221103371	-0.65242240584036	0.432	0.628	0.687898089171974	881	9903	1.74743715133559	1.10272132173752
PGR	2.76512367414113e-29	5.8241822429115e-28	0.0370933547243433	4.76835859478404	0.04	0.002	20	881	9903	0.00852973722215051	0.0718235080006432
PTBP3	2.84330680245358e-29	5.98277936930487e-28	0.244073294257978	-1.00850771562607	0.234	0.457	0.512035010940919	881	9903	0.953892840241489	0.415085211357531
ATF3	3.04864568026484e-29	6.40833979403337e-28	1.56916485817502	1.02127473207486	0.541	0.413	1.30992736077482	881	9903	1.87262199778058	3.62794495627301
CLMP	3.2383956885186e-29	6.80030284095607e-28	0.0137340868357407	-3.47199074501408	0.015	0.133	0.112781954887218	881	9903	0.189376052597671	0.0262017996469919
GLUL	3.26069287746079e-29	6.84019439051137e-28	0.732607107646969	-1.36198649021203	0.449	0.56	0.801785714285714	881	9903	3.33160759848108	1.35167974867832
GNG11	3.27539652489193e-29	6.864091847817e-28	0.873039760234468	-1.23735436308434	0.485	0.525	0.923809523809524	881	9903	3.18039229345543	1.61762531950075
CMTM6	3.90521191072578e-29	8.17569919815177e-28	0.401924196261122	-0.922463573662329	0.326	0.539	0.604823747680891	881	9903	1.38364129656269	0.720344758228734
CFI	4.19364416459807e-29	8.77068304293234e-28	0.0189590964575672	-3.00097592919719	0.019	0.159	0.119496855345912	881	9903	0.238658186727287	0.0407803174507866
CARD8	4.45376463726272e-29	9.30531510805516e-28	0.0758945691445636	-1.77020982873805	0.077	0.271	0.284132841328413	881	9903	0.472729477380368	0.160879504339759
PPM1L	4.48822866968975e-29	9.36787788600098e-28	0.152866509947504	1.94632341907551	0.138	0.058	2.37931034482759	881	9903	0.0967657893313995	0.299036467626135
EPHB4	4.7971544050372e-29	1.00025978067204e-27	0.0610197560885852	-1.89545796504655	0.074	0.233	0.317596566523605	881	9903	0.397924653112123	0.104990407852139
CHSY3	4.80476472375851e-29	1.0008397353228e-27	0.0844051020907244	2.36172973168018	0.093	0.03	3.1	881	9903	0.0304909489887119	0.145094447106946
DLG3	5.0247653760707e-29	1.04561533317712e-27	0.106543830893759	2.13279713950045	0.115	0.038	3.02631578947368	881	9903	0.0545010442214096	0.185703939811823
PDIA6	5.41929295754552e-29	1.12658240559768e-27	0.633479345024111	-0.745347387491601	0.425	0.582	0.730240549828179	881	9903	1.68538792422793	1.09307574621262
ANGPT4	6.00265392712433e-29	1.2466032594547e-27	0.0289884849907993	7.01685640734513	0.026	0	Inf	881	9903	0.00609166286000739	0.0694352775584365
SVIP	6.58670091972808e-29	1.36652615878162e-27	0.0496058244941922	-2.15036843857677	0.056	0.213	0.262910798122066	881	9903	0.395597055851293	0.117598373179634
QSOX1	7.70055457522245e-29	1.59601694126061e-27	0.124318630748878	-1.25182050734613	0.137	0.337	0.406528189910979	881	9903	0.517721440746307	0.22020847946018
TBX3	8.55242680957112e-29	1.77080517537633e-27	0.21320345227496	1.60078153885835	0.191	0.087	2.19540229885058	881	9903	0.13346634887462	0.392284285318877
MFAP5	8.61198347021382e-29	1.78135698007636e-27	0.0813397260130282	-4.17209630930812	0.057	0.236	0.241525423728814	881	9903	2.41331832575099	0.207705451664763
CAMLG	8.73853540670359e-29	1.80573165343309e-27	0.969475335912201	0.657715943973054	0.553	0.478	1.15690376569038	881	9903	1.0706323798143	1.56037466093677
ICAM2	8.91299522280657e-29	1.83994759948097e-27	0.0944791568398677	-1.94599643130105	0.093	0.252	0.369047619047619	881	9903	0.62494294268866	0.186486984616649
PTGS2	8.94640924647993e-29	1.84500774171685e-27	0.0636455050123372	-3.66732685125822	0.059	0.286	0.206293706293706	881	9903	1.81459572664137	0.146796951389703
SMC6	1.03507587883149e-28	2.13250324698424e-27	0.306574426989959	1.12668465238709	0.262	0.183	1.43169398907104	881	9903	0.260454219497118	0.568240285281557
REL	1.2089185423463e-28	2.48818726004661e-27	0.122534079594604	-1.79623130992276	0.127	0.393	0.323155216284987	881	9903	1.24500984829212	0.22078964921858
RNF144B	1.28352719902106e-28	2.63912546893953e-27	0.0128094633881228	-3.73103410185557	0.015	0.187	0.0802139037433155	881	9903	0.380474654664004	0.0262771862302285
JUP	1.41008688553888e-28	2.89647777895727e-27	0.0459545797689982	-2.31372595326395	0.047	0.189	0.248677248677249	881	9903	0.3201477986383	0.0957951053195454
TRAM1	1.57566922390159e-28	3.23339805292914e-27	0.60080257116581	-0.663472354980311	0.421	0.604	0.697019867549669	881	9903	1.50005754221189	1.0169168569117
MPP1	1.58482175456362e-28	3.24896297577503e-27	0.077628595495189	-1.92361489912046	0.079	0.274	0.288321167883212	881	9903	0.517894657332437	0.164683931366203
MRPL32	1.59445447234726e-28	3.26548057251673e-27	0.443209809029128	0.913863629690395	0.347	0.271	1.28044280442804	881	9903	0.405703935442466	0.767795617653778
TAF10	1.70870995972229e-28	3.4960239511554e-27	0.196706405753187	-1.02214263875606	0.192	0.422	0.454976303317536	881	9903	0.757923741969764	0.362113172123365
HCLS1	1.96486626200339e-28	4.01615563572804e-27	0.0558703305282655	-2.62280205678687	0.054	0.287	0.18815331010453	881	9903	0.816787020324013	0.131512863481418
F2R	2.12107234983388e-28	4.33116704656718e-27	0.11842217092632	-1.45302727446438	0.127	0.285	0.445614035087719	881	9903	0.543539643443128	0.211669300775594
ARHGEF15	2.38834277465339e-28	4.87212523104982e-27	0.00985115376913659	-3.01074906472356	0.016	0.142	0.112676056338028	881	9903	0.204325628084383	0.0169457773024438
NEAT1	2.43899380093285e-28	4.97055904799747e-27	8.49936185929638	-0.675544964662356	0.884	0.904	0.97787610619469	881	9903	23.8105387286094	14.9032810664159
ABL2	2.58429565996586e-28	5.26150411084995e-27	0.149925699415834	-1.22625289126353	0.162	0.347	0.46685878962536	881	9903	0.650608645577459	0.254950450091805
B3GNT5	2.59616370312665e-28	5.2804797753683e-27	0.0370781460083116	-2.5433029153997	0.034	0.234	0.145299145299145	881	9903	0.521635411680463	0.0842930935367717
LIMCH1	2.6297551217246e-28	5.34355927969255e-27	0.0353678022631436	-2.45797526171422	0.036	0.199	0.180904522613065	881	9903	0.329290791649219	0.0701326166675089
SARAF	2.65617277435235e-28	5.39195268572252e-27	0.617979621395872	-0.893857710467481	0.425	0.649	0.654853620955316	881	9903	2.29987517260882	1.12604332117779
RDH5	2.78122070200445e-28	5.64027204204934e-27	0.0928856305124317	2.35744161499255	0.092	0.029	3.17241379310345	881	9903	0.0491006484181694	0.19028322228978
MS4A7	2.9373568324852e-28	5.95109068524811e-27	0.0575334094623872	-3.68329516553756	0.044	0.264	0.166666666666667	881	9903	2.01058335612322	0.147724354154947
ARHGAP17	3.16703387470336e-28	6.41015078975605e-27	0.381577768298587	0.976178231458941	0.322	0.243	1.32510288065844	881	9903	0.362182734307938	0.641319463074324
CYGB	3.64967594229872e-28	7.37982278830081e-27	0.564618745963571	1.40900965137095	0.333	0.148	2.25	881	9903	0.425639844888534	1.17001379436551
DYSF	3.77062261847674e-28	7.61695169498527e-27	0.0257977435745844	-2.46967075191004	0.041	0.156	0.262820512820513	881	9903	0.213164421930025	0.0379584534498445
SCARF1	3.78559965256946e-28	7.63976031150483e-27	0.0263437972572211	-2.5610004455192	0.026	0.17	0.152941176470588	881	9903	0.249786772313114	0.0542414560999131
CASP10	4.14555300783604e-28	8.35804782494258e-27	0.00377749204552424	-4.22658872586876	0.006	0.124	0.0483870967741935	881	9903	0.168147945416816	0.00628300161512914
SOX6	4.7169050600537e-28	9.50073608111495e-27	0.0633825581876444	3.31113836034707	0.069	0.01	6.9	881	9903	0.0265728122375645	0.113518169506508
CD99	4.87648941525043e-28	9.81263297286217e-27	2.74644305784472	-0.540918517566628	0.773	0.785	0.984713375796178	881	9903	5.52884702443468	4.1474066920126
CLEC2B	5.34268880676363e-28	1.07403072947607e-26	0.190315767796949	-1.28551123312136	0.17	0.399	0.426065162907268	881	9903	0.866044277915795	0.362348388657541
SH3TC1	5.37672942986362e-28	1.07982649383094e-26	0.00851906545574277	-3.53632671369986	0.01	0.14	0.0714285714285714	881	9903	0.207733873257071	0.0219671448860487
PYGM	5.48496910293297e-28	1.10049825389534e-26	0.0446730229911561	3.65143590964804	0.05	0.007	7.14285714285714	881	9903	0.015927863755079	0.0811725523432964
DCHS1	5.84075857303752e-28	1.17075011784116e-26	0.0105741308829268	-2.95377842694011	0.015	0.148	0.101351351351351	881	9903	0.176357887543173	0.0173337072415549
SHPRH	6.06190663940508e-28	1.21390412568415e-26	0.347351148670326	1.13099077661602	0.285	0.202	1.41089108910891	881	9903	0.354676877696719	0.635848816702576
SSFA2	6.20478227393639e-28	1.24131580511202e-26	0.13713796161517	-1.38878532083289	0.141	0.322	0.437888198757764	881	9903	0.602856527501269	0.267482726695609
GPR183	6.36163250705182e-28	1.27146765034866e-26	0.0711755309483744	-3.48311043917531	0.058	0.284	0.204225352112676	881	9903	2.18770840794024	0.18993304033932
GSTO1	6.37463346429073e-28	1.272838662629e-26	0.606624558916736	-0.783785981656646	0.414	0.556	0.744604316546763	881	9903	1.59950386853005	1.03535964120083
TPP1	7.08645962807082e-28	1.41360887633682e-26	0.16014167579551	-1.41633037676249	0.158	0.379	0.41688654353562	881	9903	0.807842241211807	0.311209105449024
TPPP3	7.51684016479184e-28	1.49801951207188e-26	0.887934202855774	1.18893076379817	0.488	0.212	2.30188679245283	881	9903	0.687030318218017	1.6321607765958
DBI	7.78388914010207e-28	1.54974914810524e-26	0.834739704082951	-0.675037913784108	0.477	0.659	0.723823975720789	881	9903	2.50077585381539	1.53171829815646
TNC	9.22024289304936e-28	1.83396117275759e-26	0.731521472467253	1.41029638966379	0.383	0.143	2.67832167832168	881	9903	0.56819489227679	1.61977988045996
SOD2	9.5146759979568e-28	1.89071116714911e-26	0.555450065011802	-1.39012840229819	0.359	0.531	0.67608286252354	881	9903	3.12566725219291	1.19246182486945
VEGFC	9.66998764242193e-28	1.91973337046779e-26	0.0102661624376661	-3.12832219665104	0.01	0.133	0.075187969924812	881	9903	0.188300330451918	0.0208561092151626
SEL1L3	9.74787738287062e-28	1.93334456112322e-26	0.0207313993828715	-2.97816183936174	0.019	0.157	0.121019108280255	881	9903	0.230115116331043	0.0554281727194822
ECEL1	9.9968432860736e-28	1.98082766679887e-26	0.0231771056379468	6.16366987645537	0.025	0.001	25	881	9903	0.00523522124370138	0.0447820902583246
RPL5	1.01652064438402e-27	2.01226426700127e-26	14.5798431490878	0.359980519243283	0.957	0.923	1.03683640303359	881	9903	14.5823772013908	18.0464250537935
ACE	1.0709577927308e-27	2.11800297825749e-26	0.00688143568661248	-3.41828342104196	0.008	0.143	0.055944055944056	881	9903	0.20103550207739	0.0128538993104515
NFIL3	1.11841857656356e-27	2.20975628387573e-26	0.616431622466722	1.01137310379828	0.386	0.301	1.28239202657807	881	9903	0.67409952141019	1.15314069285905
CPVL	1.13437644638659e-27	2.2391510693151e-26	0.0469995136772716	-3.53990257939513	0.037	0.245	0.151020408163265	881	9903	1.01046814620704	0.128355539954817
KCNQ3	1.1581511568257e-27	2.28390493590575e-26	0.0266941863414099	5.68791760722328	0.033	0.001	33	881	9903	0.00463823249140965	0.0462963046461352
ITGB2	1.26504902953518e-27	2.49233899107853e-26	0.0216813045007469	-3.89114717944565	0.024	0.221	0.108597285067873	881	9903	0.704296701604648	0.0492733523149758
ZNF503	1.39958248059468e-27	2.75477174670516e-26	0.573208514062373	1.14587245802467	0.375	0.218	1.72018348623853	881	9903	0.463815792559673	1.0623587526919
NDUFB7	1.4340551763848e-27	2.81994569124776e-26	1.50361314813802	0.519226040295177	0.661	0.595	1.1109243697479	881	9903	1.63570414529385	2.35966289092536
CYP1B1	1.51843618158889e-27	2.98304344072145e-26	0.0538850679444458	-3.25430520755531	0.049	0.237	0.206751054852321	881	9903	1.05169369391178	0.112002947397529
SPI1	1.63654755361057e-27	3.21203452614893e-26	0.0125054544978056	-4.10575782395655	0.015	0.198	0.0757575757575757	881	9903	0.563835856902972	0.0215611754529351
RALGAPA2	1.71085345424657e-27	3.35469713270714e-26	0.0332268530386264	-2.27324528349576	0.044	0.211	0.208530805687204	881	9903	0.384608244896686	0.0550568075398524
EID1	1.80447613144256e-27	3.53493121930799e-26	3.69914740564195	0.409208489474643	0.83	0.75	1.10666666666667	881	9903	3.80659286987279	5.2411760566979
GOLM1	2.07759400792563e-27	4.06612024629525e-26	0.0665425330664717	-1.55144050548169	0.082	0.247	0.331983805668016	881	9903	0.312057009248955	0.110233003181974
TMEM123	2.20015697861503e-27	4.30192957912972e-26	0.391039416246788	-0.920312538335102	0.317	0.537	0.590316573556797	881	9903	1.38858403598727	0.676259196993574
SNX18	2.45968694442858e-27	4.80485123564814e-26	0.303419752549796	1.16466127730403	0.264	0.183	1.44262295081967	881	9903	0.276844104507829	0.538933449873044
TMEM167A	2.56496975341485e-27	5.00579690294503e-26	0.387822030742943	-0.821811335431048	0.321	0.507	0.633136094674556	881	9903	1.13139039954709	0.664770285674085
DOK5	2.63897033959622e-27	5.14537152008196e-26	0.0220434876012829	-2.59082913311419	0.027	0.147	0.183673469387755	881	9903	0.15906446207654	0.0521768727119231
ARHGAP44	2.67313791189787e-27	5.20604043689689e-26	0.0701368854669411	2.66387812949554	0.074	0.019	3.89473684210526	881	9903	0.0276717487468322	0.141296713991732
KDR	2.6751100382588e-27	5.20604043689689e-26	0.00848414230165306	-4.64198292615953	0.008	0.118	0.0677966101694915	881	9903	0.229041156915391	0.0232973787523924
MS4A6A	2.72235964617508e-27	5.29302307942071e-26	0.0821336994158	-4.04859262588266	0.066	0.253	0.260869565217391	881	9903	2.3916514053172	0.209953133616083
H3F3A	3.13550805394163e-27	6.09058481030873e-26	5.94325227126191	-0.357204035936648	0.885	0.916	0.966157205240175	881	9903	10.2619504522734	7.94995908955399
SEC14L1	3.22493166685245e-27	6.25842076097227e-26	0.204076855838901	-1.13311396075644	0.207	0.402	0.514925373134328	881	9903	0.865225406202348	0.352092735668244
CNDP2	3.23900986233675e-27	6.27986140381586e-26	0.062023193948231	-1.60028308795437	0.078	0.266	0.293233082706767	881	9903	0.401859506389087	0.0997527048282775
HOMER3	3.25995937368365e-27	6.31457177373526e-26	0.147610486822868	-1.31748599935513	0.144	0.311	0.463022508038585	881	9903	0.535491772316723	0.28811825296927
AC140912.1	3.30762080580451e-27	6.40091025407135e-26	0.0328188984804989	5.34892450797392	0.033	0.001	33	881	9903	0.00694734739279329	0.0656022030023847
GNS	3.32303398003564e-27	6.42473901774428e-26	0.174584270622202	-1.14732000005575	0.175	0.388	0.451030927835051	881	9903	0.692045979891476	0.324596018977681
MALAT1	3.54524551139119e-27	6.8479737622641e-26	228.960190001137	0.512584606423455	0.988	0.984	1.00406504065041	881	9903	244.575061404534	335.016237056173
C19orf24	4.19971340592634e-27	8.10458659694873e-26	0.145743339767445	-1.1229109463622	0.163	0.354	0.46045197740113	881	9903	0.548988078113062	0.244970577206921
LTBP2	4.26364306087811e-27	8.220303821373e-26	0.0629504578817792	-2.13421674341809	0.05	0.196	0.255102040816327	881	9903	0.367610966375139	0.163592764964476
SMCO4	4.28221781863004e-27	8.24844298410095e-26	0.0235155113988683	-2.24871148110039	0.035	0.18	0.194444444444444	881	9903	0.221984214759298	0.0370604310374449
ADAMTS6	5.20348033882042e-27	1.0013679990937e-25	0.0218452140026226	-2.69998982229553	0.024	0.146	0.164383561643836	881	9903	0.21807925303412	0.040971235652331
FAM181B	5.23075540783496e-27	1.00568308518356e-25	0.0341871840926702	4.86049398408487	0.036	0.002	18	881	9903	0.00722838506877014	0.069538214266595
EPHA3	5.6613796980392e-27	1.08746761465765e-25	0.16702730765965	2.13359490083061	0.154	0.038	4.05263157894737	881	9903	0.0813080088068993	0.330952304240376
ARHGAP31	6.43872216466891e-27	1.23563847763822e-25	0.0326269168145605	-2.12996499747288	0.041	0.185	0.221621621621622	881	9903	0.211569460084777	0.0545430783833889
GYPC	7.40666906469296e-27	1.42007976905482e-25	0.294774198371918	-1.01201297658741	0.257	0.46	0.558695652173913	881	9903	1.13836318835028	0.523540192702497
SPTAN1	7.60206711369249e-27	1.45619633085389e-25	0.365772170825954	-0.851550853579068	0.306	0.476	0.642857142857143	881	9903	1.10079568692777	0.622387168460338
DBN1	7.64613393186161e-27	1.46328505883438e-25	0.156387388342043	-1.25976258325588	0.16	0.3	0.533333333333333	881	9903	0.499452037743453	0.301122922313553
LXN	8.17190951627312e-27	1.56246306858189e-25	0.021682537849387	-2.69068845674745	0.023	0.148	0.155405405405405	881	9903	0.19616109390747	0.0396872813973639
ADAMTS18	8.56657933515424e-27	1.63641403963509e-25	0.0205225921546761	-2.95494967892268	0.022	0.16	0.1375	881	9903	0.358120923797108	0.0382240299238203
PPP1R14B	1.02461168400783e-26	1.95544215126577e-25	0.663719637943701	-0.883036507142122	0.415	0.553	0.750452079566004	881	9903	2.17612695996812	1.19235575102287
MGLL	1.03217562578592e-26	1.96806550322346e-25	0.884009642045884	0.906840334025223	0.51	0.312	1.63461538461538	881	9903	0.783451644431876	1.51299886001764
ITGA9	1.0513401779669e-26	2.00276438681453e-25	0.0129978488763169	-2.91610971924701	0.019	0.157	0.121019108280255	881	9903	0.221301364047331	0.020080026286626
LDHB	1.08934914472107e-26	2.07326449710641e-25	1.30812139262766	0.630328347836653	0.596	0.505	1.18019801980198	881	9903	1.5413510460793	2.14554040485026
MYL4	1.09292812198905e-26	2.07816772993991e-25	0.0385064201731162	4.15124659201995	0.039	0.004	9.75	881	9903	0.0106903577246422	0.0877272819178462
TRIB2	1.14858531133542e-26	2.18199625689623e-25	0.236331378617915	1.26900166854771	0.216	0.133	1.62406015037594	881	9903	0.193541900516953	0.425617305742913
GALNT10	1.15074743895448e-26	2.18410177836726e-25	0.0252252071186656	-2.27299798063776	0.031	0.179	0.173184357541899	881	9903	0.239351635123981	0.0469456244654561
LTC4S	1.15720500770491e-26	2.19434867243294e-25	0.01549222809873	-3.47627801891092	0.02	0.199	0.100502512562814	881	9903	0.465754029832797	0.0262624265933817
EFNA5	1.25413360674327e-26	2.37597560634014e-25	0.00419761720457434	-4.0756399045576	0.007	0.116	0.0603448275862069	881	9903	0.138501503966359	0.00639860458746831
MFNG	1.25641145573375e-26	2.37811724488928e-25	0.00798237028060278	-3.62593891955309	0.01	0.142	0.0704225352112676	881	9903	0.223490149733535	0.0135767000521522
HPCAL1	1.28534689158567e-26	2.4306660287413e-25	0.0531635822841914	-1.83849481084475	0.057	0.22	0.259090909090909	881	9903	0.315193691673739	0.117787185727956
LIMS1	1.33270832657542e-26	2.51763629803601e-25	0.825686479939016	-0.630144796231397	0.496	0.628	0.789808917197452	881	9903	2.10335101941127	1.36864152755051
IGF1	1.33376660004031e-26	2.51763629803601e-25	0.028461564668514	-3.5308599581458	0.023	0.23	0.1	881	9903	1.1760183247439	0.067911928864446
AGTR1	1.4447553734713e-26	2.72465876893232e-25	0.149222141404364	2.05414283243324	0.135	0.053	2.54716981132075	881	9903	0.106378504125663	0.294301844513153
PDXK	1.53029591593503e-26	2.88335574124268e-25	0.112290179822663	-1.31023480509626	0.131	0.308	0.425324675324675	881	9903	0.504201813578985	0.192676082944502
UAP1	1.53732977894217e-26	2.89397792900594e-25	0.070319872006767	-1.86930543527063	0.076	0.214	0.355140186915888	881	9903	0.318296945007078	0.125434340019723
PIEZO1	1.634880492914e-26	3.07482151507583e-25	0.0903668806596916	-1.45104019763678	0.085	0.267	0.318352059925094	881	9903	0.415088530161212	0.194643863663751
SLC25A6	1.71142263879477e-26	3.21586088954311e-25	3.03188654702242	0.411542839839383	0.792	0.75	1.056	881	9903	3.33597156565391	4.47967703294271
ANKRD28	1.76682889776012e-26	3.31696519338552e-25	0.369530116946217	-0.935848352867818	0.293	0.492	0.595528455284553	881	9903	1.42515123115582	0.675812209192086
PRKAA2	1.91212482693124e-26	3.58648861203412e-25	0.0886565530470111	2.41462737351711	0.086	0.026	3.30769230769231	881	9903	0.0434410628346969	0.17631991859619
CLIC1	2.48541697913005e-26	4.65757254154154e-25	1.9903562106135	-0.529484642065592	0.694	0.77	0.901298701298701	881	9903	4.35263873015865	3.15995784088225
SYPL2	2.89149515904213e-26	5.41365209271068e-25	0.0288222114930501	5.59556730647603	0.031	0.001	31	881	9903	0.00496078281027351	0.0552542281635556
DPP4	2.97139635686953e-26	5.55822751737166e-25	0.00623654995759382	-4.88274568274404	0.005	0.117	0.0427350427350427	881	9903	0.176941711755344	0.023695792276054
PPP2R5E	3.07044584802559e-26	5.73832828189165e-25	0.536906863939939	0.803886229205804	0.395	0.327	1.20795107033639	881	9903	0.564280863078344	0.929476098909596
CD53	3.10241358947909e-26	5.79284901401294e-25	0.0259168931571874	-3.59643442224821	0.025	0.24	0.104166666666667	881	9903	0.754497503170752	0.0520658581389033
TOMM20	3.2486977342198e-26	6.06053188473804e-25	1.90057162924603	0.455342276302776	0.712	0.666	1.06906906906907	881	9903	2.10267701765524	2.86218310430189
HEXB	3.50128271514852e-26	6.52586201026693e-25	0.202667605576757	-1.03721664666685	0.191	0.413	0.462469733656174	881	9903	0.746188824572053	0.36192601988372
SATB2	3.61922399981009e-26	6.73962593172182e-25	0.0682846754727173	2.58330570420002	0.076	0.02	3.8	881	9903	0.02599974960993	0.125767557435156
MEF2D	3.84525957679546e-26	7.1541157979051e-25	0.316474495440018	1.02867883049659	0.272	0.22	1.23636363636364	881	9903	0.33657077411044	0.550164984887049
VAT1	3.89497526205063e-26	7.24011276065124e-25	0.14952244911551	-1.14504367193362	0.153	0.346	0.442196531791908	881	9903	0.540916114975679	0.267838573311228
GALNT6	4.00969582085122e-26	7.44668060779234e-25	0.00523522805627086	-3.8979209833158	0.007	0.109	0.0642201834862385	881	9903	0.146612339580546	0.00914697787839561
EGR1	4.45229914434406e-26	8.26126697096464e-25	4.44763312533353	0.975221917046299	0.689	0.561	1.22816399286988	881	9903	6.77646176467679	11.4510428439854
IGF1R	4.58915982395806e-26	8.50759628902994e-25	0.264282191211855	1.19551230490442	0.24	0.164	1.46341463414634	881	9903	0.260941981136468	0.473966048144364
PRKCDBP	4.96621289397502e-26	9.19836715286204e-25	1.92764267709451	0.718440134972855	0.664	0.452	1.46902654867257	881	9903	1.78689919771209	3.2135041213912
SFRP4	5.58699678031418e-26	1.03389370775707e-24	0.164921114941103	-4.04973748711874	0.132	0.242	0.545454545454546	881	9903	4.24246673163017	0.383191574924772
DUSP23	5.97989280508504e-26	1.10468141065275e-24	0.154043796322583	-1.20646345123285	0.159	0.347	0.45821325648415	881	9903	0.61090618830042	0.280605114745297
ANPEP	5.9801821034082e-26	1.10468141065275e-24	0.0851251905516122	-1.88622470055152	0.095	0.292	0.325342465753425	881	9903	0.731560072339105	0.150749073503987
THBD	6.14980917335248e-26	1.13500396194927e-24	0.151063758583295	-1.98822304328461	0.132	0.326	0.404907975460123	881	9903	1.25833234564588	0.321234898339189
FSTL1	6.6762901469943e-26	1.23107464045021e-24	0.931349451522387	-1.13275677191284	0.474	0.518	0.915057915057915	881	9903	3.51435046470588	1.81562485878213
SUMO2	6.71757065579694e-26	1.23758550588487e-24	3.89100540423022	0.331295657701395	0.847	0.811	1.04438964241677	881	9903	4.25970507744769	5.37250496071999
ALDH1A3	7.08791255152008e-26	1.30465431210307e-24	0.0303279059507384	-2.39372313054927	0.032	0.162	0.197530864197531	881	9903	0.218193670341944	0.0584657481109705
HOXB7	8.39207553768701e-26	1.54333768938865e-24	0.00722729604545624	-3.21774352764175	0.012	0.124	0.0967741935483871	881	9903	0.160379552664411	0.0112872960030703
GNB1	9.63397809478239e-26	1.77015806730904e-24	0.650138373120298	-0.596534108105665	0.437	0.606	0.721122112211221	881	9903	1.60538089189564	1.10903861908178
ARF6	9.77870763097622e-26	1.79515938316752e-24	0.279781045971729	-0.861856346743518	0.257	0.466	0.551502145922747	881	9903	0.940284602939109	0.483239802964261
PPIC	1.07749498946465e-25	1.97629744704818e-24	0.432359701095588	-1.09597702199347	0.319	0.425	0.750588235294118	881	9903	1.37581781797457	0.822694943172103
FYB	1.15788348538519e-25	2.12186499717891e-24	0.0273896283326978	-3.72280859118686	0.025	0.251	0.099601593625498	881	9903	0.985718882823872	0.0588381839288977
HLA-DMB	1.17397342540513e-25	2.14944993064901e-24	0.0284182838557796	-3.61314186541668	0.024	0.207	0.115942028985507	881	9903	0.667928510764099	0.0912648630496628
CD320	1.27011552527943e-25	2.32342580555529e-24	0.0953216366983032	-1.38773100055379	0.11	0.275	0.4	881	9903	0.479516754659876	0.160708774807944
RNF13	1.36178417149369e-25	2.48891875999809e-24	0.2251338692692	-1.07791648703363	0.209	0.432	0.483796296296296	881	9903	0.860302173740869	0.429957850968255
C7orf73	1.38374035493992e-25	2.52681961202509e-24	0.398258923990981	-0.845481084131867	0.32	0.485	0.65979381443299	881	9903	1.08662659560618	0.71737913626917
CAMK2G	1.4019717731399e-25	2.55785800793113e-24	0.216538418930007	1.20913358077299	0.205	0.146	1.4041095890411	881	9903	0.206722512014646	0.388585426425203
CD9	1.4725154059829e-25	2.68420002677234e-24	2.55428516275065	-0.755370779961983	0.753	0.708	1.0635593220339	881	9903	6.08407485265967	4.22350108768751
MYO5C	1.58554936895828e-25	2.88770617056497e-24	0.00446046739619654	-3.7217738162447	0.007	0.116	0.0603448275862069	881	9903	0.152763084833312	0.00694318393314748
CARD16	1.6065930632628e-25	2.92346337394072e-24	0.0282643077088838	-2.37382041344748	0.033	0.19	0.173684210526316	881	9903	0.30028114499126	0.0736552870500736
TM4SF18	1.62597150335932e-25	2.95613029637064e-24	0.0162381712826583	-2.95762812817749	0.018	0.142	0.126760563380282	881	9903	0.25965696408746	0.0301889733404984
POSTN	1.66314503606255e-25	3.02106433106331e-24	0.524304807049856	-1.77459108717326	0.261	0.408	0.639705882352941	881	9903	5.33796195480855	1.60511408182427
WWTR1	1.69178874159459e-25	3.07040398058578e-24	0.326308559980674	-1.11880665176222	0.264	0.393	0.67175572519084	881	9903	1.07484254791719	0.629330357596055
FLT1	1.81965205388887e-25	3.29957204452325e-24	0.0201763225864691	-2.78633285054089	0.02	0.16	0.125	881	9903	0.284415473925343	0.0377541836584635
RSU1	1.82567219465525e-25	3.30759457223993e-24	0.501818283026103	0.791662468390504	0.384	0.311	1.23472668810289	881	9903	0.497952503994112	0.843617106504629
ISG20	2.11306354608819e-25	3.82492183897151e-24	0.0376545693203805	-2.63701632144889	0.041	0.232	0.176724137931034	881	9903	0.603524962458366	0.0726912853102653
IVNS1ABP	2.30433893685909e-25	4.16751560256035e-24	0.110716584443311	-1.5185759502116	0.115	0.353	0.325779036827196	881	9903	0.839302134971271	0.207779559563067
ORAI1	2.38166074867393e-25	4.3036007564966e-24	0.0399389163085211	-1.83346548855737	0.049	0.21	0.233333333333333	881	9903	0.293389206871052	0.0809805588242501
CAPZB	2.41908667114294e-25	4.36742076185615e-24	0.786987088690148	-0.58272737680098	0.486	0.636	0.764150943396226	881	9903	1.82252884273299	1.3010501073218
ATXN1	2.53628136313058e-25	4.57501893231022e-24	0.460950776632775	0.890501551295548	0.339	0.301	1.12624584717608	881	9903	0.540275387764393	0.843109304084957
LOX	2.58136093210076e-25	4.6522857981496e-24	0.117532283639942	-2.12300964008017	0.11	0.218	0.504587155963303	881	9903	0.6525306102023	0.230923497111699
ITPR3	2.64096314610362e-25	4.75556925857025e-24	0.0244930647326249	-2.41133764046074	0.028	0.152	0.184210526315789	881	9903	0.198946945471119	0.0504676442149895
CXCL3	2.64758889454989e-25	4.76336175594106e-24	0.103312507128616	-3.79251001736111	0.081	0.26	0.311538461538462	881	9903	3.18895983185185	0.288920099228985
CNKSR3	2.67411536296129e-25	4.80691370448705e-24	0.0260870957575963	-2.49337268830673	0.032	0.157	0.203821656050955	881	9903	0.245744446588372	0.0488473300512573
PLEKHG1	2.73769392519894e-25	4.91693624728538e-24	0.0158425203752879	-2.77360518411343	0.018	0.14	0.128571428571429	881	9903	0.181122110729013	0.0301652275015095
TMEM119	2.80745260245815e-25	5.03785823710369e-24	0.267487974291223	1.52010735452583	0.179	0.106	1.68867924528302	881	9903	0.217926462180695	0.62463568779349
C5AR1	2.81637933729848e-25	5.04950502983116e-24	0.0478166938647135	-3.99485663529868	0.042	0.239	0.175732217573222	881	9903	1.60643426356109	0.101565985456108
KANK3	2.89313453564313e-25	5.18263667983919e-24	0.0482755570681117	-2.15526879095857	0.051	0.195	0.261538461538461	881	9903	0.369701788798573	0.0910852368298324
LRP1	2.90894702198723e-25	5.20646251966385e-24	0.553788045277275	-1.30406229960743	0.381	0.449	0.848552338530067	881	9903	2.27026326664438	1.04979018542058
TBX18	3.01631214264358e-25	5.39396768493795e-24	0.136253906785158	1.80352025732172	0.138	0.056	2.46428571428571	881	9903	0.0790302863696167	0.23988075367015
CXCL16	3.16333617279219e-25	5.65200909631819e-24	0.0710991428891219	-2.3856144720714	0.07	0.274	0.255474452554745	881	9903	0.867576576795668	0.138529080064334
EMILIN2	3.415654034762e-25	6.09757498057512e-24	0.0705080511634926	-1.96570035478352	0.074	0.246	0.300813008130081	881	9903	0.486409253958152	0.156896048664567
PNMA1	3.46588448812153e-25	6.18192098974241e-24	0.242703640172737	1.2204016076232	0.226	0.135	1.67407407407407	881	9903	0.159522146264972	0.437502923493516
INMT	3.62043299451183e-25	6.45202873983252e-24	0.1243209967081	2.35527514006156	0.11	0.033	3.33333333333333	881	9903	0.0692183163887943	0.265037571388751
DTD1	3.63614794608328e-25	6.47446755416856e-24	0.102529567362936	-1.27195491894688	0.126	0.288	0.4375	881	9903	0.394267078090596	0.161821098144874
MPEG1	3.7319004513943e-25	6.63925912065221e-24	0.0339634019017967	-3.87201471594194	0.032	0.218	0.146788990825688	881	9903	0.998451242828779	0.0736493872804868
EPSTI1	4.01309333626312e-25	7.13339386684301e-24	0.0422930839660627	-2.14888922117937	0.041	0.219	0.187214611872146	881	9903	0.36410716339751	0.0972988051400427
ID3	4.26232432856104e-25	7.56991722654293e-24	2.36139695870007	0.868828098147948	0.654	0.447	1.46308724832215	881	9903	2.47205874309022	5.01336417028945
CSF2RB	4.65828818602529e-25	8.26606857393494e-24	0.00662644331965123	-3.85033022572341	0.009	0.137	0.0656934306569343	881	9903	0.226069472482264	0.0120731832084287
TNFAIP3	4.80530557297971e-25	8.51965468824443e-24	0.479811483198774	-1.6063289895065	0.293	0.517	0.566731141199226	881	9903	4.55901247660837	1.13910192864445
HLA-DQB1	4.95603390062325e-25	8.7793810790015e-24	0.0416652649593114	-3.76444226393388	0.039	0.25	0.156	881	9903	2.27746107025237	0.110089453434007
FLNC	5.21349223538889e-25	9.22756960466866e-24	0.0564331099873707	-1.7897518694567	0.054	0.196	0.275510204081633	881	9903	0.273053213205243	0.135253905091157
ARPC4	5.26318490212305e-25	9.30757425609235e-24	0.501378609134768	-0.67647802371467	0.38	0.567	0.670194003527337	881	9903	1.41426199939256	0.839990969867874
EPS8L1	5.49100011539452e-25	9.70217121838591e-24	0.0833460429903501	2.30006179882613	0.082	0.028	2.92857142857143	881	9903	0.0367212190766953	0.169744198405227
TFF3	5.74867733195583e-25	1.01488148536726e-23	0.0420431977537588	-3.18605722153911	0.036	0.183	0.19672131147541	881	9903	0.721295562785506	0.11268322247881
SFRP2	6.01105311208316e-25	1.06029861107264e-23	0.167000135094627	-3.11543953510172	0.102	0.289	0.352941176470588	881	9903	5.95438632286647	0.864944752716067
DDIT4L	6.02997668218084e-25	1.06273211492245e-23	0.08292775665662	2.55469108671911	0.085	0.02	4.25	881	9903	0.0342735979249787	0.171333285282169
TRAK1	6.31660885649404e-25	1.11230276261423e-23	0.238228090375236	1.12926069818037	0.226	0.164	1.3780487804878	881	9903	0.229180586154012	0.407922145172864
MRPL17	6.48446164535886e-25	1.14089093430991e-23	0.108932318104863	-1.35599341142597	0.115	0.265	0.433962264150943	881	9903	0.36354336249522	0.215100204823888
PTHLH	7.16339043394811e-25	1.25927421657344e-23	0.00649326978927256	-3.8873739205494	0.01	0.108	0.0925925925925926	881	9903	0.172171170413001	0.0106509675307671
PTGFR	7.1739310015826e-25	1.26005842321018e-23	0.00539261333816166	-4.87222304447568	0.005	0.123	0.040650406504065	881	9903	0.22089725857565	0.0147873189338491
TNFRSF10B	7.58963396417684e-25	1.33194541525427e-23	0.049823637412808	-1.7592830039916	0.057	0.21	0.271428571428571	881	9903	0.276258635485167	0.0862002907006661
PLSCR1	8.27491864182099e-25	1.4509810809677e-23	0.194040334295824	-1.14767368461109	0.186	0.389	0.478149100257069	881	9903	0.781883493342215	0.351533064789439
SH3PXD2A	8.90328484169078e-25	1.55984346262792e-23	0.500576306523301	0.878965748932629	0.359	0.271	1.32472324723247	881	9903	0.478098855714022	0.900377244318999
ILK	9.11902725432851e-25	1.59629188237511e-23	0.73909728848392	0.7359574783909	0.465	0.371	1.2533692722372	881	9903	0.701106175956512	1.25007098170827
PCOLCE2	9.45957656391751e-25	1.65450788070679e-23	0.00776175853443073	-5.24640604435876	0.011	0.154	0.0714285714285714	881	9903	0.62113489022742	0.0119083939824045
SSR3	9.83140513482758e-25	1.71809192937973e-23	0.601362085976496	-0.746442385460086	0.41	0.55	0.745454545454545	881	9903	1.52493093907092	1.07124758382914
CORO1A	1.00202074333894e-24	1.74961094578288e-23	0.0316484584112469	-3.5798777812817	0.03	0.255	0.117647058823529	881	9903	0.950521857468848	0.06884826054216
CHMP1B	1.03018733742242e-24	1.79727800971525e-23	0.284818857812337	-1.26839340950758	0.25	0.436	0.573394495412844	881	9903	1.27482822133225	0.557917312518214
ANKRD10	1.05195429814943e-24	1.83370940146721e-23	0.59211820445081	0.805844491652712	0.41	0.355	1.15492957746479	881	9903	0.685269453142867	1.05889478002286
TEAD1	1.05306506773098e-24	1.83410307510859e-23	0.397755619221439	0.92563941384691	0.328	0.234	1.4017094017094	881	9903	0.358143201639263	0.69071908139494
BACE2	1.15962711598695e-24	2.0180043329929e-23	0.209839516516708	-1.25965397226907	0.195	0.319	0.61128526645768	881	9903	0.695139353544363	0.406986682026219
RAPGEF1	1.17665376473191e-24	2.04591660468403e-23	0.0891615836888446	-1.41119899782564	0.102	0.3	0.34	881	9903	0.495730036620026	0.159655572025258
HCST	1.19719206627198e-24	2.07988288059959e-23	0.0417549351901279	-3.34384254442547	0.034	0.275	0.123636363636364	881	9903	1.25204792071856	0.109109152564791
HSD3B7	1.22820723724963e-24	2.13197849239831e-23	0.0507087960069701	-2.12943190621674	0.056	0.18	0.311111111111111	881	9903	0.276458096757764	0.0955372533015489
SEC11C	1.25347278154768e-24	2.17401480086672e-23	0.0861091664902702	-1.58269625037921	0.087	0.265	0.328301886792453	881	9903	0.451522925161575	0.174340961232127
AP1B1	1.33851823979358e-24	2.31957600651854e-23	0.077177028608056	-1.62252798504213	0.091	0.273	0.333333333333333	881	9903	0.491153849180113	0.13297830357101
ADCY7	1.54737288322027e-24	2.67926903739543e-23	0.0170760051795209	-2.83910846090149	0.02	0.164	0.121951219512195	881	9903	0.259864266136311	0.0346638757558375
CDK2AP1	1.5829631705806e-24	2.73860556539679e-23	0.181695566355802	-1.04262610679218	0.195	0.345	0.565217391304348	881	9903	0.563440162369874	0.307445293050218
RP11-394O4.6	1.58752144056911e-24	2.7442009488937e-23	0.0336324407802127	4.76213514468504	0.033	0.002	16.5	881	9903	0.00664550799635907	0.0666789435949182
FERMT2	1.61385273795657e-24	2.78739265390732e-23	0.678938718751941	0.77647309967547	0.453	0.316	1.43354430379747	881	9903	0.56696174968619	1.15971801594773
VAMP2	1.69172539461176e-24	2.91945882836998e-23	0.837831567188686	0.687575477840333	0.519	0.464	1.11853448275862	881	9903	1.00579301757026	1.39130336434677
EBF4	1.76769646790458e-24	3.04802637219553e-23	0.0455603139815517	3.40008804256814	0.05	0.007	7.14285714285714	881	9903	0.0134553320150237	0.0828798239647314
DNAJC6	1.77574461486712e-24	3.05935851103374e-23	0.0291859163747223	4.52175870321674	0.037	0.002	18.5	881	9903	0.00667791054905837	0.0471233363750118
ZP1	1.80023915549215e-24	3.09898311766864e-23	0.0299034958695121	5.41145991773347	0.028	0.001	28	881	9903	0.00689796165807712	0.0576726201298635
CLN8	1.82230083898239e-24	3.13435744304971e-23	0.0474588540056127	-1.92798471458371	0.057	0.234	0.243589743589744	881	9903	0.391828891383156	0.0799749043735989
PALM2	1.85324724899231e-24	3.18494216273753e-23	0.057419571072747	2.90350506063505	0.062	0.013	4.76923076923077	881	9903	0.0159568579307111	0.108741232522474
PLXNB1	1.97452987626532e-24	3.39056389523405e-23	0.0962214251106486	2.07582246474486	0.093	0.036	2.58333333333333	881	9903	0.0557263052975356	0.215468432312645
SSR4	2.09252827225452e-24	3.59021034526054e-23	1.39568713639071	-0.504598673197688	0.617	0.739	0.834912043301759	881	9903	3.08548389894728	2.299489563395
CNR1	2.11128204003721e-24	3.6193905344757e-23	0.0456892167879237	3.44638692243211	0.049	0.007	7	881	9903	0.0152319579953535	0.0929845977400455
CTNNBIP1	2.25322627578124e-24	3.8595345282514e-23	0.0470181708560766	-1.73091885968409	0.059	0.209	0.282296650717703	881	9903	0.249197711224789	0.0826571751495655
ICAM1	2.31078028764386e-24	3.95484989609469e-23	0.0885039502283236	-2.01692659200571	0.082	0.272	0.301470588235294	881	9903	0.752743807156641	0.201647111340398
POPDC2	2.43875812313457e-24	4.17043736469365e-23	0.0594160634383791	2.45379598954609	0.074	0.02	3.7	881	9903	0.0330324284762516	0.106792907036333
EGFL6	2.44739328572697e-24	4.18175377081427e-23	0.0456414414585176	3.35964012326165	0.05	0.008	6.25	881	9903	0.0182498668363692	0.091180557242512
SPRY4	2.46735639429236e-24	4.21239115552747e-23	0.121631098163133	1.61026187859761	0.128	0.065	1.96923076923077	881	9903	0.0728690087942944	0.219123803648992
CALCRL	2.69660984075925e-24	4.59999469626141e-23	0.272080329253811	-1.60196114998803	0.23	0.325	0.707692307692308	881	9903	1.26966137489135	0.542755975615703
WIPF1	2.73348533201146e-24	4.65906389730836e-23	0.181148110917891	-1.21401150854029	0.177	0.408	0.433823529411765	881	9903	0.886059169632608	0.350240209709902
TMA7	2.73840481039398e-24	4.66361364833407e-23	1.28688855887894	-0.470953294626457	0.622	0.737	0.843962008141113	881	9903	2.77489487005212	2.09010641985608
NMD3	2.81577414344951e-24	4.79143964672698e-23	0.306485548686008	1.0070252420502	0.271	0.201	1.34825870646766	881	9903	0.290957624931329	0.537629643502853
SMTN	2.84776681581019e-24	4.8419044318689e-23	0.281965334833838	1.10057825202377	0.243	0.162	1.5	881	9903	0.227343034295563	0.520594817372705
FBXL22	2.89140710082414e-24	4.91207406325255e-23	0.0526653271726776	3.02814376813858	0.052	0.012	4.33333333333333	881	9903	0.0240149243093769	0.103570943895906
LUM	3.78138337914666e-24	6.41875118068744e-23	0.879469734414806	-2.09607922829741	0.376	0.385	0.976623376623377	881	9903	9.39026355148763	2.80990077185773
LRRC32	4.31692524479994e-24	7.32181609032107e-23	0.338008155947707	1.04539965557052	0.281	0.186	1.51075268817204	881	9903	0.283608446322596	0.605000863216076
TXNIP	4.43377078611766e-24	7.5138457328761e-23	2.82838699100545	-0.872927444545595	0.756	0.772	0.979274611398964	881	9903	9.1906033325696	4.78792799498173
RPS21	4.50458812106306e-24	7.62762200957132e-23	3.4128984586758	-0.399992994513337	0.832	0.867	0.959630911188005	881	9903	6.28202850731216	4.82610088173752
PPFIBP1	4.86900684415576e-24	8.23796211036509e-23	0.187511545854764	-1.06525371307974	0.188	0.335	0.561194029850746	881	9903	0.605944946851058	0.347710019996191
RGS2	4.88512714876179e-24	8.25849472147119e-23	0.101823136356065	-2.36841137017112	0.083	0.293	0.283276450511945	881	9903	1.14616617077417	0.255764034955239
TMEM2	5.36013647497078e-24	9.05413109863442e-23	0.109603238111404	-1.58933533726722	0.117	0.293	0.399317406143345	881	9903	0.697814836298099	0.197764347287861
EDA	5.50364110026597e-24	9.28896298404825e-23	0.0814098283017268	2.3559956102411	0.081	0.025	3.24	881	9903	0.0419432259161563	0.160083482691584
EPB41L2	5.67413026177836e-24	9.56891975635625e-23	0.729303713649957	0.788703264597762	0.448	0.347	1.29106628242075	881	9903	0.745526663410264	1.26268823397913
LPAR6	5.85280886074953e-24	9.86222084942234e-23	0.0736161686803671	-1.88438206308967	0.074	0.261	0.283524904214559	881	9903	0.523083817737123	0.150614849279807
RAPGEF5	5.93765489243337e-24	9.99706216901496e-23	0.0690914761032611	-1.96523662288399	0.074	0.215	0.344186046511628	881	9903	0.483365847947265	0.122199991800486
KPNA2	6.30469761716329e-24	1.05989594710255e-22	0.0589573656829481	-2.0496070395968	0.061	0.166	0.367469879518072	881	9903	0.263395672408283	0.112897886168817
MYL12B	6.30537345738416e-24	1.05989594710255e-22	2.87348950366898	-0.42399387020031	0.791	0.844	0.937203791469194	881	9903	5.4553748320652	4.37271444484377
PPM1F	6.41631508023778e-24	1.07767055391417e-22	0.109736943836732	-1.39048066140774	0.116	0.274	0.423357664233577	881	9903	0.460261731873254	0.205593701412875
RP11-443C10.1	7.04367200715527e-24	1.18208215401053e-22	0.0295989982211302	4.4523698768431	0.034	0.003	11.3333333333333	881	9903	0.00569562397268232	0.0555403239572364
KCNK6	7.14833751875121e-24	1.19867672664755e-22	0.0251198577227367	-2.56081758041744	0.023	0.164	0.140243902439024	881	9903	0.265349364792385	0.0749325820246463
PYCARD	7.76069159276365e-24	1.30030795433807e-22	0.156557862678456	-1.37343027554222	0.162	0.351	0.461538461538462	881	9903	0.790425291410948	0.27780947235293
SPON1	7.91798862088598e-24	1.32559153599744e-22	0.0229129516402238	-3.10145033512895	0.025	0.154	0.162337662337662	881	9903	0.305137855647528	0.0411998641996899
GDF11	7.96728740281098e-24	1.33276835117563e-22	0.120985214917855	1.64926781681861	0.129	0.065	1.98461538461538	881	9903	0.0892823637964951	0.210790493990194
KCNS3	8.08472024028508e-24	1.35132186854958e-22	0.0733856080267472	2.38195868184243	0.081	0.023	3.52173913043478	881	9903	0.0289831387917401	0.144343910386445
CD36	8.50365726963213e-24	1.4201998434359e-22	1.24869273050643	1.35982002823772	0.395	0.261	1.51340996168582	881	9903	1.75110669501673	3.65655917204615
AKR1B1	8.71266118935756e-24	1.45393410475543e-22	0.0925032291214789	-1.31256816375401	0.103	0.275	0.374545454545455	881	9903	0.384671812810771	0.164190401384525
MEOX1	8.85574940721413e-24	1.47662318756171e-22	0.00534123076351345	-4.55872184372266	0.005	0.095	0.0526315789473684	881	9903	0.132423300338592	0.0136475036793364
BCR	9.87753524528608e-24	1.64567359721704e-22	0.0271019910923715	-2.16876514648624	0.033	0.162	0.203703703703704	881	9903	0.196945571670428	0.0546609743893763
SEPT11	1.09464253816743e-23	1.8222940759886e-22	0.797403433602726	0.706486398313514	0.477	0.39	1.22307692307692	881	9903	0.876520477225812	1.36457576096757
TWF2	1.10096490385377e-23	1.83134820202835e-22	0.202216165170651	-0.969198517084673	0.195	0.377	0.517241379310345	881	9903	0.604281148397399	0.364272573613654
GAS6	1.12655297249974e-23	1.87240873360302e-22	0.795679992407788	0.95526257738808	0.462	0.324	1.42592592592593	881	9903	0.831696071535247	1.46303957727278
ZNF853	1.25578057058133e-23	2.08552148284203e-22	0.0713062991049673	2.57346608500395	0.074	0.018	4.11111111111111	881	9903	0.0329193547142084	0.140834059156936
C1orf162	1.40577875474733e-23	2.33275984554789e-22	0.029087159220907	-3.41287710211527	0.028	0.214	0.130841121495327	881	9903	0.739442878863744	0.0566683609778554
ITGB4	1.42540906185019e-23	2.36344225727256e-22	0.0184954664571624	-2.81586400531387	0.025	0.154	0.162337662337662	881	9903	0.271577125198316	0.0299346117203108
RPN1	1.45454413801118e-23	2.40982268620462e-22	0.252255571908824	-0.837078540650499	0.238	0.427	0.557377049180328	881	9903	0.760425653060539	0.461192215990408
DPT	1.51758309125188e-23	2.51225456463949e-22	0.0814919353075381	-3.54589180391059	0.06	0.214	0.280373831775701	881	9903	1.61271345832267	0.199137516009136
IL3RA	1.52418176543313e-23	2.52116450681302e-22	0.00980227789272359	-3.05514862155992	0.015	0.142	0.105633802816901	881	9903	0.236412202029572	0.0159360634601412
PGAM2	1.56309064499769e-23	2.58346225743399e-22	0.0344305426127294	5.58696387338457	0.027	0.001	27	881	9903	0.00921438344090122	0.0840671240708055
ABI3	1.58993099246212e-23	2.62572986053943e-22	0.0171526270703311	-2.74307293514466	0.02	0.139	0.143884892086331	881	9903	0.188605624714726	0.0356293637974432
SEMA3C	1.61245592109373e-23	2.66080903030164e-22	0.0215631502357174	-4.11922838322991	0.02	0.162	0.123456790123457	881	9903	0.620521104666537	0.0484328770332921
CARD6	1.79752240966497e-23	2.96383846163216e-22	0.0193823840553917	-2.30281771354183	0.026	0.154	0.168831168831169	881	9903	0.164487331745934	0.030612015982695
NRBP2	1.92343487833408e-23	3.16892776536981e-22	0.195853487404924	1.358652136944	0.176	0.107	1.64485981308411	881	9903	0.156769192924082	0.388510912498748
APCDD1	1.98248090645864e-23	3.26361392114867e-22	0.0970780442052532	1.9961047353153	0.104	0.037	2.81081081081081	881	9903	0.0512134704800818	0.168067359341753
MOB2	2.10496070494511e-23	3.46249329926129e-22	0.338742264170022	0.916773850170926	0.281	0.238	1.18067226890756	881	9903	0.353918326679694	0.618542337938349
CACNB2	2.21351385778093e-23	3.63816718607197e-22	0.03019027267592	4.18373457063968	0.035	0.003	11.6666666666667	881	9903	0.00892221867447963	0.0555326832969073
PPP1CA	2.62434556964437e-23	4.3099989125554e-22	0.373426631369892	-0.701871824012847	0.312	0.512	0.609375	881	9903	1.11979681282526	0.636116928021918
PELI2	2.63045274821613e-23	4.31660836575832e-22	0.241473835277588	1.20280567572366	0.226	0.15	1.50666666666667	881	9903	0.225258669212475	0.412002129425754
LHX6	2.70787016995635e-23	4.44013584988254e-22	0.00818121928827487	-2.99480226036439	0.014	0.12	0.116666666666667	881	9903	0.16556228250149	0.0118337171244377
GXYLT2	2.97973361313543e-23	4.88205208425652e-22	0.0181204773534165	-3.13178097484927	0.016	0.135	0.118518518518519	881	9903	0.229695416101441	0.0400647112723829
ANXA1	3.27555946008967e-23	5.36249963426686e-22	3.16741770203307	-0.55273996347034	0.77	0.814	0.945945945945946	881	9903	7.5764579632301	5.22216200348747
MGST1	3.32503990229878e-23	5.43920891989301e-22	0.00972310212412153	-4.17268936471453	0.011	0.141	0.0780141843971631	881	9903	0.318776209559586	0.018051537739319
LMO4	3.32851756356365e-23	5.44060370839276e-22	0.781759744676964	0.760703395619491	0.481	0.377	1.27586206896552	881	9903	0.861247011722042	1.33523578484247
RPL7A	3.37851641422467e-23	5.51797724201896e-22	18.8296090835607	0.29363702131286	0.966	0.942	1.02547770700637	881	9903	19.1378179883976	22.9996482707902
CYBB	3.65303410105089e-23	5.96163659672289e-22	0.0381578883109954	-3.87779697609133	0.028	0.204	0.137254901960784	881	9903	0.88917360031712	0.103946129017582
KLHL30	3.86829186234824e-23	6.30796358292917e-22	0.0219029579511156	5.7556011490268	0.026	0.001	26	881	9903	0.00411286975560889	0.0404693639417479
ARHGAP27	4.0639972154176e-23	6.6218872866938e-22	0.0212473085382949	-2.38099215448086	0.024	0.161	0.149068322981366	881	9903	0.233222852730771	0.0497668768944641
HM13	4.15081558930742e-23	6.75803644178991e-22	0.281136772878159	-0.850318874529817	0.255	0.432	0.590277777777778	881	9903	0.81435208730445	0.514261271416837
PLCB1	4.29202142111695e-23	6.9824518033022e-22	0.0366974048718498	-2.02376712696537	0.036	0.18	0.2	881	9903	0.263147208108603	0.0734257099799055
MSR1	4.80912180981267e-23	7.81755753962176e-22	0.0316087810811685	-3.76283237446543	0.032	0.2	0.16	881	9903	0.844732097818949	0.0702457058074937
TMOD3	5.12521844165019e-23	8.32486500169607e-22	0.329808622912275	-0.751804998955954	0.293	0.474	0.618143459915612	881	9903	0.958982029986579	0.547254464419545
DOCK9	5.16095154788498e-23	8.37634156471919e-22	0.0698104041314476	-1.64070952066505	0.084	0.233	0.360515021459227	881	9903	0.405693986920009	0.123130498476313
EIF4EBP1	5.44901790434137e-23	8.8369597093411e-22	0.181348472555149	-1.12415076864583	0.173	0.321	0.538940809968847	881	9903	0.574462471241606	0.361550094050818
INSIG1	5.53243968090523e-23	8.96523415374838e-22	0.0587600646025499	-2.40680051851772	0.064	0.246	0.260162601626016	881	9903	0.711999306693782	0.112608604393601
FMNL1	5.97782141444493e-23	9.67940051842075e-22	0.0173835528927275	-3.27513744892031	0.022	0.209	0.105263157894737	881	9903	0.496258866198289	0.029275094900771
CALM1	6.23753093387928e-23	1.00920426335349e-21	3.86846204534484	-0.410518349064598	0.82	0.866	0.946882217090069	881	9903	7.52018510345963	5.77879026697079
LAMP1	6.65039680832245e-23	1.0751647757355e-21	0.646436111481079	-0.631058092196645	0.436	0.598	0.729096989966555	881	9903	1.64151299256354	1.10856039937867
SLN	6.65864265057888e-23	1.07565882755961e-21	0.0477014673464926	4.55467115338792	0.035	0.002	17.5	881	9903	0.0157000517470698	0.133068129281516
SNCA	6.70582031667003e-23	1.08243638538398e-21	0.00338509817096222	-3.99903891314718	0.006	0.109	0.055045871559633	881	9903	0.150700826654655	0.0050175510503104
CCL3	7.3834491502821e-23	1.19089001625484e-21	0.12530949712548	-3.77400111708967	0.109	0.25	0.436	881	9903	3.75057194727182	0.289801701871773
GM2A	7.55606025559711e-23	1.21778308598371e-21	0.0421554775693762	-2.03080037223137	0.053	0.209	0.253588516746411	881	9903	0.354407704996972	0.0741402202586599
IQGAP2	8.74561979913103e-23	1.4084049413892e-21	0.0130832185473035	-4.0911153998625	0.015	0.177	0.0847457627118644	881	9903	0.484625778785393	0.0259326433046504
CLEC7A	9.27855345842973e-23	1.49306909145508e-21	0.0243644698930414	-3.58467557553331	0.025	0.205	0.121951219512195	881	9903	0.736652923350838	0.0478724371001828
OLFML2A	9.66287071227907e-23	1.55370565075792e-21	0.332751782003667	1.19094213609221	0.243	0.166	1.46385542168675	881	9903	0.329870312910036	0.675133486070359
CD163	9.81053554312061e-23	1.57622604392804e-21	0.0569365947820371	-3.71914711480975	0.049	0.227	0.215859030837004	881	9903	1.44127665182034	0.141805288338678
YIF1B	1.02476853407605e-22	1.64518610668165e-21	0.0576109200357766	-1.62801053852199	0.058	0.206	0.281553398058252	881	9903	0.254180701328106	0.141980565101089
PLVAP	1.05099054006886e-22	1.68597754902997e-21	0.0273443335141372	-3.47772581595633	0.027	0.172	0.156976744186047	881	9903	0.636201554909794	0.0644469006480297
SH2B3	1.07593773695612e-22	1.72466245445882e-21	0.101259298978157	-1.26262833244292	0.117	0.291	0.402061855670103	881	9903	0.477058356008905	0.174008874954346
STK17B	1.18718740023796e-22	1.90151824245224e-21	0.14852618965235	-1.77134448260407	0.127	0.362	0.350828729281768	881	9903	1.23545952866725	0.297682364565286
CSF1	1.19464858737102e-22	1.91199124493064e-21	0.319381022769038	1.14155431116552	0.266	0.165	1.61212121212121	881	9903	0.30575565359268	0.590746338295521
PIP4K2C	1.22405366075093e-22	1.95754137135214e-21	0.0885884373643653	1.90163134879056	0.1	0.041	2.4390243902439	881	9903	0.0574261946183005	0.15913799535764
MAP3K8	1.25844279572156e-22	2.010985765931e-21	0.179616826255706	-1.7157352796058	0.16	0.36	0.444444444444444	881	9903	1.28079576313601	0.360987361127176
GSTM4	1.27991019676432e-22	2.04371484885495e-21	0.134687491562268	1.55102555687642	0.145	0.071	2.04225352112676	881	9903	0.092334667846028	0.23583818189247
SERPINE1	1.29538272517318e-22	2.06682851131173e-21	0.157361364707445	-1.90633365235069	0.128	0.237	0.540084388185654	881	9903	0.918667471746877	0.370606857761208
SDF2L1	1.34188471058332e-22	2.13937711627307e-21	0.15281467729422	-1.13982350438968	0.154	0.326	0.47239263803681	881	9903	0.57704283900534	0.268575974999752
OLFM2	1.35443243027848e-22	2.15772225595324e-21	0.10100994277082	2.12638165778064	0.106	0.029	3.6551724137931	881	9903	0.0432526183683419	0.178491866949571
TRIOBP	1.44636202009784e-22	2.30240393460428e-21	0.213194520202224	-0.936838690258974	0.21	0.374	0.561497326203209	881	9903	0.628011429938679	0.37363493271824
CLDN5	1.4831833153627e-22	2.35920624667746e-21	0.0425289946696952	-3.84492249267302	0.037	0.196	0.188775510204082	881	9903	1.32440196722601	0.110505462556964
NINJ1	1.52581590604202e-22	2.42515801139778e-21	0.0933500500331059	-1.58468929469486	0.094	0.274	0.343065693430657	881	9903	0.51143579709681	0.186497312093075
GRIK5	1.54502158724154e-22	2.45380210093242e-21	0.0242933169701109	5.63001938583039	0.025	0.001	25	881	9903	0.00562594877113018	0.0446277637472241
SRPRB	1.55323511302982e-22	2.46495795962144e-21	0.0802853829602406	-1.45618657746215	0.089	0.228	0.390350877192982	881	9903	0.284348350880845	0.159006023483262
NUCB2	1.58935086401795e-22	2.52034322935241e-21	0.245346658716101	-0.903010555972023	0.242	0.4	0.605	881	9903	0.832012458337869	0.406858781707407
CNTNAP3B	1.60455111730467e-22	2.54250202272604e-21	0.0121637158893357	-2.85057078571399	0.018	0.143	0.125874125874126	881	9903	0.251713798496516	0.0191013796897837
SURF4	1.62249394705087e-22	2.56896940768344e-21	0.260264903032523	-0.881328164970863	0.245	0.409	0.599022004889976	881	9903	0.75071368190011	0.47116210914817
GFPT1	1.81061074982916e-22	2.86463499243964e-21	0.366701410652224	0.922543662573299	0.306	0.223	1.37219730941704	881	9903	0.330950918332926	0.643540825295591
GNAO1	1.89344764354699e-22	2.99340929520633e-21	0.0422026366708996	3.14263994299346	0.051	0.008	6.375	881	9903	0.0168811312863697	0.0859010179486369
TWSG1	2.0060470191316e-22	3.16900385049707e-21	0.319318005571151	0.952583925038566	0.279	0.205	1.3609756097561	881	9903	0.270137302580133	0.566015648552292
PKN3	2.02273923499656e-22	3.19293932860158e-21	0.0117868996100545	-3.00990200757654	0.011	0.114	0.0964912280701754	881	9903	0.129988473247902	0.0307376294777379
LRRC59	2.04941951398912e-22	3.23259275851891e-21	0.15035273101251	-1.17190439764853	0.169	0.292	0.578767123287671	881	9903	0.492331101462122	0.256298044753758
SLC35F1	2.06052075236799e-22	3.24763141548128e-21	0.0205594893241132	6.05126558755041	0.026	0.001	26	881	9903	0.00323311652448047	0.0348825651488698
GABBR1	2.09028012120984e-22	3.29203235503003e-21	0.190703664396784	1.41461447528312	0.179	0.1	1.79	881	9903	0.17201821983579	0.362649673177886
ZCCHC14	2.23458377734882e-22	3.51662743882548e-21	0.309068760672811	1.00961781668478	0.269	0.188	1.43085106382979	881	9903	0.273393926635327	0.548937412800203
TMCC3	2.4362364180299e-22	3.83106494689588e-21	0.0222016872139716	-2.3146721872926	0.028	0.164	0.170731707317073	881	9903	0.239732869316416	0.0355897883353841
CDS2	2.53130001650787e-22	3.97753784246718e-21	0.317102052377136	0.957076332403985	0.271	0.211	1.28436018957346	881	9903	0.306703327412718	0.580254562745206
PIM3	2.55765981036298e-22	4.01591342648356e-21	0.133897267048446	-1.33493764919375	0.143	0.302	0.473509933774834	881	9903	0.618601055152918	0.240684575832912
DAZAP2	2.61379061099029e-22	4.10094051501777e-21	0.684887667638465	-0.655778455522131	0.457	0.639	0.715179968701095	881	9903	1.8382844969929	1.19684704957995
SCAMP2	2.88638311912085e-22	4.52520246043106e-21	0.101089404947379	-1.27380343947022	0.11	0.296	0.371621621621622	881	9903	0.449078091302226	0.177881424568406
NDRG1	3.00822942897094e-22	4.71266539265697e-21	0.180106122391485	-1.11333169188689	0.162	0.352	0.460227272727273	881	9903	0.653798763877048	0.345172554273407
ACLY	3.01210190765167e-22	4.71516798625291e-21	0.0876889998524171	-1.23104603002457	0.114	0.269	0.423791821561338	881	9903	0.360172690272102	0.136199106226096
FAM110B	3.0150934050399e-22	4.71628874814014e-21	0.163962155258845	1.42217182548329	0.17	0.089	1.91011235955056	881	9903	0.116191893008985	0.299428608761107
ARRB2	3.05311682150893e-22	4.77216434710362e-21	0.0578396431929291	-2.25957546145351	0.067	0.256	0.26171875	881	9903	0.690390392571296	0.123187394315874
MMRN1	3.14451993328973e-22	4.91132781743504e-21	0.0224352894849542	-3.55336872743343	0.023	0.188	0.122340425531915	881	9903	0.940245588110014	0.0479501196126674
SPARC	3.2376033564746e-22	5.0529041540883e-21	16.8370803863498	0.754566837012845	0.959	0.676	1.41863905325444	881	9903	15.195311814337	25.3188552282367
PLEK	3.30917583223214e-22	5.16072071473614e-21	0.0121143748673094	-3.91930636481337	0.014	0.175	0.08	881	9903	0.49628027962876	0.0215809259924287
SAMHD1	3.38387411868187e-22	5.27324623938349e-21	0.239146568969893	-1.12902218688996	0.218	0.443	0.492099322799097	881	9903	1.16506097866474	0.429698378092025
NTF3	3.68577231953611e-22	5.73939271936178e-21	0.0517460765108027	3.34447225212795	0.048	0.008	6	881	9903	0.0168352393231973	0.11304346082186
SNX9	3.99427770772814e-22	6.21512010288089e-21	0.270125563069763	-0.853021142830598	0.245	0.425	0.576470588235294	881	9903	0.798776279267217	0.471629961423172
LMAN2	4.04074027343474e-22	6.28269939288886e-21	0.355969196934622	-0.738516661479972	0.303	0.474	0.639240506329114	881	9903	0.913334329312277	0.627840793481695
CDA	4.29835759715665e-22	6.67824284547741e-21	0.0037558982461936	-4.33619280320954	0.006	0.092	0.0652173913043478	881	9903	0.123892586250192	0.00562076431507348
NAA38	4.51690899680084e-22	7.01254351068871e-21	0.450850984039377	-0.7041382077835	0.344	0.498	0.690763052208835	881	9903	1.17720481900904	0.805806535632636
VDAC1	4.60447200543137e-22	7.14313523836606e-21	0.435163612744975	-0.730655265045762	0.335	0.501	0.668662674650699	881	9903	1.20466661819627	0.786737402313195
SPG21	4.84931007935709e-22	7.51733737507518e-21	0.129899154550877	-1.04737190821859	0.144	0.34	0.423529411764706	881	9903	0.491155148366136	0.218739236026666
BTF3	5.10163322564422e-22	7.9025747559568e-21	4.55353991867452	0.32252724865836	0.857	0.822	1.04257907542579	881	9903	5.08932823193647	6.271993774972
JUN	5.26706010507111e-22	8.15273246734158e-21	6.35145599486072	0.709995952929154	0.785	0.694	1.13112391930836	881	9903	9.25766072067266	14.6495930892529
FAM217B	5.86763433364388e-22	9.07556635814202e-21	0.213916572864535	1.23968451879663	0.192	0.127	1.51181102362205	881	9903	0.193427277906629	0.410073032020482
UPP1	5.95940666976538e-22	9.21063852629062e-21	0.141697522882101	-1.22307811861511	0.138	0.318	0.433962264150943	881	9903	0.640425878511494	0.270718780499354
TMEM150C	5.96813791167419e-22	9.21725978817879e-21	0.00802396934675631	-3.57558203832028	0.007	0.105	0.0666666666666667	881	9903	0.126685678825655	0.0189082706430507
PDIA4	6.21884450180236e-22	9.59730239347399e-21	0.217536499392387	-0.902527491739489	0.212	0.383	0.553524804177546	881	9903	0.670859567621826	0.387913798417819
RGS1	6.24321245630196e-22	9.62773968521684e-21	0.0579355853456163	-3.32642161651267	0.048	0.255	0.188235294117647	881	9903	1.74221610299969	0.137626172501542
P4HA3	6.40263208311589e-22	9.86624182562527e-21	0.00713952113661565	-3.34106649995552	0.01	0.103	0.0970873786407767	881	9903	0.108640979509864	0.0115882516950225
CAPNS1	6.42622414018195e-22	9.89523934096665e-21	0.598903869252328	-0.580528956065016	0.421	0.576	0.730902777777778	881	9903	1.44094433313435	1.00748124457579
SLC7A1	6.48505401454711e-22	9.97841347479609e-21	0.0216420161985946	-2.18031492176828	0.026	0.142	0.183098591549296	881	9903	0.152099977496829	0.0458248663736844
FAM46B	6.6179178785442e-22	1.01752942099931e-20	0.0259443538194493	4.56470524564403	0.034	0.002	17	881	9903	0.00466608949707582	0.044330215181882
HIP1	6.65178329797389e-22	1.02197821077692e-20	0.353879502004746	0.907798298251751	0.294	0.228	1.28947368421053	881	9903	0.342432826385548	0.630283188219724
KIAA1715	6.83497739608233e-22	1.04934623341631e-20	0.302154139207716	1.02169056683187	0.275	0.183	1.50273224043716	881	9903	0.270730686039867	0.52783711231658
SLC25A4	6.96466377082374e-22	1.06846499862393e-20	0.145401465334165	1.37085786077843	0.144	0.094	1.53191489361702	881	9903	0.119188526443599	0.257876654438222
LST1	7.64633355518146e-22	1.17217388509387e-20	0.05647452801314	-3.04183578661588	0.052	0.227	0.229074889867841	881	9903	0.920314446284244	0.123755475945588
TSC22D3	7.79581044184693e-22	1.19420522703414e-20	1.61116867690046	-0.771486197561612	0.646	0.759	0.851119894598156	881	9903	5.07531879351329	2.82245715796913
GRB10	8.8415087567684e-22	1.35339077173399e-20	0.0481691283249222	-1.70842750200403	0.058	0.184	0.315217391304348	881	9903	0.235485348043743	0.0854702110313242
SEMA6A	8.97307935422367e-22	1.37251692026303e-20	0.0339137644466783	-2.35119372787227	0.04	0.18	0.222222222222222	881	9903	0.366571214825845	0.0633214102109756
ARHGAP22	1.03310983992616e-21	1.57907334382815e-20	0.00565141866145891	-3.89589144375374	0.006	0.092	0.0652173913043478	881	9903	0.101688193480847	0.0101731424883031
HMGCLL1	1.09222697638394e-21	1.6682016442545e-20	0.0782634074590027	2.2164084733385	0.087	0.027	3.22222222222222	881	9903	0.0416965639214204	0.135922824766153
YWHAG	1.3068801369352e-21	1.99458009706325e-20	0.322231602284988	-0.763579928378806	0.274	0.451	0.607538802660754	881	9903	0.87757219679482	0.581226781705164
FAM228B	1.39314158091495e-21	2.12466905121732e-20	0.138560779995254	1.45517272706073	0.144	0.08	1.8	881	9903	0.109839637873329	0.257684492429284
CCND3	1.44941071851064e-21	2.2088593052832e-20	0.0798819410984022	-1.34740656090241	0.096	0.258	0.372093023255814	881	9903	0.426165364538921	0.135306538170317
C1QA	1.4808412985423e-21	2.25510042274707e-20	0.171568113152244	-3.38048942904741	0.121	0.243	0.497942386831276	881	9903	2.84311537739859	0.417877591165205
PREX1	1.58237005329114e-21	2.40794432632248e-20	0.0182394758941644	-3.149855993284	0.02	0.192	0.104166666666667	881	9903	0.446435220367973	0.0421836173136512
MBNL1-AS1	1.62592789873589e-21	2.47241244528247e-20	0.0937577360086181	1.93295667350731	0.092	0.038	2.42105263157895	881	9903	0.0523847536533069	0.199540556778792
HOXC-AS1	1.72956321036534e-21	2.62807383416657e-20	0.0333684836187607	3.45922260382382	0.042	0.006	7	881	9903	0.00965678715516641	0.0553165542142145
PCBP1	1.96676275730477e-21	2.98630951706218e-20	1.06344111934566	-0.451501338873527	0.574	0.692	0.829479768786127	881	9903	2.30525369745715	1.66205699932058
MECOM	2.06822040817182e-21	3.13806267787475e-20	0.00340865173928417	-3.64377232887113	0.006	0.096	0.0625	881	9903	0.126201865634475	0.00588932441163906
CSF1R	2.28137337107004e-21	3.45894253758578e-20	0.0320816963539254	-3.35383337671371	0.033	0.201	0.164179104477612	881	9903	0.719542106563054	0.0704856615220895
ZNF618	2.34861568495751e-21	3.55829010865712e-20	0.224017480019827	1.08566522883469	0.224	0.146	1.53424657534247	881	9903	0.18017959235817	0.379950905597912
ZNF706	2.39095568733499e-21	3.61979164176078e-20	0.583704638287845	-0.581643938303434	0.418	0.581	0.719449225473322	881	9903	1.37411179927435	1.00157941886727
EXOC6	2.63444141994896e-21	3.98550604889505e-20	0.0368333551666287	-1.97108237581859	0.045	0.175	0.257142857142857	881	9903	0.291429718364388	0.0731307966045669
MANF	2.64727621885114e-21	4.00200196294009e-20	0.232585887962969	-0.975788645693868	0.218	0.356	0.612359550561798	881	9903	0.627725618251036	0.427283928184122
UACA	2.72656064931772e-21	4.1188553948804e-20	0.970755570195416	0.799989484114385	0.491	0.337	1.45697329376855	881	9903	0.966021582943876	1.84197936920621
PLA2G2A	2.88529674389032e-21	4.35547416706997e-20	0.0505647894231829	-5.49961835568164	0.044	0.184	0.239130434782609	881	9903	3.65581960099266	0.126843755619537
FBXO3	2.91586360088332e-21	4.39841259038629e-20	0.258218508747309	1.01470089727153	0.25	0.18	1.38888888888889	881	9903	0.261847830846538	0.428222330299006
TALDO1	3.09488445221214e-21	4.66506001138537e-20	0.389410373319441	-0.742723254377933	0.318	0.481	0.661122661122661	881	9903	1.04395108012796	0.677109275603619
GIMAP8	3.15696935068533e-21	4.75518508446978e-20	0.0117847399089814	-2.92955000269574	0.014	0.124	0.112903225806452	881	9903	0.168685124426653	0.0223435026619183
CASP1	3.40371255355107e-21	5.12311883695712e-20	0.00933399318863848	-3.42377122334532	0.011	0.131	0.0839694656488549	881	9903	0.208916273081836	0.0186155915282791
CECR1	3.45973194593024e-21	5.20365778747099e-20	0.0519632335443574	-2.41192706222887	0.062	0.224	0.276785714285714	881	9903	0.607255581905279	0.0889038150829744
FAM69B	3.57212078820863e-21	5.36880170097259e-20	0.0163829619888312	-2.88367738882945	0.016	0.111	0.144144144144144	881	9903	0.146659812765559	0.0394254317674569
VGLL3	3.65129020343411e-21	5.48381454756344e-20	0.1861456711589	1.47197731231595	0.177	0.078	2.26923076923077	881	9903	0.133464142500672	0.335370823559764
SLC29A1	3.70682274287582e-21	5.56318668854773e-20	0.0798694268488411	-1.41340901647188	0.084	0.242	0.347107438016529	881	9903	0.361032594072495	0.152044492606293
PCDH12	3.72115605677778e-21	5.58065705012852e-20	0.00451362450133708	-3.8250252747788	0.007	0.091	0.0769230769230769	881	9903	0.109958275441248	0.00671918795606954
RBFOX2	3.73653032566103e-21	5.59966214964935e-20	0.539188052037707	0.758018272644007	0.412	0.29	1.42068965517241	881	9903	0.475621603890805	0.915423941997666
C5orf24	3.74977648225661e-21	5.61545284474353e-20	0.523297939892474	0.70004674121877	0.389	0.332	1.17168674698795	881	9903	0.556323518785519	0.89228621729328
TOB1	3.83483864537214e-21	5.73869066887963e-20	0.55429983371694	1.09781959829929	0.365	0.26	1.40384615384615	881	9903	0.713686497839182	1.02199085610938
HEXA	3.90637970606151e-21	5.84153144212344e-20	0.213368761316536	-0.901108056043132	0.207	0.409	0.506112469437653	881	9903	0.714023106067569	0.373250494384617
CCL4	4.14482614685559e-21	6.19363134244621e-20	0.097119247359158	-4.55795449252048	0.074	0.239	0.309623430962343	881	9903	5.45807903804021	0.263851057992258
DUBR	4.33075678794292e-21	6.46680584920065e-20	0.0590185445406275	2.37043796620622	0.065	0.021	3.0952380952381	881	9903	0.0252861121764284	0.109829298127109
NME3	4.55353187750253e-21	6.79456455673992e-20	0.873661520461808	0.64884171218114	0.51	0.457	1.11597374179431	881	9903	0.991479742512542	1.54582032263137
UBTD1	5.09567002620731e-21	7.5980472635376e-20	0.0395701010606746	-1.83109632170941	0.045	0.168	0.267857142857143	881	9903	0.174988004934021	0.0747967789716344
SHKBP1	5.25320232842196e-21	7.82730923500168e-20	0.0611100305207175	-1.40544591722731	0.076	0.229	0.331877729257642	881	9903	0.310111733831619	0.103566239846876
IRX2	5.36669895070654e-21	7.99067546353045e-20	0.0635399147791831	2.54164527843698	0.068	0.016	4.25	881	9903	0.0250017342900654	0.120741337456522
JPH2	5.49540116180014e-21	8.17643104662381e-20	0.0215336776795112	5.14671288783661	0.027	0.001	27	881	9903	0.00333158346292783	0.0353370821529188
SRM	5.54817574777278e-21	8.24903088582056e-20	0.23882926471706	-0.993068817262564	0.221	0.353	0.626062322946176	881	9903	0.716672848177652	0.439215564119299
RP11-234K19.1	5.7300357026609e-21	8.51331325973834e-20	0.017361522561578	8.41705580761526	0.018	0	Inf	881	9903	0.00265627657494486	0.0320080235299548
TFPI	5.88903419393957e-21	8.74327526530026e-20	0.994731170858752	0.68899936709614	0.501	0.4	1.2525	881	9903	1.11962134506552	1.80367350445337
FCGR3A	6.01760071525262e-21	8.92775894232826e-20	0.0343967764627215	-4.17857650396956	0.027	0.178	0.151685393258427	881	9903	0.840400677702263	0.0867452993653483
NPR1	6.04513586468886e-21	8.96219498795002e-20	0.0134377753245245	-3.2362623749457	0.011	0.109	0.100917431192661	881	9903	0.141002744664684	0.0419715577265548
APLNR	6.1891235516808e-21	9.16651351478094e-20	0.0390684032106785	-3.17699077952879	0.041	0.156	0.262820512820513	881	9903	0.567751463514567	0.0781019844540593
BMX	6.1917972212165e-21	9.16651351478094e-20	0.00742850751306157	-3.08707023763383	0.012	0.1	0.12	881	9903	0.133049293380352	0.0105661139825749
TUBB6	6.68270882747947e-21	9.88621150309347e-20	0.303484362432934	-0.92520624035927	0.267	0.382	0.698952879581152	881	9903	0.80250842956573	0.544070252083068
SEZ6L2	7.78207683890973e-21	1.15043740772641e-19	0.0580660270573676	2.42886971571411	0.073	0.019	3.84210526315789	881	9903	0.018677596777512	0.0955188839304063
CFLAR	8.01180126721846e-21	1.18355376382302e-19	0.393466843345757	-0.794473699775137	0.323	0.518	0.623552123552124	881	9903	1.3137058160517	0.690024159868367
BMP2K	8.05030391753255e-21	1.1883945797349e-19	0.0882941483025215	-1.558771684318	0.095	0.277	0.342960288808664	881	9903	0.562442237219103	0.15950266515006
C11orf31	9.42454402191891e-21	1.3902711700946e-19	0.5863345643452	-0.583051208798558	0.426	0.571	0.746059544658494	881	9903	1.38278593017018	0.976675045241938
ECI1	9.5921150186358e-21	1.41398418119663e-19	0.342856684304013	0.844887801457026	0.31	0.246	1.26016260162602	881	9903	0.336561823231036	0.57750374274127
NCKAP1L	9.86607910411461e-21	1.45333586007022e-19	0.0199332410085258	-3.40985465411653	0.018	0.184	0.0978260869565217	881	9903	0.462569394571762	0.052302014341907
STARD13	1.02822051734072e-20	1.5129934825773e-19	0.245521047911615	1.0887951821825	0.226	0.145	1.55862068965517	881	9903	0.190040009320467	0.430026956703224
OPN4	1.02856692895465e-20	1.5129934825773e-19	0.0166270014936423	144269499.012965	0.017	0	Inf	881	9903	0.0026062226475656	0.0319018218289982
LAMP2	1.03774442552901e-20	1.52541070663222e-19	0.369609328751427	-0.758604951872439	0.3	0.485	0.618556701030928	881	9903	0.97779632846248	0.698647203665336
ACSL5	1.04578656317704e-20	1.53614261576239e-19	0.0149236002905773	-2.91713990051728	0.011	0.116	0.0948275862068965	881	9903	0.144914369678069	0.0519355609666117
SNHG9	1.07431414783918e-20	1.57692882635374e-19	0.337660068117544	0.980271199853085	0.268	0.21	1.27619047619048	881	9903	0.363236649228585	0.682741406269299
CTSA	1.12219642119229e-20	1.6460469232577e-19	0.296202713455461	-0.81552102658967	0.268	0.442	0.606334841628959	881	9903	0.906230847904101	0.525650280418487
RAMP3	1.18925059944489e-20	1.74316887723443e-19	0.0205767447525445	-2.85018896471445	0.02	0.178	0.112359550561798	881	9903	0.556957110173555	0.0398663859584841
PPP1R18	1.23400505070313e-20	1.80749036613944e-19	0.125058644671508	-1.07157215732645	0.145	0.312	0.46474358974359	881	9903	0.503815813699122	0.213001646108013
FBXL13	1.24260257368601e-20	1.81879808913957e-19	0.0369359554220252	3.38591424253745	0.042	0.006	7	881	9903	0.0107769792066457	0.0659592491584743
MYL6	1.265342292632e-20	1.85077518398666e-19	12.2566600488688	0.311989256639949	0.951	0.935	1.01711229946524	881	9903	13.8026283774692	17.0582926428569
GPX4	1.26898019752989e-20	1.85478727602288e-19	1.86396554718183	-0.446597200405738	0.694	0.76	0.913157894736842	881	9903	3.80561196134109	3.03162050674977
ADCY1	1.29759513709977e-20	1.89527532146088e-19	0.0416523757094014	2.99238007022831	0.049	0.009	5.44444444444444	881	9903	0.0146163553704722	0.070896983920225
CDC42SE2	1.30903186356293e-20	1.91063340874686e-19	0.136802602073865	-1.30400550534978	0.135	0.336	0.401785714285714	881	9903	0.702817659853754	0.26719861503093
ANXA4	1.32553044249036e-20	1.93335284666117e-19	0.247422888527601	-0.895108888745792	0.234	0.399	0.586466165413534	881	9903	0.738779510540846	0.450873189553404
AGAP1	1.3410139934026e-20	1.95456090205783e-19	0.190980018913353	1.22197440518477	0.186	0.114	1.63157894736842	881	9903	0.147748922385222	0.337800430084841
S100A4	1.40031776257215e-20	2.03956331321646e-19	18.2649640382557	0.63626663070556	0.959	0.774	1.2390180878553	881	9903	16.8045195417918	25.1127428811033
EZR	1.40893215722008e-20	2.05066909343704e-19	0.213108871217826	-1.07577913751066	0.203	0.378	0.537037037037037	881	9903	0.931753320344802	0.378925610866102
DNM1	1.44979464664166e-20	2.10866272605579e-19	0.0233686081123639	-2.38757888819124	0.027	0.148	0.182432432432432	881	9903	0.230349097967067	0.0466220752346718
EVI2B	1.4607130154573e-20	2.12305315276073e-19	0.0107195723387268	-4.00728670920812	0.011	0.18	0.0611111111111111	881	9903	0.497240581847626	0.0254568011523266
UQCRB	1.4963990416033e-20	2.17339639357183e-19	2.00169868499257	0.424621965008505	0.712	0.694	1.02593659942363	881	9903	2.50627144010525	3.20819355187666
STXBP2	1.55135654213946e-20	2.25163975436852e-19	0.00662158046620132	-3.73795923291861	0.011	0.146	0.0753424657534247	881	9903	0.290456646066982	0.00932627128930347
CPD	1.62322968245574e-20	2.35430779556177e-19	0.151874362919106	-1.08155995408337	0.158	0.328	0.481707317073171	881	9903	0.571563576458809	0.275352939249517
SEC61B	1.63157844605569e-20	2.36476187922728e-19	1.35268536039657	-0.497535601683207	0.617	0.706	0.873937677053824	881	9903	2.85197782973561	2.17667984765049
PGM5	1.70437465003995e-20	2.46854430445339e-19	0.220366868880461	1.34877648376966	0.204	0.104	1.96153846153846	881	9903	0.181227693315135	0.410196103720622
IL33	1.77856073337704e-20	2.57419341899249e-19	0.0777293716803522	-1.83447182653979	0.066	0.223	0.295964125560538	881	9903	0.479105940961728	0.171982988256228
MUC3A	1.8384135571868e-20	2.65896436749851e-19	0.016861944429269	6.43620093385594	0.019	0	Inf	881	9903	0.00425226944492686	0.030675932988136
PRR13	1.85003856910407e-20	2.67391209088222e-19	0.245095845125037	-0.822414948867073	0.235	0.43	0.546511627906977	881	9903	0.802594381989749	0.438025850452867
DTNA	1.8697254731241e-20	2.70048293769826e-19	0.054800525141069	2.59386738262245	0.057	0.016	3.5625	881	9903	0.0275981571729148	0.104955028785802
CD109	1.87231194783058e-20	2.70233547567803e-19	0.2762452908853	-0.865781141654165	0.244	0.396	0.616161616161616	881	9903	0.78380934672166	0.501576973146832
CREB5	1.88358193287176e-20	2.71670975231037e-19	0.075831438711879	-1.57406523338329	0.076	0.232	0.327586206896552	881	9903	0.409753262946166	0.145428690300837
PPP1R3C	1.93032032259332e-20	2.78218491001871e-19	0.0649806009628804	2.37711075129755	0.068	0.02	3.4	881	9903	0.0272911583925735	0.126190954093505
FBXO17	1.94773326932229e-20	2.80533146212466e-19	0.209277302553691	1.2491679337689	0.201	0.11	1.82727272727273	881	9903	0.154585570705741	0.381474065105135
CAV2	1.99425308542997e-20	2.87033954504317e-19	1.42325734204625	0.716965340039093	0.619	0.382	1.62041884816754	881	9903	1.28502593285177	2.39559076396756
THEMIS2	2.0897549997018e-20	3.00570868312419e-19	0.0239200314474821	-2.57508624802217	0.027	0.179	0.150837988826816	881	9903	0.354204192985148	0.0432601650490022
KCNN3	2.17614491483889e-20	3.12779330824902e-19	0.00936756430860153	-3.42958761761041	0.014	0.118	0.11864406779661	881	9903	0.213069014364844	0.017792956999974
COL15A1	2.18216155165354e-20	3.13426752041381e-19	0.227270371416241	-1.45628538380174	0.198	0.312	0.634615384615385	881	9903	1.28576149378296	0.439850705106427
SNX10	2.29542283125545e-20	3.29466299173134e-19	0.00473041891815162	-4.33943811564238	0.007	0.126	0.0555555555555556	881	9903	0.240723502842816	0.00710751771833464
MPST	2.35087967714442e-20	3.37192610301006e-19	0.0866254645062936	-1.31724706945613	0.084	0.244	0.344262295081967	881	9903	0.308853673827774	0.188567884678799
UBALD2	2.61443435240754e-20	3.74735590511747e-19	0.121687544817977	-1.18826447070188	0.133	0.304	0.4375	881	9903	0.527283148302503	0.215435298788122
CENPW	2.70824850252239e-20	3.87914018405522e-19	0.0275560894582885	-1.88218622446101	0.041	0.144	0.284722222222222	881	9903	0.184961214998534	0.0430695372657205
GSPT1	2.72382537893703e-20	3.89875723783486e-19	0.235951474724427	-0.840050917666282	0.229	0.394	0.581218274111675	881	9903	0.731152497266149	0.422075127934351
PSMA7	2.7568435401347e-20	3.94329463166541e-19	1.87067574185978	-0.454120630246963	0.707	0.756	0.935185185185185	881	9903	3.70967588469759	2.8686008061699
PHACTR2	2.79728413837312e-20	3.9983800725463e-19	0.419940770323522	-0.707211914515101	0.341	0.485	0.703092783505155	881	9903	1.14158008262454	0.689664958505858
CNN3	2.83436539115453e-20	4.04859111626938e-19	1.28727874357301	0.590210587619436	0.604	0.452	1.33628318584071	881	9903	1.34493062068566	2.11179830689475
RNF145	2.96485034909105e-20	4.23205842529346e-19	0.212568363761266	-0.826450262269804	0.208	0.397	0.523929471032746	881	9903	0.673123173272025	0.378815893371236
UBA52	3.07141963823641e-20	4.38115921693653e-19	8.5780511568483	-0.284837701976367	0.928	0.942	0.985138004246285	881	9903	13.4408603648603	10.9658986527574
LONRF1	3.17040129565267e-20	4.51923915087326e-19	0.182531715832509	1.28946184524225	0.173	0.106	1.63207547169811	881	9903	0.153034712941374	0.339036647461936
APBB1IP	3.17724318451616e-20	4.52587919190941e-19	0.0183770332593787	-2.69787900216315	0.023	0.177	0.129943502824859	881	9903	0.348298469933547	0.0305544232177367
PLXNC1	3.21640338675931e-20	4.57851487595972e-19	0.015622238906204	-2.60755294828187	0.023	0.145	0.158620689655172	881	9903	0.229813642196696	0.024460560777732
INPP5D	3.24103128807134e-20	4.61040593524822e-19	0.0110981810715518	-3.17976597408848	0.014	0.15	0.0933333333333333	881	9903	0.276447326862722	0.0226835811097126
NUDT14	3.32143011576547e-20	4.72153364741804e-19	0.0135366699359227	-2.54889580240097	0.018	0.127	0.141732283464567	881	9903	0.166052783464431	0.0238319991513429
HSPA5	3.3326383313951e-20	4.73421946925942e-19	0.671573826404284	-0.668647253312671	0.438	0.552	0.793478260869565	881	9903	1.64956304388729	1.14376664128006
FAS	4.09271219159934e-20	5.80996937555397e-19	0.165010393915628	1.32191156231657	0.157	0.095	1.65263157894737	881	9903	0.123952455075096	0.312558097033251
BAIAP2	4.30475125957758e-20	6.10679497645482e-19	0.0205655474611295	-2.16599039521844	0.028	0.146	0.191780821917808	881	9903	0.180232503809115	0.0376801049317887
PPARGC1B	4.32254442265721e-20	6.12784238741404e-19	0.0903871100487692	1.84278109140134	0.096	0.041	2.34146341463415	881	9903	0.0605483507356637	0.160549455895261
MYO9B	4.48898563778755e-20	6.35944745924707e-19	0.143566654770526	-1.15037416273897	0.153	0.331	0.462235649546828	881	9903	0.645208721620521	0.261968741652648
FCGR2A	4.59218453595897e-20	6.50120332597579e-19	0.0412832713108642	-3.02996839453973	0.042	0.196	0.214285714285714	881	9903	0.701766270100633	0.0808558169472765
RBM47	4.71919010778578e-20	6.67644601870089e-19	0.0112680866162513	-3.68659176000827	0.011	0.145	0.0758620689655172	881	9903	0.317637298323283	0.0224843159868208
MIR22HG	4.87241879843418e-20	6.88852332990087e-19	0.36195198473825	0.903810018087346	0.279	0.229	1.21834061135371	881	9903	0.369180333416622	0.675010748300903
RNF182	4.89113533573514e-20	6.91027068632901e-19	0.0314297523652027	3.54272415639454	0.04	0.005	8	881	9903	0.00813463278952685	0.0541350903864688
ASPA	4.92050657310455e-20	6.94703128298127e-19	0.0580457371931586	2.52232421209882	0.066	0.017	3.88235294117647	881	9903	0.0302624679367253	0.109872071347149
MAGEF1	5.15578717899161e-20	7.27425766315726e-19	0.220541868935616	1.05157714432007	0.218	0.153	1.42483660130719	881	9903	0.195650951679668	0.420187208326709
RAB6B	5.19850532143247e-20	7.32953886340199e-19	0.0657199208276769	2.13235499350209	0.077	0.026	2.96153846153846	881	9903	0.0346756657400134	0.118826797538598
LPAR1	5.65530974875926e-20	7.96818149916957e-19	0.0206333111393122	-2.71398693001737	0.022	0.127	0.173228346456693	881	9903	0.179862532544369	0.0461470529930523
TMEM44	5.72195846569879e-20	8.05661081250497e-19	0.0146936410287082	-2.26340734562254	0.02	0.131	0.152671755725191	881	9903	0.138998329051367	0.0223318083506062
GNAQ	6.22947683540438e-20	8.76525029807136e-19	0.306703167159075	-0.786441482107906	0.271	0.473	0.572938689217759	881	9903	1.01686964421438	0.559325741945724
MRC1	6.29946827363724e-20	8.85771909358245e-19	0.0332725518962429	-4.02838907256098	0.028	0.194	0.144329896907216	881	9903	1.16590222578239	0.0969789737485843
RASSF2	6.56130641378922e-20	9.21963638862341e-19	0.0334963135008894	-2.14057915423607	0.042	0.199	0.21105527638191	881	9903	0.378204711950105	0.0580044442652354
IMMP2L	6.73686596691734e-20	9.4599108421632e-19	0.108899547881893	1.62436953020122	0.114	0.056	2.03571428571429	881	9903	0.0726277466185771	0.192090162857912
FBLN1	6.85350766693265e-20	9.61718347358471e-19	0.272725014078931	-2.35185553313999	0.208	0.277	0.750902527075812	881	9903	2.9348568999199	0.638670822988115
CD84	7.07967643272946e-20	9.92783313563943e-19	0.0189215289470401	-3.2795849834364	0.018	0.195	0.0923076923076923	881	9903	0.642188241360369	0.0446184866503798
RALGDS	7.24636671353972e-20	1.0154712407358e-18	0.0660171822978717	-1.54164119749099	0.078	0.239	0.326359832635983	881	9903	0.403599445245262	0.11588464427215
SLIT2	7.26678514709733e-20	1.01764451999148e-18	0.0218676430701734	-2.44436220666658	0.024	0.12	0.2	881	9903	0.150596467950343	0.0417060562008145
HLA-A	7.91706097576652e-20	1.10796087632503e-18	5.02337486621459	-0.406049991656857	0.859	0.912	0.941885964912281	881	9903	10.1289194657525	7.33192884060108
THSD4	8.41375849678483e-20	1.1766771835652e-18	0.0124295646529891	-3.22657054354718	0.017	0.128	0.1328125	881	9903	0.261312391210755	0.0211904677327548
PBX1	8.72320705334393e-20	1.21913141866221e-18	0.408186270966861	0.906014039217593	0.313	0.233	1.34334763948498	881	9903	0.406708594605933	0.762408707418732
ASRGL1	9.04870668330516e-20	1.26377018004166e-18	0.00418776682080257	-3.19446899009907	0.008	0.094	0.0851063829787234	881	9903	0.100599098582645	0.00564236934067615
NRAS	9.06183959898478e-20	1.26475210456942e-18	0.0787833364689323	-1.23168546890079	0.092	0.248	0.370967741935484	881	9903	0.330965965919628	0.148815299770401
RGS10	9.21244160829592e-20	1.28490622324052e-18	0.189158554660617	-1.20809664463704	0.185	0.372	0.497311827956989	881	9903	0.991598178037616	0.337318156695335
PCED1A	9.61288186441848e-20	1.33985601561491e-18	0.159498274058481	1.31304632827785	0.149	0.1	1.49	881	9903	0.155707233343867	0.31271733119695
NINJ2	9.78807637032625e-20	1.36335800303348e-18	0.00618225721639298	-3.6625927157671	0.006	0.1	0.06	881	9903	0.126424226397021	0.0159333164967254
SCARA5	1.06482808245069e-19	1.48217775936018e-18	0.0126792062084111	-4.71175730531495	0.01	0.124	0.0806451612903226	881	9903	0.43128448089143	0.0389377590208199
COX6A1	1.14300784088957e-19	1.58993157787096e-18	1.91222026524862	0.403597754121248	0.714	0.665	1.07368421052632	881	9903	2.16432100217914	2.91776355428751
CHST2	1.20915177112804e-19	1.68081016823607e-18	0.148550869167114	1.41535114849818	0.142	0.081	1.75308641975309	881	9903	0.115469246321496	0.278316068140462
CKAP4	1.22912626154312e-19	1.70743102525086e-18	0.303710653626249	-0.999780048310425	0.271	0.342	0.792397660818713	881	9903	0.816478283522166	0.524441303484064
P4HA2	1.23337117256784e-19	1.71218023594381e-18	0.0759010298269378	-1.69764301514081	0.092	0.174	0.528735632183908	881	9903	0.322975509036772	0.129461726720149
CIR1	1.29163279454924e-19	1.79185952475419e-18	0.577919450525865	0.741948711539921	0.4	0.347	1.15273775216138	881	9903	0.682105667359775	1.04879044406463
NENF	1.35676916834864e-19	1.88096306242099e-18	1.21554655573399	0.538040843456205	0.619	0.5	1.238	881	9903	1.2570330827243	1.90325853918748
ADAMTSL4	1.38604397165083e-19	1.92026386072427e-18	0.0365474702828179	-2.33938471721035	0.035	0.174	0.201149425287356	881	9903	0.309777010071809	0.0786121518345884
RNF149	1.6455409150826e-19	2.2782552442219e-18	0.18448499628064	-1.17873394865479	0.175	0.378	0.462962962962963	881	9903	0.885866426006224	0.351296233079303
FBLIM1	1.66481469009914e-19	2.30340115266988e-18	0.280996039934942	1.05866992482151	0.251	0.139	1.80575539568345	881	9903	0.20894321094696	0.523814369296854
BAX	1.74960937918921e-19	2.41910633709643e-18	0.276555749477736	-0.784303275817386	0.255	0.425	0.6	881	9903	0.796984979727324	0.481263861334197
CDC37	1.76452884200543e-19	2.43810831862697e-18	0.469834127639597	-0.638347882085333	0.355	0.511	0.694716242661448	881	9903	1.15940207432679	0.847415751357604
ISCU	1.80099936389072e-19	2.48684295909387e-18	0.84451109356405	0.54993281690987	0.512	0.473	1.08245243128964	881	9903	1.00007960015909	1.42638926096154
DZIP1	1.81356176331773e-19	2.50252204437571e-18	0.111230438267379	1.55105231065192	0.12	0.06	2	881	9903	0.0681075657596597	0.207591074815214
ZDHHC20	1.91788572127981e-19	2.64471719622391e-18	0.121706226299553	-1.06051411076073	0.14	0.317	0.441640378548896	881	9903	0.476336472424493	0.208910236101739
VAV3	1.92772975090589e-19	2.6565243894465e-18	0.000516001209445838	-6.08626806460914	0.001	0.091	0.010989010989011	881	9903	0.141725992140695	0.000653068900840328
FAM107A	1.9566984508687e-19	2.69465329519633e-18	0.0129720102018205	-3.02144532353826	0.012	0.103	0.116504854368932	881	9903	0.153966374666641	0.027131550758006
IMPDH2	2.05230997757017e-19	2.82444731707299e-18	0.47257038452466	0.743781904729654	0.363	0.286	1.26923076923077	881	9903	0.454217687875028	0.837571922691101
TOB2	2.16925266530357e-19	2.98340615402003e-18	0.283801794666639	0.911056395510745	0.244	0.21	1.16190476190476	881	9903	0.293471921508921	0.506937639028562
ITGA10	2.18453093923812e-19	3.002426276303e-18	0.0186295146564392	-2.7858216363521	0.019	0.131	0.145038167938931	881	9903	0.245609364574276	0.0410953701900999
NUMB	2.19013448418372e-19	3.0081330231406e-18	0.165409968752269	-0.932226775331492	0.163	0.349	0.467048710601719	881	9903	0.561607790609072	0.306451863399157
GAS1	2.196447407412e-19	3.01480589178948e-18	0.110689618051623	-2.28355781976496	0.099	0.209	0.473684210526316	881	9903	0.798447837816987	0.237324975295497
MARCH1	2.21285092875916e-19	3.03531094304847e-18	0.014754197923053	-3.53053793828894	0.016	0.155	0.103225806451613	881	9903	0.380426393199868	0.0294276571087372
ANO4	2.26262212006986e-19	3.10152817860899e-18	0.0207803665649267	5.05434844602185	0.023	0.001	23	881	9903	0.00410219592897977	0.0376693584561955
NUCB1	2.27520810920107e-19	3.11671931733651e-18	0.44071730776305	-0.616148292148581	0.347	0.514	0.675097276264591	881	9903	1.10279484377187	0.775942198013837
SGCE	2.28523063046851e-19	3.12838111275365e-18	0.450940174985848	0.864633005120976	0.345	0.235	1.46808510638298	881	9903	0.407238669308978	0.818205153622001
ARHGEF3	2.32816323812905e-19	3.18505024907344e-18	0.0305161506136002	-1.95120223650745	0.037	0.169	0.218934911242604	881	9903	0.259307490549942	0.0554841207298589
ZNF385D	2.37553704817002e-19	3.24771641559181e-18	0.0100059742054484	-2.65209802362506	0.011	0.12	0.0916666666666667	881	9903	0.16741345396797	0.0175280213709701
INPP1	2.64877437893764e-19	3.61888581264743e-18	0.0620610166374136	-1.39141367774182	0.073	0.216	0.337962962962963	881	9903	0.280960968104523	0.125600781127343
PKIG	2.67313818639043e-19	3.64976693353939e-18	0.619937806997916	0.788240845596522	0.421	0.266	1.58270676691729	881	9903	0.530018129094513	1.07837144999549
IL6	2.82473159164746e-19	3.85420585704313e-18	0.453270077865762	1.39045093268009	0.227	0.153	1.48366013071895	881	9903	0.642195476444271	1.47475183383559
PHYHIP	3.01692879924189e-19	4.1137412034926e-18	0.0909586538435494	1.95318799274752	0.089	0.035	2.54285714285714	881	9903	0.05313260096802	0.178145536980161
CCDC88C	3.1030416865499e-19	4.22837882941705e-18	0.00523182959371948	-3.78809112679413	0.006	0.108	0.0555555555555556	881	9903	0.184510195286338	0.0188343097067588
RP11-522B15.3	3.12196993221337e-19	4.25137640046349e-18	0.070660670641074	2.12118495502267	0.073	0.027	2.7037037037037	881	9903	0.0362339480098943	0.134860537911908
ADGRB3	3.17437608250611e-19	4.31990273709925e-18	0.023025719668027	5.20368387673006	0.025	0.001	25	881	9903	0.00475487445449026	0.0438979656944519
S100A9	3.18933570974753e-19	4.33741285565796e-18	0.113920369818757	-3.84412866886236	0.085	0.223	0.381165919282511	881	9903	2.62996941586338	0.303978084861259
SYNM	3.21820878289267e-19	4.37380952355629e-18	0.206395045303307	1.23518151362821	0.178	0.111	1.6036036036036	881	9903	0.173767616319069	0.405020935270079
EPB41L4A-AS1	3.2671046953017e-19	4.43735333648906e-18	0.580237261837631	0.726612889747278	0.414	0.348	1.18965517241379	881	9903	0.677621495970237	1.01701801763805
PLEKHO2	3.54097111047915e-19	4.80616681308388e-18	0.0496425195180632	-1.6885695552978	0.056	0.193	0.290155440414508	881	9903	0.270713662106096	0.100029743798255
EIF5	3.55210816934864e-19	4.81812787420941e-18	0.644423979457287	-0.556998261048201	0.434	0.592	0.733108108108108	881	9903	1.5432684181457	1.11126886819063
MAP3K3	3.6969762428335e-19	5.01134922230001e-18	0.102978566320298	-1.11653773221103	0.116	0.285	0.407017543859649	881	9903	0.414158058345941	0.18499644576909
DOK2	3.78637185410208e-19	5.12917274824312e-18	0.0121789551713951	-3.52871916877928	0.012	0.161	0.0745341614906832	881	9903	0.403126489869088	0.0242914903069529
SLCO2B1	3.9868148018158e-19	5.39717332347709e-18	0.0236315104931011	-3.20108362105339	0.024	0.17	0.141176470588235	881	9903	0.485581892419352	0.0470806724800452
GIT1	4.167561195397e-19	5.63817711069179e-18	0.0770883310452566	-1.31753664426645	0.077	0.228	0.337719298245614	881	9903	0.304587898918264	0.17641856587896
PTMS	4.35088072675078e-19	5.8823453322007e-18	3.92486315897716	0.411898049837053	0.835	0.699	1.19456366237482	881	9903	4.02447193533848	5.6708955664544
PRDM16	4.37765795959606e-19	5.91468962650508e-18	0.0553755110374556	2.78605208127441	0.049	0.013	3.76923076923077	881	9903	0.0228489286106825	0.118574670995063
THSD7A	4.40623516366273e-19	5.94942214997223e-18	0.00878368310802569	-3.82252919683284	0.007	0.097	0.0721649484536082	881	9903	0.15614659277392	0.0349605803043831
FPR3	4.42400630187833e-19	5.96952829509962e-18	0.0254462627951049	-3.5971339221194	0.026	0.173	0.15028901734104	881	9903	0.650696678113234	0.0481949804007906
TMC4	4.6407455185947e-19	6.25791097061769e-18	0.0605422908109774	2.43137449432805	0.061	0.018	3.38888888888889	881	9903	0.0295549422341351	0.119469046329229
CD70	4.83438904217858e-19	6.51479501223623e-18	0.00260620998555572	-5.09822510245162	0.003	0.063	0.0476190476190476	881	9903	0.0928299151234553	0.00532855316766357
SPTB	5.24889289103344e-19	7.06878194019227e-18	0.0293275013410992	4.40819519615303	0.031	0.003	10.3333333333333	881	9903	0.0122419926416432	0.0518369083871236
ACKR4	5.35849332961696e-19	7.21169693179488e-18	0.010792615683443	-3.08395296715435	0.015	0.121	0.12396694214876	881	9903	0.246457810534538	0.0167238551290141
ATN1	5.44890449745082e-19	7.32861743115936e-18	0.510968684911048	0.684613736179577	0.376	0.329	1.14285714285714	881	9903	0.559982118932126	0.883167952843928
RBM8A	5.64629465624164e-19	7.58917659178108e-18	0.601510761966695	-0.587541284211607	0.426	0.568	0.75	881	9903	1.44270812524515	1.04387272316497
GCNT1	5.9449800118177e-19	7.98546051360555e-18	0.00273842978786609	-4.10939607370123	0.005	0.09	0.0555555555555556	881	9903	0.121986415456305	0.00384127216341507
CD86	6.00960959124173e-19	8.06704458471995e-18	0.0141393397147962	-3.64898853519015	0.018	0.156	0.115384615384615	881	9903	0.41081232907005	0.0227731920780265
PLAT	6.09516353257583e-19	8.17659283988133e-18	0.137802033724091	-1.78242574578467	0.137	0.232	0.59051724137931	881	9903	0.773351831110647	0.252278941068846
MS4A4A	6.21788440649776e-19	8.33582614547688e-18	0.0272116161303624	-3.58500713253933	0.026	0.169	0.153846153846154	881	9903	0.667726894498877	0.0616311259677507
WNT2	6.40172157109464e-19	8.57673440740191e-18	0.000297476167778976	-6.37201416214281	0.001	0.063	0.0158730158730159	881	9903	0.0825613242023332	0.000340040085806972
CYTIP	6.75312046549104e-19	9.04167795657412e-18	0.00648220754101581	-4.74187458534164	0.008	0.181	0.0441988950276243	881	9903	0.577264697951458	0.0112476740714267
MIS18BP1	6.89294581591177e-19	9.2229305991341e-18	0.127377946614043	-1.16957765824682	0.137	0.319	0.429467084639498	881	9903	0.628841616621688	0.219266494662885
THSD1	7.06606000526157e-19	9.44846191413234e-18	0.00799519263748971	-2.93756082346439	0.01	0.101	0.099009900990099	881	9903	0.105845510650805	0.0131236978648586
KIAA1522	7.61896615039635e-19	1.01811257895734e-17	0.00868467347031143	-2.66849445541739	0.016	0.105	0.152380952380952	881	9903	0.111065806058422	0.0127818328021928
ARHGAP18	7.62380933388881e-19	1.01811257895734e-17	0.181297409413789	-1.10000652398673	0.185	0.351	0.527065527065527	881	9903	0.783632433915405	0.310016712432966
RBP7	7.82423382564417e-19	1.04420521745204e-17	0.0347190275323777	-3.04168264041098	0.027	0.207	0.130434782608696	881	9903	1.05219131732711	0.144390564953866
IRAK1	8.72596349250957e-19	1.16379870878863e-17	0.0886733343554778	-1.18827878424676	0.104	0.26	0.4	881	9903	0.385675478239006	0.157163704190993
ALDH1A2	9.07804791834097e-19	1.20997827109669e-17	0.025370917785875	-2.91391451494363	0.024	0.172	0.13953488372093	881	9903	0.663742129321808	0.0533490840046012
TGIF1	9.21846267713227e-19	1.22790396816352e-17	0.102286267522607	-1.31574523264058	0.098	0.274	0.357664233576642	881	9903	0.470828805783682	0.203553070294761
CREG1	9.33909964129275e-19	1.24317391885314e-17	0.201784355877072	-1.36820651336614	0.191	0.327	0.584097859327217	881	9903	0.871591538454037	0.386516931639293
HAS1	9.60598094456972e-19	1.27787908252344e-17	0.00752499372155047	-4.45010238469947	0.009	0.089	0.101123595505618	881	9903	0.204731697165692	0.0134228256514063
SLC38A1	9.65452643550224e-19	1.2835132450431e-17	0.0469603436826325	-2.06283920901103	0.048	0.195	0.246153846153846	881	9903	0.433316251995391	0.0902434283328479
SMTNL2	1.04100294623551e-18	1.3830658374152e-17	0.0198807803317602	4.44500232365225	0.027	0.002	13.5	881	9903	0.00473375863341991	0.0346456534479325
CORO7	1.05018281297973e-18	1.3943682883932e-17	0.0282759278668854	-2.0612413037879	0.03	0.163	0.184049079754601	881	9903	0.245439515284076	0.0665141199508909
CKS2	1.10329961651962e-18	1.46395568834735e-17	0.0789603113846011	-1.61146626289416	0.084	0.192	0.4375	881	9903	0.391017675993256	0.156002396161594
RIN2	1.12653672026143e-18	1.49383237774397e-17	0.12768266879093	-1.1470685361399	0.126	0.287	0.439024390243902	881	9903	0.437730536729022	0.241380891144177
ST3GAL5	1.20646702173682e-18	1.59880022330674e-17	0.011849794724949	-2.63111616558635	0.018	0.129	0.13953488372093	881	9903	0.185496924475404	0.0211646135375714
THSD7B	1.32465951586102e-18	1.75430627001505e-17	0.0209322916455545	5.94564226704277	0.02	0.001	20	881	9903	0.00384837259382376	0.0409085853717432
TNFSF12	1.3890018284622e-18	1.83834303299538e-17	0.390389930271714	0.832211591102492	0.32	0.259	1.23552123552124	881	9903	0.413904579740326	0.686291772577889
PAPSS2	1.48140520796316e-18	1.9593876413685e-17	0.0669681940862736	-1.54277010959913	0.076	0.187	0.406417112299465	881	9903	0.281979923047157	0.121591689823926
SLA	1.50752685351206e-18	1.99266591619203e-17	0.0234003161094736	-3.16367153467636	0.02	0.217	0.0921658986175115	881	9903	0.777994076059942	0.047050180283426
LUC7L3	1.55026954639109e-18	2.04785765573625e-17	0.961635014087443	0.605534226176998	0.516	0.482	1.07053941908714	881	9903	1.28200896262544	1.74972809940679
TUBB	1.5885927144185e-18	2.09714475153107e-17	1.57190901772111	-0.566599334254649	0.637	0.678	0.93952802359882	881	9903	3.61715649246574	2.64605276638989
TSPAN7	1.59163790551406e-18	2.09982732206775e-17	0.0178453230476405	-2.89993149460473	0.02	0.137	0.145985401459854	881	9903	0.28067385660567	0.0335713591263801
PPP2R2B	1.60842811614789e-18	2.12062857094664e-17	0.0725081911238901	2.81598469961893	0.069	0.013	5.30769230769231	881	9903	0.0354313643553028	0.143657355045928
CACNA1A	1.62430706140873e-18	2.14020267989557e-17	0.0712440064935511	2.03415022539541	0.073	0.029	2.51724137931034	881	9903	0.0343846651799955	0.136477552496873
CDH2	1.65484759603716e-18	2.17905789551881e-17	0.0044364889625319	-3.66612015093749	0.007	0.076	0.0921052631578947	881	9903	0.0934596842922232	0.0124649931869621
EIF2S3	1.66672734068699e-18	2.19330735638594e-17	0.62748113346571	0.614105944481026	0.439	0.411	1.06812652068127	881	9903	0.791883786984776	1.08255795836234
HSPA12B	1.68133861339089e-18	2.2111309708845e-17	0.0248971279939583	-2.12285215176505	0.027	0.132	0.204545454545455	881	9903	0.156658551361286	0.0491175825604309
TXNDC12	1.71884142448983e-18	2.25901758807713e-17	0.205607247255602	-0.789022452671742	0.208	0.396	0.525252525252525	881	9903	0.605934970557578	0.365585095182672
C1orf132	1.78294038560455e-18	2.34177581952091e-17	0.108124975954426	1.91538812972498	0.103	0.047	2.19148936170213	881	9903	0.10086415591412	0.211113068073266
CD37	1.81805304741234e-18	2.38638172645144e-17	0.0210588749245466	-3.6528752017573	0.022	0.212	0.10377358490566	881	9903	0.759229725260351	0.0531108867710388
ANO3	2.02756607990792e-18	2.65970471975769e-17	0.0270768842647919	4.37151860684862	0.027	0.002	13.5	881	9903	0.00719146039004811	0.0536070585149873
PPP1R16B	2.11422899300434e-18	2.77163251796382e-17	0.00776306842070462	-2.61817590470343	0.015	0.119	0.126050420168067	881	9903	0.17370596209563	0.0104335995663015
UBN1	2.1187575751227e-18	2.7758134957012e-17	0.124321819649632	-1.02079716365555	0.128	0.293	0.436860068259386	881	9903	0.419612892579973	0.230213026568107
ENPP2	2.13325431075611e-18	2.7930403565844e-17	0.021705348054547	-2.66163093431846	0.027	0.152	0.177631578947368	881	9903	0.318689724338294	0.0381947641010225
ST3GAL1	2.14703474637599e-18	2.80930821675434e-17	0.0765683107815907	-1.32109180374114	0.089	0.243	0.366255144032922	881	9903	0.376384337249557	0.130327162642902
PPP1R12C	2.25653165589619e-18	2.95071767193088e-17	0.303354358560812	0.918194675864637	0.25	0.201	1.24378109452736	881	9903	0.333076993657635	0.604151528388555
RFK	2.28712334195821e-18	2.98883470273808e-17	0.0755037172894555	-1.3181610015356	0.083	0.221	0.375565610859729	881	9903	0.301661920633457	0.153364466094942
RNF125	2.33828404723051e-18	3.05376655090734e-17	0.0304282284367468	-2.50398889704803	0.031	0.181	0.171270718232044	881	9903	0.395792009835002	0.0639270474676697
OLFML3	2.35240722248379e-18	3.07027658017627e-17	0.0779121745592686	-1.84458534363272	0.075	0.186	0.403225806451613	881	9903	0.40560108916396	0.153683176497543
YES1	2.45805157847007e-18	3.20614078133233e-17	0.105887033902978	-1.15683108730679	0.115	0.251	0.458167330677291	881	9903	0.348407839288632	0.196740054680406
VMP1	2.47109836140926e-18	3.22113110934392e-17	1.57377948696867	0.585175998165056	0.625	0.546	1.14468864468864	881	9903	2.02917379548518	2.92899867400386
LAMTOR2	2.48363468675945e-18	3.23543761896771e-17	0.301271739292656	-0.692196045770357	0.276	0.445	0.620224719101124	881	9903	0.802831695171018	0.525361615296443
UCHL3	2.53874604131026e-18	3.30515392287666e-17	0.0473948241905104	-1.47511195900464	0.062	0.188	0.329787234042553	881	9903	0.214989975512356	0.0811778490293251
MTPN	2.57151862859336e-18	3.34571846178444e-17	0.638338314336582	-0.518609044589677	0.44	0.582	0.756013745704467	881	9903	1.43971337518678	1.07086340235176
RCSD1	2.64331050569533e-18	3.43696697246182e-17	0.234264901493053	1.44329079263163	0.225	0.117	1.92307692307692	881	9903	0.280694207983583	0.435851610316674
HLA-DQA1	2.66129546740521e-18	3.45818243620315e-17	0.0429326188568513	-3.78681835598924	0.031	0.198	0.156565656565657	881	9903	1.94396318509496	0.132906118416162
CYSLTR1	2.72499625017493e-18	3.53873886473218e-17	0.00177966101348059	-4.79148086354432	0.003	0.1	0.03	881	9903	0.171188696677777	0.00252445058007158
TMEM38B	2.82975122128572e-18	3.67230604481271e-17	0.143028698363474	1.41772818438592	0.135	0.075	1.8	881	9903	0.109210570871526	0.267557953789912
LY86	2.83139296516969e-18	3.67230604481271e-17	0.0044118740312129	-4.59796416308852	0.006	0.114	0.0526315789473684	881	9903	0.232072602258071	0.00782519718017176
SDC3	2.8682392320941e-18	3.71776900089946e-17	0.0403442261089777	-1.86822357038018	0.045	0.184	0.244565217391304	881	9903	0.303832350813403	0.0725097221843355
LEPROTL1	3.14518772452623e-18	4.07419754865817e-17	0.200301576831429	-1.18433176993465	0.198	0.405	0.488888888888889	881	9903	1.13116706621407	0.408813005263836
SSBP2	3.18556099035113e-18	4.12391861873938e-17	0.265338256144261	0.955277381735804	0.238	0.189	1.25925925925926	881	9903	0.286444951922342	0.480652099732138
C4orf32	3.21254159853428e-18	4.15625075975166e-17	0.435149932579262	0.913632076527698	0.32	0.221	1.44796380090498	881	9903	0.4790877289451	0.862147187087915
SHC1	3.34932662941778e-18	4.33051426832894e-17	0.267667985425796	-0.783385853175788	0.244	0.389	0.627249357326478	881	9903	0.758292888484369	0.484001479702601
CSDC2	3.40324577339305e-18	4.39748577926087e-17	0.0256525801462149	5.37390699976462	0.023	0.001	23	881	9903	0.00618415597579779	0.0579709818045849
C1QTNF3	3.50165221680395e-18	4.52182204644726e-17	0.0371648630945709	-3.48544315850698	0.035	0.137	0.255474452554745	881	9903	0.600633893751235	0.0755888614753709
SSH2	3.50503766678814e-18	4.52337550945523e-17	0.098053640902366	-1.24213119749991	0.103	0.271	0.380073800738007	881	9903	0.47473339290261	0.182633023296538
MEIS3	3.54408953058245e-18	4.57092716931249e-17	0.10894092192574	1.49483336909404	0.125	0.06	2.08333333333333	881	9903	0.0699341629929802	0.180219711262681
MUSTN1	3.58737722208858e-18	4.62387937220199e-17	0.0161079382616862	7.26098305567126	0.017	0	Inf	881	9903	0.00280291865343001	0.0306353205064495
TCIRG1	3.83829147408699e-18	4.9442156054647e-17	0.152598204369044	-1.13649029981982	0.144	0.324	0.444444444444444	881	9903	0.637059116562132	0.30520017942951
BAZ1A	3.87333028060144e-18	4.98625114259288e-17	0.17903449465735	-0.893858387986038	0.176	0.347	0.507204610951009	881	9903	0.633960905509325	0.342778834095967
C1QB	3.87988892687246e-18	4.99159391051263e-17	0.0882324547876241	-3.7161073376987	0.072	0.192	0.375	881	9903	2.53319167734961	0.214573560119819
MOB1A	4.16201733412172e-18	5.35123891234533e-17	0.439709550839472	-0.636929999706197	0.352	0.534	0.659176029962547	881	9903	1.24316667044047	0.736100308625481
SAMSN1	4.1769180605479e-18	5.36706780675237e-17	0.0332286892670308	-3.36201355038452	0.026	0.215	0.12093023255814	881	9903	0.948418089118776	0.0828015956082805
IRAK3	4.19951799681858e-18	5.39276394064819e-17	0.0730394270844652	-1.5064090381582	0.076	0.246	0.308943089430894	881	9903	0.45033151605258	0.15396665240007
SEC61G	4.23529441440399e-18	5.43533820637381e-17	1.0570947964488	-0.532385382619867	0.547	0.663	0.825037707390649	881	9903	2.42914318266436	1.77852437242879
RUNX2	4.37549934492237e-18	5.6117945187414e-17	0.0107097344664009	-3.14652229704096	0.011	0.1	0.11	881	9903	0.145721997354208	0.0201166058208327
GRIN3A	4.96198349094292e-18	6.36005379302924e-17	0.0507066714744724	2.7891734551948	0.051	0.013	3.92307692307692	881	9903	0.0239661332135563	0.0988384999436467
PRR5	5.20838791412468e-18	6.67175821434784e-17	0.0279208284100383	-1.95885437307703	0.028	0.14	0.2	881	9903	0.169248423309743	0.0636661236312444
LDHA	5.26823051660615e-18	6.744246182037e-17	1.42814914693226	-0.530903356609203	0.605	0.692	0.874277456647399	881	9903	3.14897762153177	2.40490663652943
MBP	5.64839289598803e-18	7.22645624458321e-17	0.0356991256556862	-2.47755219017464	0.04	0.22	0.181818181818182	881	9903	0.567432891120788	0.0698251637897667
ADAM10	5.79881604404973e-18	7.41432827445865e-17	0.189161514247998	-0.874482661641268	0.19	0.363	0.523415977961433	881	9903	0.621941650802698	0.349291614610356
TBXAS1	6.00286845752689e-18	7.67049640263269e-17	0.0162138550611102	-3.2298169096385	0.017	0.148	0.114864864864865	881	9903	0.32816234880207	0.0325891866255743
CERCAM	6.11958969945949e-18	7.81482539192837e-17	0.136537039901325	-1.37632965952701	0.144	0.229	0.62882096069869	881	9903	0.538632448478893	0.250941634691879
INO80C	6.20490594051767e-18	7.91889658393899e-17	0.049149777963321	-1.49503467272702	0.06	0.185	0.324324324324324	881	9903	0.240873318517492	0.0852768395600409
NPL	6.40369218787909e-18	8.16756457144505e-17	0.014204770324912	-3.49082126300551	0.016	0.139	0.115107913669065	881	9903	0.334719082524722	0.0269715695447862
SIDT2	6.55294324232374e-18	8.3527860787455e-17	0.153496519043196	1.14705267618304	0.162	0.12	1.35	881	9903	0.158150122453087	0.266638481351637
JDP2	6.67319036849564e-18	8.50083242639463e-17	0.121572191805843	-1.10101631425447	0.121	0.302	0.400662251655629	881	9903	0.51260382479169	0.236958851817305
MPZL2	6.69987076175311e-18	8.52957748206972e-17	0.00334033649270404	-3.55402503177273	0.006	0.08	0.075	881	9903	0.0895088211837012	0.00510474269478556
RWDD1	6.84185889521465e-18	8.70499493322399e-17	0.935350123765903	0.501502610998319	0.536	0.495	1.08282828282828	881	9903	1.11838083388314	1.52165398988187
MYO1G	7.00693400986478e-18	8.90955302383175e-17	0.00896002716408062	-3.81941545377768	0.012	0.148	0.0810810810810811	881	9903	0.359096487869545	0.0138231443815705
SSR1	7.15459900731006e-18	9.09173629831442e-17	0.398577948722916	-0.634386898255597	0.331	0.49	0.675510204081633	881	9903	1.00350719428259	0.692733581146898
NECAB1	7.19109110891911e-18	9.1325094560942e-17	0.0394322095174739	2.95479209072364	0.043	0.009	4.77777777777778	881	9903	0.015232823756846	0.069639607971385
SNTB1	7.38054881836861e-18	9.36737628962081e-17	0.1068828951212	1.74222510689587	0.115	0.048	2.39583333333333	881	9903	0.0875507836620472	0.194926418851731
TMEM47	7.50136845091114e-18	9.51489366668202e-17	0.368928022651101	0.834788863517514	0.3	0.221	1.35746606334842	881	9903	0.348410829521447	0.657152609935696
MARCH3	7.55666449925124e-18	9.57916993342393e-17	0.0118758298450561	-2.61380958588179	0.016	0.099	0.161616161616162	881	9903	0.116871197158792	0.020230535181759
SYK	7.8122757626618e-18	9.89714104259955e-17	0.0141634451887083	-3.1018902425707	0.02	0.155	0.129032258064516	881	9903	0.35583649984839	0.0224715729847696
ADH5	7.82307772915012e-18	9.90477147308279e-17	0.657520461015874	0.603219923347111	0.451	0.384	1.17447916666667	881	9903	0.692444027832679	1.12826825051105
IFNAR2	7.9912081430185e-18	1.01114639787669e-16	0.0763385574376843	-1.27870022906611	0.091	0.248	0.366935483870968	881	9903	0.371055971295853	0.146726663708563
SLC15A3	8.08489248417493e-18	1.02237633695552e-16	0.0351884773019457	-2.24991095704262	0.041	0.178	0.230337078651685	881	9903	0.347426075052154	0.0640037052031256
UNC93B1	8.23267870812759e-18	1.04042987136983e-16	0.0681520285391821	-1.6968951797214	0.07	0.229	0.305676855895196	881	9903	0.450670260375856	0.134067780761866
RPLP2	8.8117216274629e-18	1.11292957008407e-16	10.8371084712712	-0.280810213863514	0.95	0.951	0.998948475289169	881	9903	16.7401863283621	13.6387781546806
TNNC1	8.8270694403567e-18	1.11418904519387e-16	0.0356605495372575	3.96555022847397	0.039	0.003	13	881	9903	0.0144934923789823	0.0735206991469722
KRAS	9.26063976679031e-18	1.16820462450698e-16	0.232069346519158	-0.762896676734737	0.227	0.4	0.5675	881	9903	0.704298389224376	0.398730336465308
WNT6	9.32231062555733e-18	1.17526891742884e-16	0.0289079650561601	4.57787791971399	0.03	0.002	15	881	9903	0.0081522342231426	0.0523893292988971
PHACTR1	9.65604839700335e-18	1.21660339864007e-16	0.0404018859109385	-2.65963285151995	0.036	0.208	0.173076923076923	881	9903	0.686636094942003	0.0871396941980129
NKD1	9.75341864807966e-18	1.22812487788639e-16	0.0318788975181914	3.13150542599891	0.04	0.007	5.71428571428571	881	9903	0.0142498282519679	0.0537284155607147
MAGI2	1.00022674881423e-17	1.2586945717015e-16	0.0950760431484208	1.61465239787479	0.102	0.051	2	881	9903	0.0587191724560214	0.181999535911549
SDPR	1.0169634219536e-17	1.27897960457586e-16	0.248393593684164	-1.41343906252086	0.219	0.313	0.699680511182109	881	9903	1.38169717279499	0.458804933347301
TIAM1	1.04438062657922e-17	1.31266421264286e-16	0.00750144974410216	-3.03990490682019	0.01	0.115	0.0869565217391304	881	9903	0.176928925016586	0.012483841075957
GGCX	1.05332447869168e-17	1.32310322093113e-16	0.26353169821945	0.880300149332141	0.23	0.21	1.0952380952381	881	9903	0.31457647531064	0.490123450812618
CYFIP1	1.12634192671947e-17	1.41396503774607e-16	0.213620859910047	-0.820183941186698	0.211	0.369	0.571815718157182	881	9903	0.606123603451049	0.381632514327293
IRX1	1.19318158953132e-17	1.4969662000379e-16	0.0511429161775883	2.48960911029417	0.058	0.015	3.86666666666667	881	9903	0.0249435402193892	0.0975025945366568
LMAN1	1.19708007511911e-17	1.50094867736956e-16	0.566787002224668	-0.65061568967687	0.401	0.508	0.789370078740158	881	9903	1.32409776351382	1.00150944698953
CFAP36	1.26408368574277e-17	1.58400232591926e-16	0.344505713416309	0.79861183026857	0.291	0.233	1.24892703862661	881	9903	0.34325052134332	0.618389787085721
AKR1C1	1.31413896057551e-17	1.64573076114127e-16	0.0772129744316659	-1.7648532490973	0.077	0.228	0.337719298245614	881	9903	0.558034100132303	0.143051535028298
EIF3E	1.39358389918704e-17	1.74416786802842e-16	2.77592707902599	0.362662059442003	0.789	0.749	1.05340453938585	881	9903	3.32064845920152	4.08725594293652
TNFRSF10A	1.40535860799497e-17	1.75784324135811e-16	0.00157565043821917	-3.81575148920518	0.005	0.076	0.0657894736842105	881	9903	0.0805127095118991	0.00195672066951723
SKAP2	1.43804839072305e-17	1.79764722232363e-16	0.126706482078303	-1.07260201150134	0.127	0.302	0.420529801324503	881	9903	0.505718142764912	0.238712798745505
DOCK2	1.44200336950069e-17	1.8015046314811e-16	0.00543604061172842	-3.97852705446599	0.007	0.133	0.0526315789473684	881	9903	0.29127241170226	0.00904339460326124
MAGED2	1.48091414658405e-17	1.84900160253621e-16	0.889508700536752	0.611102489134447	0.521	0.388	1.34278350515464	881	9903	0.849345523504161	1.45332942183019
RP11-536O18.1	1.51540629985352e-17	1.8909278128094e-16	0.00973688420233931	-3.04060890900756	0.011	0.089	0.123595505617978	881	9903	0.104866225537785	0.0163480570825992
CRYL1	1.55874601076529e-17	1.94383693255845e-16	0.0451691487449801	-1.55859161760919	0.052	0.189	0.275132275132275	881	9903	0.233174210619251	0.0839047952776533
OLFML1	1.56712893580863e-17	1.95311571398494e-16	0.251904269632592	1.22973980850266	0.241	0.112	2.15178571428571	881	9903	0.198443901206947	0.437139853456689
PNRC1	1.6933899548351e-17	2.10920674302357e-16	4.55620923062025	0.529247014528963	0.847	0.759	1.11594202898551	881	9903	5.28833168428383	7.0062575149037
CCL19	1.74338815728289e-17	2.17017795482554e-16	0.107231199799412	3.99674907105961	0.048	0.012	4	881	9903	0.128287635179403	0.982698928964302
PPP1R13B	1.76849031396129e-17	2.20010385637225e-16	0.00699799803039158	-2.69528822371724	0.012	0.1	0.12	881	9903	0.116714121138833	0.0102647200143657
RP11-467L13.7	1.81786064760398e-17	2.26016675358369e-16	0.0906347323427266	1.98371532726839	0.086	0.036	2.38888888888889	881	9903	0.0714904253123704	0.179196382617163
PHYHD1	1.82350506383071e-17	2.26582529693977e-16	0.140759526537322	1.38827962690899	0.138	0.077	1.79220779220779	881	9903	0.110121754799391	0.263908621342247
MTSS1L	1.83647221449717e-17	2.28057058823657e-16	0.0749198788688614	1.91477376259273	0.076	0.032	2.375	881	9903	0.0402182120372666	0.149827329799016
PARVA	1.85718878537396e-17	2.30491585423118e-16	0.395275219813447	0.755421043567156	0.33	0.247	1.33603238866397	881	9903	0.353192290940558	0.678488845031997
SLC24A3	1.86812977866698e-17	2.3171069893867e-16	0.0472490446525857	2.61565502688728	0.051	0.013	3.92307692307692	881	9903	0.0175988043011618	0.0868809394590323
RGS19	1.9339698579557e-17	2.39733608109987e-16	0.0312933064105825	-1.77736948521466	0.039	0.169	0.230769230769231	881	9903	0.240608238221097	0.0548903539370228
AGTRAP	1.95190940012114e-17	2.41812756885301e-16	0.135127525962393	-0.987466664529243	0.135	0.295	0.457627118644068	881	9903	0.413677747801373	0.251052896338251
RNASE6	2.07763587053432e-17	2.57234653839273e-16	0.0154453714173035	-3.34188133628713	0.017	0.166	0.102409638554217	881	9903	0.493967848872345	0.0272384282107519
BICC1	2.11350456956453e-17	2.61519377365937e-16	0.0607373867992824	-1.85427275760307	0.062	0.185	0.335135135135135	881	9903	0.407168640750477	0.110933903680648
ADAMTSL1	2.1522937455906e-17	2.66160144219038e-16	0.00739956693094035	-3.07869338180937	0.009	0.085	0.105882352941176	881	9903	0.076769290006918	0.0126761966287928
COX5B	2.18923641725931e-17	2.70567167466408e-16	2.04563955333585	0.354409246514738	0.725	0.69	1.05072463768116	881	9903	2.3890546005289	3.0806268344847
MAP1LC3B	2.27370430899677e-17	2.80839067391342e-16	0.5160412001466	-0.575186168550503	0.384	0.544	0.705882352941176	881	9903	1.26211378446324	0.877575045799887
C3	2.29186608501638e-17	2.82913737212921e-16	0.0248252215416505	-5.0300114887288	0.023	0.161	0.142857142857143	881	9903	1.62074421461154	0.0503843253576717
ZDHHC2	2.41623278607046e-17	2.9808833764343e-16	0.0358076526402185	-1.62393263241659	0.043	0.179	0.240223463687151	881	9903	0.240973048022711	0.0628320482888519
FBLN5	2.43531735235837e-17	3.00264053807136e-16	0.0354561827386666	-2.40974110342622	0.033	0.152	0.217105263157895	881	9903	0.304188711056791	0.0750684984975032
CYFIP2	2.48894685288001e-17	3.06693891039186e-16	0.156813363846441	1.94622724479025	0.129	0.068	1.89705882352941	881	9903	0.204747375729638	0.381883470638885
CNTNAP1	2.56714978431965e-17	3.1597411890624e-16	0.0693474482127034	1.82138874468964	0.086	0.035	2.45714285714286	881	9903	0.0382116672970095	0.134002011109284
KLHL4	2.56730877274007e-17	3.1597411890624e-16	0.00175432613292359	-4.21332012960487	0.003	0.072	0.0416666666666667	881	9903	0.0786168408117499	0.00243361485207516
SH3GLB1	3.23002422176429e-17	3.97302563918616e-16	0.52302314496424	-0.535425223235138	0.388	0.539	0.719851576994434	881	9903	1.22265333331256	0.916548482746615
PRRC2C	3.30276587694191e-17	4.06009048431186e-16	0.951345220281196	-0.417038537229026	0.537	0.682	0.787390029325513	881	9903	2.16099228072234	1.56065163589823
ERGIC1	3.45648436512369e-17	4.24653793429482e-16	0.180581375312695	-0.831969871155217	0.19	0.36	0.527777777777778	881	9903	0.582133462534512	0.312892358721573
RAB5C	3.53306636106439e-17	4.33712008043973e-16	0.460783023275438	-0.573830043848466	0.362	0.511	0.708414872798434	881	9903	1.09406366506145	0.772934002563989
CD300A	3.53439921637687e-17	4.33712008043973e-16	0.00666539568433078	-4.00536392226063	0.007	0.121	0.0578512396694215	881	9903	0.257807795711386	0.0128376224188801
CLTCL1	3.82623839328472e-17	4.6924625407822e-16	0.0372647469895981	2.93748113292979	0.041	0.008	5.125	881	9903	0.0118060116953648	0.0757296533477498
ARHGEF28	3.96333220757855e-17	4.85771870693513e-16	0.00283831707267246	-3.64533111924995	0.005	0.075	0.0666666666666667	881	9903	0.0817655136692866	0.00429948730008382
ARL6IP1	4.03491802318644e-17	4.94253610807104e-16	0.379755348816744	-0.826055347669518	0.303	0.455	0.665934065934066	881	9903	1.09028403057033	0.71340214244482
CERK	4.09108559232336e-17	5.00837802637294e-16	0.0751184537642373	-1.19353226215862	0.086	0.232	0.370689655172414	881	9903	0.324201314547049	0.133980966686529
RMND1	4.14645465964708e-17	5.07316524650799e-16	0.117545068506176	1.32843997486947	0.124	0.078	1.58974358974359	881	9903	0.0989505453072652	0.204715465240656
STON1	4.2839434948855e-17	5.23828984513256e-16	0.0892585651130977	1.60089027225011	0.096	0.049	1.95918367346939	881	9903	0.0630467532077332	0.158879684678823
TACC1	4.3494615383259e-17	5.31526767944237e-16	1.31788277814262	0.446537101061381	0.603	0.593	1.01686340640809	881	9903	1.73091833961127	2.20618220999016
REEP5	4.51635584580154e-17	5.5159688426684e-16	0.621672044623471	-0.542363126852113	0.432	0.568	0.76056338028169	881	9903	1.42341180763512	1.05239091207865
ANTXR1	4.63519346262974e-17	5.65777501215924e-16	0.513889103381769	0.974951399761784	0.377	0.191	1.9738219895288	881	9903	0.459873407064017	0.943762659478057
LILRB2	4.70207430869972e-17	5.73603249688701e-16	0.0168959563038644	-3.44671378266369	0.017	0.158	0.107594936708861	881	9903	0.442706127721815	0.0336288193240786
NOS3	4.71373568109009e-17	5.74687563095724e-16	0.00166310132081948	-4.17383484210687	0.003	0.069	0.0434782608695652	881	9903	0.0693068043608977	0.00227353466514831
RNF7	4.77917254976243e-17	5.82322929255592e-16	0.630497014979137	-0.524388326834686	0.443	0.565	0.784070796460177	881	9903	1.34736277603436	1.04080060937156
RP11-175K6.1	4.89106108212263e-17	5.95605945875873e-16	0.0709363007452195	2.03477586628856	0.072	0.026	2.76923076923077	881	9903	0.0349474723062424	0.155657430967353
SERPINB8	4.93292643519215e-17	6.00351340550749e-16	0.0227677363538872	-1.99758085715868	0.027	0.135	0.2	881	9903	0.157073081666224	0.0462336794785313
AC013463.2	5.18663441718845e-17	6.30857892785492e-16	0.0170689259391248	6.66444876339301	0.016	0	Inf	881	9903	0.00338552724560529	0.0388685817672876
APLN	5.24215055638224e-17	6.37236436548847e-16	0.0244807781914351	-2.80995971480125	0.024	0.097	0.247422680412371	881	9903	0.254132917817437	0.0556589257965127
TNFSF13B	5.26888958856277e-17	6.4011140452844e-16	0.0292233933890234	-2.52892188167325	0.034	0.176	0.193181818181818	881	9903	0.439150801537316	0.0494269160121303
ENY2	5.37534756395034e-17	6.52662294144316e-16	0.639921585874009	-0.493096854067816	0.431	0.587	0.734241908006814	881	9903	1.46549533386441	1.10867241316618
TMBIM4	5.46353520350156e-17	6.62981443956518e-16	0.57106089134633	-0.53376806881209	0.403	0.579	0.696027633851468	881	9903	1.34429758767143	1.01613046941278
PACSIN3	5.54122789860315e-17	6.72015736842884e-16	0.0853834866360204	1.68453649229066	0.089	0.043	2.06976744186047	881	9903	0.0521348829526616	0.162253721377067
KCP	5.67360486984856e-17	6.87667453406323e-16	0.0373748913944854	2.73585082606754	0.044	0.01	4.4	881	9903	0.0156563523334343	0.0668747811700414
FAT4	5.70838609383468e-17	6.91478726948086e-16	0.0453443106282372	-1.56075993644721	0.054	0.182	0.296703296703297	881	9903	0.257521864066664	0.0874222243106512
PARD3	5.75372451163905e-17	6.96563634510695e-16	0.141929661898911	1.23184697031308	0.15	0.092	1.6304347826087	881	9903	0.106594827203508	0.242028390716719
STK4	5.78256123710258e-17	6.99646025687029e-16	0.168813465829391	-1.33107468765253	0.166	0.393	0.422391857506361	881	9903	1.21251182566012	0.311375504988304
FEZ1	5.80946163958321e-17	7.02490676441082e-16	0.199829600850912	1.10274096237513	0.199	0.116	1.71551724137931	881	9903	0.156881672740781	0.39151520578064
LAMB1	5.9490415246768e-17	7.18949473122165e-16	0.296451807432659	-0.800349833732701	0.237	0.379	0.62532981530343	881	9903	0.925368946733868	0.568075763756377
CPM	6.04505320893004e-17	7.30126881167156e-16	0.402188559978683	1.33075773871597	0.277	0.151	1.83443708609272	881	9903	0.532721799080966	0.822385967235252
CAST	6.11150762639221e-17	7.37723395833459e-16	1.12200972010027	-0.400471668713588	0.564	0.691	0.816208393632417	881	9903	2.35521007047713	1.85431056205835
RCC2	6.15202866117996e-17	7.42182456528614e-16	0.102054313210562	-1.03667487317105	0.12	0.269	0.446096654275093	881	9903	0.390913490753838	0.169523630186259
MGAT2	6.27753469485794e-17	7.56882978973971e-16	0.0657251518279633	-1.30776615884248	0.073	0.205	0.35609756097561	881	9903	0.233752257213481	0.123738695576409
PXDC1	6.85894054480409e-17	8.26502335648893e-16	0.158183804301092	-0.953093137543208	0.161	0.303	0.531353135313531	881	9903	0.472951140563526	0.279617103368586
COPE	6.9284364983451e-17	8.34391486721096e-16	0.704818470299867	-0.490859766385058	0.452	0.6	0.753333333333333	881	9903	1.61564173500958	1.21539881500213
MXD1	7.2900035205022e-17	8.77425162403766e-16	0.0585331181112725	-2.43224741608482	0.057	0.214	0.266355140186916	881	9903	0.732004928279855	0.123462211732335
CDH11	7.29428465127841e-17	8.77430897750414e-16	0.142578620796594	-1.25748643031959	0.137	0.242	0.566115702479339	881	9903	0.501297119336572	0.27354968695305
KIAA1456	7.36489738692934e-17	8.85411039683861e-16	0.0396730092809439	2.74397820785361	0.049	0.01	4.9	881	9903	0.0185665616501464	0.0661476358328875
LCP2	7.66936042883353e-17	9.21479213031905e-16	0.03147763352475	-2.71472337126714	0.032	0.203	0.157635467980296	881	9903	0.617027412584869	0.0650263231548072
N4BP2	7.7318185725221e-17	9.28445375052682e-16	0.0330961552355047	-1.65411517058667	0.041	0.172	0.238372093023256	881	9903	0.242635962774367	0.0562296758492414
LINC00152	7.75475028120132e-17	9.30659839769419e-16	0.636629462639021	0.656219173556672	0.419	0.333	1.25825825825826	881	9903	0.690521497747779	1.13119640340661
ANKRD50	8.2052433120558e-17	9.84154356977248e-16	0.206890898352054	0.98370949031838	0.201	0.153	1.31372549019608	881	9903	0.197737876685322	0.378828033001803
IGSF6	8.21512848403981e-17	9.84770115443662e-16	0.0309748974853377	-3.64672968159371	0.023	0.152	0.151315789473684	881	9903	0.634349487139408	0.112119428629646
MYRIP	8.2797427917966e-17	9.91941902328187e-16	0.00762668213574758	-3.3090209234229	0.009	0.097	0.0927835051546392	881	9903	0.152649389189082	0.0125256403243557
GBA	8.77654469714962e-17	1.05085306408506e-15	0.0396118662736307	-1.54632377110998	0.047	0.174	0.270114942528736	881	9903	0.208886590311308	0.0655822187836896
DOC2B	8.79508489775576e-17	1.05246495144853e-15	0.00345344838765294	-3.6199497625737	0.003	0.077	0.038961038961039	881	9903	0.0868486602643373	0.00628834217398111
MRPL52	8.80928167409271e-17	1.05355552208451e-15	0.229756829842639	-0.799706519993884	0.226	0.363	0.622589531680441	881	9903	0.64732744256904	0.41029217898178
PDLIM4	8.95162000650361e-17	1.06996122407609e-15	0.195910179800568	-0.976776839662402	0.202	0.287	0.703832752613241	881	9903	0.495760032263834	0.337066288305764
RPL6	9.02304434774495e-17	1.07787675591563e-15	13.7071818159311	0.262114868493982	0.957	0.931	1.02792696025779	881	9903	14.5388651310102	16.8998332026767
ITGB5	9.21030998988958e-17	1.09961339199569e-15	0.430981232338109	0.83477448502764	0.336	0.228	1.47368421052632	881	9903	0.424231600546219	0.79530020843611
CMTM4	9.26168470228702e-17	1.10511040379736e-15	0.0815868035100744	1.67136117049029	0.094	0.043	2.18604651162791	881	9903	0.0534886747804869	0.143662928837143
ARNTL2	9.52344497355125e-17	1.13568999149496e-15	0.00992359500410345	-2.36873276851539	0.016	0.101	0.158415841584158	881	9903	0.094628119471548	0.0147644854989458
ATP6AP1	9.54853791393606e-17	1.13802758369315e-15	0.242627376119188	-0.822880961587261	0.225	0.398	0.565326633165829	881	9903	0.732576985899403	0.450310221697825
SLC1A5	9.91962365879998e-17	1.18157540202465e-15	0.0552383234802596	-1.3855724732305	0.068	0.185	0.367567567567568	881	9903	0.246619878177166	0.0918461004813257
FGF13-AS1	1.04984609683582e-16	1.24980529598043e-15	0.0154320927319107	6.21453060820032	0.018	0	Inf	881	9903	0.00259718473958829	0.0264780312844764
ACVRL1	1.0656922360668e-16	1.2679412907417e-15	0.152059715090028	-1.03893944236549	0.152	0.279	0.544802867383512	881	9903	0.492466356129879	0.284172078776762
NME1	1.0941214989123e-16	1.30101905831649e-15	0.198855277981072	-0.959807744070599	0.194	0.292	0.664383561643836	881	9903	0.563315767779659	0.347830585184703
PCDH17	1.10162199094682e-16	1.30918677662636e-15	0.0344804338174001	-2.18511922539069	0.039	0.13	0.3	881	9903	0.232337743904858	0.0651234872892836
COMP	1.10361180433669e-16	1.3107999000964e-15	0.158644457406973	-3.29770844140498	0.101	0.206	0.490291262135922	881	9903	3.186538110423	0.491089146994459
PYCR1	1.19865702531778e-16	1.42287316762521e-15	0.0165635738942802	-2.17923878851608	0.026	0.102	0.254901960784314	881	9903	0.107531378847673	0.0266287779900964
HACD1	1.26439496932708e-16	1.50004866252279e-15	0.0816402238279028	1.69137684543058	0.082	0.041	2	881	9903	0.0505501816166824	0.156238837477214
SOD1	1.29407782388741e-16	1.53438541063447e-15	1.55198929973104	0.409681759140236	0.665	0.608	1.09375	881	9903	1.82160968345517	2.46285746196524
CARD10	1.30808536285152e-16	1.5501073316444e-15	0.0100308334555625	-2.66425752092761	0.011	0.094	0.117021276595745	881	9903	0.0997365532428703	0.0225609423491554
DNMT1	1.35552961773018e-16	1.60541182040433e-15	0.149217683298769	-0.929772887320521	0.153	0.308	0.496753246753247	881	9903	0.525999892598611	0.272124030738812
GNB2	1.40343116660782e-16	1.66119442370723e-15	0.645978689208423	-0.498394537472069	0.442	0.572	0.772727272727273	881	9903	1.40627377515553	1.10590007417961
ARPC5L	1.41917492837933e-16	1.67887097977112e-15	0.190453101152009	-0.891818363424671	0.182	0.318	0.572327044025157	881	9903	0.537486886623301	0.392509631019634
CEP170	1.44860806736927e-16	1.71271253875045e-15	0.178137620029375	-0.815625454831275	0.19	0.357	0.532212885154062	881	9903	0.586642966432153	0.293450836668623
ATP5O	1.45523221405264e-16	1.71956344746038e-15	1.12603685040856	0.436725887996184	0.574	0.558	1.02867383512545	881	9903	1.40174749975411	1.85683249078649
FAM168A	1.48182750981386e-16	1.74999185005139e-15	0.167535199295649	1.05085362216152	0.176	0.133	1.32330827067669	881	9903	0.172913224254093	0.274212931842761
MTDH	1.51677773220807e-16	1.79024688369843e-15	1.48610864664853	-0.367275235043138	0.657	0.729	0.901234567901235	881	9903	2.74695421822037	2.32838828368859
AEBP2	1.54762910083256e-16	1.82562098712895e-15	0.253073965779899	0.919598933053449	0.224	0.178	1.25842696629214	881	9903	0.269823066434582	0.459534048046301
SLC3A2	1.62745631685009e-16	1.91834991561981e-15	0.220877791086974	-0.816527256955826	0.21	0.379	0.554089709762533	881	9903	0.688412806165508	0.418189160120503
TSPAN5	1.62808911588114e-16	1.91834991561981e-15	0.0973773467718406	-1.21455446872239	0.106	0.212	0.5	881	9903	0.339003451148756	0.189674874486615
PLAC9	1.72935059726124e-16	2.03650684538844e-15	3.11363204830103	0.790411256595306	0.766	0.413	1.8547215496368	881	9903	2.88500743680076	4.92752224427847
PDGFRL	1.73442847138191e-16	2.04132677443847e-15	0.09248277294274	-2.08651516121976	0.089	0.196	0.454081632653061	881	9903	0.677338348787359	0.187910576804214
RP11-236L14.2	1.80509820098249e-16	2.12329542074706e-15	0.0461071187540054	3.00233932065026	0.039	0.009	4.33333333333333	881	9903	0.0179407620996079	0.106933409946726
FLVCR2	1.80792391157768e-16	2.12541298873278e-15	0.00514697746255766	-3.36029303974612	0.003	0.086	0.0348837209302326	881	9903	0.10614704549164	0.0152639214668738
PHYHIPL	1.81920695751407e-16	2.13746504543292e-15	0.0409871235256953	3.02010462832924	0.04	0.008	5	881	9903	0.0145774617372481	0.0883617756341394
SLCO2A1	1.82915141560686e-16	2.14793157166389e-15	0.0079773927883533	-3.33677477548868	0.009	0.094	0.0957446808510638	881	9903	0.172975285702462	0.0139428908115312
C12orf10	1.8388604320124e-16	2.15810992717378e-15	0.38900677147237	0.705212042401156	0.331	0.276	1.19927536231884	881	9903	0.395088559660422	0.658939772003604
PBLD	1.90117976154888e-16	2.22998595007709e-15	0.0741708250883664	1.58983999445425	0.092	0.047	1.95744680851064	881	9903	0.0569000800048331	0.120824879526762
RNF130	2.16460048650937e-16	2.53752882824622e-15	0.26129877415312	-0.897896123961069	0.244	0.407	0.5995085995086	881	9903	0.893807318073137	0.474668574706403
ELOVL1	2.2207770469764e-16	2.60191210150553e-15	0.149744943307975	-0.883895917815286	0.165	0.313	0.527156549520767	881	9903	0.440232644999881	0.253181230453348
TUBB2A	2.26912842000486e-16	2.65705964028366e-15	0.124812989206436	-1.20360545855845	0.128	0.218	0.587155963302752	881	9903	0.361564059914881	0.240311166057707
GRIN2C	2.37225819735301e-16	2.77625202700951e-15	0.0264696034680356	3.93636459032794	0.025	0.003	8.33333333333333	881	9903	0.00783060952125515	0.0524513942157497
HCK	2.47308246474488e-16	2.89261327112316e-15	0.00799143490601462	-3.99826366339259	0.008	0.112	0.0714285714285714	881	9903	0.225163180338469	0.0161593250946962
ZBTB16	2.51799962590933e-16	2.94348901560049e-15	0.147773810620645	1.50220340468794	0.149	0.073	2.04109589041096	881	9903	0.145702999322887	0.273251432661013
GNA13	2.57899798636871e-16	3.0130953926425e-15	0.141291664338134	-1.19170637073827	0.146	0.308	0.474025974025974	881	9903	0.640195593403821	0.268715010780151
CCDC80	2.65071253097443e-16	3.0951362206747e-15	1.15985780494476	-1.14632346664685	0.521	0.45	1.15777777777778	881	9903	4.81749144884352	2.59450393771853
LILRB3	2.65879766239225e-16	3.1028288485778e-15	0.0137806700249397	-3.43139349572223	0.014	0.134	0.104477611940299	881	9903	0.316759277146182	0.0295380500608407
TMEM208	2.79073877643535e-16	3.25497196850867e-15	0.258410264078679	-0.78306038281373	0.238	0.379	0.627968337730871	881	9903	0.662922718893741	0.467246295512421
HEG1	2.85550878869395e-16	3.3286431470456e-15	0.13119754708703	-0.965634792463446	0.154	0.298	0.516778523489933	881	9903	0.492425771408713	0.214111752674943
CSNK1E	2.86160912597179e-16	3.33387918745876e-15	0.607029792166093	0.575087940340768	0.421	0.38	1.10789473684211	881	9903	0.672242748799875	1.04987059759602
GPSM3	2.98518707488109e-16	3.47589816370705e-15	0.0842732061010014	-1.60345264431952	0.09	0.266	0.338345864661654	881	9903	0.638726415211682	0.156776308483948
CILP	3.08555529567284e-16	3.59074784155617e-15	0.00717575860542863	-4.15044393899923	0.007	0.121	0.0578512396694215	881	9903	0.364878668640278	0.0158919582910415
SLC43A2	3.12084983291164e-16	3.62978303237523e-15	0.0412115003613296	-2.33604220665333	0.05	0.205	0.24390243902439	881	9903	0.59993843996204	0.0793211393870484
MEGF6	3.2136074264788e-16	3.73557080881657e-15	0.00312727539670221	-3.65991099206083	0.006	0.086	0.0697674418604651	881	9903	0.126123963177714	0.00422798713455195
PLCG2	3.2313468490489e-16	3.75408603101947e-15	0.00435617316505188	-3.90826442397351	0.005	0.084	0.0595238095238095	881	9903	0.122868794077641	0.0104473730649231
ACP5	3.23407300577961e-16	3.7551482979153e-15	0.0965603262310228	-2.28635359764033	0.092	0.215	0.427906976744186	881	9903	0.959553583028212	0.202902903576968
BLVRB	3.30865682091948e-16	3.83959805545224e-15	0.460720481572583	-0.836518833772166	0.351	0.459	0.764705882352941	881	9903	1.29783521650935	0.825114823842492
CUTA	3.39021159501525e-16	3.93203836140381e-15	0.912888284992019	0.507262406744693	0.52	0.483	1.07660455486542	881	9903	1.11739899666872	1.53233104014676
SLC16A8	3.40018258447749e-16	3.94139732918794e-15	0.0374876448035442	2.96449803090256	0.037	0.008	4.625	881	9903	0.013557444997907	0.075214849560136
GAPDH	3.44496715131824e-16	3.99107821007389e-15	5.9402391464777	-0.40813135038328	0.873	0.874	0.998855835240275	881	9903	11.1532366724898	8.85963856171726
GLMP	3.49004131870553e-16	4.04103890343524e-15	0.0804077326169979	-1.17578417109784	0.09	0.234	0.384615384615385	881	9903	0.281632732879391	0.140089899372312
GLCE	3.50346834842326e-16	4.05432076992856e-15	0.0401956043088512	-1.58081250181889	0.044	0.161	0.273291925465838	881	9903	0.169174451632015	0.0779765822493559
EPHB2	3.58989741312723e-16	4.15202085850864e-15	0.022411445115037	-2.13453370600456	0.026	0.124	0.209677419354839	881	9903	0.157594918134152	0.0410698238287138
SHROOM4	3.6632393077876e-16	4.23448398735114e-15	0.0209683354965893	-1.99213171655975	0.025	0.122	0.204918032786885	881	9903	0.151249164300576	0.0396605286766247
PILRA	3.68661938087502e-16	4.25913451995628e-15	0.0114407522580486	-3.68113455932394	0.01	0.114	0.087719298245614	881	9903	0.237406113114841	0.0285473706389013
LINC00205	3.75241494334757e-16	4.33273270840232e-15	0.075077809872079	1.69012012052044	0.081	0.041	1.97560975609756	881	9903	0.0522633462101138	0.134467498633265
RP11-598F7.5	3.78270662375663e-16	4.36527714276057e-15	0.0191515742390536	5.16475596443965	0.02	0.001	20	881	9903	0.00407478800763568	0.0452414891260053
CABIN1	3.78807259377604e-16	4.36903687137464e-15	0.231516502130163	0.894710560461979	0.227	0.18	1.26111111111111	881	9903	0.271913209510355	0.384803442636187
COX5A	3.86864152926756e-16	4.45948077506115e-15	0.384834484026336	-0.61455345818509	0.321	0.467	0.687366167023555	881	9903	0.972666216858709	0.680550874873421
RP1-79C4.4	3.91257348495407e-16	4.50761523341624e-15	0.132101136925982	1.37994972643989	0.134	0.066	2.03030303030303	881	9903	0.0850540858676854	0.24686687389127
C19orf60	3.94096508886216e-16	4.53780235731984e-15	0.518450803753139	-0.551711085384522	0.392	0.527	0.743833017077799	881	9903	1.17146583845577	0.906580771668203
ABCG1	3.98645453030191e-16	4.5876322373702e-15	0.032640011208543	-1.82759386905431	0.039	0.155	0.251612903225806	881	9903	0.22813454033196	0.0630163977622861
LYPLA1	4.0301798246888e-16	4.63537774952831e-15	0.227278813663079	-0.70779783603303	0.219	0.396	0.553030303030303	881	9903	0.682875180944142	0.393052459210906
EIF1	4.07352213357681e-16	4.68263004661747e-15	9.04830412488138	-0.248091972888887	0.921	0.947	0.972544878563886	881	9903	14.0056945557143	11.8743246897392
UCHL1	4.14918319239307e-16	4.76696068988574e-15	0.0373879278908291	-2.23748554898906	0.04	0.101	0.396039603960396	881	9903	0.174361286028915	0.0847107370956026
C1orf115	4.22736720350262e-16	4.85409488419918e-15	0.0128054412070151	-2.4733622816864	0.016	0.106	0.150943396226415	881	9903	0.138553822325703	0.02217310413673
GLRX	4.34330037125207e-16	4.98445423557976e-15	0.182572424071352	-0.958063433338494	0.179	0.348	0.514367816091954	881	9903	0.688453729939491	0.339477872774176
HHIP-AS1	4.35998531365024e-16	5.0008331826627e-15	0.00180974862060768	-3.6626238100639	0.005	0.069	0.072463768115942	881	9903	0.0727260845247551	0.00226298060317476
PIP4K2A	4.39479513605332e-16	5.03797145961511e-15	0.108223212178936	-1.06583177012825	0.119	0.291	0.40893470790378	881	9903	0.50062525618173	0.191517105781103
PRKD2	4.40053409059624e-16	5.04176172259247e-15	0.037284596356622	-1.55831763235603	0.045	0.164	0.274390243902439	881	9903	0.205507367214595	0.0682900696878908
NCEH1	4.52119863340718e-16	5.17714712022085e-15	0.0470106346912058	-1.57545309052459	0.052	0.173	0.300578034682081	881	9903	0.242183021358225	0.0870359092280768
SLC31A2	4.54284609558764e-16	5.19906284799279e-15	0.0360641830365447	-2.08115698125347	0.041	0.171	0.239766081871345	881	9903	0.325035349541371	0.0705957590312218
GLRX5	4.60806064275012e-16	5.27078724512356e-15	0.573304661180824	0.575534726306019	0.419	0.369	1.13550135501355	881	9903	0.619431203367987	0.94876598746121
IQGAP1	4.68009224482516e-16	5.35022569587679e-15	1.01608217971047	-0.431616723546717	0.549	0.677	0.810930576070901	881	9903	2.26979853762633	1.67934051068739
APP	4.71525997763656e-16	5.3874574584617e-15	1.08973551122019	-0.564795293604756	0.571	0.597	0.956448911222781	881	9903	2.40537287450401	1.77133950193515
NANS	4.75567658452206e-16	5.4306420325512e-15	0.128885792962996	-0.931496415274333	0.142	0.29	0.489655172413793	881	9903	0.404257347832499	0.237601650385387
FRMD4A	4.8194695378916e-16	5.50045846048135e-15	0.341289902502414	0.776297114620518	0.291	0.229	1.2707423580786	881	9903	0.356037099335113	0.604160072891826
DNAJC5	4.88450593284934e-16	5.57161639869209e-15	0.0578585151345981	-1.29999246679287	0.073	0.203	0.359605911330049	881	9903	0.268316612602064	0.0969939388602385
GATA2	5.08513498393207e-16	5.79727764999869e-15	0.00461854469887957	-3.24201721127291	0.007	0.102	0.0686274509803922	881	9903	0.194481509251614	0.0073645297508433
AREG	5.18349711306239e-16	5.90616608935301e-15	0.0604143172293423	-3.87781334596536	0.044	0.196	0.224489795918367	881	9903	2.99698649863746	0.181092967488789
EIF4G1	5.41766369408656e-16	6.16958778701308e-15	0.263166962868266	-0.6961015951156	0.258	0.4	0.645	881	9903	0.698841462794544	0.429483657375043
TPT1	5.55913641096777e-16	6.32721917922669e-15	26.5194110508308	-0.270310817486672	0.976	0.972	1.00411522633745	881	9903	37.8965428016069	31.561444941415
STEAP1	5.57822565527884e-16	6.34546130248679e-15	0.00832997006584457	-3.29203082964968	0.008	0.078	0.102564102564103	881	9903	0.0877424884833797	0.0162867993274127
AP000769.1	5.61603351403767e-16	6.38496492660146e-15	0.687085653462341	0.836987224767556	0.397	0.324	1.22530864197531	881	9903	0.995316179514183	1.35413928256684
MMP11	5.61913087002419e-16	6.38498390417332e-15	0.125212435488975	1.51294171009919	0.127	0.058	2.18965517241379	881	9903	0.0956688852883899	0.235331262062045
TPD52	5.65170487464394e-16	6.41847864284221e-15	0.00342256462838186	-3.42692411978673	0.007	0.082	0.0853658536585366	881	9903	0.107850795033864	0.00466879107767545
SLC35G2	5.71439845463382e-16	6.48612389763091e-15	0.00959920257838753	-2.617035794063	0.012	0.093	0.129032258064516	881	9903	0.091616441061121	0.0187554595665778
CA4	5.91539051244631e-16	6.71058477071496e-15	0.0641889700658322	3.57926152880621	0.053	0.007	7.57142857142857	881	9903	0.0389439405134099	0.155736100505486
HSP90B1	6.08891843327267e-16	6.90366102013181e-15	2.00012357524431	-0.428825661801636	0.689	0.746	0.923592493297587	881	9903	4.37874693076806	3.34752466111626
ADGRG6	6.10088132024748e-16	6.9134426595653e-15	0.00896836548849711	-2.88636534685288	0.01	0.091	0.10989010989011	881	9903	0.121839380488257	0.0184014204115193
ACOT7	6.18268863565584e-16	7.00231719467776e-15	0.0500321949686096	-1.32674830767493	0.061	0.178	0.342696629213483	881	9903	0.234018899889312	0.087410972810343
DTYMK	6.35608234657976e-16	7.1947658500935e-15	0.0986456009697076	-1.09203119786576	0.1	0.229	0.436681222707424	881	9903	0.348312825011465	0.184591818724685
IL1B	6.52648162123602e-16	7.38361670751844e-15	0.0773963148768275	-4.18314855719467	0.07	0.184	0.380434782608696	881	9903	2.34928200684924	0.154612048356553
BBX	6.6090352239251e-16	7.47293311789807e-15	0.642255639307148	0.581239946106036	0.428	0.403	1.06203473945409	881	9903	0.806276214746369	1.13687311132763
ATP2A2	6.66787400984747e-16	7.53535205714824e-15	0.56460442678408	0.585834774480932	0.405	0.362	1.11878453038674	881	9903	0.65537384026074	0.948546118565261
CD83	6.67285866233366e-16	7.53687567496063e-15	0.0403236080503135	-2.64649085829421	0.041	0.201	0.203980099502488	881	9903	0.800925170633742	0.0810051968113434
OST4	6.79441285900808e-16	7.66998915663406e-15	1.23503695874034	-0.407799998545955	0.589	0.697	0.845050215208034	881	9903	2.61385751633471	2.09457025448794
PDGFD	6.80486138628826e-16	7.67760245466579e-15	0.0070785994246525	-3.50933191684531	0.009	0.102	0.0882352941176471	881	9903	0.179861054430721	0.0121681981762054
RHOBTB3	6.88064603929538e-16	7.7588830147136e-15	0.48554361133495	0.85252699804044	0.35	0.222	1.57657657657658	881	9903	0.479852745931655	0.903275754609671
SSC5D	7.00356480925404e-16	7.89319653271339e-15	0.0485969851177377	-1.76391512617935	0.057	0.163	0.349693251533742	881	9903	0.292334673962034	0.0854840785927726
NFKB1	7.05647445181558e-16	7.94850486349618e-15	0.130814907799632	-1.0347938594281	0.146	0.321	0.454828660436137	881	9903	0.631917416997925	0.22192325689783
LEPROT	7.25447464045658e-16	8.16709621934292e-15	1.49216826814037	0.410405079694263	0.659	0.605	1.08925619834711	881	9903	1.73337822001501	2.30882857464123
ARTN	7.53727174047861e-16	8.48086287150704e-15	0.0273203586671025	4.6644567504698	0.022	0.002	11	881	9903	0.00642986390487095	0.0636694927480673
ADAMTS7	7.57855159546924e-16	8.52268368788364e-15	0.0120230755562465	-2.37053956642997	0.017	0.1	0.17	881	9903	0.110616118207076	0.0197279792907253
C1QC	7.70334973807791e-16	8.65833116439278e-15	0.0517993551154128	-3.96606325001831	0.039	0.159	0.245283018867925	881	9903	1.40728581319806	0.146537253680381
WNT5A	7.95027070743067e-16	8.93101954917117e-15	0.00665836085182137	-3.72418094170026	0.007	0.064	0.109375	881	9903	0.0849605546236038	0.0137521758869444
BAHCC1	8.28004960824408e-16	9.29644139655833e-15	0.147352685182896	1.21347261360243	0.152	0.088	1.72727272727273	881	9903	0.108795893211428	0.258146713266372
MAPK11	8.38005077042078e-16	9.40362383691072e-15	0.00891652163992496	-2.56173918089804	0.014	0.092	0.152173913043478	881	9903	0.0974100019471875	0.0135748020694482
P4HA1	8.50405033496982e-16	9.53284858844735e-15	0.099638233501089	-1.12810259015268	0.102	0.237	0.430379746835443	881	9903	0.334580757666449	0.192894131224063
PPA1	8.50440849176838e-16	9.53284858844735e-15	0.267664042455789	-0.779656373399472	0.249	0.369	0.67479674796748	881	9903	0.737261352858091	0.477578158315477
MVP	8.61314107430477e-16	9.64951145438058e-15	0.190113044687819	-0.828587675889087	0.184	0.337	0.545994065281899	881	9903	0.517066253289011	0.33411009669558
DYRK2	8.73043482154141e-16	9.7756343658167e-15	0.270291237315814	0.873982150255969	0.236	0.192	1.22916666666667	881	9903	0.310282548284167	0.493336549315485
FDFT1	8.90088043167627e-16	9.95986589496654e-15	0.291823550181553	0.806584669676272	0.262	0.211	1.24170616113744	881	9903	0.297709124527884	0.504155911982885
MPRIP-AS1	8.90457951528177e-16	9.95986589496654e-15	0.061139374367134	1.88384183077921	0.069	0.029	2.37931034482759	881	9903	0.043951175674461	0.112126435042213
EIF4G2	8.93877460911749e-16	9.99272074156252e-15	1.51288102061333	-0.372961346508855	0.652	0.724	0.900552486187845	881	9903	2.89582133165954	2.36906657788142
EVI2A	9.08860634340613e-16	1.01547415133927e-14	0.00521197234155135	-3.83195634263292	0.007	0.118	0.0593220338983051	881	9903	0.238942155565199	0.00833445975295145
OGN	9.19129599307086e-16	1.02639440060553e-14	0.0931448950735185	-2.28815454157267	0.066	0.197	0.33502538071066	881	9903	0.951523732158503	0.254818048804002
COL23A1	9.23319166167448e-16	1.03051766494273e-14	0.0296245099546937	3.09092988996279	0.036	0.006	6	881	9903	0.0111944464659877	0.0508426298468764
PTX3	9.45375793131231e-16	1.05456720605156e-14	0.00206871790420671	-5.09181046559997	0.003	0.057	0.0526315789473684	881	9903	0.101372918504343	0.00292149174139555
ST8SIA4	9.70692921066193e-16	1.08222600763948e-14	0.0415764777287091	-1.95939465602343	0.045	0.181	0.248618784530387	881	9903	0.347795262833431	0.0921464458572204
FGD6	9.85914610065813e-16	1.09860571011957e-14	0.0164444023274952	-1.92840145173457	0.02	0.131	0.152671755725191	881	9903	0.161995434053112	0.026638693035735
IRF8	9.95234160807436e-16	1.10839458446507e-14	0.0300744302130167	-2.85669384886944	0.034	0.16	0.2125	881	9903	0.462569997611312	0.0559480842008281
ODC1	1.00920952572709e-15	1.12335535070998e-14	0.146231272549915	-0.997306418547723	0.146	0.269	0.54275092936803	881	9903	0.466315957294579	0.26631293272422
SGK3	1.0885621717932e-15	1.21103271994557e-14	0.0224771175941139	-1.9250538851476	0.033	0.147	0.224489795918367	881	9903	0.210977916340827	0.0357984870041576
DLG5	1.10752201362194e-15	1.23146465956697e-14	0.135129250245045	1.2285765202633	0.142	0.085	1.67058823529412	881	9903	0.109450286500333	0.245400024402026
ABHD12	1.14145103735704e-15	1.26851014478617e-14	0.102572136953347	-1.06775084945316	0.111	0.255	0.435294117647059	881	9903	0.362576038973204	0.190719932980867
NT5DC1	1.14329914377257e-15	1.26988306826529e-14	0.182439598461784	1.00448977683558	0.178	0.138	1.28985507246377	881	9903	0.19570650428582	0.331090209135311
IFIT3	1.21789412733163e-15	1.3520125165011e-14	0.295914307278246	1.05505284257023	0.228	0.178	1.28089887640449	881	9903	0.423559723809743	0.647664669394686
AMPD2	1.22362140059849e-15	1.35764331631715e-14	0.0428571891657046	-1.79758836499396	0.043	0.17	0.252941176470588	881	9903	0.299701062428674	0.0863710551509751
GUK1	1.23393278100914e-15	1.3683515687103e-14	2.12439452496505	-0.359563243605739	0.726	0.771	0.941634241245136	881	9903	4.00045404330437	3.23641617472066
MGMT	1.29854241324645e-15	1.43850978901621e-14	0.704010598616678	0.525397506356054	0.463	0.43	1.07674418604651	881	9903	0.83944601543432	1.20129418539893
HIP1R	1.29858719253562e-15	1.43850978901621e-14	0.00456187402413555	-3.01086701763326	0.009	0.086	0.104651162790698	881	9903	0.12182467433085	0.00613935550459446
CLTC	1.36331921713681e-15	1.50940994093897e-14	0.582515115655746	-0.50100198041188	0.417	0.544	0.766544117647059	881	9903	1.3003872589807	0.984970586067569
GMFG	1.46229532754032e-15	1.61812776073682e-14	0.270185623156445	-1.00746144739537	0.219	0.421	0.520190023752969	881	9903	1.35949794176715	0.52981639045153
SDC1	1.469396434918e-15	1.62511795678284e-14	0.00474803892853171	-3.12468600784387	0.008	0.081	0.0987654320987654	881	9903	0.108807383349838	0.00757792749103538
LETMD1	1.48718739531931e-15	1.64391711762069e-14	0.243712616209431	0.915660938332478	0.224	0.182	1.23076923076923	881	9903	0.281990787278855	0.427965235408756
DSE	1.48961115988503e-15	1.64571859806915e-14	0.176735655589648	-1.09199335547394	0.171	0.326	0.524539877300613	881	9903	0.751650513406494	0.323108663190491
AKIRIN2	1.53052195864428e-15	1.69001588251792e-14	0.115766539439993	-0.993410933854129	0.127	0.289	0.439446366782007	881	9903	0.450904906609027	0.19257249179768
RPL14	1.61185089384333e-15	1.7788722910435e-14	15.6215482895226	0.267238154594608	0.967	0.934	1.03533190578158	881	9903	16.4719081334763	19.0221711669148
CARD8-AS1	1.61589949937342e-15	1.78239132645096e-14	0.0130092066663996	-2.21982898049607	0.019	0.108	0.175925925925926	881	9903	0.119247021327388	0.0235837199822839
C2CD4B	1.61791068463946e-15	1.78366047073604e-14	0.00936981291619654	-3.6924827206919	0.009	0.095	0.0947368421052631	881	9903	0.302648603401336	0.0199553766393207
PREPL	1.62091882827058e-15	1.78602677483977e-14	0.201608914451073	1.05868563233874	0.182	0.126	1.44444444444444	881	9903	0.189341711007718	0.389425557919025
PRNP	1.63394287528114e-15	1.79910553432593e-14	0.247545208527084	-0.850652216330355	0.209	0.392	0.533163265306122	881	9903	0.789774131520684	0.484285109470681
NOVA2	1.63452461697178e-15	1.79910553432593e-14	0.00597492385793941	-2.77682505388153	0.01	0.086	0.116279069767442	881	9903	0.0931698814758117	0.00885547678200064
PALM2-AKAP2	1.66136288439124e-15	1.82767553831703e-14	0.026440394957344	3.71081642574841	0.028	0.003	9.33333333333333	881	9903	0.00608025854557954	0.0512299189971203
PRG4	1.72209146404077e-15	1.8934783917087e-14	0.0269155471957441	-5.23215201124933	0.024	0.125	0.192	881	9903	1.38713477090178	0.059164139543907
MSC-AS1	1.75248431246862e-15	1.92587432981043e-14	0.0926072645158644	1.55173758289663	0.1	0.048	2.08333333333333	881	9903	0.0544057567518308	0.184519522368471
HOXB3	1.76126569667312e-15	1.93449882507933e-14	0.00561784206965998	-3.72797953439864	0.005	0.072	0.0694444444444444	881	9903	0.0936781762556758	0.0145395476181664
SNX5	1.78165954935223e-15	1.95586206673063e-14	0.193211431762831	-0.770611780947408	0.195	0.358	0.544692737430168	881	9903	0.591427180946205	0.337157283928346
ZDHHC24	1.79579074657591e-15	1.97033134004936e-14	0.0660379452422775	-1.15303058850664	0.082	0.223	0.367713004484305	881	9903	0.266961469117712	0.109578136611821
CCM2L	1.81794894373115e-15	1.99358782051703e-14	0.00289505776351073	-3.48724486677941	0.003	0.073	0.0410958904109589	881	9903	0.0858366308894278	0.00559350512874728
PITPNA	1.82234575823787e-15	1.99735262745838e-14	0.118754998036246	-0.943295252431232	0.128	0.279	0.458781362007168	881	9903	0.378045074845977	0.233443355529438
MMP1	1.84776963294702e-15	2.02414764336469e-14	0.00670762922926471	-4.6492198820733	0.007	0.062	0.112903225806452	881	9903	0.158539060119106	0.0149502361952299
MFSD12	1.93010497334519e-15	2.11322533954318e-14	0.0748591317813001	-1.18485567247457	0.095	0.221	0.429864253393665	881	9903	0.316584195674312	0.125026362084207
COL8A2	1.97724340996199e-15	2.16369307892672e-14	0.0138915910289217	-2.55908720522607	0.016	0.104	0.153846153846154	881	9903	0.14198785834272	0.0264122989990449
TNXB	2.02191327496528e-15	2.21140762727865e-14	0.254815655119762	-1.61980214378669	0.202	0.282	0.716312056737589	881	9903	1.41280565464454	0.545152919107724
PTK2B	2.07083901328232e-15	2.26372412390767e-14	0.0226292233110361	-2.65203523284133	0.023	0.15	0.153333333333333	881	9903	0.304780077819203	0.0471757535905437
LYPLA2	2.07763798814411e-15	2.26995914297706e-14	0.0583460578442891	-1.27860585167817	0.066	0.196	0.336734693877551	881	9903	0.241682242066624	0.103874478091569
CLDN11	2.1017665691296e-15	2.29511137575238e-14	0.00756964536271054	-3.06843528182096	0.009	0.077	0.116883116883117	881	9903	0.110751574196547	0.0238966460282834
TLL1	2.18605374499268e-15	2.38589520372398e-14	0.0181068343582025	-2.77558393754531	0.02	0.12	0.166666666666667	881	9903	0.238497622959203	0.0418528644403957
SUCNR1	2.19505351949845e-15	2.39445680237499e-14	0.11700621369478	1.97304065072868	0.093	0.037	2.51351351351351	881	9903	0.0890007382758151	0.255396074032489
REEP1	2.24588424411449e-15	2.44861635157901e-14	0.0442135444999805	2.34222065845441	0.05	0.015	3.33333333333333	881	9903	0.0229145271204548	0.0876665486402709
ARHGAP30	2.26045471776728e-15	2.46320633440824e-14	0.0182140783241325	-2.73115224961781	0.018	0.167	0.107784431137725	881	9903	0.391729389743537	0.0446744905950728
TMEM18	2.36350183009784e-15	2.57414287601722e-14	0.300442367333239	0.784434391304992	0.271	0.212	1.27830188679245	881	9903	0.293399433908131	0.536829546600514
MALT1	2.39926126712648e-15	2.6117168604235e-14	0.0537252320294421	-1.6201497587238	0.061	0.207	0.294685990338164	881	9903	0.375194998930452	0.103176321722602
EDN1	2.49543382051782e-15	2.71497959916286e-14	0.0427777457003753	-2.49702188165777	0.031	0.166	0.186746987951807	881	9903	1.0331597805256	0.133191670953452
LDLRAD4	2.5330458768543e-15	2.75445481866119e-14	0.0634784264124204	-1.48023647743893	0.069	0.214	0.322429906542056	881	9903	0.350682553755037	0.11411656602828
FAM134B	2.63969625572394e-15	2.86892210782037e-14	0.00386748292515215	-4.38933885982377	0.005	0.09	0.0555555555555556	881	9903	0.170604379989913	0.00622832546083389
RP11-736K20.5	2.71844325489505e-15	2.9529588522513e-14	0.0961392970894486	1.54012763806471	0.099	0.05	1.98	881	9903	0.0596343094625126	0.16869726343418
CYTH4	2.88306387401103e-15	3.13014048469108e-14	0.0104245229113555	-3.8803008674078	0.009	0.125	0.072	881	9903	0.293104415767604	0.027268953098223
H1F0	2.93293305361207e-15	3.18261625493004e-14	0.374026402735491	0.795520784431924	0.28	0.235	1.19148936170213	881	9903	0.401470129506077	0.727406115658593
LRRC1	2.9849662510218e-15	3.23738411924007e-14	0.00862827332687877	-2.47814180173051	0.012	0.098	0.122448979591837	881	9903	0.119013202892334	0.0130295674729168
RP11-61I13.3	3.03019387652091e-15	3.2847174835132e-14	0.0161968711593568	5.09376252657575	0.02	0.001	20	881	9903	0.00291214993619525	0.0271852416989266
TRPC4	3.04809116715685e-15	3.30239087979576e-14	0.016316032871952	5.29351350844447	0.018	0.001	18	881	9903	0.0032188314079395	0.0308816408595354
LAIR1	3.06164574074118e-15	3.31534324047031e-14	0.0185831335058082	-2.70331310294762	0.025	0.151	0.165562913907285	881	9903	0.376684165286369	0.0290603764528044
TSPAN15	3.11828279423674e-15	3.37491014064494e-14	0.208523359166759	1.0711445860279	0.176	0.118	1.49152542372881	881	9903	0.177463487448956	0.413663586952904
TFRC	3.18324821616485e-15	3.44342393153615e-14	0.0907628985061906	-2.1724371260034	0.083	0.228	0.364035087719298	881	9903	0.918593069990563	0.227562333170908
SPINT2	3.19552450769899e-15	3.45490041453153e-14	0.0215070395219374	-2.76639500423196	0.024	0.151	0.158940397350993	881	9903	0.364625836296641	0.0420655432585247
IL10RA	3.36737321855494e-15	3.63879965212563e-14	0.0201257872186511	-2.97703761623346	0.022	0.163	0.134969325153374	881	9903	0.428033832929622	0.0356514390005112
LINC00936	3.42209278427337e-15	3.69600286851745e-14	0.0699897429403344	-1.66970999279557	0.072	0.226	0.31858407079646	881	9903	0.500850163651975	0.136198316401991
YBX1	4.04612950237656e-15	4.36771250345086e-14	3.21991103283516	-0.321491063109283	0.782	0.826	0.946731234866828	881	9903	5.84339195173948	4.90416718887394
GALNT15	4.04883226133124e-15	4.36835489059611e-14	0.00532266242660318	-2.92160717865945	0.008	0.089	0.0898876404494382	881	9903	0.126507544671203	0.00828221952738696
DSC2	4.07702590550177e-15	4.39648485522527e-14	0.0011163707193087	-5.09198865216191	0.002	0.081	0.0246913580246914	881	9903	0.137051101711951	0.00144356205956784
CDKL5	4.16407330430668e-15	4.48801785257723e-14	0.121782542207183	1.26060873850533	0.125	0.079	1.58227848101266	881	9903	0.0911377644247379	0.229938238958998
SPNS2	4.18377985958128e-15	4.50609150525177e-14	0.0202618489358202	-2.30528856215003	0.02	0.108	0.185185185185185	881	9903	0.149846782766037	0.0362996596943903
SERTAD4-AS1	4.18519065309739e-15	4.50609150525177e-14	0.0277523022002231	-1.80651676868474	0.031	0.131	0.236641221374046	881	9903	0.14803935080322	0.0547186719592552
ZRANB2	4.21252928056505e-15	4.53317143660391e-14	0.559024420987125	0.621606292269961	0.383	0.364	1.0521978021978	881	9903	0.730297886991158	1.04630778438467
TGOLN2	4.24098332687015e-15	4.56142295966325e-14	0.540583154080823	-0.488726202039232	0.4	0.567	0.705467372134039	881	9903	1.32313036930133	0.932312968097926
GNB2L1	4.39293553647464e-15	4.72240570171024e-14	9.2723144187119	0.237913945045816	0.925	0.907	1.01984564498346	881	9903	10.5185538805825	12.1815333481714
TMEM88	4.41244397372344e-15	4.74091828923753e-14	0.0182217024691806	-2.57496056976478	0.023	0.111	0.207207207207207	881	9903	0.200618474856834	0.041872944357439
HLTF	4.44346329976551e-15	4.77177307517824e-14	0.231111668116435	0.866177431094538	0.227	0.172	1.31976744186047	881	9903	0.237282004953052	0.396200697142611
ADAM12	4.56044135336481e-15	4.89485797461621e-14	0.0320346754993051	-2.12078674888679	0.041	0.105	0.390476190476191	881	9903	0.203647720273516	0.0556531835406427
CAND2	4.75172755721344e-15	5.09753133285745e-14	0.0282190287150272	2.79677866338665	0.041	0.008	5.125	881	9903	0.0103325178397573	0.042719828513535
RALB	4.77120168247949e-15	5.11577475794464e-14	0.106323496602841	-1.00281068564979	0.12	0.253	0.474308300395257	881	9903	0.340711418100279	0.194597190993668
GRAP	4.82705441061672e-15	5.17298499040549e-14	0.00326818090374315	-3.36857523472232	0.005	0.072	0.0694444444444444	881	9903	0.0801251555765135	0.00607396973057062
SEP15	4.85343421887891e-15	5.19856731888808e-14	0.541800658073526	-0.485556377523372	0.405	0.554	0.731046931407942	881	9903	1.22416312559602	0.914188084669935
KIF21A	4.88405922918366e-15	5.22866795372213e-14	0.0882368457098244	1.62402325646998	0.084	0.043	1.95348837209302	881	9903	0.069345038385104	0.187756930834133
KCNJ2	4.96693795368462e-15	5.31464925286874e-14	0.0077419935410552	-3.41398088200561	0.007	0.066	0.106060606060606	881	9903	0.0835516147406792	0.020704110793355
TM6SF1	4.98721643001015e-15	5.33359379403459e-14	0.00982240915037047	-2.78880017073337	0.012	0.108	0.111111111111111	881	9903	0.166379562105166	0.0167585858099868
EREG	5.36033553898696e-15	5.72967067462835e-14	0.0771816550030278	-4.37686156864825	0.053	0.182	0.291208791208791	881	9903	3.11368394162386	0.230536773506964
FAM127B	5.40006052404835e-15	5.76915744440341e-14	0.333814765375036	0.742361225015763	0.277	0.233	1.18884120171674	881	9903	0.318883882669105	0.610978521760991
PDPN	5.63043293579277e-15	6.01217686899748e-14	0	-144269500.391281	0	0.053	0	881	9903	0.0641139723823295	0
DUSP8	5.74002279024773e-15	6.12539592789019e-14	0.0802169688593819	1.58682817428171	0.078	0.046	1.69565217391304	881	9903	0.0636812061196972	0.150109064684094
PDLIM7	5.74237396887515e-15	6.12539592789019e-14	0.545559091584419	0.645641927725655	0.373	0.3	1.24333333333333	881	9903	0.54358546082057	1.01237535187992
RPS5	5.94174013094891e-15	6.33479968899419e-14	12.0053902803563	0.279585275691869	0.94	0.907	1.03638368246968	881	9903	13.2385029174892	15.520738074265
CASP4	5.98268189267544e-15	6.3751704322669e-14	0.15881503849487	-0.863174945368554	0.167	0.327	0.510703363914373	881	9903	0.512306995587612	0.266503045298539
CMTM5	6.05382173308113e-15	6.4476623453155e-14	0.0218605183222571	4.05028473070156	0.025	0.002	12.5	881	9903	0.0053705059567758	0.0412962561993405
DNAJA1	6.39758907509132e-15	6.81029435903147e-14	0.572149887967478	-0.517674169391296	0.404	0.551	0.733212341197822	881	9903	1.42230933012711	0.997376412721406
HECW2	6.41961670048999e-15	6.83023489396076e-14	0.0140073419427891	-2.59438323032148	0.012	0.087	0.137931034482759	881	9903	0.0941142291309467	0.0304294047336999
PTTG1IP	6.44088746513755e-15	6.8493501078728e-14	0.462439922161357	-0.544988318585005	0.352	0.501	0.702594810379241	881	9903	1.07414336411682	0.819468798186975
PLIN3	6.64796207770378e-15	7.06593138576864e-14	0.241780320026971	-0.809504451825571	0.225	0.34	0.661764705882353	881	9903	0.590350821562216	0.443363474830457
PDE4B	6.83597301229795e-15	7.26203878282355e-14	0.0784419608624196	-1.59160664488417	0.072	0.256	0.28125	881	9903	0.653840999369704	0.173110655234507
TACC3	7.10075252820018e-15	7.53945680837484e-14	0.0191547857571732	-2.13236311112504	0.026	0.106	0.245283018867925	881	9903	0.160026418907697	0.0313754253572111
CCNB1	7.20467572150594e-15	7.64588371755925e-14	0.0205045876647389	-2.53758316096679	0.025	0.079	0.316455696202532	881	9903	0.153654894104386	0.0329757263472144
KANSL1L	7.27808407114106e-15	7.71983472151841e-14	0.101459906535316	1.44804265226572	0.104	0.059	1.76271186440678	881	9903	0.0851919260585326	0.182959496477174
SEPN1	7.68859480784029e-15	8.15109033183109e-14	0.196120786145589	-0.781589106884164	0.202	0.338	0.597633136094674	881	9903	0.55182054226067	0.366161843419065
F5	7.79344302351093e-15	8.25802147777544e-14	0.0488484882891356	2.60194113528056	0.041	0.014	2.92857142857143	881	9903	0.0275723804619759	0.107075099313186
SYNE2	7.81581608629955e-15	8.27749638245501e-14	0.742682524661683	0.77835078057168	0.431	0.315	1.36825396825397	881	9903	0.994819144465925	1.40108827110457
ASAP1	7.91224294644145e-15	8.37533949478782e-14	0.691722272078442	0.522129605222913	0.422	0.421	1.00237529691211	881	9903	0.898370690054166	1.26817353344123
SLX4IP	8.21800036861748e-15	8.6945521000493e-14	0.0877396011917799	1.38704116905723	0.092	0.061	1.50819672131148	881	9903	0.0763842341041274	0.155424321995566
TCEAL1	8.22752963319311e-15	8.70019281518166e-14	0.202415091848912	0.949118064099664	0.186	0.148	1.25675675675676	881	9903	0.189787805252007	0.409402878016651
TMSB15A	8.40236642469758e-15	8.88054291271198e-14	0.0505272491646982	2.22048134101179	0.058	0.015	3.86666666666667	881	9903	0.0214758300807429	0.0936668276874906
ZNF641	8.56736611162776e-15	9.05031753463797e-14	0.129260138889996	1.29546877791371	0.136	0.082	1.65853658536585	881	9903	0.137740859322318	0.230958068256832
TFEC	8.75435216555511e-15	9.2431331117318e-14	0.00625677484028775	-4.05171686001413	0.006	0.101	0.0594059405940594	881	9903	0.204703525078774	0.0183914772405117
SFT2D2	8.80266463862934e-15	9.2894107586676e-14	0.227297417518303	-0.729697178528348	0.22	0.402	0.54726368159204	881	9903	0.708459664989616	0.413923176541067
PLEC	9.53155444455737e-15	1.00534858736843e-13	0.559565253058772	-0.541700287991317	0.403	0.521	0.773512476007678	881	9903	1.31895492672106	0.947042338894845
NACA	9.80981774306732e-15	1.0341723425372e-13	10.310953169359	0.251347680620767	0.935	0.912	1.02521929824561	881	9903	11.6384398102304	13.4767375942906
OPTN	9.94783248822025e-15	1.04818899924175e-13	0.604366890214939	0.592781950046146	0.418	0.338	1.23668639053254	881	9903	0.656761518089836	1.08344236153185
SAP30	1.01341962153714e-14	1.06728328638104e-13	0.130550110858159	-1.09987732202168	0.138	0.258	0.534883720930233	881	9903	0.459952550618467	0.251266880221924
FAM105A	1.03358293620739e-14	1.0879654614441e-13	0.0095460664518654	-2.95374169899149	0.011	0.119	0.092436974789916	881	9903	0.214775624522172	0.0166147666057427
PVRL2	1.0413229880072e-14	1.09555635783945e-13	0.195320868441989	-0.810460457335146	0.202	0.329	0.613981762917933	881	9903	0.570939739516482	0.332265872257217
NTN4	1.10496445827379e-14	1.1619225450118e-13	0.24744507122379	0.900612411569361	0.21	0.163	1.28834355828221	881	9903	0.239648159748345	0.470914331095818
LINC01133	1.10560104592795e-14	1.16200239745957e-13	0.00617514227091331	-4.37978262901044	0.003	0.063	0.0476190476190476	881	9903	0.0815814835121581	0.0191917924041056
GCHFR	1.13333103754722e-14	1.19054328860637e-13	0.0314647957015592	-2.85558479889409	0.033	0.158	0.208860759493671	881	9903	0.471654968408766	0.0687720862117153
EN1	1.13523437896671e-14	1.19193858857468e-13	0.077264572089162	1.66046929908904	0.082	0.039	2.1025641025641	881	9903	0.0413730918177035	0.136886220147834
FAM110D	1.15269176208598e-14	1.20965516258197e-13	0.00294246550586386	-3.5676487016608	0.006	0.069	0.0869565217391304	881	9903	0.0876438666232712	0.00389173500347375
PGM5P3-AS1	1.16911595182806e-14	1.22627010210468e-13	0.0177374283282408	5.2550481336553	0.017	0.001	17	881	9903	0.00388896352589991	0.0373853593794583
SYNGR2	1.18587663209201e-14	1.2432209952827e-13	0.169086466666962	-1.18285916428478	0.16	0.308	0.51948051948052	881	9903	0.746314962131775	0.304509123376286
HSPA12A	1.19179267008463e-14	1.24879144995824e-13	0.0609963397318662	1.94530251723189	0.065	0.025	2.6	881	9903	0.0331984284155628	0.108399431892492
PNPLA6	1.19944599423688e-14	1.25617572898199e-13	0.0451834333718693	-1.4475776371087	0.051	0.171	0.298245614035088	881	9903	0.234204236511738	0.093521507908814
STK38	1.21481661565957e-14	1.27163076647274e-13	0.0425335948685381	-1.3817218862212	0.057	0.187	0.304812834224599	881	9903	0.264593222375603	0.074669129059958
TRAF5	1.24273016450587e-14	1.3001931039651e-13	0.213323678363609	0.972862165823942	0.203	0.155	1.30967741935484	881	9903	0.261755325953386	0.392332221624741
PLEKHG5	1.30592890744139e-14	1.36562474952726e-13	0.00262775131364656	-3.60926690660762	0.003	0.064	0.046875	881	9903	0.0688569649068714	0.00444982633752738
SHROOM3	1.31763797725727e-14	1.37717421667344e-13	0.0326680511193629	2.79161544270759	0.036	0.008	4.5	881	9903	0.0111497584781098	0.0608511764059691
TNFAIP2	1.33550077435977e-14	1.39514057708571e-13	0.181294078896433	-1.12647255720252	0.158	0.343	0.46064139941691	881	9903	0.911628880114917	0.385130264406142
ORMDL2	1.38752346312052e-14	1.44875623660634e-13	0.0668284686020333	-1.16319548233431	0.077	0.209	0.368421052631579	881	9903	0.260724110962653	0.145650820623866
CCL3L3	1.42194861153e-14	1.48395301724928e-13	0.0387310470433433	-4.15625163844319	0.033	0.159	0.207547169811321	881	9903	1.39753519626912	0.0930904539702591
MRPL57	1.42629590703159e-14	1.48774076341906e-13	0.368175542438741	-0.586665640636794	0.31	0.46	0.673913043478261	881	9903	0.902500593557417	0.649094660533354
FAM84B	1.43486269285959e-14	1.49592375111709e-13	0.012745439346282	-2.6846954934327	0.015	0.104	0.144230769230769	881	9903	0.176847006585522	0.0236092253849683
PCDH9	1.5707263955382e-14	1.63674586595902e-13	0.0681921166484338	2.02128492493018	0.066	0.025	2.64	881	9903	0.0456038506382432	0.153221499979643
UBE2L3	1.58207226985415e-14	1.64774019422096e-13	0.502927565469533	-0.518417734845662	0.387	0.521	0.742802303262956	881	9903	1.14954532657805	0.851858742354966
SEC14L2	1.62627926184145e-14	1.69293139030265e-13	0.0080563125341071	-2.77351497517114	0.009	0.079	0.113924050632911	881	9903	0.0768959297285851	0.0148628513146263
NRCAM	1.67430689229527e-14	1.74205244225461e-13	0.00526288250052276	-3.3836948020607	0.007	0.07	0.1	881	9903	0.0877374621245644	0.00922620862824243
KLHDC8B	1.69218557162658e-14	1.75977110675025e-13	0.186498498625861	1.01531086929951	0.183	0.129	1.41860465116279	881	9903	0.183596092968957	0.337904411783451
PCDHB16	1.70239835574799e-14	1.76942043026204e-13	0.0600655605736755	2.11680253586329	0.062	0.02	3.1	881	9903	0.0326570446480234	0.110210363127199
GIMAP2	1.70317174484839e-14	1.76942043026204e-13	0.0105222866044923	-2.35418347926837	0.016	0.109	0.146788990825688	881	9903	0.156938616194141	0.0162237736606051
NCF4	1.73632114365612e-14	1.80295551219523e-13	0.0171215903666633	-3.09764695552291	0.015	0.127	0.118110236220472	881	9903	0.277292672120845	0.0448008504729757
PGM2L1	1.76583977363278e-14	1.83268879060155e-13	0.0740227268525973	-1.21106041458969	0.079	0.19	0.415789473684211	881	9903	0.248563511136814	0.139324341396835
METRN	1.77537896683596e-14	1.84109995550934e-13	0.290807403802302	0.824608928401836	0.263	0.179	1.46927374301676	881	9903	0.252719198745897	0.489783205805904
FAM107B	1.77572074257608e-14	1.84109995550934e-13	0.25247667015319	-0.898840125661119	0.22	0.427	0.515222482435597	881	9903	1.18543924267166	0.463786359197908
[truncated: 20,011 more rows]
